# Supplementary material for: A total crapshoot? Evaluating bioinformatic decisions in animal diet metabarcoding analyses
Source: Ecol Evol. 2020 Jul 23;10(18):9721–39. doi: 10.1002/ece3.6594 (PMC7520210; doi:10.1002/ece3.6594)
Supplement: Supplementary file 1 — Supplementary Material [file ECE3-10-9721-s001.zip]

Archive with 281 entries (242 files):
- tidybug-master/
- tidybug-master/.DS_Store
- tidybug-master/LICENSE
- tidybug-master/README.md
- tidybug-master/SupplementaryFiguresTables/
- tidybug-master/SupplementaryFiguresTables/TableS2.csv
- tidybug-master/SupplementaryFiguresTables/TableS3.csv
- tidybug-master/SupplementaryFiguresTables/TableS4.csv
- tidybug-master/SupplementaryFiguresTables/TableS5.csv
- tidybug-master/SupplementaryFiguresTables/TableS6.csv
- tidybug-master/SupplementaryFiguresTables/figureS1_collectionMap_withFigureLegend.png
- tidybug-master/SupplementaryFiguresTables/figureS2_guano_hillVals_wFigLegend.png
- tidybug-master/SupplementaryFiguresTables/figureS3_asvRichness_correlation.png
- tidybug-master/SupplementaryFiguresTables/figureS4_classifier_consequence.png
- tidybug-master/SupplementaryFiguresTables/readme.md
- tidybug-master/data/
- tidybug-master/data/.DS_Store
- tidybug-master/data/classify_comps/
- tidybug-master/data/classify_comps/guano_comps/
- tidybug-master/data/classify_comps/guano_comps/blast/
- tidybug-master/data/classify_comps/guano_comps/blast/guano.blast_out.qza
- tidybug-master/data/classify_comps/guano_comps/blast/guano_bl.log
- tidybug-master/data/classify_comps/guano_comps/blast/guano_blast_taxonomy.txt
- tidybug-master/data/classify_comps/guano_comps/bold/
- tidybug-master/data/classify_comps/guano_comps/bold/boldAPI_lca97.csv
- tidybug-master/data/classify_comps/guano_comps/bold/guano_bold_taxonomy.txt
- tidybug-master/data/classify_comps/guano_comps/dada2.arthASVs.fasta.gz
- tidybug-master/data/classify_comps/guano_comps/dada2.arthseqs.qza
- tidybug-master/data/classify_comps/guano_comps/nbayes/
- tidybug-master/data/classify_comps/guano_comps/nbayes/guano.nbayes_out.qza
- tidybug-master/data/classify_comps/guano_comps/nbayes/guano_nb.log
- tidybug-master/data/classify_comps/guano_comps/nbayes/guano_nbayes_taxonomy.txt
- tidybug-master/data/classify_comps/guano_comps/shell_scripts/
- tidybug-master/data/classify_comps/guano_comps/shell_scripts/guanoClassify_blast.sh
- tidybug-master/data/classify_comps/guano_comps/shell_scripts/guanoClassify_nbayes.sh
- tidybug-master/data/classify_comps/guano_comps/shell_scripts/guanoClassify_sintax.sh
- tidybug-master/data/classify_comps/guano_comps/shell_scripts/guanoClassify_vsearch.sh
- tidybug-master/data/classify_comps/guano_comps/sintax/
- tidybug-master/data/classify_comps/guano_comps/sintax/guano_sintax_taxonomy.txt
- tidybug-master/data/classify_comps/guano_comps/sintax/guano_st.log
- tidybug-master/data/classify_comps/guano_comps/sintax/vsintax_guano_out.txt
- tidybug-master/data/classify_comps/guano_comps/vsearch/
- tidybug-master/data/classify_comps/guano_comps/vsearch/guano.vsearch_out.qza
- tidybug-master/data/classify_comps/guano_comps/vsearch/guano_vs.log
- tidybug-master/data/classify_comps/guano_comps/vsearch/guano_vsearch_taxonomy.txt
- tidybug-master/data/classify_comps/mock_comps/
- tidybug-master/data/classify_comps/mock_comps/CFMR_insect_mock4_noIM52.fa
- tidybug-master/data/classify_comps/mock_comps/CFMR_insect_mock4_wtax_noIM52.fasta
- tidybug-master/data/classify_comps/mock_comps/dada2_mockData/
- tidybug-master/data/classify_comps/mock_comps/dada2_mockData/MockHashIDs2search.txt
- tidybug-master/data/classify_comps/mock_comps/dada2_mockData/dada2.filt_mock_relfreq-table.qza
- tidybug-master/data/classify_comps/mock_comps/dada2_mockData/dada2.filt_mock_table.qza
- tidybug-master/data/classify_comps/mock_comps/dada2_mockData/dada2.mock_relfreq-table.txt
- tidybug-master/data/classify_comps/mock_comps/dada2_mockData/dada2.raw_mock_table.qza
- tidybug-master/data/classify_comps/mock_comps/dada2_mockData/mockSamples2keep.txt
- tidybug-master/data/classify_comps/mock_comps/dada2_mockData/mock_VSEARCHtaxa_withHashIDs.txt
- tidybug-master/data/classify_comps/mock_comps/dada2_mockData/mock_relfreq-table.txt
- tidybug-master/data/classify_comps/mock_comps/expected_mockData/
- tidybug-master/data/classify_comps/mock_comps/expected_mockData/mock_expected_table.txt
- tidybug-master/data/classify_comps/mock_comps/expected_mockData/mock_expected_taxa.txt
- tidybug-master/data/classify_comps/mock_comps/mockIM4_seqs.qza
- tidybug-master/data/classify_comps/mock_comps/observed_mockData/
- tidybug-master/data/classify_comps/mock_comps/observed_mockData/blast/
- tidybug-master/data/classify_comps/mock_comps/observed_mockData/blast/mock_blast_observedTable.txt
- tidybug-master/data/classify_comps/mock_comps/observed_mockData/blast/mock_blast_observedTaxa.txt
- tidybug-master/data/classify_comps/mock_comps/observed_mockData/bold/
- tidybug-master/data/classify_comps/mock_comps/observed_mockData/bold/bl95.txt
- tidybug-master/data/classify_comps/mock_comps/observed_mockData/bold/bl97.txt
- tidybug-master/data/classify_comps/mock_comps/observed_mockData/bold/bl99.txt
- tidybug-master/data/classify_comps/mock_comps/observed_mockData/bold/boldAPI_mock_lca95.csv
- tidybug-master/data/classify_comps/mock_comps/observed_mockData/bold/boldAPI_mock_lca95.txt
- tidybug-master/data/classify_comps/mock_comps/observed_mockData/bold/boldAPI_mock_lca95_qiimeFormat.csv
- tidybug-master/data/classify_comps/mock_comps/observed_mockData/bold/boldAPI_mock_lca97.csv
- tidybug-master/data/classify_comps/mock_comps/observed_mockData/bold/boldAPI_mock_lca97.txt
- tidybug-master/data/classify_comps/mock_comps/observed_mockData/bold/boldAPI_mock_lca97_qiimeFormat.csv
- tidybug-master/data/classify_comps/mock_comps/observed_mockData/bold/boldAPI_mock_lca99.csv
- tidybug-master/data/classify_comps/mock_comps/observed_mockData/bold/boldAPI_mock_lca99.txt
- tidybug-master/data/classify_comps/mock_comps/observed_mockData/bold/boldAPI_mock_lca99_qiimeFormat.csv
- tidybug-master/data/classify_comps/mock_comps/observed_mockData/nbayes/
- tidybug-master/data/classify_comps/mock_comps/observed_mockData/nbayes/mock_nbayes_observedTable.txt
- tidybug-master/data/classify_comps/mock_comps/observed_mockData/nbayes/mock_nbayes_observedTaxa.txt
- tidybug-master/data/classify_comps/mock_comps/observed_mockData/nbayes/nbayes_conf30.txt
- tidybug-master/data/classify_comps/mock_comps/observed_mockData/nbayes/nbayes_conf50.txt
- tidybug-master/data/classify_comps/mock_comps/observed_mockData/nbayes/nbayes_conf70.txt
- tidybug-master/data/classify_comps/mock_comps/observed_mockData/nbayes/nbayes_conf80.txt
- tidybug-master/data/classify_comps/mock_comps/observed_mockData/nbayes/nbayes_conf90.txt
- tidybug-master/data/classify_comps/mock_comps/observed_mockData/sintax/
- tidybug-master/data/classify_comps/mock_comps/observed_mockData/sintax/mock_sintax_observedTable.txt
- tidybug-master/data/classify_comps/mock_comps/observed_mockData/sintax/mock_sintax_observedTaxa.txt
- tidybug-master/data/classify_comps/mock_comps/observed_mockData/sintax/sin_c30.txt
- tidybug-master/data/classify_comps/mock_comps/observed_mockData/sintax/sin_c50.txt
- tidybug-master/data/classify_comps/mock_comps/observed_mockData/sintax/sin_c70.txt
- tidybug-master/data/classify_comps/mock_comps/observed_mockData/sintax/sin_c80.txt
- tidybug-master/data/classify_comps/mock_comps/observed_mockData/sintax/sin_c90.txt
- tidybug-master/data/classify_comps/mock_comps/observed_mockData/sintax/vsintax_out.txt
- tidybug-master/data/classify_comps/mock_comps/observed_mockData/vsearch/
- tidybug-master/data/classify_comps/mock_comps/observed_mockData/vsearch/mock_vsearch_observedTable.txt
- tidybug-master/data/classify_comps/mock_comps/observed_mockData/vsearch/mock_vsearch_observedTaxa.txt
- tidybug-master/data/classify_comps/mock_comps/observed_mockData/vsearch/vs95.txt
- tidybug-master/data/classify_comps/mock_comps/observed_mockData/vsearch/vs95top.txt
- tidybug-master/data/classify_comps/mock_comps/observed_mockData/vsearch/vs97.txt
- tidybug-master/data/classify_comps/mock_comps/observed_mockData/vsearch/vs97top.txt
- tidybug-master/data/classify_comps/mock_comps/observed_mockData/vsearch/vs99.txt
- tidybug-master/data/classify_comps/mock_comps/observed_mockData/vsearch/vs99top.txt
- tidybug-master/data/classify_comps/mock_comps/shell_scripts/
- tidybug-master/data/classify_comps/mock_comps/shell_scripts/mockClassify_blast.sh
- tidybug-master/data/classify_comps/mock_comps/shell_scripts/mockClassify_nbayes.sh
- tidybug-master/data/classify_comps/mock_comps/shell_scripts/mockClassify_sintax.sh
- tidybug-master/data/classify_comps/mock_comps/shell_scripts/mockClassify_vsearch.sh
- tidybug-master/data/databases/
- tidybug-master/data/databases/.DS_Store
- tidybug-master/data/databases/.Rhistory
- tidybug-master/data/databases/amptk.taxa.txt.gz
- tidybug-master/data/databases/bayes_comparisons_palmer.vsearch_CHIMERAcounts.csv
- tidybug-master/data/databases/bayes_comparisons_palmer.vsearch_counts-noArthropods.csv
- tidybug-master/data/databases/bayes_comparisons_palmer.vsearch_counts-noInsects.csv
- tidybug-master/data/databases/bayes_comparisons_palmer.vsearch_counts.csv
- tidybug-master/data/databases/boldAPI_lca97.csv
- tidybug-master/data/databases/boldAPI_lca99.csv
- tidybug-master/data/databases/boldCOI.derep.txt.gz
- tidybug-master/data/databases/classifier_allDistinctTaxa.csv
- tidybug-master/data/databases/classifier_taxacomparisons.csv
- tidybug-master/data/databases/clust95.names.txt.gz
- tidybug-master/data/databases/clust97.names.txt.gz
- tidybug-master/data/databases/clust99.names.txt.gz
- tidybug-master/data/databases/derep.lengths.txt.gz
- tidybug-master/data/databases/derep.taxa.txt.gz
- tidybug-master/data/databases/length_summary.csv
- tidybug-master/data/databases/missingFamilyCounts.txt
- tidybug-master/data/databases/nh.bat.hosts.fasta
- tidybug-master/data/databases/nh.bat.hosts.txt
- tidybug-master/data/databases/nohitlist.txt
- tidybug-master/data/databases/palmer.lengths.txt.gz
- tidybug-master/data/databases/palmer.taxa.txt.gz
- tidybug-master/data/databases/porter.all.taxa.txt.gz
- tidybug-master/data/databases/porter.lengths.txt.gz
- tidybug-master/data/databases/porter.taxa.txt.gz
- tidybug-master/data/databases/raw.lengths.txt.gz
- tidybug-master/data/databases/raw.taxa.txt.gz
- tidybug-master/data/databases/reduced.allArth.meta.txt.gz
- tidybug-master/data/metadata/
- tidybug-master/data/metadata/.Rhistory
- tidybug-master/data/metadata/allheaders.txt.gz
- tidybug-master/data/metadata/large_meta.txt
- tidybug-master/data/metadata/meta_nomock.csv
- tidybug-master/data/metadata/primerpairs.txt
- tidybug-master/data/metadata/small_meta.txt
- tidybug-master/data/mock_community/
- tidybug-master/data/mock_community/CFMR_insect_mock4.fa
- tidybug-master/data/mock_community/CFMR_insect_mock4.tsv
- tidybug-master/data/mock_community/CFMR_insect_mock4_wtax.fasta
- tidybug-master/data/mock_community/blastdata.tsv
- tidybug-master/data/mock_community/completeCOIplasmidsesqfasta.fasta
- tidybug-master/data/mock_community/miss.nonVsearch.HashIDs.txt
- tidybug-master/data/mock_community/mocklist.txt
- tidybug-master/data/qiime/
- tidybug-master/data/qiime/.Rhistory
- tidybug-master/data/qiime/dada2.arthASVs.fasta.gz
- tidybug-master/data/qiime/dada2.arthASVs.txt.gz
- tidybug-master/data/qiime/dada2.arthseqs.qza
- tidybug-master/data/qiime/dada2.arthtable.qza
- tidybug-master/data/qiime/dada2.exactseqs.txt
- tidybug-master/data/qiime/dada2.missseqs.txt
- tidybug-master/data/qiime/dada2.partialseqs.txt
- tidybug-master/data/qiime/deblur.arthseqs.qza
- tidybug-master/data/qiime/deblur.arthtable.qza
- tidybug-master/data/qiime/deblur.exactseqs.txt
- tidybug-master/data/qiime/deblur.missseqs.txt
- tidybug-master/data/qiime/deblur.partialseqs.txt
- tidybug-master/data/qiime/vsearch.arthseqs.qza
- tidybug-master/data/qiime/vsearch.arthtable.qza
- tidybug-master/data/qiime/vsearch.exactseqs.txt
- tidybug-master/data/qiime/vsearch.missseqs.txt
- tidybug-master/data/qiime/vsearch.partialseqs.txt
- tidybug-master/data/readme.md
- tidybug-master/data/text_tables/
- tidybug-master/data/text_tables/.DS_Store
- tidybug-master/data/text_tables/.Rhistory
- tidybug-master/data/text_tables/HashIDs_withFiltLabels.csv
- tidybug-master/data/text_tables/all.filtmethods.df.csv.gz
- tidybug-master/data/text_tables/anova_guano/
- tidybug-master/data/text_tables/anova_guano/guano_rare.anova.q0.txt
- tidybug-master/data/text_tables/anova_guano/guano_rare.anova.q1.txt
- tidybug-master/data/text_tables/anova_guano/guano_rare.anova.q2.txt
- tidybug-master/data/text_tables/anova_mock/
- tidybug-master/data/text_tables/anova_mock/.DS_Store
- tidybug-master/data/text_tables/anova_mock/mock_norare.anova.q0.txt
- tidybug-master/data/text_tables/anova_mock/mock_norare.anova.q1.txt
- tidybug-master/data/text_tables/anova_mock/mock_norare.anova.q2.txt
- tidybug-master/data/text_tables/anova_mock/mock_rare.anova.q0.txt
- tidybug-master/data/text_tables/anova_mock/mock_rare.anova.q1.txt
- tidybug-master/data/text_tables/anova_mock/mock_rare.anova.q2.txt
- tidybug-master/data/text_tables/classify_comps/
- tidybug-master/data/text_tables/classify_comps/guanoDataClassified.txt
- tidybug-master/data/text_tables/classify_comps/guanoFracDataClassified.txt
- tidybug-master/data/text_tables/classify_comps/mockFdata.txt
- tidybug-master/data/text_tables/classify_comps/mockTARdata.txt
- tidybug-master/data/text_tables/classify_comps/mockTDRdata.txt
- tidybug-master/data/text_tables/classify_comps/mock_ClassTaxaTable_all5Classifiers.txt
- tidybug-master/data/text_tables/classify_comps/mock_FamilyTaxaTable_all5Classifiers.txt
- tidybug-master/data/text_tables/classify_comps/mock_GenusTaxaTable_all5Classifiers.txt
- tidybug-master/data/text_tables/classify_comps/mock_OrderTaxaTable_all5Classifiers.txt
- tidybug-master/data/text_tables/classify_comps/mock_SpeciesTaxaTable_all5Classifiers.txt
- tidybug-master/data/text_tables/database_evals/
- tidybug-master/data/text_tables/database_evals/database_geography.csv
- tidybug-master/data/text_tables/database_evals/db_abundances.csv
- tidybug-master/data/text_tables/database_evals/uniqSeqs.csv
- tidybug-master/data/text_tables/database_evals/uniqTaxa.csv
- tidybug-master/data/text_tables/dunn_guano/
- tidybug-master/data/text_tables/dunn_guano/guano_rare_dunn_q0.csv
- tidybug-master/data/text_tables/dunn_guano/guano_rare_dunn_q1.csv
- tidybug-master/data/text_tables/dunn_guano/guano_rare_dunn_q2.csv
- tidybug-master/data/text_tables/dunn_mock/
- tidybug-master/data/text_tables/dunn_mock/.DS_Store
- tidybug-master/data/text_tables/dunn_mock/mock_rare_dunn_q0.csv
- tidybug-master/data/text_tables/dunn_mock/mock_rare_dunn_q1.csv
- tidybug-master/data/text_tables/dunn_mock/mock_rare_dunn_q2.csv
- tidybug-master/data/text_tables/extraSubtractValues.csv
- tidybug-master/data/text_tables/intersection_data.txt
- tidybug-master/data/text_tables/kw_guano/
- tidybug-master/data/text_tables/kw_guano/guano_rare_kw.q0.txt
- tidybug-master/data/text_tables/kw_guano/guano_rare_kw.q1.txt
- tidybug-master/data/text_tables/kw_guano/guano_rare_kw.q2.txt
- tidybug-master/data/text_tables/kw_mock/
- tidybug-master/data/text_tables/kw_mock/mock_norare_kw_q0.txt
- tidybug-master/data/text_tables/kw_mock/mock_norare_kw_q1.txt
- tidybug-master/data/text_tables/kw_mock/mock_norare_kw_q2.txt
- tidybug-master/data/text_tables/kw_mock/mock_rare_kw.q0.txt
- tidybug-master/data/text_tables/kw_mock/mock_rare_kw.q1.txt
- tidybug-master/data/text_tables/kw_mock/mock_rare_kw.q2.txt
- tidybug-master/data/text_tables/mockReadCountsPerPipelinePerLibrary.csv
- tidybug-master/docs/
- tidybug-master/docs/classification_analyses.md
- tidybug-master/docs/database_analyses.md
- tidybug-master/docs/database_construction.md
- tidybug-master/docs/sequence_and_diversity_analyses.md
- tidybug-master/docs/sequence_filtering.md
- tidybug-master/docs/wetbench_workflow.md
- tidybug-master/figures/
- tidybug-master/figures/.DS_Store
- tidybug-master/figures/figure1_mockSeqs.png
- tidybug-master/figures/figure2_guanoHist.png
- tidybug-master/figures/figure3_richnessComp_FoxData_manuallyUpdated.png
- tidybug-master/figures/figure4_upsetPlot.png
- tidybug-master/figures/figure5_clustSelectOrders.png
- tidybug-master/figures/figure6_classifierComps_wVals.png
- tidybug-master/figures/figure7_classifierComps.png
- tidybug-master/scripts/
- tidybug-master/scripts/R_scripts/
- tidybug-master/scripts/R_scripts/.DS_Store
- tidybug-master/scripts/R_scripts/.Rhistory
- tidybug-master/scripts/R_scripts/1_sequence_filtering.R
- tidybug-master/scripts/R_scripts/boldAPI_classification.R
- tidybug-master/scripts/R_scripts/boldAPI_classification_mockSamples.R
- tidybug-master/scripts/R_scripts/bold_datapull_arths.R
- tidybug-master/scripts/R_scripts/bold_datapull_chordate.R
- tidybug-master/scripts/R_scripts/bold_datapull_nonArth_nonChord.R
- tidybug-master/scripts/R_scripts/database_geography.R
- tidybug-master/scripts/R_scripts/database_lenghts.R
- tidybug-master/scripts/R_scripts/figure1_mockHist.R
- tidybug-master/scripts/R_scripts/figure2_guanoHist.R
- tidybug-master/scripts/R_scripts/figure3_FoxStateguano_example.R
- tidybug-master/scripts/R_scripts/figure4_database_comparisons.R
- tidybug-master/scripts/R_scripts/figure5_database_clustering.R
- tidybug-master/scripts/R_scripts/figure6_classifier_MockComps.R
- tidybug-master/scripts/R_scripts/figure7_classifier_GuanoComparisons.R
- tidybug-master/scripts/R_scripts/figureS1_makeMap
- tidybug-master/scripts/R_scripts/figureS2_guanoHill.R
- tidybug-master/scripts/R_scripts/figureS3_MakeCorrelations.R
- tidybug-master/scripts/R_scripts/figureS4_classifier_Consequence.R
- tidybug-master/scripts/R_scripts/tableS2_mockHill.R
- tidybug-master/scripts/R_scripts/tableS5_guano_betatest.R
- tidybug-master/scripts/R_scripts/tableS6_mock_ASV_IntersectionTableSummaries.R
- tidybug-master/scripts/create_consensus_taxonomy.py
- tidybug-master/scripts/shell_scripts/
- tidybug-master/scripts/shell_scripts/seqfilter.combineNfilter.sh
- tidybug-master/scripts/shell_scripts/seqfilter.dada2_example.sh
- tidybug-master/scripts/shell_scripts/seqfilter.deblur_example.sh
- tidybug-master/scripts/shell_scripts/seqfilter.import_example.sh
- tidybug-master/scripts/shell_scripts/seqfilter.qfilt_example.sh
- tidybug-master/scripts/shell_scripts/seqfilter.vsearch_example.sh
