# Supplementary material for: A total crapshoot? Evaluating bioinformatic decisions in animal diet metabarcoding analyses
Source: Ecol Evol. 2020 Jul 23;10(18):9721–39. doi: 10.1002/ece3.6594 (PMC7520210; doi:10.1002/ece3.6594)
Supplement: Supplementary file 1 — Supplementary Material [file ECE3-10-9721-s001.zip › tidybug-master/README.md]

# tidybug
Methods and data describing filtering COI datasets and database construction.

**Paper link forthcoming (open access)**

Additional information related to this project:
- NCBI BioProject information available at  https://www.ncbi.nlm.nih.gov/bioproject/PRJNA518082
- SRA data available at: https://www.ncbi.nlm.nih.gov/sra/PRJNA518082
- Large database files are available at: https://osf.io/k3eh6/

# Documentation
See [the docs folder of this repo](https://github.com/devonorourke/tidybug/tree/master/docs) for information on how each part of the project was performed:
  - [wet bench work](https://github.com/devonorourke/tidybug/blob/master/docs/wetbench_workflow.md)
  - [sequence filtering](https://github.com/devonorourke/tidybug/blob/master/docs/sequence_filtering.md)
  - [diversity analyses](https://github.com/devonorourke/tidybug/blob/master/docs/sequence_and_diversity_analyses.md)
  - [database construction](https://github.com/devonorourke/tidybug/blob/master/docs/database_construction.md)
  - [database comparisons](https://github.com/devonorourke/tidybug/blob/master/docs/database_analyses.md)
  - [classifier comparisons](https://github.com/devonorourke/tidybug/blob/master/docs/classification_analyses.md)
  
# Scripts
Note links are embedded within each [document](https://github.com/devonorourke/tidybug/tree/master/docs) to point you to the particular R or shell scripts used to complete the described action. Scripts are available at [this directory](https://github.com/devonorourke/tidybug/tree/master/scripts) if you want to dive right into the code itself.

# Supplementary materials
Supplementary images and tables referred to in the manuscript are hosted at this repo as individual files instead of a single text document. You can find all of this infromation at [this directory](https://github.com/devonorourke/tidybug/tree/master/SupplementaryFiguresTables).

# Main text figures and table
Individual figures used in the main manuscript are hosted [here]. Please contact me at devon@outermostlab.com if you would like to use these images for your own purposes.
