# Supplementary material for: A total crapshoot? Evaluating bioinformatic decisions in animal diet metabarcoding analyses
Source: Ecol Evol. 2020 Jul 23;10(18):9721–39. doi: 10.1002/ece3.6594 (PMC7520210; doi:10.1002/ece3.6594)
Supplement: Supplementary file 1 — Supplementary Material [file ECE3-10-9721-s001.zip › tidybug-master/SupplementaryFiguresTables/TableS2.csv]

Denoiser	Sample	q0_basic	q0_standard	q0_extra	q1_basic	q1_standard	q1_extra	q2_basic	q2_standard	q2_extra
DADA2	libA	25.00	24.00	24.00	23.82	23.55	23.54	23.31	23.17	23.16
DADA2	libB	24.00	25.00	24.00	23.62	23.65	23.62	23.30	23.31	23.30
DADA2	libC	24.00	24.00	24.00	23.48	23.48	23.49	23.01	23.02	23.03
DADA2	libD	25.00	24.00	24.00	23.55	23.52	23.52	23.11	23.11	23.11
Deblur	libA	31.00	29.00	24.00	23.74	23.68	23.53	23.19	23.17	23.13
Deblur	libB	27.00	25.00	24.00	23.64	23.58	23.56	23.16	23.14	23.15
Deblur	libC	30.00	24.00	24.00	23.78	23.60	23.60	23.30	23.24	23.23
Deblur	libD	42.00	25.00	24.00	24.26	23.53	23.50	23.29	23.06	23.05
VSEARCH	libA	39.00	23.00	23.00	22.49	22.04	22.02	21.01	20.95	20.91
VSEARCH	libB	30.00	25.00	24.00	22.31	22.18	22.16	21.08	21.05	21.10
VSEARCH	libC	34.00	29.00	24.00	22.35	22.25	22.13	20.89	20.94	21.00
VSEARCH	libD	30.00	25.00	24.00	22.09	21.95	21.94	20.73	20.67	20.69
