# Supplementary material for: A total crapshoot? Evaluating bioinformatic decisions in animal diet metabarcoding analyses
Source: Ecol Evol. 2020 Jul 23;10(18):9721–39. doi: 10.1002/ece3.6594 (PMC7520210; doi:10.1002/ece3.6594)
Supplement: Supplementary file 1 — Supplementary Material [file ECE3-10-9721-s001.zip › tidybug-master/SupplementaryFiguresTables/TableS3.csv]

Filtering parameter	Hill Number	KW statistic	Adjusted p-value
basic	0	2.024	0.363471
standard	0	20.472	5.38E-05
extra	0	124.8	2.38E-27
basic	1	67.851	5.54E-15
standard	1	55.37	9.48E-13
extra	1	64.151	1.76E-14
basic	2	48.699	7.98E-11
standard	2	39.868	2.2E-09
extra	2	41.344	1.58E-09
