# Supplementary material for: A total crapshoot? Evaluating bioinformatic decisions in animal diet metabarcoding analyses
Source: Ecol Evol. 2020 Jul 23;10(18):9721–39. doi: 10.1002/ece3.6594 (PMC7520210; doi:10.1002/ece3.6594)
Supplement: Supplementary file 1 — Supplementary Material [file ECE3-10-9721-s001.zip › tidybug-master/SupplementaryFiguresTables/TableS4.csv]

Filtering parameter	Hill Number	Comparison	Z	Adjusted p-value
basic	0	dada2 - deblur	-1.395	0.489
basic	0	dada2 - vsearch	-0.925	0.533
basic	0	deblur - vsearch	0.494	0.621
standard	0	dada2 - deblur	-0.800	0.424
standard	0	dada2 - vsearch	-4.275	0.000
standard	0	deblur - vsearch	-3.364	0.001
extra	0	dada2 - deblur	4.605	0.000
extra	0	dada2 - vsearch	11.129	0.000
extra	0	deblur - vsearch	6.242	0.000
basic	1	dada2 - deblur	6.185	0.000
basic	1	dada2 - vsearch	7.767	0.000
basic	1	deblur - vsearch	1.386	0.166
standard	1	dada2 - deblur	5.979	0.000
standard	1	dada2 - vsearch	6.790	0.000
standard	1	deblur - vsearch	0.616	0.538
extra	1	dada2 - deblur	5.598	0.000
extra	1	dada2 - vsearch	7.736	0.000
extra	1	deblur - vsearch	1.933	0.053
basic	2	dada2 - deblur	5.146	0.000
basic	2	dada2 - vsearch	6.626	0.000
basic	2	deblur - vsearch	1.312	0.189
standard	2	dada2 - deblur	4.907	0.000
standard	2	dada2 - vsearch	5.867	0.000
standard	2	deblur - vsearch	0.793	0.428
extra	2	dada2 - deblur	4.520	0.000
extra	2	dada2 - vsearch	6.201	0.000
extra	2	deblur - vsearch	1.517	0.129
