# Supplementary material for: A total crapshoot? Evaluating bioinformatic decisions in animal diet metabarcoding analyses
Source: Ecol Evol. 2020 Jul 23;10(18):9721–39. doi: 10.1002/ece3.6594 (PMC7520210; doi:10.1002/ece3.6594)
Supplement: Supplementary file 1 — Supplementary Material [file ECE3-10-9721-s001.zip › tidybug-master/SupplementaryFiguresTables/TableS5.csv]

Source	df	SS	MS	F.Model	R2	P(perm)
**Dice-Sorensen model**
Method	2	0.3904	0.1952	0.5300	0.0013	1
Filt	2	1.2350	0.6175	1.6766	0.0041	0.002
MonthStart	3	42.7005	14.2335	38.6446	0.1416	0.001
Method:Filt	4	0.5143	0.1286	0.3491	0.0017	1
Method:MonthStart	6	0.8599	0.1433	0.3891	0.0029	1
Filt:MonthStart	6	1.4150	0.2358	0.6403	0.0047	1
Method:Filt:MonthStart	12	1.6909	0.1409	0.3826	0.0056	1
Residuals	686	252.6656	0.3683		0.8381
Total	721	301.4715			1.0000
**Bray-Curtis model**
Method	2	0.0992	0.0496	0.1128	0.0003	1
Filt	2	0.5497	0.2748	0.6255	0.0017	0.995
MonthStart	3	28.1871	9.3957	21.3842	0.0850	0.001
Method:Filt	4	0.1183	0.0296	0.0673	0.0004	1
Method:MonthStart	6	0.2469	0.0412	0.0937	0.0007	1
Filt:MonthStart	6	0.6192	0.1032	0.2349	0.0019	1
Method:Filt:MonthStart	12	0.2627	0.0219	0.0498	0.0008	1
Residuals	686	301.4112	0.4394		0.9093
Total	721	331.4943			1.0000
**Morisita-Horn model**
Method	2	0.0586	0.0293	0.0674	0.0002	1
Filt	2	0.3378	0.1689	0.3888	0.0010	1
MonthStart	3	29.5051	9.8350	22.6365	0.0897	0.001
Method:Filt	4	0.0914	0.0229	0.0526	0.0003	1
Method:MonthStart	6	0.1866	0.0311	0.0716	0.0006	1
Filt:MonthStart	6	0.4741	0.0790	0.1819	0.0014	1
Method:Filt:MonthStart	12	0.1894	0.0158	0.0363	0.0006	1
Residuals	686	298.0513	0.4345		0.9062
Total	721	328.8944			1.0000
