# Supplementary material for: A total crapshoot? Evaluating bioinformatic decisions in animal diet metabarcoding analyses
Source: Ecol Evol. 2020 Jul 23;10(18):9721–39. doi: 10.1002/ece3.6594 (PMC7520210; doi:10.1002/ece3.6594)
Supplement: Supplementary file 1 — Supplementary Material [file ECE3-10-9721-s001.zip › tidybug-master/SupplementaryFiguresTables/TableS6.csv]

Sample	DADA2-basic	Deblur-basic	VSEARCH-basic	CommonASVs-basic	DADA2-standard	Deblur-standard	VSEARCH-standard	CommonASVs-standard	DADA2-extra	Deblur-extra	VSEARCH-extra	CommonASVs-extra
Exact-libA	22	23	19	19	22	22	19	19	22	22	19	19
Exact-libB	22	22	21	21	22	22	21	21	22	22	21	21
Exact-libC	22	22	18	18	22	22	18	18	22	22	18	18
Exact-libD	23	23	19	19	22	22	19	19	22	22	19	19
Exact-SharedASVsAcrossAllLibraries	22	22	16		22	22	16		22	22	16
Partial-libA	3	4	28	2	2	3	4	2	2	4	4	2
Partial-libB	2	2	35	2	2	2	6	2	2	2	3	2
Partial-libC	2	2	59	2	2	2	20	2	2	2	8	2
Partial-libD	2	138	173	2	2	7	10	2	2	4	6	2
Partial-SharedASVsAcrossAllLibraries	2	2	2		2	2	2		2	2	2
Miss-libA	5	60	67	1	2	11	26	1
Miss-libB	8	96	184	2	6	16	62	2
Miss-libC	7	45	90	5	6	12	44	5
Miss-libD	20	364	412	8	12	23	92	7
Miss-SharedASVsAcrossAllLibraries	0	0	3		0	0	3
