# Supplementary material for: A total crapshoot? Evaluating bioinformatic decisions in animal diet metabarcoding analyses
Source: Ecol Evol. 2020 Jul 23;10(18):9721–39. doi: 10.1002/ece3.6594 (PMC7520210; doi:10.1002/ece3.6594)
Supplement: Supplementary file 1 — Supplementary Material [file ECE3-10-9721-s001.zip › tidybug-master/data/classify_comps/guano_comps/bold/boldAPI_lca97.csv]

	query	location_output
1	0007499f294ed1468239dcfcc5689d72	Arthropoda;Insecta;Diptera
2	0008c84452d3d57cad188f36fc3dcfff	Arthropoda;Arachnida;Araneae;Lycosidae
3	000b0f7a01a8c438d7548723e3f48866	Arthropoda;Insecta
4	0010fceb4a81a05d9a1d9cd1ca6378d7	Arthropoda;Insecta;Lepidoptera
5	0018d08164d1ff71929c4365fd9fe916	Arthropoda;Insecta;Lepidoptera
6	0021868efb8e7cd53c337a5d28b828d5	Arthropoda;Insecta;Diptera;Tipulidae;Nephrotoma;Nephrotoma ferruginea
7	0039ac8608e8925d81ca6fbb667b8612	Arthropoda;Insecta;Lepidoptera
8	003bc4279c877bb64690746c446ee7e2	Arthropoda;Insecta;Coleoptera;Elateridae;Athous;Athous brightwelli
9	003e30227920a5062265162516074756	Arthropoda;Insecta;Diptera
10	004991a83a6298a46f211edb5f4a0c77	Arthropoda;Insecta;Coleoptera;Hydrophilidae;Helocombus;Helocombus bifidus
11	005c3a2f9f0c0836caf2f02c070f7770	Arthropoda;Arachnida;Araneae;Philodromidae;Philodromus
12	0069d28e1ab5cd817168e97e6e234f7b	Arthropoda;Insecta;Lepidoptera;Oecophoridae;Philobota;Philobota sp. ANIC139
13	006a3c337d2216dd81509af1dd485c2f	Arthropoda;Insecta;Diptera
14	006fa5118fa2929f4674b9d8d7582748	Arthropoda;Insecta;Diptera;Sciaridae;Cratyna
15	0071cbc26603da21f5b1741be713c59d	Arthropoda;Insecta
16	007226f52307e4eae17e3e85e227d7d1	Arthropoda;Insecta;Lepidoptera
17	007cb9a2be6df005d108a4993e3d20e8	Arthropoda;Insecta;Trichoptera;Hydropsychidae;Cheumatopsyche
18	008011fed1b1968fd7094eeaaa95d49d	Arthropoda;Insecta;Lepidoptera
19	00896f6fd1b8b02fa627296d0eb51e5c	Arthropoda;Insecta;Lepidoptera;Tortricidae;Eucopina;Eucopina tocullionana
20	009e9aad6208f5243f14797bb7c50bad	Arthropoda;Insecta;Ephemeroptera;Heptageniidae;Maccaffertium;Maccaffertium terminatum
21	00a2b9f98022f98f056f3fcb2001dd0b	Arthropoda;Insecta
22	00a2e4919d566d40e76841ce425f6fe7	Arthropoda;Insecta;Lepidoptera;Gelechiidae;Coleotechnites
23	00a9e0cac384e8abebff110037667e3f	Arthropoda;Insecta;Ephemeroptera;Heptageniidae;Stenonema;Stenonema femoratum
24	00ab5de955bef788d54e992bda15703e	Arthropoda;Insecta;Hemiptera;Aphididae;Aphis;Aphis spiraecola
25	00adec7b8330a258ef9aa0c530a6e0c7	Arthropoda;Insecta;Trichoptera;Dipseudopsidae;Phylocentropus;Phylocentropus placidus
26	00b34bedd1b6db525eeaeca2d2cb5bca	Arthropoda;Insecta;Trichoptera;Phryganeidae;Ptilostomis;Ptilostomis ocellifera
27	00b57fa555a42fe56b68063a88817d85	Arthropoda;Insecta;Lepidoptera
28	00baa009d50b7e0162f4122d6d42881a	Arthropoda;Insecta;Diptera;Limoniidae;Metalimnobia
29	00c8f6d772f38fedde0f24fbcd44f032	Arthropoda;Insecta;Lepidoptera;Hepialidae
30	00cd0ab56bdd2f142d78d0aacc3ec5dc	Arthropoda;Insecta;Lepidoptera;Tineidae;Acrolophus;Acrolophus BioLep447
31	00d823e0a6136313fc7cafe0f3a22850	Arthropoda;Insecta;Coleoptera;Scarabaeidae;Phyllophaga;Phyllophaga hirticula
32	00ec49de0eaff51710f1b2731cb1fc91	Arthropoda;Insecta;Diptera;Limoniidae;Erioptera;Erioptera caliptera
33	00ef8c8ab32a62f6f8a2f9b4d10fed3d	Arthropoda;Insecta;Lepidoptera
34	00f952e975d87ded62c363d52179c394	Arthropoda;Insecta
35	011005084c08bd4c19fdb293171ad238	Arthropoda;Insecta;Lepidoptera
36	0111b00f0ccbe2d49e1e7e2fe9c057e0	Arthropoda;Insecta;Trichoptera;Hydropsychidae;Cheumatopsyche
37	011741af5ee53b70010e822621a944ec	Arthropoda;Insecta;Ephemeroptera;Heptageniidae;Maccaffertium;Maccaffertium mediopunctatum
38	01189a3c117c845a822a96d0c392518c	Arthropoda;Insecta
39	011ab6fb9eeaf3923e29b2419f37925b	Arthropoda;Insecta
40	011abe6ce2ae8cf4fbd599b7273a3087	Arthropoda;Arachnida;Araneae;Amaurobiidae;Callobius;Callobius bennetti
41	011f67146d12620e8f8896b8b3180ec1	Arthropoda;Insecta;Lepidoptera;Erebidae;Idia;Idia americalis
42	011ff0755fa96450186226e077dfa322	Arthropoda;Insecta;Diptera
43	012270bf53c2edcf52695f22ad5530ad	Arthropoda;Insecta;Lepidoptera;Tortricidae;Phtheochroa
44	01247a955c50d372123a8ca945bb0718	Arthropoda;Insecta;Coleoptera;Hydrophilidae;Enochrus;Enochrus consortus
45	01306b89843094668eedab3dd305780b	Arthropoda;Insecta;Diptera;Chaoboridae;Chaoborus;Chaoborus punctipennis
46	01497181c6c1e11218646703b8f15ac1	Arthropoda;Insecta;Lepidoptera
47	015cf5a5d7bc64a1fb4f4c7e34a3b023	Arthropoda;Insecta;Coleoptera;Elateridae;Melanotus
48	016079b272cfc6df55347707effec450	Arthropoda;Insecta;Diptera;Chironomidae;Tanytarsus;Tanytarsus mendax
49	0186366474a5bfdcc9d37b4d8fc32c5e	Arthropoda;Insecta;Lepidoptera
50	0194efa493df4c8f681431a5571b7743	Arthropoda;Insecta
51	0198ef96b4c38e1c7144846c7ddc2a27	Arthropoda;Insecta;Diptera;Limoniidae;Geranomyia
52	01999956ef9ab7deb32d380a9832ba2c	Arthropoda;Insecta;Ephemeroptera;Heptageniidae;Leucrocuta;Leucrocuta maculipennis
53	01a2d52881e29a93c1dfc57380ddf278	Arthropoda;Insecta;Coleoptera;Scarabaeidae;Euphoria;Euphoria fulgida
54	01a569138104eb4670a82b55c35035c3	Arthropoda;Insecta
55	01a5a645e777c7bb01e8dc2319b0a547	Arthropoda;Insecta
56	01ab8413d4c2751070fbc41f0ddbaacb	Arthropoda;Insecta;Diptera;Chironomidae;Tanytarsus
57	01b2015846fc51e57794e7a80c9b517e	Arthropoda;Insecta;Lepidoptera;Lasiocampidae;Malacosoma;Malacosoma disstria
58	01b2be609ff99c0007515f329043715a	Arthropoda;Insecta;Hemiptera;Cicadellidae;Gyponana
59	01b444b555d0536355392ff56e09dcd5	Arthropoda;Insecta;Lepidoptera
60	01b60adbfb65aa61db2458a3ee223156	Arthropoda;Insecta;Lepidoptera
61	01d41b96bbf776659a5d77877f30584e	Arthropoda;Insecta;Diptera;Chironomidae;Procladius;Procladius rufovittatus
62	01e6f83ed86af36c9b0bde932ec06031	Arthropoda;Insecta;Diptera
63	01ee04ccb58f8f4ef72f309755b145de	Arthropoda;Insecta;Lepidoptera
64	01eef8b879a560a9a728fadd780f12de	Arthropoda;Insecta;Ephemeroptera;Caenidae;Caenis
65	0201434e273a5ad08555532b434c334b	Arthropoda;Insecta;Diptera;Chaoboridae;Chaoborus;Chaoborus punctipennis
66	0212a7b26fc5b797eabca969a8096fc9	Arthropoda;Insecta;Diptera;Tipulidae;Nephrotoma;Nephrotoma ferruginea
67	0234c37b81b7a23126a5ff598eef1eb4	Arthropoda;Insecta;Coleoptera;Cleridae;Placopterus;Placopterus thoracicus
68	0234e2cc089998fe20541bea7828c849	Arthropoda;Insecta;Diptera;Ceratopogonidae;Atrichopogon
69	0237e513f7a4b2d49c5f1a7e5f8faabc	Arthropoda;Insecta;Lepidoptera
70	0245a65fd2413cba4f5ad3000d74d6af	Arthropoda;Insecta;Coleoptera;Carabidae;Notiobia;Notiobia terminata
71	0258395c035afa9eb72c5d631d461167	Arthropoda;Insecta;Diptera
72	025d9fa82e0c4c8fb796b1f1aa2c0393	Arthropoda;Insecta
73	02715268ba7e3fd5fea67213d31a05de	Arthropoda;Insecta;Diptera;Drosophilidae;Drosophila;Drosophila suzukii
74	027cb62a13056de3ce3e9f9aea0c226f	Arthropoda;Insecta;Trichoptera;Limnephilidae;Pycnopsyche
75	02804e8f753d253c2dde04889f8bf1c4	Arthropoda;Insecta;Coleoptera;Silphidae;Nicrophorus;Nicrophorus pustulatus
76	029f004232c5a4c48d2b06ca2a00d837	Arthropoda;Insecta;Trichoptera;Limnephilidae;Limnephilus;Limnephilus indivisus
77	02a8c975400f642e6eb7ae995cbf8111	Arthropoda;Insecta;Coleoptera;Elateridae;Melanotus;Melanotus decumanus
78	02bd74facefe462086a0ae10b66553d4	Arthropoda
79	02bedbf044d813c6ba923ad1660f9f91	Arthropoda;Insecta;Diptera;Tipulidae;Tipula
80	02c0fd9698cdfbd9f33e1a41bb1415cc	Arthropoda;Insecta;Diptera;Muscidae;Coenosia
81	02c8389fd9f52620f3a5484e0f158a1f	Arthropoda;Insecta;Diptera;Tachinidae;Exoristoides
82	02ca0bfd39d6e6d30baaaf413de869e8	Arthropoda;Insecta;Psocodea;Psocidae;Indiopsocus;Indiopsocus infumatus
83	02da6bed43808108e9a10132489bf0f0	Arthropoda;Insecta;Diptera;Culicidae;Coquillettidia;Coquillettidia perturbans
84	02e675c7d0d80f3b0f5c877a102cb3b6	Arthropoda;Insecta;Ephemeroptera;Ephemerellidae;Ephemerella;Ephemerella subvaria
85	02e9473fbc4037163158245d92a4bc8e	Arthropoda;Insecta
86	02e9f1be31723757a55e73b662ee52fd	Arthropoda;Insecta;Trichoptera;Leptoceridae;Ceraclea;Ceraclea mentiea
87	02eb3ea5d28216ebbf2b9e1d6fc56d6c	Arthropoda;Insecta;Coleoptera;Elateridae;Melanotus;Melanotus hyslopi
88	02f0e7de0ab3b6a6d91d9e278ff8908e	Arthropoda;Insecta
89	02f37248d32de130202f6a124612c730	Arthropoda;Insecta;Lepidoptera
90	02fa71349d8d519ad8cb9f36b48d2b2b	Arthropoda;Insecta;Hemiptera;Cicadellidae;Gyponana
91	02fe6971c21382507d624f2ddda7f32c	Arthropoda;Insecta
92	03072912e10810c2ce7e07465f169387	Arthropoda;Insecta;Diptera;Limoniidae;Erioptera;Erioptera caliptera
93	030ae5b2d36063d58068261c405ba87c	Arthropoda;Insecta;Lepidoptera;Depressariidae;Bibarrambla;Bibarrambla allenella
94	03183113d1062c9071dd1863333c3ef7	Arthropoda;Insecta;Trichoptera;Limnephilidae
95	031a1d4208446ce7ee06441a2edf12bd	Arthropoda;Insecta;Diptera;Culicidae;Coquillettidia;Coquillettidia perturbans
96	0331a3dd9de023fbe6109cb9a539ae05	Arthropoda;Insecta
97	034293ac52b411bb2473c4f21fb81e05	Arthropoda;Insecta;Coleoptera;Elateridae;Athous;Athous brightwelli
98	0342be6cfbc3d62f65f418b69d2179d1	Arthropoda;Insecta;Ephemeroptera;Ephemerellidae;Eurylophella;Eurylophella doris
99	0356f3616c44b73c120319f7275d4812	Arthropoda;Insecta;Coleoptera;Elateridae;Hemicrepidius;Hemicrepidius memnonius
100	037a9fe860d4be0aa1e3a84cda6f2ce0	Arthropoda;Insecta;Lepidoptera
101	03832aef8a77f8f7f6b99a22ededcd11	Arthropoda;Insecta;Diptera;Chironomidae;Dicrotendipes;Dicrotendipes tritomus
102	039691fc37344856e4f982a40921b5d3	Arthropoda;Insecta;Diptera;Psychodidae;Lutzomyia;Lutzomyia longipalpis
103	03a86dc7e9698dac2c4ac0ab3ffd7ca3	Arthropoda;Insecta
104	03b96dc4357ca2dc091b84e2385b8397	Arthropoda;Insecta;Lepidoptera
105	03ba5a6395a25670698648462dd14b21	Arthropoda;Insecta;Lepidoptera
106	03c6247aee2db07b0af691b7621c5e9e	Arthropoda;Insecta;Diptera;Tipulidae;Tipula
107	03c6f412bbe061e5bcb5cb3d8beb0b8c	Arthropoda;Insecta;Lepidoptera;Blastobasidae;Blastobasis
108	03d233752198a1135288dce512e02620	Arthropoda;Insecta;Ephemeroptera;Ephemeridae;Hexagenia;Hexagenia limbata
109	03de831a5d5e061c77e5b894a3200130	Arthropoda;Insecta
110	03e84bb3dc1c3f78dc63654b16a755e0	Arthropoda;Insecta;Trichoptera;Limnephilidae;Platycentropus;Platycentropus radiatus
111	03efbb9065e60cff8918a61801139283	Arthropoda;Insecta;Lepidoptera
112	03f402fd3cdfa87372f36ac43b04ba79	Arthropoda;Insecta
113	040107a86770c19fade68cd6d94ac917	Arthropoda;Insecta
114	040137a5a2e0c23158b7b2e1976e8762	Arthropoda;Insecta;Hemiptera;Miridae;Neolygus
115	04083e61f5168cd56e86c34c9ca42495	Arthropoda;Arachnida;Araneae;Tetragnathidae;Leucauge;Leucauge venusta
116	04151263f8eec7dd50598e7db78f5fd4	Arthropoda;Insecta;Lepidoptera
117	0417968edc6905b0a15b9cc4fd4dd355	Arthropoda;Insecta;Coleoptera;Elateridae;Athous
118	04179e410bb687dfa75623f55bfeb93a	Arthropoda;Insecta;Diptera;Limoniidae;Dicranomyia
119	042bd20a550a1fc77f0e9d685331ab84	Arthropoda;Insecta;Lepidoptera;Tortricidae;Gretchena;Gretchena delicatana
120	042bf9cc96098d28d3aa31773db158cd	Arthropoda;Insecta;Psocodea;Psocidae;Metylophorus;Metylophorus novaescotiae
121	042d86fb53ea53333abffbee678245b0	Arthropoda;Insecta;Diptera;Limoniidae;Cheilotrichia;Cheilotrichia stigmatica
122	0433b36d53b42098b98b1b67891fab42	Arthropoda;Insecta;Lepidoptera;Depressariidae;Psilocorsis
123	0442c57bc1a033d3b85bf8c461d84f58	Arthropoda;Insecta
124	0443e9d8c6b7dbfe95d18ae32435d404	Arthropoda;Insecta
125	044721d08f8d66168ba527b82dd956a2	Arthropoda;Insecta;Megaloptera;Corydalidae;Chauliodes;Chauliodes rastricornis
126	044cb02d16902b78fea35722594e35ff	Arthropoda;Insecta;Diptera
127	045a7550acc38eec87c71c806d9458db	Arthropoda;Insecta;Diptera
128	045f04670098baa6ab864f4d7a8c50b6	Arthropoda;Insecta;Diptera
129	045f83391fc71b45fd2dee7bf7a23230	Arthropoda;Insecta;Coleoptera;Scarabaeidae;Phyllophaga
130	04669f719b33e017bd258372c575fc6e	Arthropoda;Insecta;Psocodea;Peripsocidae;Peripsocus;Peripsocus madidus
131	046b8ad9738eca797fe8bb3351119ab6	Arthropoda;Insecta;Diptera
132	047104b2d17f89b77f595ffa816ff677	Arthropoda;Insecta
133	047baf6b3e91a54b65c446f80a0aef2c	Arthropoda;Insecta
134	048ae33e2c1154ba86eb44034a85cbbb	Arthropoda;Insecta;Coleoptera;Elateridae;Melanotus;Melanotus similis
135	04997820ccf1df2debbead11a3a944ce	Arthropoda;Insecta
136	04a15e8a537242452ba8ee3d5008493c	Arthropoda;Insecta;Lepidoptera;Tortricidae
137	04a193e0da8eb86afa9ca58b1e63f66c	Arthropoda;Insecta;Ephemeroptera;Heptageniidae;Leucrocuta;Leucrocuta minerva
138	04ae0661d375f1c8ce32914b2998ed0c	Arthropoda;Insecta;Lepidoptera
139	04d33c27e6c9b2937d5f7c09d190abfc	Arthropoda;Insecta;Lepidoptera
140	04db2b39f23eaa0ed7ea72bb3b743c63	Arthropoda;Insecta
141	04e4ddb55b302dd59b03aa082c1bcf09	Arthropoda;Insecta;Hemiptera;Miridae;Neolygus;Neolygus omnivagus
142	04f0c5769fcb09d7d91f7e73a349518c	Arthropoda;Insecta
143	04f5c10297e90f33bcf7dc23a771dc43	Arthropoda;Arachnida;Araneae;Theridiidae
144	04ff0459a6f44f7a89893ec06d079095	Arthropoda;Insecta;Diptera;Chironomidae;Psectrocladius
145	050225ee3d1aaa79f60b9bb704173f7f	Arthropoda;Insecta;Diptera;Chironomidae;Ablabesmyia;Ablabesmyia monilis
146	05056805eeed4ddde4445f51f90e819a	Arthropoda;Insecta;Diptera;Chironomidae;Heterotrissocladius
147	05113e7e537af70cd75e67189e266c7f	Arthropoda;Insecta;Diptera
148	0526f44e5ce0cd6164f3226a73b84dc4	Arthropoda
149	05353db84e07e7adbfb61b6d0c33619d	Arthropoda;Insecta;Diptera
150	0537537060a18dc17d40800c3c0e38fe	Arthropoda;Insecta
151	053ae1f78da0667df0af0cf19030bdff	Arthropoda;Insecta;Diptera
152	053e23a256af121444a37361862fac63	Arthropoda;Insecta;Lepidoptera
153	0547fc0c9760b9239d6b56d44c818c72	Arthropoda;Insecta;Diptera;Chironomidae;Chironomus
154	0549e00a48f7a155200710b7f7d93386	Arthropoda;Insecta;Coleoptera;Elateridae;Melanotus
155	054ec8658be5a2179d484854193bf1b1	Arthropoda;Insecta;Hemiptera;Aphididae;Aphis
156	056941c31f7cf6b374b65c94460191ee	Arthropoda;Insecta;Coleoptera;Chrysomelidae;Paria;Paria fragariae
157	056dec0660c577a778e0f4cd9405027b	Arthropoda;Insecta;Orthoptera;Tettigoniidae;Catoptropteryx;Catoptropteryx aurita
158	056e64c5cd21228a25a23895b87e1bf9	Arthropoda;Insecta
159	057ac979aa14ddd81a474926276ed5b6	Arthropoda;Insecta;Lepidoptera
160	057b8f7a52410a07e90cad2f6132ba08	Arthropoda;Insecta;Lepidoptera
161	058606bcfcc0aafb61b380cd1f730b78	Arthropoda;Insecta;Lepidoptera
162	058acb19e14ec8376d76cc42fa3d5a10	Arthropoda;Insecta;Trichoptera;Leptoceridae;Nectopsyche;Nectopsyche exquisita
163	05977c252b54cfb533f5a6195c293c49	Arthropoda;Insecta;Coleoptera;Chrysomelidae;Paria;Paria fragariae
164	059cec4a1fb8cd5a6f6633947bb9ec68	Arthropoda;Insecta;Diptera
165	059e418761d0c375ca68edff8ee0561f	Arthropoda;Insecta;Lepidoptera
166	05a2176c88c7fc89b1b52c1c17f48f55	Arthropoda;Insecta;Diptera
167	05a309962c0fee1ef2ec94f2759bd57b	Arthropoda;Insecta;Hymenoptera;Vespidae;Dolichovespula;Dolichovespula arenaria
168	05a7617a1451f874eee51773f954742f	Arthropoda;Arachnida;Araneae;Philodromidae;Philodromus;Philodromus rufus
169	05ae9d6195abd011c6888aec81837d81	Arthropoda;Insecta;Trichoptera;Limnephilidae;Platycentropus;Platycentropus radiatus
170	05bbf7242488ca15f872919da0ed99f9	Arthropoda;Insecta;Coleoptera
171	05be2afad0140299192eb73b914e03e1	Arthropoda;Insecta;Coleoptera;Cerambycidae;Ecyrus;Ecyrus dasycerus
172	05c09faa5fa868b5e91134d93a57904f	Arthropoda;Arachnida;Araneae;Philodromidae;Philodromus;Philodromus rufus
173	05c8293df9dc44bde901eae7f797b46f	Arthropoda;Insecta;Psocodea;Psocidae;Metylophorus;Metylophorus novaescotiae
174	05c8959918a8d8e8acfecea8e92ecaf4	Arthropoda;Insecta;Diptera;Limoniidae;Metalimnobia
175	05c8ee84ad4ece37d8983d71256f5048	Arthropoda;Insecta;Diptera;Chironomidae;Procladius;Procladius rufovittatus
176	05d5e1936f8ed6fb3f3ccacff81d7667	Arthropoda;Insecta;Diptera;Limoniidae;Rhipidia
177	05e314bdfcf36233f90e5229c2f47e9a	Arthropoda;Insecta;Lepidoptera;Tineidae;Acrolophus;Acrolophus BioLep447
178	05ea7d2908295a6350b6ac161d6b3e09	Arthropoda;Insecta;Diptera;Chironomidae;Micropsectra
179	06039c0fa65bb1104effd47d0dfb72f4	Arthropoda;Insecta;Lepidoptera
180	060adf64e46fae7f9de83284e8c39002	Arthropoda;Insecta
181	062a9e49335030ef3789e4dfffabeae7	Arthropoda;Insecta;Diptera
182	062f6cd25d1ba7607ffb46030b747adc	Arthropoda;Insecta;Hymenoptera;Formicidae;Camponotus
183	063cf5e4f471fb85fec7759dd75bc28d	Arthropoda;Insecta;Coleoptera;Hydrophilidae;Hydrochara;Hydrochara obtusata
184	063d29a1407d69ed415d4ea4a808cd6f	Arthropoda;Insecta;Lepidoptera
185	063e19667351ff6e7cf3a6554776b3ad	Arthropoda;Insecta;Lepidoptera;Pieridae;Pieris;Pieris rapae
186	063ec4baae379e47e90210909c5e8599	Arthropoda;Insecta
187	0641345c0eaf00d84120b8e65a05092b	Arthropoda;Insecta;Hymenoptera;Ichneumonidae;Ophion
188	0653625ce9b0bb5035b6b441f31e105f	Arthropoda;Insecta
189	0653fdae9a867b225e74956622f0e770	Arthropoda;Insecta
190	0657ed6afe3faeb726ad6fad2db0d596	Arthropoda;Insecta;Diptera;Limoniidae;Erioptera
191	065b9326015fccc3dea9a3de3d9e6e00	Arthropoda
192	06665f2d6160ef8e020a716e0dcaaf6f	Arthropoda;Insecta;Lepidoptera;Tortricidae;Catastega;Catastega aceriella
193	066b5eee1896c0a34151773b9df99b26	Arthropoda;Insecta;Neuroptera;Hemerobiidae;Micromus
194	067746cff59214b6daeb05b19bfa82f8	Arthropoda;Insecta;Lepidoptera;Gelechiidae;Pseudotelphusa
195	068de358e9c3bb18d948f8c00f3df218	Arthropoda;Insecta;Ephemeroptera;Ephemerellidae;Eurylophella;Eurylophella doris
196	06933e057b455789f9effdbc2d1c35a8	Arthropoda;Insecta;Lepidoptera
197	0694383c8bfb1c52905da05fc02b77df	Arthropoda;Insecta;Lepidoptera
198	069792d9b53b8de5801fc8863c315aaa	Arthropoda;Insecta;Coleoptera;Hydrophilidae;Helocombus;Helocombus bifidus
199	06a75c5aa82e8a084aaf89b61ccf7655	Arthropoda;Insecta;Diptera
200	06aa807901933544cb7d4b5886d09e26	Arthropoda;Insecta;Lepidoptera
201	06b28a44369b651f56167087bddc4e6c	Arthropoda;Insecta
202	06b30c183d8329842789ffbc1ff40f2a	Arthropoda;Insecta;Diptera;Tipulidae;Tipula
203	06b545d3544e85804cdeb28fee4928f9	Arthropoda;Insecta;Lepidoptera;Erebidae
204	06b8c37facb536bd633768ab761cb24c	Arthropoda;Insecta;Lepidoptera;Tortricidae;Orthotaenia;Orthotaenia undulana
205	06c059fbe81eaa9c42cd47352498f473	Arthropoda;Insecta
206	06cba5bbf2884b8cf02211e57ad347e5	Arthropoda;Insecta;Trichoptera;Hydropsychidae;Hydropsyche;Hydropsyche morosa
207	06cc5faccebfed1ae42d5fd81c826cb1	Arthropoda;Insecta
208	06de8e1d3e0022d42675b3ec5ccd2e5d	Arthropoda;Insecta;Diptera;Chaoboridae;Chaoborus;Chaoborus punctipennis
209	06e4235dda827c46807d10ec6f632bb2	Arthropoda;Insecta;Diptera;Chaoboridae;Chaoborus;Chaoborus punctipennis
210	06e7f6724116978053cf19611f7dba43	Arthropoda;Insecta;Coleoptera;Cerambycidae;Sternidius
211	06e86881804a21e504eddb25e33465e4	Arthropoda;Insecta;Diptera;Chironomidae;Microtendipes
212	06eaa07df2f9d7a4dd040819d00a9022	Arthropoda;Insecta;Blattodea;Blattidae;Periplaneta;Periplaneta fuliginosa
213	06ecb321174d0a20bef2e11fa7736a57	Arthropoda;Insecta;Coleoptera;Tenebrionidae;Hymenorus;Hymenorus picipennis
214	06fa11d48ca2870f267cc977f2a1fd53	Arthropoda;Insecta;Diptera
215	0705463275161ad4b1e616ac7dbc4b1a	Arthropoda;Insecta;Lepidoptera;Tortricidae;Sparganothis
216	0707fa09ec80e4b9ed7478a3a1f96bdf	Arthropoda;Insecta
217	0713d863e7d68b162387c9b2a21df4f3	Arthropoda;Insecta;Hemiptera;Cicadellidae;Gyponana
218	071a637823a9a7acc9c6717a2f077bfa	Arthropoda;Insecta;Diptera;Chironomidae;Tanytarsus
219	0720b8cddb5d21983f91d414d87f66e3	Arthropoda;Insecta;Diptera
220	0726a3e87930ac5e53d310a195c25d9f	Arthropoda;Insecta;Coleoptera;Scarabaeidae;Amphimallon;Amphimallon majale
221	072cd0268574ae392728b381e5b0ef21	Arthropoda;Insecta
222	07361d923eb14a0f835fce85c7309200	Arthropoda;Insecta;Diptera;Ceratopogonidae;Palpomyia
223	073deef6ffc6448b96e4774f0bd520bb	Arthropoda;Insecta;Lepidoptera
224	07440c06e0806db112c7c177414fd3b6	Arthropoda;Insecta;Diptera;Limoniidae;Epiphragma;Epiphragma fasciapenne
225	07444e79ed7a59d59415d87b972d36e4	Arthropoda;Insecta;Diptera;Chloropidae;Tricimba;Tricimba melancholica
226	07468d350df0aa8faf1452bfeba84f7d	Arthropoda;Insecta;Trichoptera;Leptoceridae;Ceraclea;Ceraclea maculata
227	074a8d32bf7c44d9a6d5caf5bf33e425	Arthropoda;Insecta;Plecoptera;Chloroperlidae;Sweltsa
228	074a93532343ca8ed01a6de10c45deec	Arthropoda;Insecta
229	07595f58ffba631c55904cc59f406399	Arthropoda;Insecta;Diptera
230	077103276bff113c6e83ab65251ad043	Arthropoda;Insecta;Lepidoptera;Erebidae;Idia
231	0798b08e2c8e4c7c7fbd364c8efe62db	Arthropoda;Insecta
232	0798f682b44765afad7388404b746bcf	Arthropoda;Insecta
233	079cb5d55fae9644124eb7cfd9fb43a6	Arthropoda;Insecta;Diptera
234	079de38fc1ebd53f569d733dea83a2dc	Arthropoda;Insecta;Psocodea;Psocidae;Metylophorus;Metylophorus novaescotiae
235	07c77cb0a0945e3f0318da4dd798a9b0	Arthropoda;Insecta
236	07c83be64f9d1fbafaa90af65971f5fa	Arthropoda;Insecta;Lepidoptera
237	07cd44647fe57837b01d8a9eb558b6a9	Arthropoda;Insecta;Diptera
238	07cec0be030deb4a713718394d56a211	Arthropoda;Insecta;Diptera;Sphaeroceridae;Leptocera;Leptocera erythrocera
239	07e08953602f5302740af8620f6046a3	Arthropoda;Insecta;Lepidoptera;Tortricidae;Argyrotaenia
240	07e1d9fd94050831d9bdbb249e8583fa	Arthropoda;Insecta;Coleoptera;Cantharidae
241	07eaa2b08a91622a17cd985098096c1c	Arthropoda;Insecta;Coleoptera;Silphidae;Nicrophorus;Nicrophorus orbicollis
242	07f3187039c38ea5fc25692d3a5cbd0f	Arthropoda;Insecta;Diptera;Tipulidae;Tipula
243	07f4f744ae0a7d9953e7d5229d747f9d	Arthropoda;Insecta;Lepidoptera
244	07f75465f1aa795f171fcfd29276c465	Arthropoda;Insecta;Trichoptera;Limnephilidae;Pycnopsyche
245	07f90fd1536c893009e47b129a59c8b1	Arthropoda;Insecta;Lepidoptera;Erebidae;Idia;Idia americalis
246	07fc3d8164cb596fbcb7050e9987e813	Arthropoda;Insecta;Hemiptera;Cicadellidae;Gyponana
247	0800bfd0a4fdce8c3928b79bc5cf1698	Arthropoda;Insecta;Diptera;Limoniidae;Metalimnobia
248	0803291630d8ef2fbf8af8d29a1180db	Arthropoda;Insecta;Lepidoptera;Geometridae;Lambdina
249	080cd9fe7efe8af49410e460f75e19af	Arthropoda;Insecta
250	081351fe556a168d087d1389353b63e6	Arthropoda;Insecta
251	0813c165c16a44c64ca3d5966c6a9652	Arthropoda;Insecta;Hemiptera;Cicadellidae;Gyponana
252	0815bfefe3b8eb5a89605417de80d032	Arthropoda;Insecta;Coleoptera;Ciidae;Cis;Cis fuscipes
253	0816a64da562d1ca6f2a18faae5a14c5	Arthropoda;Insecta;Hemiptera;Miridae;Phytocoris
254	0817311c4db69456e329c7c80fcd575d	Arthropoda;Insecta
255	0837da0c4c6340e73a243e837fae5f8f	Arthropoda;Insecta;Coleoptera;Coccinellidae;Harmonia;Harmonia axyridis
256	08525beeb8aaebe691cd412358fd1183	Arthropoda;Insecta;Diptera;Psychodidae;Lutzomyia;Lutzomyia longipalpis
257	08634f38682963f03393b3af261777dc	Arthropoda;Insecta;Coleoptera;Elateridae;Melanotus;Melanotus hyslopi
258	08637a3c15ed3fe54c037f5fde2504b2	Arthropoda;Insecta;Diptera;Chaoboridae;Chaoborus;Chaoborus punctipennis
259	0871fb8fc45696ef2abe3569477afa6f	Arthropoda;Insecta;Diptera;Chaoboridae;Chaoborus;Chaoborus punctipennis
260	087913a99d1d179fca9f474e07916ac1	Arthropoda;Insecta;Ephemeroptera;Heptageniidae;Leucrocuta;Leucrocuta maculipennis
261	087e50c1ae4e93d8300ca21f640137b8	Arthropoda;Insecta;Diptera;Empididae;Rhamphomyia
262	0884edba555ab4842d0a68818bb73df3	Arthropoda;Insecta;Diptera;Mycetophilidae;Zygomyia
263	0887bbcc747490e8899f2e7f9c8a1b9b	Arthropoda;Insecta;Lepidoptera;Tortricidae;Proteoteras
264	088d3ef147033b65fe37d6de1abcec7f	Arthropoda;Insecta;Diptera;Chironomidae;Micropsectra
265	0890d556b56309faaea3f12927aec7f7	Arthropoda;Insecta;Diptera;Psychodidae;Lutzomyia;Lutzomyia longipalpis
266	089d87a72cb2765e7bb17905627b1250	Arthropoda;Insecta;Lepidoptera
267	08a66e636c949e65220731f85cb948d5	Arthropoda;Insecta;Psocodea;Amphipsocidae;Polypsocus;Polypsocus corruptus
268	08a6d50b53f5981c4303f067db74704c	Arthropoda;Insecta
269	08b495a3ecf37d5ab4a7137e32be46cc	Arthropoda;Insecta;Hymenoptera;Ichneumonidae;Enicospilus
270	08be6cd92add6cb670240dcfc397b266	Arthropoda;Insecta;Coleoptera;Elateridae;Melanotus;Melanotus similis
271	08c1309b9a165bedde252733f3dc3ab8	Arthropoda;Insecta;Diptera;Chironomidae;Pseudochironomus;Pseudochironomus sp. JM-2006
272	08c6e0fc389dbe8ec31ee18110d0e4c8	Arthropoda;Insecta;Lepidoptera
273	08eca98df871da88592f06ac9f11ed23	Arthropoda;Insecta;Diptera;Limoniidae;Epiphragma
274	08f9044c4351232381d2bc8d78a5efbb	Arthropoda;Insecta;Diptera
275	091164db3504107281b72b5ae61d95e0	Arthropoda;Insecta;Diptera;Chironomidae;Microtendipes
276	09141d3ae9d4c60dbc5b15f577b811e4	Arthropoda;Insecta;Coleoptera;Cerambycidae;Orthosoma
277	091719688ccd8a7ce3b4b9f01f1a5c85	Arthropoda;Insecta
278	091734555d8d55d8ff339e6718384316	Arthropoda;Insecta;Lepidoptera
279	091a8868077f4e755afa47ce368c2a94	Arthropoda;Insecta;Megaloptera;Corydalidae;Chauliodes;Chauliodes rastricornis
280	092dbdfdb84935dd2197f292817ebe6b	Arthropoda;Insecta;Hymenoptera;Ichneumonidae;Netelia
281	093889f33e34bb38014f639d2ff71319	Arthropoda;Insecta;Coleoptera;Elateridae;Athous
282	093c208271a769d668e08f3e0e23f64b	Arthropoda;Insecta;Lepidoptera;Erebidae;Hyphantria;Hyphantria cunea
283	094593f788c44a3c3939e0eef82e96e3	Arthropoda;Insecta;Hemiptera;Miridae;Neolygus
284	094f2b86e6f5c9c879fb37a770e29e30	Arthropoda;Insecta
285	09563c157c7e56eb4a085cf5873b3f1c	Arthropoda;Insecta;Lepidoptera
286	095d2a97c4e54edd4ec629a53f628805	Arthropoda;Insecta;Hymenoptera;Ichneumonidae;Enicospilus
287	096b288377f779486c0272f7970d68f8	Arthropoda;Insecta;Diptera;Chironomidae;Microtendipes
288	097cfce5bb8730cec2ab8602d7a0be8f	Arthropoda;Arachnida;Trombidiformes;Lebertiidae;Lebertia
289	09832a0a70b2f6e3a3cc2e2a0871a5da	Arthropoda;Insecta;Diptera
290	0986351a9f5d834742312a281f06c584	Arthropoda;Insecta
291	098c1fa7d5025ed15701a9d072dc3317	Arthropoda;Arachnida;Trombidiformes;Unionicolidae;Neumania
292	098d89de723d4e279714b98f35448ec1	Arthropoda;Arachnida;Trombidiformes;Pionidae;Piona
293	098f65da59f0fa927fe804d96cb3dff4	Arthropoda;Insecta;Diptera
294	0993d3eabdab9548d73470944f3042e3	Arthropoda;Insecta;Lepidoptera;Crambidae;Eoparargyractis;Eoparargyractis plevie
295	0994de0daf02de45c4cfe62a4b214e12	Arthropoda;Insecta;Lepidoptera;Geometridae;Eupithecia;Eupithecia columbiata
296	0994ee54a6b48f4658e919141d74d162	Arthropoda;Insecta;Trichoptera;Limnephilidae;Limnephilus
297	099ebe6abde827ca6ceb0965341832af	Arthropoda;Insecta
298	09ae53914827f1da629c68c940a53e6a	Arthropoda;Insecta;Diptera;Chaoboridae;Chaoborus
299	09b3c843d6ee102436188bf6dba340fa	Arthropoda;Insecta;Diptera;Culicidae;Aedes;Aedes albopictus
300	09b407f1502dca13e3fbe5830d75ccf4	Arthropoda;Insecta
301	09b51bc71668ed28a36f2902df31267f	Arthropoda;Insecta
302	09b5722d74f94162661c5ae0086010ef	Arthropoda;Insecta;Lepidoptera
303	09b5bc55d578e6c6ba46541ba4b1ce3c	Arthropoda;Insecta
304	09bb72f95ac3e9f2af127a3c3acec66a	Arthropoda;Insecta
305	09cb2629015f1f8601465c7700016670	Arthropoda;Insecta;Trichoptera
306	09d21a745f4db36d60d3730f8e3bcce4	Arthropoda;Insecta;Diptera;Pipunculidae;Dorylomorpha
307	09d5430b5e530809a53dcd04559865a1	Arthropoda;Insecta
308	09e0b648fd6d3f57bbb5cbe69bb1a5a4	Arthropoda;Insecta
309	09e8e13625166e7be8f443ccd1cf95c9	Arthropoda;Insecta;Diptera;Chironomidae;Tribelos
310	0a0015665d20651d6e3319d44be51aa3	Arthropoda;Insecta
311	0a02f6ef13a82eb33ad3bb1a5e65032e	Arthropoda;Insecta;Lepidoptera;Coleophoridae;Coleophora
312	0a04c39b856bce5eaf8b76268dcef083	Arthropoda;Insecta;Diptera;Limoniidae;Erioptera;Erioptera caliptera
313	0a0ebb5aedfd57b158579503f7457b6b	Arthropoda;Insecta;Lepidoptera
314	0a17291df217391819217021091a4fb6	Arthropoda;Insecta;Lepidoptera
315	0a2080a7bdce759a5acafd3d43780e97	Arthropoda;Insecta;Hemiptera;Cicadellidae;Gyponana
316	0a2b07f1dc612075b527f9c74e95ca74	Arthropoda;Insecta;Lepidoptera;Tortricidae;Epinotia
317	0a2ca38a4a02ab3806950c79c7b03d05	Arthropoda;Insecta;Diptera;Limoniidae;Erioptera
318	0a485671a39cc1072a2346fe75d9e543	Arthropoda;Insecta;Coleoptera;Elateridae;Melanotus;Melanotus similis
319	0a4a980425ef6db94a4cdb26e97e2d64	Arthropoda;Insecta;Lepidoptera
320	0a5384aa258b37048677e9efe9e42b83	Arthropoda;Insecta;Lepidoptera
321	0a5ed036fbe1bf3290a18e42f83b5527	Arthropoda;Insecta;Diptera;Limoniidae;Epiphragma
322	0a8ecd08173cbdef34c371287d999f78	Arthropoda;Insecta;Hemiptera;Derbidae;Otiocerus;Otiocerus wolfei
323	0a930ee3e5833075348efef14e707e11	Arthropoda;Insecta;Coleoptera
324	0a9c13c7600c33cffae63b9ebe3f5194	Arthropoda;Arachnida;Trombidiformes;Limnesiidae;Limnesia
325	0aa29b4058585824ae310e905a153f3b	Arthropoda;Insecta;Lepidoptera
326	0aad8c776bdfe34b6d1af505f5aed1e8	Arthropoda;Insecta;Lepidoptera
327	0ab116804904c3db73db94234132e5c5	Arthropoda;Insecta;Coleoptera;Scarabaeidae;Phyllophaga;Phyllophaga crenulata
328	0ab1dcde91e8ea2d68f5dbf0946511ae	Arthropoda;Insecta;Diptera
329	0ab2127a95100462082ff168c90e7105	Arthropoda;Insecta;Diptera
330	0ac7ba1e22fdc47c0750b583cf20bfee	Arthropoda;Insecta;Lepidoptera;Tortricidae;Eucosma
331	0ac9d56fdccf35cb146d2636d96f52de	Arthropoda;Insecta;Diptera;Stratiomyidae;Beris;Beris hauseri
332	0ad2f92feb91e9fd8d62f5f7d6d2b23f	Arthropoda;Arachnida;Trombidiformes;Unionicolidae;Neumania
333	0aea53d23fb719be799ff33f458bb929	Arthropoda;Insecta;Diptera;Simuliidae;Prosimulium
334	0aee7d939130d8c3bc6ed8864e264802	Arthropoda;Insecta;Diptera;Psychodidae;Psychoda
335	0afcb0b5b27f0579de3909c861bec547	Arthropoda;Arachnida;Araneae;Lycosidae;Pirata;Pirata piraticus
336	0b07c6c4a294bc57d1778986dc9d408a	Arthropoda;Insecta;Coleoptera;Scarabaeidae;Serica;Serica intermixta
337	0b0995ad01a99a3e8cf2ca1a5582da1f	Arthropoda;Insecta;Diptera;Chironomidae;Tanytarsus
338	0b0a9ff6d2626b6d912a03485f2548b0	Arthropoda;Insecta;Coleoptera;Brentidae;Arrhenodes;Arrhenodes minutus
339	0b16608b11bc3d271918c19973a04476	Arthropoda;Insecta;Lepidoptera
340	0b1d012129e3e69af91032829f5c5c12	Arthropoda;Insecta;Lepidoptera
341	0b1e8ff8af33feecf30552bf242e7aa7	Arthropoda;Insecta;Lepidoptera;Coleophoridae;Coleophora
342	0b227b36267271be95145e70b54789e4	Arthropoda;Insecta
343	0b2bfa5875601996b68be3f66ab8dacd	Arthropoda;Insecta;Diptera;Lauxaniidae;Poecilolycia;Poecilolycia aspinosa
344	0b34d80cd8871cdcd5758a4215bf7942	Arthropoda;Insecta
345	0b4482aec37d805434b5cdcbcac6d702	Arthropoda;Insecta;Trichoptera;Limnephilidae;Pycnopsyche;Pycnopsyche gentilis
346	0b5392954df610312a878471a894f8b0	Arthropoda;Insecta;Coleoptera;Elateridae;Athous;Athous brightwelli
347	0b5acf0f3654e0db37de90f1437e75f1	Arthropoda;Collembola;Entomobryomorpha;Entomobryidae;Lepidocyrtus;Lepidocyrtus cyaneus
348	0b6025b68c0b83927b0d93853ac87f2a	Arthropoda;Insecta;Diptera;Chaoboridae;Chaoborus
349	0b680aea4aedd082dd7e7f9a7770af66	Arthropoda;Insecta;Coleoptera;Hydrophilidae;Hydrophilus;Hydrophilus ovatus
350	0b6c5bb4632c1769296874226d6c42da	Arthropoda;Insecta;Trichoptera
351	0b70207e6da64a4ac0b6d63153392ce7	Arthropoda;Insecta;Coleoptera;Elateridae;Athous;Athous brightwelli
352	0b7023d1799799bf2d615da42370d88b	Arthropoda;Insecta;Diptera;Cecidomyiidae;Aphidoletes
353	0b7af639111230ef5e6c77d94e773072	Arthropoda;Insecta;Hemiptera;Miridae;Phytocoris
354	0b7bbb39123aa2e3aa52345536cd3167	Arthropoda;Insecta;Diptera;Tachinidae;Senometopia;Senometopia Shima02 n. sp.
355	0b7e45e841909a82fb1288a4f1cb33ae	Arthropoda;Insecta;Diptera;Culicidae;Aedes;Aedes vexans
356	0b899e717dd8ec934579139e1d952ade	Arthropoda;Insecta
357	0b91f8d14bb5795a461331cbf38d5cfa	Arthropoda;Insecta;Diptera;Chironomidae;Procladius
358	0b9243a2aa9773a13fe9b16a8247b5e8	Arthropoda;Insecta;Lepidoptera;Erebidae;Hyphantria;Hyphantria cunea
359	0b9436da593478b19b79092cc87f6cd4	Arthropoda;Insecta;Diptera;Chaoboridae;Chaoborus;Chaoborus punctipennis
360	0b9b12da327b7b5f38776d484468b69c	Arthropoda;Insecta
361	0baab0867ac55162daddeb409ad7611b	Arthropoda;Insecta
362	0babac440d7b8626d575da968cfbd187	Arthropoda;Insecta;Diptera;Tachinidae;Senometopia;Senometopia Shima02 n. sp.
363	0bb64283957e498be2b9cd8fa3d18c95	Arthropoda;Insecta;Coleoptera;Pyrochroidae;Dendroides;Dendroides canadensis
364	0bcfbafa95a9903da42688bf4e2a5c68	Arthropoda;Insecta;Ephemeroptera;Caenidae;Caenis
365	0bd3724111a0a8dcd304cfb1516782e3	Arthropoda;Insecta;Coleoptera;Hydrophilidae;Hydrochara
366	0bd5f2bb495a4be8efce68e54f86f3c0	Arthropoda;Insecta;Lepidoptera;Tortricidae;Phtheochroa
367	0be3d9cb1686113027e17cde0366c03b	Arthropoda;Insecta;Lepidoptera;Crambidae;Elophila;Elophila obliteralis
368	0bec844d3ff5751e6b89e24824c70398	Arthropoda;Insecta;Lepidoptera;Erebidae;Caenurgina;Caenurgina crassiuscula
369	0bed70dc3aa89b66e4b787a9188729cf	Arthropoda;Insecta;Diptera;Chironomidae;Rheotanytarsus
370	0bf9b28fe70208d332cdbcab55421893	Arthropoda;Insecta
371	0bfa7567ba51c6f70fafb0695ca58818	Arthropoda;Insecta;Diptera;Limoniidae
372	0c01068bfc1fff78387d3c0d2e54a3b0	Arthropoda;Insecta;Coleoptera;Elateridae;Melanotus
373	0c04a95515899c242fa8ea723b7f46d6	Arthropoda;Insecta;Diptera;Psychodidae;Lutzomyia;Lutzomyia longipalpis
374	0c0fd96c4f1874b7461e9e17d16f599c	Arthropoda;Insecta;Psocodea;Psocidae;Metylophorus;Metylophorus novaescotiae
375	0c174b2fe75a2ebab9719718e60503a8	Arthropoda;Insecta;Lepidoptera
376	0c1f8ece69f340fc2ec7aec84bc5b0e0	Arthropoda;Insecta;Trichoptera;Philopotamidae;Wormaldia;Wormaldia moesta
377	0c25cafdbe2c09220e5fadedb53b602f	Arthropoda;Insecta;Diptera;Chironomidae;Pseudochironomus
378	0c2a0a159e0622aa2e2e562cad9db7de	Arthropoda;Insecta;Lepidoptera
379	0c389e8e6ac0f2ce2a15176e19df4f64	Arthropoda;Insecta;Hymenoptera;Formicidae;Lasius
380	0c430b290d183586b50c1d687dc9936c	Arthropoda;Insecta
381	0c4f44ce0caa2d30d0a3105d66406ae4	Arthropoda;Insecta;Lepidoptera;Coleophoridae;Coleophora
382	0c518b9a267d2d01f09d4df6dfeb7d68	Arthropoda;Insecta
383	0c629a8930cf1bbc484da1fd09165a68	Arthropoda;Insecta;Ephemeroptera;Caenidae;Caenis
384	0c7693ff73e95485282d0de296301577	Arthropoda;Insecta;Coleoptera;Elateridae;Melanotus
385	0c7f9091130b814ab0d9597cb619a8e3	Arthropoda;Insecta;Lepidoptera;Crambidae;Elophila;Elophila obliteralis
386	0c8c8d4f0608e9e898bb6bf33208679f	Arthropoda;Insecta;Trichoptera;Leptoceridae;Triaenodes
387	0c8c954a24f9d0c2e118e44fc17393dc	Arthropoda;Insecta;Lepidoptera
388	0c9a22c60e68a005aaad46c161e401d8	Arthropoda;Insecta;Hemiptera;Aphididae;Aphis
389	0cb326065a22cb74368611f68aabbe88	Arthropoda;Insecta
390	0cc150eae794f13aa80a249e64f93f50	Arthropoda;Insecta;Lepidoptera
391	0cc3bd06c3a23ed7db7e08cf2eb37530	Arthropoda;Insecta
392	0cd5f22a1fc51f0ab3c288a2bc815a8c	Arthropoda;Insecta;Coleoptera;Elateridae;Hemicrepidius;Hemicrepidius memnonius
393	0cde6f05bdbb3016b85ab9498d6659ad	Arthropoda;Insecta;Hymenoptera;Ichneumonidae;Ophion
394	0ce0d428ac77aac9837612649e3568c0	Arthropoda;Arachnida;Mesostigmata;Macrochelidae;Macrocheles
395	0ce745201b847a107e3c491788f99256	Arthropoda;Insecta;Psocodea;Psocidae;Metylophorus;Metylophorus novaescotiae
396	0cf2c47dbd95ce06577731b72a810c57	Arthropoda;Insecta;Trichoptera;Hydropsychidae;Cheumatopsyche
397	0cf36b9813a1774654e4b9844d014940	Arthropoda;Insecta;Lepidoptera
398	0cfae83fe9ba8b2bd90e363f69ea08f2	Arthropoda;Insecta;Diptera
399	0d00a91077c1b9d4372f9e2f26de8034	Arthropoda;Insecta;Lepidoptera;Tortricidae;Argyrotaenia
400	0d03cc7ec4f6744b06ff903b1db3b661	Arthropoda;Insecta;Lepidoptera
401	0d0748be3ed7485019f76f4c6e8b2d54	Arthropoda;Insecta;Diptera;Culicidae
402	0d0ce8fb4688046a72caeb31983f3d73	Arthropoda;Insecta;Diptera
403	0d1187694e0eb739eeea2464e7adc075	Arthropoda;Insecta;Ephemeroptera;Caenidae;Caenis
404	0d265bb47ba592669388eced786851e9	Arthropoda;Insecta;Hymenoptera;Ichneumonidae;Enicospilus
405	0d3a5bb366031b78d05135d5ef1a2a3f	Arthropoda;Insecta;Coleoptera;Scarabaeidae;Phyllophaga;Phyllophaga hirticula
406	0d3be50e6f7bd9cf6fb5bd373d53c9fc	Arthropoda;Insecta;Hemiptera;Cicadellidae;Gyponana
407	0d3edc3ef9923fa614b40ffd69762ba4	Arthropoda;Insecta;Coleoptera;Tenebrionidae;Isomira
408	0d497cbcf2707fca7f681fee4e5cd354	Arthropoda
409	0d4ad1ef448e92f2d2639fca0edd8032	Arthropoda;Insecta
410	0d4b5d872bc8c9ee7c93e059810e42a5	Arthropoda;Insecta
411	0d5a2e817cbb49f8ad26001553ea71f8	Arthropoda;Insecta;Hemiptera;Miridae;Phytocoris;Phytocoris conspurcatus
412	0d6257d94ec6029c18272b9f2ea74955	Arthropoda;Insecta;Diptera
413	0d6cc8ee7ddd7af9bf22eb60a8dcd0c6	Arthropoda;Insecta;Psocodea;Psocidae;Metylophorus;Metylophorus novaescotiae
414	0d6d37fa638c852cf852eec926026db0	Arthropoda;Insecta;Diptera;Tipulidae;Tipula
415	0d704f2f16f87b8add9f8ee57335cf17	Arthropoda;Insecta;Coleoptera;Elateridae;Hemicrepidius;Hemicrepidius brevicollis
416	0d77da47a6c7cd79076f1a73a41191cb	Arthropoda;Insecta;Lepidoptera;Tortricidae;Gypsonoma
417	0d7dfb14eb07bca2ea4b598b194ee2d6	Arthropoda;Insecta
418	0d88231feffc492015e72b6bef5aa413	Arthropoda;Insecta;Lepidoptera;Noctuidae;Mythimna;Mythimna unipuncta
419	0d8bc9e4b19c0b56ad83ed7417023a9a	Arthropoda;Insecta;Diptera;Chironomidae;Tanytarsus;Tanytarsus mendax
420	0d8c8e91596b1e76b560de83e71e4980	Arthropoda;Insecta;Lepidoptera
421	0d8d8a21f8134745790f7208d67ea4fc	Arthropoda;Insecta
422	0d914aecd99c01895c69dea100a14ecf	Arthropoda;Insecta
423	0da63e54dd3a5299123bd2c06ef5d0d7	Arthropoda;Insecta
424	0dc529cb1d29a2a98b07128b5a02c076	Arthropoda;Insecta
425	0dd7984648bfdc6e6e539b4f71ca82b5	Arthropoda;Insecta;Diptera;Chironomidae;Limnophyes
426	0dd973427794c21f6ad239d4c664a190	Arthropoda;Insecta;Lepidoptera
427	0de2fae5fa155d55d8c0d2bc1d7a1e47	Arthropoda;Insecta;Coleoptera;Carabidae;Harpalus
428	0de79af4b7cc15000cb569a42c8c2759	Arthropoda;Insecta;Diptera;Chironomidae;Micropsectra
429	0df09d557db0d0729bb36cbbf8e36ba4	Arthropoda;Collembola;Entomobryomorpha;Entomobryidae
430	0df1b91ef5d7b77457c5025ab1e8b5ae	Arthropoda;Insecta;Coleoptera;Dytiscidae;Ilybius
431	0df358ead7eafe261c43497364bbeb1b	Arthropoda;Insecta;Lepidoptera;Gelechiidae;Pseudotelphusa;Pseudotelphusa quercinigracella
432	0df6507a4322a9a8fa7d54318225fb8b	Arthropoda;Insecta;Ephemeroptera;Heptageniidae;Maccaffertium;Maccaffertium mediopunctatum
433	0df8b65264b46866a3782928187ddcef	Arthropoda;Insecta;Lepidoptera
434	0e07b617f791962e6c07c5e06dd4939a	Arthropoda;Insecta;Trichoptera;Hydropsychidae;Cheumatopsyche
435	0e0ae81fbab3782bcaab779089560602	Arthropoda;Insecta;Diptera;Sphaeroceridae;Spelobia;Spelobia bifrons
436	0e0dd94a1e2554f1bb8c7082de13027e	Arthropoda;Insecta;Ephemeroptera;Heptageniidae;Leucrocuta
437	0e1d0354e33281e15262e261e2a3410b	Arthropoda;Insecta;Hymenoptera;Ichneumonidae;Enicospilus
438	0e22e32cabb3615f4fe8b595d0d6f44c	Arthropoda;Insecta;Lepidoptera;Noctuidae;Agrotis;Agrotis ipsilon
439	0e252f84b1cf6ec22c2599289cf80d4d	Arthropoda;Insecta;Trichoptera;Leptoceridae;Oecetis;Oecetis avara
440	0e2dd09b5c68758dcee2035fd9a23178	Arthropoda;Insecta;Coleoptera;Scarabaeidae;Phyllophaga;Phyllophaga crenulata
441	0e300f60b4a9e18ec5f9e24986b366b7	Arthropoda;Insecta;Diptera;Chironomidae;Ablabesmyia;Ablabesmyia americana
442	0e38bf8976fceb1cf4e286ae9f23eeb6	Arthropoda;Insecta;Diptera;Chaoboridae;Chaoborus;Chaoborus punctipennis
443	0e4c4e1272964ba9df93cc8b9e8f57bf	Arthropoda;Insecta;Diptera;Chaoboridae;Chaoborus;Chaoborus punctipennis
444	0e57eb69473ae13080125f77559b4ffc	Arthropoda;Insecta;Coleoptera;Elateridae;Cardiophorus;Cardiophorus convexus
445	0e5b47fffaf3b7423aa8212c4170fad9	Arthropoda;Insecta
446	0e5feac8d159d968949d3b2dd7bafe1a	Arthropoda;Insecta;Diptera;Chironomidae;Micropsectra
447	0e60b9d13dbd8da25a8f82bae4af0ce2	Arthropoda;Insecta;Diptera
448	0e68541f7c5604e138c7e5299d0bed9d	Arthropoda;Insecta;Diptera;Chironomidae;Tanytarsus
449	0e73e86f7a267ef619175787bb76d086	Arthropoda;Insecta
450	0e8117193387733de8805892639775bf	Arthropoda;Insecta;Hymenoptera;Vespidae;Polistes
451	0e884adc83ed88ee0a8f038753d062bf	Arthropoda;Insecta;Coleoptera;Byrrhidae;Simplocaria;Simplocaria semistriata
452	0e8a2841677f7cf3b03b7893396caecd	Arthropoda;Arachnida;Araneae;Tetragnathidae;Tetragnatha;Tetragnatha shoshone
453	0e9633a831bbb6f745843e1cd04622f4	Arthropoda;Insecta;Diptera
454	0e970491fa77a77bb44a67068e911931	Arthropoda;Insecta;Hymenoptera;Vespidae;Polistes
455	0e9725b709820c929ad948aa4dacde14	Arthropoda;Insecta;Coleoptera;Elateridae;Melanotus;Melanotus hyslopi
456	0e99668fed5408e7a3089116e22599ab	Arthropoda;Insecta;Lepidoptera
457	0ea25156834fcaf752a0f0878658b74c	Arthropoda;Insecta;Hemiptera;Cicadellidae;Gyponana
458	0ea63abf581dd239d85c771b61d7024a	Arthropoda;Insecta;Lepidoptera;Depressariidae;Psilocorsis
459	0ea8434097402f2a59e3e33141540d2c	Arthropoda;Insecta;Diptera;Rhagionidae;Rhagio;Rhagio gracilis
460	0eae8b6943998e60cb11574b6d936aaf	Arthropoda;Insecta;Ephemeroptera;Ephemeridae;Hexagenia;Hexagenia limbata
461	0ebcdcacbced823afc4359f78304004c	Arthropoda;Arachnida;Araneae;Theridiidae;Wamba;Wamba crispulus
462	0ecb2961c418f6ec8cc80383aec41ab3	Arthropoda;Insecta
463	0ed6c209a70efb92751442581aafa78d	Arthropoda;Insecta;Diptera;Chironomidae;Ablabesmyia;Ablabesmyia annulata
464	0ed8f8f0d882d5af5de134b58b68ea7e	Arthropoda;Insecta;Lepidoptera
465	0edb57b810448e9c1117330470acc568	Arthropoda;Insecta;Lepidoptera
466	0edd6bb98041b610f0e175cc04d51047	Arthropoda;Insecta;Lepidoptera
467	0edf4eaa4bd76d721b0c2613c6fa294f	Arthropoda;Insecta;Diptera;Chaoboridae;Chaoborus
468	0ee9faa90b42b877fa5f6ec680f427b6	Arthropoda;Insecta;Lepidoptera
469	0ef31ab1f44f2dd072e2a743dee1321d	Arthropoda;Insecta
470	0f084de7e0a46a31efb87bd28b01377a	Arthropoda;Insecta;Diptera;Chironomidae;Smittia;Smittia sp. 16ES
471	0f0c881f8bf9611b346305a6c54a4ebd	Arthropoda;Insecta;Trichoptera;Phryganeidae;Banksiola;Banksiola crotchi
472	0f0d48ab957efb8233fd14278345e651	Arthropoda;Insecta
473	0f0f18908a948c0cc1f79e0b358fbcf4	Arthropoda;Insecta;Lepidoptera
474	0f16e8f801e2c0e388c49d1737ffed94	Arthropoda;Insecta;Blattodea;Ectobiidae;Balta;Balta notulata
475	0f18f86e952970162f7a1105665b83b3	Arthropoda;Insecta;Diptera;Lauxaniidae;Poecilolycia
476	0f1ea9ea880b78cec142797bb0a953ae	Arthropoda;Insecta;Diptera;Chironomidae;Procladius;Procladius sp. 1ES
477	0f2078f3eb924a71e4434f738b6e4875	Arthropoda;Insecta;Ephemeroptera;Ephemerellidae;Eurylophella
478	0f211f2f275b4be0b57e9c449bd51d6d	Arthropoda;Insecta
479	0f21503dc02e74ae086809f6e7e76c8c	Arthropoda;Insecta;Lepidoptera
480	0f249924dc607c2a9fe90ce428ee7140	Arthropoda;Insecta
481	0f3164f8113f6e254bca43d2c60a2053	Arthropoda;Insecta;Diptera;Tabanidae
482	0f345dfad4e705a35223811d67fac5ed	Arthropoda;Insecta;Ephemeroptera;Caenidae;Caenis
483	0f35e4248a31ec2d9fba87aa6553ed9a	Arthropoda;Insecta;Hymenoptera;Ichneumonidae;Hercus;Hercus fontinalis
484	0f3719247570692ba3c21ccf2731a7bb	Arthropoda;Insecta;Hemiptera;Cicadellidae;Gyponana
485	0f38737ca4fe47c05ce2afd9e5a5626c	Arthropoda;Insecta;Coleoptera;Cerambycidae;Urgleptes
486	0f3b0b4144fa8245de871640c5d5195e	Arthropoda;Insecta;Diptera;Chironomidae;Cricotopus
487	0f408534242de97bf2c848e326e13189	Arthropoda;Insecta;Lepidoptera
488	0f4c35f88549c42a7f49b66b20c14086	Arthropoda;Insecta;Lepidoptera
489	0f597b09dd835af05204f657b0dff8ca	Arthropoda;Insecta;Coleoptera;Hydrophilidae;Helocombus;Helocombus bifidus
490	0f5b78c11b233e6cfddf32093f7ba826	Arthropoda;Insecta;Diptera;Simuliidae;Cnephia;Cnephia ornithophilia
491	0f5d2c8b97cb046b90a6f74b42bcb7dc	Arthropoda;Insecta;Hemiptera;Miridae;Neolygus;Neolygus caryae
492	0f5d58c311d1f69c31aa18370adf6142	Arthropoda;Insecta;Lepidoptera
493	0f6793eae7af776813ef12d09a34856d	Arthropoda;Insecta;Lepidoptera;Noctuidae;Agrotis
494	0f7228dbcafb3ab1752262c9600e1036	Arthropoda;Insecta;Lepidoptera
495	0f73095e70aaece5e1089c89129096bf	Arthropoda;Arachnida;Trombidiformes;Pionidae;Piona
496	0f7694b7b17152d707ac48d8a66ad768	Arthropoda;Insecta;Diptera;Chironomidae;Parachironomus
497	0f86ec3205889488cff9c333f9582592	Arthropoda;Insecta
498	0f89928487a2d116bf75dc10f5533c9d	Arthropoda;Insecta;Diptera;Chironomidae;Orthocladius;Orthocladius carlatus
499	0f96df4fa3055e83cfdb6f200262de03	Arthropoda;Insecta
500	0f99a23296bdd8e89ba6fdffbde98e95	Arthropoda;Insecta
501	0f9f4e4990e99f90517d16421eb293ef	Arthropoda;Insecta;Diptera;Tipulidae;Tipula
502	0fb085efc912acff70dc00ecebbd5549	Arthropoda;Insecta;Coleoptera;Elateridae;Ampedus
503	0fb3d74626d580b37206e06c360d593c	Arthropoda;Insecta
504	0fbcbe6d9646bcc3129b619aa48f1064	Arthropoda;Insecta
505	0fce17bde104776b15eee59551a37876	Arthropoda;Insecta;Coleoptera;Tenebrionidae;Hymenorus;Hymenorus picipennis
506	0fce97f7319dd7cec144a748b07481da	Arthropoda;Insecta;Coleoptera;Cerambycidae;Ecyrus;Ecyrus dasycerus
507	0fd265c58ffa9ffd8de6cff22030fbf2	Arthropoda;Insecta;Diptera;Simuliidae;Cnephia;Cnephia ornithophilia
508	0fe17c2541bfd811160594d550941a16	Arthropoda;Insecta
509	0fe6c351a52741ff186914d4a801ed00	Arthropoda;Insecta;Lepidoptera
510	0fe757598e87b80f61d11d670b501399	Arthropoda;Insecta;Diptera;Calliphoridae;Pollenia;Pollenia labialis
511	0fe8a72cc9c66b158fa66d52c2bee1e4	Arthropoda;Arachnida;Trombidiformes;Lebertiidae;Lebertia
512	0fecb6cba65ceccd2a8ac2cc654c44ba	Arthropoda;Insecta;Hemiptera;Cicadellidae;Gyponana
513	0fefdf8cba7ee56b9d5eca357bb39f81	Arthropoda;Insecta;Lepidoptera;Tineidae;Nemapogon;Nemapogon granella
514	0ff84af5cfb7b5d25e371550a16a895c	Arthropoda;Insecta;Lepidoptera;Gelechiidae;Pseudotelphusa;Pseudotelphusa quercinigracella
515	1005b4c2eb0bce17dfc87e7c1cacbb03	Arthropoda;Insecta;Coleoptera;Cerambycidae;Urgleptes
516	100d8ef551af3ca1fa5659cfd3363562	Arthropoda;Insecta;Coleoptera;Mycetophagidae;Litargus;Litargus tetraspilotus
517	100d9e7ed1ea4cbc4a96139d7981a98d	Arthropoda;Insecta;Diptera;Culicidae;Culex;Culex territans
518	100ee8066354cdf8f89b26112aea44f3	Arthropoda;Insecta;Megaloptera;Corydalidae;Chauliodes;Chauliodes pectinicornis
519	1014ecea00940645fa3c7a6b4cf278df	Arthropoda;Insecta;Coleoptera;Elateridae;Melanotus
520	1018449ded7da3cfee83f22cee7d42da	Arthropoda;Insecta;Diptera;Tabanidae
521	101c62bb574db545533812d47e753d84	Arthropoda;Insecta;Ephemeroptera;Heptageniidae;Stenacron;Stenacron interpunctatum
522	102107856ae506ee178aec10009ae381	Arthropoda;Insecta;Lepidoptera;Bucculatricidae;Bucculatrix
523	1021473027ef86b580b4a75a53eb6e3a	Arthropoda;Insecta
524	1037589c54b29feb41c5f5cf26896331	Arthropoda;Insecta;Diptera;Limoniidae;Euphylidorea;Euphylidorea platyphallus
525	1039dd65b5f26befa9521285011cc048	Arthropoda;Insecta;Trichoptera;Leptoceridae;Ceraclea;Ceraclea mentiea
526	1043147d4f27c0f32c2318ef778bf8e3	Arthropoda;Insecta;Coleoptera;Hydrophilidae;Enochrus;Enochrus consors
527	104536021039b70bdeb11200ebab0d32	Arthropoda;Insecta;Megaloptera;Corydalidae;Chauliodes;Chauliodes rastricornis
528	104aada0265d20a486a809b4d592326e	Arthropoda;Insecta
529	104bc27926b0bbd9e4a4b4c24cdc756d	Arthropoda;Insecta;Hymenoptera;Ichneumonidae;Enicospilus
530	1063b8eff5e20668983d8e84860b1cfb	Arthropoda;Insecta;Lepidoptera;Depressariidae;Psilocorsis
531	1065ccd669535d916b688a0bb2f1819c	Arthropoda;Insecta;Diptera;Chironomidae;Microtendipes
532	1065f51e9fdf0e1148df1a0a8c55798b	Arthropoda;Insecta;Diptera
533	106866132fd52b9d5c96c38bde87c51f	Arthropoda;Insecta;Diptera;Culicidae;Aedes;Aedes vexans
534	1068b84423274771ff960bbca2d64de6	Arthropoda;Insecta;Lepidoptera
535	10751561e072b0400b9e6a34c96bd935	Arthropoda;Insecta
536	10797b8c747ff95ae145555ee626f931	Arthropoda;Insecta;Diptera
537	107a6bce9f4b01f9ce14f3878805f7f0	Arthropoda;Insecta;Diptera;Tachinidae;Senometopia;Senometopia Shima02 n. sp.
538	1080d2a7e49c1856aa4ad1e2a61bbefc	Arthropoda;Insecta;Lepidoptera;Crambidae;Udea
539	1088ef50c600a887babcff31c60500b9	Arthropoda;Insecta;Lepidoptera
540	1093793058e8462b1988fb67965541dd	Arthropoda;Insecta;Trichoptera;Hydropsychidae;Hydropsyche;Hydropsyche morosa
541	109adffe38113f75fb530bb3a4c1e3b3	Arthropoda;Insecta;Diptera;Chironomidae;Procladius
542	109ef6e02593e2cf4844a921410ba926	Arthropoda;Insecta;Coleoptera;Elateridae;Athous;Athous brightwelli
543	10a63b0f5161363d4c6672cf02f7c3f7	Arthropoda;Insecta;Trichoptera;Hydropsychidae;Cheumatopsyche
544	10a7de68a19d392a74b9cc6817a4994e	Arthropoda;Arachnida;Araneae;Linyphiidae;Grammonota
545	10aa8f20f5574e5a6403af1fe5deb6c7	Arthropoda;Insecta;Lepidoptera
546	10ab80f31c5c202718370dd0b1a8b743	Arthropoda;Insecta;Psocodea;Psocidae;Psocus
547	10ae73e86be9f6bc63a52d1ee879f84c	Arthropoda;Insecta;Lepidoptera
548	10b11a450d2d4583c640031a88074958	Arthropoda;Insecta;Hemiptera;Cicadellidae;Gyponana
549	10bdee550d50ed0d03296277daee3e22	Arthropoda;Insecta;Coleoptera;Elateridae;Melanotus
550	10be4a1a65db546518c6819a3a682de2	Arthropoda;Insecta;Hemiptera;Aphididae;Phyllaphis;Phyllaphis fagi
551	10c7fcb204866e200a8e64d890fed2be	Arthropoda;Insecta;Coleoptera;Tenebrionidae;Isomira
552	10cc2d8ad184fac7a30ab3efa6fff02b	Arthropoda;Insecta;Diptera;Limoniidae;Ormosia;Ormosia affinis
553	10de11887af6b54b858aa000af309829	Arthropoda;Insecta;Coleoptera;Hydrophilidae;Cercyon;Cercyon praetextatus
554	10e296b571d3950eeefa14e7daa8bd03	Arthropoda;Insecta;Diptera
555	10ef0502c311affefefe68510211702d	Arthropoda;Insecta
556	10f632731b22b2d6a89a4aca733bc076	Arthropoda;Insecta;Diptera
557	11264eb130ed7d889b489601b6f531f1	Arthropoda;Insecta;Diptera;Muscidae;Lispocephala;Lispocephala alma
558	1126d089b476c651ee67c498dbbcdd98	Arthropoda;Insecta;Diptera;Tachinidae;Blepharipa;Blepharipa albicauda
559	113d8a46c7a404d167f2411656f04246	Arthropoda;Insecta
560	11410182161adf424ba0aa8342431d39	Arthropoda;Insecta;Coleoptera;Scirtidae;Scirtes;Scirtes tibialis
561	1142cec37645722d4592e6d1e04a9dc2	Arthropoda;Insecta;Coleoptera;Scarabaeidae;Phyllophaga;Phyllophaga crenulata
562	114a17896643959d4ad8c47aa02d40d5	Arthropoda;Insecta;Lepidoptera
563	1150c213fb0d8fcaf2dd25b8f4a2a3cc	Arthropoda;Insecta;Lepidoptera
564	1153b82fc2ad9fca13eae283e26bea25	Arthropoda;Insecta;Trichoptera;Hydropsychidae;Hydropsyche;Hydropsyche morosa
565	1153badc866e7b99e47628c9699d157e	Arthropoda;Insecta;Lepidoptera
566	11541b6dbf8add2299d8e6e00e46e19b	Arthropoda;Insecta;Ephemeroptera;Caenidae;Caenis
567	1157a7d265b4a36b2eb9d90919209a73	Arthropoda;Insecta;Diptera
568	115eec980808fb6a12eb1c38d4d83f8d	Arthropoda;Insecta
569	11612b1bbc0fe8f1da48e70eeafe8aba	Arthropoda;Insecta;Ephemeroptera;Heptageniidae;Maccaffertium;Maccaffertium modestum
570	116426d9984a35ee6ca327bb70a08f60	Arthropoda;Insecta
571	116fa7f08ba444d7cebd2f164d63b356	Arthropoda;Insecta
572	117183bae963134de3b804c857895525	Arthropoda;Insecta;Lepidoptera
573	1178b01abd9fb48d8e6798696f4a2d97	Arthropoda;Insecta;Ephemeroptera;Heptageniidae;Maccaffertium;Maccaffertium terminatum
574	11834f8f1d066cb4762a94fe23079b72	Arthropoda;Insecta;Diptera
575	1184afe9b7e1411f336a88dfd00fc1da	Arthropoda;Insecta;Diptera;Anisopodidae;Sylvicola;Sylvicola alternatus
576	118f57742ff956ecf7dccac0b0b18c64	Arthropoda;Insecta;Diptera;Culicidae;Aedes;Aedes japonicus
577	1190a60bf2ff0d3900e5534eff032738	Arthropoda;Insecta;Trichoptera;Hydropsychidae;Hydropsyche;Hydropsyche morosa
578	119767a578fc355e03957d5970470511	Arthropoda;Insecta;Coleoptera;Elateridae;Melanotus;Melanotus hyslopi
579	119fd691de5b06ab015a540d7eda0a7a	Arthropoda;Insecta;Hemiptera;Cicadellidae;Gyponana
580	11a90682b418eecc7e7ad760ba05ee37	Arthropoda;Insecta;Lepidoptera;Tortricidae
581	11ab53f8caf9153a0b0716b629a5e16e	Arthropoda;Insecta;Coleoptera;Synchroidae;Synchroa;Synchroa punctata
582	11ace8749e4aa4e50081c6a1ba7868b6	Arthropoda;Insecta;Diptera
583	11ad94865bacd1efc87afc30e0a16fe9	Arthropoda;Insecta;Lepidoptera
584	11adc769bf11474841f62b2246c5a8b4	Arthropoda;Insecta;Coleoptera;Elateridae;Hemicrepidius;Hemicrepidius memnonius
585	11ae47b43646b7d313371b5516260e36	Arthropoda;Insecta
586	11ae6cfcfe0482ad77e28210c6bf9d9c	Arthropoda;Insecta;Diptera
587	11af73661ef6798f6ea0a24439afdb28	Arthropoda;Insecta;Lepidoptera
588	11b26c40a954b011601f31d6a1010f97	Arthropoda;Insecta;Lepidoptera;Erebidae;Idia;Idia rotundalis
589	11b89f913856959f8aa4892f6b5f75c9	Arthropoda;Insecta
590	11c670747d45b72bc70f49dd1486055e	Arthropoda;Insecta;Diptera;Ceratopogonidae;Forcipomyia
591	11c7b05097a277e2b7c255d5ed385ac9	Arthropoda;Arachnida;Trombidiformes;Arrenuridae;Arrenurus
592	11c7d79b279742d5af3d0d74deca2ce9	Arthropoda;Insecta;Diptera;Psychodidae;Lutzomyia;Lutzomyia longipalpis
593	11d84dde15092b49f1b43b4029ab3afa	Arthropoda;Insecta;Diptera;Limoniidae;Metalimnobia
594	11e20f316087a5694a6bd1f374faa18c	Arthropoda;Insecta;Coleoptera;Hydrophilidae;Helocombus;Helocombus bifidus
595	11e748a525f75f587f5b3a2ef75f640f	Arthropoda;Insecta;Diptera
596	11e7b6df3cc94d500c6bf46818b42a0e	Arthropoda;Insecta;Lepidoptera
597	11f8dea5187fccf910dd726c719038bf	Arthropoda;Insecta
598	11fba4c34aca4d053812f2611d7b9ed0	Arthropoda;Insecta;Coleoptera;Elateridae;Hemicrepidius;Hemicrepidius memnonius
599	120220f4f141f4d4a51121d3cb250a5e	Arthropoda;Insecta;Coleoptera;Scarabaeidae;Phyllophaga;Phyllophaga anxia
600	12053238a977f382a7339a3228c8bb83	Arthropoda;Insecta;Coleoptera;Gyrinidae;Gyrinus;Gyrinus pugionis
601	120651e72a26ab5167ae6a7a855805cc	Arthropoda;Insecta;Lepidoptera;Tortricidae;Choristoneura;Choristoneura fractivittana
602	1210d95c4263600af29dc79df7e2137f	Arthropoda;Insecta;Lepidoptera
603	122b95313ceb53f76c1459fc1f625f3d	Arthropoda;Insecta;Lepidoptera
604	1231d147df39b719ba80a6c67f1ac354	Arthropoda;Insecta
605	123257d03a3d581b9cd78287d774a582	Arthropoda;Arachnida;Araneae;Philodromidae;Philodromus;Philodromus keyserlingi
606	12334db96c1c3991ce9142a7421c36f4	Arthropoda;Insecta;Hemiptera;Cicadellidae;Gyponana
607	1236653f06f43600dd900ca0761ea4cd	Arthropoda;Insecta;Ephemeroptera;Caenidae;Caenis
608	123950dd8db5d5efd3f81d7381ba683b	Arthropoda;Insecta;Diptera;Tabanidae;Chrysops
609	123f67f08d06c2d92ccc56d0157e6f36	Arthropoda;Insecta;Diptera;Chironomidae;Tanytarsus
610	123fbd60650c116c3b5cb978ee21883f	Arthropoda;Arachnida;Trombidiformes;Tetranychidae;Tetranychus
611	12472b3cfd660bdf1f69a2aa6cd7b973	Arthropoda;Insecta;Diptera;Limoniidae;Atarba;Atarba picticornis
612	124989247cfcd26473b021c7e35fdecf	Arthropoda
613	124a5628b8403ce7ac1c4ce3a2a77191	Arthropoda;Insecta;Lepidoptera;Gelechiidae;Chionodes
614	1256e433db4e0ae931fbf072b415fd0f	Arthropoda;Insecta;Coleoptera
615	125a7e25620ced220c4dc023ec27a8e4	Arthropoda;Insecta;Diptera;Chironomidae;Pseudochironomus;Pseudochironomus sp. JM-2006
616	125ee93db7e266040ea82cda71bc6c8a	Arthropoda;Insecta;Diptera;Tachinidae;Strongygaster
617	1270fa2616db6ae6ba463d032179031c	Arthropoda;Insecta;Diptera
618	12813bdb742c420501a9587afdb0eb95	Arthropoda;Insecta
619	1282ac3ca24a0de384e65acc3d313c05	Arthropoda;Insecta;Lepidoptera
620	128921f70e2d58d3e8b6e115a25eea10	Arthropoda;Insecta;Lepidoptera;Depressariidae;Psilocorsis
621	12a149df2e81f0a065d8f9555dc42d37	Arthropoda;Insecta;Lepidoptera;Gelechiidae;Coleotechnites
622	12a2110edac7748fc961e0d76adafafe	Arthropoda;Insecta;Diptera;Tipulidae;Nephrotoma
623	12a47f39b8cab1441bc805bd6706069d	Arthropoda;Insecta;Diptera;Chironomidae;Ablabesmyia;Ablabesmyia americana
624	12abe8f980d15a5079ba0c11b026de88	Arthropoda;Insecta
625	12b0c4cb8ba51bbeae84673695b25736	Arthropoda;Insecta;Diptera;Sphaeroceridae;Leptocera;Leptocera erythrocera
626	12b2b2930c293fc0994343646ea9da9f	Arthropoda;Arachnida;Araneae;Dictynidae;Emblyna;Emblyna annulipes
627	12b82d8b480ab2dfc13a76daf704f254	Arthropoda;Insecta;Coleoptera;Elateridae;Hemicrepidius;Hemicrepidius memnonius
628	12bb852fbada5cd81f6e1f192706c39c	Arthropoda;Insecta
629	12c04e9ccd75724608379f2611fb2a54	Arthropoda;Insecta;Ephemeroptera;Heptageniidae;Leucrocuta;Leucrocuta maculipennis
630	12c6b501efd9262511da249e6e018376	Arthropoda;Insecta;Ephemeroptera;Siphlonuridae;Siphlonurus;Siphlonurus alternatus
631	12d0a3e44fd84d31345b60beef782a8e	Arthropoda;Insecta;Ephemeroptera;Caenidae;Caenis
632	12d10dbefcf3be1581a75998379790b9	Arthropoda;Insecta;Hemiptera;Cicadellidae;Gyponana
633	12d7f441913a4fc168af3bf330d6bcb5	Arthropoda;Insecta;Lepidoptera;Erebidae;Hypena;Hypena scabra
634	12e42b9fce847feb065cb7f88bfb73df	Arthropoda;Insecta;Ephemeroptera;Heptageniidae;Stenonema;Stenonema femoratum
635	12e60344da965b91e280fc7914ceb7dd	Arthropoda;Insecta;Lepidoptera
636	12e97f1f0035462dc73782ffa2c68aff	Arthropoda;Insecta;Lepidoptera;Erebidae;Hyphantria;Hyphantria cunea
637	12f6c854e0f6e3d0aa228707820244a0	Arthropoda;Insecta;Lepidoptera
638	12f7a4dfd4b07c353595d11f16b64286	Arthropoda;Insecta;Diptera
639	12f7c7a9b5dfbe8625b041bca0713346	Arthropoda;Insecta;Diptera;Chironomidae;Chironomus
640	12fb0bf07ff48ace6c99c4b4cba71520	Arthropoda;Insecta;Diptera
641	13029ce1e293d489337b3d1d834fc4c2	Arthropoda;Insecta;Diptera;Culicidae;Culex;Culex zombaensis
642	130398046c959396a885566d5e3d5315	Arthropoda;Insecta;Diptera;Chironomidae
643	13056df3f30cd9f29714881b1b934470	Arthropoda;Insecta
644	13112d7582a661fd27dd46b91ba46445	Arthropoda;Insecta;Diptera;Ceratopogonidae;Palpomyia
645	13182d02caa1e75254b8b4eaa26c8b5c	Arthropoda;Insecta;Lepidoptera
646	131dedfcc47e889f918f17d12a50550c	Arthropoda;Insecta;Coleoptera;Brentidae;Arrhenodes;Arrhenodes minutus
647	132145eb0c355d36d16ecec787c370fd	Arthropoda;Insecta
648	13214f32772875e5efb1e0cdee186214	Arthropoda;Insecta;Coleoptera;Hydrophilidae;Helocombus;Helocombus bifidus
649	13235e32c876fdd2e5f5136f9c96f359	Arthropoda;Insecta;Coleoptera;Elateridae;Melanotus
650	132f6e5aadf00faea7cdc07d33b9c106	Arthropoda;Insecta
651	1336845dd2eae900aa2b0743fe58ca11	Arthropoda;Insecta
652	13397971f64e2668d3ee1d75acf9ae00	Arthropoda;Insecta;Lepidoptera
653	1347434c4bc7ce544cd90a41df1486b2	Arthropoda;Insecta;Diptera;Psychodidae;Lutzomyia;Lutzomyia longipalpis
654	134ec88b3ab6e584e520ad33f609fb64	Arthropoda;Insecta;Diptera;Culicidae;Aedes;Aedes provocans
655	13524070ec6e046e5f6a255c44cf2775	Arthropoda;Insecta;Diptera;Chironomidae
656	13600c344c5b7470426716719e7094b3	Arthropoda;Insecta;Trichoptera;Leptoceridae;Ceraclea;Ceraclea mentiea
657	13614a602369becba913228a8caf74ab	Arthropoda;Insecta;Hemiptera;Cicadellidae;Gyponana
658	136b22a03c0aec93b842eb23cf74443f	Arthropoda;Insecta
659	13701ca8e6b99a0fb7c00ef078664b67	Arthropoda;Insecta;Diptera
660	13741ad2a10befe00ba6bdd64396ab47	Arthropoda;Insecta
661	13746ca22fd817b163a3211ef13b3f6b	Arthropoda;Insecta
662	13768f34a2b146e756f566300f2f0b23	Arthropoda;Insecta;Hemiptera;Gerridae;Rheumatobates;Rheumatobates rileyi
663	13793c61f6abd0e3f0aced17fbb42e06	Arthropoda;Insecta;Ephemeroptera;Heptageniidae;Maccaffertium;Maccaffertium terminatum
664	1385c880de82de909941ecad66214833	Arthropoda;Insecta;Lepidoptera;Erebidae;Idia
665	1386f8c55034a95579d777d77ee20aac	Arthropoda;Insecta;Coleoptera;Scarabaeidae;Serica
666	138c70a0b1355c2df77c47c24b32de97	Arthropoda;Insecta;Coleoptera;Elateridae;Ampedus
667	139c23366cf5c0a1b9ee1a1b35075ebe	Arthropoda;Insecta;Lepidoptera
668	13a16573f73ce93b9ce94ff412999ea0	Arthropoda;Insecta;Lepidoptera;Geometridae;Macaria
669	13a52675599088d8e6f763753f14aa13	Arthropoda;Insecta;Trichoptera;Sericostomatidae;Agarodes
670	13ad29664abcc37e0587761b86bfea98	Arthropoda;Insecta;Lepidoptera;Noctuidae;Agrotis;Agrotis ipsilon
671	13af746fd6534825531468cbe6937725	Arthropoda;Insecta;Psocodea;Lachesillidae;Lachesilla;Lachesilla pedicularia
672	13c04fc9f1216f20f598377de56b4b9a	Arthropoda;Insecta
673	13c2959f4d0b7a8c66f857ebecfbd0b7	Arthropoda;Insecta;Lepidoptera
674	13d22889fbcc4c00c426138797a0c42d	Arthropoda;Insecta;Lepidoptera;Tischeriidae;Coptotriche
675	13d44277432a57aae6364daa654ddec0	Arthropoda;Insecta;Neuroptera;Hemerobiidae;Wesmaelius;Wesmaelius longifrons
676	13e0f58b06b1d8c8f714bd96fa6062f0	Arthropoda;Insecta;Lepidoptera;Tortricidae;Argyrotaenia;Argyrotaenia mariana
677	13e6d90c4bf04999489f52d8047912ea	Arthropoda;Insecta;Blattodea;Ectobiidae;Parcoblatta
678	13e7cd4613fe8e2a4b8c5bd9851fa8d2	Arthropoda;Insecta;Ephemeroptera;Heptageniidae;Maccaffertium;Maccaffertium mediopunctatum
679	13ec1616df0b2ecf07774912a26792ed	Arthropoda;Insecta;Hemiptera;Cicadellidae;Gyponana
680	13f815fe8c5a954f71c70f4fefda0844	Arthropoda;Arachnida;Trombidiformes;Pionidae;Piona
681	140709dda8cec8541b9e8144ac03bcfd	Arthropoda;Insecta;Coleoptera;Scirtidae;Scirtes;Scirtes tibialis
682	140715c27dbb886b8ef9681e67d0bf75	Arthropoda;Insecta;Diptera;Chironomidae;Ablabesmyia;Ablabesmyia americana
683	140b914ee5fb7fab51ce432dcdd4f794	Arthropoda;Insecta;Lepidoptera
684	140f404c7683acfd7a9f4ebb9ba125e4	Arthropoda;Insecta;Diptera;Culicidae
685	140fe0a1b948b39253d95a9e792515c0	Arthropoda;Insecta;Lepidoptera
686	14208bc275a9d0d69a9292f2b4a5d38b	Arthropoda;Insecta;Diptera;Psychodidae;Psychoda;Psychoda alternata
687	142a836fa230a0e3fb049ce772f71c9c	Arthropoda;Insecta;Lepidoptera
688	142ff524aacf5fe74698f0f974f6a610	Arthropoda;Insecta;Lepidoptera;Sphingidae
689	14324e86ed097550c25a0167bab11d78	Arthropoda;Insecta;Lepidoptera;Geometridae;Eufidonia
690	143d7307511226a862dd064e2a8daf41	Arthropoda;Insecta;Coleoptera;Cerambycidae;Monochamus
691	143fc0a61757a3592a104e4edf39a04a	Arthropoda;Insecta;Diptera;Mycetophilidae;Mycetophila
692	14407ae6259d2b7169fc8653888ee7a3	Arthropoda;Insecta;Diptera;Chaoboridae;Chaoborus;Chaoborus punctipennis
693	1444be5a5fdd75be12a8592116ee6cc6	Arthropoda;Insecta;Diptera;Chironomidae;Orthocladius
694	144940d0ac970fe221ee9bca859b0d4c	Arthropoda;Insecta;Diptera;Chaoboridae;Chaoborus
695	144f86a5c4ae5c9de9d352d864778194	Arthropoda;Insecta;Trichoptera;Hydropsychidae;Hydropsyche;Hydropsyche betteni
696	14562069958b2cecffea9f844a7a9d3e	Arthropoda;Insecta;Orthoptera;Tettigoniidae;Catoptropteryx;Catoptropteryx aurita
697	14564fb527774958c1a4bb1db802ed9f	Arthropoda;Insecta;Trichoptera;Leptoceridae;Triaenodes
698	145ba2ea680b07912b59d1a3b5174c52	Arthropoda;Insecta;Diptera;Culicidae;Aedes;Aedes provocans
699	14612f1cfeffd5bfae1bbcf515fac61b	Arthropoda;Insecta;Lepidoptera
700	146dfcd3baff6a1d025a1a376bf717c7	Arthropoda;Insecta
701	14768d527945ea424164d870ae9ad599	Arthropoda;Insecta;Diptera;Chironomidae;Microtendipes
702	14886cc3522875fdb29ab55c86962f09	Arthropoda;Insecta;Diptera;Culicidae;Aedes;Aedes albopictus
703	1496f4cba57507722bc120ade0157b6c	Arthropoda;Insecta;Diptera;Anthomyiidae;Delia
704	1497e20ba619bed9588dfb688ddcae98	Arthropoda;Insecta;Coleoptera;Scarabaeidae;Phyllophaga
705	149ec1a9535bb3e4644035f1d9cd1431	Arthropoda;Insecta;Trichoptera;Hydropsychidae;Hydropsyche;Hydropsyche phalerata
706	14a32aa9262abab9302681822e6549dd	Arthropoda;Insecta
707	14a529450940a59e218b1962597fb240	Arthropoda;Insecta;Trichoptera;Phryganeidae;Ptilostomis;Ptilostomis ocellifera
708	14b354b23d628277a89d17f02737eaea	Arthropoda;Insecta;Diptera
709	14cfe2878dc513cb4f16096958db6e27	Arthropoda;Insecta
710	14d05aadda9acb55f19e71f4ff257be3	Arthropoda;Insecta;Diptera;Tipulidae;Nephrotoma;Nephrotoma ferruginea
711	14d14bef0f922ee8c0b4da10e8ea7183	Arthropoda;Insecta;Diptera;Chironomidae;Tanytarsus;Tanytarsus mendax
712	14d4130aff125d7c2d3ddac0d7f54bb2	Arthropoda;Insecta;Lepidoptera
713	14d67b221c379705a38becf92bf6130c	Arthropoda;Insecta;Diptera;Chaoboridae;Chaoborus;Chaoborus punctipennis
714	14d75190137feb45a204ebf62afcdf9e	Arthropoda;Insecta;Hemiptera;Miridae;Deraeocoris
715	14d8a608745ed8e9fb614f958b365d4b	Arthropoda;Insecta;Lepidoptera
716	14dbfd6b69bc7fb7bd536e9bcb56bdaf	Arthropoda;Insecta;Diptera;Chironomidae;Ablabesmyia;Ablabesmyia cf. pulchripennis
717	14e36b29b9e7491b7e3f178e3c6cddb5	Arthropoda;Insecta;Diptera;Tabanidae;Hybomitra
718	14e8b28979f83c733ae19a06dcd03bd9	Arthropoda;Insecta;Ephemeroptera;Ephemeridae;Hexagenia;Hexagenia limbata
719	14e8bcaa73949b1ce46aa0d563b11b8e	Arthropoda;Insecta;Lepidoptera
720	14f3ab7105c00bafdd25f5afc40eec16	Arthropoda;Insecta
721	14f5980fbe8d3dea0c316e1fa5df0de7	Arthropoda;Insecta;Diptera;Stratiomyidae;Beris;Beris hauseri
722	14f8549f93992b64a4b4eacc1e858bdd	Arthropoda;Insecta
723	14fb1cf2d3fa1a02e275993264b98289	Arthropoda;Arachnida;Araneae;Linyphiidae;Grammonota
724	15026701e67c14acc6da34251e1b8ec4	Arthropoda;Insecta
725	150e9c7c6884deb23b13cf6b738e649e	Arthropoda;Insecta;Hemiptera;Miridae;Phytocoris;Phytocoris conspurcatus
726	15146fa899617f1eb162089c28c6d0b6	Arthropoda;Insecta;Trichoptera;Phryganeidae;Agrypnia;Agrypnia vestita
727	1520ef759e7f1815b1bf0cf1fc5df139	Arthropoda;Insecta;Diptera;Culicidae
728	152e0e3337c47f86c18a60295a4a49c4	Arthropoda;Insecta;Trichoptera;Leptoceridae;Ceraclea;Ceraclea mentiea
729	1531c9a55e363e3d2be939d6dddc6f9c	Arthropoda;Insecta;Hymenoptera;Ichneumonidae
730	1535f45412b5318ecb725de0bda8d6a6	Arthropoda;Insecta
731	153a1bbda2202ed70bb7bd47ff4b4b51	Arthropoda;Insecta;Coleoptera;Silphidae;Necrodes;Necrodes surinamensis
732	153aaea70c1b4143728ccad74296a629	Arthropoda;Insecta;Diptera
733	153b8de33231a3512d363e6288783ded	Arthropoda;Insecta;Hemiptera;Aphididae;Acyrthosiphon;Acyrthosiphon pisum
734	153c89ba5de09f2ca21bb3840ec2d7c7	Arthropoda;Insecta;Trichoptera;Phryganeidae;Agrypnia;Agrypnia vestita
735	153f4bb8536ed8df2a55f89a6bdc031c	Arthropoda;Insecta;Diptera;Chironomidae;Chironomus;Chironomus stigmaterus
736	153fc24d8992a2e0a2a62de47727efc9	Arthropoda;Insecta
737	1544aa3432670d54d98013039ce63829	Arthropoda;Insecta;Ephemeroptera;Heptageniidae;Maccaffertium;Maccaffertium terminatum
738	154957c3eda05b3d1e3fedcd9adc5247	Arthropoda;Insecta;Lepidoptera;Tortricidae;Epinotia;Epinotia solicitana
739	15503a5641297b14ecafbbe28e75488b	Arthropoda;Insecta;Diptera;Chaoboridae;Chaoborus;Chaoborus punctipennis
740	15615789fe6f35cb1cf92d0eacb2ef56	Arthropoda;Insecta;Psocodea;Amphipsocidae;Polypsocus;Polypsocus corruptus
741	15624801b2ea5e6251daf0d614cf7750	Arthropoda;Insecta;Diptera;Sciaridae;Pseudolycoriella
742	156f694cdb4cfdbd2a6a43fcd0a46efe	Arthropoda;Insecta;Coleoptera;Elateridae;Melanotus
743	158625d75a3e5672915b5b7dde4ad6a3	Arthropoda;Insecta
744	1588fe9c00d20cb978600692eeebdd8a	Arthropoda;Insecta;Lepidoptera;Geometridae;Eupithecia;Eupithecia annulata
745	1595a61debf8cc5ea5676a2b9245165a	Arthropoda;Insecta
746	1599b1cb541938729b721f96e6118499	Arthropoda;Insecta;Lepidoptera
747	159a12a178f42466efd5a778760df7dd	Arthropoda;Insecta;Diptera;Chaoboridae;Chaoborus
748	159e554e9001c46cfdf42730a1bb7c36	Arthropoda;Insecta;Lepidoptera
749	159f95b9e5d3489a5bfed93177a444b6	Arthropoda;Insecta;Trichoptera;Leptoceridae;Ceraclea;Ceraclea transversa
750	15abc8a40ab89895750056a2f383020e	Arthropoda;Insecta;Coleoptera;Scarabaeidae;Phyllophaga;Phyllophaga drakii
751	15b00351c6b213254a97584da9d09c1a	Arthropoda;Insecta;Lepidoptera
752	15bafc7eefa55eddfb4b254011014df1	Arthropoda;Insecta;Diptera;Chironomidae;Polypedilum
753	15bc0d81429d9681f7ef29bea769b250	Arthropoda;Insecta;Psocodea;Psocidae;Metylophorus;Metylophorus novaescotiae
754	15c319e27b74236cb62ab2829de5bafa	Arthropoda;Insecta;Diptera;Limoniidae;Pseudolimnophila
755	15c563a39f772c3008269bb6ca807368	Arthropoda;Insecta;Ephemeroptera;Heptageniidae;Maccaffertium;Maccaffertium mediopunctatum
756	15eea725a9e462b42b50a051dbfbfdf9	Arthropoda;Insecta;Coleoptera;Elateridae;Melanotus
757	15f5f9bbf51ec39f5d52f49fcf2099a8	Arthropoda;Insecta;Diptera;Chironomidae;Chironomus
758	15fbc6bd0f9d9d6ff00df8cb10566e59	Arthropoda;Insecta;Coleoptera;Elateridae;Melanotus
759	15fe5c9952672b127bdca23879b712ee	Arthropoda;Insecta;Coleoptera;Elateridae;Melanotus;Melanotus hyslopi
760	15fea1e6c3350df155221a660394d1fe	Arthropoda;Insecta;Hemiptera;Miridae;Phytocoris
761	1605a43eaba004abf6edbaeefd0d5f47	Arthropoda;Insecta;Trichoptera;Limnephilidae;Platycentropus;Platycentropus radiatus
762	160a9917b643acb5029da552414bdf13	Arthropoda;Insecta
763	160f3cbc9c228ab406f21ea4fc51b364	Arthropoda
764	16184f75206bde67514d821abd321e08	Arthropoda;Insecta;Diptera
765	161b5204f88b7c3bfc6b0d35d8b7fa6a	Arthropoda;Insecta;Hymenoptera;Ichneumonidae;Netelia
766	1627274020dceb322fbcba6d679c400e	Arthropoda;Arachnida;Araneae;Linyphiidae;Pityohyphantes;Pityohyphantes costatus
767	162dedee3204b822b5becb7b6b646e11	Arthropoda;Insecta;Hemiptera;Cimicidae;Cimex;Cimex adjunctus
768	163602c2d3e255168b1dc2881510e685	Arthropoda;Insecta;Lepidoptera
769	1640015a658efb9b538ac53402271494	Arthropoda;Insecta;Hymenoptera;Ichneumonidae;Euceros
770	164c944a141e77e493bb4e36227c15a1	Arthropoda;Insecta;Diptera;Chironomidae;Dicrotendipes;Dicrotendipes modestus
771	164dc80b1e6798e44bb9b5f4cd640277	Arthropoda;Insecta;Coleoptera;Hydrophilidae;Cercyon;Cercyon praetextatus
772	164ea3f51740451755da4b24df270b78	Arthropoda;Insecta
773	1653278f63d7b5422d701acf6ee2724a	Arthropoda;Insecta;Trichoptera
774	165d5aa5882961e95ca08c576fb3c84a	Arthropoda;Insecta;Lepidoptera
775	165ebcf3a82f90251023ccb375dc04b8	Arthropoda;Insecta;Trichoptera;Philopotamidae;Chimarra;Chimarra socia
776	166250a0b46906710c0e3b652dfdca41	Arthropoda;Insecta;Lepidoptera
777	1671d048b9695f463472c5cc5248cee5	Arthropoda;Insecta
778	1676d3b7b29ad6371b8e67b2b16bc78d	Arthropoda;Insecta
779	167b4d1cd64ce89afaf2d2ba4c9f4e81	Arthropoda;Arachnida;Trombidiformes;Pionidae;Piona
780	16814ab66c30446621e46ab5889ef662	Arthropoda;Insecta;Lepidoptera;Tortricidae;Clepsis;Clepsis virescana
781	168ba4f4f7d82aed79c52b5ef6de71b9	Arthropoda;Insecta;Trichoptera;Hydropsychidae;Cheumatopsyche
782	16a1004ab6ba40ce09b857d62ad036d7	Arthropoda;Insecta;Ephemeroptera;Heptageniidae;Stenonema;Stenonema femoratum
783	16a89565c6ad82e8cd939840aab287be	Arthropoda;Insecta;Diptera
784	16a91bc39442f7d417dfe783ad7daeee	Arthropoda
785	16af05a9cac648b5272109c3c99c0596	Arthropoda;Insecta;Lepidoptera
786	16b1c712effc4ab6d9fe2380df2b0854	Arthropoda;Insecta;Coleoptera;Elateridae;Melanotus;Melanotus hyslopi
787	16e34b94c79c0506602bda580fa7988b	Arthropoda;Insecta
788	16e4f01d230cba4dd209a841e5fe99ca	Arthropoda;Insecta;Psocodea;Psocidae;Blaste
789	16f8c3a7fab0e910cb3b8a754b3c8315	Arthropoda;Insecta;Coleoptera;Elateridae;Melanotus;Melanotus hyslopi
790	16f9014d36ebc2d7a643e64dff31f94f	Arthropoda;Insecta;Lepidoptera
791	16fb6ea9a5eb980b3c9b3812bd6934cd	Arthropoda;Insecta;Trichoptera;Phryganeidae;Agrypnia;Agrypnia vestita
792	1704518ff06fded1e986196fd2151edf	Arthropoda;Insecta;Ephemeroptera;Baetiscidae;Baetisca
793	171402eb0c2d5a274d454e6b7d85433c	Arthropoda;Insecta;Coleoptera;Scarabaeidae;Phyllophaga
794	17190426d5f3d69127e0c4df0ebe6a76	Arthropoda;Insecta;Lepidoptera;Notodontidae;Niganda;Niganda radialis
795	171f69cb54dc4814fd0f4f5d743350c6	Arthropoda;Insecta
796	1724d4d9b6e123d4af03cddc51f092f8	Arthropoda;Arachnida;Araneae;Linyphiidae;Pityohyphantes
797	17308177e35da83aaced422ac5c5a3ca	Arthropoda;Insecta;Diptera;Chironomidae;Chironomus
798	174e46298f29f5c7008e0ae6fead2597	Arthropoda;Insecta;Diptera;Culicidae;Coquillettidia;Coquillettidia perturbans
799	17502ea4a1f5c82ed1648509575e09d3	Arthropoda;Insecta
800	17521719f7e4eb7e1a577da99687b044	Arthropoda;Insecta;Coleoptera;Pyrochroidae;Dendroides;Dendroides canadensis
801	175af96b3ddb73af0abf38a46155ee64	Arthropoda;Insecta
802	175b97b7a67b870552fac021389fb6bf	Arthropoda;Insecta;Coleoptera;Carabidae;Cymindis;Cymindis limbata
803	17626e289e1bcfd8b77c142797b3b200	Arthropoda;Insecta;Psocodea;Psocidae;Metylophorus;Metylophorus novaescotiae
804	1768acd88f82fc210f69f2e74f8a97f2	Arthropoda;Insecta;Diptera;Chironomidae;Tanytarsus
805	176d7f287e47dce69bedaea2d8f02c3e	Arthropoda;Insecta
806	177018183c89311bdbbd6debce456332	Arthropoda;Insecta;Lepidoptera;Coleophoridae;Coleophora
807	17724f1dc33389dad4bea8882943c053	Arthropoda;Insecta;Lepidoptera;Gelechiidae;Pseudotelphusa;Pseudotelphusa quercinigracella
808	177c44b4c51827404a29f91a76be353c	Arthropoda
809	177daa3b1a230fccf15b7fa0baf6dfac	Arthropoda;Insecta;Diptera;Dolichopodidae;Chrysotus
810	177ff9618b3b138e39e7685083c60b2e	Arthropoda;Insecta
811	17943b76d6ff4e9baabfbdef99320fa7	Arthropoda;Insecta;Ephemeroptera;Heptageniidae;Stenacron
812	179b704c69347a90b3272467167d0170	Arthropoda;Insecta;Hemiptera;Cicadellidae;Gyponana
813	17a24591a87ba7aa60ebd71fc802a0f1	Arthropoda;Insecta;Diptera;Culicidae;Aedes;Aedes sp.
814	17a309fb462b729758b397ce4eb1786c	Arthropoda;Insecta;Coleoptera;Elateridae;Melanotus;Melanotus hyslopi
815	17a7f13aeb8bec56cb45f620d1c72b39	Arthropoda;Insecta;Diptera;Tachinidae;Eutrixa;Eutrixa exilis
816	17b6f328ae8ffc863ac56deb629bd168	Arthropoda;Insecta;Lepidoptera
817	17bed8e6f94ffa8a5a0b7049f35b8073	Arthropoda;Insecta;Coleoptera;Elateridae;Melanotus;Melanotus hyslopi
818	17bf1e621be71b5f293abec216b91a66	Arthropoda;Insecta;Trichoptera
819	17c52ecbb684096d1bfd6a9b55cead63	Arthropoda;Insecta;Diptera;Mycetophilidae;Mycetophila
820	17cf1c9ee4296eae00b07a45b622d222	Arthropoda;Insecta;Diptera;Chironomidae;Polypedilum
821	17d29ea9b6129124a9f570f7d6fd5992	Arthropoda;Insecta;Diptera;Culicidae;Culex
822	17d901e4c9048ec454db2a0e0dddc9b8	Arthropoda;Insecta;Trichoptera;Hydropsychidae;Hydropsyche;Hydropsyche betteni
823	17e564e99fd863c0fced9e7d779f81dd	Arthropoda;Insecta
824	17f8fe28af797e2177628a88b63e0b0a	Arthropoda;Insecta;Diptera;Syrphidae;Toxomerus;Toxomerus marginatus
825	1806938908f0d14f19b9ea9855d726d8	Arthropoda;Insecta;Lepidoptera;Crambidae;Udea
826	180a6ac22e5510f35643bc483a211ca4	Arthropoda;Insecta;Psocodea;Psocidae;Metylophorus;Metylophorus novaescotiae
827	18161b36f75963bc0a0294e1881ec3ff	Arthropoda;Insecta;Diptera;Psychodidae;Lutzomyia;Lutzomyia longipalpis
828	181ff6bee09023c463a06c66849c4967	Arthropoda;Insecta;Diptera
829	18223c0124302425523c0786fa37cb6f	Arthropoda;Insecta;Trichoptera;Hydropsychidae;Cheumatopsyche
830	18290214e8699dd44f4a8369af60235e	Arthropoda;Insecta;Diptera;Tipulidae;Tipula
831	182b094d14a60e293e78f0d3c4dbd143	Arthropoda;Insecta;Diptera;Chironomidae;Cricotopus;Cricotopus sp. CRICIPe2_4_1
832	182edd76db38b84be92b61d5fc11b15b	Arthropoda;Insecta
833	1832212855483d017cacd42671ca523f	Arthropoda;Insecta;Lepidoptera;Gelechiidae;Aristotelia;Aristotelia rubidella
834	183cc807f31d7bd4fda10446cbbae15a	Arthropoda;Insecta;Lepidoptera
835	184bd433d8db95436c544eeb290f992d	Arthropoda;Insecta;Blattodea;Ectobiidae;Parcoblatta
836	18540c603d16db396bf684b9c78f93e4	Arthropoda;Insecta;Psocodea;Psocidae;Metylophorus;Metylophorus novaescotiae
837	185c1626536bed2c0122c540e11f7e86	Arthropoda;Insecta;Diptera
838	1866651a9081f39d9c760a76e01ea9cb	Arthropoda;Insecta;Diptera;Chironomidae;Tanytarsus
839	18792a40c8c376ab92d6c847fd0249c2	Arthropoda;Insecta;Lepidoptera
840	1885f7e95ef315c804168e93998815fb	Arthropoda;Insecta;Diptera;Chironomidae;Ablabesmyia
841	1890c551fff9773c44a8b2c9257d0c5c	Arthropoda;Insecta;Lepidoptera
842	18913ebcabb2bce61a20ecc7237d1ced	Arthropoda;Insecta;Lepidoptera;Gelechiidae;Pseudotelphusa;Pseudotelphusa quercinigracella
843	18929443b916b0bb915fa2bd59469a84	Arthropoda;Insecta;Diptera;Chironomidae
844	1893fe48d8f2dbc6d899dd5c6ea6059b	Arthropoda;Insecta
845	18982a9d49b9f5332cb590e2a707d4df	Arthropoda;Insecta
846	18a1f32bd4419d98329c7124e09f776c	Arthropoda;Insecta;Lepidoptera
847	18a3b527aff070ef404dbb604dc00470	Arthropoda;Insecta;Orthoptera;Tettigoniidae;Lamecosoma;Lamecosoma inermis
848	18ae798682b541ea5ec42941d301341f	Arthropoda;Insecta;Lepidoptera;Depressariidae;Psilocorsis
849	18b10ebe46bd2c51973cb0aec8951251	Arthropoda;Insecta
850	18b3dee8de516e9593337b75add4afe8	Arthropoda;Insecta
851	18b9e811e805fd837cd4430625225a1f	Arthropoda;Insecta;Diptera;Drosophilidae;Drosophila;Drosophila neotestacea
852	18c17855975a1c5c80f3e1b22207745e	Arthropoda;Insecta;Diptera;Chaoboridae;Chaoborus
853	18c85388611c188cf3032ba9834fe3bc	Arthropoda;Insecta;Trichoptera;Phryganeidae;Agrypnia;Agrypnia vestita
854	18ca9495c89bc6016b48eb6973c19c6b	Arthropoda;Insecta
855	18d2706b59edd358a4742525dc41e931	Arthropoda;Arachnida;Araneae;Clubionidae;Clubiona;Clubiona pygmaea
856	18d70224464a5280e2878d1e8732f16b	Arthropoda;Insecta;Coleoptera;Scarabaeidae;Serica
857	18da6ac938747e9597055e0620a35990	Arthropoda;Insecta;Diptera
858	18db9e0eb8284ce045c24ed004536d08	Arthropoda;Insecta;Lepidoptera;Erebidae;Hypena;Hypena scabra
859	18df3af154bb60dee7ae84e8600c569e	Arthropoda;Insecta;Diptera;Chaoboridae;Chaoborus
860	18df88bb942b278a047574c6b6f3fa83	Arthropoda;Insecta;Trichoptera;Leptoceridae;Triaenodes
861	18ee28598df9f849fe7dc24e5bdbbaed	Arthropoda;Insecta;Lepidoptera;Geometridae;Protoboarmia;Protoboarmia porcelaria
862	18f1185ad28647bef8ccdab05901407d	Arthropoda;Insecta;Lepidoptera
863	18f25c13f38f7be0a28598b6b7d0d1c3	Arthropoda;Insecta;Lepidoptera;Coleophoridae;Coleophora
864	1901226d6f1fb9897dcbc20e10c08240	Arthropoda;Insecta
865	1902ca3e79a7f112672b5c189fb566f6	Arthropoda;Insecta;Diptera
866	1910c2fc90f6e6992f5e47fc5e169233	Arthropoda;Insecta;Diptera;Tachinidae;Austrophorocera
867	19146a19a5cb596a6eb5d0edff9a2fa5	Arthropoda;Insecta;Ephemeroptera;Baetidae;Procloeon
868	191510b5c0c06b7b0c1c537cd27c5e2d	Arthropoda;Insecta
869	192269f18797e57d746e2a2cf9de074c	Arthropoda;Insecta;Lepidoptera
870	19394df4dd0ad33a92ea4b54fcd2f3c5	Arthropoda;Insecta;Hymenoptera;Ichneumonidae;Cidaphus;Cidaphus paniscoides
871	19406dee2590366f27d1a82d4d2838f0	Arthropoda;Insecta;Psocodea;Amphipsocidae;Polypsocus;Polypsocus corruptus
872	19410d4a7f1d3875b2357936c672e63d	Arthropoda;Insecta;Lepidoptera
873	1946b1781c1ff683ef861750daef0418	Arthropoda;Insecta;Diptera
874	194eaa16820674ed2d2590e42e8efc45	Arthropoda;Insecta;Coleoptera;Tenebrionidae;Isomira
875	194fe991b0378857cf5911760f8c300f	Arthropoda;Insecta;Lepidoptera;Coleophoridae;Coleophora
876	19529358c0d2ac276d998aa95d84b676	Arthropoda;Insecta
877	1954fc1e29385c25b692dc5b8a306655	Arthropoda;Insecta
878	196255ba1e5d7c2617805dbfe032e5d5	Arthropoda;Insecta;Lepidoptera
879	19794a972ae545d436557d94dd6372d9	Arthropoda;Insecta;Diptera;Tachinidae
880	197ae56db699f4ae4bc7b3ed125ccd34	Arthropoda;Insecta;Lepidoptera
881	199122e1aa72c11e3c43834c5d69a73a	Arthropoda;Insecta;Diptera;Limoniidae;Metalimnobia
882	199489d852958d823f92692bc5920860	Arthropoda;Arachnida;Araneae;Dictynidae;Emblyna;Emblyna sublata
883	19a506d2ca6159d385c8bb9a932a094f	Arthropoda;Insecta;Diptera;Keroplatidae;Macrocera
884	19b15068add9c22b572c309576d98259	Arthropoda;Insecta;Lepidoptera;Erebidae;Idia
885	19b308c90e54dcdcb915a91bd27c64e0	Arthropoda;Insecta;Diptera
886	19bb09ef16a67bbd5b75642079cdbbf8	Arthropoda;Insecta;Lepidoptera;Crambidae;Pediasia;Pediasia trisecta
887	19c6223611a84a74e86cd214cf5c6bde	Arthropoda;Insecta;Diptera;Limoniidae;Metalimnobia
888	19cd11fb225ea5a3d993ed6e9cfa06f5	Arthropoda;Insecta
889	19dd683327560354fa4c1b255e4a8abf	Arthropoda;Insecta;Coleoptera;Carabidae;Notiobia;Notiobia terminata
890	19e106fbfc0c27cad4c4ef8d270428c5	Arthropoda
891	19e1fe673e8cc1e5a272b4ebf054089c	Arthropoda;Insecta
892	19f185d218e2554caeb72678787ab0fb	Arthropoda;Insecta;Neuroptera;Hemerobiidae;Sympherobius;Sympherobius amiculus
893	19f1a384a4e786fd07af21d9883955ae	Arthropoda;Insecta;Lepidoptera
894	19f371eeaf5198488511394319760f3e	Arthropoda;Insecta;Diptera;Psychodidae;Lutzomyia;Lutzomyia longipalpis
895	19f92d83e44003878e2f627f924106c4	Arthropoda;Insecta;Lepidoptera;Pterophoridae;Oidaematophorus
896	19f9690f47790f095e2b126ff3decd84	Arthropoda;Insecta;Trichoptera;Leptoceridae;Oecetis;Oecetis inconspicua
897	19fc4ead58ca18ccf79c1d2e1bcb6d01	Arthropoda;Insecta;Lepidoptera
898	1a1042430956f8a5214b41be06461856	Arthropoda;Insecta
899	1a1be52b865a1ab48e8bb7c41ca4ec9d	Arthropoda;Insecta
900	1a240d4eaec510de143d4ffd30b73980	Arthropoda;Insecta;Psocodea;Amphipsocidae;Polypsocus;Polypsocus corruptus
901	1a2b869086169af38c475f617e904051	Arthropoda;Insecta;Diptera;Chironomidae;Parachironomus
902	1a2cd294b332d60509eebdec0902e37d	Arthropoda;Insecta;Diptera;Tachinidae;Blepharipa;Blepharipa albicauda
903	1a3d3684a941c397be780572f649d37d	Arthropoda;Insecta;Ephemeroptera;Heptageniidae;Leucrocuta;Leucrocuta maculipennis
904	1a41ae2b22c23dd10c2786cecead7cf2	Arthropoda;Insecta;Lepidoptera
905	1a4ef4ca2a6685678e2f545c76bcbc55	Arthropoda;Insecta;Lepidoptera;Geometridae;Xanthorhoe;Xanthorhoe lacustrata
906	1a53922c948dc9301cbfc5ea1e7f3d11	Arthropoda;Insecta;Lepidoptera
907	1a589e45391a7e9fc0b162cd98865888	Arthropoda;Insecta
908	1a5f1178034f97f399b15d2d7c1f4181	Arthropoda;Insecta;Diptera;Chironomidae;Heterotrissocladius
909	1a66ea781d8c907ab7a779da27f8dc53	Arthropoda;Insecta;Trichoptera;Hydropsychidae;Cheumatopsyche
910	1a6ad612ff56ed68b6f0811c79fa7ace	Arthropoda;Insecta;Diptera;Pediciidae;Tricyphona
911	1a6f6709b1e9fc5a71a44ca30e3146d4	Arthropoda;Insecta;Diptera;Chironomidae;Rheotanytarsus
912	1a708b12c6f7cc3253eecd9fff89142a	Arthropoda;Insecta
913	1a7b0a0b46957506d7404b1d1455bb48	Arthropoda;Insecta;Diptera
914	1a7d40ea3143d26500e68d0fc7bf3cee	Arthropoda;Insecta;Lepidoptera;Erebidae;Hyphantria;Hyphantria cunea
915	1a854d9d522d6591ee4635ba001fcfe1	Arthropoda;Insecta;Diptera;Chironomidae;Tanytarsus
916	1a8c672762a7ae030b745440221ae336	Arthropoda;Insecta
917	1a8fb2c163796def0e440bd835aeb46f	Arthropoda;Insecta;Lepidoptera;Erebidae;Lymantria;Lymantria dispar
918	1a924a3fd00420cd1746d6941000e735	Arthropoda;Insecta
919	1a94ed7f326dccc4f5cfe22e1a2cb5bd	Arthropoda;Insecta;Trichoptera;Goeridae;Goera;Goera calcarata
920	1a955f17e01e2c132f5bb4cbd13431d3	Arthropoda;Insecta;Diptera;Culicidae;Aedes;Aedes provocans
921	1ab3454c93b68c9556777045d87b9dcd	Arthropoda;Insecta;Diptera
922	1abc8b02fb0d88b518b48656c0708064	Arthropoda;Insecta;Megaloptera;Corydalidae;Chauliodes;Chauliodes rastricornis
923	1ac8acef1c522750d692bc7235041ed8	Arthropoda;Insecta;Psocodea;Psocidae;Metylophorus;Metylophorus novaescotiae
924	1ad39396bdd97d6953cd79f0a7b471e4	Arthropoda;Insecta;Diptera
925	1adc2a42715efb9f18436e5d0165fe53	Arthropoda;Insecta;Diptera;Tipulidae;Nephrotoma
926	1adea067b7ab282f0549ce17f69444c8	Arthropoda;Insecta;Ephemeroptera;Heptageniidae;Leucrocuta;Leucrocuta minerva
927	1adef2e133d20942b77d696491af575f	Arthropoda;Insecta
928	1ae15ccb18f1ef971c7c7d124d0d8460	Arthropoda;Insecta;Coleoptera;Elateridae;Athous;Athous brightwelli
929	1ae194497359556f3606f65e5b792c3a	Arthropoda;Insecta;Lepidoptera;Erebidae;Lymantria;Lymantria dispar
930	1aeebe9dbae6a7123e3dbed7c219f33e	Arthropoda;Insecta;Diptera;Bombyliidae;Lepidophora
931	1aef05da09df6cf8e31af96c2c1bc5e8	Arthropoda;Insecta;Diptera;Tabanidae
932	1af1b689ed9ca527fdad132bee57eecd	Arthropoda;Insecta;Lepidoptera;Erebidae;Hypena;Hypena scabra
933	1af1fd1569aa5480cef3169a82d70574	Arthropoda;Insecta;Diptera;Limoniidae;Metalimnobia
934	1af9e32027f6331b670b84eefccef578	Arthropoda;Insecta;Diptera
935	1afc07fd6a80a7c4161f83b2df217f3d	Arthropoda;Insecta;Hymenoptera;Tenthredinidae;Pristiphora;Pristiphora chlorea
936	1b008111d640294ea918d67e13388181	Arthropoda;Insecta;Hymenoptera;Ichneumonidae;Netelia
937	1b0247a1a24489b89e4f24a3a755019f	Arthropoda;Insecta;Lepidoptera;Tortricidae;Choristoneura;Choristoneura fractivittana
938	1b029978578f7c7ac48950f5b4d4943d	Arthropoda;Insecta;Coleoptera;Staphylinidae;Acidota;Acidota subcarinata
939	1b06db3896ab73b78ff906fc6b6fb0f4	Arthropoda;Insecta
940	1b084a17a145062e9c789f4dbf9d1e36	Arthropoda;Insecta;Lepidoptera;Nymphalidae;Heteropsis;Heteropsis turbata
941	1b08b58b44da8aded16aab820219887c	Arthropoda;Insecta;Orthoptera;Tettigoniidae;Catoptropteryx;Catoptropteryx aurita
942	1b1fa278d441295f636e20cb36d19fe3	Arthropoda;Insecta;Diptera;Chironomidae;Procladius
943	1b276c72127fbbd016e3cc2448d18c40	Arthropoda;Insecta;Diptera
944	1b29bdc86ce850ef694a8c625bb82383	Arthropoda;Insecta;Lepidoptera
945	1b2be4c24753dae62bcf1c10f28f087f	Arthropoda;Insecta;Diptera;Chironomidae;Chironomus
946	1b2bfb4c7c49baad77622ef3a9d255b7	Arthropoda;Insecta
947	1b2c6701b01b2b711bd28d1317769421	Arthropoda;Insecta;Lepidoptera
948	1b375235e55dffe42aac252963694287	Arthropoda;Insecta;Lepidoptera
949	1b3cbdfbf1115b639e480a0d9aa91d38	Arthropoda;Insecta;Ephemeroptera;Heptageniidae;Maccaffertium
950	1b3ce9cecb0ef0265c15b385df40a58e	Arthropoda;Insecta;Diptera;Drosophilidae;Drosophila;Drosophila suzukii
951	1b49bd432c136519ba54c0ce8305379b	Arthropoda;Insecta;Lepidoptera;Blastobasidae;Blastobasis;Blastobasis glandulella
952	1b52e56cb8a766d0bc7468ca83412784	Arthropoda;Insecta;Diptera;Mycetophilidae;Mycetophila
953	1b5556b21a773a4873b65a2d37560590	Arthropoda;Insecta;Hemiptera;Cicadellidae;Gyponana
954	1b602bca1ae987028eb0ca7154e3700c	Arthropoda;Insecta;Diptera;Chaoboridae;Chaoborus;Chaoborus punctipennis
955	1b61516c9555c395c24f5f262e61b802	Arthropoda;Insecta;Coleoptera;Elateridae;Melanotus
956	1b79e662fb52d325b8bd2f0785601c4c	Arthropoda;Arachnida;Araneae;Theridiidae;Theridion;Theridion differens
957	1b7b9303244ad5668f0be1986295ea7f	Arthropoda;Insecta;Hemiptera;Miridae;Lygus
958	1b9226184f0a4b942b3bcfcae098b21c	Arthropoda;Insecta;Diptera;Culicidae
959	1b957c9f3ad7d426e662300d53fa96af	Arthropoda
960	1b9e8f5e257a07ebbbfbf978463518b6	Arthropoda;Insecta;Diptera
961	1ba04bbc20ceabacc529cb5e2cdc56f4	Arthropoda;Insecta
962	1ba930af4bc93b835d6afbcada544bd7	Arthropoda;Insecta;Coleoptera;Elateridae;Athous;Athous brightwelli
963	1bab1ec2a8e2d2eecaa905f8665791db	Arthropoda;Insecta;Hymenoptera;Ichneumonidae;Enicospilus
964	1bbdcb52bc4d8f323a95267eab0a71b3	Arthropoda;Insecta;Diptera;Chironomidae;Polypedilum
965	1bbec88a37eea3418a805d759a664d07	Arthropoda;Insecta;Diptera;Tipulidae;Dolichopeza;Dolichopeza obscura
966	1bc4636504cd5c17aba61eed5eb99ee1	Arthropoda;Insecta;Hemiptera;Derbidae;Apache;Apache degeerii
967	1bc52a4b822cd855a1d1e6c028ad3bf2	Arthropoda;Insecta
968	1bd77590e1637fb65aabf1a81d2ef601	Arthropoda;Insecta
969	1bde03b7451355ed23856b665d0af33f	Arthropoda;Insecta;Coleoptera;Geotrupidae;Odonteus;Odonteus liebecki
970	1bf054039d192b1faf35bf09c61d7d00	Arthropoda;Insecta
971	1bf6ba98685834b6e723338a7efa9fb0	Arthropoda;Insecta;Coleoptera;Scarabaeidae;Phyllophaga;Phyllophaga anxia
972	1c035224af590598eff034e6b6e0118f	Arthropoda;Insecta
973	1c22d192e75a2e9a01c40529b094f635	Arthropoda;Insecta;Lepidoptera
974	1c2783cc3e2a078c4335c6fb0b86f87a	Arthropoda;Insecta
975	1c2f6e8a8204fb1c86c97c6a5d11892d	Arthropoda;Insecta
976	1c31188f3e4f8410f4ae570e1ca7a7d2	Arthropoda;Insecta;Lepidoptera;Depressariidae;Psilocorsis
977	1c436e200028cc4df44731e5b1ae3a8d	Arthropoda;Insecta;Ephemeroptera;Heptageniidae;Maccaffertium
978	1c43e9dd5675773a311b84d79b83b876	Arthropoda;Insecta;Coleoptera;Cerambycidae;Urgleptes;Urgleptes signatus
979	1c4d89878a8d572e73d7bdce25fb8172	Arthropoda;Insecta
980	1c589af260173e264bc641ed8ca50e5d	Arthropoda;Insecta;Diptera;Limoniidae;Cheilotrichia;Cheilotrichia stigmatica
981	1c5f7e8dc107e671df2e7220a645c5ba	Arthropoda;Insecta;Hymenoptera;Ichneumonidae;Netelia
982	1c635d49b96ecb2b79051d44908665f2	Arthropoda;Insecta;Diptera;Chironomidae;Microtendipes
983	1c70a40321fda74594ef91b93712fd35	Arthropoda;Insecta;Diptera
984	1c81404b4aa7dac96ece0f840fc60048	Arthropoda;Insecta;Lepidoptera
985	1c9135f039e397213c4899a9605073e2	Arthropoda;Insecta;Ephemeroptera;Ephemerellidae;Eurylophella;Eurylophella doris
986	1c95c8cd9eb037c176515655783abab2	Arthropoda;Insecta;Diptera
987	1c9afd9c0e24eb3cf93a2bb3c047c755	Arthropoda;Insecta;Lepidoptera;Depressariidae;Psilocorsis
988	1c9c29a00e2fdb8e31e034ef9fb4d7ea	Arthropoda;Insecta;Coleoptera;Elateridae;Athous;Athous brightwelli
989	1c9cc0ba093f16c986ffe5b2fcfa4951	Arthropoda;Insecta;Lepidoptera
990	1cac428b12982c5beef9551d20fd3acc	Arthropoda;Insecta;Coleoptera;Coccinellidae;Harmonia;Harmonia axyridis
991	1caf5158cb6dc992abb3f52cf1805dcf	Arthropoda;Insecta;Diptera;Limoniidae;Epiphragma
992	1cb4fab634cd3dbadb370335d31f01ee	Arthropoda;Insecta;Diptera;Psychodidae;PschodididGC
993	1cb6be1fd5535be5ace76b7c24355108	Arthropoda;Insecta;Orthoptera;Tettigoniidae
994	1cc41362df2317af57cb7776bc4ada68	Arthropoda;Insecta;Diptera
995	1cc4197f0229c7788beae06743edbda9	Arthropoda;Insecta;Lepidoptera;Drepanidae;Pseudothyatira;Pseudothyatira cymatophoroides
996	1ccd5593cce9cc37cc3415ef7719c438	Arthropoda;Insecta;Trichoptera;Dipseudopsidae;Phylocentropus;Phylocentropus placidus
997	1cd028ee207b8dcb57ff8ee0303a6b04	Arthropoda;Insecta;Diptera
998	1cd1ff405bf366c31e72fd99dfd39ede	Arthropoda;Insecta;Coleoptera;Coccinellidae;Harmonia;Harmonia axyridis
999	1ce797beb8d62c856503af32d5997456	Arthropoda;Insecta;Lepidoptera
1000	1cf4359300785342c89956ad98145db4	Arthropoda;Insecta;Ephemeroptera;Caenidae;Caenis
1001	1cf736011ed0740a64df42051effdbe8	Arthropoda;Insecta;Coleoptera;Elateridae;Melanotus;Melanotus hyslopi
1002	1d062b09117f6382c804fa02ad7317e7	Arthropoda;Insecta;Diptera
1003	1d0e06e8fbee0239a061169dbca389e4	Arthropoda;Insecta;Lepidoptera
1004	1d1953f93c6eac355eefbcd3213b5cbf	Arthropoda;Insecta;Coleoptera;Elateridae;Melanotus;Melanotus hyslopi
1005	1d1ed2af9f0040b28989b37ca34a8671	Arthropoda;Insecta
1006	1d29d34d9d9a8c98978f778c3c6492b9	Arthropoda;Insecta;Ephemeroptera;Ephemeridae;Hexagenia;Hexagenia limbata
1007	1d2dfd08cd0cebc7077dad4d97899924	Arthropoda;Insecta
1008	1d2f6cfc4cdc1c9394c24b700fab7870	Arthropoda;Insecta
1009	1d34fb7932e95bf5f252102dac7615df	Arthropoda;Insecta;Hemiptera;Pentatomidae;Banasa
1010	1d36d054fadfbb1fadd36b18f20d06c9	Arthropoda;Insecta;Psocodea;Psocidae;Metylophorus;Metylophorus novaescotiae
1011	1d38147e4b05d8d5f03269faceabf95f	Arthropoda;Insecta;Coleoptera;Pyrochroidae;Dendroides;Dendroides canadensis
1012	1d4369128396b0ee044e61519563b28b	Arthropoda;Insecta;Diptera
1013	1d5776e20e2d00a021a2f0676e755b57	Arthropoda;Insecta
1014	1d5807ada7abea397487b1309a93460d	Arthropoda;Insecta;Lepidoptera
1015	1d5a1fb05de30650a10e32338b6bfc06	Arthropoda;Insecta;Diptera;Chaoboridae;Chaoborus
1016	1d5efa6ad199deff8d98528a3a52ee3f	Arthropoda;Insecta;Lepidoptera
1017	1d5f30305a93aca9473c1fd6f57c51c3	Arthropoda;Insecta
1018	1d60602103f5837caf6585c0c3f6bcfe	Arthropoda;Insecta;Hemiptera;Cicadellidae;Gyponana
1019	1d6408e81c523819388fbb953206a0db	Arthropoda;Insecta;Coleoptera;Coccinellidae;Chilocorus;Chilocorus stigma
1020	1d7c3a222f2f73fe11445f2a1fa76c71	Arthropoda;Insecta;Lepidoptera;Tineidae;Acrolophus;Acrolophus BioLep447
1021	1d9d8ea98a6dfc277fe7dcf018a16b28	Arthropoda;Insecta;Lepidoptera
1022	1db104e0615dcba9c3a8fc9e6a35caf4	Arthropoda;Insecta;Lepidoptera;Gelechiidae;Xenolechia;Xenolechia ontariensis
1023	1dd54b3344c0fcd7150f10af553b84f6	Arthropoda;Insecta;Coleoptera;Elateridae;Melanotus;Melanotus hyslopi
1024	1dd5c36de1096bbf19ccd21a7b8f8492	Arthropoda;Insecta;Trichoptera;Hydropsychidae;Cheumatopsyche
1025	1dd9a1dfc3f69834b0b14ececfa07cd9	Arthropoda;Insecta;Coleoptera;Byrrhidae;Simplocaria;Simplocaria semistriata
1026	1ddfacf6658003428bf85caa37372be0	Arthropoda;Insecta
1027	1df44568db053b781c71f1d9576dd35c	Arthropoda;Insecta
1028	1dff8116481e6c200129c2492081a25d	Arthropoda;Insecta;Lepidoptera
1029	1e027851b7bbe4c0c66b4e343464f380	Arthropoda;Insecta;Coleoptera;Elateridae;Athous;Athous acanthus
1030	1e0b61dba945393935458265db4d2e32	Arthropoda;Insecta;Diptera;Limoniidae;Cheilotrichia;Cheilotrichia stigmatica
1031	1e13c5d1729018506e05332d42229e40	Arthropoda;Insecta;Ephemeroptera;Caenidae;Caenis
1032	1e17b6115125ccc8ce0b3cde7c56a8a8	Arthropoda;Insecta;Coleoptera;Elateridae;Melanotus
1033	1e1c60e7800e9397be5f845c5bd46ddc	Arthropoda;Insecta
1034	1e207112cf68147c4277a6b234ea47c0	Arthropoda;Insecta;Coleoptera;Scarabaeidae;Phyllophaga
1035	1e27cfb4ea197245f80c6412b1031b0a	Arthropoda;Insecta;Hymenoptera;Ichneumonidae;Enicospilus
1036	1e3c54c3f80d967baf90691f20e91eb8	Arthropoda;Insecta;Hemiptera;Membracidae;Smilia;Smilia camelus
1037	1e4ad35880f4213448f87d3d6d69d602	Arthropoda;Insecta;Diptera;Chironomidae;Chironomus
1038	1e4b1c1a01e6920147f97d291d5f9bcd	Arthropoda;Insecta;Lepidoptera
1039	1e574b2a991786c9f77cd851ea0895f5	Arthropoda;Insecta
1040	1e608a1752b8c823a44e40c4340d2b4a	Arthropoda;Insecta;Lepidoptera;Gelechiidae;Pseudotelphusa;Pseudotelphusa quercinigracella
1041	1e61fe09bedf74b723773b653aa7a64d	Arthropoda;Insecta;Ephemeroptera;Heptageniidae;Maccaffertium;Maccaffertium smithae
1042	1e664766564272f2520a8b55e641be46	Arthropoda;Insecta;Coleoptera;Elateridae;Hemicrepidius;Hemicrepidius memnonius
1043	1e74c6f29bf47f0d6cc42d3b16e246ff	Arthropoda;Insecta;Lepidoptera;Noctuidae;Agrotis;Agrotis ipsilon
1044	1e809f141ccbf933feb6a2569d2c99bd	Arthropoda;Insecta;Diptera;Chironomidae;Orthocladius;Orthocladius rivulorum
1045	1e8a37d938bff1cb2bfb08d877f832fa	Arthropoda;Insecta;Diptera;Culicidae;Coquillettidia;Coquillettidia perturbans
1046	1e8deb0b8ad651d00e3536fecd110a5b	Arthropoda;Insecta;Coleoptera;Elateridae;Hemicrepidius;Hemicrepidius memnonius
1047	1e92ed8c94dfda56a8007e8d1e809b96	Arthropoda;Insecta;Diptera;Psychodidae;Psychoda
1048	1e9b970af75d0558a5fd72505feaa57b	Arthropoda;Insecta;Lepidoptera;Noctuidae;Xestia;Xestia c-nigrum
1049	1ea40f2b3336db4bad7107724c0deef9	Arthropoda;Insecta;Lepidoptera
1050	1eb37506e11f302dc7688b34a7b44c7c	Arthropoda;Insecta;Hemiptera;Cicadellidae;Gyponana
1051	1ebb586176f157ee0753ee8fc5af9180	Arthropoda;Insecta;Lepidoptera
1052	1ebc6e3ca7c4c2cc22453f80810ecc70	Arthropoda;Insecta;Coleoptera;Coccinellidae;Harmonia;Harmonia axyridis
1053	1ec617466cf6b3e5934156aa91e2e444	Arthropoda;Arachnida;Araneae;Theridiidae;Euryopis;Euryopis funebris
1054	1eca0dd081913d655c5a5f6fc4212e7c	Arthropoda;Insecta;Lepidoptera;Depressariidae;Psilocorsis
1055	1ecb4c6a93ac689177cc5e605b91e0c0	Arthropoda;Arachnida;Araneae;Araneidae;Araneus;Araneus guttulatus
1056	1eda1a4274f92c1bb99c966a3cd2214f	Arthropoda;Insecta;Diptera
1057	1edfc922288255575a2c5513a79c4913	Arthropoda;Insecta;Coleoptera;Hydrophilidae;Cercyon;Cercyon praetextatus
1058	1ee233a6592461256695121e0580d40a	Arthropoda;Insecta;Ephemeroptera;Heptageniidae;Leucrocuta
1059	1ee41fbe91a805270fe1fc1ffaf3d340	Arthropoda;Insecta;Coleoptera;Scarabaeidae;Amphimallon;Amphimallon majale
1060	1ee89c79bf6a079044e300225d26de80	Arthropoda;Insecta;Diptera;Sciaridae;Pseudolycoriella
1061	1eeb14ad5f9aca2c2a643f2312b0d75c	Arthropoda;Insecta;Lepidoptera
1062	1ef29e9213c1297da58131a210dd97a0	Arthropoda;Insecta;Hemiptera;Cicadellidae;Gyponana
1063	1ef609c60acc9720204e5083df62d9c3	Arthropoda;Insecta;Diptera;Chironomidae;Procladius
1064	1f0498c63c4a54c89f925d1ba769378e	Arthropoda;Insecta;Lepidoptera
1065	1f13cfac827ce1d7651a5a492a3e7943	Arthropoda;Insecta;Hymenoptera;Ichneumonidae;Ophion
1066	1f1603fe92354486b2641eb82811b4cc	Arthropoda;Insecta
1067	1f1b81f288dcd3bfd918310bdf4cea2f	Arthropoda;Insecta;Hemiptera;Cicadellidae;Gyponana
1068	1f1fc79787144ccc12160e56d4d10616	Arthropoda;Insecta
1069	1f2530ce76edbc5a1d472ff8017d718c	Arthropoda;Insecta;Coleoptera;Elateridae;Melanotus
1070	1f25cfa50c3090c34abdf62132d4cd23	Arthropoda;Insecta;Coleoptera;Stenotrachelidae;Cephaloon;Cephaloon lepturoides
1071	1f26b437c39d2cc30812183928e44718	Arthropoda;Insecta
1072	1f322af6e10d53c0e6365a6fe7bcbd39	Arthropoda;Insecta;Lepidoptera
1073	1f349447fc3e1cc7b45eafd04e1fa49e	Arthropoda;Insecta;Lepidoptera
1074	1f3c2f229f121ce77fbb3df8d40e36b2	Arthropoda;Insecta;Trichoptera;Hydropsychidae;Hydropsyche;Hydropsyche slossonae
1075	1f3c87597130cde83b5e1d4517cc72ca	Arthropoda;Insecta;Diptera;Chironomidae;Procladius
1076	1f49ed411154ec38c55d4735f472928c	Arthropoda;Insecta;Lepidoptera;Gelechiidae;Coleotechnites
1077	1f6ea69c4a3b1b7a2e05a05cc2dec807	Arthropoda;Insecta;Hymenoptera;Ichneumonidae
1078	1f727eed8ea65898f4479e9373ebc98a	Arthropoda;Insecta;Diptera;Sciaridae;Cratyna
1079	1f75de22ff5bdc938d9105286d7dc395	Arthropoda;Insecta
1080	1f79b5b0ce4a066c9efaf17ddd9b9ad6	Arthropoda;Insecta
1081	1f7c91f9420dd67672f36d3dfc3a98f9	Arthropoda;Insecta;Hemiptera;Miridae;Phytocoris
1082	1f821fa915a60aa600915cc7a39706e8	Arthropoda;Insecta;Hymenoptera;Xyelidae;Xyela
1083	1f8dad23f6892e5c7b78bb0e60748ed1	Arthropoda;Insecta;Diptera;Culicidae;Aedes;Aedes vexans
1084	1f8f596b7a67faaeea94f55a3d81eb3a	Arthropoda;Insecta;Orthoptera;Tettigoniidae;Lamecosoma;Lamecosoma inermis
1085	1f91c680f55259f2548b8c17ccd982b2	Arthropoda;Insecta
1086	1f95208ef7ee8c01d162eb17753626b7	Arthropoda;Insecta;Lepidoptera;Geometridae;Nematocampa
1087	1f95e486ccc08654f6d643a26fa5e215	Arthropoda;Insecta;Trichoptera;Limnephilidae;Pycnopsyche;Pycnopsyche lepida
1088	1f9af54a3f04d78abb78c08c68756ce3	Arthropoda;Insecta;Lepidoptera
1089	1fa4297112963eb21825f0584a9e7ff8	Arthropoda;Insecta;Diptera;Chironomidae
1090	1fabe2a72c0530d842a4acf3e3e6f56b	Arthropoda;Insecta;Lepidoptera
1091	1fb1bb088a8ea5274a50bf081a3d19f3	Arthropoda;Insecta;Ephemeroptera;Heptageniidae;Leucrocuta;Leucrocuta minerva
1092	1fb6be8cd814a05800eeb30522f8c85d	Arthropoda;Insecta;Diptera
1093	1fddd2bc5a11f753699f9592879e58ea	Arthropoda;Insecta;Ephemeroptera;Heptageniidae;Maccaffertium;Maccaffertium terminatum
1094	1febd1fc9190745eb0045383b8254a0a	Arthropoda;Insecta
1095	1fecfd4342fbab7e46e93e07193a54fb	Arthropoda;Insecta;Diptera;Ceratopogonidae;Palpomyia
1096	1fed03da203ab933cff2e82f841ff332	Arthropoda;Insecta;Diptera;Psychodidae;Psychoda
1097	1ff1f9bcaaaa8fe6008d97b8c6707055	Arthropoda;Insecta;Diptera;Tachinidae;Ceromya
1098	1ff901f3b706fff7a026f2cf215dd670	Arthropoda;Insecta;Hymenoptera;Braconidae;Dolichogenidea
1099	20016b049a4ad11635af58e51ea42c85	Arthropoda;Insecta
1100	20024a93d2d8999d8f0d96715cab49cb	Arthropoda;Insecta;Coleoptera;Hydrophilidae;Helocombus;Helocombus bifidus
1101	20052a942dcd40022f3f8b36f11bbb84	Arthropoda;Insecta;Trichoptera;Hydropsychidae;Cheumatopsyche
1102	200667db5ec1a51e36488e6f0b952a9c	Arthropoda;Insecta;Coleoptera;Scraptiidae;Canifa
1103	2009bd56d041d24dfcd9880b5c38fd47	Arthropoda;Insecta;Lepidoptera;Geometridae;Macaria
1104	200a120969a0769953e52feee5c9ed4d	Arthropoda;Insecta;Diptera;Muscidae;Phaonia;Phaonia inenarrabilis
1105	200b1083719d9daf3164db34f2b354e1	Arthropoda;Insecta;Trichoptera;Thremmatidae;Neophylax
1106	20129b24c2cf27a33a980104ecd4be7a	Arthropoda;Insecta;Megaloptera;Corydalidae;Chauliodes;Chauliodes rastricornis
1107	20162836506955b33fe2f0eb2db87f24	Arthropoda;Insecta;Diptera;Fanniidae;Fannia
1108	202c22ef28f44bb77e8873aeb3c71e83	Arthropoda;Insecta;Coleoptera;Scirtidae;Contacyphon;Contacyphon obscurus
1109	203c9e0c396ae201eba016060118e316	Arthropoda;Insecta
1110	204b30a461c52f284afb5aad7009a98f	Arthropoda;Insecta;Coleoptera;Tenebrionidae;Isomira
1111	204da07b4dd34b94e122f4e36d4c482d	Arthropoda;Insecta;Lepidoptera;Depressariidae;Psilocorsis
1112	204e179284f5822d90f305ed6293ce81	Arthropoda;Insecta;Lepidoptera
1113	204e5342bcbf536740ebfb924f59f131	Arthropoda;Insecta
1114	2050295dd1918980f7eb677368198625	Arthropoda;Insecta;Ephemeroptera;Heptageniidae;Stenacron
1115	20503d7a12c4b6f69a31697a5ff012b4	Arthropoda;Insecta
1116	2050ae9b2ed286b843d87b2dd7e5d6b5	Arthropoda;Insecta
1117	20611fd2fb50878b21f4a2d22446bd02	Arthropoda;Insecta;Lepidoptera;Crambidae;Crambus
1118	2066a2ef9e7c8048b1af441a0d9614b1	Arthropoda;Insecta
1119	207470a7b9e12e89cdd02f8fd5a432d6	Arthropoda
1120	2076dfed191083f5c3ad2d6325c3f2d9	Arthropoda;Insecta
1121	207832d4bc1e65459ab97d84dd54d36b	Arthropoda;Insecta;Coleoptera;Carabidae;Cymindis;Cymindis platicollis
1122	207c6ac82c88cdaed92c42e798491479	Arthropoda;Insecta
1123	2090aae933a733a7eba62029ad85caa8	Arthropoda;Insecta;Diptera;Chironomidae;Micropsectra
1124	20aeb814e76698d74907fd261d826bc5	Arthropoda;Insecta;Diptera;Limoniidae;Erioptera
1125	20af2553d2096428d12cfa3a12dd4ef0	Arthropoda;Insecta;Megaloptera;Corydalidae;Chauliodes;Chauliodes pectinicornis
1126	20af7488a05b78dda2f0ea734d822a91	Arthropoda;Insecta;Diptera;Tipulidae;Nephrotoma;Nephrotoma ferruginea
1127	20b387bc44931d288de706b623c83183	Arthropoda;Insecta;Ephemeroptera;Caenidae;Caenis
1128	20b7bb6e853da015b1411d6f76ea5786	Arthropoda;Insecta;Diptera;Calliphoridae;Pollenia;Pollenia pediculata
1129	20bd123b15697747448ffc60830158d5	Arthropoda;Insecta;Lepidoptera;Crambidae;Fissicrambus;Fissicrambus mutabilis PS2
1130	20be3397d791ca0239fde29120364020	Arthropoda;Insecta;Diptera;Chironomidae;Xenochironomus
1131	20c085c527f373774b3037b1003f58c3	Arthropoda;Insecta;Trichoptera;Leptoceridae;Oecetis;Oecetis inconspicua
1132	20c776b03b91809f9d33dabf6f50ba9e	Arthropoda;Insecta;Diptera;Tipulidae;Tipula
1133	20c7ca218f54eeb4c67a62d972d69f25	Arthropoda;Insecta;Lepidoptera
1134	20c92c90e3eae584a0d652363c4802ce	Arthropoda;Insecta;Diptera
1135	20d2d1cc2e1d5037962db4990843bbfe	Arthropoda;Insecta;Lepidoptera
1136	20d421a67822421b714ef6686bea2ae2	Arthropoda;Insecta
1137	20d68475678d207db284e07ba6c93c0e	Arthropoda;Insecta;Ephemeroptera;Heptageniidae;Stenacron;Stenacron interpunctatum
1138	20e679be1e94caa60caf5e14d3fb139b	Arthropoda;Insecta;Diptera;Limoniidae;Erioptera
1139	20ef304f6fa77735c919b4d02761982e	Arthropoda;Insecta;Lepidoptera;Gelechiidae;Coleotechnites
1140	20f38ce40223e1388402148a75e423a8	Arthropoda;Insecta;Diptera
1141	20f400bd415ba94defb8de7174568db3	Arthropoda;Insecta;Lepidoptera;Erebidae;Chrysopera;Chrysopera combinans
1142	20fa52039f220afffe7983fdf8b51af6	Arthropoda;Insecta;Lepidoptera;Gelechiidae;Pseudotelphusa;Pseudotelphusa quercinigracella
1143	20fcf25bfdbe09a189e29c862d90410b	Arthropoda;Insecta;Coleoptera;Cerambycidae;Centrodera;Centrodera decolorata
1144	20ff844235814ad7d705df30946d0463	Arthropoda;Insecta;Lepidoptera;Tortricidae;Olethreutes
1145	2105147f15b9366572575f6d75e5b66c	Arthropoda;Insecta;Lepidoptera
1146	2106071f5631e40610f51a2e31c1b054	Arthropoda;Insecta;Diptera;Tipulidae;Tipula
1147	211f34e0f54ee803668c4b07a4b924bb	Arthropoda;Insecta;Lepidoptera;Crambidae;Elophila;Elophila obliteralis
1148	211f8e603db9532d984774abcdb8d7a2	Arthropoda;Insecta;Orthoptera;Tettigoniidae;Catoptropteryx;Catoptropteryx aurita
1149	212b99a8f30ce3714c93cde5ca38367a	Arthropoda;Insecta
1150	212e028d484819e2e9e19f01f1030a07	Arthropoda;Insecta;Ephemeroptera;Heptageniidae;Maccaffertium;Maccaffertium vicarium
1151	213313b45141f74f23cea9453405f27f	Arthropoda;Insecta
1152	21348ec8f42623bd77d4a45272da412d	Arthropoda;Insecta;Ephemeroptera;Ephemerellidae;Eurylophella;Eurylophella doris
1153	213828e7ffa936971357f7f9e78c1b05	Arthropoda;Insecta
1154	213e5cb23c942f7456ff997f58a3a717	Arthropoda;Insecta;Diptera;Chironomidae;Ablabesmyia;Ablabesmyia americana
1155	214f04a7c741274374fdf58ca0e6867e	Arthropoda;Insecta;Coleoptera;Ptinidae;Oligomerus
1156	21588ff5dc49eda3891e206b16a1cf45	Arthropoda;Insecta;Lepidoptera;Tortricidae;Amorbia;Amorbia humerosana
1157	215e071f78f2f065b029169f15a48bef	Arthropoda;Insecta
1158	216e9a61fdf2d972571bd8caa1c34e48	Arthropoda;Insecta;Trichoptera;Phryganeidae;Agrypnia;Agrypnia vestita
1159	21799306e964e39a1f7ae38bdec73950	Arthropoda;Insecta;Coleoptera;Elateridae;Melanotus
1160	21813da02890976f09dfb251effe5020	Arthropoda;Insecta;Lepidoptera;Sphingidae
1161	21823a9854c5f58dc63ab84ef3ece222	Arthropoda
1162	218af3eb13eb14fd1b25cbf960595362	Arthropoda;Insecta;Hemiptera;Corixidae;Sigara;Sigara bicoloripennis
1163	21900034764c59876d73d40952168e6e	Arthropoda;Insecta;Diptera;Drosophilidae;Drosophila;Drosophila suzukii
1164	21aa3cb15774685a090861ad59b18536	Arthropoda;Insecta
1165	21abf8ad50d04da27ea6a41e5d1bba90	Arthropoda;Insecta;Diptera;Psychodidae;Lutzomyia;Lutzomyia longipalpis
1166	21aea8ed07a267f0f3ae6eccf73d412c	Arthropoda;Insecta;Lepidoptera
1167	21b364c26d0abf0dd1c1193cb6fbff76	Arthropoda;Insecta;Lepidoptera
1168	21b85b916a6b0a02ba492833b95645ce	Arthropoda;Insecta
1169	21c211bbe0f3f9390fb9b5a5688699a2	Arthropoda;Insecta;Diptera;Culicidae;Culex;Culex territans
1170	21c68e3e84d98699d725520ef31a7616	Arthropoda;Insecta;Diptera
1171	21c795e18bc0025de0978cc0f3c4f66f	Arthropoda;Insecta
1172	21d3d50f64903cbe1a611811acc20534	Arthropoda;Insecta
1173	21ded2c96cdf8eeae4245ffe0e54dca9	Arthropoda;Insecta;Lepidoptera
1174	21e4322c58db2c470e616f3cb6753295	Arthropoda;Insecta;Lepidoptera;Gracillariidae;Caloptilia
1175	21eea59c844177a774d8fde100200d04	Arthropoda;Insecta;Lepidoptera
1176	21f1a19b0d723db5084ffcb0b84f819c	Arthropoda;Insecta
1177	21f8811653d6d22fbd2e979eab839f76	Arthropoda;Insecta;Diptera;Dolichopodidae;Xanthochlorus;Xanthochlorus helvinus
1178	21fe30e900fea8f7e01c2fb4fa93ec77	Arthropoda;Insecta;Lepidoptera
1179	220c33968fd0f1bd1ce700b7f432b00e	Arthropoda;Insecta;Lepidoptera;Crambidae;Elophila;Elophila obliteralis
1180	220fb3c3fe242c9481cade714cf58833	Arthropoda;Insecta;Lepidoptera
1181	221429da3d24b5f8698ac22fce008b7b	Arthropoda;Insecta;Trichoptera;Leptoceridae;Ceraclea;Ceraclea maculata
1182	221a63e06dc23afe509b701cd214f46d	Arthropoda;Insecta
1183	221d390b3dec2053f8dede1b2793bed8	Arthropoda;Insecta;Lepidoptera
1184	2224f202213b63a097f0a8b32859850f	Arthropoda;Insecta;Lepidoptera;Gracillariidae;Caloptilia
1185	2227eb518fd659dea84042ed534c7baf	Arthropoda;Insecta;Diptera
1186	222c96fa63bc89464241b0ebb1eff077	Arthropoda;Insecta;Blattodea;Ectobiidae;Parcoblatta
1187	222ecfd1debd4e0457eae76a522ec7f4	Arthropoda;Insecta;Coleoptera;Elateridae;Hemicrepidius;Hemicrepidius memnonius
1188	223245a96ee97f3204c79db9d6db6097	Arthropoda;Insecta;Diptera
1189	223260da4b4ccff55b234b384a894a52	Arthropoda;Insecta;Ephemeroptera;Heptageniidae;Maccaffertium;Maccaffertium terminatum
1190	22375c3aef72024525ab2ba946a9137e	Arthropoda;Insecta;Ephemeroptera;Heptageniidae;Leucrocuta
1191	2249d72e9bbf7bccc77d8c0852ab8d74	Arthropoda;Insecta;Diptera;Chironomidae;Tribelos
1192	224d1b6fb9e7bfff45493fa76834e9aa	Arthropoda;Arachnida;Araneae;Theridiidae;Theridion
1193	224ed461f0b78beacfc3051c12bde626	Arthropoda;Insecta;Diptera;Pipunculidae
1194	2250481a4ccd73d8e560944e978d8bcf	Arthropoda;Insecta;Diptera;Chaoboridae;Chaoborus;Chaoborus punctipennis
1195	2252535c57937eda2829fbfab7c0d9e0	Arthropoda;Insecta;Lepidoptera;Geometridae;Hydriomena
1196	2252cf3a080829bd46b35c8593107ab2	Arthropoda;Insecta;Hemiptera;Cicadellidae;Gyponana
1197	2255e707f1407c503e964a67a54a0195	Arthropoda;Insecta
1198	2266dca9cbaf694ee12c58badd5d7818	Arthropoda;Insecta;Diptera;Tachinidae
1199	226f4f809676e37c7d05c89009b0b78b	Arthropoda;Insecta;Diptera;Muscidae;Helina;Helina evecta
1200	22742fadf6d25b84f01d38e4c8e3cef5	Arthropoda;Insecta;Lepidoptera;Tortricidae;Catastega;Catastega aceriella
1201	227ff52d11fef14a51ed10e2679942d1	Arthropoda;Insecta;Diptera;Tipulidae;Nephrotoma;Nephrotoma ferruginea
1202	228020820a84eedeea56bbdfeb05542c	Arthropoda;Insecta;Diptera;Chaoboridae;Chaoborus;Chaoborus punctipennis
1203	228a1a4d5149bff4f617ba348a22d5b1	Arthropoda;Insecta;Diptera;Limoniidae;Epiphragma;Epiphragma fasciapenne
1204	228e20d54755b1c9f2590c2571ff4d54	Arthropoda;Insecta;Trichoptera;Limnephilidae;Platycentropus;Platycentropus radiatus
1205	22908fbf4e717a4f35b2406117e71112	Arthropoda;Insecta;Hemiptera;Cicadellidae;Gyponana
1206	22914c4a27a1549c81c86da151bcf259	Arthropoda;Insecta;Coleoptera;Elateridae;Athous;Athous neacanthus
1207	229398e92be4f77216518b3c039f1c59	Arthropoda;Insecta;Lepidoptera;Crambidae;Crambus;Crambus agitatellus
1208	229a7672bdf98826a15e616c68e8558c	Arthropoda;Insecta
1209	22a97f02e12ec0c438883f90e30477a0	Arthropoda;Insecta;Lepidoptera
1210	22ac3aa260064a27d1a9a3a0c5809b00	Arthropoda;Insecta;Diptera;Pipunculidae
1211	22ad5479ca9b0b597fa6a19d0666d677	Arthropoda;Insecta;Coleoptera;Cerambycidae;Astylopsis;Astylopsis collaris
1212	22b1732ac961078c9a7b25e8020baec0	Arthropoda;Insecta;Diptera;Mycetophilidae;Mycetophila
1213	22b410d44cdd3bc36340e84931d49bf2	Arthropoda;Insecta;Diptera;Chironomidae;Procladius;Procladius sp. 1ES
1214	22b53a825206c34149711246b05168a3	Arthropoda;Insecta;Diptera
1215	22b7961c890fb25d5752146572533d01	Arthropoda;Insecta;Coleoptera;Elateridae;Hemicrepidius;Hemicrepidius bilobatus
1216	22bad503023f2634770c88b2d6519847	Arthropoda;Insecta;Diptera;Tipulidae;Tipula
1217	22bae5f7986a3d1f6f7e36a0e06e4708	Arthropoda;Insecta;Diptera
1218	22bb9b97dbf88c0266e6953209467e8a	Arthropoda;Insecta;Trichoptera;Philopotamidae;Chimarra;Chimarra socia
1219	22c0adbd8705bcececabfc983fd97ba0	Arthropoda;Insecta;Psocodea;Caeciliusidae;Valenzuela
1220	22cfe9a9aed5e69452281df194110146	Arthropoda;Insecta;Diptera
1221	22d0d7f8b88c330b88ca13c31d636d5f	Arthropoda;Insecta;Ephemeroptera;Ephemerellidae;Eurylophella;Eurylophella doris
1222	22d50af95c5ad471b07a818c91a23303	Arthropoda;Insecta;Lepidoptera
1223	22db6630b1c6460ef45c7792b56c7ec1	Arthropoda;Insecta
1224	22dd49eb90cc34d8625ebe790d2f821d	Arthropoda;Insecta;Diptera;Chironomidae;Procladius
1225	22de9e244e40f686d7acab381adce12a	Arthropoda;Insecta;Diptera;Psychodidae;Lutzomyia;Lutzomyia longipalpis
1226	22f4c883d49e536a5dc85a39e6ee78ca	Arthropoda;Insecta;Megaloptera;Corydalidae;Chauliodes;Chauliodes rastricornis
1227	2317df003bf9a9c9fbf1da8850bfbeb1	Arthropoda;Insecta;Trichoptera;Hydropsychidae;Cheumatopsyche
1228	232e382f3f86da3aa1878d36ab7e707b	Arthropoda;Insecta;Diptera;Psychodidae;Lutzomyia;Lutzomyia longipalpis
1229	2331f50db0b58dfaf9f67ef33e6c4474	Arthropoda;Insecta;Ephemeroptera;Caenidae;Caenis
1230	2337fd3664174ac083787060a9314280	Arthropoda;Insecta;Trichoptera;Leptoceridae;Ceraclea;Ceraclea mentiea
1231	23494dbebc727f18425cfcda95a71aa5	Arthropoda;Insecta;Lepidoptera;Tortricidae;Pseudosciaphila;Pseudosciaphila duplex
1232	23596a5af801bbcb47843900a5fcea1e	Arthropoda;Insecta;Lepidoptera;Geometridae;Macaria
1233	235f3aa504a43f60ea40edc7bb862c6b	Arthropoda;Insecta;Lepidoptera
1234	236a9d0a167f83afb7b9c67f3533c46c	Arthropoda;Insecta;Coleoptera;Tenebrionidae;Isomira
1235	237d42a76c786be257934ad8b102602b	Arthropoda;Insecta;Diptera;Chironomidae;Tribelos
1236	238cc09c5f99415f6363a9dfe132376c	Arthropoda;Insecta;Coleoptera;Coccinellidae;Harmonia;Harmonia axyridis
1237	238d7ad58616d2ce3929e3333104b487	Arthropoda;Insecta;Lepidoptera;Gelechiidae;Coleotechnites
1238	238fa090f305c52a5d80638fe21a38b0	Arthropoda;Insecta;Diptera;Anthomyiidae;Pegomya
1239	239305e79574dbd49ed3e6839031aafd	Arthropoda;Insecta;Diptera;Chironomidae;Procladius
1240	239c51ac16f51bf2ff110c099ebc0773	Arthropoda;Insecta;Lepidoptera
1241	23a04708115bade898c83fe8f4c848df	Arthropoda;Insecta;Lepidoptera
1242	23a3eb976b47c6102e9689884ee670b4	Arthropoda;Arachnida;Araneae;Dictynidae;Emblyna;Emblyna phylax
1243	23a80902153327b1d3b59f01b0753818	Arthropoda;Insecta
1244	23a8c4a08812d76a6bb7acc5f499ebf5	Arthropoda;Insecta;Diptera;Psychodidae;Psychoda
1245	23ac2a086ea44e2475096af7292f967c	Arthropoda;Insecta;Diptera;Chironomidae;Tanytarsus
1246	23bb2befcf927e9e3de66aec3f3f9657	Arthropoda;Insecta;Coleoptera;Elateridae;Athous;Athous acanthus
1247	23bfb1959b22d2d2e666b45190eb3040	Arthropoda;Insecta;Lepidoptera
1248	23ce6c02b237585abb33a7a2447fe536	Arthropoda;Insecta;Coleoptera;Scirtidae;Contacyphon
1249	23cf4216eba6e7fd6eacbe29da01b2a9	Arthropoda;Insecta;Hemiptera;Lygaeidae;Kleidocerys
1250	23cf639cc7fa93fccf268e1f6a89c9cb	Arthropoda;Insecta;Psocodea;Psocidae;Metylophorus;Metylophorus novaescotiae
1251	23d6108c23021c9c0e7fed168c272864	Arthropoda;Insecta;Lepidoptera;Depressariidae;Psilocorsis
1252	23db26e74866251021e86d3610512c34	Arthropoda;Insecta;Lepidoptera;Depressariidae;Psilocorsis
1253	23dc80ca9660e34e569cb7c1c218efbc	Arthropoda;Insecta;Diptera;Chironomidae;Procladius
1254	23dd430fbe8c453e6c74bfff27ef782d	Arthropoda;Insecta
1255	23e0a34eb9fcbc8fd759951bc02a7d81	Arthropoda;Insecta;Lepidoptera
1256	23e3341bedac5b0012c5a2e6cdb62509	Arthropoda;Insecta
1257	23e44419a3bf0e45b1e7436945bbd4b2	Arthropoda;Insecta;Coleoptera;Scarabaeidae;Phyllophaga
1258	23e74fb460a7505d499906e4e4b42187	Arthropoda;Insecta;Hymenoptera;Formicidae;Tetramorium
1259	23ebc6833aad5ca0a53fabc8d32f103c	Arthropoda;Insecta;Diptera;Chironomidae;Tanytarsus
1260	23f1979f490d4dcfbde87ae621f22d8a	Arthropoda;Insecta
1261	24034e09975d835d5a7722ab9fb53d07	Arthropoda;Insecta;Hemiptera;Miridae;Phytocoris;Phytocoris sulcatus
1262	2411c0e2ecbc3040c5fb7e527bbd14cf	Arthropoda;Insecta;Lepidoptera
1263	24382c99396c79ff1416ad35f3a02dc4	Arthropoda;Insecta;Lepidoptera;Tortricidae;Pelochrista;Pelochrista similiana
1264	24453aadbe581f38051b184edbc4646c	Arthropoda;Insecta;Diptera;Limoniidae;Cheilotrichia;Cheilotrichia stigmatica
1265	244a7e025b4e29c9750bb7e53ffb71e6	Arthropoda;Insecta;Trichoptera;Leptoceridae;Ceraclea;Ceraclea maculata
1266	24546cbaed9393c5e969276d6656ac82	Arthropoda;Insecta;Lepidoptera;Blastobasidae;Pigritia
1267	24546d2417b704e1b62284379820b193	Arthropoda;Insecta;Diptera;Chironomidae;Chironomus
1268	2456a6c1cf6ce4b0cf4215c6e3e2761c	Arthropoda;Insecta;Lepidoptera
1269	2458c85a6a291b06abbb96acbeef976f	Arthropoda;Insecta;Diptera;Simuliidae;Cnephia;Cnephia ornithophilia
1270	2458fb792e7957c2b429f179af4c924e	Arthropoda;Insecta;Orthoptera;Tettigoniidae;Scudderia
1271	245f62413a96949211082bf1abb5ff4f	Arthropoda;Insecta;Lepidoptera;Depressariidae;Psilocorsis
1272	2470fb91af68b73c0dc7cb24008365eb	Arthropoda;Insecta;Ephemeroptera;Heptageniidae;Stenonema;Stenonema femoratum
1273	247ac4927c638cf40515af7d411ff823	Arthropoda;Insecta;Lepidoptera
1274	247d95d1d59acf3b3fc3f13cb29c5622	Arthropoda;Insecta;Diptera;Limoniidae;Antocha
1275	2494ba6c62a2ab234f10da80087d02b6	Arthropoda;Insecta;Hemiptera;Miridae;Phytocoris
1276	24991519a584f05e275890c18477bf04	Arthropoda;Insecta;Trichoptera;Limnephilidae;Limnephilus
1277	24a20c09648436af6425e8cb53bdfb02	Arthropoda;Insecta;Trichoptera;Psychomyiidae;Psychomyia
1278	24acde9389a0c8d6ab09623187eb5fd7	Arthropoda;Insecta;Lepidoptera
1279	24b5a3f21c16c60f7c6e28570860fa8f	Arthropoda;Insecta;Ephemeroptera;Ephemerellidae;Eurylophella
1280	24ba08b63fa1a2fce49ca8b2536c7ff8	Arthropoda;Insecta;Lepidoptera
1281	24c22235b0bbc7eeb035a9078cf24bc8	Arthropoda;Insecta;Lepidoptera;Tortricidae;Argyrotaenia;Argyrotaenia mariana
1282	24d2018c197825e0a7c371786acf5ee8	Arthropoda;Insecta;Lepidoptera
1283	24dfacf880362573435c432db0de7f0e	Arthropoda;Insecta;Coleoptera;Chrysomelidae;Paria;Paria fragariae
1284	24e08530969138edf5baddb15ecb485c	Arthropoda;Insecta;Lepidoptera;Tortricidae;Cydia;Cydia caryana
1285	250655a2413921d22bd0caf3f0df3d9e	Arthropoda;Insecta;Diptera;Limoniidae;Elephantomyia;Elephantomyia westwoodi
1286	2507fa742d3a3707f605a3acb872a663	Arthropoda;Insecta;Ephemeroptera;Heptageniidae;Maccaffertium;Maccaffertium modestum
1287	25084c125311e080429d722571a6aa88	Arthropoda;Insecta;Lepidoptera;Geometridae;Besma
1288	2508647c1b83f84a3e6e42b32202078d	Arthropoda;Insecta;Coleoptera;Dermestidae;Attagenus;Attagenus brunneus
1289	250a9d22ee01fdd92b38e4d3a72e91ed	Arthropoda;Insecta;Coleoptera;Tenebrionidae;Isomira
1290	250bc87ecc9d3286e29741bdb2f72c17	Arthropoda;Insecta;Diptera;Chironomidae;Ablabesmyia;Ablabesmyia americana
1291	250fcf5bec8e8e1c676d1ff69416ecd0	Arthropoda;Insecta;Lepidoptera;Depressariidae;Agonopterix
1292	2518dad8d3077149a0be2a9e9d0f1a7b	Arthropoda;Insecta;Diptera;Limoniidae;Erioptera;Erioptera caliptera
1293	251a9c9529a846f451740e7ab17a6c8d	Arthropoda;Insecta;Lepidoptera;Erebidae;Idia;Idia americalis
1294	253c403f77183f43e025815d9e06f9fa	Arthropoda;Insecta;Trichoptera;Phryganeidae;Agrypnia;Agrypnia vestita
1295	253cbbdd21962a53e5ff99005c198bea	Arthropoda;Insecta;Diptera;Chironomidae;Dicrotendipes;Dicrotendipes modestus
1296	254b79466bd489256a87c7300184af22	Arthropoda;Insecta;Diptera
1297	25511a7ec6d289ec8c992b61a63e88d5	Arthropoda;Insecta;Trichoptera;Limnephilidae;Pycnopsyche
1298	256316410f8caac77e1b84b2695695ef	Arthropoda;Insecta;Lepidoptera
1299	2569e8eb1bf2bd15b185435acbfc6e54	Arthropoda;Insecta;Ephemeroptera;Caenidae;Caenis
1300	256b8d934e12d9ff5aa3b3f12214e39f	Arthropoda;Insecta;Hemiptera;Cicadellidae;Gyponana
1301	256d0203e58f73026b0762d90105d8a0	Arthropoda;Insecta;Lepidoptera;Geometridae;Xanthorhoe;Xanthorhoe ferrugata
1302	25706488b916f265a6abe81960ecb544	Arthropoda;Insecta;Megaloptera;Corydalidae;Chauliodes;Chauliodes rastricornis
1303	257e01cd7fc3c08221f402c24d49c481	Arthropoda;Insecta;Ephemeroptera;Ephemerellidae;Serratella
1304	25840a1e1e48e85b9a9053fd7bb1e927	Arthropoda;Insecta;Diptera;Chironomidae;Micropsectra
1305	2585f2348e958072997564092074f5cf	Arthropoda;Insecta;Coleoptera;Scarabaeidae;Phyllophaga;Phyllophaga hirticula
1306	258935918c8203f405c23327a9b493dc	Arthropoda;Insecta;Coleoptera;Tenebrionidae;Hymenorus;Hymenorus picipennis
1307	258df139ab2a4c671501b324bfded459	Arthropoda;Insecta;Diptera;Psychodidae;Lutzomyia;Lutzomyia longipalpis
1308	2598699e353a352fb1bd9596655e2324	Arthropoda;Insecta;Hemiptera;Cicadellidae;Gyponana
1309	2598abb42686674be9f2f044f961ecbd	Arthropoda;Insecta;Diptera;Limoniidae;Helius;Helius flavipes
1310	25a6a4418ff8c2d79952e8e71c8f0ddf	Arthropoda;Insecta;Diptera;Limoniidae;Elephantomyia;Elephantomyia westwoodi
1311	25b05228ba6e3df36f043236302e4399	Arthropoda;Insecta
1312	25c0f198fe60d1782d8b9f11642ef928	Arthropoda;Insecta;Hymenoptera;Ichneumonidae;Ophion
1313	25d9d6c3fb8341adebb0c5aa9d638f53	Arthropoda;Insecta;Lepidoptera;Erebidae;Hyphantria;Hyphantria cunea
1314	25ddb3cd7edb34071b390f118ccac08d	Arthropoda;Arachnida;Araneae;Clubionidae;Clubiona;Clubiona pygmaea
1315	25ddf246c214d5b12787381f2b237b4d	Arthropoda;Insecta;Coleoptera;Brentidae;Arrhenodes;Arrhenodes minutus
1316	25e1c6f2c64bcd943c97ab2545ae1c8f	Arthropoda;Insecta;Diptera;Limoniidae;Pseudolimnophila;Pseudolimnophila luteipennis
1317	25e60b23ba3dd1c6ff6b810e1a021fcb	Arthropoda;Insecta
1318	25e92c61b8801fd5cdbe6ddc243e9a16	Arthropoda;Insecta;Lepidoptera
1319	2614a2847817f146c9c63d9a49e21edb	Arthropoda;Insecta;Lepidoptera
1320	261b592d786eac09615b1a78a4be5556	Arthropoda;Insecta;Psocodea;Psocidae;Metylophorus;Metylophorus novaescotiae
1321	261b79ecf6a60983ddea221caacb74ed	Arthropoda;Insecta;Lepidoptera;Tineidae;Setomorpha;Setomorpha BioLep5510
1322	26221e5ddbd13937f7d77719171320ff	Arthropoda;Insecta;Diptera;Limoniidae;Rhipidia
1323	26241b78b0265a6d71028e8f5b142b5e	Arthropoda;Insecta;Diptera;Chironomidae;Microtendipes
1324	262734c74b6d8c0fe20f21d2160f9e7e	Arthropoda;Insecta
1325	2633623aa10c5153e4ece13a36e6d966	Arthropoda;Insecta;Ephemeroptera;Ephemeridae;Hexagenia;Hexagenia limbata
1326	263a03cc638a1d462c82cd0d55de05f0	Arthropoda;Insecta;Lepidoptera;Sphingidae
1327	264f964c1a76c9b36bd500ae31af5d41	Arthropoda;Insecta;Diptera;Limoniidae;Epiphragma
1328	26510d4e04971726240ab8df95f23e7c	Arthropoda;Insecta;Psocodea;Psocidae;Metylophorus;Metylophorus novaescotiae
1329	26530ee79792fc5e011fd122af05f161	Arthropoda;Insecta;Megaloptera;Corydalidae;Chauliodes;Chauliodes rastricornis
1330	265624272d980f4f793356b6086e6ae1	Arthropoda;Insecta;Diptera
1331	265a2bd2952edf7bdd00cf2f2342629a	Arthropoda;Insecta;Coleoptera;Elateridae;Athous;Athous brightwelli
1332	265b6f85843ba9466f47faf058377325	Arthropoda;Insecta;Lepidoptera;Crambidae;Scoparia;Scoparia biplagialis
1333	265d9b0caac7533d0663a4f430e5ca5f	Arthropoda;Insecta;Diptera
1334	265f883c88dea34b6fa8341201d39418	Arthropoda;Insecta;Lepidoptera
1335	266298431ac540628bb09a65a7540963	Arthropoda;Insecta;Coleoptera;Tenebrionidae;Isomira
1336	266bc49428652e42da420a402b7fd026	Arthropoda;Insecta;Coleoptera;Scarabaeidae;Phyllophaga;Phyllophaga hirticula
1337	26704a4d5b6313375d774fd01f517b7b	Arthropoda;Insecta;Lepidoptera;Erebidae;Hypena;Hypena scabra
1338	26724dbbed06b28ce05275b6cbbf7977	Arthropoda;Insecta;Lepidoptera;Argyresthiidae;Argyresthia
1339	26823674f3647ae449131ef24869b546	Arthropoda;Insecta;Neuroptera;Hemerobiidae;Wesmaelius;Wesmaelius longifrons
1340	2686501eb5d739a513f001797baf3b64	Arthropoda;Insecta;Coleoptera;Hydrophilidae;Helocombus;Helocombus bifidus
1341	2686c26d1fad9a08e8815f181d033a87	Arthropoda;Insecta;Lepidoptera
1342	26912c7cb437cb4d65a6469957041592	Arthropoda;Insecta
1343	2699880d26295298d366fed83af85037	Arthropoda;Insecta;Diptera;Culicidae;Aedes;Aedes vexans
1344	269fbc5eb22469b4b6e278d5a8070698	Arthropoda;Insecta;Lepidoptera
1345	26ac7e1b9c587ddef8e2756d23634ca6	Arthropoda;Insecta;Diptera;Culicidae;Aedes
1346	26b1a36f0c724e0b6814caf4f316c874	Arthropoda;Insecta
1347	26b2888ccc815b633d36c9e511ef1b54	Arthropoda;Insecta;Diptera;Chironomidae
1348	26b495a5da254ef808b4f257a6dd5a5b	Arthropoda;Insecta;Hemiptera;Cicadellidae;Gyponana
1349	26bbbc5c10b4dab1405e84cf35f2f428	Arthropoda;Insecta;Diptera;Chironomidae;Chironomus
1350	26c564d2a176745946552dc23ba4e906	Arthropoda;Insecta;Lepidoptera;Gelechiidae;Pseudotelphusa;Pseudotelphusa quercinigracella
1351	26cf05bc45012ed48e65945e379fc3a2	Arthropoda;Insecta;Lepidoptera
1352	26d452112a8bee20d049dbdd0d6a7d46	Arthropoda;Insecta;Diptera;Muscidae;Coenosia;Coenosia tigrina
1353	26d52501565279adf2a17a9264e3e3b2	Arthropoda;Insecta;Lepidoptera
1354	26ef5e5434bca35aba2faae968688b96	Arthropoda;Insecta;Diptera;Chaoboridae;Chaoborus
1355	26f1e473cb0ee1def3dc2fd14156261d	Arthropoda;Insecta;Psocodea;Psocidae;Metylophorus;Metylophorus novaescotiae
1356	26f80a0b972216c8db90741307ecca64	Arthropoda;Insecta;Coleoptera;Chrysomelidae;Paria;Paria fragariae
1357	26fc97aa326d0e681917b65d77008ebc	Arthropoda;Insecta;Coleoptera;Carabidae;Harpalus
1358	2706ff5549e413290805341b93520ef0	Arthropoda;Insecta
1359	271117751abf468048a65083595ab523	Arthropoda;Insecta;Lepidoptera;Gracillariidae;Caloptilia
1360	271d6369c8842ab76e683583a52fa061	Arthropoda;Insecta;Coleoptera;Pyrochroidae;Dendroides;Dendroides canadensis
1361	271ff5c8aafac84d6119c17fc1fa5090	Arthropoda;Insecta;Coleoptera;Elateridae;Ampedus;Ampedus melanotoides
1362	2731fb930585d7f823db944671451c9f	Arthropoda;Insecta;Lepidoptera;Tortricidae;Phtheochroa
1363	27443908e4eedf7c6a73b1e803f556fb	Arthropoda;Insecta;Diptera;Hybotidae;Platypalpus
1364	2748acfbba8a74d808d254f1064cc2a2	Arthropoda;Insecta;Diptera
1365	274b79df005db86418685e61da28504b	Arthropoda;Insecta
1366	274f1e4bf091cffcfda5f75cd5037f24	Arthropoda;Insecta;Lepidoptera
1367	2750c1339aae37cd7fd0f9def751e494	Arthropoda;Insecta;Diptera;Stratiomyidae;Beris;Beris hauseri
1368	275c3c116677ef2487ef858470605e24	Arthropoda;Insecta;Psocodea;Dasydemellidae;Teliapsocus
1369	275e7e287fe5417732cb994453c421e9	Arthropoda;Insecta;Lepidoptera;Tortricidae;Coelostathma;Coelostathma discopunctana
1370	2767ba40bae41a616779e2fc7cda26ad	Arthropoda;Insecta;Lepidoptera
1371	27680444d536cb1d4a985f3e18afaab4	Arthropoda;Insecta;Coleoptera
1372	2770a6d73308dd58081ab50f59eded0d	Arthropoda;Insecta;Diptera;Tipulidae;Tipula
1373	2774bd9f04a17cf8a3d5a7b77f5cad2d	Arthropoda;Insecta
1374	2777e21ee803562a0344f8650b4dcaa7	Arthropoda;Insecta;Ephemeroptera;Heptageniidae;Maccaffertium;Maccaffertium terminatum
1375	2779d1e008438a9fdc2d31ad5a9756db	Arthropoda;Insecta;Hymenoptera;Braconidae;Euphoriella
1376	277d3dc2bdc1d2ecddbb17aa31a3bf11	Arthropoda;Insecta;Coleoptera;Chrysomelidae;Paria;Paria fragariae
1377	2780a0139f025636db77cb166b2cafbf	Arthropoda;Insecta
1378	27850196dfbb8b3ee7d36f7908efcc8d	Arthropoda;Insecta;Diptera;Tipulidae;Tipula
1379	278a15dd407d588c1b3d19a461a07dd5	Arthropoda;Insecta;Diptera;Stratiomyidae;Beris;Beris hauseri
1380	278b95827b32087ed0644f54049bfaa8	Arthropoda;Arachnida;Araneae;Clubionidae;Clubiona;Clubiona pygmaea
1381	279a849615ad7732ea6aa026aa5eb3b9	Arthropoda;Insecta;Diptera;Bibionidae;Bibio
1382	27a9f280ddd5d4b6f825421ed8101cb7	Arthropoda;Insecta;Lepidoptera
1383	27ac9cc060b5961b1ee0fe0c0565d5e4	Arthropoda;Insecta;Lepidoptera;Crambidae;Elophila;Elophila obliteralis
1384	27acc4fde41dbed71401cc8bb067243a	Arthropoda;Insecta;Lepidoptera;Geometridae;Gnophos;Gnophos rjabovi
1385	27ad981429d69c7cc309a39a04f0efae	Arthropoda;Insecta;Coleoptera;Dytiscidae;Ilybius;Ilybius pleuriticus
1386	27b159fe9c5dc25c288197d530c19525	Arthropoda;Insecta;Lepidoptera;Depressariidae;Psilocorsis
1387	27b28c944e7c958c5cfe448f7edd8cb9	Arthropoda;Insecta;Plecoptera;Nemouridae;Ostrocerca
1388	27c15bcbb32d35c4a5d4575f6da26cd5	Arthropoda;Insecta
1389	27d579fbc44d8d25ac9ff62d9280cb3f	Arthropoda;Insecta;Lepidoptera;Geometridae;Macaria
1390	27e2833ecf8811db5e28cde2112f90f7	Arthropoda;Insecta;Lepidoptera;Geometridae;Xanthorhoe;Xanthorhoe ferrugata
1391	27ecd592d9c4fce229239134da820ab9	Arthropoda;Insecta;Diptera;Chironomidae;Dicrotendipes;Dicrotendipes modestus
1392	27f6704f020ca34612102683e43f9989	Arthropoda;Insecta
1393	27fe6204e54a6fed1df15512fd0b5cee	Arthropoda;Insecta;Diptera;Stratiomyidae;Beris;Beris hauseri
1394	2806dd21143242f2c905569e7ed7bc8c	Arthropoda;Insecta;Hemiptera;Cicadellidae;Ponana;Ponana rubida
1395	2816d9876f6d09b831042a02f271f06f	Arthropoda;Insecta
1396	2818f18feb822ec7526ec9ae8315bd94	Arthropoda;Insecta;Diptera;Limoniidae;Metalimnobia
1397	28211cbb4f3ca99ad443efb46e0b97f0	Arthropoda;Arachnida;Araneae;Philodromidae;Philodromus;Philodromus rufus
1398	282707b502a1042ac1486e978b574dc9	Arthropoda;Insecta;Lepidoptera;Erebidae;Hypena;Hypena baltimoralis
1399	282902c65a5941e68f5b4651b7af2f54	Arthropoda;Insecta;Lepidoptera
1400	2835b51bdbabc8657bd336ce0d1e05fc	Arthropoda;Insecta;Diptera
1401	28388abe51cb3d4b7bcdbc32a11a5c3c	Arthropoda;Insecta
1402	283b33f743153c2fc4b45bf324ae254d	Arthropoda;Insecta;Diptera;Chironomidae;Chironomus
1403	283bc33829d0011b35cb1f41e7f89098	Arthropoda;Insecta;Lepidoptera;Erebidae;Hypena;Hypena scabra
1404	283bd640a7b6ddabf8fdd7b22ca8e3f9	Arthropoda;Insecta;Ephemeroptera;Caenidae;Caenis
1405	28412a3952116756548024c52c1e18e9	Arthropoda;Insecta;Diptera
1406	28490aaf2f6f2ba454afdba5e9941cbc	Arthropoda;Insecta;Coleoptera;Scarabaeidae;Phyllophaga;Phyllophaga hirticula
1407	28506cfe73cdd268cdbb5e529124512d	Arthropoda;Insecta;Ephemeroptera;Ephemeridae;Hexagenia;Hexagenia limbata
1408	285278d9303f730e1403beb550beeb11	Arthropoda
1409	2869f9823c900d0d29fd6be48f5e7ca3	Arthropoda;Insecta;Trichoptera;Limnephilidae;Pycnopsyche;Pycnopsyche gentilis
1410	286a5e27d380d2b77b41b7c769611694	Arthropoda;Insecta
1411	286c3734e2b19d1de031d914d20a95a0	Arthropoda;Insecta;Ephemeroptera;Heptageniidae;Stenacron
1412	2873ccd8155fa66822a50145fd06c9a8	Arthropoda;Insecta;Diptera;Dolichopodidae;Chrysotus
1413	28748c076915bed803944542f431003c	Arthropoda;Insecta;Diptera;Psychodidae;Psychoda
1414	2885f4670de2db17d45deb827666d61a	Arthropoda;Insecta;Lepidoptera
1415	28895d0a14525f4062aeca3b188c1a44	Arthropoda;Insecta;Lepidoptera;Tortricidae;Olethreutes
1416	28921b9fb99bc9773e1e6b73eb15579e	Arthropoda;Insecta;Lepidoptera
1417	2893467ac2657a88bacc4fd20378265b	Arthropoda;Insecta;Hemiptera;Cicadellidae;Gyponana
1418	2895a99abafb6887774687c441428f18	Arthropoda;Insecta;Trichoptera;Leptoceridae;Ceraclea
1419	289b23c73a910ecac2e096965d85671b	Arthropoda;Insecta;Coleoptera
1420	289f169e4a1903f738d6a2480bc09b3a	Arthropoda;Insecta;Diptera;Tipulidae;Tipula
1421	28a1097e7b6022ae31517647c70776c1	Arthropoda;Insecta;Lepidoptera;Tortricidae;Olethreutes
1422	28a4d7e3b4621c5fd47a41543b3359b0	Arthropoda;Insecta;Lepidoptera
1423	28a7fd10f3fce849090b848ff9d53464	Arthropoda;Insecta;Psocodea;Psocidae;Metylophorus
1424	28af0d56d47919863048d72087f44590	Arthropoda;Insecta;Diptera;Chironomidae;Xenochironomus
1425	28b80e74f100e30da11a3060a277ce0a	Arthropoda;Insecta;Lepidoptera;Crambidae;Crambus
1426	28c19bd87b1120430179cc024a6c753e	Arthropoda;Insecta;Lepidoptera
1427	28c653c60efccc827576e1abba91bc2a	Arthropoda;Insecta
1428	28c8b919a24a0373916ce0af602fad80	Arthropoda;Insecta;Lepidoptera;Erebidae;Idia;Idia rotundalis
1429	28cea70f1432104371c9afb6bfa829f1	Arthropoda;Insecta;Diptera;Limoniidae;Euphylidorea;Euphylidorea platyphallus
1430	28d4459b2b3fae251842b2aef7f9037b	Arthropoda;Insecta;Lepidoptera
1431	28ee7ef2f245be9876b243ce4811105e	Arthropoda;Insecta;Diptera;Psychodidae;Lutzomyia;Lutzomyia longipalpis
1432	28f66b76f78ca6a0c789625f0d12cb6a	Arthropoda;Insecta;Hymenoptera;Ichneumonidae;Tycherus
1433	28f8877b406bb5b44cdef82d3497b9ed	Arthropoda;Insecta;Ephemeroptera;Caenidae;Caenis
1434	28fccbdf31dc55b42c90e10da11afcb4	Arthropoda;Insecta;Diptera;Culicidae;Aedes;Aedes vexans
1435	2903e8e85b74e215f824b86ba61e0eb3	Arthropoda;Insecta;Ephemeroptera;Heptageniidae;Leucrocuta;Leucrocuta minerva
1436	29168acb1af2dc6cdc6a73f417912a31	Arthropoda;Insecta
1437	2919ca83c4bef80e56526ed6bbf7acb4	Arthropoda;Insecta;Coleoptera;Scarabaeidae;Phyllophaga;Phyllophaga crenulata
1438	2929f0d1020b94297bb3af7bc77845da	Arthropoda;Insecta
1439	293238260e8b6c91b51e2b04bff31e4d	Arthropoda;Arachnida;Araneae;Araneidae;Eustala;Eustala rosae
1440	293619d0930d57d03b84cb6cd568bce9	Arthropoda;Insecta
1441	2936fc258da928a7e650eb78dd5d0bc2	Arthropoda;Insecta;Lepidoptera
1442	29385fefe4bcfeaf0982cd48da476351	Arthropoda;Insecta;Coleoptera;Scraptiidae;Canifa;Canifa pallipes
1443	29424386dc25a5b7b65745d8631a4385	Arthropoda;Insecta;Diptera;Tipulidae;Tipula
1444	294b9ef65e532496a03ad914506526d4	Arthropoda;Insecta;Diptera;Limoniidae;Ormosia;Ormosia affinis
1445	294d294e32b42e97c96f5434fd0767c7	Arthropoda;Insecta;Trichoptera;Phryganeidae;Agrypnia;Agrypnia vestita
1446	2951f65554307ddc5a32fa52741147ad	Arthropoda;Insecta;Coleoptera;Hydrophilidae;Helocombus;Helocombus bifidus
1447	29565d07da1f6e681c1f4db046a97177	Arthropoda;Insecta;Lepidoptera
1448	295734d53ed9bb3550f34e820323149a	Arthropoda;Insecta
1449	295e1dbd210fef38afe453cf22153e43	Arthropoda;Insecta;Diptera;Limoniidae;Erioptera;Erioptera caliptera
1450	2963feeac2d697cc60a48414b7347a89	Arthropoda;Insecta;Lepidoptera;Argyresthiidae;Argyresthia;Argyresthia conjugella
1451	29688a0acf15740d368c89f69e3bc0fa	Arthropoda;Insecta
1452	296e66e694784fa58b87339ae94ddf08	Arthropoda;Insecta;Diptera;Tipulidae;Tipula
1453	296f486a091d512b884cde6297120924	Arthropoda;Insecta
1454	2972126240769dcd3fc9450436d047c8	Arthropoda;Insecta
1455	29738ba6b55eb1c2174076210dcf2b34	Arthropoda;Insecta;Trichoptera;Rhyacophilidae;Rhyacophila;Rhyacophila manistee
1456	29797b090b53a8334a3ec4c6a4d2e20a	Arthropoda;Insecta;Lepidoptera;Tortricidae
1457	297f99d0983ba054cb99cb07bc99e263	Arthropoda;Insecta;Psocodea;Psocidae;Metylophorus;Metylophorus novaescotiae
1458	2980f04b9a73982a5013c52ebc1f6f13	Arthropoda;Insecta;Lepidoptera;Erebidae;Catocala
1459	29933f0b8c2765a7a6417ee00f03e302	Arthropoda;Insecta;Ephemeroptera;Ephemerellidae;Eurylophella;Eurylophella poconoensis
1460	29a439ff593ac213140232f8da57f5da	Arthropoda;Insecta;Diptera;Psychodidae
1461	29a6d98171ae3e6aa50d810066fcc019	Arthropoda;Insecta;Trichoptera;Dipseudopsidae;Phylocentropus;Phylocentropus placidus
1462	29b608243f2f0baaae65a137434483d9	Arthropoda;Insecta;Hymenoptera;Ichneumonidae;Ophion
1463	29b979de26ce912f0cea530f1c2ac38d	Arthropoda;Insecta;Coleoptera;Coccinellidae;Harmonia;Harmonia axyridis
1464	29bb01462cd2730bec82ac7714842cd6	Arthropoda;Insecta;Diptera;Culicidae;Aedes;Aedes provocans
1465	29d16b335f84d343333e4147a0d1523f	Arthropoda;Insecta;Trichoptera;Hydroptilidae;Orthotrichia
1466	29d26278491f4e1f4a4ebede184cfab8	Arthropoda;Insecta;Lepidoptera
1467	29d55f50dd00301799095fa9f2bdabd0	Arthropoda;Insecta
1468	29d8106a35d6dbda9d9a46833d73497a	Arthropoda;Insecta;Coleoptera;Scirtidae;Contacyphon
1469	29da0fd932741dc00b601ca57739078c	Arthropoda;Insecta;Lepidoptera
1470	29da2b1f327f5433e46cd43fce5be36a	Arthropoda;Insecta;Diptera;Limoniidae;Metalimnobia
1471	29ddb6f5425c4cbe166351fe4eab1c24	Arthropoda;Insecta;Coleoptera;Elateridae;Athous;Athous brightwelli
1472	29e75979ffa887fc2ccdfcb443282994	Arthropoda;Insecta;Lepidoptera
1473	29f731714759ae910d6e6615744d2b45	Arthropoda;Insecta;Diptera;Chironomidae;Procladius
1474	29ff3f2bfae6e8b59e817166d3893a39	Arthropoda;Insecta;Coleoptera;Elateridae;Melanotus;Melanotus hyslopi
1475	2a053ec0ddc8187779ba288571a4b92c	Arthropoda;Insecta;Trichoptera;Polycentropodidae;Polycentropus;Polycentropus pentus
1476	2a141b4cf130712f726eeba88f5056cf	Arthropoda;Insecta;Coleoptera;Elateridae;Melanotus
1477	2a29dada06f9399d656584b5696b2b0c	Arthropoda;Insecta;Ephemeroptera;Caenidae;Caenis
1478	2a2ad8be88e21ba5fcb3ea123d9bffff	Arthropoda;Insecta
1479	2a2f8725b586915bfcb905cb66f90e6b	Arthropoda;Insecta
1480	2a30660c31b8f5679adadacf9bf1186f	Arthropoda;Insecta
1481	2a41f63ababe9108a833dde825987e7e	Arthropoda;Insecta;Coleoptera;Scarabaeidae;Phyllophaga;Phyllophaga anxia
1482	2a517a049b1a49137f36792ef2007c96	Arthropoda;Insecta;Lepidoptera
1483	2a52e26dbf75d8ed7e03ccbec1e4369c	Arthropoda;Insecta;Diptera;Limoniidae;Atarba;Atarba picticornis
1484	2a53c8fcf93122726334dab4d09511cc	Arthropoda;Insecta
1485	2a5865fa55ea160c8e87d9eefe8dcf65	Arthropoda;Insecta;Lepidoptera
1486	2a6591f72902f9107ccec2650d9c63fd	Arthropoda;Insecta;Lepidoptera
1487	2a6c26d719db115883883af5abb3aa2d	Arthropoda;Insecta;Lepidoptera
1488	2a7ba424b8392cf81dd19e950277765f	Arthropoda;Insecta;Lepidoptera
1489	2a7fd96e863cc3b2542eb8ff0eb87588	Arthropoda;Insecta;Hemiptera;Lygaeidae;Kleidocerys;Kleidocerys resedae
1490	2a89dc5f1cd7e2150075a4a99c4c9c40	Arthropoda;Insecta;Lepidoptera
1491	2a8dd196ab98b79da9fb64be5f6bb4b4	Arthropoda;Insecta;Lepidoptera;Tortricidae;Syndemis
1492	2a99552cc9a404635d07ff52176cac82	Arthropoda;Insecta;Coleoptera;Hydrophilidae;Hydrobius
1493	2a9c57e8556a5b7a3da4137815153141	Arthropoda;Insecta;Coleoptera;Scarabaeidae;Euphoria;Euphoria fulgida
1494	2aa58cb856581d5b20191997d5e12cc6	Arthropoda;Insecta;Coleoptera;Cerambycidae;Saperda;Saperda imitans
1495	2ac4d0ee291f3e85465cc3e2d1f13377	Arthropoda;Insecta;Coleoptera
1496	2acd6a28574041337fac13293c9d052a	Arthropoda;Insecta;Diptera;Dolichopodidae;Gymnopternus
1497	2ad1d5be66679383381bf96dbf04d400	Arthropoda;Insecta;Diptera;Culicidae
1498	2ad9dc54b57cccb16f9ed4d004823669	Arthropoda;Insecta;Diptera;Chironomidae;Procladius
1499	2adb4bfc3a0ea59bcb553e6ecf53dc21	Arthropoda;Insecta;Lepidoptera
1500	2ae25d61d9ae54ed5798719061ee09c3	Arthropoda;Arachnida;Araneae;Theridiidae
1501	2ae3930738c655f51c253c785df5cd49	Arthropoda;Insecta
1502	2af3a94dd072a2a60d34cbf7722ea124	Arthropoda;Insecta;Trichoptera;Dipseudopsidae;Phylocentropus;Phylocentropus placidus
1503	2af84af6b117cd3d984a5bf695cc8ae4	Arthropoda;Insecta
1504	2aff2090a82e5ebf691631d1b0e75256	Arthropoda;Insecta
1505	2b0920a98b1f3e68a49def1ff1e12275	Arthropoda;Insecta;Coleoptera;Elateridae;Melanotus;Melanotus hyslopi
1506	2b130471efdbe7724f18dae3846a83f5	Arthropoda;Insecta
1507	2b1e7cef4959476281393a71aebe3876	Arthropoda;Insecta;Diptera
1508	2b21eb89d196776805d2a862f1894a9b	Arthropoda;Insecta;Diptera;Limoniidae;Gnophomyia
1509	2b240d8ab824df90ff16755b24ad4c6e	Arthropoda;Insecta
1510	2b2492e0cd515e431e962ad0a644b9e1	Arthropoda;Insecta;Ephemeroptera;Heptageniidae;Maccaffertium;Maccaffertium terminatum
1511	2b2ae1c0a8f77238fea9ed0659d4d4da	Arthropoda;Insecta
1512	2b3d42ba260ef56f95f1459040b56f54	Arthropoda;Insecta;Lepidoptera;Coleophoridae;Coleophora
1513	2b556c01f6426b53a917ffb15ebd1e8e	Arthropoda;Insecta;Hymenoptera;Ichneumonidae;Enicospilus
1514	2b5b90f0cbc45e98ca50aefb09ca7b12	Arthropoda;Insecta;Lepidoptera;Erebidae;Hypena;Hypena scabra
1515	2b62dfff4e4b11792bc5605870f56405	Arthropoda;Insecta
1516	2b702ef062e84534ab072b8f4c4aea4e	Arthropoda;Insecta;Lepidoptera;Depressariidae;Psilocorsis
1517	2b77d211c8582d7c9e54f65d26dfe979	Arthropoda;Insecta
1518	2b7f031b58ca27c4a06ac8ca4e783944	Arthropoda;Insecta
1519	2b809f3cc97654b8e32c40305219af98	Arthropoda;Insecta;Lepidoptera;Gelechiidae;Chionodes
1520	2b8413897a17bf68d6f60b1a89481452	Arthropoda;Insecta;Coleoptera;Silphidae;Necrodes;Necrodes surinamensis
1521	2b84c18d3eebf54097b083e7d3f0567b	Arthropoda;Insecta;Diptera;Limoniidae;Helius;Helius flavipes
1522	2b876077cfd1b896628a9ee1ba075385	Arthropoda;Insecta;Diptera
1523	2b9551548ced23ff4476ad2a30ad427e	Arthropoda;Insecta;Coleoptera;Hydrophilidae;Helocombus;Helocombus bifidus
1524	2b98c1cd8b7d0c4452edbb066a38816e	Arthropoda;Collembola;Entomobryomorpha;Entomobryidae;Entomobrya;Entomobrya nivalis
1525	2b9b898e451e7eee371f332ae725e927	Arthropoda;Insecta;Diptera;Tabanidae
1526	2b9fda52186c8e610cb6eea272f4daee	Arthropoda;Insecta;Lepidoptera;Tortricidae;Amorbia;Amorbia humerosana
1527	2ba069e69af2c11bad3aaa9d094e0223	Arthropoda;Insecta;Trichoptera;Hydropsychidae;Cheumatopsyche
1528	2ba3bcf12d6ca24f87c56cd5e5281e63	Arthropoda;Insecta;Diptera;Chironomidae;Microtendipes
1529	2ba5cd3f179fcafda8b9bf5527285ab0	Arthropoda;Insecta;Diptera;Limoniidae;Metalimnobia;Metalimnobia triocellata
1530	2ba7e0584275293e8e4bd9ff355656d3	Arthropoda;Insecta;Diptera;Limoniidae;Ormosia
1531	2baa8faf02e934d8203768a840794e1a	Arthropoda;Insecta;Hymenoptera;Ichneumonidae;Enicospilus
1532	2bbb3fec1bd701e67135eb52a0d071c1	Arthropoda;Insecta;Diptera;Syrphidae;Xylota
1533	2bbb6032f471a6bbe297685cb5dc4c24	Arthropoda;Insecta
1534	2bc6e44454a445f3221ef4ceb62b076d	Arthropoda;Insecta
1535	2bc9472e42abe1b60f1aaf316c6983ac	Arthropoda;Insecta;Diptera;Chironomidae;Tanytarsus
1536	2be2ac3e68d118646f8fe45c8c2e2860	Arthropoda;Insecta;Coleoptera;Elateridae;Melanotus;Melanotus hyslopi
1537	2bf0a4ea9d64f183c2facbb7aaccb9fd	Arthropoda;Insecta;Lepidoptera;Depressariidae;Psilocorsis
1538	2bfb7d12826c03a70dda298b681b510b	Arthropoda;Insecta;Ephemeroptera;Heptageniidae;Leucrocuta;Leucrocuta minerva
1539	2c00d77497547e2412067ed2d66d837b	Arthropoda;Insecta;Lepidoptera
1540	2c0caf753abe278495af02c8a441915f	Arthropoda;Insecta;Trichoptera;Limnephilidae;Nemotaulius;Nemotaulius hostilis
1541	2c0ea8855e76670fb280e0f1af522b7c	Arthropoda;Insecta;Lepidoptera
1542	2c0f2a9c5aa536d2acaaeb667ea848d6	Arthropoda;Insecta;Coleoptera;Cerambycidae;Monochamus
1543	2c0ff35d7dbf09949c6d397393e496c3	Arthropoda;Insecta;Diptera;Chironomidae
1544	2c11ea64de16805e25ed359888baabf6	Arthropoda;Insecta;Psocodea;Psocidae;Metylophorus;Metylophorus novaescotiae
1545	2c1e68bc0be46af44656674744b449bc	Arthropoda;Insecta;Diptera;Drosophilidae;Drosophila;Drosophila neotestacea
1546	2c2a023d810c05366088aa6d4b74504e	Arthropoda;Insecta;Diptera;Tachinidae;Archytas
1547	2c35da26d68c94115184a33684264057	Arthropoda;Insecta;Diptera;Tipulidae;Nephrotoma;Nephrotoma ferruginea
1548	2c36f6249246a4f4e7b8cffec737cef6	Arthropoda;Insecta;Psocodea;Psocidae;Metylophorus;Metylophorus novaescotiae
1549	2c3d07f15db7092bd0d2c059b37646ef	Arthropoda;Arachnida;Sarcoptiformes;Tectocepheidae;Tectocepheus
1550	2c3e646c7a3cf7ead04df834ae878ba5	Arthropoda;Insecta;Diptera;Chaoboridae;Chaoborus
1551	2c3e74bb4615964bfb69e782e11984eb	Arthropoda;Insecta;Diptera;Drosophilidae;Scaptomyza;Scaptomyza pallida
1552	2c45dcb509a427dc1e828c284c75ff23	Arthropoda;Insecta
1553	2c47e914bb647a42631dc92de3a04208	Arthropoda;Insecta;Diptera;Anthomyiidae;Pegomya;Pegomya geniculata
1554	2c5373583088954b9b82f1aacdc14e38	Arthropoda;Insecta;Diptera;Chironomidae
1555	2c59b96c38c6fae39a3965e1a2de4df0	Arthropoda;Insecta;Trichoptera;Limnephilidae;Pycnopsyche;Pycnopsyche lepida
1556	2c5de29b7fe666fae009ce0b3ab082ec	Arthropoda;Insecta;Trichoptera;Phryganeidae;Ptilostomis;Ptilostomis ocellifera
1557	2c6f706f11378cb46722d9192485979d	Arthropoda;Insecta;Diptera;Chironomidae;Procladius
1558	2c71e159c43219597f40ca6e78d6394a	Arthropoda;Insecta;Diptera;Chaoboridae;Chaoborus
1559	2c931a088cc44dbc6e74d3d182d2ba2a	Arthropoda;Arachnida;Araneae;Linyphiidae;Pityohyphantes;Pityohyphantes costatus
1560	2ca6c6a29f42423f26e32d1a47c3b671	Arthropoda;Insecta;Coleoptera;Elateridae;Melanotus;Melanotus hyslopi
1561	2cb5120730fc3dfad96146acaf428004	Arthropoda;Arachnida;Trombidiformes;Pionidae;Piona
1562	2cb73022c3f799d2b369ad4c4e9139a8	Arthropoda;Insecta;Coleoptera;Scarabaeidae;Phyllophaga
1563	2cbb896686d16251b722283af79b9698	Arthropoda;Insecta
1564	2cbe309e5e35782a7ba8b3cbe80c71d7	Arthropoda;Insecta
1565	2cc5c772db3c63d86ed64e8c17c39113	Arthropoda;Insecta;Coleoptera;Cantharidae;Silis;Silis percomis
1566	2ccd23adab47f98d3f234c6468f0d9ac	Arthropoda;Insecta;Lepidoptera
1567	2cd3deb300b6f2f9708ec8921ce51905	Arthropoda;Insecta;Hemiptera;Pentatomidae;Banasa;Banasa calva
1568	2cddc7c302eec38f79445d1296e605e7	Arthropoda;Insecta;Coleoptera;Elateridae;Ampedus;Ampedus auripes
1569	2ce1e2c93344a628a8f4e2f1ecbe92e9	Arthropoda;Insecta
1570	2ceb54d29e5f38b51aa9ddd327c6aaf2	Arthropoda;Insecta
1571	2d01e39d1a243f048a5db19d42473879	Arthropoda;Insecta
1572	2d16f3a38cdc200a514da9ea9354bb47	Arthropoda;Arachnida;Opiliones;Phalangiidae;Phalangium;Phalangium opilio
1573	2d1e6ca2475d6e9f4c97140e500f364d	Arthropoda;Insecta;Coleoptera;Elateridae;Melanotus;Melanotus hyslopi
1574	2d1e9b695041f531aa99d23335f92010	Arthropoda;Insecta;Diptera;Culicidae;Aedes
1575	2d38656ad840033062bb9553bc6786c2	Arthropoda;Insecta;Diptera;Tipulidae;Tipula
1576	2d3ce30e1e1bed65c58aebd3af5275b6	Arthropoda;Insecta
1577	2d4c4c456a205bc0cac403ada15b36f5	Arthropoda;Insecta;Lepidoptera
1578	2d4e5096064973d4079804f71a3f98b7	Arthropoda;Insecta;Coleoptera;Staphylinidae;Creophilus;Creophilus maxillosus
1579	2d4ee49c4f1439be0c637c4aade3d93c	Arthropoda;Insecta;Psocodea;Psocidae;Metylophorus;Metylophorus novaescotiae
1580	2d54b950efc8b4f980687fd970510797	Arthropoda;Insecta
1581	2d5bedd771e5feaf3e9855e0f74cd38c	Arthropoda;Insecta;Coleoptera;Hydrophilidae;Berosus;Berosus fraternus
1582	2d5ecbce2db351dcc4a9217056d1ec39	Arthropoda;Insecta;Diptera;Psychodidae;Lutzomyia;Lutzomyia longipalpis
1583	2d5f8f8b0772a6f9e02f253cafff0342	Arthropoda;Insecta;Diptera;Limoniidae;Atarba;Atarba picticornis
1584	2d622312e0b03e5ef0683b878316ccc4	Arthropoda;Insecta
1585	2d748b2c35b4b76b60f852c811ae81fe	Arthropoda;Insecta;Diptera
1586	2d80442bf46bc5ff6c7de46c57a8c7ac	Arthropoda;Insecta;Lepidoptera
1587	2d8eb751c69130232b70f5ac8265435b	Arthropoda;Insecta;Lepidoptera
1588	2d9061622b9b502cf225b59673931e97	Arthropoda;Insecta;Ephemeroptera;Heptageniidae;Maccaffertium;Maccaffertium terminatum
1589	2d96b8520b15f8bb801962c246745851	Arthropoda;Insecta;Lepidoptera
1590	2d96c3e06e71889d551bc00b94f13396	Arthropoda;Insecta;Diptera;Cecidomyiidae;Dasineura
1591	2daa82c8d2c9abe36d0eca7f14cbe24b	Arthropoda;Insecta;Trichoptera;Leptoceridae;Triaenodes
1592	2db25389c6a504642fdb920af6cdb703	Arthropoda;Insecta;Lepidoptera
1593	2dcf48f8ce7f12f4fdba1d3db892529f	Arthropoda;Insecta;Diptera;Culicidae;Culex
1594	2dde12b2f9d37287e2d511d6e79b3fcf	Arthropoda;Insecta;Trichoptera;Dipseudopsidae;Phylocentropus;Phylocentropus placidus
1595	2de34bed6914d158e4a17bf1820210ed	Arthropoda;Insecta
1596	2de43c63a810f329b2491d7cd2ece9da	Arthropoda;Insecta;Lepidoptera
1597	2de722877923afaa4f913bfd7972e483	Arthropoda;Insecta;Diptera;Chironomidae;Eukiefferiella
1598	2df9e40c0d98aeaa1458f8a107568afe	Arthropoda;Insecta;Megaloptera;Corydalidae;Chauliodes;Chauliodes rastricornis
1599	2dff93685827a67599fad7f6a69b4818	Arthropoda;Insecta;Lepidoptera;Erebidae;Panopoda;Panopoda rigida
1600	2e052c7c13848f8f3772aa59fc8880a6	Arthropoda;Insecta;Lepidoptera
1601	2e2324b1bb5eda7cb5e2660c55a4e148	Arthropoda;Insecta;Diptera;Chironomidae;Ablabesmyia
1602	2e341280a2be018ce9da59bec0c183ea	Arthropoda;Insecta
1603	2e39fb21d4d1b0ddafe06a3298d66b0d	Arthropoda;Insecta;Lepidoptera;Noctuidae;Lithophane;Lithophane petulca
1604	2e3aeadd43c6d168767b7c1babd4cec7	Arthropoda;Insecta;Coleoptera;Scarabaeidae;Phyllophaga
1605	2e3ef681132fca782040f320fe14c986	Arthropoda;Insecta;Coleoptera;Phalacridae;Olibrus
1606	2e50276787601f8dc2493e32b0ee1585	Arthropoda;Insecta;Lepidoptera;Tortricidae;Platynota
1607	2e568ca8cba7b4e4019ad67c50066bae	Arthropoda;Insecta;Hemiptera;Cimicidae;Cimex;Cimex adjunctus
1608	2e583a05eebd5634a980df425745a735	Arthropoda;Insecta;Lepidoptera
1609	2e5c4d98c1f0aa7746cf35b9d9d5258e	Arthropoda;Insecta;Hemiptera;Cicadellidae;Gyponana
1610	2e60cb9ac49ff82d629e8e5fead99e3a	Arthropoda;Insecta;Ephemeroptera;Ephemeridae;Hexagenia;Hexagenia limbata
1611	2e6afc0cfd600a84b5f87b89ab2c545e	Arthropoda;Insecta;Diptera;Chironomidae;Tribelos
1612	2e7597d429085d9c043ad89a744b1591	Arthropoda;Insecta;Ephemeroptera;Heptageniidae;Stenacron;Stenacron interpunctatum
1613	2e78eca8ae82f450f643e18ca3dea96b	Arthropoda;Insecta;Lepidoptera;Tortricidae;Olethreutes
1614	2e7e76356e3bd33a0605963a6986ed66	Arthropoda
1615	2e83b2880a46c304a65f4336482b1efd	Arthropoda;Insecta
1616	2e88cceedf28a7a5a0ffa770b266e8bc	Arthropoda;Insecta;Diptera;Chironomidae;Ablabesmyia
1617	2e9c27fd8327169db09dc3ee9bfff193	Arthropoda;Insecta;Diptera;Chironomidae;Chironomus;Chironomus acidophilus
1618	2ea5d7e461fc2a99dae66c063fc70256	Arthropoda;Insecta;Hemiptera;Aphididae
1619	2ead7fd48ee0837e6b8d743d65321bf1	Arthropoda;Insecta;Coleoptera;Lucanidae;Ceruchus;Ceruchus piceus
1620	2eadaa807a7c92c24e2706cfd976054e	Arthropoda;Insecta;Diptera
1621	2ebd2f04d0f89c5ed7f899233c8548fd	Arthropoda;Insecta;Lepidoptera
1622	2ec6de0a15f165c7388df97423922393	Arthropoda;Insecta;Lepidoptera
1623	2ec7048c994c616570fadf75349c6a18	Arthropoda;Insecta;Lepidoptera;Tineidae;Scardiella;Scardiella approximatella
1624	2ed592665f55b466288c6a1b4c514b78	Arthropoda;Insecta;Diptera
1625	2ee074ca2a3bbf7e2cc573c167371fda	Arthropoda;Insecta;Diptera
1626	2ee199cd5672fa459ffd435d3f3ae29b	Arthropoda;Insecta;Coleoptera;Scarabaeidae;Phyllophaga;Phyllophaga hirticula
1627	2efa946c7b3ad8f6a200dac6139f747c	Arthropoda;Insecta;Lepidoptera;Geometridae;Protoboarmia;Protoboarmia porcelaria
1628	2f1149afc473741c1cb8a4451272b78a	Arthropoda;Insecta;Trichoptera;Leptoceridae;Triaenodes
1629	2f169aa5cec3a469414349b1a7bf921a	Arthropoda;Insecta;Diptera;Chironomidae;Tanytarsus;Tanytarsus mendax
1630	2f1f35b0ea759b797f067937b4936f1b	Arthropoda;Insecta;Diptera;Chironomidae;Procladius
1631	2f264e4b8232e3341e7465fff855af9e	Arthropoda;Insecta;Diptera;Chironomidae;Chironomus
1632	2f2979532128528c8d09da55f37ad901	Arthropoda;Insecta;Lepidoptera;Tortricidae
1633	2f29bc5fba0e832783857b2912fd1da8	Arthropoda;Insecta;Coleoptera;Elateridae;Melanotus;Melanotus hyslopi
1634	2f2ad32c86d347b0b071ac96a0dbfc38	Arthropoda;Insecta;Lepidoptera;Crambidae;Udea
1635	2f2e3c72c26fe6efd7af7e51327726b1	Arthropoda;Insecta;Blattodea;Ectobiidae;Supella;Supella longipalpa
1636	2f2eda158fb7cbabb92eb02c36d9759b	Arthropoda;Insecta;Hemiptera;Cicadellidae;Gyponana
1637	2f43458d2eb36c28b93a74a39a6cc296	Arthropoda;Insecta;Diptera;Culicidae;Coquillettidia;Coquillettidia perturbans
1638	2f4c559c59bdce3a6cc320ed53a878ba	Arthropoda;Insecta;Ephemeroptera;Heptageniidae;Stenacron;Stenacron interpunctatum
1639	2f4e3f72fd211684b768d151c140948e	Arthropoda;Insecta;Lepidoptera
1640	2f4ff335b0713650f755a6da9771aac4	Arthropoda;Insecta;Coleoptera;Scarabaeidae;Phyllophaga;Phyllophaga hirticula
1641	2f5280d11023b1c776a92d0fab6041d5	Arthropoda;Insecta;Diptera
1642	2f56c7c1198c005fb9c65788c5eff222	Arthropoda;Insecta;Diptera;Tabanidae;Chrysops
1643	2f56f2312c0462531bff4511fcb4820e	Arthropoda;Insecta;Diptera;Limoniidae;Helius;Helius flavipes
1644	2f5995b06c7e4e90f9b3eda031f3e082	Arthropoda;Insecta;Coleoptera;Elateridae;Hemicrepidius;Hemicrepidius memnonius
1645	2f59f8552b93df1c12567e7eb168feb5	Arthropoda;Insecta;Trichoptera;Limnephilidae;Ironoquia;Ironoquia punctatissima
1646	2f5ced7c8653060323df9ea0d78b63e7	Arthropoda;Insecta;Hemiptera;Miridae;Neolygus
1647	2f66b4a4c4ddd2adc12c2db9f8ee860c	Arthropoda;Insecta;Diptera
1648	2f6b4fe95a71e53ec97145d50fbee9e9	Arthropoda;Insecta;Diptera;Ceratopogonidae;Stilobezzia;Stilobezzia antennalis
1649	2f6d40efc27fb63a4cdafd235c2c98d4	Arthropoda;Insecta;Hymenoptera;Ichneumonidae;Ophion
1650	2f88f96c311d08d633f221f3cb2091d2	Arthropoda;Insecta;Coleoptera;Carabidae;Selenophorus;Selenophorus ellipticus
1651	2f921f19a0c7c4c36bc0a92b838498c0	Arthropoda;Insecta;Diptera;Chironomidae;Microtendipes
1652	2f97a0e722cc928c7b168d2b2f599260	Arthropoda;Insecta
1653	2f9f436463eb0ebc61dcec9e35654974	Arthropoda;Insecta;Lepidoptera
1654	2fa1c98e317a202acaafbbf686a36595	Arthropoda;Insecta;Ephemeroptera;Heptageniidae;Stenacron;Stenacron interpunctatum
1655	2fb1d6bb3f1857d3e349f1130ef68b1c	Arthropoda;Insecta;Trichoptera;Leptoceridae;Oecetis;Oecetis inconspicua
1656	2fb60930f064c94ebbe5a68a060ebba5	Arthropoda;Insecta;Diptera;Tipulidae;Tipula;Tipula longiventris
1657	2fba8137aa43fae8cc3f59351acd8aba	Arthropoda;Insecta;Diptera;Psychodidae;Psychoda
1658	2fbabdda51012860221db75b0027d477	Arthropoda;Insecta;Lepidoptera
1659	2fc820427d0d6caf9c3aee003245b4ae	Arthropoda;Insecta;Psocodea;Dasydemellidae;Teliapsocus
1660	2fcdfe59f27b507c180020747d4c77da	Arthropoda;Insecta;Diptera;Tipulidae;Tipula
1661	2fdb62e43d23181276dd17027140d93a	Arthropoda;Insecta;Lepidoptera;Tineidae;Acrolophus;Acrolophus BioLep447
1662	2fdcd9a7f28e04f614aad82fa152ebd0	Arthropoda;Insecta;Ephemeroptera;Heptageniidae;Maccaffertium;Maccaffertium terminatum
1663	2fe23ca2c903c28162f5471db7406b91	Arthropoda;Insecta;Hemiptera;Lygaeidae;Kleidocerys
1664	2fe56347241bd9eb344b69469e0f83c8	Arthropoda;Insecta;Lepidoptera;Tortricidae
1665	2ff3cf6d61a4e621311f8923f73cf77b	Arthropoda;Insecta;Coleoptera;Cerambycidae;Prionus;Prionus imbricornis
1666	30173a1bd5e8b084490923638fe8021e	Arthropoda;Insecta;Psocodea;Lachesillidae;Lachesilla
1667	3019836df83e332ce59481161afca490	Arthropoda;Insecta;Coleoptera;Cerambycidae;Tetraopes
1668	30245b3650ad2ce3c0e4cd29f2bd5694	Arthropoda;Insecta;Diptera
1669	302b8371fcd0d8c699b695e3d5ea97aa	Arthropoda;Insecta;Diptera;Psychodidae;Lutzomyia;Lutzomyia longipalpis
1670	302c552e001401c2ebd9a79f21b88dfc	Arthropoda;Insecta;Diptera;Chironomidae
1671	302f5220d918ae1f23dd6b8957788562	Arthropoda;Insecta;Lepidoptera;Crambidae;Fissicrambus
1672	3036db51237e658febc4f6f800a602e6	Arthropoda;Insecta;Diptera;Tipulidae;Tipula
1673	3053f506875090dfa62a4197a10a10e6	Arthropoda;Insecta;Diptera;Limoniidae;Geranomyia
1674	30574eac840c5511b2cba5ee6e7b302d	Arthropoda;Insecta;Psocodea;Psocidae;Blaste
1675	3057d873bcead8aedb59f4bf0d09a16c	Arthropoda;Insecta;Diptera
1676	3061736ce1aba7d344eaa66d8208401b	Arthropoda;Insecta;Coleoptera;Elateridae;Hemicrepidius;Hemicrepidius brevicollis
1677	307d8d522b66a383ada019e1632083d1	Arthropoda;Insecta;Psocodea;Amphipsocidae;Polypsocus;Polypsocus corruptus
1678	3082bed7f019f3d6c5fae56877a632c6	Arthropoda;Insecta
1679	30851272dd25d02d642241656e64581d	Arthropoda;Insecta;Diptera
1680	3090145a74f4e72cf186ef90c6b91e1a	Arthropoda;Insecta;Coleoptera;Elateridae;Melanotus
1681	30913bf0ed3e6cdf2160826dca38be87	Arthropoda;Insecta;Lepidoptera
1682	309594ecb7f7387256ace96baf5e05ce	Arthropoda;Insecta;Lepidoptera
1683	309a35422c8aab42a6b84df784db3d56	Arthropoda;Insecta;Hemiptera;Cicadellidae;Gyponana
1684	30aa0c66be4eb7e866ac6fef7adde8aa	Arthropoda;Insecta;Psocodea;Psocidae;Metylophorus;Metylophorus novaescotiae
1685	30ae96d7a2ee671b6cb074cc049de3cc	Arthropoda;Insecta;Diptera;Chironomidae;Procladius
1686	30af25bd589dcf292c73d3c553651a97	Arthropoda;Insecta;Lepidoptera;Erebidae;Idia
1687	30b3b00338cf30ecceb76637862eaa53	Arthropoda;Insecta;Coleoptera;Scarabaeidae;Phyllophaga;Phyllophaga anxia
1688	30b3e3eb7e197002748790ef3e0bea98	Arthropoda;Insecta;Ephemeroptera;Baetidae;Callibaetis;Callibaetis pretiosus
1689	30b441175799f3572edda28e79eb6b4c	Arthropoda;Insecta
1690	30bcb5f4614a1bb4204657d241032dce	Arthropoda;Insecta;Lepidoptera
1691	30cfea40d6204856b2e957a1c004bfb2	Arthropoda;Insecta
1692	30d138855942f71d9da225c99faa822b	Arthropoda;Insecta;Hymenoptera;Ichneumonidae;Opheltes
1693	30d7f7cf491248eb1182bd0d9574b833	Arthropoda;Insecta
1694	30d945dcb9a4c3e1e8b98201cae2c0e9	Arthropoda;Insecta;Lepidoptera
1695	30db05a2312c55691f31ab9da2902213	Arthropoda;Insecta;Coleoptera;Elateridae;Athous
1696	30dcf208afa0a7149e4ee15e3bf4ae6e	Arthropoda;Insecta;Lepidoptera
1697	30dda8594f2df6beb0dd1adf8cd3391e	Arthropoda;Insecta
1698	30e22ca8a1d4349957894ff6e081f277	Arthropoda;Insecta;Diptera;Psychodidae;Psychoda;Psychoda alternata
1699	30e6b0cf90fd7d942a9dd9855366e01b	Arthropoda;Insecta
1700	30e9c546be314251b1b776220871d97e	Arthropoda;Insecta;Coleoptera;Dytiscidae;Coptotomus
1701	30ee233dcf507494c83fb726a955bdc6	Arthropoda;Insecta;Diptera;Chaoboridae;Chaoborus;Chaoborus punctipennis
1702	30f3eb4367fec043b21897278285739a	Arthropoda;Arachnida;Araneae;Philodromidae;Philodromus;Philodromus rufus
1703	30f7705743a634dbe6714a9687fb881f	Arthropoda;Insecta;Diptera;Mycetophilidae;Mycetophila;Mycetophila fungorum
1704	30fb021f5e62103b848181d0ecdaa6a8	Arthropoda;Insecta;Ephemeroptera;Caenidae;Caenis
1705	31043e9047adf93977890cdf4de8fe49	Arthropoda;Insecta;Diptera;Culicidae;Aedes;Aedes provocans
1706	312483e418ad443c45d79a825fb46dcb	Arthropoda;Insecta;Diptera;Chironomidae;Procladius
1707	312878c29d33b2b6dc80d29386a6fb64	Arthropoda;Insecta;Lepidoptera;Erebidae;Hyphantria;Hyphantria cunea
1708	3136346e14a9ceecef121b832ae9e891	Arthropoda;Insecta;Trichoptera;Limnephilidae;Pycnopsyche;Pycnopsyche lepida
1709	313926989408be28bd48d52760d44cdb	Arthropoda;Insecta;Coleoptera;Dytiscidae;Laccophilus;Laccophilus comes
1710	313bc0f4a0d4d8f818f344aeca497fff	Arthropoda;Insecta;Orthoptera;Tettigoniidae;Elimaea;Elimaea chloris
1711	313c534a25de401b66edbbd161cf133f	Arthropoda;Insecta;Diptera;Chaoboridae;Chaoborus;Chaoborus punctipennis
1712	3147bdb83044e97b7c30b23ae9ad8bfa	Arthropoda;Insecta
1713	314d27ce5f4007c6678961417270cc39	Arthropoda;Insecta
1714	3154cd9eb968e8a3006392becd34f07e	Arthropoda;Insecta
1715	315a78199df1e45a98449de569728cf3	Arthropoda;Insecta;Diptera;Chironomidae;Tanytarsus;Tanytarsus mendax
1716	315b5b8981e9c8450dafd776f9fcf3ff	Arthropoda;Insecta;Lepidoptera;Crambidae;Pediasia
1717	315c1d8488d43d0326c1c2855f2cdb6c	Arthropoda;Insecta;Ephemeroptera;Heptageniidae;Leucrocuta;Leucrocuta maculipennis
1718	3166e5463f687b567f643168cb45380f	Arthropoda;Insecta;Coleoptera;Pyrochroidae;Dendroides;Dendroides canadensis
1719	3168ec255126dd40b1bc44812ca1a475	Arthropoda;Insecta;Diptera;Culicidae;Coquillettidia;Coquillettidia perturbans
1720	316d687ddcda44951c165a7fe208902a	Arthropoda;Insecta
1721	317cc99832967380c2d7bcf8379b271b	Arthropoda;Insecta;Lepidoptera
1722	31809df3d7b3e5a382218acd6ab3f5dc	Arthropoda;Insecta;Lepidoptera
1723	319fc4c1f6eff2f84762a3eb6a51f369	Arthropoda;Insecta;Diptera
1724	31a59d118a388e6bb56bac5c7fdd1213	Arthropoda;Insecta;Coleoptera;Elateridae;Ctenicera;Ctenicera pyrrhos
1725	31adaad0326a8563f35f95ce7a52cfa1	Arthropoda;Insecta;Lepidoptera
1726	31c7a7bffa5063fbeacf358b38b3dfe2	Arthropoda;Insecta;Lepidoptera;Noctuidae;Agrotis
1727	31cc154bdb5cbe976c6d8c8034a00b68	Arthropoda;Insecta;Diptera;Tipulidae;Tipula
1728	31d0604cef37b60c6e8faf8165e12ba2	Arthropoda;Insecta;Psocodea;Amphipsocidae;Polypsocus;Polypsocus corruptus
1729	31d7a581b357fa04bf65a315604981f6	Arthropoda;Insecta;Lepidoptera;Tortricidae;Pandemis
1730	31d7b44a4f6923e5f294cfba12752ccf	Arthropoda;Insecta;Hemiptera;Miridae;Deraeocoris
1731	31da949fed638921eb819b737833b140	Arthropoda;Insecta
1732	31dad0155de5de4dae4c363fc2992e19	Arthropoda;Insecta;Trichoptera;Glossosomatidae;Glossosoma;Glossosoma lividum
1733	31fb30c6164ff5e058fcb73b30fdd836	Arthropoda;Insecta;Lepidoptera;Coleophoridae;Coleophora
1734	31fe3beeec10e81f7ae197bf7e31ea68	Arthropoda;Insecta
1735	3204e3926e6e71fda9f41948e73c0ea1	Arthropoda;Insecta;Diptera
1736	32083405ee0992be5d5f7072a1efb900	Arthropoda;Insecta;Trichoptera;Hydropsychidae;Hydropsyche;Hydropsyche morosa
1737	3223a1fff3c4afc87a841693f278577d	Arthropoda;Insecta;Diptera;Empididae;Rhamphomyia
1738	323b7f43756f0d2f1c88d91923309d8e	Arthropoda;Insecta;Lepidoptera;Erebidae;Idia
1739	323e50ec55df3dfaa6dde131c2241d1c	Arthropoda;Insecta;Coleoptera
1740	3246ee74c3d58ea87f75409b264db201	Arthropoda;Insecta;Diptera;Tipulidae;Tipula
1741	324c2be3aeba8a82ab1d53f272b29323	Arthropoda;Insecta
1742	32539622411438bd493add10f5476495	Arthropoda;Insecta
1743	3254b710a8543f884ba1cee0cbc387e4	Arthropoda;Insecta
1744	325ba8cde1c4ce28f97d8efc966ff30c	Arthropoda;Insecta;Diptera
1745	3264fb2d88bd1c671aa6f9b6b7e082a1	Arthropoda;Arachnida;Opiliones;Phalangiidae;Phalangium;Phalangium opilio
1746	3266ff956b878b9f86bcbd92f41cb85e	Arthropoda;Insecta
1747	326fb5433a34c0ed2e0b92628a3ec81d	Arthropoda;Insecta;Hymenoptera;Ichneumonidae;Enicospilus
1748	3285e6ffbaf5d62a3ef19f3a66ab63a9	Arthropoda;Insecta;Lepidoptera
1749	3289561fc14db83016c7e1be2a35438a	Arthropoda;Insecta;Lepidoptera
1750	32923bf4e2ff28201708abc03174d258	Arthropoda;Insecta;Lepidoptera;Tortricidae;Argyrotaenia
1751	3297c21768f16ba7eef4ec9e51087589	Arthropoda;Insecta;Lepidoptera
1752	329dd03065cf5d0639b1eba71939e09c	Arthropoda
1753	32ac71f27563ca788fdc1151ca308dd4	Arthropoda;Insecta;Diptera
1754	32ad725ba1855807f674e45399d5033a	Arthropoda;Insecta;Hemiptera;Cicadellidae;Gyponana
1755	32c01a19358a3d9aee81c66879924cc4	Arthropoda;Insecta;Coleoptera;Elateridae;Melanotus;Melanotus similis
1756	32d20a623de142e39c8aaf8f7b0cd8c6	Arthropoda;Insecta;Hymenoptera;Ichneumonidae;Ophion
1757	32e4fee56c654dc70bdaf4b4a84c8176	Arthropoda;Insecta;Diptera;Chaoboridae;Chaoborus;Chaoborus punctipennis
1758	32f9c1439c001b3ce61de27b7263dd3c	Arthropoda;Insecta;Diptera;Mycetophilidae;Mycetophila
1759	32fc3e420eebb9b74ded1e9e4b250838	Arthropoda;Insecta;Coleoptera;Cerambycidae;Sternidius
1760	32fd4180c20faf83dd134636d9cf71be	Arthropoda;Insecta;Lepidoptera
1761	33044c2c5653d077a1485f03db4f6f66	Arthropoda;Insecta;Diptera;Psychodidae;Nyssomyia;Nyssomyia umbratilis
1762	3315b0cc7f99d1fa83dd29433259929e	Arthropoda;Insecta;Lepidoptera;Gelechiidae;Aproaerema
1763	331af5d99aeee37a8a0f90c29602b558	Arthropoda;Insecta;Lepidoptera;Gracillariidae;Caloptilia
1764	33224b5687ddcca9925fc37e82318d33	Arthropoda;Insecta;Lepidoptera
1765	3328fba528ba17feddd3615c89095173	Arthropoda;Insecta;Hymenoptera;Ichneumonidae;Enicospilus
1766	33290e0bde2c0df35b9f462eb6a4d6af	Arthropoda;Insecta
1767	334ddd7aaacf7da83908894b22fb1bae	Arthropoda;Insecta;Psocodea;Amphipsocidae;Polypsocus;Polypsocus corruptus
1768	3354edfeb7bb6bd06d31db7ce0694ba5	Arthropoda;Insecta;Coleoptera;Carabidae
1769	335e6fecd0d4531c1009feae46efb8ec	Arthropoda;Insecta;Lepidoptera
1770	335f83490748a2ca2706a19d9564db29	Arthropoda;Insecta;Coleoptera;Geotrupidae;Odonteus;Odonteus liebecki
1771	3362729c8da28778709bfe9c3a0d5c9e	Arthropoda;Insecta;Lepidoptera
1772	33691b6a7c8047d4ac5e024ef978ae3b	Arthropoda;Insecta;Hemiptera;Miridae;Phoenicocoris;Phoenicocoris strobicola
1773	336d5abdb5144992dcccda1f6d007938	Arthropoda;Insecta
1774	337a83fbebc7b0bbbf79d46c52681f20	Arthropoda;Insecta;Diptera;Culicidae;Aedes;Aedes vexans
1775	3380644ffee877a295f9e176247d8b2f	Arthropoda;Insecta;Ephemeroptera;Caenidae;Caenis
1776	338223da3abd493d250b363d8dd833f2	Arthropoda;Arachnida;Araneae;Theridiidae;Neospintharus;Neospintharus trigonum
1777	33835f95da14841b3fc688f351079716	Arthropoda;Insecta;Diptera;Chironomidae;Ablabesmyia
1778	338d0f4a03c8ad6a3bbcf3b366c3121c	Arthropoda;Insecta;Coleoptera;Coccinellidae;Harmonia;Harmonia axyridis
1779	339533bd0b50ba485a0ed11e6d791c22	Arthropoda;Insecta;Lepidoptera;Tortricidae;Gretchena;Gretchena delicatana
1780	339ca9d1dd4ddffa27b6742eb7cf5cf2	Arthropoda;Insecta;Diptera;Dolichopodidae;Chrysotus
1781	33a8fd03ac7377ab70a2b96db0b2dd36	Arthropoda;Insecta;Hymenoptera;Formicidae;Lasius
1782	33af2ce02d518005b3f6a88b5270f20a	Arthropoda;Insecta;Diptera;Dolichopodidae;Sympycnus;Sympycnus lineatus
1783	33b22ce7951c9be1e3dcd8352f36cccf	Arthropoda;Insecta
1784	33b325817b2df108adcd6d320d54e2e7	Arthropoda;Insecta;Coleoptera;Elateridae;Ampedus;Ampedus melsheimeri
1785	33b737d6a950467b6b6f0fe0fd3f9e71	Arthropoda;Insecta;Lepidoptera;Depressariidae;Psilocorsis
1786	33be1f8b4228b70a8901f628db0135c6	Arthropoda;Insecta;Ephemeroptera;Caenidae;Caenis
1787	33bea237ccd0c1b534beb767c02e2a75	Arthropoda;Insecta;Hymenoptera;Apidae;Apis;Apis mellifera
1788	33c46a1c7a433158098a5ac058e6e34f	Arthropoda;Insecta;Diptera;Dolichopodidae;Gymnopternus
1789	33ca199f310d63a15847ba519389e924	Arthropoda;Insecta;Hymenoptera;Ichneumonidae;Enicospilus
1790	33ca9a1cdf7d75c95abae5fa783a3f2d	Arthropoda;Insecta;Diptera;Tipulidae;Tipula
1791	33d41e919dddf8a7d92f0de8aeda8c1c	Arthropoda;Insecta;Coleoptera;Scirtidae;Contacyphon
1792	33ddc05b04c636ec2b503010bf83fe9d	Arthropoda;Insecta
1793	33e13c307319fbbd25a0ba472dbc1084	Arthropoda;Insecta
1794	33e2a6e108ee2c47510d45bdb0d05b90	Arthropoda;Insecta;Diptera;Chaoboridae;Chaoborus;Chaoborus punctipennis
1795	33e9cdcfc27f8e27e0551eba25e381f9	Arthropoda;Insecta;Diptera;Limoniidae;Cheilotrichia;Cheilotrichia stigmatica
1796	33fbe4eba2b8f03b835a10089f8818e2	Arthropoda;Insecta
1797	33fc805a5743a0fed96f960fa6466cf0	Arthropoda;Insecta;Diptera;Simuliidae;Cnephia;Cnephia ornithophilia
1798	33ff194312a7fb96d64f9f14d3b3599c	Arthropoda;Insecta;Lepidoptera
1799	34057ee72d5b16bd03ea0f8251836a4a	Arthropoda;Insecta;Lepidoptera;Erebidae;Idia;Idia americalis
1800	34278d81945b708e28efd4acf3d5d985	Arthropoda;Insecta;Diptera;Chironomidae;Procladius
1801	34296572e162d5df1a72ef5d2a68eeea	Arthropoda;Insecta;Diptera
1802	34299798a83b1f49e7679c05c5050973	Arthropoda;Insecta;Diptera
1803	342d62b16b3f4738b0391c88ef4c804d	Arthropoda;Insecta;Diptera;Limoniidae;Metalimnobia
1804	34374b7278673d072a16961ddcc87076	Arthropoda;Insecta;Ephemeroptera;Ephemeridae;Hexagenia;Hexagenia limbata
1805	343a6e1fd9c7997f3dba4dc61344e282	Arthropoda;Insecta;Lepidoptera
1806	343d0d6497f4a34715d1df189a5698ea	Arthropoda;Insecta;Coleoptera;Elateridae;Melanotus;Melanotus hyslopi
1807	344a3c8ffe497f55af2dc6cdb3c68222	Arthropoda;Insecta;Diptera;Psychodidae;Lutzomyia;Lutzomyia longipalpis
1808	344a860402dced72c4b5772798649cd2	Arthropoda;Insecta;Diptera;Chironomidae;Ablabesmyia;Ablabesmyia americana
1809	344f629c0858b921a3e81524477da0b4	Arthropoda;Insecta;Psocodea;Psocidae;Metylophorus;Metylophorus novaescotiae
1810	3456ff6251490eea3e12040d3e345c65	Arthropoda;Insecta;Blattodea;Blattidae;Periplaneta;Periplaneta fuliginosa
1811	3459bd4697e1ec8d667b5d959da4e3d4	Arthropoda;Insecta;Trichoptera;Leptoceridae;Oecetis;Oecetis inconspicua
1812	34622e2f75a2c4c99a4ab718b6490d29	Arthropoda;Insecta
1813	3469556b522bef5fca12cf56d1258474	Arthropoda;Insecta;Coleoptera;Scarabaeidae;Amphimallon;Amphimallon majale
1814	347430a366507f047fc002bee94186df	Arthropoda;Insecta;Lepidoptera
1815	347bb6caf0b7c269c432be50f07eb53f	Arthropoda;Insecta
1816	347f21003faddff0f6a3e4254932d155	Arthropoda;Insecta;Hymenoptera;Vespidae;Dolichovespula;Dolichovespula maculata
1817	3486f13fbe4f2aa85760c44229587579	Arthropoda;Insecta
1818	34912d5a915631805c184b570ead34f4	Arthropoda;Insecta;Trichoptera;Limnephilidae;Pycnopsyche
1819	34919953bebfa8fd7b3f730956f8a6f4	Arthropoda;Insecta;Diptera;Culicidae;Culex;Culex territans
1820	3492a9585d3aee2b84db673ec458f02c	Arthropoda;Insecta;Diptera;Dolichopodidae;Condylostylus;Condylostylus patibulatus
1821	34a01a63e16561cb499c713367d9cb45	Arthropoda;Insecta;Diptera;Chaoboridae;Chaoborus;Chaoborus punctipennis
1822	34a1ae2fba55901a8c922ce1940036de	Arthropoda;Insecta;Diptera;Tipulidae;Dolichopeza;Dolichopeza tridenticulata
1823	34b3a50922cabc6676174854b190f324	Arthropoda;Insecta
1824	34ca0b843ef9004f603ceb5894ccbd20	Arthropoda;Insecta;Hemiptera;Miridae;Phytocoris
1825	34cc8839bc10c82059c795fc4b0e0af7	Arthropoda;Insecta
1826	34e014f9423b668b91fb41babd590ca7	Arthropoda;Insecta;Lepidoptera
1827	34e5b3db3b829191aba62bc1ddf24cd9	Arthropoda;Insecta;Lepidoptera
1828	34e77ba6b8b758d0f4f33a7e0c542e9c	Arthropoda;Insecta;Diptera;Chironomidae;Procladius
1829	34e8fe673233e9da1dbc2e3dabad466a	Arthropoda;Insecta;Lepidoptera
1830	34eaf2fc552e0a034ef0aa4321914879	Arthropoda;Insecta;Hemiptera;Cicadellidae;Gyponana
1831	34ebda9dfc43032b8515e8de4af6cfcc	Arthropoda;Insecta;Hemiptera;Miridae;Tropidosteptes
1832	34ee5c661bcd919d1a28b475935254b8	Arthropoda;Insecta;Trichoptera;Hydropsychidae;Hydropsyche;Hydropsyche morosa
1833	34f1de834778e940b45f8f9b951a50ca	Arthropoda;Insecta;Hemiptera;Cicadellidae;Oncopsis
1834	34f864ae4c37ee7901d5ff98f1669236	Arthropoda;Insecta
1835	34fe8018879a46da16293f0beff02839	Arthropoda;Insecta;Diptera;Tachinidae;Houghia;Houghia gracilis
1836	34ff3046baecec3d3792969a74a2d05b	Arthropoda;Insecta;Lepidoptera;Blastobasidae;Holcocera;Holcocera chalcofrontella
1837	34ff6cc45c74821fb18cb989246801ad	Arthropoda;Insecta;Diptera;Chironomidae;Polypedilum
1838	3507253556a6965afaac451c9ea3c4c9	Arthropoda;Insecta;Lepidoptera
1839	350a308e74a5a5c66635696c979f3e50	Arthropoda;Insecta;Diptera
1840	35137be9d1ced804b9341da061071408	Arthropoda;Arachnida;Araneae;Theridiidae;Theridion;Theridion grallator
1841	35175e5e6a3fd5dbeca3c637d24f65e8	Arthropoda;Insecta;Diptera;Psychodidae;Lutzomyia;Lutzomyia longipalpis
1842	351930d8cd8667bf72da89f1643d5ce6	Arthropoda;Insecta
1843	351e6192bde89154afd9f6cae45ff002	Arthropoda;Insecta;Lepidoptera
1844	351ea9c219e9aa52c819e4af2dd0095d	Arthropoda;Insecta
1845	3525b4cb34d65654d608a071fa0cec4d	Arthropoda;Insecta;Psocodea;Amphipsocidae;Polypsocus;Polypsocus corruptus
1846	352985c9ef65e55fd643132a5fed61b0	Arthropoda;Insecta;Lepidoptera;Gelechiidae;Pseudotelphusa;Pseudotelphusa quercinigracella
1847	353ee412d611a092ebaa70136ca2c868	Arthropoda
1848	354e6770b035e300bd792f616d5bd11c	Arthropoda;Insecta;Diptera;Cecidomyiidae;Miastor;Miastor metraloas
1849	355bca3144b88fa5a6972ff400819038	Arthropoda;Insecta;Lepidoptera;Erebidae;Hyphantria;Hyphantria cunea
1850	356443ffbb07f5363a9f8dda79b9cddb	Arthropoda;Insecta;Lepidoptera;Gelechiidae;Pseudotelphusa
1851	35691a8d27a3a8fc554a737c237d8406	Arthropoda;Insecta;Lepidoptera
1852	356c150ae8b548c38330f52465ac7332	Arthropoda;Insecta;Coleoptera;Elateridae;Athous;Athous brightwelli
1853	357b8231265c84f54f980f5007d5adb1	Arthropoda;Insecta;Hemiptera;Miridae;Phytocoris
1854	357d398ed5f017e8bd9f9456cfea27e1	Arthropoda;Insecta;Ephemeroptera;Heptageniidae;Stenacron;Stenacron interpunctatum
1855	357fd0f098d52028ec6d59d671c56bd2	Arthropoda;Insecta;Diptera;Drosophilidae;Drosophila;Drosophila neotestacea
1856	3590c2565e51a23fbd5cbe36a44caec3	Arthropoda;Insecta;Lepidoptera
1857	3590d221fb471b949df00e1ebc47a061	Arthropoda;Insecta;Diptera;Stratiomyidae;Beris;Beris hauseri
1858	3594c5ff33f311c5e7ebedfd00491d86	Arthropoda;Insecta
1859	35a3f96a9bac591a0044e8c6d192b358	Arthropoda;Insecta;Trichoptera;Hydroptilidae;Orthotrichia
1860	35a9c3f14cb0460cf70362adc2236fb2	Arthropoda;Insecta;Lepidoptera;Tineidae;Acrolophus;Acrolophus BioLep447
1861	35afdf0b878a88f9cad09c1a5d10e280	Arthropoda;Insecta;Lepidoptera;Tortricidae;Ancylis
1862	35bac381bbc6023598ce35c370305210	Arthropoda;Insecta
1863	35bf1d5545d45c72d068cd47f67b27c6	Arthropoda;Insecta;Diptera;Chironomidae;Tanytarsus
1864	35c250fe5affb3de544f369be56664f5	Arthropoda;Insecta;Psocodea;Amphipsocidae;Polypsocus;Polypsocus corruptus
1865	35c4ce2c3be6ea7928917d3ae7fecfb3	Arthropoda;Insecta;Hemiptera;Reduviidae;Zelus;Zelus luridus
1866	35d6073c80411c31fa1b62f4bc50cc0c	Arthropoda;Insecta;Diptera;Limoniidae;Atarba;Atarba picticornis
1867	35d6952b034bf5b6effb9b52e546b8ee	Arthropoda;Insecta;Lepidoptera
1868	35db1f3869333bc94a68b4c53c211ea0	Arthropoda;Insecta;Coleoptera;Elateridae;Melanotus
1869	35e0f18591036a6dff90f852dc0b1af1	Arthropoda;Insecta;Coleoptera;Curculionidae;Dendroctonus
1870	35e10f2e5a307adf1f7f7301111a090c	Arthropoda;Insecta;Diptera;Syrphidae;Toxomerus;Toxomerus marginatus
1871	35e1f1196d763e4633112e4d7ae13964	Arthropoda;Insecta;Coleoptera;Tenebrionidae;Hymenorus;Hymenorus picipennis
1872	35ee54ca0d350dcba8f0de32e8aac5de	Arthropoda;Insecta;Lepidoptera;Noctuidae;Neoligia;Neoligia exhausta
1873	35f15c097662a238c52ef587204e01b0	Arthropoda;Insecta;Lepidoptera
1874	35fc65e6315df9f037775b3d3fee92bd	Arthropoda;Insecta;Diptera;Limoniidae;Ormosia;Ormosia affinis
1875	35fe7280f9a97936c4509ab357070127	Arthropoda;Insecta
1876	35ffb1ab8e223bd96a16734ed45689d5	Arthropoda;Insecta;Lepidoptera
1877	360192f3d05c4ee5471bf699408b8755	Arthropoda;Insecta
1878	3611ab7dfef696faef287acc3b4ddb9f	Arthropoda;Insecta;Hemiptera;Cicadellidae;Gyponana
1879	3612ce8e6f950c66954447f1ac2130f6	Arthropoda;Insecta;Diptera;Tipulidae;Nephrotoma;Nephrotoma ferruginea
1880	3617513bc7d6476a6d7d26b540766209	Arthropoda;Insecta;Coleoptera;Scarabaeidae;Phyllophaga
1881	361c542c464bfe4e53a75b6a8ce391d7	Arthropoda;Insecta;Lepidoptera;Tortricidae;Ecdytolopha;Ecdytolopha insiticiana
1882	361e8cb901cf1c16e17e0636cccf65f5	Arthropoda;Insecta;Trichoptera;Leptoceridae;Oecetis;Oecetis inconspicua
1883	3622d9fedcbb29b74a17ec5941ddd277	Arthropoda;Insecta;Diptera;Mycetophilidae
1884	3626d4a955cca6181834b068130d0db3	Arthropoda;Insecta;Coleoptera;Scarabaeidae;Phyllophaga;Phyllophaga tristis
1885	362df991cde34111cd8bcda4a6ae5945	Arthropoda;Insecta
1886	362e481a9b9077a91752572e22a0924a	Arthropoda;Insecta;Coleoptera;Scarabaeidae;Serica
1887	3630189e0f4992e77e5ef359e35d2551	Arthropoda;Insecta;Diptera;Hybotidae;Platypalpus
1888	363396500473c679a6b94133f25604a3	Arthropoda;Insecta;Diptera
1889	363c020cb5821468b71c8bc0a80a93df	Arthropoda;Insecta
1890	364c7bc287e6ec243bd68cd3492deeeb	Arthropoda;Insecta;Diptera;Limoniidae;Cheilotrichia;Cheilotrichia stigmatica
1891	365f7ee9a5fab235c25c05b9b93cfbf9	Arthropoda;Insecta;Hemiptera;Cicadellidae;Gyponana
1892	365fd0f0cc3d2c912c6720a870485ec7	Arthropoda;Insecta;Lepidoptera;Crambidae;Elophila;Elophila obliteralis
1893	36693e3c3415e19b0b06da5dca2a08b0	Arthropoda;Insecta
1894	36697fc2136004400d9dfc3eab0e89e4	Arthropoda;Insecta;Coleoptera;Elateridae;Hemicrepidius;Hemicrepidius memnonius
1895	36797087208dfbf23ef65adc4a9697d6	Arthropoda;Insecta;Diptera;Mycetophilidae;Mycetophila
1896	367d6a001919a8d8e807ef87047efb38	Arthropoda;Insecta
1897	367dae4df8341320bfd1e82a82b233cb	Arthropoda;Insecta;Diptera;Chironomidae;Polypedilum
1898	368ec3bbf96aaaa07c229424fce54274	Arthropoda;Insecta;Lepidoptera
1899	368f2f4e75882023a61866689b572343	Arthropoda;Insecta;Diptera
1900	369ccaa920e71aa91e03592a01911052	Arthropoda;Insecta;Coleoptera;Coccinellidae;Harmonia;Harmonia axyridis
1901	36a0d16217e4443992212a71e287076d	Arthropoda;Insecta;Trichoptera;Hydropsychidae;Cheumatopsyche
1902	36abe4015016eb5585ded43a726239c6	Arthropoda;Insecta
1903	36aebd2e820b90fd0320b3f75eb8063d	Arthropoda;Insecta;Lepidoptera;Geometridae
1904	36b43c671307586c223a3094b000c150	Arthropoda;Insecta;Diptera;Mycetophilidae;Boletina
1905	36bd787c4a8266594dc21209180a733a	Arthropoda;Insecta;Diptera;Tachinidae;Senometopia;Senometopia Shima02 n. sp.
1906	36c18aa8c94bc6c0ae427c4e4ec5ca05	Arthropoda;Insecta;Lepidoptera
1907	36c4ae062cb8d2b01501bb692c12bac3	Arthropoda;Insecta;Lepidoptera
1908	36c7ba3e72ed862f052201ab2e1fbdda	Arthropoda;Insecta;Lepidoptera
1909	36e3f37497ab0a5576de100a5d7cfbdd	Arthropoda;Insecta;Lepidoptera;Tortricidae;Pandemis
1910	36eeb4ca53d03d1e7689becd3e7d5533	Arthropoda;Insecta;Diptera;Tipulidae;Tipula
1911	36f02c2c81e016ca626321f32537e7a1	Arthropoda;Insecta;Diptera;Muscidae;Helina;Helina evecta
1912	36f0d13cd2aef176db815c18379bfc74	Arthropoda;Insecta;Diptera;Limoniidae;Cheilotrichia;Cheilotrichia stigmatica
1913	36f22aea018404380a162868449da6fb	Arthropoda;Insecta;Diptera;Chaoboridae;Chaoborus;Chaoborus punctipennis
1914	36f3575e58bb81e641a55e6fe5ff743b	Arthropoda;Insecta
1915	36fac66d8c60552b8dae1163a114faee	Arthropoda;Insecta
1916	36fb63d92bcf798eaadacd01af2b6a1a	Arthropoda;Insecta
1917	3700c2f5fbce7449f967da840e365ddd	Arthropoda;Insecta
1918	3704dd91dd3afa2b0c5be6c98670ec25	Arthropoda;Insecta;Coleoptera;Elateridae;Athous;Athous brightwelli
1919	37078c56e48fd2ab2e2e9cb3ccdb72c8	Arthropoda;Insecta
1920	3716a2e63b93787009b1aa17ea008d89	Arthropoda;Insecta;Coleoptera;Dytiscidae;Colymbetes
1921	372ffe07bc9faa0a9d20587928cdfc1b	Arthropoda;Insecta;Lepidoptera;Coleophoridae;Coleophora
1922	3730379d9ad5a5a5b5587ee9152894df	Arthropoda;Insecta;Diptera;Dolichopodidae;Hydrophorus;Hydrophorus chrysologus
1923	373ff21d39374b2ef53528b433f26c64	Arthropoda;Insecta;Lepidoptera
1924	374299d40ef3b6c3740a5f879de28496	Arthropoda;Insecta;Diptera;Chironomidae;Paratanytarsus;Paratanytarsus sp. 7TE
1925	374de0dd063e703d5f7e4ce82e2212b4	Arthropoda;Insecta;Hemiptera;Miridae;Phytocoris
1926	3757225c4674211752f1b527fc50c09a	Arthropoda;Insecta;Diptera
1927	375e54cff76ac702b94ca752ed050532	Arthropoda;Insecta;Lepidoptera
1928	376b7647277b2ece9853c7f6b6f89cb1	Arthropoda;Insecta;Lepidoptera
1929	376e2dc074bf2177c5ae5aca8c71c28a	Arthropoda;Insecta;Lepidoptera
1930	3779d50def85459227d17661b754d5a9	Arthropoda;Insecta;Coleoptera;Elateridae;Melanotus;Melanotus hyslopi
1931	378121d9bba867ffce66c44e1dbbf46e	Arthropoda;Insecta;Trichoptera;Hydropsychidae;Cheumatopsyche
1932	379590b7ebb0ac20dcfa0946c56fc9c9	Arthropoda;Insecta;Lepidoptera
1933	37996653d50aac82c2cd8a0e848dbc51	Arthropoda;Insecta;Diptera;Limoniidae;Dicranomyia
1934	37a318630ffe8b9146ed176d132593b6	Arthropoda;Insecta;Coleoptera;Scarabaeidae;Phyllophaga;Phyllophaga marginalis
1935	37a996a853946e28b56cfc97eb2de707	Arthropoda;Insecta;Trichoptera;Limnephilidae;Pycnopsyche;Pycnopsyche lepida
1936	37b89c645df057db0a1ed1a1bc16c82d	Arthropoda;Insecta
1937	37baeb9fbd50af0d1d4bed1af35755b1	Arthropoda;Insecta;Lepidoptera;Noctuidae;Agrotis;Agrotis ipsilon
1938	37bc7343920b65c5d45b6bb11c101ddb	Arthropoda;Insecta;Diptera;Pipunculidae;Dorylomorpha
1939	37bf505a19fac4f4086e4d60cca14698	Arthropoda;Insecta
1940	37c39968c28ba431b3c1d83d24c79538	Arthropoda;Insecta
1941	37cc2d90711207605021458f20e1ee90	Arthropoda;Insecta;Diptera
1942	37cceb67afa6ecbb5ce44148e8d8f5bc	Arthropoda;Insecta;Lepidoptera
1943	37cf7012a68db0be880ac7c0488dd392	Arthropoda;Insecta;Lepidoptera;Depressariidae;Psilocorsis
1944	37e0f3723d5215327732f5e67928a678	Arthropoda;Insecta;Diptera
1945	37e55dfa7e82d28ff0155e9bec54d06e	Arthropoda;Insecta;Hymenoptera;Ichneumonidae;Ophion
1946	37e802b8468bcd030b587e47b2794ba8	Arthropoda;Insecta
1947	37ed33893a55516928690305207df28d	Arthropoda;Insecta;Coleoptera;Hydrophilidae;Hydrochara;Hydrochara obtusata
1948	37ee2acf8d6a54d3e38fe052154a6f13	Arthropoda;Insecta;Diptera;Ceratopogonidae;Ceratoculicoides
1949	37ee58f6d0677a768317eab3be58bb38	Arthropoda;Insecta;Lepidoptera;Gelechiidae;Pseudotelphusa
1950	37f70c15fa1c6442f3e3223773e9c2c6	Arthropoda;Insecta;Diptera;Chironomidae;Microtendipes
1951	38004898003250bed89e403401402e58	Arthropoda;Insecta;Lepidoptera;Tortricidae;Pandemis
1952	38137c477a454198dea0b6a7c29a0838	Arthropoda;Insecta;Lepidoptera
1953	3817eb4602b64f7fe88d470e20ea43ae	Arthropoda;Insecta;Lepidoptera
1954	381a0e29ae38fc71afe14aab1266def8	Arthropoda;Insecta
1955	38243c893314eafd4821e32564962f4a	Arthropoda;Insecta;Trichoptera;Polycentropodidae
1956	38266d9f6aa0062dc3abecfdf193dc33	Arthropoda;Insecta;Blattodea;Ectobiidae;Supella;Supella longipalpa
1957	3827120997a21d48970296ad15a5cf79	Arthropoda;Insecta;Ephemeroptera;Heptageniidae;Leucrocuta;Leucrocuta minerva
1958	382a2d6ae48f8d17bbcb2d13bc8413ef	Arthropoda;Insecta;Trichoptera;Rhyacophilidae;Rhyacophila;Rhyacophila manistee
1959	382bddf2810e9242f17e718795b35268	Arthropoda;Insecta;Diptera;Muscidae;Coenosia;Coenosia comita
1960	3830555f54540802e2a66f50857fb5e3	Arthropoda;Insecta
1961	3842f713ce3bbfa59b5164bef6ede997	Arthropoda;Insecta;Diptera;Psychodidae;Lutzomyia;Lutzomyia longipalpis
1962	384478e4957896e3764f06c3212bf2ab	Arthropoda;Insecta;Diptera
1963	384900614a3a56ae709b2ada11a97263	Arthropoda;Insecta;Diptera;Mycetophilidae;Mycetophila
1964	384a3dd8a1ac0f8542bd28c6ddfe36b4	Arthropoda;Insecta;Diptera;Chironomidae;Tanytarsus
1965	384ca8124058cb562db03b0e40c53f3c	Arthropoda;Insecta
1966	384e5ffec93025dea889d1591380cb1e	Arthropoda;Insecta;Orthoptera;Tettigoniidae;Lamecosoma;Lamecosoma inermis
1967	38639b3c7c04238b1199f4fe7644e94a	Arthropoda;Insecta;Coleoptera;Geotrupidae;Geotrupes;Geotrupes hornii
1968	386ab83922e210eb384547c7394e0c86	Arthropoda;Insecta;Diptera;Chironomidae
1969	3878659868f3014aa10a0f43cc1231f6	Arthropoda;Insecta;Lepidoptera;Depressariidae;Psilocorsis
1970	387d85dcf5a2da4328caf484b01e6e14	Arthropoda;Insecta;Coleoptera;Silphidae;Nicrophorus;Nicrophorus pustulatus
1971	3885869cfed31248c1278510c044439d	Arthropoda;Insecta;Diptera;Simuliidae;Simulium
1972	388642d9b498d85941e93c54cea3c8d7	Arthropoda;Insecta;Diptera;Tabanidae;Chrysops
1973	388928d55df3875791209bec8efd13fc	Arthropoda;Insecta
1974	389cdf9640ac642299e5420c8c4e21ef	Arthropoda;Insecta;Coleoptera;Elateridae;Melanotus
1975	389d5be9ccd608344d7375df41cf0d0d	Arthropoda;Insecta;Coleoptera;Cerambycidae;Ecyrus;Ecyrus dasycerus
1976	38a35c76447d9eb4514fb0446945348c	Arthropoda;Insecta
1977	38a79adc3936e736d4f0717199496629	Arthropoda;Insecta;Lepidoptera
1978	38ac31dfa417d9d032252182001a8a27	Arthropoda;Insecta;Orthoptera;Tettigoniidae;Catoptropteryx;Catoptropteryx aurita
1979	38b363865e4b8145b5582bfb378ddd03	Arthropoda;Insecta;Diptera
1980	38b9add83688d214764ffd63f84d82a2	Arthropoda;Insecta
1981	38c5ee2eb5d59f4095af4f0d9391f96a	Arthropoda;Insecta;Hemiptera;Derbidae;Apache;Apache degeerii
1982	38ce4786c63bb88510ac3b5dc945b951	Arthropoda;Insecta;Diptera;Tachinidae;Senometopia;Senometopia Shima02 n. sp.
1983	38e3e4403beb649913654b69d198de38	Arthropoda;Insecta;Lepidoptera;Lasiocampidae;Tolype
1984	38e88d77824c73077f78c71d9bad5f4f	Arthropoda;Insecta;Hymenoptera;Ichneumonidae;Enicospilus
1985	38ed264f52cc799399a3681baf1dac58	Arthropoda;Insecta;Diptera;Limoniidae;Cheilotrichia;Cheilotrichia stigmatica
1986	39018c673035c153263ebb9bd13d4700	Arthropoda;Insecta
1987	39035ce64dd033f512405692fb61ff92	Arthropoda;Insecta;Diptera;Chaoboridae;Chaoborus;Chaoborus punctipennis
1988	3903d61be4f566be7c569cbd0b2f5c49	Arthropoda;Insecta;Coleoptera;Elateridae;Athous;Athous brightwelli
1989	3909c8a4e85ff4085d9b0e9bf53f583a	Arthropoda;Insecta;Diptera
1990	390fc0aa03c9dc2e4f74112e47659f7c	Arthropoda;Insecta;Lepidoptera
1991	391b27759b0ad67285e71006514442d0	Arthropoda;Insecta;Trichoptera;Hydropsychidae;Hydropsyche;Hydropsyche phalerata
1992	39494f6689b4570dfdf2383fef0d66b7	Arthropoda;Insecta;Diptera;Limoniidae;Pseudolimnophila;Pseudolimnophila inornata
1993	394c20dba2c394923868e346b660d8fd	Arthropoda;Arachnida;Trombidiformes;Pionidae;Piona
1994	394d859471fb79933500f0bebf561ed9	Arthropoda;Insecta;Hymenoptera;Ichneumonidae;Oresbius
1995	3951d7b32157177f3c55e38ba97464ca	Arthropoda;Insecta;Diptera;Psychodidae;Psychoda
1996	3952f0798f4122eaca2475afeb66435d	Arthropoda;Insecta;Diptera
1997	395d7f5b2b4baa7d19bfc990cfbf99b5	Arthropoda;Insecta
1998	39609101065641cbb7ab6c192f79c320	Arthropoda;Arachnida;Trombidiformes;Lebertiidae;Lebertia
1999	3963da692ceffadbd1f7dd69f265959c	Arthropoda;Insecta;Diptera;Limoniidae;Metalimnobia;Metalimnobia solitaria
[truncated: 6,854 more rows]
