# Supplementary material for: A total crapshoot? Evaluating bioinformatic decisions in animal diet metabarcoding analyses
Source: Ecol Evol. 2020 Jul 23;10(18):9721–39. doi: 10.1002/ece3.6594 (PMC7520210; doi:10.1002/ece3.6594)
Supplement: Supplementary file 1 — Supplementary Material [file ECE3-10-9721-s001.zip › tidybug-master/data/classify_comps/guano_comps/bold/guano_bold_taxonomy.txt]

query	k__Animalia;p__location_output
0007499f294ed1468239dcfcc5689d72	k__Animalia;p__Arthropoda;c__Insecta;o__Diptera
0008c84452d3d57cad188f36fc3dcfff	k__Animalia;p__Arthropoda;c__Arachnida;o__Araneae;f__Lycosidae
000b0f7a01a8c438d7548723e3f48866	k__Animalia;p__Arthropoda;c__Insecta
0010fceb4a81a05d9a1d9cd1ca6378d7	k__Animalia;p__Arthropoda;c__Insecta;o__Lepidoptera
0018d08164d1ff71929c4365fd9fe916	k__Animalia;p__Arthropoda;c__Insecta;o__Lepidoptera
0021868efb8e7cd53c337a5d28b828d5	k__Animalia;p__Arthropoda;c__Insecta;o__Diptera;f__Tipulidae;g__Nephrotoma;s__Nephrotoma ferruginea
0039ac8608e8925d81ca6fbb667b8612	k__Animalia;p__Arthropoda;c__Insecta;o__Lepidoptera
003bc4279c877bb64690746c446ee7e2	k__Animalia;p__Arthropoda;c__Insecta;o__Coleoptera;f__Elateridae;g__Athous;s__Athous brightwelli
003e30227920a5062265162516074756	k__Animalia;p__Arthropoda;c__Insecta;o__Diptera
004991a83a6298a46f211edb5f4a0c77	k__Animalia;p__Arthropoda;c__Insecta;o__Coleoptera;f__Hydrophilidae;g__Helocombus;s__Helocombus bifidus
005c3a2f9f0c0836caf2f02c070f7770	k__Animalia;p__Arthropoda;c__Arachnida;o__Araneae;f__Philodromidae;g__Philodromus
0069d28e1ab5cd817168e97e6e234f7b	k__Animalia;p__Arthropoda;c__Insecta;o__Lepidoptera;f__Oecophoridae;g__Philobota;s__Philobota sp. ANIC139
006a3c337d2216dd81509af1dd485c2f	k__Animalia;p__Arthropoda;c__Insecta;o__Diptera
006fa5118fa2929f4674b9d8d7582748	k__Animalia;p__Arthropoda;c__Insecta;o__Diptera;f__Sciaridae;g__Cratyna
0071cbc26603da21f5b1741be713c59d	k__Animalia;p__Arthropoda;c__Insecta
007226f52307e4eae17e3e85e227d7d1	k__Animalia;p__Arthropoda;c__Insecta;o__Lepidoptera
007cb9a2be6df005d108a4993e3d20e8	k__Animalia;p__Arthropoda;c__Insecta;o__Trichoptera;f__Hydropsychidae;g__Cheumatopsyche
008011fed1b1968fd7094eeaaa95d49d	k__Animalia;p__Arthropoda;c__Insecta;o__Lepidoptera
00896f6fd1b8b02fa627296d0eb51e5c	k__Animalia;p__Arthropoda;c__Insecta;o__Lepidoptera;f__Tortricidae;g__Eucopina;s__Eucopina tocullionana
009e9aad6208f5243f14797bb7c50bad	k__Animalia;p__Arthropoda;c__Insecta;o__Ephemeroptera;f__Heptageniidae;g__Maccaffertium;s__Maccaffertium terminatum
00a2b9f98022f98f056f3fcb2001dd0b	k__Animalia;p__Arthropoda;c__Insecta
00a2e4919d566d40e76841ce425f6fe7	k__Animalia;p__Arthropoda;c__Insecta;o__Lepidoptera;f__Gelechiidae;g__Coleotechnites
00a9e0cac384e8abebff110037667e3f	k__Animalia;p__Arthropoda;c__Insecta;o__Ephemeroptera;f__Heptageniidae;g__Stenonema;s__Stenonema femoratum
00ab5de955bef788d54e992bda15703e	k__Animalia;p__Arthropoda;c__Insecta;o__Hemiptera;f__Aphididae;g__Aphis;s__Aphis spiraecola
00adec7b8330a258ef9aa0c530a6e0c7	k__Animalia;p__Arthropoda;c__Insecta;o__Trichoptera;f__Dipseudopsidae;g__Phylocentropus;s__Phylocentropus placidus
00b34bedd1b6db525eeaeca2d2cb5bca	k__Animalia;p__Arthropoda;c__Insecta;o__Trichoptera;f__Phryganeidae;g__Ptilostomis;s__Ptilostomis ocellifera
00b57fa555a42fe56b68063a88817d85	k__Animalia;p__Arthropoda;c__Insecta;o__Lepidoptera
00baa009d50b7e0162f4122d6d42881a	k__Animalia;p__Arthropoda;c__Insecta;o__Diptera;f__Limoniidae;g__Metalimnobia
00c8f6d772f38fedde0f24fbcd44f032	k__Animalia;p__Arthropoda;c__Insecta;o__Lepidoptera;f__Hepialidae
00cd0ab56bdd2f142d78d0aacc3ec5dc	k__Animalia;p__Arthropoda;c__Insecta;o__Lepidoptera;f__Tineidae;g__Acrolophus;s__Acrolophus BioLep447
00d823e0a6136313fc7cafe0f3a22850	k__Animalia;p__Arthropoda;c__Insecta;o__Coleoptera;f__Scarabaeidae;g__Phyllophaga;s__Phyllophaga hirticula
00ec49de0eaff51710f1b2731cb1fc91	k__Animalia;p__Arthropoda;c__Insecta;o__Diptera;f__Limoniidae;g__Erioptera;s__Erioptera caliptera
00ef8c8ab32a62f6f8a2f9b4d10fed3d	k__Animalia;p__Arthropoda;c__Insecta;o__Lepidoptera
00f952e975d87ded62c363d52179c394	k__Animalia;p__Arthropoda;c__Insecta
011005084c08bd4c19fdb293171ad238	k__Animalia;p__Arthropoda;c__Insecta;o__Lepidoptera
0111b00f0ccbe2d49e1e7e2fe9c057e0	k__Animalia;p__Arthropoda;c__Insecta;o__Trichoptera;f__Hydropsychidae;g__Cheumatopsyche
011741af5ee53b70010e822621a944ec	k__Animalia;p__Arthropoda;c__Insecta;o__Ephemeroptera;f__Heptageniidae;g__Maccaffertium;s__Maccaffertium mediopunctatum
01189a3c117c845a822a96d0c392518c	k__Animalia;p__Arthropoda;c__Insecta
011ab6fb9eeaf3923e29b2419f37925b	k__Animalia;p__Arthropoda;c__Insecta
011abe6ce2ae8cf4fbd599b7273a3087	k__Animalia;p__Arthropoda;c__Arachnida;o__Araneae;f__Amaurobiidae;g__Callobius;s__Callobius bennetti
011f67146d12620e8f8896b8b3180ec1	k__Animalia;p__Arthropoda;c__Insecta;o__Lepidoptera;f__Erebidae;g__Idia;s__Idia americalis
011ff0755fa96450186226e077dfa322	k__Animalia;p__Arthropoda;c__Insecta;o__Diptera
012270bf53c2edcf52695f22ad5530ad	k__Animalia;p__Arthropoda;c__Insecta;o__Lepidoptera;f__Tortricidae;g__Phtheochroa
01247a955c50d372123a8ca945bb0718	k__Animalia;p__Arthropoda;c__Insecta;o__Coleoptera;f__Hydrophilidae;g__Enochrus;s__Enochrus consortus
01306b89843094668eedab3dd305780b	k__Animalia;p__Arthropoda;c__Insecta;o__Diptera;f__Chaoboridae;g__Chaoborus;s__Chaoborus punctipennis
01497181c6c1e11218646703b8f15ac1	k__Animalia;p__Arthropoda;c__Insecta;o__Lepidoptera
015cf5a5d7bc64a1fb4f4c7e34a3b023	k__Animalia;p__Arthropoda;c__Insecta;o__Coleoptera;f__Elateridae;g__Melanotus
016079b272cfc6df55347707effec450	k__Animalia;p__Arthropoda;c__Insecta;o__Diptera;f__Chironomidae;g__Tanytarsus;s__Tanytarsus mendax
0186366474a5bfdcc9d37b4d8fc32c5e	k__Animalia;p__Arthropoda;c__Insecta;o__Lepidoptera
0194efa493df4c8f681431a5571b7743	k__Animalia;p__Arthropoda;c__Insecta
0198ef96b4c38e1c7144846c7ddc2a27	k__Animalia;p__Arthropoda;c__Insecta;o__Diptera;f__Limoniidae;g__Geranomyia
01999956ef9ab7deb32d380a9832ba2c	k__Animalia;p__Arthropoda;c__Insecta;o__Ephemeroptera;f__Heptageniidae;g__Leucrocuta;s__Leucrocuta maculipennis
01a2d52881e29a93c1dfc57380ddf278	k__Animalia;p__Arthropoda;c__Insecta;o__Coleoptera;f__Scarabaeidae;g__Euphoria;s__Euphoria fulgida
01a569138104eb4670a82b55c35035c3	k__Animalia;p__Arthropoda;c__Insecta
01a5a645e777c7bb01e8dc2319b0a547	k__Animalia;p__Arthropoda;c__Insecta
01ab8413d4c2751070fbc41f0ddbaacb	k__Animalia;p__Arthropoda;c__Insecta;o__Diptera;f__Chironomidae;g__Tanytarsus
01b2015846fc51e57794e7a80c9b517e	k__Animalia;p__Arthropoda;c__Insecta;o__Lepidoptera;f__Lasiocampidae;g__Malacosoma;s__Malacosoma disstria
01b2be609ff99c0007515f329043715a	k__Animalia;p__Arthropoda;c__Insecta;o__Hemiptera;f__Cicadellidae;g__Gyponana
01b444b555d0536355392ff56e09dcd5	k__Animalia;p__Arthropoda;c__Insecta;o__Lepidoptera
01b60adbfb65aa61db2458a3ee223156	k__Animalia;p__Arthropoda;c__Insecta;o__Lepidoptera
01d41b96bbf776659a5d77877f30584e	k__Animalia;p__Arthropoda;c__Insecta;o__Diptera;f__Chironomidae;g__Procladius;s__Procladius rufovittatus
01e6f83ed86af36c9b0bde932ec06031	k__Animalia;p__Arthropoda;c__Insecta;o__Diptera
01ee04ccb58f8f4ef72f309755b145de	k__Animalia;p__Arthropoda;c__Insecta;o__Lepidoptera
01eef8b879a560a9a728fadd780f12de	k__Animalia;p__Arthropoda;c__Insecta;o__Ephemeroptera;f__Caenidae;g__Caenis
0201434e273a5ad08555532b434c334b	k__Animalia;p__Arthropoda;c__Insecta;o__Diptera;f__Chaoboridae;g__Chaoborus;s__Chaoborus punctipennis
0212a7b26fc5b797eabca969a8096fc9	k__Animalia;p__Arthropoda;c__Insecta;o__Diptera;f__Tipulidae;g__Nephrotoma;s__Nephrotoma ferruginea
0234c37b81b7a23126a5ff598eef1eb4	k__Animalia;p__Arthropoda;c__Insecta;o__Coleoptera;f__Cleridae;g__Placopterus;s__Placopterus thoracicus
0234e2cc089998fe20541bea7828c849	k__Animalia;p__Arthropoda;c__Insecta;o__Diptera;f__Ceratopogonidae;g__Atrichopogon
0237e513f7a4b2d49c5f1a7e5f8faabc	k__Animalia;p__Arthropoda;c__Insecta;o__Lepidoptera
0245a65fd2413cba4f5ad3000d74d6af	k__Animalia;p__Arthropoda;c__Insecta;o__Coleoptera;f__Carabidae;g__Notiobia;s__Notiobia terminata
0258395c035afa9eb72c5d631d461167	k__Animalia;p__Arthropoda;c__Insecta;o__Diptera
025d9fa82e0c4c8fb796b1f1aa2c0393	k__Animalia;p__Arthropoda;c__Insecta
02715268ba7e3fd5fea67213d31a05de	k__Animalia;p__Arthropoda;c__Insecta;o__Diptera;f__Drosophilidae;g__Drosophila;s__Drosophila suzukii
027cb62a13056de3ce3e9f9aea0c226f	k__Animalia;p__Arthropoda;c__Insecta;o__Trichoptera;f__Limnephilidae;g__Pycnopsyche
02804e8f753d253c2dde04889f8bf1c4	k__Animalia;p__Arthropoda;c__Insecta;o__Coleoptera;f__Silphidae;g__Nicrophorus;s__Nicrophorus pustulatus
029f004232c5a4c48d2b06ca2a00d837	k__Animalia;p__Arthropoda;c__Insecta;o__Trichoptera;f__Limnephilidae;g__Limnephilus;s__Limnephilus indivisus
02a8c975400f642e6eb7ae995cbf8111	k__Animalia;p__Arthropoda;c__Insecta;o__Coleoptera;f__Elateridae;g__Melanotus;s__Melanotus decumanus
02bd74facefe462086a0ae10b66553d4	k__Animalia;p__Arthropoda
02bedbf044d813c6ba923ad1660f9f91	k__Animalia;p__Arthropoda;c__Insecta;o__Diptera;f__Tipulidae;g__Tipula
02c0fd9698cdfbd9f33e1a41bb1415cc	k__Animalia;p__Arthropoda;c__Insecta;o__Diptera;f__Muscidae;g__Coenosia
02c8389fd9f52620f3a5484e0f158a1f	k__Animalia;p__Arthropoda;c__Insecta;o__Diptera;f__Tachinidae;g__Exoristoides
02ca0bfd39d6e6d30baaaf413de869e8	k__Animalia;p__Arthropoda;c__Insecta;o__Psocodea;f__Psocidae;g__Indiopsocus;s__Indiopsocus infumatus
02da6bed43808108e9a10132489bf0f0	k__Animalia;p__Arthropoda;c__Insecta;o__Diptera;f__Culicidae;g__Coquillettidia;s__Coquillettidia perturbans
02e675c7d0d80f3b0f5c877a102cb3b6	k__Animalia;p__Arthropoda;c__Insecta;o__Ephemeroptera;f__Ephemerellidae;g__Ephemerella;s__Ephemerella subvaria
02e9473fbc4037163158245d92a4bc8e	k__Animalia;p__Arthropoda;c__Insecta
02e9f1be31723757a55e73b662ee52fd	k__Animalia;p__Arthropoda;c__Insecta;o__Trichoptera;f__Leptoceridae;g__Ceraclea;s__Ceraclea mentiea
02eb3ea5d28216ebbf2b9e1d6fc56d6c	k__Animalia;p__Arthropoda;c__Insecta;o__Coleoptera;f__Elateridae;g__Melanotus;s__Melanotus hyslopi
02f0e7de0ab3b6a6d91d9e278ff8908e	k__Animalia;p__Arthropoda;c__Insecta
02f37248d32de130202f6a124612c730	k__Animalia;p__Arthropoda;c__Insecta;o__Lepidoptera
02fa71349d8d519ad8cb9f36b48d2b2b	k__Animalia;p__Arthropoda;c__Insecta;o__Hemiptera;f__Cicadellidae;g__Gyponana
02fe6971c21382507d624f2ddda7f32c	k__Animalia;p__Arthropoda;c__Insecta
03072912e10810c2ce7e07465f169387	k__Animalia;p__Arthropoda;c__Insecta;o__Diptera;f__Limoniidae;g__Erioptera;s__Erioptera caliptera
030ae5b2d36063d58068261c405ba87c	k__Animalia;p__Arthropoda;c__Insecta;o__Lepidoptera;f__Depressariidae;g__Bibarrambla;s__Bibarrambla allenella
03183113d1062c9071dd1863333c3ef7	k__Animalia;p__Arthropoda;c__Insecta;o__Trichoptera;f__Limnephilidae
031a1d4208446ce7ee06441a2edf12bd	k__Animalia;p__Arthropoda;c__Insecta;o__Diptera;f__Culicidae;g__Coquillettidia;s__Coquillettidia perturbans
0331a3dd9de023fbe6109cb9a539ae05	k__Animalia;p__Arthropoda;c__Insecta
034293ac52b411bb2473c4f21fb81e05	k__Animalia;p__Arthropoda;c__Insecta;o__Coleoptera;f__Elateridae;g__Athous;s__Athous brightwelli
0342be6cfbc3d62f65f418b69d2179d1	k__Animalia;p__Arthropoda;c__Insecta;o__Ephemeroptera;f__Ephemerellidae;g__Eurylophella;s__Eurylophella doris
0356f3616c44b73c120319f7275d4812	k__Animalia;p__Arthropoda;c__Insecta;o__Coleoptera;f__Elateridae;g__Hemicrepidius;s__Hemicrepidius memnonius
037a9fe860d4be0aa1e3a84cda6f2ce0	k__Animalia;p__Arthropoda;c__Insecta;o__Lepidoptera
03832aef8a77f8f7f6b99a22ededcd11	k__Animalia;p__Arthropoda;c__Insecta;o__Diptera;f__Chironomidae;g__Dicrotendipes;s__Dicrotendipes tritomus
039691fc37344856e4f982a40921b5d3	k__Animalia;p__Arthropoda;c__Insecta;o__Diptera;f__Psychodidae;g__Lutzomyia;s__Lutzomyia longipalpis
03a86dc7e9698dac2c4ac0ab3ffd7ca3	k__Animalia;p__Arthropoda;c__Insecta
03b96dc4357ca2dc091b84e2385b8397	k__Animalia;p__Arthropoda;c__Insecta;o__Lepidoptera
03ba5a6395a25670698648462dd14b21	k__Animalia;p__Arthropoda;c__Insecta;o__Lepidoptera
03c6247aee2db07b0af691b7621c5e9e	k__Animalia;p__Arthropoda;c__Insecta;o__Diptera;f__Tipulidae;g__Tipula
03c6f412bbe061e5bcb5cb3d8beb0b8c	k__Animalia;p__Arthropoda;c__Insecta;o__Lepidoptera;f__Blastobasidae;g__Blastobasis
03d233752198a1135288dce512e02620	k__Animalia;p__Arthropoda;c__Insecta;o__Ephemeroptera;f__Ephemeridae;g__Hexagenia;s__Hexagenia limbata
03de831a5d5e061c77e5b894a3200130	k__Animalia;p__Arthropoda;c__Insecta
03e84bb3dc1c3f78dc63654b16a755e0	k__Animalia;p__Arthropoda;c__Insecta;o__Trichoptera;f__Limnephilidae;g__Platycentropus;s__Platycentropus radiatus
03efbb9065e60cff8918a61801139283	k__Animalia;p__Arthropoda;c__Insecta;o__Lepidoptera
03f402fd3cdfa87372f36ac43b04ba79	k__Animalia;p__Arthropoda;c__Insecta
040107a86770c19fade68cd6d94ac917	k__Animalia;p__Arthropoda;c__Insecta
040137a5a2e0c23158b7b2e1976e8762	k__Animalia;p__Arthropoda;c__Insecta;o__Hemiptera;f__Miridae;g__Neolygus
04083e61f5168cd56e86c34c9ca42495	k__Animalia;p__Arthropoda;c__Arachnida;o__Araneae;f__Tetragnathidae;g__Leucauge;s__Leucauge venusta
04151263f8eec7dd50598e7db78f5fd4	k__Animalia;p__Arthropoda;c__Insecta;o__Lepidoptera
0417968edc6905b0a15b9cc4fd4dd355	k__Animalia;p__Arthropoda;c__Insecta;o__Coleoptera;f__Elateridae;g__Athous
04179e410bb687dfa75623f55bfeb93a	k__Animalia;p__Arthropoda;c__Insecta;o__Diptera;f__Limoniidae;g__Dicranomyia
042bd20a550a1fc77f0e9d685331ab84	k__Animalia;p__Arthropoda;c__Insecta;o__Lepidoptera;f__Tortricidae;g__Gretchena;s__Gretchena delicatana
042bf9cc96098d28d3aa31773db158cd	k__Animalia;p__Arthropoda;c__Insecta;o__Psocodea;f__Psocidae;g__Metylophorus;s__Metylophorus novaescotiae
042d86fb53ea53333abffbee678245b0	k__Animalia;p__Arthropoda;c__Insecta;o__Diptera;f__Limoniidae;g__Cheilotrichia;s__Cheilotrichia stigmatica
0433b36d53b42098b98b1b67891fab42	k__Animalia;p__Arthropoda;c__Insecta;o__Lepidoptera;f__Depressariidae;g__Psilocorsis
0442c57bc1a033d3b85bf8c461d84f58	k__Animalia;p__Arthropoda;c__Insecta
0443e9d8c6b7dbfe95d18ae32435d404	k__Animalia;p__Arthropoda;c__Insecta
044721d08f8d66168ba527b82dd956a2	k__Animalia;p__Arthropoda;c__Insecta;o__Megaloptera;f__Corydalidae;g__Chauliodes;s__Chauliodes rastricornis
044cb02d16902b78fea35722594e35ff	k__Animalia;p__Arthropoda;c__Insecta;o__Diptera
045a7550acc38eec87c71c806d9458db	k__Animalia;p__Arthropoda;c__Insecta;o__Diptera
045f04670098baa6ab864f4d7a8c50b6	k__Animalia;p__Arthropoda;c__Insecta;o__Diptera
045f83391fc71b45fd2dee7bf7a23230	k__Animalia;p__Arthropoda;c__Insecta;o__Coleoptera;f__Scarabaeidae;g__Phyllophaga
04669f719b33e017bd258372c575fc6e	k__Animalia;p__Arthropoda;c__Insecta;o__Psocodea;f__Peripsocidae;g__Peripsocus;s__Peripsocus madidus
046b8ad9738eca797fe8bb3351119ab6	k__Animalia;p__Arthropoda;c__Insecta;o__Diptera
047104b2d17f89b77f595ffa816ff677	k__Animalia;p__Arthropoda;c__Insecta
047baf6b3e91a54b65c446f80a0aef2c	k__Animalia;p__Arthropoda;c__Insecta
048ae33e2c1154ba86eb44034a85cbbb	k__Animalia;p__Arthropoda;c__Insecta;o__Coleoptera;f__Elateridae;g__Melanotus;s__Melanotus similis
04997820ccf1df2debbead11a3a944ce	k__Animalia;p__Arthropoda;c__Insecta
04a15e8a537242452ba8ee3d5008493c	k__Animalia;p__Arthropoda;c__Insecta;o__Lepidoptera;f__Tortricidae
04a193e0da8eb86afa9ca58b1e63f66c	k__Animalia;p__Arthropoda;c__Insecta;o__Ephemeroptera;f__Heptageniidae;g__Leucrocuta;s__Leucrocuta minerva
04ae0661d375f1c8ce32914b2998ed0c	k__Animalia;p__Arthropoda;c__Insecta;o__Lepidoptera
04d33c27e6c9b2937d5f7c09d190abfc	k__Animalia;p__Arthropoda;c__Insecta;o__Lepidoptera
04db2b39f23eaa0ed7ea72bb3b743c63	k__Animalia;p__Arthropoda;c__Insecta
04e4ddb55b302dd59b03aa082c1bcf09	k__Animalia;p__Arthropoda;c__Insecta;o__Hemiptera;f__Miridae;g__Neolygus;s__Neolygus omnivagus
04f0c5769fcb09d7d91f7e73a349518c	k__Animalia;p__Arthropoda;c__Insecta
04f5c10297e90f33bcf7dc23a771dc43	k__Animalia;p__Arthropoda;c__Arachnida;o__Araneae;f__Theridiidae
04ff0459a6f44f7a89893ec06d079095	k__Animalia;p__Arthropoda;c__Insecta;o__Diptera;f__Chironomidae;g__Psectrocladius
050225ee3d1aaa79f60b9bb704173f7f	k__Animalia;p__Arthropoda;c__Insecta;o__Diptera;f__Chironomidae;g__Ablabesmyia;s__Ablabesmyia monilis
05056805eeed4ddde4445f51f90e819a	k__Animalia;p__Arthropoda;c__Insecta;o__Diptera;f__Chironomidae;g__Heterotrissocladius
05113e7e537af70cd75e67189e266c7f	k__Animalia;p__Arthropoda;c__Insecta;o__Diptera
0526f44e5ce0cd6164f3226a73b84dc4	k__Animalia;p__Arthropoda
05353db84e07e7adbfb61b6d0c33619d	k__Animalia;p__Arthropoda;c__Insecta;o__Diptera
0537537060a18dc17d40800c3c0e38fe	k__Animalia;p__Arthropoda;c__Insecta
053ae1f78da0667df0af0cf19030bdff	k__Animalia;p__Arthropoda;c__Insecta;o__Diptera
053e23a256af121444a37361862fac63	k__Animalia;p__Arthropoda;c__Insecta;o__Lepidoptera
0547fc0c9760b9239d6b56d44c818c72	k__Animalia;p__Arthropoda;c__Insecta;o__Diptera;f__Chironomidae;g__Chironomus
0549e00a48f7a155200710b7f7d93386	k__Animalia;p__Arthropoda;c__Insecta;o__Coleoptera;f__Elateridae;g__Melanotus
054ec8658be5a2179d484854193bf1b1	k__Animalia;p__Arthropoda;c__Insecta;o__Hemiptera;f__Aphididae;g__Aphis
056941c31f7cf6b374b65c94460191ee	k__Animalia;p__Arthropoda;c__Insecta;o__Coleoptera;f__Chrysomelidae;g__Paria;s__Paria fragariae
056dec0660c577a778e0f4cd9405027b	k__Animalia;p__Arthropoda;c__Insecta;o__Orthoptera;f__Tettigoniidae;g__Catoptropteryx;s__Catoptropteryx aurita
056e64c5cd21228a25a23895b87e1bf9	k__Animalia;p__Arthropoda;c__Insecta
057ac979aa14ddd81a474926276ed5b6	k__Animalia;p__Arthropoda;c__Insecta;o__Lepidoptera
057b8f7a52410a07e90cad2f6132ba08	k__Animalia;p__Arthropoda;c__Insecta;o__Lepidoptera
058606bcfcc0aafb61b380cd1f730b78	k__Animalia;p__Arthropoda;c__Insecta;o__Lepidoptera
058acb19e14ec8376d76cc42fa3d5a10	k__Animalia;p__Arthropoda;c__Insecta;o__Trichoptera;f__Leptoceridae;g__Nectopsyche;s__Nectopsyche exquisita
05977c252b54cfb533f5a6195c293c49	k__Animalia;p__Arthropoda;c__Insecta;o__Coleoptera;f__Chrysomelidae;g__Paria;s__Paria fragariae
059cec4a1fb8cd5a6f6633947bb9ec68	k__Animalia;p__Arthropoda;c__Insecta;o__Diptera
059e418761d0c375ca68edff8ee0561f	k__Animalia;p__Arthropoda;c__Insecta;o__Lepidoptera
05a2176c88c7fc89b1b52c1c17f48f55	k__Animalia;p__Arthropoda;c__Insecta;o__Diptera
05a309962c0fee1ef2ec94f2759bd57b	k__Animalia;p__Arthropoda;c__Insecta;o__Hymenoptera;f__Vespidae;g__Dolichovespula;s__Dolichovespula arenaria
05a7617a1451f874eee51773f954742f	k__Animalia;p__Arthropoda;c__Arachnida;o__Araneae;f__Philodromidae;g__Philodromus;s__Philodromus rufus
05ae9d6195abd011c6888aec81837d81	k__Animalia;p__Arthropoda;c__Insecta;o__Trichoptera;f__Limnephilidae;g__Platycentropus;s__Platycentropus radiatus
05bbf7242488ca15f872919da0ed99f9	k__Animalia;p__Arthropoda;c__Insecta;o__Coleoptera
05be2afad0140299192eb73b914e03e1	k__Animalia;p__Arthropoda;c__Insecta;o__Coleoptera;f__Cerambycidae;g__Ecyrus;s__Ecyrus dasycerus
05c09faa5fa868b5e91134d93a57904f	k__Animalia;p__Arthropoda;c__Arachnida;o__Araneae;f__Philodromidae;g__Philodromus;s__Philodromus rufus
05c8293df9dc44bde901eae7f797b46f	k__Animalia;p__Arthropoda;c__Insecta;o__Psocodea;f__Psocidae;g__Metylophorus;s__Metylophorus novaescotiae
05c8959918a8d8e8acfecea8e92ecaf4	k__Animalia;p__Arthropoda;c__Insecta;o__Diptera;f__Limoniidae;g__Metalimnobia
05c8ee84ad4ece37d8983d71256f5048	k__Animalia;p__Arthropoda;c__Insecta;o__Diptera;f__Chironomidae;g__Procladius;s__Procladius rufovittatus
05d5e1936f8ed6fb3f3ccacff81d7667	k__Animalia;p__Arthropoda;c__Insecta;o__Diptera;f__Limoniidae;g__Rhipidia
05e314bdfcf36233f90e5229c2f47e9a	k__Animalia;p__Arthropoda;c__Insecta;o__Lepidoptera;f__Tineidae;g__Acrolophus;s__Acrolophus BioLep447
05ea7d2908295a6350b6ac161d6b3e09	k__Animalia;p__Arthropoda;c__Insecta;o__Diptera;f__Chironomidae;g__Micropsectra
06039c0fa65bb1104effd47d0dfb72f4	k__Animalia;p__Arthropoda;c__Insecta;o__Lepidoptera
060adf64e46fae7f9de83284e8c39002	k__Animalia;p__Arthropoda;c__Insecta
062a9e49335030ef3789e4dfffabeae7	k__Animalia;p__Arthropoda;c__Insecta;o__Diptera
062f6cd25d1ba7607ffb46030b747adc	k__Animalia;p__Arthropoda;c__Insecta;o__Hymenoptera;f__Formicidae;g__Camponotus
063cf5e4f471fb85fec7759dd75bc28d	k__Animalia;p__Arthropoda;c__Insecta;o__Coleoptera;f__Hydrophilidae;g__Hydrochara;s__Hydrochara obtusata
063d29a1407d69ed415d4ea4a808cd6f	k__Animalia;p__Arthropoda;c__Insecta;o__Lepidoptera
063e19667351ff6e7cf3a6554776b3ad	k__Animalia;p__Arthropoda;c__Insecta;o__Lepidoptera;f__Pieridae;g__Pieris;s__Pieris rapae
063ec4baae379e47e90210909c5e8599	k__Animalia;p__Arthropoda;c__Insecta
0641345c0eaf00d84120b8e65a05092b	k__Animalia;p__Arthropoda;c__Insecta;o__Hymenoptera;f__Ichneumonidae;g__Ophion
0653625ce9b0bb5035b6b441f31e105f	k__Animalia;p__Arthropoda;c__Insecta
0653fdae9a867b225e74956622f0e770	k__Animalia;p__Arthropoda;c__Insecta
0657ed6afe3faeb726ad6fad2db0d596	k__Animalia;p__Arthropoda;c__Insecta;o__Diptera;f__Limoniidae;g__Erioptera
065b9326015fccc3dea9a3de3d9e6e00	k__Animalia;p__Arthropoda
06665f2d6160ef8e020a716e0dcaaf6f	k__Animalia;p__Arthropoda;c__Insecta;o__Lepidoptera;f__Tortricidae;g__Catastega;s__Catastega aceriella
066b5eee1896c0a34151773b9df99b26	k__Animalia;p__Arthropoda;c__Insecta;o__Neuroptera;f__Hemerobiidae;g__Micromus
067746cff59214b6daeb05b19bfa82f8	k__Animalia;p__Arthropoda;c__Insecta;o__Lepidoptera;f__Gelechiidae;g__Pseudotelphusa
068de358e9c3bb18d948f8c00f3df218	k__Animalia;p__Arthropoda;c__Insecta;o__Ephemeroptera;f__Ephemerellidae;g__Eurylophella;s__Eurylophella doris
06933e057b455789f9effdbc2d1c35a8	k__Animalia;p__Arthropoda;c__Insecta;o__Lepidoptera
0694383c8bfb1c52905da05fc02b77df	k__Animalia;p__Arthropoda;c__Insecta;o__Lepidoptera
069792d9b53b8de5801fc8863c315aaa	k__Animalia;p__Arthropoda;c__Insecta;o__Coleoptera;f__Hydrophilidae;g__Helocombus;s__Helocombus bifidus
06a75c5aa82e8a084aaf89b61ccf7655	k__Animalia;p__Arthropoda;c__Insecta;o__Diptera
06aa807901933544cb7d4b5886d09e26	k__Animalia;p__Arthropoda;c__Insecta;o__Lepidoptera
06b28a44369b651f56167087bddc4e6c	k__Animalia;p__Arthropoda;c__Insecta
06b30c183d8329842789ffbc1ff40f2a	k__Animalia;p__Arthropoda;c__Insecta;o__Diptera;f__Tipulidae;g__Tipula
06b545d3544e85804cdeb28fee4928f9	k__Animalia;p__Arthropoda;c__Insecta;o__Lepidoptera;f__Erebidae
06b8c37facb536bd633768ab761cb24c	k__Animalia;p__Arthropoda;c__Insecta;o__Lepidoptera;f__Tortricidae;g__Orthotaenia;s__Orthotaenia undulana
06c059fbe81eaa9c42cd47352498f473	k__Animalia;p__Arthropoda;c__Insecta
06cba5bbf2884b8cf02211e57ad347e5	k__Animalia;p__Arthropoda;c__Insecta;o__Trichoptera;f__Hydropsychidae;g__Hydropsyche;s__Hydropsyche morosa
06cc5faccebfed1ae42d5fd81c826cb1	k__Animalia;p__Arthropoda;c__Insecta
06de8e1d3e0022d42675b3ec5ccd2e5d	k__Animalia;p__Arthropoda;c__Insecta;o__Diptera;f__Chaoboridae;g__Chaoborus;s__Chaoborus punctipennis
06e4235dda827c46807d10ec6f632bb2	k__Animalia;p__Arthropoda;c__Insecta;o__Diptera;f__Chaoboridae;g__Chaoborus;s__Chaoborus punctipennis
06e7f6724116978053cf19611f7dba43	k__Animalia;p__Arthropoda;c__Insecta;o__Coleoptera;f__Cerambycidae;g__Sternidius
06e86881804a21e504eddb25e33465e4	k__Animalia;p__Arthropoda;c__Insecta;o__Diptera;f__Chironomidae;g__Microtendipes
06eaa07df2f9d7a4dd040819d00a9022	k__Animalia;p__Arthropoda;c__Insecta;o__Blattodea;f__Blattidae;g__Periplaneta;s__Periplaneta fuliginosa
06ecb321174d0a20bef2e11fa7736a57	k__Animalia;p__Arthropoda;c__Insecta;o__Coleoptera;f__Tenebrionidae;g__Hymenorus;s__Hymenorus picipennis
06fa11d48ca2870f267cc977f2a1fd53	k__Animalia;p__Arthropoda;c__Insecta;o__Diptera
0705463275161ad4b1e616ac7dbc4b1a	k__Animalia;p__Arthropoda;c__Insecta;o__Lepidoptera;f__Tortricidae;g__Sparganothis
0707fa09ec80e4b9ed7478a3a1f96bdf	k__Animalia;p__Arthropoda;c__Insecta
0713d863e7d68b162387c9b2a21df4f3	k__Animalia;p__Arthropoda;c__Insecta;o__Hemiptera;f__Cicadellidae;g__Gyponana
071a637823a9a7acc9c6717a2f077bfa	k__Animalia;p__Arthropoda;c__Insecta;o__Diptera;f__Chironomidae;g__Tanytarsus
0720b8cddb5d21983f91d414d87f66e3	k__Animalia;p__Arthropoda;c__Insecta;o__Diptera
0726a3e87930ac5e53d310a195c25d9f	k__Animalia;p__Arthropoda;c__Insecta;o__Coleoptera;f__Scarabaeidae;g__Amphimallon;s__Amphimallon majale
072cd0268574ae392728b381e5b0ef21	k__Animalia;p__Arthropoda;c__Insecta
07361d923eb14a0f835fce85c7309200	k__Animalia;p__Arthropoda;c__Insecta;o__Diptera;f__Ceratopogonidae;g__Palpomyia
073deef6ffc6448b96e4774f0bd520bb	k__Animalia;p__Arthropoda;c__Insecta;o__Lepidoptera
07440c06e0806db112c7c177414fd3b6	k__Animalia;p__Arthropoda;c__Insecta;o__Diptera;f__Limoniidae;g__Epiphragma;s__Epiphragma fasciapenne
07444e79ed7a59d59415d87b972d36e4	k__Animalia;p__Arthropoda;c__Insecta;o__Diptera;f__Chloropidae;g__Tricimba;s__Tricimba melancholica
07468d350df0aa8faf1452bfeba84f7d	k__Animalia;p__Arthropoda;c__Insecta;o__Trichoptera;f__Leptoceridae;g__Ceraclea;s__Ceraclea maculata
074a8d32bf7c44d9a6d5caf5bf33e425	k__Animalia;p__Arthropoda;c__Insecta;o__Plecoptera;f__Chloroperlidae;g__Sweltsa
074a93532343ca8ed01a6de10c45deec	k__Animalia;p__Arthropoda;c__Insecta
07595f58ffba631c55904cc59f406399	k__Animalia;p__Arthropoda;c__Insecta;o__Diptera
077103276bff113c6e83ab65251ad043	k__Animalia;p__Arthropoda;c__Insecta;o__Lepidoptera;f__Erebidae;g__Idia
0798b08e2c8e4c7c7fbd364c8efe62db	k__Animalia;p__Arthropoda;c__Insecta
0798f682b44765afad7388404b746bcf	k__Animalia;p__Arthropoda;c__Insecta
079cb5d55fae9644124eb7cfd9fb43a6	k__Animalia;p__Arthropoda;c__Insecta;o__Diptera
079de38fc1ebd53f569d733dea83a2dc	k__Animalia;p__Arthropoda;c__Insecta;o__Psocodea;f__Psocidae;g__Metylophorus;s__Metylophorus novaescotiae
07c77cb0a0945e3f0318da4dd798a9b0	k__Animalia;p__Arthropoda;c__Insecta
07c83be64f9d1fbafaa90af65971f5fa	k__Animalia;p__Arthropoda;c__Insecta;o__Lepidoptera
07cd44647fe57837b01d8a9eb558b6a9	k__Animalia;p__Arthropoda;c__Insecta;o__Diptera
07cec0be030deb4a713718394d56a211	k__Animalia;p__Arthropoda;c__Insecta;o__Diptera;f__Sphaeroceridae;g__Leptocera;s__Leptocera erythrocera
07e08953602f5302740af8620f6046a3	k__Animalia;p__Arthropoda;c__Insecta;o__Lepidoptera;f__Tortricidae;g__Argyrotaenia
07e1d9fd94050831d9bdbb249e8583fa	k__Animalia;p__Arthropoda;c__Insecta;o__Coleoptera;f__Cantharidae
07eaa2b08a91622a17cd985098096c1c	k__Animalia;p__Arthropoda;c__Insecta;o__Coleoptera;f__Silphidae;g__Nicrophorus;s__Nicrophorus orbicollis
07f3187039c38ea5fc25692d3a5cbd0f	k__Animalia;p__Arthropoda;c__Insecta;o__Diptera;f__Tipulidae;g__Tipula
07f4f744ae0a7d9953e7d5229d747f9d	k__Animalia;p__Arthropoda;c__Insecta;o__Lepidoptera
07f75465f1aa795f171fcfd29276c465	k__Animalia;p__Arthropoda;c__Insecta;o__Trichoptera;f__Limnephilidae;g__Pycnopsyche
07f90fd1536c893009e47b129a59c8b1	k__Animalia;p__Arthropoda;c__Insecta;o__Lepidoptera;f__Erebidae;g__Idia;s__Idia americalis
07fc3d8164cb596fbcb7050e9987e813	k__Animalia;p__Arthropoda;c__Insecta;o__Hemiptera;f__Cicadellidae;g__Gyponana
0800bfd0a4fdce8c3928b79bc5cf1698	k__Animalia;p__Arthropoda;c__Insecta;o__Diptera;f__Limoniidae;g__Metalimnobia
0803291630d8ef2fbf8af8d29a1180db	k__Animalia;p__Arthropoda;c__Insecta;o__Lepidoptera;f__Geometridae;g__Lambdina
080cd9fe7efe8af49410e460f75e19af	k__Animalia;p__Arthropoda;c__Insecta
081351fe556a168d087d1389353b63e6	k__Animalia;p__Arthropoda;c__Insecta
0813c165c16a44c64ca3d5966c6a9652	k__Animalia;p__Arthropoda;c__Insecta;o__Hemiptera;f__Cicadellidae;g__Gyponana
0815bfefe3b8eb5a89605417de80d032	k__Animalia;p__Arthropoda;c__Insecta;o__Coleoptera;f__Ciidae;g__Cis;s__Cis fuscipes
0816a64da562d1ca6f2a18faae5a14c5	k__Animalia;p__Arthropoda;c__Insecta;o__Hemiptera;f__Miridae;g__Phytocoris
0817311c4db69456e329c7c80fcd575d	k__Animalia;p__Arthropoda;c__Insecta
0837da0c4c6340e73a243e837fae5f8f	k__Animalia;p__Arthropoda;c__Insecta;o__Coleoptera;f__Coccinellidae;g__Harmonia;s__Harmonia axyridis
08525beeb8aaebe691cd412358fd1183	k__Animalia;p__Arthropoda;c__Insecta;o__Diptera;f__Psychodidae;g__Lutzomyia;s__Lutzomyia longipalpis
08634f38682963f03393b3af261777dc	k__Animalia;p__Arthropoda;c__Insecta;o__Coleoptera;f__Elateridae;g__Melanotus;s__Melanotus hyslopi
08637a3c15ed3fe54c037f5fde2504b2	k__Animalia;p__Arthropoda;c__Insecta;o__Diptera;f__Chaoboridae;g__Chaoborus;s__Chaoborus punctipennis
0871fb8fc45696ef2abe3569477afa6f	k__Animalia;p__Arthropoda;c__Insecta;o__Diptera;f__Chaoboridae;g__Chaoborus;s__Chaoborus punctipennis
087913a99d1d179fca9f474e07916ac1	k__Animalia;p__Arthropoda;c__Insecta;o__Ephemeroptera;f__Heptageniidae;g__Leucrocuta;s__Leucrocuta maculipennis
087e50c1ae4e93d8300ca21f640137b8	k__Animalia;p__Arthropoda;c__Insecta;o__Diptera;f__Empididae;g__Rhamphomyia
0884edba555ab4842d0a68818bb73df3	k__Animalia;p__Arthropoda;c__Insecta;o__Diptera;f__Mycetophilidae;g__Zygomyia
0887bbcc747490e8899f2e7f9c8a1b9b	k__Animalia;p__Arthropoda;c__Insecta;o__Lepidoptera;f__Tortricidae;g__Proteoteras
088d3ef147033b65fe37d6de1abcec7f	k__Animalia;p__Arthropoda;c__Insecta;o__Diptera;f__Chironomidae;g__Micropsectra
0890d556b56309faaea3f12927aec7f7	k__Animalia;p__Arthropoda;c__Insecta;o__Diptera;f__Psychodidae;g__Lutzomyia;s__Lutzomyia longipalpis
089d87a72cb2765e7bb17905627b1250	k__Animalia;p__Arthropoda;c__Insecta;o__Lepidoptera
08a66e636c949e65220731f85cb948d5	k__Animalia;p__Arthropoda;c__Insecta;o__Psocodea;f__Amphipsocidae;g__Polypsocus;s__Polypsocus corruptus
08a6d50b53f5981c4303f067db74704c	k__Animalia;p__Arthropoda;c__Insecta
08b495a3ecf37d5ab4a7137e32be46cc	k__Animalia;p__Arthropoda;c__Insecta;o__Hymenoptera;f__Ichneumonidae;g__Enicospilus
08be6cd92add6cb670240dcfc397b266	k__Animalia;p__Arthropoda;c__Insecta;o__Coleoptera;f__Elateridae;g__Melanotus;s__Melanotus similis
08c1309b9a165bedde252733f3dc3ab8	k__Animalia;p__Arthropoda;c__Insecta;o__Diptera;f__Chironomidae;g__Pseudochironomus;s__Pseudochironomus sp. JM-2006
08c6e0fc389dbe8ec31ee18110d0e4c8	k__Animalia;p__Arthropoda;c__Insecta;o__Lepidoptera
08eca98df871da88592f06ac9f11ed23	k__Animalia;p__Arthropoda;c__Insecta;o__Diptera;f__Limoniidae;g__Epiphragma
08f9044c4351232381d2bc8d78a5efbb	k__Animalia;p__Arthropoda;c__Insecta;o__Diptera
091164db3504107281b72b5ae61d95e0	k__Animalia;p__Arthropoda;c__Insecta;o__Diptera;f__Chironomidae;g__Microtendipes
09141d3ae9d4c60dbc5b15f577b811e4	k__Animalia;p__Arthropoda;c__Insecta;o__Coleoptera;f__Cerambycidae;g__Orthosoma
091719688ccd8a7ce3b4b9f01f1a5c85	k__Animalia;p__Arthropoda;c__Insecta
091734555d8d55d8ff339e6718384316	k__Animalia;p__Arthropoda;c__Insecta;o__Lepidoptera
091a8868077f4e755afa47ce368c2a94	k__Animalia;p__Arthropoda;c__Insecta;o__Megaloptera;f__Corydalidae;g__Chauliodes;s__Chauliodes rastricornis
092dbdfdb84935dd2197f292817ebe6b	k__Animalia;p__Arthropoda;c__Insecta;o__Hymenoptera;f__Ichneumonidae;g__Netelia
093889f33e34bb38014f639d2ff71319	k__Animalia;p__Arthropoda;c__Insecta;o__Coleoptera;f__Elateridae;g__Athous
093c208271a769d668e08f3e0e23f64b	k__Animalia;p__Arthropoda;c__Insecta;o__Lepidoptera;f__Erebidae;g__Hyphantria;s__Hyphantria cunea
094593f788c44a3c3939e0eef82e96e3	k__Animalia;p__Arthropoda;c__Insecta;o__Hemiptera;f__Miridae;g__Neolygus
094f2b86e6f5c9c879fb37a770e29e30	k__Animalia;p__Arthropoda;c__Insecta
09563c157c7e56eb4a085cf5873b3f1c	k__Animalia;p__Arthropoda;c__Insecta;o__Lepidoptera
095d2a97c4e54edd4ec629a53f628805	k__Animalia;p__Arthropoda;c__Insecta;o__Hymenoptera;f__Ichneumonidae;g__Enicospilus
096b288377f779486c0272f7970d68f8	k__Animalia;p__Arthropoda;c__Insecta;o__Diptera;f__Chironomidae;g__Microtendipes
097cfce5bb8730cec2ab8602d7a0be8f	k__Animalia;p__Arthropoda;c__Arachnida;o__Trombidiformes;f__Lebertiidae;g__Lebertia
09832a0a70b2f6e3a3cc2e2a0871a5da	k__Animalia;p__Arthropoda;c__Insecta;o__Diptera
0986351a9f5d834742312a281f06c584	k__Animalia;p__Arthropoda;c__Insecta
098c1fa7d5025ed15701a9d072dc3317	k__Animalia;p__Arthropoda;c__Arachnida;o__Trombidiformes;f__Unionicolidae;g__Neumania
098d89de723d4e279714b98f35448ec1	k__Animalia;p__Arthropoda;c__Arachnida;o__Trombidiformes;f__Pionidae;g__Piona
098f65da59f0fa927fe804d96cb3dff4	k__Animalia;p__Arthropoda;c__Insecta;o__Diptera
0993d3eabdab9548d73470944f3042e3	k__Animalia;p__Arthropoda;c__Insecta;o__Lepidoptera;f__Crambidae;g__Eoparargyractis;s__Eoparargyractis plevie
0994de0daf02de45c4cfe62a4b214e12	k__Animalia;p__Arthropoda;c__Insecta;o__Lepidoptera;f__Geometridae;g__Eupithecia;s__Eupithecia columbiata
0994ee54a6b48f4658e919141d74d162	k__Animalia;p__Arthropoda;c__Insecta;o__Trichoptera;f__Limnephilidae;g__Limnephilus
099ebe6abde827ca6ceb0965341832af	k__Animalia;p__Arthropoda;c__Insecta
09ae53914827f1da629c68c940a53e6a	k__Animalia;p__Arthropoda;c__Insecta;o__Diptera;f__Chaoboridae;g__Chaoborus
09b3c843d6ee102436188bf6dba340fa	k__Animalia;p__Arthropoda;c__Insecta;o__Diptera;f__Culicidae;g__Aedes;s__Aedes albopictus
09b407f1502dca13e3fbe5830d75ccf4	k__Animalia;p__Arthropoda;c__Insecta
09b51bc71668ed28a36f2902df31267f	k__Animalia;p__Arthropoda;c__Insecta
09b5722d74f94162661c5ae0086010ef	k__Animalia;p__Arthropoda;c__Insecta;o__Lepidoptera
09b5bc55d578e6c6ba46541ba4b1ce3c	k__Animalia;p__Arthropoda;c__Insecta
09bb72f95ac3e9f2af127a3c3acec66a	k__Animalia;p__Arthropoda;c__Insecta
09cb2629015f1f8601465c7700016670	k__Animalia;p__Arthropoda;c__Insecta;o__Trichoptera
09d21a745f4db36d60d3730f8e3bcce4	k__Animalia;p__Arthropoda;c__Insecta;o__Diptera;f__Pipunculidae;g__Dorylomorpha
09d5430b5e530809a53dcd04559865a1	k__Animalia;p__Arthropoda;c__Insecta
09e0b648fd6d3f57bbb5cbe69bb1a5a4	k__Animalia;p__Arthropoda;c__Insecta
09e8e13625166e7be8f443ccd1cf95c9	k__Animalia;p__Arthropoda;c__Insecta;o__Diptera;f__Chironomidae;g__Tribelos
0a0015665d20651d6e3319d44be51aa3	k__Animalia;p__Arthropoda;c__Insecta
0a02f6ef13a82eb33ad3bb1a5e65032e	k__Animalia;p__Arthropoda;c__Insecta;o__Lepidoptera;f__Coleophoridae;g__Coleophora
0a04c39b856bce5eaf8b76268dcef083	k__Animalia;p__Arthropoda;c__Insecta;o__Diptera;f__Limoniidae;g__Erioptera;s__Erioptera caliptera
0a0ebb5aedfd57b158579503f7457b6b	k__Animalia;p__Arthropoda;c__Insecta;o__Lepidoptera
0a17291df217391819217021091a4fb6	k__Animalia;p__Arthropoda;c__Insecta;o__Lepidoptera
0a2080a7bdce759a5acafd3d43780e97	k__Animalia;p__Arthropoda;c__Insecta;o__Hemiptera;f__Cicadellidae;g__Gyponana
0a2b07f1dc612075b527f9c74e95ca74	k__Animalia;p__Arthropoda;c__Insecta;o__Lepidoptera;f__Tortricidae;g__Epinotia
0a2ca38a4a02ab3806950c79c7b03d05	k__Animalia;p__Arthropoda;c__Insecta;o__Diptera;f__Limoniidae;g__Erioptera
0a485671a39cc1072a2346fe75d9e543	k__Animalia;p__Arthropoda;c__Insecta;o__Coleoptera;f__Elateridae;g__Melanotus;s__Melanotus similis
0a4a980425ef6db94a4cdb26e97e2d64	k__Animalia;p__Arthropoda;c__Insecta;o__Lepidoptera
0a5384aa258b37048677e9efe9e42b83	k__Animalia;p__Arthropoda;c__Insecta;o__Lepidoptera
0a5ed036fbe1bf3290a18e42f83b5527	k__Animalia;p__Arthropoda;c__Insecta;o__Diptera;f__Limoniidae;g__Epiphragma
0a8ecd08173cbdef34c371287d999f78	k__Animalia;p__Arthropoda;c__Insecta;o__Hemiptera;f__Derbidae;g__Otiocerus;s__Otiocerus wolfei
0a930ee3e5833075348efef14e707e11	k__Animalia;p__Arthropoda;c__Insecta;o__Coleoptera
0a9c13c7600c33cffae63b9ebe3f5194	k__Animalia;p__Arthropoda;c__Arachnida;o__Trombidiformes;f__Limnesiidae;g__Limnesia
0aa29b4058585824ae310e905a153f3b	k__Animalia;p__Arthropoda;c__Insecta;o__Lepidoptera
0aad8c776bdfe34b6d1af505f5aed1e8	k__Animalia;p__Arthropoda;c__Insecta;o__Lepidoptera
0ab116804904c3db73db94234132e5c5	k__Animalia;p__Arthropoda;c__Insecta;o__Coleoptera;f__Scarabaeidae;g__Phyllophaga;s__Phyllophaga crenulata
0ab1dcde91e8ea2d68f5dbf0946511ae	k__Animalia;p__Arthropoda;c__Insecta;o__Diptera
0ab2127a95100462082ff168c90e7105	k__Animalia;p__Arthropoda;c__Insecta;o__Diptera
0ac7ba1e22fdc47c0750b583cf20bfee	k__Animalia;p__Arthropoda;c__Insecta;o__Lepidoptera;f__Tortricidae;g__Eucosma
0ac9d56fdccf35cb146d2636d96f52de	k__Animalia;p__Arthropoda;c__Insecta;o__Diptera;f__Stratiomyidae;g__Beris;s__Beris hauseri
0ad2f92feb91e9fd8d62f5f7d6d2b23f	k__Animalia;p__Arthropoda;c__Arachnida;o__Trombidiformes;f__Unionicolidae;g__Neumania
0aea53d23fb719be799ff33f458bb929	k__Animalia;p__Arthropoda;c__Insecta;o__Diptera;f__Simuliidae;g__Prosimulium
0aee7d939130d8c3bc6ed8864e264802	k__Animalia;p__Arthropoda;c__Insecta;o__Diptera;f__Psychodidae;g__Psychoda
0afcb0b5b27f0579de3909c861bec547	k__Animalia;p__Arthropoda;c__Arachnida;o__Araneae;f__Lycosidae;g__Pirata;s__Pirata piraticus
0b07c6c4a294bc57d1778986dc9d408a	k__Animalia;p__Arthropoda;c__Insecta;o__Coleoptera;f__Scarabaeidae;g__Serica;s__Serica intermixta
0b0995ad01a99a3e8cf2ca1a5582da1f	k__Animalia;p__Arthropoda;c__Insecta;o__Diptera;f__Chironomidae;g__Tanytarsus
0b0a9ff6d2626b6d912a03485f2548b0	k__Animalia;p__Arthropoda;c__Insecta;o__Coleoptera;f__Brentidae;g__Arrhenodes;s__Arrhenodes minutus
0b16608b11bc3d271918c19973a04476	k__Animalia;p__Arthropoda;c__Insecta;o__Lepidoptera
0b1d012129e3e69af91032829f5c5c12	k__Animalia;p__Arthropoda;c__Insecta;o__Lepidoptera
0b1e8ff8af33feecf30552bf242e7aa7	k__Animalia;p__Arthropoda;c__Insecta;o__Lepidoptera;f__Coleophoridae;g__Coleophora
0b227b36267271be95145e70b54789e4	k__Animalia;p__Arthropoda;c__Insecta
0b2bfa5875601996b68be3f66ab8dacd	k__Animalia;p__Arthropoda;c__Insecta;o__Diptera;f__Lauxaniidae;g__Poecilolycia;s__Poecilolycia aspinosa
0b34d80cd8871cdcd5758a4215bf7942	k__Animalia;p__Arthropoda;c__Insecta
0b4482aec37d805434b5cdcbcac6d702	k__Animalia;p__Arthropoda;c__Insecta;o__Trichoptera;f__Limnephilidae;g__Pycnopsyche;s__Pycnopsyche gentilis
0b5392954df610312a878471a894f8b0	k__Animalia;p__Arthropoda;c__Insecta;o__Coleoptera;f__Elateridae;g__Athous;s__Athous brightwelli
0b5acf0f3654e0db37de90f1437e75f1	k__Animalia;p__Arthropoda;c__Collembola;o__Entomobryomorpha;f__Entomobryidae;g__Lepidocyrtus;s__Lepidocyrtus cyaneus
0b6025b68c0b83927b0d93853ac87f2a	k__Animalia;p__Arthropoda;c__Insecta;o__Diptera;f__Chaoboridae;g__Chaoborus
0b680aea4aedd082dd7e7f9a7770af66	k__Animalia;p__Arthropoda;c__Insecta;o__Coleoptera;f__Hydrophilidae;g__Hydrophilus;s__Hydrophilus ovatus
0b6c5bb4632c1769296874226d6c42da	k__Animalia;p__Arthropoda;c__Insecta;o__Trichoptera
0b70207e6da64a4ac0b6d63153392ce7	k__Animalia;p__Arthropoda;c__Insecta;o__Coleoptera;f__Elateridae;g__Athous;s__Athous brightwelli
0b7023d1799799bf2d615da42370d88b	k__Animalia;p__Arthropoda;c__Insecta;o__Diptera;f__Cecidomyiidae;g__Aphidoletes
0b7af639111230ef5e6c77d94e773072	k__Animalia;p__Arthropoda;c__Insecta;o__Hemiptera;f__Miridae;g__Phytocoris
0b7bbb39123aa2e3aa52345536cd3167	k__Animalia;p__Arthropoda;c__Insecta;o__Diptera;f__Tachinidae;g__Senometopia;s__Senometopia Shima02 n. sp.
0b7e45e841909a82fb1288a4f1cb33ae	k__Animalia;p__Arthropoda;c__Insecta;o__Diptera;f__Culicidae;g__Aedes;s__Aedes vexans
0b899e717dd8ec934579139e1d952ade	k__Animalia;p__Arthropoda;c__Insecta
0b91f8d14bb5795a461331cbf38d5cfa	k__Animalia;p__Arthropoda;c__Insecta;o__Diptera;f__Chironomidae;g__Procladius
0b9243a2aa9773a13fe9b16a8247b5e8	k__Animalia;p__Arthropoda;c__Insecta;o__Lepidoptera;f__Erebidae;g__Hyphantria;s__Hyphantria cunea
0b9436da593478b19b79092cc87f6cd4	k__Animalia;p__Arthropoda;c__Insecta;o__Diptera;f__Chaoboridae;g__Chaoborus;s__Chaoborus punctipennis
0b9b12da327b7b5f38776d484468b69c	k__Animalia;p__Arthropoda;c__Insecta
0baab0867ac55162daddeb409ad7611b	k__Animalia;p__Arthropoda;c__Insecta
0babac440d7b8626d575da968cfbd187	k__Animalia;p__Arthropoda;c__Insecta;o__Diptera;f__Tachinidae;g__Senometopia;s__Senometopia Shima02 n. sp.
0bb64283957e498be2b9cd8fa3d18c95	k__Animalia;p__Arthropoda;c__Insecta;o__Coleoptera;f__Pyrochroidae;g__Dendroides;s__Dendroides canadensis
0bcfbafa95a9903da42688bf4e2a5c68	k__Animalia;p__Arthropoda;c__Insecta;o__Ephemeroptera;f__Caenidae;g__Caenis
0bd3724111a0a8dcd304cfb1516782e3	k__Animalia;p__Arthropoda;c__Insecta;o__Coleoptera;f__Hydrophilidae;g__Hydrochara
0bd5f2bb495a4be8efce68e54f86f3c0	k__Animalia;p__Arthropoda;c__Insecta;o__Lepidoptera;f__Tortricidae;g__Phtheochroa
0be3d9cb1686113027e17cde0366c03b	k__Animalia;p__Arthropoda;c__Insecta;o__Lepidoptera;f__Crambidae;g__Elophila;s__Elophila obliteralis
0bec844d3ff5751e6b89e24824c70398	k__Animalia;p__Arthropoda;c__Insecta;o__Lepidoptera;f__Erebidae;g__Caenurgina;s__Caenurgina crassiuscula
0bed70dc3aa89b66e4b787a9188729cf	k__Animalia;p__Arthropoda;c__Insecta;o__Diptera;f__Chironomidae;g__Rheotanytarsus
0bf9b28fe70208d332cdbcab55421893	k__Animalia;p__Arthropoda;c__Insecta
0bfa7567ba51c6f70fafb0695ca58818	k__Animalia;p__Arthropoda;c__Insecta;o__Diptera;f__Limoniidae
0c01068bfc1fff78387d3c0d2e54a3b0	k__Animalia;p__Arthropoda;c__Insecta;o__Coleoptera;f__Elateridae;g__Melanotus
0c04a95515899c242fa8ea723b7f46d6	k__Animalia;p__Arthropoda;c__Insecta;o__Diptera;f__Psychodidae;g__Lutzomyia;s__Lutzomyia longipalpis
0c0fd96c4f1874b7461e9e17d16f599c	k__Animalia;p__Arthropoda;c__Insecta;o__Psocodea;f__Psocidae;g__Metylophorus;s__Metylophorus novaescotiae
0c174b2fe75a2ebab9719718e60503a8	k__Animalia;p__Arthropoda;c__Insecta;o__Lepidoptera
0c1f8ece69f340fc2ec7aec84bc5b0e0	k__Animalia;p__Arthropoda;c__Insecta;o__Trichoptera;f__Philopotamidae;g__Wormaldia;s__Wormaldia moesta
0c25cafdbe2c09220e5fadedb53b602f	k__Animalia;p__Arthropoda;c__Insecta;o__Diptera;f__Chironomidae;g__Pseudochironomus
0c2a0a159e0622aa2e2e562cad9db7de	k__Animalia;p__Arthropoda;c__Insecta;o__Lepidoptera
0c389e8e6ac0f2ce2a15176e19df4f64	k__Animalia;p__Arthropoda;c__Insecta;o__Hymenoptera;f__Formicidae;g__Lasius
0c430b290d183586b50c1d687dc9936c	k__Animalia;p__Arthropoda;c__Insecta
0c4f44ce0caa2d30d0a3105d66406ae4	k__Animalia;p__Arthropoda;c__Insecta;o__Lepidoptera;f__Coleophoridae;g__Coleophora
0c518b9a267d2d01f09d4df6dfeb7d68	k__Animalia;p__Arthropoda;c__Insecta
0c629a8930cf1bbc484da1fd09165a68	k__Animalia;p__Arthropoda;c__Insecta;o__Ephemeroptera;f__Caenidae;g__Caenis
0c7693ff73e95485282d0de296301577	k__Animalia;p__Arthropoda;c__Insecta;o__Coleoptera;f__Elateridae;g__Melanotus
0c7f9091130b814ab0d9597cb619a8e3	k__Animalia;p__Arthropoda;c__Insecta;o__Lepidoptera;f__Crambidae;g__Elophila;s__Elophila obliteralis
0c8c8d4f0608e9e898bb6bf33208679f	k__Animalia;p__Arthropoda;c__Insecta;o__Trichoptera;f__Leptoceridae;g__Triaenodes
0c8c954a24f9d0c2e118e44fc17393dc	k__Animalia;p__Arthropoda;c__Insecta;o__Lepidoptera
0c9a22c60e68a005aaad46c161e401d8	k__Animalia;p__Arthropoda;c__Insecta;o__Hemiptera;f__Aphididae;g__Aphis
0cb326065a22cb74368611f68aabbe88	k__Animalia;p__Arthropoda;c__Insecta
0cc150eae794f13aa80a249e64f93f50	k__Animalia;p__Arthropoda;c__Insecta;o__Lepidoptera
0cc3bd06c3a23ed7db7e08cf2eb37530	k__Animalia;p__Arthropoda;c__Insecta
0cd5f22a1fc51f0ab3c288a2bc815a8c	k__Animalia;p__Arthropoda;c__Insecta;o__Coleoptera;f__Elateridae;g__Hemicrepidius;s__Hemicrepidius memnonius
0cde6f05bdbb3016b85ab9498d6659ad	k__Animalia;p__Arthropoda;c__Insecta;o__Hymenoptera;f__Ichneumonidae;g__Ophion
0ce0d428ac77aac9837612649e3568c0	k__Animalia;p__Arthropoda;c__Arachnida;o__Mesostigmata;f__Macrochelidae;g__Macrocheles
0ce745201b847a107e3c491788f99256	k__Animalia;p__Arthropoda;c__Insecta;o__Psocodea;f__Psocidae;g__Metylophorus;s__Metylophorus novaescotiae
0cf2c47dbd95ce06577731b72a810c57	k__Animalia;p__Arthropoda;c__Insecta;o__Trichoptera;f__Hydropsychidae;g__Cheumatopsyche
0cf36b9813a1774654e4b9844d014940	k__Animalia;p__Arthropoda;c__Insecta;o__Lepidoptera
0cfae83fe9ba8b2bd90e363f69ea08f2	k__Animalia;p__Arthropoda;c__Insecta;o__Diptera
0d00a91077c1b9d4372f9e2f26de8034	k__Animalia;p__Arthropoda;c__Insecta;o__Lepidoptera;f__Tortricidae;g__Argyrotaenia
0d03cc7ec4f6744b06ff903b1db3b661	k__Animalia;p__Arthropoda;c__Insecta;o__Lepidoptera
0d0748be3ed7485019f76f4c6e8b2d54	k__Animalia;p__Arthropoda;c__Insecta;o__Diptera;f__Culicidae
0d0ce8fb4688046a72caeb31983f3d73	k__Animalia;p__Arthropoda;c__Insecta;o__Diptera
0d1187694e0eb739eeea2464e7adc075	k__Animalia;p__Arthropoda;c__Insecta;o__Ephemeroptera;f__Caenidae;g__Caenis
0d265bb47ba592669388eced786851e9	k__Animalia;p__Arthropoda;c__Insecta;o__Hymenoptera;f__Ichneumonidae;g__Enicospilus
0d3a5bb366031b78d05135d5ef1a2a3f	k__Animalia;p__Arthropoda;c__Insecta;o__Coleoptera;f__Scarabaeidae;g__Phyllophaga;s__Phyllophaga hirticula
0d3be50e6f7bd9cf6fb5bd373d53c9fc	k__Animalia;p__Arthropoda;c__Insecta;o__Hemiptera;f__Cicadellidae;g__Gyponana
0d3edc3ef9923fa614b40ffd69762ba4	k__Animalia;p__Arthropoda;c__Insecta;o__Coleoptera;f__Tenebrionidae;g__Isomira
0d497cbcf2707fca7f681fee4e5cd354	k__Animalia;p__Arthropoda
0d4ad1ef448e92f2d2639fca0edd8032	k__Animalia;p__Arthropoda;c__Insecta
0d4b5d872bc8c9ee7c93e059810e42a5	k__Animalia;p__Arthropoda;c__Insecta
0d5a2e817cbb49f8ad26001553ea71f8	k__Animalia;p__Arthropoda;c__Insecta;o__Hemiptera;f__Miridae;g__Phytocoris;s__Phytocoris conspurcatus
0d6257d94ec6029c18272b9f2ea74955	k__Animalia;p__Arthropoda;c__Insecta;o__Diptera
0d6cc8ee7ddd7af9bf22eb60a8dcd0c6	k__Animalia;p__Arthropoda;c__Insecta;o__Psocodea;f__Psocidae;g__Metylophorus;s__Metylophorus novaescotiae
0d6d37fa638c852cf852eec926026db0	k__Animalia;p__Arthropoda;c__Insecta;o__Diptera;f__Tipulidae;g__Tipula
0d704f2f16f87b8add9f8ee57335cf17	k__Animalia;p__Arthropoda;c__Insecta;o__Coleoptera;f__Elateridae;g__Hemicrepidius;s__Hemicrepidius brevicollis
0d77da47a6c7cd79076f1a73a41191cb	k__Animalia;p__Arthropoda;c__Insecta;o__Lepidoptera;f__Tortricidae;g__Gypsonoma
0d7dfb14eb07bca2ea4b598b194ee2d6	k__Animalia;p__Arthropoda;c__Insecta
0d88231feffc492015e72b6bef5aa413	k__Animalia;p__Arthropoda;c__Insecta;o__Lepidoptera;f__Noctuidae;g__Mythimna;s__Mythimna unipuncta
0d8bc9e4b19c0b56ad83ed7417023a9a	k__Animalia;p__Arthropoda;c__Insecta;o__Diptera;f__Chironomidae;g__Tanytarsus;s__Tanytarsus mendax
0d8c8e91596b1e76b560de83e71e4980	k__Animalia;p__Arthropoda;c__Insecta;o__Lepidoptera
0d8d8a21f8134745790f7208d67ea4fc	k__Animalia;p__Arthropoda;c__Insecta
0d914aecd99c01895c69dea100a14ecf	k__Animalia;p__Arthropoda;c__Insecta
0da63e54dd3a5299123bd2c06ef5d0d7	k__Animalia;p__Arthropoda;c__Insecta
0dc529cb1d29a2a98b07128b5a02c076	k__Animalia;p__Arthropoda;c__Insecta
0dd7984648bfdc6e6e539b4f71ca82b5	k__Animalia;p__Arthropoda;c__Insecta;o__Diptera;f__Chironomidae;g__Limnophyes
0dd973427794c21f6ad239d4c664a190	k__Animalia;p__Arthropoda;c__Insecta;o__Lepidoptera
0de2fae5fa155d55d8c0d2bc1d7a1e47	k__Animalia;p__Arthropoda;c__Insecta;o__Coleoptera;f__Carabidae;g__Harpalus
0de79af4b7cc15000cb569a42c8c2759	k__Animalia;p__Arthropoda;c__Insecta;o__Diptera;f__Chironomidae;g__Micropsectra
0df09d557db0d0729bb36cbbf8e36ba4	k__Animalia;p__Arthropoda;c__Collembola;o__Entomobryomorpha;f__Entomobryidae
0df1b91ef5d7b77457c5025ab1e8b5ae	k__Animalia;p__Arthropoda;c__Insecta;o__Coleoptera;f__Dytiscidae;g__Ilybius
0df358ead7eafe261c43497364bbeb1b	k__Animalia;p__Arthropoda;c__Insecta;o__Lepidoptera;f__Gelechiidae;g__Pseudotelphusa;s__Pseudotelphusa quercinigracella
0df6507a4322a9a8fa7d54318225fb8b	k__Animalia;p__Arthropoda;c__Insecta;o__Ephemeroptera;f__Heptageniidae;g__Maccaffertium;s__Maccaffertium mediopunctatum
0df8b65264b46866a3782928187ddcef	k__Animalia;p__Arthropoda;c__Insecta;o__Lepidoptera
0e07b617f791962e6c07c5e06dd4939a	k__Animalia;p__Arthropoda;c__Insecta;o__Trichoptera;f__Hydropsychidae;g__Cheumatopsyche
0e0ae81fbab3782bcaab779089560602	k__Animalia;p__Arthropoda;c__Insecta;o__Diptera;f__Sphaeroceridae;g__Spelobia;s__Spelobia bifrons
0e0dd94a1e2554f1bb8c7082de13027e	k__Animalia;p__Arthropoda;c__Insecta;o__Ephemeroptera;f__Heptageniidae;g__Leucrocuta
0e1d0354e33281e15262e261e2a3410b	k__Animalia;p__Arthropoda;c__Insecta;o__Hymenoptera;f__Ichneumonidae;g__Enicospilus
0e22e32cabb3615f4fe8b595d0d6f44c	k__Animalia;p__Arthropoda;c__Insecta;o__Lepidoptera;f__Noctuidae;g__Agrotis;s__Agrotis ipsilon
0e252f84b1cf6ec22c2599289cf80d4d	k__Animalia;p__Arthropoda;c__Insecta;o__Trichoptera;f__Leptoceridae;g__Oecetis;s__Oecetis avara
0e2dd09b5c68758dcee2035fd9a23178	k__Animalia;p__Arthropoda;c__Insecta;o__Coleoptera;f__Scarabaeidae;g__Phyllophaga;s__Phyllophaga crenulata
0e300f60b4a9e18ec5f9e24986b366b7	k__Animalia;p__Arthropoda;c__Insecta;o__Diptera;f__Chironomidae;g__Ablabesmyia;s__Ablabesmyia americana
0e38bf8976fceb1cf4e286ae9f23eeb6	k__Animalia;p__Arthropoda;c__Insecta;o__Diptera;f__Chaoboridae;g__Chaoborus;s__Chaoborus punctipennis
0e4c4e1272964ba9df93cc8b9e8f57bf	k__Animalia;p__Arthropoda;c__Insecta;o__Diptera;f__Chaoboridae;g__Chaoborus;s__Chaoborus punctipennis
0e57eb69473ae13080125f77559b4ffc	k__Animalia;p__Arthropoda;c__Insecta;o__Coleoptera;f__Elateridae;g__Cardiophorus;s__Cardiophorus convexus
0e5b47fffaf3b7423aa8212c4170fad9	k__Animalia;p__Arthropoda;c__Insecta
0e5feac8d159d968949d3b2dd7bafe1a	k__Animalia;p__Arthropoda;c__Insecta;o__Diptera;f__Chironomidae;g__Micropsectra
0e60b9d13dbd8da25a8f82bae4af0ce2	k__Animalia;p__Arthropoda;c__Insecta;o__Diptera
0e68541f7c5604e138c7e5299d0bed9d	k__Animalia;p__Arthropoda;c__Insecta;o__Diptera;f__Chironomidae;g__Tanytarsus
0e73e86f7a267ef619175787bb76d086	k__Animalia;p__Arthropoda;c__Insecta
0e8117193387733de8805892639775bf	k__Animalia;p__Arthropoda;c__Insecta;o__Hymenoptera;f__Vespidae;g__Polistes
0e884adc83ed88ee0a8f038753d062bf	k__Animalia;p__Arthropoda;c__Insecta;o__Coleoptera;f__Byrrhidae;g__Simplocaria;s__Simplocaria semistriata
0e8a2841677f7cf3b03b7893396caecd	k__Animalia;p__Arthropoda;c__Arachnida;o__Araneae;f__Tetragnathidae;g__Tetragnatha;s__Tetragnatha shoshone
0e9633a831bbb6f745843e1cd04622f4	k__Animalia;p__Arthropoda;c__Insecta;o__Diptera
0e970491fa77a77bb44a67068e911931	k__Animalia;p__Arthropoda;c__Insecta;o__Hymenoptera;f__Vespidae;g__Polistes
0e9725b709820c929ad948aa4dacde14	k__Animalia;p__Arthropoda;c__Insecta;o__Coleoptera;f__Elateridae;g__Melanotus;s__Melanotus hyslopi
0e99668fed5408e7a3089116e22599ab	k__Animalia;p__Arthropoda;c__Insecta;o__Lepidoptera
0ea25156834fcaf752a0f0878658b74c	k__Animalia;p__Arthropoda;c__Insecta;o__Hemiptera;f__Cicadellidae;g__Gyponana
0ea63abf581dd239d85c771b61d7024a	k__Animalia;p__Arthropoda;c__Insecta;o__Lepidoptera;f__Depressariidae;g__Psilocorsis
0ea8434097402f2a59e3e33141540d2c	k__Animalia;p__Arthropoda;c__Insecta;o__Diptera;f__Rhagionidae;g__Rhagio;s__Rhagio gracilis
0eae8b6943998e60cb11574b6d936aaf	k__Animalia;p__Arthropoda;c__Insecta;o__Ephemeroptera;f__Ephemeridae;g__Hexagenia;s__Hexagenia limbata
0ebcdcacbced823afc4359f78304004c	k__Animalia;p__Arthropoda;c__Arachnida;o__Araneae;f__Theridiidae;g__Wamba;s__Wamba crispulus
0ecb2961c418f6ec8cc80383aec41ab3	k__Animalia;p__Arthropoda;c__Insecta
0ed6c209a70efb92751442581aafa78d	k__Animalia;p__Arthropoda;c__Insecta;o__Diptera;f__Chironomidae;g__Ablabesmyia;s__Ablabesmyia annulata
0ed8f8f0d882d5af5de134b58b68ea7e	k__Animalia;p__Arthropoda;c__Insecta;o__Lepidoptera
0edb57b810448e9c1117330470acc568	k__Animalia;p__Arthropoda;c__Insecta;o__Lepidoptera
0edd6bb98041b610f0e175cc04d51047	k__Animalia;p__Arthropoda;c__Insecta;o__Lepidoptera
0edf4eaa4bd76d721b0c2613c6fa294f	k__Animalia;p__Arthropoda;c__Insecta;o__Diptera;f__Chaoboridae;g__Chaoborus
0ee9faa90b42b877fa5f6ec680f427b6	k__Animalia;p__Arthropoda;c__Insecta;o__Lepidoptera
0ef31ab1f44f2dd072e2a743dee1321d	k__Animalia;p__Arthropoda;c__Insecta
0f084de7e0a46a31efb87bd28b01377a	k__Animalia;p__Arthropoda;c__Insecta;o__Diptera;f__Chironomidae;g__Smittia;s__Smittia sp. 16ES
0f0c881f8bf9611b346305a6c54a4ebd	k__Animalia;p__Arthropoda;c__Insecta;o__Trichoptera;f__Phryganeidae;g__Banksiola;s__Banksiola crotchi
0f0d48ab957efb8233fd14278345e651	k__Animalia;p__Arthropoda;c__Insecta
0f0f18908a948c0cc1f79e0b358fbcf4	k__Animalia;p__Arthropoda;c__Insecta;o__Lepidoptera
0f16e8f801e2c0e388c49d1737ffed94	k__Animalia;p__Arthropoda;c__Insecta;o__Blattodea;f__Ectobiidae;g__Balta;s__Balta notulata
0f18f86e952970162f7a1105665b83b3	k__Animalia;p__Arthropoda;c__Insecta;o__Diptera;f__Lauxaniidae;g__Poecilolycia
0f1ea9ea880b78cec142797bb0a953ae	k__Animalia;p__Arthropoda;c__Insecta;o__Diptera;f__Chironomidae;g__Procladius;s__Procladius sp. 1ES
0f2078f3eb924a71e4434f738b6e4875	k__Animalia;p__Arthropoda;c__Insecta;o__Ephemeroptera;f__Ephemerellidae;g__Eurylophella
0f211f2f275b4be0b57e9c449bd51d6d	k__Animalia;p__Arthropoda;c__Insecta
0f21503dc02e74ae086809f6e7e76c8c	k__Animalia;p__Arthropoda;c__Insecta;o__Lepidoptera
0f249924dc607c2a9fe90ce428ee7140	k__Animalia;p__Arthropoda;c__Insecta
0f3164f8113f6e254bca43d2c60a2053	k__Animalia;p__Arthropoda;c__Insecta;o__Diptera;f__Tabanidae
0f345dfad4e705a35223811d67fac5ed	k__Animalia;p__Arthropoda;c__Insecta;o__Ephemeroptera;f__Caenidae;g__Caenis
0f35e4248a31ec2d9fba87aa6553ed9a	k__Animalia;p__Arthropoda;c__Insecta;o__Hymenoptera;f__Ichneumonidae;g__Hercus;s__Hercus fontinalis
0f3719247570692ba3c21ccf2731a7bb	k__Animalia;p__Arthropoda;c__Insecta;o__Hemiptera;f__Cicadellidae;g__Gyponana
0f38737ca4fe47c05ce2afd9e5a5626c	k__Animalia;p__Arthropoda;c__Insecta;o__Coleoptera;f__Cerambycidae;g__Urgleptes
0f3b0b4144fa8245de871640c5d5195e	k__Animalia;p__Arthropoda;c__Insecta;o__Diptera;f__Chironomidae;g__Cricotopus
0f408534242de97bf2c848e326e13189	k__Animalia;p__Arthropoda;c__Insecta;o__Lepidoptera
0f4c35f88549c42a7f49b66b20c14086	k__Animalia;p__Arthropoda;c__Insecta;o__Lepidoptera
0f597b09dd835af05204f657b0dff8ca	k__Animalia;p__Arthropoda;c__Insecta;o__Coleoptera;f__Hydrophilidae;g__Helocombus;s__Helocombus bifidus
0f5b78c11b233e6cfddf32093f7ba826	k__Animalia;p__Arthropoda;c__Insecta;o__Diptera;f__Simuliidae;g__Cnephia;s__Cnephia ornithophilia
0f5d2c8b97cb046b90a6f74b42bcb7dc	k__Animalia;p__Arthropoda;c__Insecta;o__Hemiptera;f__Miridae;g__Neolygus;s__Neolygus caryae
0f5d58c311d1f69c31aa18370adf6142	k__Animalia;p__Arthropoda;c__Insecta;o__Lepidoptera
0f6793eae7af776813ef12d09a34856d	k__Animalia;p__Arthropoda;c__Insecta;o__Lepidoptera;f__Noctuidae;g__Agrotis
0f7228dbcafb3ab1752262c9600e1036	k__Animalia;p__Arthropoda;c__Insecta;o__Lepidoptera
0f73095e70aaece5e1089c89129096bf	k__Animalia;p__Arthropoda;c__Arachnida;o__Trombidiformes;f__Pionidae;g__Piona
0f7694b7b17152d707ac48d8a66ad768	k__Animalia;p__Arthropoda;c__Insecta;o__Diptera;f__Chironomidae;g__Parachironomus
0f86ec3205889488cff9c333f9582592	k__Animalia;p__Arthropoda;c__Insecta
0f89928487a2d116bf75dc10f5533c9d	k__Animalia;p__Arthropoda;c__Insecta;o__Diptera;f__Chironomidae;g__Orthocladius;s__Orthocladius carlatus
0f96df4fa3055e83cfdb6f200262de03	k__Animalia;p__Arthropoda;c__Insecta
0f99a23296bdd8e89ba6fdffbde98e95	k__Animalia;p__Arthropoda;c__Insecta
0f9f4e4990e99f90517d16421eb293ef	k__Animalia;p__Arthropoda;c__Insecta;o__Diptera;f__Tipulidae;g__Tipula
0fb085efc912acff70dc00ecebbd5549	k__Animalia;p__Arthropoda;c__Insecta;o__Coleoptera;f__Elateridae;g__Ampedus
0fb3d74626d580b37206e06c360d593c	k__Animalia;p__Arthropoda;c__Insecta
0fbcbe6d9646bcc3129b619aa48f1064	k__Animalia;p__Arthropoda;c__Insecta
0fce17bde104776b15eee59551a37876	k__Animalia;p__Arthropoda;c__Insecta;o__Coleoptera;f__Tenebrionidae;g__Hymenorus;s__Hymenorus picipennis
0fce97f7319dd7cec144a748b07481da	k__Animalia;p__Arthropoda;c__Insecta;o__Coleoptera;f__Cerambycidae;g__Ecyrus;s__Ecyrus dasycerus
0fd265c58ffa9ffd8de6cff22030fbf2	k__Animalia;p__Arthropoda;c__Insecta;o__Diptera;f__Simuliidae;g__Cnephia;s__Cnephia ornithophilia
0fe17c2541bfd811160594d550941a16	k__Animalia;p__Arthropoda;c__Insecta
0fe6c351a52741ff186914d4a801ed00	k__Animalia;p__Arthropoda;c__Insecta;o__Lepidoptera
0fe757598e87b80f61d11d670b501399	k__Animalia;p__Arthropoda;c__Insecta;o__Diptera;f__Calliphoridae;g__Pollenia;s__Pollenia labialis
0fe8a72cc9c66b158fa66d52c2bee1e4	k__Animalia;p__Arthropoda;c__Arachnida;o__Trombidiformes;f__Lebertiidae;g__Lebertia
0fecb6cba65ceccd2a8ac2cc654c44ba	k__Animalia;p__Arthropoda;c__Insecta;o__Hemiptera;f__Cicadellidae;g__Gyponana
0fefdf8cba7ee56b9d5eca357bb39f81	k__Animalia;p__Arthropoda;c__Insecta;o__Lepidoptera;f__Tineidae;g__Nemapogon;s__Nemapogon granella
0ff84af5cfb7b5d25e371550a16a895c	k__Animalia;p__Arthropoda;c__Insecta;o__Lepidoptera;f__Gelechiidae;g__Pseudotelphusa;s__Pseudotelphusa quercinigracella
1005b4c2eb0bce17dfc87e7c1cacbb03	k__Animalia;p__Arthropoda;c__Insecta;o__Coleoptera;f__Cerambycidae;g__Urgleptes
100d8ef551af3ca1fa5659cfd3363562	k__Animalia;p__Arthropoda;c__Insecta;o__Coleoptera;f__Mycetophagidae;g__Litargus;s__Litargus tetraspilotus
100d9e7ed1ea4cbc4a96139d7981a98d	k__Animalia;p__Arthropoda;c__Insecta;o__Diptera;f__Culicidae;g__Culex;s__Culex territans
100ee8066354cdf8f89b26112aea44f3	k__Animalia;p__Arthropoda;c__Insecta;o__Megaloptera;f__Corydalidae;g__Chauliodes;s__Chauliodes pectinicornis
1014ecea00940645fa3c7a6b4cf278df	k__Animalia;p__Arthropoda;c__Insecta;o__Coleoptera;f__Elateridae;g__Melanotus
1018449ded7da3cfee83f22cee7d42da	k__Animalia;p__Arthropoda;c__Insecta;o__Diptera;f__Tabanidae
101c62bb574db545533812d47e753d84	k__Animalia;p__Arthropoda;c__Insecta;o__Ephemeroptera;f__Heptageniidae;g__Stenacron;s__Stenacron interpunctatum
102107856ae506ee178aec10009ae381	k__Animalia;p__Arthropoda;c__Insecta;o__Lepidoptera;f__Bucculatricidae;g__Bucculatrix
1021473027ef86b580b4a75a53eb6e3a	k__Animalia;p__Arthropoda;c__Insecta
1037589c54b29feb41c5f5cf26896331	k__Animalia;p__Arthropoda;c__Insecta;o__Diptera;f__Limoniidae;g__Euphylidorea;s__Euphylidorea platyphallus
1039dd65b5f26befa9521285011cc048	k__Animalia;p__Arthropoda;c__Insecta;o__Trichoptera;f__Leptoceridae;g__Ceraclea;s__Ceraclea mentiea
1043147d4f27c0f32c2318ef778bf8e3	k__Animalia;p__Arthropoda;c__Insecta;o__Coleoptera;f__Hydrophilidae;g__Enochrus;s__Enochrus consors
104536021039b70bdeb11200ebab0d32	k__Animalia;p__Arthropoda;c__Insecta;o__Megaloptera;f__Corydalidae;g__Chauliodes;s__Chauliodes rastricornis
104aada0265d20a486a809b4d592326e	k__Animalia;p__Arthropoda;c__Insecta
104bc27926b0bbd9e4a4b4c24cdc756d	k__Animalia;p__Arthropoda;c__Insecta;o__Hymenoptera;f__Ichneumonidae;g__Enicospilus
1063b8eff5e20668983d8e84860b1cfb	k__Animalia;p__Arthropoda;c__Insecta;o__Lepidoptera;f__Depressariidae;g__Psilocorsis
1065ccd669535d916b688a0bb2f1819c	k__Animalia;p__Arthropoda;c__Insecta;o__Diptera;f__Chironomidae;g__Microtendipes
1065f51e9fdf0e1148df1a0a8c55798b	k__Animalia;p__Arthropoda;c__Insecta;o__Diptera
106866132fd52b9d5c96c38bde87c51f	k__Animalia;p__Arthropoda;c__Insecta;o__Diptera;f__Culicidae;g__Aedes;s__Aedes vexans
1068b84423274771ff960bbca2d64de6	k__Animalia;p__Arthropoda;c__Insecta;o__Lepidoptera
10751561e072b0400b9e6a34c96bd935	k__Animalia;p__Arthropoda;c__Insecta
10797b8c747ff95ae145555ee626f931	k__Animalia;p__Arthropoda;c__Insecta;o__Diptera
107a6bce9f4b01f9ce14f3878805f7f0	k__Animalia;p__Arthropoda;c__Insecta;o__Diptera;f__Tachinidae;g__Senometopia;s__Senometopia Shima02 n. sp.
1080d2a7e49c1856aa4ad1e2a61bbefc	k__Animalia;p__Arthropoda;c__Insecta;o__Lepidoptera;f__Crambidae;g__Udea
1088ef50c600a887babcff31c60500b9	k__Animalia;p__Arthropoda;c__Insecta;o__Lepidoptera
1093793058e8462b1988fb67965541dd	k__Animalia;p__Arthropoda;c__Insecta;o__Trichoptera;f__Hydropsychidae;g__Hydropsyche;s__Hydropsyche morosa
109adffe38113f75fb530bb3a4c1e3b3	k__Animalia;p__Arthropoda;c__Insecta;o__Diptera;f__Chironomidae;g__Procladius
109ef6e02593e2cf4844a921410ba926	k__Animalia;p__Arthropoda;c__Insecta;o__Coleoptera;f__Elateridae;g__Athous;s__Athous brightwelli
10a63b0f5161363d4c6672cf02f7c3f7	k__Animalia;p__Arthropoda;c__Insecta;o__Trichoptera;f__Hydropsychidae;g__Cheumatopsyche
10a7de68a19d392a74b9cc6817a4994e	k__Animalia;p__Arthropoda;c__Arachnida;o__Araneae;f__Linyphiidae;g__Grammonota
10aa8f20f5574e5a6403af1fe5deb6c7	k__Animalia;p__Arthropoda;c__Insecta;o__Lepidoptera
10ab80f31c5c202718370dd0b1a8b743	k__Animalia;p__Arthropoda;c__Insecta;o__Psocodea;f__Psocidae;g__Psocus
10ae73e86be9f6bc63a52d1ee879f84c	k__Animalia;p__Arthropoda;c__Insecta;o__Lepidoptera
10b11a450d2d4583c640031a88074958	k__Animalia;p__Arthropoda;c__Insecta;o__Hemiptera;f__Cicadellidae;g__Gyponana
10bdee550d50ed0d03296277daee3e22	k__Animalia;p__Arthropoda;c__Insecta;o__Coleoptera;f__Elateridae;g__Melanotus
10be4a1a65db546518c6819a3a682de2	k__Animalia;p__Arthropoda;c__Insecta;o__Hemiptera;f__Aphididae;g__Phyllaphis;s__Phyllaphis fagi
10c7fcb204866e200a8e64d890fed2be	k__Animalia;p__Arthropoda;c__Insecta;o__Coleoptera;f__Tenebrionidae;g__Isomira
10cc2d8ad184fac7a30ab3efa6fff02b	k__Animalia;p__Arthropoda;c__Insecta;o__Diptera;f__Limoniidae;g__Ormosia;s__Ormosia affinis
10de11887af6b54b858aa000af309829	k__Animalia;p__Arthropoda;c__Insecta;o__Coleoptera;f__Hydrophilidae;g__Cercyon;s__Cercyon praetextatus
10e296b571d3950eeefa14e7daa8bd03	k__Animalia;p__Arthropoda;c__Insecta;o__Diptera
10ef0502c311affefefe68510211702d	k__Animalia;p__Arthropoda;c__Insecta
10f632731b22b2d6a89a4aca733bc076	k__Animalia;p__Arthropoda;c__Insecta;o__Diptera
11264eb130ed7d889b489601b6f531f1	k__Animalia;p__Arthropoda;c__Insecta;o__Diptera;f__Muscidae;g__Lispocephala;s__Lispocephala alma
1126d089b476c651ee67c498dbbcdd98	k__Animalia;p__Arthropoda;c__Insecta;o__Diptera;f__Tachinidae;g__Blepharipa;s__Blepharipa albicauda
113d8a46c7a404d167f2411656f04246	k__Animalia;p__Arthropoda;c__Insecta
11410182161adf424ba0aa8342431d39	k__Animalia;p__Arthropoda;c__Insecta;o__Coleoptera;f__Scirtidae;g__Scirtes;s__Scirtes tibialis
1142cec37645722d4592e6d1e04a9dc2	k__Animalia;p__Arthropoda;c__Insecta;o__Coleoptera;f__Scarabaeidae;g__Phyllophaga;s__Phyllophaga crenulata
114a17896643959d4ad8c47aa02d40d5	k__Animalia;p__Arthropoda;c__Insecta;o__Lepidoptera
1150c213fb0d8fcaf2dd25b8f4a2a3cc	k__Animalia;p__Arthropoda;c__Insecta;o__Lepidoptera
1153b82fc2ad9fca13eae283e26bea25	k__Animalia;p__Arthropoda;c__Insecta;o__Trichoptera;f__Hydropsychidae;g__Hydropsyche;s__Hydropsyche morosa
1153badc866e7b99e47628c9699d157e	k__Animalia;p__Arthropoda;c__Insecta;o__Lepidoptera
11541b6dbf8add2299d8e6e00e46e19b	k__Animalia;p__Arthropoda;c__Insecta;o__Ephemeroptera;f__Caenidae;g__Caenis
1157a7d265b4a36b2eb9d90919209a73	k__Animalia;p__Arthropoda;c__Insecta;o__Diptera
115eec980808fb6a12eb1c38d4d83f8d	k__Animalia;p__Arthropoda;c__Insecta
11612b1bbc0fe8f1da48e70eeafe8aba	k__Animalia;p__Arthropoda;c__Insecta;o__Ephemeroptera;f__Heptageniidae;g__Maccaffertium;s__Maccaffertium modestum
116426d9984a35ee6ca327bb70a08f60	k__Animalia;p__Arthropoda;c__Insecta
116fa7f08ba444d7cebd2f164d63b356	k__Animalia;p__Arthropoda;c__Insecta
117183bae963134de3b804c857895525	k__Animalia;p__Arthropoda;c__Insecta;o__Lepidoptera
1178b01abd9fb48d8e6798696f4a2d97	k__Animalia;p__Arthropoda;c__Insecta;o__Ephemeroptera;f__Heptageniidae;g__Maccaffertium;s__Maccaffertium terminatum
11834f8f1d066cb4762a94fe23079b72	k__Animalia;p__Arthropoda;c__Insecta;o__Diptera
1184afe9b7e1411f336a88dfd00fc1da	k__Animalia;p__Arthropoda;c__Insecta;o__Diptera;f__Anisopodidae;g__Sylvicola;s__Sylvicola alternatus
118f57742ff956ecf7dccac0b0b18c64	k__Animalia;p__Arthropoda;c__Insecta;o__Diptera;f__Culicidae;g__Aedes;s__Aedes japonicus
1190a60bf2ff0d3900e5534eff032738	k__Animalia;p__Arthropoda;c__Insecta;o__Trichoptera;f__Hydropsychidae;g__Hydropsyche;s__Hydropsyche morosa
119767a578fc355e03957d5970470511	k__Animalia;p__Arthropoda;c__Insecta;o__Coleoptera;f__Elateridae;g__Melanotus;s__Melanotus hyslopi
119fd691de5b06ab015a540d7eda0a7a	k__Animalia;p__Arthropoda;c__Insecta;o__Hemiptera;f__Cicadellidae;g__Gyponana
11a90682b418eecc7e7ad760ba05ee37	k__Animalia;p__Arthropoda;c__Insecta;o__Lepidoptera;f__Tortricidae
11ab53f8caf9153a0b0716b629a5e16e	k__Animalia;p__Arthropoda;c__Insecta;o__Coleoptera;f__Synchroidae;g__Synchroa;s__Synchroa punctata
11ace8749e4aa4e50081c6a1ba7868b6	k__Animalia;p__Arthropoda;c__Insecta;o__Diptera
11ad94865bacd1efc87afc30e0a16fe9	k__Animalia;p__Arthropoda;c__Insecta;o__Lepidoptera
11adc769bf11474841f62b2246c5a8b4	k__Animalia;p__Arthropoda;c__Insecta;o__Coleoptera;f__Elateridae;g__Hemicrepidius;s__Hemicrepidius memnonius
11ae47b43646b7d313371b5516260e36	k__Animalia;p__Arthropoda;c__Insecta
11ae6cfcfe0482ad77e28210c6bf9d9c	k__Animalia;p__Arthropoda;c__Insecta;o__Diptera
11af73661ef6798f6ea0a24439afdb28	k__Animalia;p__Arthropoda;c__Insecta;o__Lepidoptera
11b26c40a954b011601f31d6a1010f97	k__Animalia;p__Arthropoda;c__Insecta;o__Lepidoptera;f__Erebidae;g__Idia;s__Idia rotundalis
11b89f913856959f8aa4892f6b5f75c9	k__Animalia;p__Arthropoda;c__Insecta
11c670747d45b72bc70f49dd1486055e	k__Animalia;p__Arthropoda;c__Insecta;o__Diptera;f__Ceratopogonidae;g__Forcipomyia
11c7b05097a277e2b7c255d5ed385ac9	k__Animalia;p__Arthropoda;c__Arachnida;o__Trombidiformes;f__Arrenuridae;g__Arrenurus
11c7d79b279742d5af3d0d74deca2ce9	k__Animalia;p__Arthropoda;c__Insecta;o__Diptera;f__Psychodidae;g__Lutzomyia;s__Lutzomyia longipalpis
11d84dde15092b49f1b43b4029ab3afa	k__Animalia;p__Arthropoda;c__Insecta;o__Diptera;f__Limoniidae;g__Metalimnobia
11e20f316087a5694a6bd1f374faa18c	k__Animalia;p__Arthropoda;c__Insecta;o__Coleoptera;f__Hydrophilidae;g__Helocombus;s__Helocombus bifidus
11e748a525f75f587f5b3a2ef75f640f	k__Animalia;p__Arthropoda;c__Insecta;o__Diptera
11e7b6df3cc94d500c6bf46818b42a0e	k__Animalia;p__Arthropoda;c__Insecta;o__Lepidoptera
11f8dea5187fccf910dd726c719038bf	k__Animalia;p__Arthropoda;c__Insecta
11fba4c34aca4d053812f2611d7b9ed0	k__Animalia;p__Arthropoda;c__Insecta;o__Coleoptera;f__Elateridae;g__Hemicrepidius;s__Hemicrepidius memnonius
120220f4f141f4d4a51121d3cb250a5e	k__Animalia;p__Arthropoda;c__Insecta;o__Coleoptera;f__Scarabaeidae;g__Phyllophaga;s__Phyllophaga anxia
12053238a977f382a7339a3228c8bb83	k__Animalia;p__Arthropoda;c__Insecta;o__Coleoptera;f__Gyrinidae;g__Gyrinus;s__Gyrinus pugionis
120651e72a26ab5167ae6a7a855805cc	k__Animalia;p__Arthropoda;c__Insecta;o__Lepidoptera;f__Tortricidae;g__Choristoneura;s__Choristoneura fractivittana
1210d95c4263600af29dc79df7e2137f	k__Animalia;p__Arthropoda;c__Insecta;o__Lepidoptera
122b95313ceb53f76c1459fc1f625f3d	k__Animalia;p__Arthropoda;c__Insecta;o__Lepidoptera
1231d147df39b719ba80a6c67f1ac354	k__Animalia;p__Arthropoda;c__Insecta
123257d03a3d581b9cd78287d774a582	k__Animalia;p__Arthropoda;c__Arachnida;o__Araneae;f__Philodromidae;g__Philodromus;s__Philodromus keyserlingi
12334db96c1c3991ce9142a7421c36f4	k__Animalia;p__Arthropoda;c__Insecta;o__Hemiptera;f__Cicadellidae;g__Gyponana
1236653f06f43600dd900ca0761ea4cd	k__Animalia;p__Arthropoda;c__Insecta;o__Ephemeroptera;f__Caenidae;g__Caenis
123950dd8db5d5efd3f81d7381ba683b	k__Animalia;p__Arthropoda;c__Insecta;o__Diptera;f__Tabanidae;g__Chrysops
123f67f08d06c2d92ccc56d0157e6f36	k__Animalia;p__Arthropoda;c__Insecta;o__Diptera;f__Chironomidae;g__Tanytarsus
123fbd60650c116c3b5cb978ee21883f	k__Animalia;p__Arthropoda;c__Arachnida;o__Trombidiformes;f__Tetranychidae;g__Tetranychus
12472b3cfd660bdf1f69a2aa6cd7b973	k__Animalia;p__Arthropoda;c__Insecta;o__Diptera;f__Limoniidae;g__Atarba;s__Atarba picticornis
124989247cfcd26473b021c7e35fdecf	k__Animalia;p__Arthropoda
124a5628b8403ce7ac1c4ce3a2a77191	k__Animalia;p__Arthropoda;c__Insecta;o__Lepidoptera;f__Gelechiidae;g__Chionodes
1256e433db4e0ae931fbf072b415fd0f	k__Animalia;p__Arthropoda;c__Insecta;o__Coleoptera
125a7e25620ced220c4dc023ec27a8e4	k__Animalia;p__Arthropoda;c__Insecta;o__Diptera;f__Chironomidae;g__Pseudochironomus;s__Pseudochironomus sp. JM-2006
125ee93db7e266040ea82cda71bc6c8a	k__Animalia;p__Arthropoda;c__Insecta;o__Diptera;f__Tachinidae;g__Strongygaster
1270fa2616db6ae6ba463d032179031c	k__Animalia;p__Arthropoda;c__Insecta;o__Diptera
12813bdb742c420501a9587afdb0eb95	k__Animalia;p__Arthropoda;c__Insecta
1282ac3ca24a0de384e65acc3d313c05	k__Animalia;p__Arthropoda;c__Insecta;o__Lepidoptera
128921f70e2d58d3e8b6e115a25eea10	k__Animalia;p__Arthropoda;c__Insecta;o__Lepidoptera;f__Depressariidae;g__Psilocorsis
12a149df2e81f0a065d8f9555dc42d37	k__Animalia;p__Arthropoda;c__Insecta;o__Lepidoptera;f__Gelechiidae;g__Coleotechnites
12a2110edac7748fc961e0d76adafafe	k__Animalia;p__Arthropoda;c__Insecta;o__Diptera;f__Tipulidae;g__Nephrotoma
12a47f39b8cab1441bc805bd6706069d	k__Animalia;p__Arthropoda;c__Insecta;o__Diptera;f__Chironomidae;g__Ablabesmyia;s__Ablabesmyia americana
12abe8f980d15a5079ba0c11b026de88	k__Animalia;p__Arthropoda;c__Insecta
12b0c4cb8ba51bbeae84673695b25736	k__Animalia;p__Arthropoda;c__Insecta;o__Diptera;f__Sphaeroceridae;g__Leptocera;s__Leptocera erythrocera
12b2b2930c293fc0994343646ea9da9f	k__Animalia;p__Arthropoda;c__Arachnida;o__Araneae;f__Dictynidae;g__Emblyna;s__Emblyna annulipes
12b82d8b480ab2dfc13a76daf704f254	k__Animalia;p__Arthropoda;c__Insecta;o__Coleoptera;f__Elateridae;g__Hemicrepidius;s__Hemicrepidius memnonius
12bb852fbada5cd81f6e1f192706c39c	k__Animalia;p__Arthropoda;c__Insecta
12c04e9ccd75724608379f2611fb2a54	k__Animalia;p__Arthropoda;c__Insecta;o__Ephemeroptera;f__Heptageniidae;g__Leucrocuta;s__Leucrocuta maculipennis
12c6b501efd9262511da249e6e018376	k__Animalia;p__Arthropoda;c__Insecta;o__Ephemeroptera;f__Siphlonuridae;g__Siphlonurus;s__Siphlonurus alternatus
12d0a3e44fd84d31345b60beef782a8e	k__Animalia;p__Arthropoda;c__Insecta;o__Ephemeroptera;f__Caenidae;g__Caenis
12d10dbefcf3be1581a75998379790b9	k__Animalia;p__Arthropoda;c__Insecta;o__Hemiptera;f__Cicadellidae;g__Gyponana
12d7f441913a4fc168af3bf330d6bcb5	k__Animalia;p__Arthropoda;c__Insecta;o__Lepidoptera;f__Erebidae;g__Hypena;s__Hypena scabra
12e42b9fce847feb065cb7f88bfb73df	k__Animalia;p__Arthropoda;c__Insecta;o__Ephemeroptera;f__Heptageniidae;g__Stenonema;s__Stenonema femoratum
12e60344da965b91e280fc7914ceb7dd	k__Animalia;p__Arthropoda;c__Insecta;o__Lepidoptera
12e97f1f0035462dc73782ffa2c68aff	k__Animalia;p__Arthropoda;c__Insecta;o__Lepidoptera;f__Erebidae;g__Hyphantria;s__Hyphantria cunea
12f6c854e0f6e3d0aa228707820244a0	k__Animalia;p__Arthropoda;c__Insecta;o__Lepidoptera
12f7a4dfd4b07c353595d11f16b64286	k__Animalia;p__Arthropoda;c__Insecta;o__Diptera
12f7c7a9b5dfbe8625b041bca0713346	k__Animalia;p__Arthropoda;c__Insecta;o__Diptera;f__Chironomidae;g__Chironomus
12fb0bf07ff48ace6c99c4b4cba71520	k__Animalia;p__Arthropoda;c__Insecta;o__Diptera
13029ce1e293d489337b3d1d834fc4c2	k__Animalia;p__Arthropoda;c__Insecta;o__Diptera;f__Culicidae;g__Culex;s__Culex zombaensis
130398046c959396a885566d5e3d5315	k__Animalia;p__Arthropoda;c__Insecta;o__Diptera;f__Chironomidae
13056df3f30cd9f29714881b1b934470	k__Animalia;p__Arthropoda;c__Insecta
13112d7582a661fd27dd46b91ba46445	k__Animalia;p__Arthropoda;c__Insecta;o__Diptera;f__Ceratopogonidae;g__Palpomyia
13182d02caa1e75254b8b4eaa26c8b5c	k__Animalia;p__Arthropoda;c__Insecta;o__Lepidoptera
131dedfcc47e889f918f17d12a50550c	k__Animalia;p__Arthropoda;c__Insecta;o__Coleoptera;f__Brentidae;g__Arrhenodes;s__Arrhenodes minutus
132145eb0c355d36d16ecec787c370fd	k__Animalia;p__Arthropoda;c__Insecta
13214f32772875e5efb1e0cdee186214	k__Animalia;p__Arthropoda;c__Insecta;o__Coleoptera;f__Hydrophilidae;g__Helocombus;s__Helocombus bifidus
13235e32c876fdd2e5f5136f9c96f359	k__Animalia;p__Arthropoda;c__Insecta;o__Coleoptera;f__Elateridae;g__Melanotus
132f6e5aadf00faea7cdc07d33b9c106	k__Animalia;p__Arthropoda;c__Insecta
1336845dd2eae900aa2b0743fe58ca11	k__Animalia;p__Arthropoda;c__Insecta
13397971f64e2668d3ee1d75acf9ae00	k__Animalia;p__Arthropoda;c__Insecta;o__Lepidoptera
1347434c4bc7ce544cd90a41df1486b2	k__Animalia;p__Arthropoda;c__Insecta;o__Diptera;f__Psychodidae;g__Lutzomyia;s__Lutzomyia longipalpis
134ec88b3ab6e584e520ad33f609fb64	k__Animalia;p__Arthropoda;c__Insecta;o__Diptera;f__Culicidae;g__Aedes;s__Aedes provocans
13524070ec6e046e5f6a255c44cf2775	k__Animalia;p__Arthropoda;c__Insecta;o__Diptera;f__Chironomidae
13600c344c5b7470426716719e7094b3	k__Animalia;p__Arthropoda;c__Insecta;o__Trichoptera;f__Leptoceridae;g__Ceraclea;s__Ceraclea mentiea
13614a602369becba913228a8caf74ab	k__Animalia;p__Arthropoda;c__Insecta;o__Hemiptera;f__Cicadellidae;g__Gyponana
136b22a03c0aec93b842eb23cf74443f	k__Animalia;p__Arthropoda;c__Insecta
13701ca8e6b99a0fb7c00ef078664b67	k__Animalia;p__Arthropoda;c__Insecta;o__Diptera
13741ad2a10befe00ba6bdd64396ab47	k__Animalia;p__Arthropoda;c__Insecta
13746ca22fd817b163a3211ef13b3f6b	k__Animalia;p__Arthropoda;c__Insecta
13768f34a2b146e756f566300f2f0b23	k__Animalia;p__Arthropoda;c__Insecta;o__Hemiptera;f__Gerridae;g__Rheumatobates;s__Rheumatobates rileyi
13793c61f6abd0e3f0aced17fbb42e06	k__Animalia;p__Arthropoda;c__Insecta;o__Ephemeroptera;f__Heptageniidae;g__Maccaffertium;s__Maccaffertium terminatum
1385c880de82de909941ecad66214833	k__Animalia;p__Arthropoda;c__Insecta;o__Lepidoptera;f__Erebidae;g__Idia
1386f8c55034a95579d777d77ee20aac	k__Animalia;p__Arthropoda;c__Insecta;o__Coleoptera;f__Scarabaeidae;g__Serica
138c70a0b1355c2df77c47c24b32de97	k__Animalia;p__Arthropoda;c__Insecta;o__Coleoptera;f__Elateridae;g__Ampedus
139c23366cf5c0a1b9ee1a1b35075ebe	k__Animalia;p__Arthropoda;c__Insecta;o__Lepidoptera
13a16573f73ce93b9ce94ff412999ea0	k__Animalia;p__Arthropoda;c__Insecta;o__Lepidoptera;f__Geometridae;g__Macaria
13a52675599088d8e6f763753f14aa13	k__Animalia;p__Arthropoda;c__Insecta;o__Trichoptera;f__Sericostomatidae;g__Agarodes
13ad29664abcc37e0587761b86bfea98	k__Animalia;p__Arthropoda;c__Insecta;o__Lepidoptera;f__Noctuidae;g__Agrotis;s__Agrotis ipsilon
13af746fd6534825531468cbe6937725	k__Animalia;p__Arthropoda;c__Insecta;o__Psocodea;f__Lachesillidae;g__Lachesilla;s__Lachesilla pedicularia
13c04fc9f1216f20f598377de56b4b9a	k__Animalia;p__Arthropoda;c__Insecta
13c2959f4d0b7a8c66f857ebecfbd0b7	k__Animalia;p__Arthropoda;c__Insecta;o__Lepidoptera
13d22889fbcc4c00c426138797a0c42d	k__Animalia;p__Arthropoda;c__Insecta;o__Lepidoptera;f__Tischeriidae;g__Coptotriche
13d44277432a57aae6364daa654ddec0	k__Animalia;p__Arthropoda;c__Insecta;o__Neuroptera;f__Hemerobiidae;g__Wesmaelius;s__Wesmaelius longifrons
13e0f58b06b1d8c8f714bd96fa6062f0	k__Animalia;p__Arthropoda;c__Insecta;o__Lepidoptera;f__Tortricidae;g__Argyrotaenia;s__Argyrotaenia mariana
13e6d90c4bf04999489f52d8047912ea	k__Animalia;p__Arthropoda;c__Insecta;o__Blattodea;f__Ectobiidae;g__Parcoblatta
13e7cd4613fe8e2a4b8c5bd9851fa8d2	k__Animalia;p__Arthropoda;c__Insecta;o__Ephemeroptera;f__Heptageniidae;g__Maccaffertium;s__Maccaffertium mediopunctatum
13ec1616df0b2ecf07774912a26792ed	k__Animalia;p__Arthropoda;c__Insecta;o__Hemiptera;f__Cicadellidae;g__Gyponana
13f815fe8c5a954f71c70f4fefda0844	k__Animalia;p__Arthropoda;c__Arachnida;o__Trombidiformes;f__Pionidae;g__Piona
140709dda8cec8541b9e8144ac03bcfd	k__Animalia;p__Arthropoda;c__Insecta;o__Coleoptera;f__Scirtidae;g__Scirtes;s__Scirtes tibialis
140715c27dbb886b8ef9681e67d0bf75	k__Animalia;p__Arthropoda;c__Insecta;o__Diptera;f__Chironomidae;g__Ablabesmyia;s__Ablabesmyia americana
140b914ee5fb7fab51ce432dcdd4f794	k__Animalia;p__Arthropoda;c__Insecta;o__Lepidoptera
140f404c7683acfd7a9f4ebb9ba125e4	k__Animalia;p__Arthropoda;c__Insecta;o__Diptera;f__Culicidae
140fe0a1b948b39253d95a9e792515c0	k__Animalia;p__Arthropoda;c__Insecta;o__Lepidoptera
14208bc275a9d0d69a9292f2b4a5d38b	k__Animalia;p__Arthropoda;c__Insecta;o__Diptera;f__Psychodidae;g__Psychoda;s__Psychoda alternata
142a836fa230a0e3fb049ce772f71c9c	k__Animalia;p__Arthropoda;c__Insecta;o__Lepidoptera
142ff524aacf5fe74698f0f974f6a610	k__Animalia;p__Arthropoda;c__Insecta;o__Lepidoptera;f__Sphingidae
14324e86ed097550c25a0167bab11d78	k__Animalia;p__Arthropoda;c__Insecta;o__Lepidoptera;f__Geometridae;g__Eufidonia
143d7307511226a862dd064e2a8daf41	k__Animalia;p__Arthropoda;c__Insecta;o__Coleoptera;f__Cerambycidae;g__Monochamus
143fc0a61757a3592a104e4edf39a04a	k__Animalia;p__Arthropoda;c__Insecta;o__Diptera;f__Mycetophilidae;g__Mycetophila
14407ae6259d2b7169fc8653888ee7a3	k__Animalia;p__Arthropoda;c__Insecta;o__Diptera;f__Chaoboridae;g__Chaoborus;s__Chaoborus punctipennis
1444be5a5fdd75be12a8592116ee6cc6	k__Animalia;p__Arthropoda;c__Insecta;o__Diptera;f__Chironomidae;g__Orthocladius
144940d0ac970fe221ee9bca859b0d4c	k__Animalia;p__Arthropoda;c__Insecta;o__Diptera;f__Chaoboridae;g__Chaoborus
144f86a5c4ae5c9de9d352d864778194	k__Animalia;p__Arthropoda;c__Insecta;o__Trichoptera;f__Hydropsychidae;g__Hydropsyche;s__Hydropsyche betteni
14562069958b2cecffea9f844a7a9d3e	k__Animalia;p__Arthropoda;c__Insecta;o__Orthoptera;f__Tettigoniidae;g__Catoptropteryx;s__Catoptropteryx aurita
14564fb527774958c1a4bb1db802ed9f	k__Animalia;p__Arthropoda;c__Insecta;o__Trichoptera;f__Leptoceridae;g__Triaenodes
145ba2ea680b07912b59d1a3b5174c52	k__Animalia;p__Arthropoda;c__Insecta;o__Diptera;f__Culicidae;g__Aedes;s__Aedes provocans
14612f1cfeffd5bfae1bbcf515fac61b	k__Animalia;p__Arthropoda;c__Insecta;o__Lepidoptera
146dfcd3baff6a1d025a1a376bf717c7	k__Animalia;p__Arthropoda;c__Insecta
14768d527945ea424164d870ae9ad599	k__Animalia;p__Arthropoda;c__Insecta;o__Diptera;f__Chironomidae;g__Microtendipes
14886cc3522875fdb29ab55c86962f09	k__Animalia;p__Arthropoda;c__Insecta;o__Diptera;f__Culicidae;g__Aedes;s__Aedes albopictus
1496f4cba57507722bc120ade0157b6c	k__Animalia;p__Arthropoda;c__Insecta;o__Diptera;f__Anthomyiidae;g__Delia
1497e20ba619bed9588dfb688ddcae98	k__Animalia;p__Arthropoda;c__Insecta;o__Coleoptera;f__Scarabaeidae;g__Phyllophaga
149ec1a9535bb3e4644035f1d9cd1431	k__Animalia;p__Arthropoda;c__Insecta;o__Trichoptera;f__Hydropsychidae;g__Hydropsyche;s__Hydropsyche phalerata
14a32aa9262abab9302681822e6549dd	k__Animalia;p__Arthropoda;c__Insecta
14a529450940a59e218b1962597fb240	k__Animalia;p__Arthropoda;c__Insecta;o__Trichoptera;f__Phryganeidae;g__Ptilostomis;s__Ptilostomis ocellifera
14b354b23d628277a89d17f02737eaea	k__Animalia;p__Arthropoda;c__Insecta;o__Diptera
14cfe2878dc513cb4f16096958db6e27	k__Animalia;p__Arthropoda;c__Insecta
14d05aadda9acb55f19e71f4ff257be3	k__Animalia;p__Arthropoda;c__Insecta;o__Diptera;f__Tipulidae;g__Nephrotoma;s__Nephrotoma ferruginea
14d14bef0f922ee8c0b4da10e8ea7183	k__Animalia;p__Arthropoda;c__Insecta;o__Diptera;f__Chironomidae;g__Tanytarsus;s__Tanytarsus mendax
14d4130aff125d7c2d3ddac0d7f54bb2	k__Animalia;p__Arthropoda;c__Insecta;o__Lepidoptera
14d67b221c379705a38becf92bf6130c	k__Animalia;p__Arthropoda;c__Insecta;o__Diptera;f__Chaoboridae;g__Chaoborus;s__Chaoborus punctipennis
14d75190137feb45a204ebf62afcdf9e	k__Animalia;p__Arthropoda;c__Insecta;o__Hemiptera;f__Miridae;g__Deraeocoris
14d8a608745ed8e9fb614f958b365d4b	k__Animalia;p__Arthropoda;c__Insecta;o__Lepidoptera
14dbfd6b69bc7fb7bd536e9bcb56bdaf	k__Animalia;p__Arthropoda;c__Insecta;o__Diptera;f__Chironomidae;g__Ablabesmyia;s__Ablabesmyia cf. pulchripennis
14e36b29b9e7491b7e3f178e3c6cddb5	k__Animalia;p__Arthropoda;c__Insecta;o__Diptera;f__Tabanidae;g__Hybomitra
14e8b28979f83c733ae19a06dcd03bd9	k__Animalia;p__Arthropoda;c__Insecta;o__Ephemeroptera;f__Ephemeridae;g__Hexagenia;s__Hexagenia limbata
14e8bcaa73949b1ce46aa0d563b11b8e	k__Animalia;p__Arthropoda;c__Insecta;o__Lepidoptera
14f3ab7105c00bafdd25f5afc40eec16	k__Animalia;p__Arthropoda;c__Insecta
14f5980fbe8d3dea0c316e1fa5df0de7	k__Animalia;p__Arthropoda;c__Insecta;o__Diptera;f__Stratiomyidae;g__Beris;s__Beris hauseri
14f8549f93992b64a4b4eacc1e858bdd	k__Animalia;p__Arthropoda;c__Insecta
14fb1cf2d3fa1a02e275993264b98289	k__Animalia;p__Arthropoda;c__Arachnida;o__Araneae;f__Linyphiidae;g__Grammonota
15026701e67c14acc6da34251e1b8ec4	k__Animalia;p__Arthropoda;c__Insecta
150e9c7c6884deb23b13cf6b738e649e	k__Animalia;p__Arthropoda;c__Insecta;o__Hemiptera;f__Miridae;g__Phytocoris;s__Phytocoris conspurcatus
15146fa899617f1eb162089c28c6d0b6	k__Animalia;p__Arthropoda;c__Insecta;o__Trichoptera;f__Phryganeidae;g__Agrypnia;s__Agrypnia vestita
1520ef759e7f1815b1bf0cf1fc5df139	k__Animalia;p__Arthropoda;c__Insecta;o__Diptera;f__Culicidae
152e0e3337c47f86c18a60295a4a49c4	k__Animalia;p__Arthropoda;c__Insecta;o__Trichoptera;f__Leptoceridae;g__Ceraclea;s__Ceraclea mentiea
1531c9a55e363e3d2be939d6dddc6f9c	k__Animalia;p__Arthropoda;c__Insecta;o__Hymenoptera;f__Ichneumonidae
1535f45412b5318ecb725de0bda8d6a6	k__Animalia;p__Arthropoda;c__Insecta
153a1bbda2202ed70bb7bd47ff4b4b51	k__Animalia;p__Arthropoda;c__Insecta;o__Coleoptera;f__Silphidae;g__Necrodes;s__Necrodes surinamensis
153aaea70c1b4143728ccad74296a629	k__Animalia;p__Arthropoda;c__Insecta;o__Diptera
153b8de33231a3512d363e6288783ded	k__Animalia;p__Arthropoda;c__Insecta;o__Hemiptera;f__Aphididae;g__Acyrthosiphon;s__Acyrthosiphon pisum
153c89ba5de09f2ca21bb3840ec2d7c7	k__Animalia;p__Arthropoda;c__Insecta;o__Trichoptera;f__Phryganeidae;g__Agrypnia;s__Agrypnia vestita
153f4bb8536ed8df2a55f89a6bdc031c	k__Animalia;p__Arthropoda;c__Insecta;o__Diptera;f__Chironomidae;g__Chironomus;s__Chironomus stigmaterus
153fc24d8992a2e0a2a62de47727efc9	k__Animalia;p__Arthropoda;c__Insecta
1544aa3432670d54d98013039ce63829	k__Animalia;p__Arthropoda;c__Insecta;o__Ephemeroptera;f__Heptageniidae;g__Maccaffertium;s__Maccaffertium terminatum
154957c3eda05b3d1e3fedcd9adc5247	k__Animalia;p__Arthropoda;c__Insecta;o__Lepidoptera;f__Tortricidae;g__Epinotia;s__Epinotia solicitana
15503a5641297b14ecafbbe28e75488b	k__Animalia;p__Arthropoda;c__Insecta;o__Diptera;f__Chaoboridae;g__Chaoborus;s__Chaoborus punctipennis
15615789fe6f35cb1cf92d0eacb2ef56	k__Animalia;p__Arthropoda;c__Insecta;o__Psocodea;f__Amphipsocidae;g__Polypsocus;s__Polypsocus corruptus
15624801b2ea5e6251daf0d614cf7750	k__Animalia;p__Arthropoda;c__Insecta;o__Diptera;f__Sciaridae;g__Pseudolycoriella
156f694cdb4cfdbd2a6a43fcd0a46efe	k__Animalia;p__Arthropoda;c__Insecta;o__Coleoptera;f__Elateridae;g__Melanotus
158625d75a3e5672915b5b7dde4ad6a3	k__Animalia;p__Arthropoda;c__Insecta
1588fe9c00d20cb978600692eeebdd8a	k__Animalia;p__Arthropoda;c__Insecta;o__Lepidoptera;f__Geometridae;g__Eupithecia;s__Eupithecia annulata
1595a61debf8cc5ea5676a2b9245165a	k__Animalia;p__Arthropoda;c__Insecta
1599b1cb541938729b721f96e6118499	k__Animalia;p__Arthropoda;c__Insecta;o__Lepidoptera
159a12a178f42466efd5a778760df7dd	k__Animalia;p__Arthropoda;c__Insecta;o__Diptera;f__Chaoboridae;g__Chaoborus
159e554e9001c46cfdf42730a1bb7c36	k__Animalia;p__Arthropoda;c__Insecta;o__Lepidoptera
159f95b9e5d3489a5bfed93177a444b6	k__Animalia;p__Arthropoda;c__Insecta;o__Trichoptera;f__Leptoceridae;g__Ceraclea;s__Ceraclea transversa
15abc8a40ab89895750056a2f383020e	k__Animalia;p__Arthropoda;c__Insecta;o__Coleoptera;f__Scarabaeidae;g__Phyllophaga;s__Phyllophaga drakii
15b00351c6b213254a97584da9d09c1a	k__Animalia;p__Arthropoda;c__Insecta;o__Lepidoptera
15bafc7eefa55eddfb4b254011014df1	k__Animalia;p__Arthropoda;c__Insecta;o__Diptera;f__Chironomidae;g__Polypedilum
15bc0d81429d9681f7ef29bea769b250	k__Animalia;p__Arthropoda;c__Insecta;o__Psocodea;f__Psocidae;g__Metylophorus;s__Metylophorus novaescotiae
15c319e27b74236cb62ab2829de5bafa	k__Animalia;p__Arthropoda;c__Insecta;o__Diptera;f__Limoniidae;g__Pseudolimnophila
15c563a39f772c3008269bb6ca807368	k__Animalia;p__Arthropoda;c__Insecta;o__Ephemeroptera;f__Heptageniidae;g__Maccaffertium;s__Maccaffertium mediopunctatum
15eea725a9e462b42b50a051dbfbfdf9	k__Animalia;p__Arthropoda;c__Insecta;o__Coleoptera;f__Elateridae;g__Melanotus
15f5f9bbf51ec39f5d52f49fcf2099a8	k__Animalia;p__Arthropoda;c__Insecta;o__Diptera;f__Chironomidae;g__Chironomus
15fbc6bd0f9d9d6ff00df8cb10566e59	k__Animalia;p__Arthropoda;c__Insecta;o__Coleoptera;f__Elateridae;g__Melanotus
15fe5c9952672b127bdca23879b712ee	k__Animalia;p__Arthropoda;c__Insecta;o__Coleoptera;f__Elateridae;g__Melanotus;s__Melanotus hyslopi
15fea1e6c3350df155221a660394d1fe	k__Animalia;p__Arthropoda;c__Insecta;o__Hemiptera;f__Miridae;g__Phytocoris
1605a43eaba004abf6edbaeefd0d5f47	k__Animalia;p__Arthropoda;c__Insecta;o__Trichoptera;f__Limnephilidae;g__Platycentropus;s__Platycentropus radiatus
160a9917b643acb5029da552414bdf13	k__Animalia;p__Arthropoda;c__Insecta
160f3cbc9c228ab406f21ea4fc51b364	k__Animalia;p__Arthropoda
16184f75206bde67514d821abd321e08	k__Animalia;p__Arthropoda;c__Insecta;o__Diptera
161b5204f88b7c3bfc6b0d35d8b7fa6a	k__Animalia;p__Arthropoda;c__Insecta;o__Hymenoptera;f__Ichneumonidae;g__Netelia
1627274020dceb322fbcba6d679c400e	k__Animalia;p__Arthropoda;c__Arachnida;o__Araneae;f__Linyphiidae;g__Pityohyphantes;s__Pityohyphantes costatus
162dedee3204b822b5becb7b6b646e11	k__Animalia;p__Arthropoda;c__Insecta;o__Hemiptera;f__Cimicidae;g__Cimex;s__Cimex adjunctus
163602c2d3e255168b1dc2881510e685	k__Animalia;p__Arthropoda;c__Insecta;o__Lepidoptera
1640015a658efb9b538ac53402271494	k__Animalia;p__Arthropoda;c__Insecta;o__Hymenoptera;f__Ichneumonidae;g__Euceros
164c944a141e77e493bb4e36227c15a1	k__Animalia;p__Arthropoda;c__Insecta;o__Diptera;f__Chironomidae;g__Dicrotendipes;s__Dicrotendipes modestus
164dc80b1e6798e44bb9b5f4cd640277	k__Animalia;p__Arthropoda;c__Insecta;o__Coleoptera;f__Hydrophilidae;g__Cercyon;s__Cercyon praetextatus
164ea3f51740451755da4b24df270b78	k__Animalia;p__Arthropoda;c__Insecta
1653278f63d7b5422d701acf6ee2724a	k__Animalia;p__Arthropoda;c__Insecta;o__Trichoptera
165d5aa5882961e95ca08c576fb3c84a	k__Animalia;p__Arthropoda;c__Insecta;o__Lepidoptera
165ebcf3a82f90251023ccb375dc04b8	k__Animalia;p__Arthropoda;c__Insecta;o__Trichoptera;f__Philopotamidae;g__Chimarra;s__Chimarra socia
166250a0b46906710c0e3b652dfdca41	k__Animalia;p__Arthropoda;c__Insecta;o__Lepidoptera
1671d048b9695f463472c5cc5248cee5	k__Animalia;p__Arthropoda;c__Insecta
1676d3b7b29ad6371b8e67b2b16bc78d	k__Animalia;p__Arthropoda;c__Insecta
167b4d1cd64ce89afaf2d2ba4c9f4e81	k__Animalia;p__Arthropoda;c__Arachnida;o__Trombidiformes;f__Pionidae;g__Piona
16814ab66c30446621e46ab5889ef662	k__Animalia;p__Arthropoda;c__Insecta;o__Lepidoptera;f__Tortricidae;g__Clepsis;s__Clepsis virescana
168ba4f4f7d82aed79c52b5ef6de71b9	k__Animalia;p__Arthropoda;c__Insecta;o__Trichoptera;f__Hydropsychidae;g__Cheumatopsyche
16a1004ab6ba40ce09b857d62ad036d7	k__Animalia;p__Arthropoda;c__Insecta;o__Ephemeroptera;f__Heptageniidae;g__Stenonema;s__Stenonema femoratum
16a89565c6ad82e8cd939840aab287be	k__Animalia;p__Arthropoda;c__Insecta;o__Diptera
16a91bc39442f7d417dfe783ad7daeee	k__Animalia;p__Arthropoda
16af05a9cac648b5272109c3c99c0596	k__Animalia;p__Arthropoda;c__Insecta;o__Lepidoptera
16b1c712effc4ab6d9fe2380df2b0854	k__Animalia;p__Arthropoda;c__Insecta;o__Coleoptera;f__Elateridae;g__Melanotus;s__Melanotus hyslopi
16e34b94c79c0506602bda580fa7988b	k__Animalia;p__Arthropoda;c__Insecta
16e4f01d230cba4dd209a841e5fe99ca	k__Animalia;p__Arthropoda;c__Insecta;o__Psocodea;f__Psocidae;g__Blaste
16f8c3a7fab0e910cb3b8a754b3c8315	k__Animalia;p__Arthropoda;c__Insecta;o__Coleoptera;f__Elateridae;g__Melanotus;s__Melanotus hyslopi
16f9014d36ebc2d7a643e64dff31f94f	k__Animalia;p__Arthropoda;c__Insecta;o__Lepidoptera
16fb6ea9a5eb980b3c9b3812bd6934cd	k__Animalia;p__Arthropoda;c__Insecta;o__Trichoptera;f__Phryganeidae;g__Agrypnia;s__Agrypnia vestita
1704518ff06fded1e986196fd2151edf	k__Animalia;p__Arthropoda;c__Insecta;o__Ephemeroptera;f__Baetiscidae;g__Baetisca
171402eb0c2d5a274d454e6b7d85433c	k__Animalia;p__Arthropoda;c__Insecta;o__Coleoptera;f__Scarabaeidae;g__Phyllophaga
17190426d5f3d69127e0c4df0ebe6a76	k__Animalia;p__Arthropoda;c__Insecta;o__Lepidoptera;f__Notodontidae;g__Niganda;s__Niganda radialis
171f69cb54dc4814fd0f4f5d743350c6	k__Animalia;p__Arthropoda;c__Insecta
1724d4d9b6e123d4af03cddc51f092f8	k__Animalia;p__Arthropoda;c__Arachnida;o__Araneae;f__Linyphiidae;g__Pityohyphantes
17308177e35da83aaced422ac5c5a3ca	k__Animalia;p__Arthropoda;c__Insecta;o__Diptera;f__Chironomidae;g__Chironomus
174e46298f29f5c7008e0ae6fead2597	k__Animalia;p__Arthropoda;c__Insecta;o__Diptera;f__Culicidae;g__Coquillettidia;s__Coquillettidia perturbans
17502ea4a1f5c82ed1648509575e09d3	k__Animalia;p__Arthropoda;c__Insecta
17521719f7e4eb7e1a577da99687b044	k__Animalia;p__Arthropoda;c__Insecta;o__Coleoptera;f__Pyrochroidae;g__Dendroides;s__Dendroides canadensis
175af96b3ddb73af0abf38a46155ee64	k__Animalia;p__Arthropoda;c__Insecta
175b97b7a67b870552fac021389fb6bf	k__Animalia;p__Arthropoda;c__Insecta;o__Coleoptera;f__Carabidae;g__Cymindis;s__Cymindis limbata
17626e289e1bcfd8b77c142797b3b200	k__Animalia;p__Arthropoda;c__Insecta;o__Psocodea;f__Psocidae;g__Metylophorus;s__Metylophorus novaescotiae
1768acd88f82fc210f69f2e74f8a97f2	k__Animalia;p__Arthropoda;c__Insecta;o__Diptera;f__Chironomidae;g__Tanytarsus
176d7f287e47dce69bedaea2d8f02c3e	k__Animalia;p__Arthropoda;c__Insecta
177018183c89311bdbbd6debce456332	k__Animalia;p__Arthropoda;c__Insecta;o__Lepidoptera;f__Coleophoridae;g__Coleophora
17724f1dc33389dad4bea8882943c053	k__Animalia;p__Arthropoda;c__Insecta;o__Lepidoptera;f__Gelechiidae;g__Pseudotelphusa;s__Pseudotelphusa quercinigracella
177c44b4c51827404a29f91a76be353c	k__Animalia;p__Arthropoda
177daa3b1a230fccf15b7fa0baf6dfac	k__Animalia;p__Arthropoda;c__Insecta;o__Diptera;f__Dolichopodidae;g__Chrysotus
177ff9618b3b138e39e7685083c60b2e	k__Animalia;p__Arthropoda;c__Insecta
17943b76d6ff4e9baabfbdef99320fa7	k__Animalia;p__Arthropoda;c__Insecta;o__Ephemeroptera;f__Heptageniidae;g__Stenacron
179b704c69347a90b3272467167d0170	k__Animalia;p__Arthropoda;c__Insecta;o__Hemiptera;f__Cicadellidae;g__Gyponana
17a24591a87ba7aa60ebd71fc802a0f1	k__Animalia;p__Arthropoda;c__Insecta;o__Diptera;f__Culicidae;g__Aedes;s__Aedes sp.
17a309fb462b729758b397ce4eb1786c	k__Animalia;p__Arthropoda;c__Insecta;o__Coleoptera;f__Elateridae;g__Melanotus;s__Melanotus hyslopi
17a7f13aeb8bec56cb45f620d1c72b39	k__Animalia;p__Arthropoda;c__Insecta;o__Diptera;f__Tachinidae;g__Eutrixa;s__Eutrixa exilis
17b6f328ae8ffc863ac56deb629bd168	k__Animalia;p__Arthropoda;c__Insecta;o__Lepidoptera
17bed8e6f94ffa8a5a0b7049f35b8073	k__Animalia;p__Arthropoda;c__Insecta;o__Coleoptera;f__Elateridae;g__Melanotus;s__Melanotus hyslopi
17bf1e621be71b5f293abec216b91a66	k__Animalia;p__Arthropoda;c__Insecta;o__Trichoptera
17c52ecbb684096d1bfd6a9b55cead63	k__Animalia;p__Arthropoda;c__Insecta;o__Diptera;f__Mycetophilidae;g__Mycetophila
17cf1c9ee4296eae00b07a45b622d222	k__Animalia;p__Arthropoda;c__Insecta;o__Diptera;f__Chironomidae;g__Polypedilum
17d29ea9b6129124a9f570f7d6fd5992	k__Animalia;p__Arthropoda;c__Insecta;o__Diptera;f__Culicidae;g__Culex
17d901e4c9048ec454db2a0e0dddc9b8	k__Animalia;p__Arthropoda;c__Insecta;o__Trichoptera;f__Hydropsychidae;g__Hydropsyche;s__Hydropsyche betteni
17e564e99fd863c0fced9e7d779f81dd	k__Animalia;p__Arthropoda;c__Insecta
17f8fe28af797e2177628a88b63e0b0a	k__Animalia;p__Arthropoda;c__Insecta;o__Diptera;f__Syrphidae;g__Toxomerus;s__Toxomerus marginatus
1806938908f0d14f19b9ea9855d726d8	k__Animalia;p__Arthropoda;c__Insecta;o__Lepidoptera;f__Crambidae;g__Udea
180a6ac22e5510f35643bc483a211ca4	k__Animalia;p__Arthropoda;c__Insecta;o__Psocodea;f__Psocidae;g__Metylophorus;s__Metylophorus novaescotiae
18161b36f75963bc0a0294e1881ec3ff	k__Animalia;p__Arthropoda;c__Insecta;o__Diptera;f__Psychodidae;g__Lutzomyia;s__Lutzomyia longipalpis
181ff6bee09023c463a06c66849c4967	k__Animalia;p__Arthropoda;c__Insecta;o__Diptera
18223c0124302425523c0786fa37cb6f	k__Animalia;p__Arthropoda;c__Insecta;o__Trichoptera;f__Hydropsychidae;g__Cheumatopsyche
18290214e8699dd44f4a8369af60235e	k__Animalia;p__Arthropoda;c__Insecta;o__Diptera;f__Tipulidae;g__Tipula
182b094d14a60e293e78f0d3c4dbd143	k__Animalia;p__Arthropoda;c__Insecta;o__Diptera;f__Chironomidae;g__Cricotopus;s__Cricotopus sp. CRICIPe2_4_1
182edd76db38b84be92b61d5fc11b15b	k__Animalia;p__Arthropoda;c__Insecta
1832212855483d017cacd42671ca523f	k__Animalia;p__Arthropoda;c__Insecta;o__Lepidoptera;f__Gelechiidae;g__Aristotelia;s__Aristotelia rubidella
183cc807f31d7bd4fda10446cbbae15a	k__Animalia;p__Arthropoda;c__Insecta;o__Lepidoptera
184bd433d8db95436c544eeb290f992d	k__Animalia;p__Arthropoda;c__Insecta;o__Blattodea;f__Ectobiidae;g__Parcoblatta
18540c603d16db396bf684b9c78f93e4	k__Animalia;p__Arthropoda;c__Insecta;o__Psocodea;f__Psocidae;g__Metylophorus;s__Metylophorus novaescotiae
185c1626536bed2c0122c540e11f7e86	k__Animalia;p__Arthropoda;c__Insecta;o__Diptera
1866651a9081f39d9c760a76e01ea9cb	k__Animalia;p__Arthropoda;c__Insecta;o__Diptera;f__Chironomidae;g__Tanytarsus
18792a40c8c376ab92d6c847fd0249c2	k__Animalia;p__Arthropoda;c__Insecta;o__Lepidoptera
1885f7e95ef315c804168e93998815fb	k__Animalia;p__Arthropoda;c__Insecta;o__Diptera;f__Chironomidae;g__Ablabesmyia
1890c551fff9773c44a8b2c9257d0c5c	k__Animalia;p__Arthropoda;c__Insecta;o__Lepidoptera
18913ebcabb2bce61a20ecc7237d1ced	k__Animalia;p__Arthropoda;c__Insecta;o__Lepidoptera;f__Gelechiidae;g__Pseudotelphusa;s__Pseudotelphusa quercinigracella
18929443b916b0bb915fa2bd59469a84	k__Animalia;p__Arthropoda;c__Insecta;o__Diptera;f__Chironomidae
1893fe48d8f2dbc6d899dd5c6ea6059b	k__Animalia;p__Arthropoda;c__Insecta
18982a9d49b9f5332cb590e2a707d4df	k__Animalia;p__Arthropoda;c__Insecta
18a1f32bd4419d98329c7124e09f776c	k__Animalia;p__Arthropoda;c__Insecta;o__Lepidoptera
18a3b527aff070ef404dbb604dc00470	k__Animalia;p__Arthropoda;c__Insecta;o__Orthoptera;f__Tettigoniidae;g__Lamecosoma;s__Lamecosoma inermis
18ae798682b541ea5ec42941d301341f	k__Animalia;p__Arthropoda;c__Insecta;o__Lepidoptera;f__Depressariidae;g__Psilocorsis
18b10ebe46bd2c51973cb0aec8951251	k__Animalia;p__Arthropoda;c__Insecta
18b3dee8de516e9593337b75add4afe8	k__Animalia;p__Arthropoda;c__Insecta
18b9e811e805fd837cd4430625225a1f	k__Animalia;p__Arthropoda;c__Insecta;o__Diptera;f__Drosophilidae;g__Drosophila;s__Drosophila neotestacea
18c17855975a1c5c80f3e1b22207745e	k__Animalia;p__Arthropoda;c__Insecta;o__Diptera;f__Chaoboridae;g__Chaoborus
18c85388611c188cf3032ba9834fe3bc	k__Animalia;p__Arthropoda;c__Insecta;o__Trichoptera;f__Phryganeidae;g__Agrypnia;s__Agrypnia vestita
18ca9495c89bc6016b48eb6973c19c6b	k__Animalia;p__Arthropoda;c__Insecta
18d2706b59edd358a4742525dc41e931	k__Animalia;p__Arthropoda;c__Arachnida;o__Araneae;f__Clubionidae;g__Clubiona;s__Clubiona pygmaea
18d70224464a5280e2878d1e8732f16b	k__Animalia;p__Arthropoda;c__Insecta;o__Coleoptera;f__Scarabaeidae;g__Serica
18da6ac938747e9597055e0620a35990	k__Animalia;p__Arthropoda;c__Insecta;o__Diptera
18db9e0eb8284ce045c24ed004536d08	k__Animalia;p__Arthropoda;c__Insecta;o__Lepidoptera;f__Erebidae;g__Hypena;s__Hypena scabra
18df3af154bb60dee7ae84e8600c569e	k__Animalia;p__Arthropoda;c__Insecta;o__Diptera;f__Chaoboridae;g__Chaoborus
18df88bb942b278a047574c6b6f3fa83	k__Animalia;p__Arthropoda;c__Insecta;o__Trichoptera;f__Leptoceridae;g__Triaenodes
18ee28598df9f849fe7dc24e5bdbbaed	k__Animalia;p__Arthropoda;c__Insecta;o__Lepidoptera;f__Geometridae;g__Protoboarmia;s__Protoboarmia porcelaria
18f1185ad28647bef8ccdab05901407d	k__Animalia;p__Arthropoda;c__Insecta;o__Lepidoptera
18f25c13f38f7be0a28598b6b7d0d1c3	k__Animalia;p__Arthropoda;c__Insecta;o__Lepidoptera;f__Coleophoridae;g__Coleophora
1901226d6f1fb9897dcbc20e10c08240	k__Animalia;p__Arthropoda;c__Insecta
1902ca3e79a7f112672b5c189fb566f6	k__Animalia;p__Arthropoda;c__Insecta;o__Diptera
1910c2fc90f6e6992f5e47fc5e169233	k__Animalia;p__Arthropoda;c__Insecta;o__Diptera;f__Tachinidae;g__Austrophorocera
19146a19a5cb596a6eb5d0edff9a2fa5	k__Animalia;p__Arthropoda;c__Insecta;o__Ephemeroptera;f__Baetidae;g__Procloeon
191510b5c0c06b7b0c1c537cd27c5e2d	k__Animalia;p__Arthropoda;c__Insecta
192269f18797e57d746e2a2cf9de074c	k__Animalia;p__Arthropoda;c__Insecta;o__Lepidoptera
19394df4dd0ad33a92ea4b54fcd2f3c5	k__Animalia;p__Arthropoda;c__Insecta;o__Hymenoptera;f__Ichneumonidae;g__Cidaphus;s__Cidaphus paniscoides
19406dee2590366f27d1a82d4d2838f0	k__Animalia;p__Arthropoda;c__Insecta;o__Psocodea;f__Amphipsocidae;g__Polypsocus;s__Polypsocus corruptus
19410d4a7f1d3875b2357936c672e63d	k__Animalia;p__Arthropoda;c__Insecta;o__Lepidoptera
1946b1781c1ff683ef861750daef0418	k__Animalia;p__Arthropoda;c__Insecta;o__Diptera
194eaa16820674ed2d2590e42e8efc45	k__Animalia;p__Arthropoda;c__Insecta;o__Coleoptera;f__Tenebrionidae;g__Isomira
194fe991b0378857cf5911760f8c300f	k__Animalia;p__Arthropoda;c__Insecta;o__Lepidoptera;f__Coleophoridae;g__Coleophora
19529358c0d2ac276d998aa95d84b676	k__Animalia;p__Arthropoda;c__Insecta
1954fc1e29385c25b692dc5b8a306655	k__Animalia;p__Arthropoda;c__Insecta
196255ba1e5d7c2617805dbfe032e5d5	k__Animalia;p__Arthropoda;c__Insecta;o__Lepidoptera
19794a972ae545d436557d94dd6372d9	k__Animalia;p__Arthropoda;c__Insecta;o__Diptera;f__Tachinidae
197ae56db699f4ae4bc7b3ed125ccd34	k__Animalia;p__Arthropoda;c__Insecta;o__Lepidoptera
199122e1aa72c11e3c43834c5d69a73a	k__Animalia;p__Arthropoda;c__Insecta;o__Diptera;f__Limoniidae;g__Metalimnobia
199489d852958d823f92692bc5920860	k__Animalia;p__Arthropoda;c__Arachnida;o__Araneae;f__Dictynidae;g__Emblyna;s__Emblyna sublata
19a506d2ca6159d385c8bb9a932a094f	k__Animalia;p__Arthropoda;c__Insecta;o__Diptera;f__Keroplatidae;g__Macrocera
19b15068add9c22b572c309576d98259	k__Animalia;p__Arthropoda;c__Insecta;o__Lepidoptera;f__Erebidae;g__Idia
19b308c90e54dcdcb915a91bd27c64e0	k__Animalia;p__Arthropoda;c__Insecta;o__Diptera
19bb09ef16a67bbd5b75642079cdbbf8	k__Animalia;p__Arthropoda;c__Insecta;o__Lepidoptera;f__Crambidae;g__Pediasia;s__Pediasia trisecta
19c6223611a84a74e86cd214cf5c6bde	k__Animalia;p__Arthropoda;c__Insecta;o__Diptera;f__Limoniidae;g__Metalimnobia
19cd11fb225ea5a3d993ed6e9cfa06f5	k__Animalia;p__Arthropoda;c__Insecta
19dd683327560354fa4c1b255e4a8abf	k__Animalia;p__Arthropoda;c__Insecta;o__Coleoptera;f__Carabidae;g__Notiobia;s__Notiobia terminata
19e106fbfc0c27cad4c4ef8d270428c5	k__Animalia;p__Arthropoda
19e1fe673e8cc1e5a272b4ebf054089c	k__Animalia;p__Arthropoda;c__Insecta
19f185d218e2554caeb72678787ab0fb	k__Animalia;p__Arthropoda;c__Insecta;o__Neuroptera;f__Hemerobiidae;g__Sympherobius;s__Sympherobius amiculus
19f1a384a4e786fd07af21d9883955ae	k__Animalia;p__Arthropoda;c__Insecta;o__Lepidoptera
19f371eeaf5198488511394319760f3e	k__Animalia;p__Arthropoda;c__Insecta;o__Diptera;f__Psychodidae;g__Lutzomyia;s__Lutzomyia longipalpis
19f92d83e44003878e2f627f924106c4	k__Animalia;p__Arthropoda;c__Insecta;o__Lepidoptera;f__Pterophoridae;g__Oidaematophorus
19f9690f47790f095e2b126ff3decd84	k__Animalia;p__Arthropoda;c__Insecta;o__Trichoptera;f__Leptoceridae;g__Oecetis;s__Oecetis inconspicua
19fc4ead58ca18ccf79c1d2e1bcb6d01	k__Animalia;p__Arthropoda;c__Insecta;o__Lepidoptera
1a1042430956f8a5214b41be06461856	k__Animalia;p__Arthropoda;c__Insecta
1a1be52b865a1ab48e8bb7c41ca4ec9d	k__Animalia;p__Arthropoda;c__Insecta
1a240d4eaec510de143d4ffd30b73980	k__Animalia;p__Arthropoda;c__Insecta;o__Psocodea;f__Amphipsocidae;g__Polypsocus;s__Polypsocus corruptus
1a2b869086169af38c475f617e904051	k__Animalia;p__Arthropoda;c__Insecta;o__Diptera;f__Chironomidae;g__Parachironomus
1a2cd294b332d60509eebdec0902e37d	k__Animalia;p__Arthropoda;c__Insecta;o__Diptera;f__Tachinidae;g__Blepharipa;s__Blepharipa albicauda
1a3d3684a941c397be780572f649d37d	k__Animalia;p__Arthropoda;c__Insecta;o__Ephemeroptera;f__Heptageniidae;g__Leucrocuta;s__Leucrocuta maculipennis
1a41ae2b22c23dd10c2786cecead7cf2	k__Animalia;p__Arthropoda;c__Insecta;o__Lepidoptera
1a4ef4ca2a6685678e2f545c76bcbc55	k__Animalia;p__Arthropoda;c__Insecta;o__Lepidoptera;f__Geometridae;g__Xanthorhoe;s__Xanthorhoe lacustrata
1a53922c948dc9301cbfc5ea1e7f3d11	k__Animalia;p__Arthropoda;c__Insecta;o__Lepidoptera
1a589e45391a7e9fc0b162cd98865888	k__Animalia;p__Arthropoda;c__Insecta
1a5f1178034f97f399b15d2d7c1f4181	k__Animalia;p__Arthropoda;c__Insecta;o__Diptera;f__Chironomidae;g__Heterotrissocladius
1a66ea781d8c907ab7a779da27f8dc53	k__Animalia;p__Arthropoda;c__Insecta;o__Trichoptera;f__Hydropsychidae;g__Cheumatopsyche
1a6ad612ff56ed68b6f0811c79fa7ace	k__Animalia;p__Arthropoda;c__Insecta;o__Diptera;f__Pediciidae;g__Tricyphona
1a6f6709b1e9fc5a71a44ca30e3146d4	k__Animalia;p__Arthropoda;c__Insecta;o__Diptera;f__Chironomidae;g__Rheotanytarsus
1a708b12c6f7cc3253eecd9fff89142a	k__Animalia;p__Arthropoda;c__Insecta
1a7b0a0b46957506d7404b1d1455bb48	k__Animalia;p__Arthropoda;c__Insecta;o__Diptera
1a7d40ea3143d26500e68d0fc7bf3cee	k__Animalia;p__Arthropoda;c__Insecta;o__Lepidoptera;f__Erebidae;g__Hyphantria;s__Hyphantria cunea
1a854d9d522d6591ee4635ba001fcfe1	k__Animalia;p__Arthropoda;c__Insecta;o__Diptera;f__Chironomidae;g__Tanytarsus
1a8c672762a7ae030b745440221ae336	k__Animalia;p__Arthropoda;c__Insecta
1a8fb2c163796def0e440bd835aeb46f	k__Animalia;p__Arthropoda;c__Insecta;o__Lepidoptera;f__Erebidae;g__Lymantria;s__Lymantria dispar
1a924a3fd00420cd1746d6941000e735	k__Animalia;p__Arthropoda;c__Insecta
1a94ed7f326dccc4f5cfe22e1a2cb5bd	k__Animalia;p__Arthropoda;c__Insecta;o__Trichoptera;f__Goeridae;g__Goera;s__Goera calcarata
1a955f17e01e2c132f5bb4cbd13431d3	k__Animalia;p__Arthropoda;c__Insecta;o__Diptera;f__Culicidae;g__Aedes;s__Aedes provocans
1ab3454c93b68c9556777045d87b9dcd	k__Animalia;p__Arthropoda;c__Insecta;o__Diptera
1abc8b02fb0d88b518b48656c0708064	k__Animalia;p__Arthropoda;c__Insecta;o__Megaloptera;f__Corydalidae;g__Chauliodes;s__Chauliodes rastricornis
1ac8acef1c522750d692bc7235041ed8	k__Animalia;p__Arthropoda;c__Insecta;o__Psocodea;f__Psocidae;g__Metylophorus;s__Metylophorus novaescotiae
1ad39396bdd97d6953cd79f0a7b471e4	k__Animalia;p__Arthropoda;c__Insecta;o__Diptera
1adc2a42715efb9f18436e5d0165fe53	k__Animalia;p__Arthropoda;c__Insecta;o__Diptera;f__Tipulidae;g__Nephrotoma
1adea067b7ab282f0549ce17f69444c8	k__Animalia;p__Arthropoda;c__Insecta;o__Ephemeroptera;f__Heptageniidae;g__Leucrocuta;s__Leucrocuta minerva
1adef2e133d20942b77d696491af575f	k__Animalia;p__Arthropoda;c__Insecta
1ae15ccb18f1ef971c7c7d124d0d8460	k__Animalia;p__Arthropoda;c__Insecta;o__Coleoptera;f__Elateridae;g__Athous;s__Athous brightwelli
1ae194497359556f3606f65e5b792c3a	k__Animalia;p__Arthropoda;c__Insecta;o__Lepidoptera;f__Erebidae;g__Lymantria;s__Lymantria dispar
1aeebe9dbae6a7123e3dbed7c219f33e	k__Animalia;p__Arthropoda;c__Insecta;o__Diptera;f__Bombyliidae;g__Lepidophora
1aef05da09df6cf8e31af96c2c1bc5e8	k__Animalia;p__Arthropoda;c__Insecta;o__Diptera;f__Tabanidae
1af1b689ed9ca527fdad132bee57eecd	k__Animalia;p__Arthropoda;c__Insecta;o__Lepidoptera;f__Erebidae;g__Hypena;s__Hypena scabra
1af1fd1569aa5480cef3169a82d70574	k__Animalia;p__Arthropoda;c__Insecta;o__Diptera;f__Limoniidae;g__Metalimnobia
1af9e32027f6331b670b84eefccef578	k__Animalia;p__Arthropoda;c__Insecta;o__Diptera
1afc07fd6a80a7c4161f83b2df217f3d	k__Animalia;p__Arthropoda;c__Insecta;o__Hymenoptera;f__Tenthredinidae;g__Pristiphora;s__Pristiphora chlorea
1b008111d640294ea918d67e13388181	k__Animalia;p__Arthropoda;c__Insecta;o__Hymenoptera;f__Ichneumonidae;g__Netelia
1b0247a1a24489b89e4f24a3a755019f	k__Animalia;p__Arthropoda;c__Insecta;o__Lepidoptera;f__Tortricidae;g__Choristoneura;s__Choristoneura fractivittana
1b029978578f7c7ac48950f5b4d4943d	k__Animalia;p__Arthropoda;c__Insecta;o__Coleoptera;f__Staphylinidae;g__Acidota;s__Acidota subcarinata
1b06db3896ab73b78ff906fc6b6fb0f4	k__Animalia;p__Arthropoda;c__Insecta
1b084a17a145062e9c789f4dbf9d1e36	k__Animalia;p__Arthropoda;c__Insecta;o__Lepidoptera;f__Nymphalidae;g__Heteropsis;s__Heteropsis turbata
1b08b58b44da8aded16aab820219887c	k__Animalia;p__Arthropoda;c__Insecta;o__Orthoptera;f__Tettigoniidae;g__Catoptropteryx;s__Catoptropteryx aurita
1b1fa278d441295f636e20cb36d19fe3	k__Animalia;p__Arthropoda;c__Insecta;o__Diptera;f__Chironomidae;g__Procladius
1b276c72127fbbd016e3cc2448d18c40	k__Animalia;p__Arthropoda;c__Insecta;o__Diptera
1b29bdc86ce850ef694a8c625bb82383	k__Animalia;p__Arthropoda;c__Insecta;o__Lepidoptera
1b2be4c24753dae62bcf1c10f28f087f	k__Animalia;p__Arthropoda;c__Insecta;o__Diptera;f__Chironomidae;g__Chironomus
1b2bfb4c7c49baad77622ef3a9d255b7	k__Animalia;p__Arthropoda;c__Insecta
1b2c6701b01b2b711bd28d1317769421	k__Animalia;p__Arthropoda;c__Insecta;o__Lepidoptera
1b375235e55dffe42aac252963694287	k__Animalia;p__Arthropoda;c__Insecta;o__Lepidoptera
1b3cbdfbf1115b639e480a0d9aa91d38	k__Animalia;p__Arthropoda;c__Insecta;o__Ephemeroptera;f__Heptageniidae;g__Maccaffertium
1b3ce9cecb0ef0265c15b385df40a58e	k__Animalia;p__Arthropoda;c__Insecta;o__Diptera;f__Drosophilidae;g__Drosophila;s__Drosophila suzukii
1b49bd432c136519ba54c0ce8305379b	k__Animalia;p__Arthropoda;c__Insecta;o__Lepidoptera;f__Blastobasidae;g__Blastobasis;s__Blastobasis glandulella
1b52e56cb8a766d0bc7468ca83412784	k__Animalia;p__Arthropoda;c__Insecta;o__Diptera;f__Mycetophilidae;g__Mycetophila
1b5556b21a773a4873b65a2d37560590	k__Animalia;p__Arthropoda;c__Insecta;o__Hemiptera;f__Cicadellidae;g__Gyponana
1b602bca1ae987028eb0ca7154e3700c	k__Animalia;p__Arthropoda;c__Insecta;o__Diptera;f__Chaoboridae;g__Chaoborus;s__Chaoborus punctipennis
1b61516c9555c395c24f5f262e61b802	k__Animalia;p__Arthropoda;c__Insecta;o__Coleoptera;f__Elateridae;g__Melanotus
1b79e662fb52d325b8bd2f0785601c4c	k__Animalia;p__Arthropoda;c__Arachnida;o__Araneae;f__Theridiidae;g__Theridion;s__Theridion differens
1b7b9303244ad5668f0be1986295ea7f	k__Animalia;p__Arthropoda;c__Insecta;o__Hemiptera;f__Miridae;g__Lygus
1b9226184f0a4b942b3bcfcae098b21c	k__Animalia;p__Arthropoda;c__Insecta;o__Diptera;f__Culicidae
1b957c9f3ad7d426e662300d53fa96af	k__Animalia;p__Arthropoda
1b9e8f5e257a07ebbbfbf978463518b6	k__Animalia;p__Arthropoda;c__Insecta;o__Diptera
1ba04bbc20ceabacc529cb5e2cdc56f4	k__Animalia;p__Arthropoda;c__Insecta
1ba930af4bc93b835d6afbcada544bd7	k__Animalia;p__Arthropoda;c__Insecta;o__Coleoptera;f__Elateridae;g__Athous;s__Athous brightwelli
1bab1ec2a8e2d2eecaa905f8665791db	k__Animalia;p__Arthropoda;c__Insecta;o__Hymenoptera;f__Ichneumonidae;g__Enicospilus
1bbdcb52bc4d8f323a95267eab0a71b3	k__Animalia;p__Arthropoda;c__Insecta;o__Diptera;f__Chironomidae;g__Polypedilum
1bbec88a37eea3418a805d759a664d07	k__Animalia;p__Arthropoda;c__Insecta;o__Diptera;f__Tipulidae;g__Dolichopeza;s__Dolichopeza obscura
1bc4636504cd5c17aba61eed5eb99ee1	k__Animalia;p__Arthropoda;c__Insecta;o__Hemiptera;f__Derbidae;g__Apache;s__Apache degeerii
1bc52a4b822cd855a1d1e6c028ad3bf2	k__Animalia;p__Arthropoda;c__Insecta
1bd77590e1637fb65aabf1a81d2ef601	k__Animalia;p__Arthropoda;c__Insecta
1bde03b7451355ed23856b665d0af33f	k__Animalia;p__Arthropoda;c__Insecta;o__Coleoptera;f__Geotrupidae;g__Odonteus;s__Odonteus liebecki
1bf054039d192b1faf35bf09c61d7d00	k__Animalia;p__Arthropoda;c__Insecta
1bf6ba98685834b6e723338a7efa9fb0	k__Animalia;p__Arthropoda;c__Insecta;o__Coleoptera;f__Scarabaeidae;g__Phyllophaga;s__Phyllophaga anxia
1c035224af590598eff034e6b6e0118f	k__Animalia;p__Arthropoda;c__Insecta
1c22d192e75a2e9a01c40529b094f635	k__Animalia;p__Arthropoda;c__Insecta;o__Lepidoptera
1c2783cc3e2a078c4335c6fb0b86f87a	k__Animalia;p__Arthropoda;c__Insecta
1c2f6e8a8204fb1c86c97c6a5d11892d	k__Animalia;p__Arthropoda;c__Insecta
1c31188f3e4f8410f4ae570e1ca7a7d2	k__Animalia;p__Arthropoda;c__Insecta;o__Lepidoptera;f__Depressariidae;g__Psilocorsis
1c436e200028cc4df44731e5b1ae3a8d	k__Animalia;p__Arthropoda;c__Insecta;o__Ephemeroptera;f__Heptageniidae;g__Maccaffertium
1c43e9dd5675773a311b84d79b83b876	k__Animalia;p__Arthropoda;c__Insecta;o__Coleoptera;f__Cerambycidae;g__Urgleptes;s__Urgleptes signatus
1c4d89878a8d572e73d7bdce25fb8172	k__Animalia;p__Arthropoda;c__Insecta
1c589af260173e264bc641ed8ca50e5d	k__Animalia;p__Arthropoda;c__Insecta;o__Diptera;f__Limoniidae;g__Cheilotrichia;s__Cheilotrichia stigmatica
1c5f7e8dc107e671df2e7220a645c5ba	k__Animalia;p__Arthropoda;c__Insecta;o__Hymenoptera;f__Ichneumonidae;g__Netelia
1c635d49b96ecb2b79051d44908665f2	k__Animalia;p__Arthropoda;c__Insecta;o__Diptera;f__Chironomidae;g__Microtendipes
1c70a40321fda74594ef91b93712fd35	k__Animalia;p__Arthropoda;c__Insecta;o__Diptera
1c81404b4aa7dac96ece0f840fc60048	k__Animalia;p__Arthropoda;c__Insecta;o__Lepidoptera
1c9135f039e397213c4899a9605073e2	k__Animalia;p__Arthropoda;c__Insecta;o__Ephemeroptera;f__Ephemerellidae;g__Eurylophella;s__Eurylophella doris
1c95c8cd9eb037c176515655783abab2	k__Animalia;p__Arthropoda;c__Insecta;o__Diptera
1c9afd9c0e24eb3cf93a2bb3c047c755	k__Animalia;p__Arthropoda;c__Insecta;o__Lepidoptera;f__Depressariidae;g__Psilocorsis
1c9c29a00e2fdb8e31e034ef9fb4d7ea	k__Animalia;p__Arthropoda;c__Insecta;o__Coleoptera;f__Elateridae;g__Athous;s__Athous brightwelli
1c9cc0ba093f16c986ffe5b2fcfa4951	k__Animalia;p__Arthropoda;c__Insecta;o__Lepidoptera
1cac428b12982c5beef9551d20fd3acc	k__Animalia;p__Arthropoda;c__Insecta;o__Coleoptera;f__Coccinellidae;g__Harmonia;s__Harmonia axyridis
1caf5158cb6dc992abb3f52cf1805dcf	k__Animalia;p__Arthropoda;c__Insecta;o__Diptera;f__Limoniidae;g__Epiphragma
1cb4fab634cd3dbadb370335d31f01ee	k__Animalia;p__Arthropoda;c__Insecta;o__Diptera;f__Psychodidae;g__PschodididGC
1cb6be1fd5535be5ace76b7c24355108	k__Animalia;p__Arthropoda;c__Insecta;o__Orthoptera;f__Tettigoniidae
1cc41362df2317af57cb7776bc4ada68	k__Animalia;p__Arthropoda;c__Insecta;o__Diptera
1cc4197f0229c7788beae06743edbda9	k__Animalia;p__Arthropoda;c__Insecta;o__Lepidoptera;f__Drepanidae;g__Pseudothyatira;s__Pseudothyatira cymatophoroides
1ccd5593cce9cc37cc3415ef7719c438	k__Animalia;p__Arthropoda;c__Insecta;o__Trichoptera;f__Dipseudopsidae;g__Phylocentropus;s__Phylocentropus placidus
1cd028ee207b8dcb57ff8ee0303a6b04	k__Animalia;p__Arthropoda;c__Insecta;o__Diptera
1cd1ff405bf366c31e72fd99dfd39ede	k__Animalia;p__Arthropoda;c__Insecta;o__Coleoptera;f__Coccinellidae;g__Harmonia;s__Harmonia axyridis
1ce797beb8d62c856503af32d5997456	k__Animalia;p__Arthropoda;c__Insecta;o__Lepidoptera
1cf4359300785342c89956ad98145db4	k__Animalia;p__Arthropoda;c__Insecta;o__Ephemeroptera;f__Caenidae;g__Caenis
1cf736011ed0740a64df42051effdbe8	k__Animalia;p__Arthropoda;c__Insecta;o__Coleoptera;f__Elateridae;g__Melanotus;s__Melanotus hyslopi
1d062b09117f6382c804fa02ad7317e7	k__Animalia;p__Arthropoda;c__Insecta;o__Diptera
1d0e06e8fbee0239a061169dbca389e4	k__Animalia;p__Arthropoda;c__Insecta;o__Lepidoptera
1d1953f93c6eac355eefbcd3213b5cbf	k__Animalia;p__Arthropoda;c__Insecta;o__Coleoptera;f__Elateridae;g__Melanotus;s__Melanotus hyslopi
1d1ed2af9f0040b28989b37ca34a8671	k__Animalia;p__Arthropoda;c__Insecta
1d29d34d9d9a8c98978f778c3c6492b9	k__Animalia;p__Arthropoda;c__Insecta;o__Ephemeroptera;f__Ephemeridae;g__Hexagenia;s__Hexagenia limbata
1d2dfd08cd0cebc7077dad4d97899924	k__Animalia;p__Arthropoda;c__Insecta
1d2f6cfc4cdc1c9394c24b700fab7870	k__Animalia;p__Arthropoda;c__Insecta
1d34fb7932e95bf5f252102dac7615df	k__Animalia;p__Arthropoda;c__Insecta;o__Hemiptera;f__Pentatomidae;g__Banasa
1d36d054fadfbb1fadd36b18f20d06c9	k__Animalia;p__Arthropoda;c__Insecta;o__Psocodea;f__Psocidae;g__Metylophorus;s__Metylophorus novaescotiae
1d38147e4b05d8d5f03269faceabf95f	k__Animalia;p__Arthropoda;c__Insecta;o__Coleoptera;f__Pyrochroidae;g__Dendroides;s__Dendroides canadensis
1d4369128396b0ee044e61519563b28b	k__Animalia;p__Arthropoda;c__Insecta;o__Diptera
1d5776e20e2d00a021a2f0676e755b57	k__Animalia;p__Arthropoda;c__Insecta
1d5807ada7abea397487b1309a93460d	k__Animalia;p__Arthropoda;c__Insecta;o__Lepidoptera
1d5a1fb05de30650a10e32338b6bfc06	k__Animalia;p__Arthropoda;c__Insecta;o__Diptera;f__Chaoboridae;g__Chaoborus
1d5efa6ad199deff8d98528a3a52ee3f	k__Animalia;p__Arthropoda;c__Insecta;o__Lepidoptera
1d5f30305a93aca9473c1fd6f57c51c3	k__Animalia;p__Arthropoda;c__Insecta
1d60602103f5837caf6585c0c3f6bcfe	k__Animalia;p__Arthropoda;c__Insecta;o__Hemiptera;f__Cicadellidae;g__Gyponana
1d6408e81c523819388fbb953206a0db	k__Animalia;p__Arthropoda;c__Insecta;o__Coleoptera;f__Coccinellidae;g__Chilocorus;s__Chilocorus stigma
1d7c3a222f2f73fe11445f2a1fa76c71	k__Animalia;p__Arthropoda;c__Insecta;o__Lepidoptera;f__Tineidae;g__Acrolophus;s__Acrolophus BioLep447
1d9d8ea98a6dfc277fe7dcf018a16b28	k__Animalia;p__Arthropoda;c__Insecta;o__Lepidoptera
1db104e0615dcba9c3a8fc9e6a35caf4	k__Animalia;p__Arthropoda;c__Insecta;o__Lepidoptera;f__Gelechiidae;g__Xenolechia;s__Xenolechia ontariensis
1dd54b3344c0fcd7150f10af553b84f6	k__Animalia;p__Arthropoda;c__Insecta;o__Coleoptera;f__Elateridae;g__Melanotus;s__Melanotus hyslopi
1dd5c36de1096bbf19ccd21a7b8f8492	k__Animalia;p__Arthropoda;c__Insecta;o__Trichoptera;f__Hydropsychidae;g__Cheumatopsyche
1dd9a1dfc3f69834b0b14ececfa07cd9	k__Animalia;p__Arthropoda;c__Insecta;o__Coleoptera;f__Byrrhidae;g__Simplocaria;s__Simplocaria semistriata
1ddfacf6658003428bf85caa37372be0	k__Animalia;p__Arthropoda;c__Insecta
1df44568db053b781c71f1d9576dd35c	k__Animalia;p__Arthropoda;c__Insecta
1dff8116481e6c200129c2492081a25d	k__Animalia;p__Arthropoda;c__Insecta;o__Lepidoptera
1e027851b7bbe4c0c66b4e343464f380	k__Animalia;p__Arthropoda;c__Insecta;o__Coleoptera;f__Elateridae;g__Athous;s__Athous acanthus
1e0b61dba945393935458265db4d2e32	k__Animalia;p__Arthropoda;c__Insecta;o__Diptera;f__Limoniidae;g__Cheilotrichia;s__Cheilotrichia stigmatica
1e13c5d1729018506e05332d42229e40	k__Animalia;p__Arthropoda;c__Insecta;o__Ephemeroptera;f__Caenidae;g__Caenis
1e17b6115125ccc8ce0b3cde7c56a8a8	k__Animalia;p__Arthropoda;c__Insecta;o__Coleoptera;f__Elateridae;g__Melanotus
1e1c60e7800e9397be5f845c5bd46ddc	k__Animalia;p__Arthropoda;c__Insecta
1e207112cf68147c4277a6b234ea47c0	k__Animalia;p__Arthropoda;c__Insecta;o__Coleoptera;f__Scarabaeidae;g__Phyllophaga
1e27cfb4ea197245f80c6412b1031b0a	k__Animalia;p__Arthropoda;c__Insecta;o__Hymenoptera;f__Ichneumonidae;g__Enicospilus
1e3c54c3f80d967baf90691f20e91eb8	k__Animalia;p__Arthropoda;c__Insecta;o__Hemiptera;f__Membracidae;g__Smilia;s__Smilia camelus
1e4ad35880f4213448f87d3d6d69d602	k__Animalia;p__Arthropoda;c__Insecta;o__Diptera;f__Chironomidae;g__Chironomus
1e4b1c1a01e6920147f97d291d5f9bcd	k__Animalia;p__Arthropoda;c__Insecta;o__Lepidoptera
1e574b2a991786c9f77cd851ea0895f5	k__Animalia;p__Arthropoda;c__Insecta
1e608a1752b8c823a44e40c4340d2b4a	k__Animalia;p__Arthropoda;c__Insecta;o__Lepidoptera;f__Gelechiidae;g__Pseudotelphusa;s__Pseudotelphusa quercinigracella
1e61fe09bedf74b723773b653aa7a64d	k__Animalia;p__Arthropoda;c__Insecta;o__Ephemeroptera;f__Heptageniidae;g__Maccaffertium;s__Maccaffertium smithae
1e664766564272f2520a8b55e641be46	k__Animalia;p__Arthropoda;c__Insecta;o__Coleoptera;f__Elateridae;g__Hemicrepidius;s__Hemicrepidius memnonius
1e74c6f29bf47f0d6cc42d3b16e246ff	k__Animalia;p__Arthropoda;c__Insecta;o__Lepidoptera;f__Noctuidae;g__Agrotis;s__Agrotis ipsilon
1e809f141ccbf933feb6a2569d2c99bd	k__Animalia;p__Arthropoda;c__Insecta;o__Diptera;f__Chironomidae;g__Orthocladius;s__Orthocladius rivulorum
1e8a37d938bff1cb2bfb08d877f832fa	k__Animalia;p__Arthropoda;c__Insecta;o__Diptera;f__Culicidae;g__Coquillettidia;s__Coquillettidia perturbans
1e8deb0b8ad651d00e3536fecd110a5b	k__Animalia;p__Arthropoda;c__Insecta;o__Coleoptera;f__Elateridae;g__Hemicrepidius;s__Hemicrepidius memnonius
1e92ed8c94dfda56a8007e8d1e809b96	k__Animalia;p__Arthropoda;c__Insecta;o__Diptera;f__Psychodidae;g__Psychoda
1e9b970af75d0558a5fd72505feaa57b	k__Animalia;p__Arthropoda;c__Insecta;o__Lepidoptera;f__Noctuidae;g__Xestia;s__Xestia c-nigrum
1ea40f2b3336db4bad7107724c0deef9	k__Animalia;p__Arthropoda;c__Insecta;o__Lepidoptera
1eb37506e11f302dc7688b34a7b44c7c	k__Animalia;p__Arthropoda;c__Insecta;o__Hemiptera;f__Cicadellidae;g__Gyponana
1ebb586176f157ee0753ee8fc5af9180	k__Animalia;p__Arthropoda;c__Insecta;o__Lepidoptera
1ebc6e3ca7c4c2cc22453f80810ecc70	k__Animalia;p__Arthropoda;c__Insecta;o__Coleoptera;f__Coccinellidae;g__Harmonia;s__Harmonia axyridis
1ec617466cf6b3e5934156aa91e2e444	k__Animalia;p__Arthropoda;c__Arachnida;o__Araneae;f__Theridiidae;g__Euryopis;s__Euryopis funebris
1eca0dd081913d655c5a5f6fc4212e7c	k__Animalia;p__Arthropoda;c__Insecta;o__Lepidoptera;f__Depressariidae;g__Psilocorsis
1ecb4c6a93ac689177cc5e605b91e0c0	k__Animalia;p__Arthropoda;c__Arachnida;o__Araneae;f__Araneidae;g__Araneus;s__Araneus guttulatus
1eda1a4274f92c1bb99c966a3cd2214f	k__Animalia;p__Arthropoda;c__Insecta;o__Diptera
1edfc922288255575a2c5513a79c4913	k__Animalia;p__Arthropoda;c__Insecta;o__Coleoptera;f__Hydrophilidae;g__Cercyon;s__Cercyon praetextatus
1ee233a6592461256695121e0580d40a	k__Animalia;p__Arthropoda;c__Insecta;o__Ephemeroptera;f__Heptageniidae;g__Leucrocuta
1ee41fbe91a805270fe1fc1ffaf3d340	k__Animalia;p__Arthropoda;c__Insecta;o__Coleoptera;f__Scarabaeidae;g__Amphimallon;s__Amphimallon majale
1ee89c79bf6a079044e300225d26de80	k__Animalia;p__Arthropoda;c__Insecta;o__Diptera;f__Sciaridae;g__Pseudolycoriella
1eeb14ad5f9aca2c2a643f2312b0d75c	k__Animalia;p__Arthropoda;c__Insecta;o__Lepidoptera
1ef29e9213c1297da58131a210dd97a0	k__Animalia;p__Arthropoda;c__Insecta;o__Hemiptera;f__Cicadellidae;g__Gyponana
1ef609c60acc9720204e5083df62d9c3	k__Animalia;p__Arthropoda;c__Insecta;o__Diptera;f__Chironomidae;g__Procladius
1f0498c63c4a54c89f925d1ba769378e	k__Animalia;p__Arthropoda;c__Insecta;o__Lepidoptera
1f13cfac827ce1d7651a5a492a3e7943	k__Animalia;p__Arthropoda;c__Insecta;o__Hymenoptera;f__Ichneumonidae;g__Ophion
1f1603fe92354486b2641eb82811b4cc	k__Animalia;p__Arthropoda;c__Insecta
1f1b81f288dcd3bfd918310bdf4cea2f	k__Animalia;p__Arthropoda;c__Insecta;o__Hemiptera;f__Cicadellidae;g__Gyponana
1f1fc79787144ccc12160e56d4d10616	k__Animalia;p__Arthropoda;c__Insecta
1f2530ce76edbc5a1d472ff8017d718c	k__Animalia;p__Arthropoda;c__Insecta;o__Coleoptera;f__Elateridae;g__Melanotus
1f25cfa50c3090c34abdf62132d4cd23	k__Animalia;p__Arthropoda;c__Insecta;o__Coleoptera;f__Stenotrachelidae;g__Cephaloon;s__Cephaloon lepturoides
1f26b437c39d2cc30812183928e44718	k__Animalia;p__Arthropoda;c__Insecta
1f322af6e10d53c0e6365a6fe7bcbd39	k__Animalia;p__Arthropoda;c__Insecta;o__Lepidoptera
1f349447fc3e1cc7b45eafd04e1fa49e	k__Animalia;p__Arthropoda;c__Insecta;o__Lepidoptera
1f3c2f229f121ce77fbb3df8d40e36b2	k__Animalia;p__Arthropoda;c__Insecta;o__Trichoptera;f__Hydropsychidae;g__Hydropsyche;s__Hydropsyche slossonae
1f3c87597130cde83b5e1d4517cc72ca	k__Animalia;p__Arthropoda;c__Insecta;o__Diptera;f__Chironomidae;g__Procladius
1f49ed411154ec38c55d4735f472928c	k__Animalia;p__Arthropoda;c__Insecta;o__Lepidoptera;f__Gelechiidae;g__Coleotechnites
1f6ea69c4a3b1b7a2e05a05cc2dec807	k__Animalia;p__Arthropoda;c__Insecta;o__Hymenoptera;f__Ichneumonidae
1f727eed8ea65898f4479e9373ebc98a	k__Animalia;p__Arthropoda;c__Insecta;o__Diptera;f__Sciaridae;g__Cratyna
1f75de22ff5bdc938d9105286d7dc395	k__Animalia;p__Arthropoda;c__Insecta
1f79b5b0ce4a066c9efaf17ddd9b9ad6	k__Animalia;p__Arthropoda;c__Insecta
1f7c91f9420dd67672f36d3dfc3a98f9	k__Animalia;p__Arthropoda;c__Insecta;o__Hemiptera;f__Miridae;g__Phytocoris
1f821fa915a60aa600915cc7a39706e8	k__Animalia;p__Arthropoda;c__Insecta;o__Hymenoptera;f__Xyelidae;g__Xyela
1f8dad23f6892e5c7b78bb0e60748ed1	k__Animalia;p__Arthropoda;c__Insecta;o__Diptera;f__Culicidae;g__Aedes;s__Aedes vexans
1f8f596b7a67faaeea94f55a3d81eb3a	k__Animalia;p__Arthropoda;c__Insecta;o__Orthoptera;f__Tettigoniidae;g__Lamecosoma;s__Lamecosoma inermis
1f91c680f55259f2548b8c17ccd982b2	k__Animalia;p__Arthropoda;c__Insecta
1f95208ef7ee8c01d162eb17753626b7	k__Animalia;p__Arthropoda;c__Insecta;o__Lepidoptera;f__Geometridae;g__Nematocampa
1f95e486ccc08654f6d643a26fa5e215	k__Animalia;p__Arthropoda;c__Insecta;o__Trichoptera;f__Limnephilidae;g__Pycnopsyche;s__Pycnopsyche lepida
1f9af54a3f04d78abb78c08c68756ce3	k__Animalia;p__Arthropoda;c__Insecta;o__Lepidoptera
1fa4297112963eb21825f0584a9e7ff8	k__Animalia;p__Arthropoda;c__Insecta;o__Diptera;f__Chironomidae
1fabe2a72c0530d842a4acf3e3e6f56b	k__Animalia;p__Arthropoda;c__Insecta;o__Lepidoptera
1fb1bb088a8ea5274a50bf081a3d19f3	k__Animalia;p__Arthropoda;c__Insecta;o__Ephemeroptera;f__Heptageniidae;g__Leucrocuta;s__Leucrocuta minerva
1fb6be8cd814a05800eeb30522f8c85d	k__Animalia;p__Arthropoda;c__Insecta;o__Diptera
1fddd2bc5a11f753699f9592879e58ea	k__Animalia;p__Arthropoda;c__Insecta;o__Ephemeroptera;f__Heptageniidae;g__Maccaffertium;s__Maccaffertium terminatum
1febd1fc9190745eb0045383b8254a0a	k__Animalia;p__Arthropoda;c__Insecta
1fecfd4342fbab7e46e93e07193a54fb	k__Animalia;p__Arthropoda;c__Insecta;o__Diptera;f__Ceratopogonidae;g__Palpomyia
1fed03da203ab933cff2e82f841ff332	k__Animalia;p__Arthropoda;c__Insecta;o__Diptera;f__Psychodidae;g__Psychoda
1ff1f9bcaaaa8fe6008d97b8c6707055	k__Animalia;p__Arthropoda;c__Insecta;o__Diptera;f__Tachinidae;g__Ceromya
1ff901f3b706fff7a026f2cf215dd670	k__Animalia;p__Arthropoda;c__Insecta;o__Hymenoptera;f__Braconidae;g__Dolichogenidea
20016b049a4ad11635af58e51ea42c85	k__Animalia;p__Arthropoda;c__Insecta
20024a93d2d8999d8f0d96715cab49cb	k__Animalia;p__Arthropoda;c__Insecta;o__Coleoptera;f__Hydrophilidae;g__Helocombus;s__Helocombus bifidus
20052a942dcd40022f3f8b36f11bbb84	k__Animalia;p__Arthropoda;c__Insecta;o__Trichoptera;f__Hydropsychidae;g__Cheumatopsyche
200667db5ec1a51e36488e6f0b952a9c	k__Animalia;p__Arthropoda;c__Insecta;o__Coleoptera;f__Scraptiidae;g__Canifa
2009bd56d041d24dfcd9880b5c38fd47	k__Animalia;p__Arthropoda;c__Insecta;o__Lepidoptera;f__Geometridae;g__Macaria
200a120969a0769953e52feee5c9ed4d	k__Animalia;p__Arthropoda;c__Insecta;o__Diptera;f__Muscidae;g__Phaonia;s__Phaonia inenarrabilis
200b1083719d9daf3164db34f2b354e1	k__Animalia;p__Arthropoda;c__Insecta;o__Trichoptera;f__Thremmatidae;g__Neophylax
20129b24c2cf27a33a980104ecd4be7a	k__Animalia;p__Arthropoda;c__Insecta;o__Megaloptera;f__Corydalidae;g__Chauliodes;s__Chauliodes rastricornis
20162836506955b33fe2f0eb2db87f24	k__Animalia;p__Arthropoda;c__Insecta;o__Diptera;f__Fanniidae;g__Fannia
202c22ef28f44bb77e8873aeb3c71e83	k__Animalia;p__Arthropoda;c__Insecta;o__Coleoptera;f__Scirtidae;g__Contacyphon;s__Contacyphon obscurus
203c9e0c396ae201eba016060118e316	k__Animalia;p__Arthropoda;c__Insecta
204b30a461c52f284afb5aad7009a98f	k__Animalia;p__Arthropoda;c__Insecta;o__Coleoptera;f__Tenebrionidae;g__Isomira
204da07b4dd34b94e122f4e36d4c482d	k__Animalia;p__Arthropoda;c__Insecta;o__Lepidoptera;f__Depressariidae;g__Psilocorsis
204e179284f5822d90f305ed6293ce81	k__Animalia;p__Arthropoda;c__Insecta;o__Lepidoptera
204e5342bcbf536740ebfb924f59f131	k__Animalia;p__Arthropoda;c__Insecta
2050295dd1918980f7eb677368198625	k__Animalia;p__Arthropoda;c__Insecta;o__Ephemeroptera;f__Heptageniidae;g__Stenacron
20503d7a12c4b6f69a31697a5ff012b4	k__Animalia;p__Arthropoda;c__Insecta
2050ae9b2ed286b843d87b2dd7e5d6b5	k__Animalia;p__Arthropoda;c__Insecta
20611fd2fb50878b21f4a2d22446bd02	k__Animalia;p__Arthropoda;c__Insecta;o__Lepidoptera;f__Crambidae;g__Crambus
2066a2ef9e7c8048b1af441a0d9614b1	k__Animalia;p__Arthropoda;c__Insecta
207470a7b9e12e89cdd02f8fd5a432d6	k__Animalia;p__Arthropoda
2076dfed191083f5c3ad2d6325c3f2d9	k__Animalia;p__Arthropoda;c__Insecta
207832d4bc1e65459ab97d84dd54d36b	k__Animalia;p__Arthropoda;c__Insecta;o__Coleoptera;f__Carabidae;g__Cymindis;s__Cymindis platicollis
207c6ac82c88cdaed92c42e798491479	k__Animalia;p__Arthropoda;c__Insecta
2090aae933a733a7eba62029ad85caa8	k__Animalia;p__Arthropoda;c__Insecta;o__Diptera;f__Chironomidae;g__Micropsectra
20aeb814e76698d74907fd261d826bc5	k__Animalia;p__Arthropoda;c__Insecta;o__Diptera;f__Limoniidae;g__Erioptera
20af2553d2096428d12cfa3a12dd4ef0	k__Animalia;p__Arthropoda;c__Insecta;o__Megaloptera;f__Corydalidae;g__Chauliodes;s__Chauliodes pectinicornis
20af7488a05b78dda2f0ea734d822a91	k__Animalia;p__Arthropoda;c__Insecta;o__Diptera;f__Tipulidae;g__Nephrotoma;s__Nephrotoma ferruginea
20b387bc44931d288de706b623c83183	k__Animalia;p__Arthropoda;c__Insecta;o__Ephemeroptera;f__Caenidae;g__Caenis
20b7bb6e853da015b1411d6f76ea5786	k__Animalia;p__Arthropoda;c__Insecta;o__Diptera;f__Calliphoridae;g__Pollenia;s__Pollenia pediculata
20bd123b15697747448ffc60830158d5	k__Animalia;p__Arthropoda;c__Insecta;o__Lepidoptera;f__Crambidae;g__Fissicrambus;s__Fissicrambus mutabilis PS2
20be3397d791ca0239fde29120364020	k__Animalia;p__Arthropoda;c__Insecta;o__Diptera;f__Chironomidae;g__Xenochironomus
20c085c527f373774b3037b1003f58c3	k__Animalia;p__Arthropoda;c__Insecta;o__Trichoptera;f__Leptoceridae;g__Oecetis;s__Oecetis inconspicua
20c776b03b91809f9d33dabf6f50ba9e	k__Animalia;p__Arthropoda;c__Insecta;o__Diptera;f__Tipulidae;g__Tipula
20c7ca218f54eeb4c67a62d972d69f25	k__Animalia;p__Arthropoda;c__Insecta;o__Lepidoptera
20c92c90e3eae584a0d652363c4802ce	k__Animalia;p__Arthropoda;c__Insecta;o__Diptera
20d2d1cc2e1d5037962db4990843bbfe	k__Animalia;p__Arthropoda;c__Insecta;o__Lepidoptera
20d421a67822421b714ef6686bea2ae2	k__Animalia;p__Arthropoda;c__Insecta
20d68475678d207db284e07ba6c93c0e	k__Animalia;p__Arthropoda;c__Insecta;o__Ephemeroptera;f__Heptageniidae;g__Stenacron;s__Stenacron interpunctatum
20e679be1e94caa60caf5e14d3fb139b	k__Animalia;p__Arthropoda;c__Insecta;o__Diptera;f__Limoniidae;g__Erioptera
20ef304f6fa77735c919b4d02761982e	k__Animalia;p__Arthropoda;c__Insecta;o__Lepidoptera;f__Gelechiidae;g__Coleotechnites
20f38ce40223e1388402148a75e423a8	k__Animalia;p__Arthropoda;c__Insecta;o__Diptera
20f400bd415ba94defb8de7174568db3	k__Animalia;p__Arthropoda;c__Insecta;o__Lepidoptera;f__Erebidae;g__Chrysopera;s__Chrysopera combinans
20fa52039f220afffe7983fdf8b51af6	k__Animalia;p__Arthropoda;c__Insecta;o__Lepidoptera;f__Gelechiidae;g__Pseudotelphusa;s__Pseudotelphusa quercinigracella
20fcf25bfdbe09a189e29c862d90410b	k__Animalia;p__Arthropoda;c__Insecta;o__Coleoptera;f__Cerambycidae;g__Centrodera;s__Centrodera decolorata
20ff844235814ad7d705df30946d0463	k__Animalia;p__Arthropoda;c__Insecta;o__Lepidoptera;f__Tortricidae;g__Olethreutes
2105147f15b9366572575f6d75e5b66c	k__Animalia;p__Arthropoda;c__Insecta;o__Lepidoptera
2106071f5631e40610f51a2e31c1b054	k__Animalia;p__Arthropoda;c__Insecta;o__Diptera;f__Tipulidae;g__Tipula
211f34e0f54ee803668c4b07a4b924bb	k__Animalia;p__Arthropoda;c__Insecta;o__Lepidoptera;f__Crambidae;g__Elophila;s__Elophila obliteralis
211f8e603db9532d984774abcdb8d7a2	k__Animalia;p__Arthropoda;c__Insecta;o__Orthoptera;f__Tettigoniidae;g__Catoptropteryx;s__Catoptropteryx aurita
212b99a8f30ce3714c93cde5ca38367a	k__Animalia;p__Arthropoda;c__Insecta
212e028d484819e2e9e19f01f1030a07	k__Animalia;p__Arthropoda;c__Insecta;o__Ephemeroptera;f__Heptageniidae;g__Maccaffertium;s__Maccaffertium vicarium
213313b45141f74f23cea9453405f27f	k__Animalia;p__Arthropoda;c__Insecta
21348ec8f42623bd77d4a45272da412d	k__Animalia;p__Arthropoda;c__Insecta;o__Ephemeroptera;f__Ephemerellidae;g__Eurylophella;s__Eurylophella doris
213828e7ffa936971357f7f9e78c1b05	k__Animalia;p__Arthropoda;c__Insecta
213e5cb23c942f7456ff997f58a3a717	k__Animalia;p__Arthropoda;c__Insecta;o__Diptera;f__Chironomidae;g__Ablabesmyia;s__Ablabesmyia americana
214f04a7c741274374fdf58ca0e6867e	k__Animalia;p__Arthropoda;c__Insecta;o__Coleoptera;f__Ptinidae;g__Oligomerus
21588ff5dc49eda3891e206b16a1cf45	k__Animalia;p__Arthropoda;c__Insecta;o__Lepidoptera;f__Tortricidae;g__Amorbia;s__Amorbia humerosana
215e071f78f2f065b029169f15a48bef	k__Animalia;p__Arthropoda;c__Insecta
216e9a61fdf2d972571bd8caa1c34e48	k__Animalia;p__Arthropoda;c__Insecta;o__Trichoptera;f__Phryganeidae;g__Agrypnia;s__Agrypnia vestita
21799306e964e39a1f7ae38bdec73950	k__Animalia;p__Arthropoda;c__Insecta;o__Coleoptera;f__Elateridae;g__Melanotus
21813da02890976f09dfb251effe5020	k__Animalia;p__Arthropoda;c__Insecta;o__Lepidoptera;f__Sphingidae
21823a9854c5f58dc63ab84ef3ece222	k__Animalia;p__Arthropoda
218af3eb13eb14fd1b25cbf960595362	k__Animalia;p__Arthropoda;c__Insecta;o__Hemiptera;f__Corixidae;g__Sigara;s__Sigara bicoloripennis
21900034764c59876d73d40952168e6e	k__Animalia;p__Arthropoda;c__Insecta;o__Diptera;f__Drosophilidae;g__Drosophila;s__Drosophila suzukii
21aa3cb15774685a090861ad59b18536	k__Animalia;p__Arthropoda;c__Insecta
21abf8ad50d04da27ea6a41e5d1bba90	k__Animalia;p__Arthropoda;c__Insecta;o__Diptera;f__Psychodidae;g__Lutzomyia;s__Lutzomyia longipalpis
21aea8ed07a267f0f3ae6eccf73d412c	k__Animalia;p__Arthropoda;c__Insecta;o__Lepidoptera
21b364c26d0abf0dd1c1193cb6fbff76	k__Animalia;p__Arthropoda;c__Insecta;o__Lepidoptera
21b85b916a6b0a02ba492833b95645ce	k__Animalia;p__Arthropoda;c__Insecta
21c211bbe0f3f9390fb9b5a5688699a2	k__Animalia;p__Arthropoda;c__Insecta;o__Diptera;f__Culicidae;g__Culex;s__Culex territans
21c68e3e84d98699d725520ef31a7616	k__Animalia;p__Arthropoda;c__Insecta;o__Diptera
21c795e18bc0025de0978cc0f3c4f66f	k__Animalia;p__Arthropoda;c__Insecta
21d3d50f64903cbe1a611811acc20534	k__Animalia;p__Arthropoda;c__Insecta
21ded2c96cdf8eeae4245ffe0e54dca9	k__Animalia;p__Arthropoda;c__Insecta;o__Lepidoptera
21e4322c58db2c470e616f3cb6753295	k__Animalia;p__Arthropoda;c__Insecta;o__Lepidoptera;f__Gracillariidae;g__Caloptilia
21eea59c844177a774d8fde100200d04	k__Animalia;p__Arthropoda;c__Insecta;o__Lepidoptera
21f1a19b0d723db5084ffcb0b84f819c	k__Animalia;p__Arthropoda;c__Insecta
21f8811653d6d22fbd2e979eab839f76	k__Animalia;p__Arthropoda;c__Insecta;o__Diptera;f__Dolichopodidae;g__Xanthochlorus;s__Xanthochlorus helvinus
21fe30e900fea8f7e01c2fb4fa93ec77	k__Animalia;p__Arthropoda;c__Insecta;o__Lepidoptera
220c33968fd0f1bd1ce700b7f432b00e	k__Animalia;p__Arthropoda;c__Insecta;o__Lepidoptera;f__Crambidae;g__Elophila;s__Elophila obliteralis
220fb3c3fe242c9481cade714cf58833	k__Animalia;p__Arthropoda;c__Insecta;o__Lepidoptera
221429da3d24b5f8698ac22fce008b7b	k__Animalia;p__Arthropoda;c__Insecta;o__Trichoptera;f__Leptoceridae;g__Ceraclea;s__Ceraclea maculata
221a63e06dc23afe509b701cd214f46d	k__Animalia;p__Arthropoda;c__Insecta
221d390b3dec2053f8dede1b2793bed8	k__Animalia;p__Arthropoda;c__Insecta;o__Lepidoptera
2224f202213b63a097f0a8b32859850f	k__Animalia;p__Arthropoda;c__Insecta;o__Lepidoptera;f__Gracillariidae;g__Caloptilia
2227eb518fd659dea84042ed534c7baf	k__Animalia;p__Arthropoda;c__Insecta;o__Diptera
222c96fa63bc89464241b0ebb1eff077	k__Animalia;p__Arthropoda;c__Insecta;o__Blattodea;f__Ectobiidae;g__Parcoblatta
222ecfd1debd4e0457eae76a522ec7f4	k__Animalia;p__Arthropoda;c__Insecta;o__Coleoptera;f__Elateridae;g__Hemicrepidius;s__Hemicrepidius memnonius
223245a96ee97f3204c79db9d6db6097	k__Animalia;p__Arthropoda;c__Insecta;o__Diptera
223260da4b4ccff55b234b384a894a52	k__Animalia;p__Arthropoda;c__Insecta;o__Ephemeroptera;f__Heptageniidae;g__Maccaffertium;s__Maccaffertium terminatum
22375c3aef72024525ab2ba946a9137e	k__Animalia;p__Arthropoda;c__Insecta;o__Ephemeroptera;f__Heptageniidae;g__Leucrocuta
2249d72e9bbf7bccc77d8c0852ab8d74	k__Animalia;p__Arthropoda;c__Insecta;o__Diptera;f__Chironomidae;g__Tribelos
224d1b6fb9e7bfff45493fa76834e9aa	k__Animalia;p__Arthropoda;c__Arachnida;o__Araneae;f__Theridiidae;g__Theridion
224ed461f0b78beacfc3051c12bde626	k__Animalia;p__Arthropoda;c__Insecta;o__Diptera;f__Pipunculidae
2250481a4ccd73d8e560944e978d8bcf	k__Animalia;p__Arthropoda;c__Insecta;o__Diptera;f__Chaoboridae;g__Chaoborus;s__Chaoborus punctipennis
2252535c57937eda2829fbfab7c0d9e0	k__Animalia;p__Arthropoda;c__Insecta;o__Lepidoptera;f__Geometridae;g__Hydriomena
2252cf3a080829bd46b35c8593107ab2	k__Animalia;p__Arthropoda;c__Insecta;o__Hemiptera;f__Cicadellidae;g__Gyponana
2255e707f1407c503e964a67a54a0195	k__Animalia;p__Arthropoda;c__Insecta
2266dca9cbaf694ee12c58badd5d7818	k__Animalia;p__Arthropoda;c__Insecta;o__Diptera;f__Tachinidae
226f4f809676e37c7d05c89009b0b78b	k__Animalia;p__Arthropoda;c__Insecta;o__Diptera;f__Muscidae;g__Helina;s__Helina evecta
22742fadf6d25b84f01d38e4c8e3cef5	k__Animalia;p__Arthropoda;c__Insecta;o__Lepidoptera;f__Tortricidae;g__Catastega;s__Catastega aceriella
227ff52d11fef14a51ed10e2679942d1	k__Animalia;p__Arthropoda;c__Insecta;o__Diptera;f__Tipulidae;g__Nephrotoma;s__Nephrotoma ferruginea
228020820a84eedeea56bbdfeb05542c	k__Animalia;p__Arthropoda;c__Insecta;o__Diptera;f__Chaoboridae;g__Chaoborus;s__Chaoborus punctipennis
228a1a4d5149bff4f617ba348a22d5b1	k__Animalia;p__Arthropoda;c__Insecta;o__Diptera;f__Limoniidae;g__Epiphragma;s__Epiphragma fasciapenne
228e20d54755b1c9f2590c2571ff4d54	k__Animalia;p__Arthropoda;c__Insecta;o__Trichoptera;f__Limnephilidae;g__Platycentropus;s__Platycentropus radiatus
22908fbf4e717a4f35b2406117e71112	k__Animalia;p__Arthropoda;c__Insecta;o__Hemiptera;f__Cicadellidae;g__Gyponana
22914c4a27a1549c81c86da151bcf259	k__Animalia;p__Arthropoda;c__Insecta;o__Coleoptera;f__Elateridae;g__Athous;s__Athous neacanthus
229398e92be4f77216518b3c039f1c59	k__Animalia;p__Arthropoda;c__Insecta;o__Lepidoptera;f__Crambidae;g__Crambus;s__Crambus agitatellus
229a7672bdf98826a15e616c68e8558c	k__Animalia;p__Arthropoda;c__Insecta
22a97f02e12ec0c438883f90e30477a0	k__Animalia;p__Arthropoda;c__Insecta;o__Lepidoptera
22ac3aa260064a27d1a9a3a0c5809b00	k__Animalia;p__Arthropoda;c__Insecta;o__Diptera;f__Pipunculidae
22ad5479ca9b0b597fa6a19d0666d677	k__Animalia;p__Arthropoda;c__Insecta;o__Coleoptera;f__Cerambycidae;g__Astylopsis;s__Astylopsis collaris
22b1732ac961078c9a7b25e8020baec0	k__Animalia;p__Arthropoda;c__Insecta;o__Diptera;f__Mycetophilidae;g__Mycetophila
22b410d44cdd3bc36340e84931d49bf2	k__Animalia;p__Arthropoda;c__Insecta;o__Diptera;f__Chironomidae;g__Procladius;s__Procladius sp. 1ES
22b53a825206c34149711246b05168a3	k__Animalia;p__Arthropoda;c__Insecta;o__Diptera
22b7961c890fb25d5752146572533d01	k__Animalia;p__Arthropoda;c__Insecta;o__Coleoptera;f__Elateridae;g__Hemicrepidius;s__Hemicrepidius bilobatus
22bad503023f2634770c88b2d6519847	k__Animalia;p__Arthropoda;c__Insecta;o__Diptera;f__Tipulidae;g__Tipula
22bae5f7986a3d1f6f7e36a0e06e4708	k__Animalia;p__Arthropoda;c__Insecta;o__Diptera
22bb9b97dbf88c0266e6953209467e8a	k__Animalia;p__Arthropoda;c__Insecta;o__Trichoptera;f__Philopotamidae;g__Chimarra;s__Chimarra socia
22c0adbd8705bcececabfc983fd97ba0	k__Animalia;p__Arthropoda;c__Insecta;o__Psocodea;f__Caeciliusidae;g__Valenzuela
22cfe9a9aed5e69452281df194110146	k__Animalia;p__Arthropoda;c__Insecta;o__Diptera
22d0d7f8b88c330b88ca13c31d636d5f	k__Animalia;p__Arthropoda;c__Insecta;o__Ephemeroptera;f__Ephemerellidae;g__Eurylophella;s__Eurylophella doris
22d50af95c5ad471b07a818c91a23303	k__Animalia;p__Arthropoda;c__Insecta;o__Lepidoptera
22db6630b1c6460ef45c7792b56c7ec1	k__Animalia;p__Arthropoda;c__Insecta
22dd49eb90cc34d8625ebe790d2f821d	k__Animalia;p__Arthropoda;c__Insecta;o__Diptera;f__Chironomidae;g__Procladius
22de9e244e40f686d7acab381adce12a	k__Animalia;p__Arthropoda;c__Insecta;o__Diptera;f__Psychodidae;g__Lutzomyia;s__Lutzomyia longipalpis
22f4c883d49e536a5dc85a39e6ee78ca	k__Animalia;p__Arthropoda;c__Insecta;o__Megaloptera;f__Corydalidae;g__Chauliodes;s__Chauliodes rastricornis
2317df003bf9a9c9fbf1da8850bfbeb1	k__Animalia;p__Arthropoda;c__Insecta;o__Trichoptera;f__Hydropsychidae;g__Cheumatopsyche
232e382f3f86da3aa1878d36ab7e707b	k__Animalia;p__Arthropoda;c__Insecta;o__Diptera;f__Psychodidae;g__Lutzomyia;s__Lutzomyia longipalpis
2331f50db0b58dfaf9f67ef33e6c4474	k__Animalia;p__Arthropoda;c__Insecta;o__Ephemeroptera;f__Caenidae;g__Caenis
2337fd3664174ac083787060a9314280	k__Animalia;p__Arthropoda;c__Insecta;o__Trichoptera;f__Leptoceridae;g__Ceraclea;s__Ceraclea mentiea
23494dbebc727f18425cfcda95a71aa5	k__Animalia;p__Arthropoda;c__Insecta;o__Lepidoptera;f__Tortricidae;g__Pseudosciaphila;s__Pseudosciaphila duplex
23596a5af801bbcb47843900a5fcea1e	k__Animalia;p__Arthropoda;c__Insecta;o__Lepidoptera;f__Geometridae;g__Macaria
235f3aa504a43f60ea40edc7bb862c6b	k__Animalia;p__Arthropoda;c__Insecta;o__Lepidoptera
236a9d0a167f83afb7b9c67f3533c46c	k__Animalia;p__Arthropoda;c__Insecta;o__Coleoptera;f__Tenebrionidae;g__Isomira
237d42a76c786be257934ad8b102602b	k__Animalia;p__Arthropoda;c__Insecta;o__Diptera;f__Chironomidae;g__Tribelos
238cc09c5f99415f6363a9dfe132376c	k__Animalia;p__Arthropoda;c__Insecta;o__Coleoptera;f__Coccinellidae;g__Harmonia;s__Harmonia axyridis
238d7ad58616d2ce3929e3333104b487	k__Animalia;p__Arthropoda;c__Insecta;o__Lepidoptera;f__Gelechiidae;g__Coleotechnites
238fa090f305c52a5d80638fe21a38b0	k__Animalia;p__Arthropoda;c__Insecta;o__Diptera;f__Anthomyiidae;g__Pegomya
239305e79574dbd49ed3e6839031aafd	k__Animalia;p__Arthropoda;c__Insecta;o__Diptera;f__Chironomidae;g__Procladius
239c51ac16f51bf2ff110c099ebc0773	k__Animalia;p__Arthropoda;c__Insecta;o__Lepidoptera
23a04708115bade898c83fe8f4c848df	k__Animalia;p__Arthropoda;c__Insecta;o__Lepidoptera
23a3eb976b47c6102e9689884ee670b4	k__Animalia;p__Arthropoda;c__Arachnida;o__Araneae;f__Dictynidae;g__Emblyna;s__Emblyna phylax
23a80902153327b1d3b59f01b0753818	k__Animalia;p__Arthropoda;c__Insecta
23a8c4a08812d76a6bb7acc5f499ebf5	k__Animalia;p__Arthropoda;c__Insecta;o__Diptera;f__Psychodidae;g__Psychoda
23ac2a086ea44e2475096af7292f967c	k__Animalia;p__Arthropoda;c__Insecta;o__Diptera;f__Chironomidae;g__Tanytarsus
23bb2befcf927e9e3de66aec3f3f9657	k__Animalia;p__Arthropoda;c__Insecta;o__Coleoptera;f__Elateridae;g__Athous;s__Athous acanthus
23bfb1959b22d2d2e666b45190eb3040	k__Animalia;p__Arthropoda;c__Insecta;o__Lepidoptera
23ce6c02b237585abb33a7a2447fe536	k__Animalia;p__Arthropoda;c__Insecta;o__Coleoptera;f__Scirtidae;g__Contacyphon
23cf4216eba6e7fd6eacbe29da01b2a9	k__Animalia;p__Arthropoda;c__Insecta;o__Hemiptera;f__Lygaeidae;g__Kleidocerys
23cf639cc7fa93fccf268e1f6a89c9cb	k__Animalia;p__Arthropoda;c__Insecta;o__Psocodea;f__Psocidae;g__Metylophorus;s__Metylophorus novaescotiae
23d6108c23021c9c0e7fed168c272864	k__Animalia;p__Arthropoda;c__Insecta;o__Lepidoptera;f__Depressariidae;g__Psilocorsis
23db26e74866251021e86d3610512c34	k__Animalia;p__Arthropoda;c__Insecta;o__Lepidoptera;f__Depressariidae;g__Psilocorsis
23dc80ca9660e34e569cb7c1c218efbc	k__Animalia;p__Arthropoda;c__Insecta;o__Diptera;f__Chironomidae;g__Procladius
23dd430fbe8c453e6c74bfff27ef782d	k__Animalia;p__Arthropoda;c__Insecta
23e0a34eb9fcbc8fd759951bc02a7d81	k__Animalia;p__Arthropoda;c__Insecta;o__Lepidoptera
23e3341bedac5b0012c5a2e6cdb62509	k__Animalia;p__Arthropoda;c__Insecta
23e44419a3bf0e45b1e7436945bbd4b2	k__Animalia;p__Arthropoda;c__Insecta;o__Coleoptera;f__Scarabaeidae;g__Phyllophaga
23e74fb460a7505d499906e4e4b42187	k__Animalia;p__Arthropoda;c__Insecta;o__Hymenoptera;f__Formicidae;g__Tetramorium
23ebc6833aad5ca0a53fabc8d32f103c	k__Animalia;p__Arthropoda;c__Insecta;o__Diptera;f__Chironomidae;g__Tanytarsus
23f1979f490d4dcfbde87ae621f22d8a	k__Animalia;p__Arthropoda;c__Insecta
24034e09975d835d5a7722ab9fb53d07	k__Animalia;p__Arthropoda;c__Insecta;o__Hemiptera;f__Miridae;g__Phytocoris;s__Phytocoris sulcatus
2411c0e2ecbc3040c5fb7e527bbd14cf	k__Animalia;p__Arthropoda;c__Insecta;o__Lepidoptera
24382c99396c79ff1416ad35f3a02dc4	k__Animalia;p__Arthropoda;c__Insecta;o__Lepidoptera;f__Tortricidae;g__Pelochrista;s__Pelochrista similiana
24453aadbe581f38051b184edbc4646c	k__Animalia;p__Arthropoda;c__Insecta;o__Diptera;f__Limoniidae;g__Cheilotrichia;s__Cheilotrichia stigmatica
244a7e025b4e29c9750bb7e53ffb71e6	k__Animalia;p__Arthropoda;c__Insecta;o__Trichoptera;f__Leptoceridae;g__Ceraclea;s__Ceraclea maculata
24546cbaed9393c5e969276d6656ac82	k__Animalia;p__Arthropoda;c__Insecta;o__Lepidoptera;f__Blastobasidae;g__Pigritia
24546d2417b704e1b62284379820b193	k__Animalia;p__Arthropoda;c__Insecta;o__Diptera;f__Chironomidae;g__Chironomus
2456a6c1cf6ce4b0cf4215c6e3e2761c	k__Animalia;p__Arthropoda;c__Insecta;o__Lepidoptera
2458c85a6a291b06abbb96acbeef976f	k__Animalia;p__Arthropoda;c__Insecta;o__Diptera;f__Simuliidae;g__Cnephia;s__Cnephia ornithophilia
2458fb792e7957c2b429f179af4c924e	k__Animalia;p__Arthropoda;c__Insecta;o__Orthoptera;f__Tettigoniidae;g__Scudderia
245f62413a96949211082bf1abb5ff4f	k__Animalia;p__Arthropoda;c__Insecta;o__Lepidoptera;f__Depressariidae;g__Psilocorsis
2470fb91af68b73c0dc7cb24008365eb	k__Animalia;p__Arthropoda;c__Insecta;o__Ephemeroptera;f__Heptageniidae;g__Stenonema;s__Stenonema femoratum
247ac4927c638cf40515af7d411ff823	k__Animalia;p__Arthropoda;c__Insecta;o__Lepidoptera
247d95d1d59acf3b3fc3f13cb29c5622	k__Animalia;p__Arthropoda;c__Insecta;o__Diptera;f__Limoniidae;g__Antocha
2494ba6c62a2ab234f10da80087d02b6	k__Animalia;p__Arthropoda;c__Insecta;o__Hemiptera;f__Miridae;g__Phytocoris
24991519a584f05e275890c18477bf04	k__Animalia;p__Arthropoda;c__Insecta;o__Trichoptera;f__Limnephilidae;g__Limnephilus
24a20c09648436af6425e8cb53bdfb02	k__Animalia;p__Arthropoda;c__Insecta;o__Trichoptera;f__Psychomyiidae;g__Psychomyia
24acde9389a0c8d6ab09623187eb5fd7	k__Animalia;p__Arthropoda;c__Insecta;o__Lepidoptera
24b5a3f21c16c60f7c6e28570860fa8f	k__Animalia;p__Arthropoda;c__Insecta;o__Ephemeroptera;f__Ephemerellidae;g__Eurylophella
24ba08b63fa1a2fce49ca8b2536c7ff8	k__Animalia;p__Arthropoda;c__Insecta;o__Lepidoptera
24c22235b0bbc7eeb035a9078cf24bc8	k__Animalia;p__Arthropoda;c__Insecta;o__Lepidoptera;f__Tortricidae;g__Argyrotaenia;s__Argyrotaenia mariana
24d2018c197825e0a7c371786acf5ee8	k__Animalia;p__Arthropoda;c__Insecta;o__Lepidoptera
24dfacf880362573435c432db0de7f0e	k__Animalia;p__Arthropoda;c__Insecta;o__Coleoptera;f__Chrysomelidae;g__Paria;s__Paria fragariae
24e08530969138edf5baddb15ecb485c	k__Animalia;p__Arthropoda;c__Insecta;o__Lepidoptera;f__Tortricidae;g__Cydia;s__Cydia caryana
250655a2413921d22bd0caf3f0df3d9e	k__Animalia;p__Arthropoda;c__Insecta;o__Diptera;f__Limoniidae;g__Elephantomyia;s__Elephantomyia westwoodi
2507fa742d3a3707f605a3acb872a663	k__Animalia;p__Arthropoda;c__Insecta;o__Ephemeroptera;f__Heptageniidae;g__Maccaffertium;s__Maccaffertium modestum
25084c125311e080429d722571a6aa88	k__Animalia;p__Arthropoda;c__Insecta;o__Lepidoptera;f__Geometridae;g__Besma
2508647c1b83f84a3e6e42b32202078d	k__Animalia;p__Arthropoda;c__Insecta;o__Coleoptera;f__Dermestidae;g__Attagenus;s__Attagenus brunneus
250a9d22ee01fdd92b38e4d3a72e91ed	k__Animalia;p__Arthropoda;c__Insecta;o__Coleoptera;f__Tenebrionidae;g__Isomira
250bc87ecc9d3286e29741bdb2f72c17	k__Animalia;p__Arthropoda;c__Insecta;o__Diptera;f__Chironomidae;g__Ablabesmyia;s__Ablabesmyia americana
250fcf5bec8e8e1c676d1ff69416ecd0	k__Animalia;p__Arthropoda;c__Insecta;o__Lepidoptera;f__Depressariidae;g__Agonopterix
2518dad8d3077149a0be2a9e9d0f1a7b	k__Animalia;p__Arthropoda;c__Insecta;o__Diptera;f__Limoniidae;g__Erioptera;s__Erioptera caliptera
251a9c9529a846f451740e7ab17a6c8d	k__Animalia;p__Arthropoda;c__Insecta;o__Lepidoptera;f__Erebidae;g__Idia;s__Idia americalis
253c403f77183f43e025815d9e06f9fa	k__Animalia;p__Arthropoda;c__Insecta;o__Trichoptera;f__Phryganeidae;g__Agrypnia;s__Agrypnia vestita
253cbbdd21962a53e5ff99005c198bea	k__Animalia;p__Arthropoda;c__Insecta;o__Diptera;f__Chironomidae;g__Dicrotendipes;s__Dicrotendipes modestus
254b79466bd489256a87c7300184af22	k__Animalia;p__Arthropoda;c__Insecta;o__Diptera
25511a7ec6d289ec8c992b61a63e88d5	k__Animalia;p__Arthropoda;c__Insecta;o__Trichoptera;f__Limnephilidae;g__Pycnopsyche
256316410f8caac77e1b84b2695695ef	k__Animalia;p__Arthropoda;c__Insecta;o__Lepidoptera
2569e8eb1bf2bd15b185435acbfc6e54	k__Animalia;p__Arthropoda;c__Insecta;o__Ephemeroptera;f__Caenidae;g__Caenis
256b8d934e12d9ff5aa3b3f12214e39f	k__Animalia;p__Arthropoda;c__Insecta;o__Hemiptera;f__Cicadellidae;g__Gyponana
256d0203e58f73026b0762d90105d8a0	k__Animalia;p__Arthropoda;c__Insecta;o__Lepidoptera;f__Geometridae;g__Xanthorhoe;s__Xanthorhoe ferrugata
25706488b916f265a6abe81960ecb544	k__Animalia;p__Arthropoda;c__Insecta;o__Megaloptera;f__Corydalidae;g__Chauliodes;s__Chauliodes rastricornis
257e01cd7fc3c08221f402c24d49c481	k__Animalia;p__Arthropoda;c__Insecta;o__Ephemeroptera;f__Ephemerellidae;g__Serratella
25840a1e1e48e85b9a9053fd7bb1e927	k__Animalia;p__Arthropoda;c__Insecta;o__Diptera;f__Chironomidae;g__Micropsectra
2585f2348e958072997564092074f5cf	k__Animalia;p__Arthropoda;c__Insecta;o__Coleoptera;f__Scarabaeidae;g__Phyllophaga;s__Phyllophaga hirticula
258935918c8203f405c23327a9b493dc	k__Animalia;p__Arthropoda;c__Insecta;o__Coleoptera;f__Tenebrionidae;g__Hymenorus;s__Hymenorus picipennis
258df139ab2a4c671501b324bfded459	k__Animalia;p__Arthropoda;c__Insecta;o__Diptera;f__Psychodidae;g__Lutzomyia;s__Lutzomyia longipalpis
2598699e353a352fb1bd9596655e2324	k__Animalia;p__Arthropoda;c__Insecta;o__Hemiptera;f__Cicadellidae;g__Gyponana
2598abb42686674be9f2f044f961ecbd	k__Animalia;p__Arthropoda;c__Insecta;o__Diptera;f__Limoniidae;g__Helius;s__Helius flavipes
25a6a4418ff8c2d79952e8e71c8f0ddf	k__Animalia;p__Arthropoda;c__Insecta;o__Diptera;f__Limoniidae;g__Elephantomyia;s__Elephantomyia westwoodi
25b05228ba6e3df36f043236302e4399	k__Animalia;p__Arthropoda;c__Insecta
25c0f198fe60d1782d8b9f11642ef928	k__Animalia;p__Arthropoda;c__Insecta;o__Hymenoptera;f__Ichneumonidae;g__Ophion
25d9d6c3fb8341adebb0c5aa9d638f53	k__Animalia;p__Arthropoda;c__Insecta;o__Lepidoptera;f__Erebidae;g__Hyphantria;s__Hyphantria cunea
25ddb3cd7edb34071b390f118ccac08d	k__Animalia;p__Arthropoda;c__Arachnida;o__Araneae;f__Clubionidae;g__Clubiona;s__Clubiona pygmaea
25ddf246c214d5b12787381f2b237b4d	k__Animalia;p__Arthropoda;c__Insecta;o__Coleoptera;f__Brentidae;g__Arrhenodes;s__Arrhenodes minutus
25e1c6f2c64bcd943c97ab2545ae1c8f	k__Animalia;p__Arthropoda;c__Insecta;o__Diptera;f__Limoniidae;g__Pseudolimnophila;s__Pseudolimnophila luteipennis
25e60b23ba3dd1c6ff6b810e1a021fcb	k__Animalia;p__Arthropoda;c__Insecta
25e92c61b8801fd5cdbe6ddc243e9a16	k__Animalia;p__Arthropoda;c__Insecta;o__Lepidoptera
2614a2847817f146c9c63d9a49e21edb	k__Animalia;p__Arthropoda;c__Insecta;o__Lepidoptera
261b592d786eac09615b1a78a4be5556	k__Animalia;p__Arthropoda;c__Insecta;o__Psocodea;f__Psocidae;g__Metylophorus;s__Metylophorus novaescotiae
261b79ecf6a60983ddea221caacb74ed	k__Animalia;p__Arthropoda;c__Insecta;o__Lepidoptera;f__Tineidae;g__Setomorpha;s__Setomorpha BioLep5510
26221e5ddbd13937f7d77719171320ff	k__Animalia;p__Arthropoda;c__Insecta;o__Diptera;f__Limoniidae;g__Rhipidia
26241b78b0265a6d71028e8f5b142b5e	k__Animalia;p__Arthropoda;c__Insecta;o__Diptera;f__Chironomidae;g__Microtendipes
262734c74b6d8c0fe20f21d2160f9e7e	k__Animalia;p__Arthropoda;c__Insecta
2633623aa10c5153e4ece13a36e6d966	k__Animalia;p__Arthropoda;c__Insecta;o__Ephemeroptera;f__Ephemeridae;g__Hexagenia;s__Hexagenia limbata
263a03cc638a1d462c82cd0d55de05f0	k__Animalia;p__Arthropoda;c__Insecta;o__Lepidoptera;f__Sphingidae
264f964c1a76c9b36bd500ae31af5d41	k__Animalia;p__Arthropoda;c__Insecta;o__Diptera;f__Limoniidae;g__Epiphragma
26510d4e04971726240ab8df95f23e7c	k__Animalia;p__Arthropoda;c__Insecta;o__Psocodea;f__Psocidae;g__Metylophorus;s__Metylophorus novaescotiae
26530ee79792fc5e011fd122af05f161	k__Animalia;p__Arthropoda;c__Insecta;o__Megaloptera;f__Corydalidae;g__Chauliodes;s__Chauliodes rastricornis
265624272d980f4f793356b6086e6ae1	k__Animalia;p__Arthropoda;c__Insecta;o__Diptera
265a2bd2952edf7bdd00cf2f2342629a	k__Animalia;p__Arthropoda;c__Insecta;o__Coleoptera;f__Elateridae;g__Athous;s__Athous brightwelli
265b6f85843ba9466f47faf058377325	k__Animalia;p__Arthropoda;c__Insecta;o__Lepidoptera;f__Crambidae;g__Scoparia;s__Scoparia biplagialis
265d9b0caac7533d0663a4f430e5ca5f	k__Animalia;p__Arthropoda;c__Insecta;o__Diptera
265f883c88dea34b6fa8341201d39418	k__Animalia;p__Arthropoda;c__Insecta;o__Lepidoptera
266298431ac540628bb09a65a7540963	k__Animalia;p__Arthropoda;c__Insecta;o__Coleoptera;f__Tenebrionidae;g__Isomira
266bc49428652e42da420a402b7fd026	k__Animalia;p__Arthropoda;c__Insecta;o__Coleoptera;f__Scarabaeidae;g__Phyllophaga;s__Phyllophaga hirticula
26704a4d5b6313375d774fd01f517b7b	k__Animalia;p__Arthropoda;c__Insecta;o__Lepidoptera;f__Erebidae;g__Hypena;s__Hypena scabra
26724dbbed06b28ce05275b6cbbf7977	k__Animalia;p__Arthropoda;c__Insecta;o__Lepidoptera;f__Argyresthiidae;g__Argyresthia
26823674f3647ae449131ef24869b546	k__Animalia;p__Arthropoda;c__Insecta;o__Neuroptera;f__Hemerobiidae;g__Wesmaelius;s__Wesmaelius longifrons
2686501eb5d739a513f001797baf3b64	k__Animalia;p__Arthropoda;c__Insecta;o__Coleoptera;f__Hydrophilidae;g__Helocombus;s__Helocombus bifidus
2686c26d1fad9a08e8815f181d033a87	k__Animalia;p__Arthropoda;c__Insecta;o__Lepidoptera
26912c7cb437cb4d65a6469957041592	k__Animalia;p__Arthropoda;c__Insecta
2699880d26295298d366fed83af85037	k__Animalia;p__Arthropoda;c__Insecta;o__Diptera;f__Culicidae;g__Aedes;s__Aedes vexans
269fbc5eb22469b4b6e278d5a8070698	k__Animalia;p__Arthropoda;c__Insecta;o__Lepidoptera
26ac7e1b9c587ddef8e2756d23634ca6	k__Animalia;p__Arthropoda;c__Insecta;o__Diptera;f__Culicidae;g__Aedes
26b1a36f0c724e0b6814caf4f316c874	k__Animalia;p__Arthropoda;c__Insecta
26b2888ccc815b633d36c9e511ef1b54	k__Animalia;p__Arthropoda;c__Insecta;o__Diptera;f__Chironomidae
26b495a5da254ef808b4f257a6dd5a5b	k__Animalia;p__Arthropoda;c__Insecta;o__Hemiptera;f__Cicadellidae;g__Gyponana
26bbbc5c10b4dab1405e84cf35f2f428	k__Animalia;p__Arthropoda;c__Insecta;o__Diptera;f__Chironomidae;g__Chironomus
26c564d2a176745946552dc23ba4e906	k__Animalia;p__Arthropoda;c__Insecta;o__Lepidoptera;f__Gelechiidae;g__Pseudotelphusa;s__Pseudotelphusa quercinigracella
26cf05bc45012ed48e65945e379fc3a2	k__Animalia;p__Arthropoda;c__Insecta;o__Lepidoptera
26d452112a8bee20d049dbdd0d6a7d46	k__Animalia;p__Arthropoda;c__Insecta;o__Diptera;f__Muscidae;g__Coenosia;s__Coenosia tigrina
26d52501565279adf2a17a9264e3e3b2	k__Animalia;p__Arthropoda;c__Insecta;o__Lepidoptera
26ef5e5434bca35aba2faae968688b96	k__Animalia;p__Arthropoda;c__Insecta;o__Diptera;f__Chaoboridae;g__Chaoborus
26f1e473cb0ee1def3dc2fd14156261d	k__Animalia;p__Arthropoda;c__Insecta;o__Psocodea;f__Psocidae;g__Metylophorus;s__Metylophorus novaescotiae
26f80a0b972216c8db90741307ecca64	k__Animalia;p__Arthropoda;c__Insecta;o__Coleoptera;f__Chrysomelidae;g__Paria;s__Paria fragariae
26fc97aa326d0e681917b65d77008ebc	k__Animalia;p__Arthropoda;c__Insecta;o__Coleoptera;f__Carabidae;g__Harpalus
2706ff5549e413290805341b93520ef0	k__Animalia;p__Arthropoda;c__Insecta
271117751abf468048a65083595ab523	k__Animalia;p__Arthropoda;c__Insecta;o__Lepidoptera;f__Gracillariidae;g__Caloptilia
271d6369c8842ab76e683583a52fa061	k__Animalia;p__Arthropoda;c__Insecta;o__Coleoptera;f__Pyrochroidae;g__Dendroides;s__Dendroides canadensis
271ff5c8aafac84d6119c17fc1fa5090	k__Animalia;p__Arthropoda;c__Insecta;o__Coleoptera;f__Elateridae;g__Ampedus;s__Ampedus melanotoides
2731fb930585d7f823db944671451c9f	k__Animalia;p__Arthropoda;c__Insecta;o__Lepidoptera;f__Tortricidae;g__Phtheochroa
27443908e4eedf7c6a73b1e803f556fb	k__Animalia;p__Arthropoda;c__Insecta;o__Diptera;f__Hybotidae;g__Platypalpus
2748acfbba8a74d808d254f1064cc2a2	k__Animalia;p__Arthropoda;c__Insecta;o__Diptera
274b79df005db86418685e61da28504b	k__Animalia;p__Arthropoda;c__Insecta
274f1e4bf091cffcfda5f75cd5037f24	k__Animalia;p__Arthropoda;c__Insecta;o__Lepidoptera
2750c1339aae37cd7fd0f9def751e494	k__Animalia;p__Arthropoda;c__Insecta;o__Diptera;f__Stratiomyidae;g__Beris;s__Beris hauseri
275c3c116677ef2487ef858470605e24	k__Animalia;p__Arthropoda;c__Insecta;o__Psocodea;f__Dasydemellidae;g__Teliapsocus
275e7e287fe5417732cb994453c421e9	k__Animalia;p__Arthropoda;c__Insecta;o__Lepidoptera;f__Tortricidae;g__Coelostathma;s__Coelostathma discopunctana
2767ba40bae41a616779e2fc7cda26ad	k__Animalia;p__Arthropoda;c__Insecta;o__Lepidoptera
27680444d536cb1d4a985f3e18afaab4	k__Animalia;p__Arthropoda;c__Insecta;o__Coleoptera
2770a6d73308dd58081ab50f59eded0d	k__Animalia;p__Arthropoda;c__Insecta;o__Diptera;f__Tipulidae;g__Tipula
2774bd9f04a17cf8a3d5a7b77f5cad2d	k__Animalia;p__Arthropoda;c__Insecta
2777e21ee803562a0344f8650b4dcaa7	k__Animalia;p__Arthropoda;c__Insecta;o__Ephemeroptera;f__Heptageniidae;g__Maccaffertium;s__Maccaffertium terminatum
2779d1e008438a9fdc2d31ad5a9756db	k__Animalia;p__Arthropoda;c__Insecta;o__Hymenoptera;f__Braconidae;g__Euphoriella
277d3dc2bdc1d2ecddbb17aa31a3bf11	k__Animalia;p__Arthropoda;c__Insecta;o__Coleoptera;f__Chrysomelidae;g__Paria;s__Paria fragariae
2780a0139f025636db77cb166b2cafbf	k__Animalia;p__Arthropoda;c__Insecta
27850196dfbb8b3ee7d36f7908efcc8d	k__Animalia;p__Arthropoda;c__Insecta;o__Diptera;f__Tipulidae;g__Tipula
278a15dd407d588c1b3d19a461a07dd5	k__Animalia;p__Arthropoda;c__Insecta;o__Diptera;f__Stratiomyidae;g__Beris;s__Beris hauseri
278b95827b32087ed0644f54049bfaa8	k__Animalia;p__Arthropoda;c__Arachnida;o__Araneae;f__Clubionidae;g__Clubiona;s__Clubiona pygmaea
279a849615ad7732ea6aa026aa5eb3b9	k__Animalia;p__Arthropoda;c__Insecta;o__Diptera;f__Bibionidae;g__Bibio
27a9f280ddd5d4b6f825421ed8101cb7	k__Animalia;p__Arthropoda;c__Insecta;o__Lepidoptera
27ac9cc060b5961b1ee0fe0c0565d5e4	k__Animalia;p__Arthropoda;c__Insecta;o__Lepidoptera;f__Crambidae;g__Elophila;s__Elophila obliteralis
27acc4fde41dbed71401cc8bb067243a	k__Animalia;p__Arthropoda;c__Insecta;o__Lepidoptera;f__Geometridae;g__Gnophos;s__Gnophos rjabovi
27ad981429d69c7cc309a39a04f0efae	k__Animalia;p__Arthropoda;c__Insecta;o__Coleoptera;f__Dytiscidae;g__Ilybius;s__Ilybius pleuriticus
27b159fe9c5dc25c288197d530c19525	k__Animalia;p__Arthropoda;c__Insecta;o__Lepidoptera;f__Depressariidae;g__Psilocorsis
27b28c944e7c958c5cfe448f7edd8cb9	k__Animalia;p__Arthropoda;c__Insecta;o__Plecoptera;f__Nemouridae;g__Ostrocerca
27c15bcbb32d35c4a5d4575f6da26cd5	k__Animalia;p__Arthropoda;c__Insecta
27d579fbc44d8d25ac9ff62d9280cb3f	k__Animalia;p__Arthropoda;c__Insecta;o__Lepidoptera;f__Geometridae;g__Macaria
27e2833ecf8811db5e28cde2112f90f7	k__Animalia;p__Arthropoda;c__Insecta;o__Lepidoptera;f__Geometridae;g__Xanthorhoe;s__Xanthorhoe ferrugata
27ecd592d9c4fce229239134da820ab9	k__Animalia;p__Arthropoda;c__Insecta;o__Diptera;f__Chironomidae;g__Dicrotendipes;s__Dicrotendipes modestus
27f6704f020ca34612102683e43f9989	k__Animalia;p__Arthropoda;c__Insecta
27fe6204e54a6fed1df15512fd0b5cee	k__Animalia;p__Arthropoda;c__Insecta;o__Diptera;f__Stratiomyidae;g__Beris;s__Beris hauseri
2806dd21143242f2c905569e7ed7bc8c	k__Animalia;p__Arthropoda;c__Insecta;o__Hemiptera;f__Cicadellidae;g__Ponana;s__Ponana rubida
2816d9876f6d09b831042a02f271f06f	k__Animalia;p__Arthropoda;c__Insecta
2818f18feb822ec7526ec9ae8315bd94	k__Animalia;p__Arthropoda;c__Insecta;o__Diptera;f__Limoniidae;g__Metalimnobia
28211cbb4f3ca99ad443efb46e0b97f0	k__Animalia;p__Arthropoda;c__Arachnida;o__Araneae;f__Philodromidae;g__Philodromus;s__Philodromus rufus
282707b502a1042ac1486e978b574dc9	k__Animalia;p__Arthropoda;c__Insecta;o__Lepidoptera;f__Erebidae;g__Hypena;s__Hypena baltimoralis
282902c65a5941e68f5b4651b7af2f54	k__Animalia;p__Arthropoda;c__Insecta;o__Lepidoptera
2835b51bdbabc8657bd336ce0d1e05fc	k__Animalia;p__Arthropoda;c__Insecta;o__Diptera
28388abe51cb3d4b7bcdbc32a11a5c3c	k__Animalia;p__Arthropoda;c__Insecta
283b33f743153c2fc4b45bf324ae254d	k__Animalia;p__Arthropoda;c__Insecta;o__Diptera;f__Chironomidae;g__Chironomus
283bc33829d0011b35cb1f41e7f89098	k__Animalia;p__Arthropoda;c__Insecta;o__Lepidoptera;f__Erebidae;g__Hypena;s__Hypena scabra
283bd640a7b6ddabf8fdd7b22ca8e3f9	k__Animalia;p__Arthropoda;c__Insecta;o__Ephemeroptera;f__Caenidae;g__Caenis
28412a3952116756548024c52c1e18e9	k__Animalia;p__Arthropoda;c__Insecta;o__Diptera
28490aaf2f6f2ba454afdba5e9941cbc	k__Animalia;p__Arthropoda;c__Insecta;o__Coleoptera;f__Scarabaeidae;g__Phyllophaga;s__Phyllophaga hirticula
28506cfe73cdd268cdbb5e529124512d	k__Animalia;p__Arthropoda;c__Insecta;o__Ephemeroptera;f__Ephemeridae;g__Hexagenia;s__Hexagenia limbata
285278d9303f730e1403beb550beeb11	k__Animalia;p__Arthropoda
2869f9823c900d0d29fd6be48f5e7ca3	k__Animalia;p__Arthropoda;c__Insecta;o__Trichoptera;f__Limnephilidae;g__Pycnopsyche;s__Pycnopsyche gentilis
286a5e27d380d2b77b41b7c769611694	k__Animalia;p__Arthropoda;c__Insecta
286c3734e2b19d1de031d914d20a95a0	k__Animalia;p__Arthropoda;c__Insecta;o__Ephemeroptera;f__Heptageniidae;g__Stenacron
2873ccd8155fa66822a50145fd06c9a8	k__Animalia;p__Arthropoda;c__Insecta;o__Diptera;f__Dolichopodidae;g__Chrysotus
28748c076915bed803944542f431003c	k__Animalia;p__Arthropoda;c__Insecta;o__Diptera;f__Psychodidae;g__Psychoda
2885f4670de2db17d45deb827666d61a	k__Animalia;p__Arthropoda;c__Insecta;o__Lepidoptera
28895d0a14525f4062aeca3b188c1a44	k__Animalia;p__Arthropoda;c__Insecta;o__Lepidoptera;f__Tortricidae;g__Olethreutes
28921b9fb99bc9773e1e6b73eb15579e	k__Animalia;p__Arthropoda;c__Insecta;o__Lepidoptera
2893467ac2657a88bacc4fd20378265b	k__Animalia;p__Arthropoda;c__Insecta;o__Hemiptera;f__Cicadellidae;g__Gyponana
2895a99abafb6887774687c441428f18	k__Animalia;p__Arthropoda;c__Insecta;o__Trichoptera;f__Leptoceridae;g__Ceraclea
289b23c73a910ecac2e096965d85671b	k__Animalia;p__Arthropoda;c__Insecta;o__Coleoptera
289f169e4a1903f738d6a2480bc09b3a	k__Animalia;p__Arthropoda;c__Insecta;o__Diptera;f__Tipulidae;g__Tipula
28a1097e7b6022ae31517647c70776c1	k__Animalia;p__Arthropoda;c__Insecta;o__Lepidoptera;f__Tortricidae;g__Olethreutes
28a4d7e3b4621c5fd47a41543b3359b0	k__Animalia;p__Arthropoda;c__Insecta;o__Lepidoptera
28a7fd10f3fce849090b848ff9d53464	k__Animalia;p__Arthropoda;c__Insecta;o__Psocodea;f__Psocidae;g__Metylophorus
28af0d56d47919863048d72087f44590	k__Animalia;p__Arthropoda;c__Insecta;o__Diptera;f__Chironomidae;g__Xenochironomus
28b80e74f100e30da11a3060a277ce0a	k__Animalia;p__Arthropoda;c__Insecta;o__Lepidoptera;f__Crambidae;g__Crambus
28c19bd87b1120430179cc024a6c753e	k__Animalia;p__Arthropoda;c__Insecta;o__Lepidoptera
28c653c60efccc827576e1abba91bc2a	k__Animalia;p__Arthropoda;c__Insecta
28c8b919a24a0373916ce0af602fad80	k__Animalia;p__Arthropoda;c__Insecta;o__Lepidoptera;f__Erebidae;g__Idia;s__Idia rotundalis
28cea70f1432104371c9afb6bfa829f1	k__Animalia;p__Arthropoda;c__Insecta;o__Diptera;f__Limoniidae;g__Euphylidorea;s__Euphylidorea platyphallus
28d4459b2b3fae251842b2aef7f9037b	k__Animalia;p__Arthropoda;c__Insecta;o__Lepidoptera
28ee7ef2f245be9876b243ce4811105e	k__Animalia;p__Arthropoda;c__Insecta;o__Diptera;f__Psychodidae;g__Lutzomyia;s__Lutzomyia longipalpis
28f66b76f78ca6a0c789625f0d12cb6a	k__Animalia;p__Arthropoda;c__Insecta;o__Hymenoptera;f__Ichneumonidae;g__Tycherus
28f8877b406bb5b44cdef82d3497b9ed	k__Animalia;p__Arthropoda;c__Insecta;o__Ephemeroptera;f__Caenidae;g__Caenis
28fccbdf31dc55b42c90e10da11afcb4	k__Animalia;p__Arthropoda;c__Insecta;o__Diptera;f__Culicidae;g__Aedes;s__Aedes vexans
2903e8e85b74e215f824b86ba61e0eb3	k__Animalia;p__Arthropoda;c__Insecta;o__Ephemeroptera;f__Heptageniidae;g__Leucrocuta;s__Leucrocuta minerva
29168acb1af2dc6cdc6a73f417912a31	k__Animalia;p__Arthropoda;c__Insecta
2919ca83c4bef80e56526ed6bbf7acb4	k__Animalia;p__Arthropoda;c__Insecta;o__Coleoptera;f__Scarabaeidae;g__Phyllophaga;s__Phyllophaga crenulata
2929f0d1020b94297bb3af7bc77845da	k__Animalia;p__Arthropoda;c__Insecta
293238260e8b6c91b51e2b04bff31e4d	k__Animalia;p__Arthropoda;c__Arachnida;o__Araneae;f__Araneidae;g__Eustala;s__Eustala rosae
293619d0930d57d03b84cb6cd568bce9	k__Animalia;p__Arthropoda;c__Insecta
2936fc258da928a7e650eb78dd5d0bc2	k__Animalia;p__Arthropoda;c__Insecta;o__Lepidoptera
29385fefe4bcfeaf0982cd48da476351	k__Animalia;p__Arthropoda;c__Insecta;o__Coleoptera;f__Scraptiidae;g__Canifa;s__Canifa pallipes
29424386dc25a5b7b65745d8631a4385	k__Animalia;p__Arthropoda;c__Insecta;o__Diptera;f__Tipulidae;g__Tipula
294b9ef65e532496a03ad914506526d4	k__Animalia;p__Arthropoda;c__Insecta;o__Diptera;f__Limoniidae;g__Ormosia;s__Ormosia affinis
294d294e32b42e97c96f5434fd0767c7	k__Animalia;p__Arthropoda;c__Insecta;o__Trichoptera;f__Phryganeidae;g__Agrypnia;s__Agrypnia vestita
2951f65554307ddc5a32fa52741147ad	k__Animalia;p__Arthropoda;c__Insecta;o__Coleoptera;f__Hydrophilidae;g__Helocombus;s__Helocombus bifidus
29565d07da1f6e681c1f4db046a97177	k__Animalia;p__Arthropoda;c__Insecta;o__Lepidoptera
295734d53ed9bb3550f34e820323149a	k__Animalia;p__Arthropoda;c__Insecta
295e1dbd210fef38afe453cf22153e43	k__Animalia;p__Arthropoda;c__Insecta;o__Diptera;f__Limoniidae;g__Erioptera;s__Erioptera caliptera
2963feeac2d697cc60a48414b7347a89	k__Animalia;p__Arthropoda;c__Insecta;o__Lepidoptera;f__Argyresthiidae;g__Argyresthia;s__Argyresthia conjugella
29688a0acf15740d368c89f69e3bc0fa	k__Animalia;p__Arthropoda;c__Insecta
296e66e694784fa58b87339ae94ddf08	k__Animalia;p__Arthropoda;c__Insecta;o__Diptera;f__Tipulidae;g__Tipula
296f486a091d512b884cde6297120924	k__Animalia;p__Arthropoda;c__Insecta
2972126240769dcd3fc9450436d047c8	k__Animalia;p__Arthropoda;c__Insecta
29738ba6b55eb1c2174076210dcf2b34	k__Animalia;p__Arthropoda;c__Insecta;o__Trichoptera;f__Rhyacophilidae;g__Rhyacophila;s__Rhyacophila manistee
29797b090b53a8334a3ec4c6a4d2e20a	k__Animalia;p__Arthropoda;c__Insecta;o__Lepidoptera;f__Tortricidae
297f99d0983ba054cb99cb07bc99e263	k__Animalia;p__Arthropoda;c__Insecta;o__Psocodea;f__Psocidae;g__Metylophorus;s__Metylophorus novaescotiae
2980f04b9a73982a5013c52ebc1f6f13	k__Animalia;p__Arthropoda;c__Insecta;o__Lepidoptera;f__Erebidae;g__Catocala
29933f0b8c2765a7a6417ee00f03e302	k__Animalia;p__Arthropoda;c__Insecta;o__Ephemeroptera;f__Ephemerellidae;g__Eurylophella;s__Eurylophella poconoensis
29a439ff593ac213140232f8da57f5da	k__Animalia;p__Arthropoda;c__Insecta;o__Diptera;f__Psychodidae
29a6d98171ae3e6aa50d810066fcc019	k__Animalia;p__Arthropoda;c__Insecta;o__Trichoptera;f__Dipseudopsidae;g__Phylocentropus;s__Phylocentropus placidus
29b608243f2f0baaae65a137434483d9	k__Animalia;p__Arthropoda;c__Insecta;o__Hymenoptera;f__Ichneumonidae;g__Ophion
29b979de26ce912f0cea530f1c2ac38d	k__Animalia;p__Arthropoda;c__Insecta;o__Coleoptera;f__Coccinellidae;g__Harmonia;s__Harmonia axyridis
29bb01462cd2730bec82ac7714842cd6	k__Animalia;p__Arthropoda;c__Insecta;o__Diptera;f__Culicidae;g__Aedes;s__Aedes provocans
29d16b335f84d343333e4147a0d1523f	k__Animalia;p__Arthropoda;c__Insecta;o__Trichoptera;f__Hydroptilidae;g__Orthotrichia
29d26278491f4e1f4a4ebede184cfab8	k__Animalia;p__Arthropoda;c__Insecta;o__Lepidoptera
29d55f50dd00301799095fa9f2bdabd0	k__Animalia;p__Arthropoda;c__Insecta
29d8106a35d6dbda9d9a46833d73497a	k__Animalia;p__Arthropoda;c__Insecta;o__Coleoptera;f__Scirtidae;g__Contacyphon
29da0fd932741dc00b601ca57739078c	k__Animalia;p__Arthropoda;c__Insecta;o__Lepidoptera
29da2b1f327f5433e46cd43fce5be36a	k__Animalia;p__Arthropoda;c__Insecta;o__Diptera;f__Limoniidae;g__Metalimnobia
29ddb6f5425c4cbe166351fe4eab1c24	k__Animalia;p__Arthropoda;c__Insecta;o__Coleoptera;f__Elateridae;g__Athous;s__Athous brightwelli
29e75979ffa887fc2ccdfcb443282994	k__Animalia;p__Arthropoda;c__Insecta;o__Lepidoptera
29f731714759ae910d6e6615744d2b45	k__Animalia;p__Arthropoda;c__Insecta;o__Diptera;f__Chironomidae;g__Procladius
29ff3f2bfae6e8b59e817166d3893a39	k__Animalia;p__Arthropoda;c__Insecta;o__Coleoptera;f__Elateridae;g__Melanotus;s__Melanotus hyslopi
2a053ec0ddc8187779ba288571a4b92c	k__Animalia;p__Arthropoda;c__Insecta;o__Trichoptera;f__Polycentropodidae;g__Polycentropus;s__Polycentropus pentus
2a141b4cf130712f726eeba88f5056cf	k__Animalia;p__Arthropoda;c__Insecta;o__Coleoptera;f__Elateridae;g__Melanotus
2a29dada06f9399d656584b5696b2b0c	k__Animalia;p__Arthropoda;c__Insecta;o__Ephemeroptera;f__Caenidae;g__Caenis
2a2ad8be88e21ba5fcb3ea123d9bffff	k__Animalia;p__Arthropoda;c__Insecta
2a2f8725b586915bfcb905cb66f90e6b	k__Animalia;p__Arthropoda;c__Insecta
2a30660c31b8f5679adadacf9bf1186f	k__Animalia;p__Arthropoda;c__Insecta
2a41f63ababe9108a833dde825987e7e	k__Animalia;p__Arthropoda;c__Insecta;o__Coleoptera;f__Scarabaeidae;g__Phyllophaga;s__Phyllophaga anxia
2a517a049b1a49137f36792ef2007c96	k__Animalia;p__Arthropoda;c__Insecta;o__Lepidoptera
2a52e26dbf75d8ed7e03ccbec1e4369c	k__Animalia;p__Arthropoda;c__Insecta;o__Diptera;f__Limoniidae;g__Atarba;s__Atarba picticornis
2a53c8fcf93122726334dab4d09511cc	k__Animalia;p__Arthropoda;c__Insecta
2a5865fa55ea160c8e87d9eefe8dcf65	k__Animalia;p__Arthropoda;c__Insecta;o__Lepidoptera
2a6591f72902f9107ccec2650d9c63fd	k__Animalia;p__Arthropoda;c__Insecta;o__Lepidoptera
2a6c26d719db115883883af5abb3aa2d	k__Animalia;p__Arthropoda;c__Insecta;o__Lepidoptera
2a7ba424b8392cf81dd19e950277765f	k__Animalia;p__Arthropoda;c__Insecta;o__Lepidoptera
2a7fd96e863cc3b2542eb8ff0eb87588	k__Animalia;p__Arthropoda;c__Insecta;o__Hemiptera;f__Lygaeidae;g__Kleidocerys;s__Kleidocerys resedae
2a89dc5f1cd7e2150075a4a99c4c9c40	k__Animalia;p__Arthropoda;c__Insecta;o__Lepidoptera
2a8dd196ab98b79da9fb64be5f6bb4b4	k__Animalia;p__Arthropoda;c__Insecta;o__Lepidoptera;f__Tortricidae;g__Syndemis
2a99552cc9a404635d07ff52176cac82	k__Animalia;p__Arthropoda;c__Insecta;o__Coleoptera;f__Hydrophilidae;g__Hydrobius
2a9c57e8556a5b7a3da4137815153141	k__Animalia;p__Arthropoda;c__Insecta;o__Coleoptera;f__Scarabaeidae;g__Euphoria;s__Euphoria fulgida
2aa58cb856581d5b20191997d5e12cc6	k__Animalia;p__Arthropoda;c__Insecta;o__Coleoptera;f__Cerambycidae;g__Saperda;s__Saperda imitans
2ac4d0ee291f3e85465cc3e2d1f13377	k__Animalia;p__Arthropoda;c__Insecta;o__Coleoptera
2acd6a28574041337fac13293c9d052a	k__Animalia;p__Arthropoda;c__Insecta;o__Diptera;f__Dolichopodidae;g__Gymnopternus
2ad1d5be66679383381bf96dbf04d400	k__Animalia;p__Arthropoda;c__Insecta;o__Diptera;f__Culicidae
2ad9dc54b57cccb16f9ed4d004823669	k__Animalia;p__Arthropoda;c__Insecta;o__Diptera;f__Chironomidae;g__Procladius
2adb4bfc3a0ea59bcb553e6ecf53dc21	k__Animalia;p__Arthropoda;c__Insecta;o__Lepidoptera
2ae25d61d9ae54ed5798719061ee09c3	k__Animalia;p__Arthropoda;c__Arachnida;o__Araneae;f__Theridiidae
2ae3930738c655f51c253c785df5cd49	k__Animalia;p__Arthropoda;c__Insecta
2af3a94dd072a2a60d34cbf7722ea124	k__Animalia;p__Arthropoda;c__Insecta;o__Trichoptera;f__Dipseudopsidae;g__Phylocentropus;s__Phylocentropus placidus
2af84af6b117cd3d984a5bf695cc8ae4	k__Animalia;p__Arthropoda;c__Insecta
2aff2090a82e5ebf691631d1b0e75256	k__Animalia;p__Arthropoda;c__Insecta
2b0920a98b1f3e68a49def1ff1e12275	k__Animalia;p__Arthropoda;c__Insecta;o__Coleoptera;f__Elateridae;g__Melanotus;s__Melanotus hyslopi
2b130471efdbe7724f18dae3846a83f5	k__Animalia;p__Arthropoda;c__Insecta
2b1e7cef4959476281393a71aebe3876	k__Animalia;p__Arthropoda;c__Insecta;o__Diptera
2b21eb89d196776805d2a862f1894a9b	k__Animalia;p__Arthropoda;c__Insecta;o__Diptera;f__Limoniidae;g__Gnophomyia
2b240d8ab824df90ff16755b24ad4c6e	k__Animalia;p__Arthropoda;c__Insecta
2b2492e0cd515e431e962ad0a644b9e1	k__Animalia;p__Arthropoda;c__Insecta;o__Ephemeroptera;f__Heptageniidae;g__Maccaffertium;s__Maccaffertium terminatum
2b2ae1c0a8f77238fea9ed0659d4d4da	k__Animalia;p__Arthropoda;c__Insecta
2b3d42ba260ef56f95f1459040b56f54	k__Animalia;p__Arthropoda;c__Insecta;o__Lepidoptera;f__Coleophoridae;g__Coleophora
2b556c01f6426b53a917ffb15ebd1e8e	k__Animalia;p__Arthropoda;c__Insecta;o__Hymenoptera;f__Ichneumonidae;g__Enicospilus
2b5b90f0cbc45e98ca50aefb09ca7b12	k__Animalia;p__Arthropoda;c__Insecta;o__Lepidoptera;f__Erebidae;g__Hypena;s__Hypena scabra
2b62dfff4e4b11792bc5605870f56405	k__Animalia;p__Arthropoda;c__Insecta
2b702ef062e84534ab072b8f4c4aea4e	k__Animalia;p__Arthropoda;c__Insecta;o__Lepidoptera;f__Depressariidae;g__Psilocorsis
2b77d211c8582d7c9e54f65d26dfe979	k__Animalia;p__Arthropoda;c__Insecta
2b7f031b58ca27c4a06ac8ca4e783944	k__Animalia;p__Arthropoda;c__Insecta
2b809f3cc97654b8e32c40305219af98	k__Animalia;p__Arthropoda;c__Insecta;o__Lepidoptera;f__Gelechiidae;g__Chionodes
2b8413897a17bf68d6f60b1a89481452	k__Animalia;p__Arthropoda;c__Insecta;o__Coleoptera;f__Silphidae;g__Necrodes;s__Necrodes surinamensis
2b84c18d3eebf54097b083e7d3f0567b	k__Animalia;p__Arthropoda;c__Insecta;o__Diptera;f__Limoniidae;g__Helius;s__Helius flavipes
2b876077cfd1b896628a9ee1ba075385	k__Animalia;p__Arthropoda;c__Insecta;o__Diptera
2b9551548ced23ff4476ad2a30ad427e	k__Animalia;p__Arthropoda;c__Insecta;o__Coleoptera;f__Hydrophilidae;g__Helocombus;s__Helocombus bifidus
2b98c1cd8b7d0c4452edbb066a38816e	k__Animalia;p__Arthropoda;c__Collembola;o__Entomobryomorpha;f__Entomobryidae;g__Entomobrya;s__Entomobrya nivalis
2b9b898e451e7eee371f332ae725e927	k__Animalia;p__Arthropoda;c__Insecta;o__Diptera;f__Tabanidae
2b9fda52186c8e610cb6eea272f4daee	k__Animalia;p__Arthropoda;c__Insecta;o__Lepidoptera;f__Tortricidae;g__Amorbia;s__Amorbia humerosana
2ba069e69af2c11bad3aaa9d094e0223	k__Animalia;p__Arthropoda;c__Insecta;o__Trichoptera;f__Hydropsychidae;g__Cheumatopsyche
2ba3bcf12d6ca24f87c56cd5e5281e63	k__Animalia;p__Arthropoda;c__Insecta;o__Diptera;f__Chironomidae;g__Microtendipes
2ba5cd3f179fcafda8b9bf5527285ab0	k__Animalia;p__Arthropoda;c__Insecta;o__Diptera;f__Limoniidae;g__Metalimnobia;s__Metalimnobia triocellata
2ba7e0584275293e8e4bd9ff355656d3	k__Animalia;p__Arthropoda;c__Insecta;o__Diptera;f__Limoniidae;g__Ormosia
2baa8faf02e934d8203768a840794e1a	k__Animalia;p__Arthropoda;c__Insecta;o__Hymenoptera;f__Ichneumonidae;g__Enicospilus
2bbb3fec1bd701e67135eb52a0d071c1	k__Animalia;p__Arthropoda;c__Insecta;o__Diptera;f__Syrphidae;g__Xylota
2bbb6032f471a6bbe297685cb5dc4c24	k__Animalia;p__Arthropoda;c__Insecta
2bc6e44454a445f3221ef4ceb62b076d	k__Animalia;p__Arthropoda;c__Insecta
2bc9472e42abe1b60f1aaf316c6983ac	k__Animalia;p__Arthropoda;c__Insecta;o__Diptera;f__Chironomidae;g__Tanytarsus
2be2ac3e68d118646f8fe45c8c2e2860	k__Animalia;p__Arthropoda;c__Insecta;o__Coleoptera;f__Elateridae;g__Melanotus;s__Melanotus hyslopi
2bf0a4ea9d64f183c2facbb7aaccb9fd	k__Animalia;p__Arthropoda;c__Insecta;o__Lepidoptera;f__Depressariidae;g__Psilocorsis
2bfb7d12826c03a70dda298b681b510b	k__Animalia;p__Arthropoda;c__Insecta;o__Ephemeroptera;f__Heptageniidae;g__Leucrocuta;s__Leucrocuta minerva
2c00d77497547e2412067ed2d66d837b	k__Animalia;p__Arthropoda;c__Insecta;o__Lepidoptera
2c0caf753abe278495af02c8a441915f	k__Animalia;p__Arthropoda;c__Insecta;o__Trichoptera;f__Limnephilidae;g__Nemotaulius;s__Nemotaulius hostilis
2c0ea8855e76670fb280e0f1af522b7c	k__Animalia;p__Arthropoda;c__Insecta;o__Lepidoptera
2c0f2a9c5aa536d2acaaeb667ea848d6	k__Animalia;p__Arthropoda;c__Insecta;o__Coleoptera;f__Cerambycidae;g__Monochamus
2c0ff35d7dbf09949c6d397393e496c3	k__Animalia;p__Arthropoda;c__Insecta;o__Diptera;f__Chironomidae
2c11ea64de16805e25ed359888baabf6	k__Animalia;p__Arthropoda;c__Insecta;o__Psocodea;f__Psocidae;g__Metylophorus;s__Metylophorus novaescotiae
2c1e68bc0be46af44656674744b449bc	k__Animalia;p__Arthropoda;c__Insecta;o__Diptera;f__Drosophilidae;g__Drosophila;s__Drosophila neotestacea
2c2a023d810c05366088aa6d4b74504e	k__Animalia;p__Arthropoda;c__Insecta;o__Diptera;f__Tachinidae;g__Archytas
2c35da26d68c94115184a33684264057	k__Animalia;p__Arthropoda;c__Insecta;o__Diptera;f__Tipulidae;g__Nephrotoma;s__Nephrotoma ferruginea
2c36f6249246a4f4e7b8cffec737cef6	k__Animalia;p__Arthropoda;c__Insecta;o__Psocodea;f__Psocidae;g__Metylophorus;s__Metylophorus novaescotiae
2c3d07f15db7092bd0d2c059b37646ef	k__Animalia;p__Arthropoda;c__Arachnida;o__Sarcoptiformes;f__Tectocepheidae;g__Tectocepheus
2c3e646c7a3cf7ead04df834ae878ba5	k__Animalia;p__Arthropoda;c__Insecta;o__Diptera;f__Chaoboridae;g__Chaoborus
2c3e74bb4615964bfb69e782e11984eb	k__Animalia;p__Arthropoda;c__Insecta;o__Diptera;f__Drosophilidae;g__Scaptomyza;s__Scaptomyza pallida
2c45dcb509a427dc1e828c284c75ff23	k__Animalia;p__Arthropoda;c__Insecta
2c47e914bb647a42631dc92de3a04208	k__Animalia;p__Arthropoda;c__Insecta;o__Diptera;f__Anthomyiidae;g__Pegomya;s__Pegomya geniculata
2c5373583088954b9b82f1aacdc14e38	k__Animalia;p__Arthropoda;c__Insecta;o__Diptera;f__Chironomidae
2c59b96c38c6fae39a3965e1a2de4df0	k__Animalia;p__Arthropoda;c__Insecta;o__Trichoptera;f__Limnephilidae;g__Pycnopsyche;s__Pycnopsyche lepida
2c5de29b7fe666fae009ce0b3ab082ec	k__Animalia;p__Arthropoda;c__Insecta;o__Trichoptera;f__Phryganeidae;g__Ptilostomis;s__Ptilostomis ocellifera
2c6f706f11378cb46722d9192485979d	k__Animalia;p__Arthropoda;c__Insecta;o__Diptera;f__Chironomidae;g__Procladius
2c71e159c43219597f40ca6e78d6394a	k__Animalia;p__Arthropoda;c__Insecta;o__Diptera;f__Chaoboridae;g__Chaoborus
2c931a088cc44dbc6e74d3d182d2ba2a	k__Animalia;p__Arthropoda;c__Arachnida;o__Araneae;f__Linyphiidae;g__Pityohyphantes;s__Pityohyphantes costatus
2ca6c6a29f42423f26e32d1a47c3b671	k__Animalia;p__Arthropoda;c__Insecta;o__Coleoptera;f__Elateridae;g__Melanotus;s__Melanotus hyslopi
2cb5120730fc3dfad96146acaf428004	k__Animalia;p__Arthropoda;c__Arachnida;o__Trombidiformes;f__Pionidae;g__Piona
2cb73022c3f799d2b369ad4c4e9139a8	k__Animalia;p__Arthropoda;c__Insecta;o__Coleoptera;f__Scarabaeidae;g__Phyllophaga
2cbb896686d16251b722283af79b9698	k__Animalia;p__Arthropoda;c__Insecta
2cbe309e5e35782a7ba8b3cbe80c71d7	k__Animalia;p__Arthropoda;c__Insecta
2cc5c772db3c63d86ed64e8c17c39113	k__Animalia;p__Arthropoda;c__Insecta;o__Coleoptera;f__Cantharidae;g__Silis;s__Silis percomis
2ccd23adab47f98d3f234c6468f0d9ac	k__Animalia;p__Arthropoda;c__Insecta;o__Lepidoptera
2cd3deb300b6f2f9708ec8921ce51905	k__Animalia;p__Arthropoda;c__Insecta;o__Hemiptera;f__Pentatomidae;g__Banasa;s__Banasa calva
2cddc7c302eec38f79445d1296e605e7	k__Animalia;p__Arthropoda;c__Insecta;o__Coleoptera;f__Elateridae;g__Ampedus;s__Ampedus auripes
2ce1e2c93344a628a8f4e2f1ecbe92e9	k__Animalia;p__Arthropoda;c__Insecta
2ceb54d29e5f38b51aa9ddd327c6aaf2	k__Animalia;p__Arthropoda;c__Insecta
2d01e39d1a243f048a5db19d42473879	k__Animalia;p__Arthropoda;c__Insecta
2d16f3a38cdc200a514da9ea9354bb47	k__Animalia;p__Arthropoda;c__Arachnida;o__Opiliones;f__Phalangiidae;g__Phalangium;s__Phalangium opilio
2d1e6ca2475d6e9f4c97140e500f364d	k__Animalia;p__Arthropoda;c__Insecta;o__Coleoptera;f__Elateridae;g__Melanotus;s__Melanotus hyslopi
2d1e9b695041f531aa99d23335f92010	k__Animalia;p__Arthropoda;c__Insecta;o__Diptera;f__Culicidae;g__Aedes
2d38656ad840033062bb9553bc6786c2	k__Animalia;p__Arthropoda;c__Insecta;o__Diptera;f__Tipulidae;g__Tipula
2d3ce30e1e1bed65c58aebd3af5275b6	k__Animalia;p__Arthropoda;c__Insecta
2d4c4c456a205bc0cac403ada15b36f5	k__Animalia;p__Arthropoda;c__Insecta;o__Lepidoptera
2d4e5096064973d4079804f71a3f98b7	k__Animalia;p__Arthropoda;c__Insecta;o__Coleoptera;f__Staphylinidae;g__Creophilus;s__Creophilus maxillosus
2d4ee49c4f1439be0c637c4aade3d93c	k__Animalia;p__Arthropoda;c__Insecta;o__Psocodea;f__Psocidae;g__Metylophorus;s__Metylophorus novaescotiae
2d54b950efc8b4f980687fd970510797	k__Animalia;p__Arthropoda;c__Insecta
2d5bedd771e5feaf3e9855e0f74cd38c	k__Animalia;p__Arthropoda;c__Insecta;o__Coleoptera;f__Hydrophilidae;g__Berosus;s__Berosus fraternus
2d5ecbce2db351dcc4a9217056d1ec39	k__Animalia;p__Arthropoda;c__Insecta;o__Diptera;f__Psychodidae;g__Lutzomyia;s__Lutzomyia longipalpis
2d5f8f8b0772a6f9e02f253cafff0342	k__Animalia;p__Arthropoda;c__Insecta;o__Diptera;f__Limoniidae;g__Atarba;s__Atarba picticornis
2d622312e0b03e5ef0683b878316ccc4	k__Animalia;p__Arthropoda;c__Insecta
2d748b2c35b4b76b60f852c811ae81fe	k__Animalia;p__Arthropoda;c__Insecta;o__Diptera
2d80442bf46bc5ff6c7de46c57a8c7ac	k__Animalia;p__Arthropoda;c__Insecta;o__Lepidoptera
2d8eb751c69130232b70f5ac8265435b	k__Animalia;p__Arthropoda;c__Insecta;o__Lepidoptera
2d9061622b9b502cf225b59673931e97	k__Animalia;p__Arthropoda;c__Insecta;o__Ephemeroptera;f__Heptageniidae;g__Maccaffertium;s__Maccaffertium terminatum
2d96b8520b15f8bb801962c246745851	k__Animalia;p__Arthropoda;c__Insecta;o__Lepidoptera
2d96c3e06e71889d551bc00b94f13396	k__Animalia;p__Arthropoda;c__Insecta;o__Diptera;f__Cecidomyiidae;g__Dasineura
2daa82c8d2c9abe36d0eca7f14cbe24b	k__Animalia;p__Arthropoda;c__Insecta;o__Trichoptera;f__Leptoceridae;g__Triaenodes
2db25389c6a504642fdb920af6cdb703	k__Animalia;p__Arthropoda;c__Insecta;o__Lepidoptera
2dcf48f8ce7f12f4fdba1d3db892529f	k__Animalia;p__Arthropoda;c__Insecta;o__Diptera;f__Culicidae;g__Culex
2dde12b2f9d37287e2d511d6e79b3fcf	k__Animalia;p__Arthropoda;c__Insecta;o__Trichoptera;f__Dipseudopsidae;g__Phylocentropus;s__Phylocentropus placidus
2de34bed6914d158e4a17bf1820210ed	k__Animalia;p__Arthropoda;c__Insecta
2de43c63a810f329b2491d7cd2ece9da	k__Animalia;p__Arthropoda;c__Insecta;o__Lepidoptera
2de722877923afaa4f913bfd7972e483	k__Animalia;p__Arthropoda;c__Insecta;o__Diptera;f__Chironomidae;g__Eukiefferiella
2df9e40c0d98aeaa1458f8a107568afe	k__Animalia;p__Arthropoda;c__Insecta;o__Megaloptera;f__Corydalidae;g__Chauliodes;s__Chauliodes rastricornis
2dff93685827a67599fad7f6a69b4818	k__Animalia;p__Arthropoda;c__Insecta;o__Lepidoptera;f__Erebidae;g__Panopoda;s__Panopoda rigida
2e052c7c13848f8f3772aa59fc8880a6	k__Animalia;p__Arthropoda;c__Insecta;o__Lepidoptera
2e2324b1bb5eda7cb5e2660c55a4e148	k__Animalia;p__Arthropoda;c__Insecta;o__Diptera;f__Chironomidae;g__Ablabesmyia
2e341280a2be018ce9da59bec0c183ea	k__Animalia;p__Arthropoda;c__Insecta
2e39fb21d4d1b0ddafe06a3298d66b0d	k__Animalia;p__Arthropoda;c__Insecta;o__Lepidoptera;f__Noctuidae;g__Lithophane;s__Lithophane petulca
2e3aeadd43c6d168767b7c1babd4cec7	k__Animalia;p__Arthropoda;c__Insecta;o__Coleoptera;f__Scarabaeidae;g__Phyllophaga
2e3ef681132fca782040f320fe14c986	k__Animalia;p__Arthropoda;c__Insecta;o__Coleoptera;f__Phalacridae;g__Olibrus
2e50276787601f8dc2493e32b0ee1585	k__Animalia;p__Arthropoda;c__Insecta;o__Lepidoptera;f__Tortricidae;g__Platynota
2e568ca8cba7b4e4019ad67c50066bae	k__Animalia;p__Arthropoda;c__Insecta;o__Hemiptera;f__Cimicidae;g__Cimex;s__Cimex adjunctus
2e583a05eebd5634a980df425745a735	k__Animalia;p__Arthropoda;c__Insecta;o__Lepidoptera
2e5c4d98c1f0aa7746cf35b9d9d5258e	k__Animalia;p__Arthropoda;c__Insecta;o__Hemiptera;f__Cicadellidae;g__Gyponana
2e60cb9ac49ff82d629e8e5fead99e3a	k__Animalia;p__Arthropoda;c__Insecta;o__Ephemeroptera;f__Ephemeridae;g__Hexagenia;s__Hexagenia limbata
2e6afc0cfd600a84b5f87b89ab2c545e	k__Animalia;p__Arthropoda;c__Insecta;o__Diptera;f__Chironomidae;g__Tribelos
2e7597d429085d9c043ad89a744b1591	k__Animalia;p__Arthropoda;c__Insecta;o__Ephemeroptera;f__Heptageniidae;g__Stenacron;s__Stenacron interpunctatum
2e78eca8ae82f450f643e18ca3dea96b	k__Animalia;p__Arthropoda;c__Insecta;o__Lepidoptera;f__Tortricidae;g__Olethreutes
2e7e76356e3bd33a0605963a6986ed66	k__Animalia;p__Arthropoda
2e83b2880a46c304a65f4336482b1efd	k__Animalia;p__Arthropoda;c__Insecta
2e88cceedf28a7a5a0ffa770b266e8bc	k__Animalia;p__Arthropoda;c__Insecta;o__Diptera;f__Chironomidae;g__Ablabesmyia
2e9c27fd8327169db09dc3ee9bfff193	k__Animalia;p__Arthropoda;c__Insecta;o__Diptera;f__Chironomidae;g__Chironomus;s__Chironomus acidophilus
2ea5d7e461fc2a99dae66c063fc70256	k__Animalia;p__Arthropoda;c__Insecta;o__Hemiptera;f__Aphididae
2ead7fd48ee0837e6b8d743d65321bf1	k__Animalia;p__Arthropoda;c__Insecta;o__Coleoptera;f__Lucanidae;g__Ceruchus;s__Ceruchus piceus
2eadaa807a7c92c24e2706cfd976054e	k__Animalia;p__Arthropoda;c__Insecta;o__Diptera
2ebd2f04d0f89c5ed7f899233c8548fd	k__Animalia;p__Arthropoda;c__Insecta;o__Lepidoptera
2ec6de0a15f165c7388df97423922393	k__Animalia;p__Arthropoda;c__Insecta;o__Lepidoptera
2ec7048c994c616570fadf75349c6a18	k__Animalia;p__Arthropoda;c__Insecta;o__Lepidoptera;f__Tineidae;g__Scardiella;s__Scardiella approximatella
2ed592665f55b466288c6a1b4c514b78	k__Animalia;p__Arthropoda;c__Insecta;o__Diptera
2ee074ca2a3bbf7e2cc573c167371fda	k__Animalia;p__Arthropoda;c__Insecta;o__Diptera
2ee199cd5672fa459ffd435d3f3ae29b	k__Animalia;p__Arthropoda;c__Insecta;o__Coleoptera;f__Scarabaeidae;g__Phyllophaga;s__Phyllophaga hirticula
2efa946c7b3ad8f6a200dac6139f747c	k__Animalia;p__Arthropoda;c__Insecta;o__Lepidoptera;f__Geometridae;g__Protoboarmia;s__Protoboarmia porcelaria
2f1149afc473741c1cb8a4451272b78a	k__Animalia;p__Arthropoda;c__Insecta;o__Trichoptera;f__Leptoceridae;g__Triaenodes
2f169aa5cec3a469414349b1a7bf921a	k__Animalia;p__Arthropoda;c__Insecta;o__Diptera;f__Chironomidae;g__Tanytarsus;s__Tanytarsus mendax
2f1f35b0ea759b797f067937b4936f1b	k__Animalia;p__Arthropoda;c__Insecta;o__Diptera;f__Chironomidae;g__Procladius
2f264e4b8232e3341e7465fff855af9e	k__Animalia;p__Arthropoda;c__Insecta;o__Diptera;f__Chironomidae;g__Chironomus
2f2979532128528c8d09da55f37ad901	k__Animalia;p__Arthropoda;c__Insecta;o__Lepidoptera;f__Tortricidae
2f29bc5fba0e832783857b2912fd1da8	k__Animalia;p__Arthropoda;c__Insecta;o__Coleoptera;f__Elateridae;g__Melanotus;s__Melanotus hyslopi
2f2ad32c86d347b0b071ac96a0dbfc38	k__Animalia;p__Arthropoda;c__Insecta;o__Lepidoptera;f__Crambidae;g__Udea
2f2e3c72c26fe6efd7af7e51327726b1	k__Animalia;p__Arthropoda;c__Insecta;o__Blattodea;f__Ectobiidae;g__Supella;s__Supella longipalpa
2f2eda158fb7cbabb92eb02c36d9759b	k__Animalia;p__Arthropoda;c__Insecta;o__Hemiptera;f__Cicadellidae;g__Gyponana
2f43458d2eb36c28b93a74a39a6cc296	k__Animalia;p__Arthropoda;c__Insecta;o__Diptera;f__Culicidae;g__Coquillettidia;s__Coquillettidia perturbans
2f4c559c59bdce3a6cc320ed53a878ba	k__Animalia;p__Arthropoda;c__Insecta;o__Ephemeroptera;f__Heptageniidae;g__Stenacron;s__Stenacron interpunctatum
2f4e3f72fd211684b768d151c140948e	k__Animalia;p__Arthropoda;c__Insecta;o__Lepidoptera
2f4ff335b0713650f755a6da9771aac4	k__Animalia;p__Arthropoda;c__Insecta;o__Coleoptera;f__Scarabaeidae;g__Phyllophaga;s__Phyllophaga hirticula
2f5280d11023b1c776a92d0fab6041d5	k__Animalia;p__Arthropoda;c__Insecta;o__Diptera
2f56c7c1198c005fb9c65788c5eff222	k__Animalia;p__Arthropoda;c__Insecta;o__Diptera;f__Tabanidae;g__Chrysops
2f56f2312c0462531bff4511fcb4820e	k__Animalia;p__Arthropoda;c__Insecta;o__Diptera;f__Limoniidae;g__Helius;s__Helius flavipes
2f5995b06c7e4e90f9b3eda031f3e082	k__Animalia;p__Arthropoda;c__Insecta;o__Coleoptera;f__Elateridae;g__Hemicrepidius;s__Hemicrepidius memnonius
2f59f8552b93df1c12567e7eb168feb5	k__Animalia;p__Arthropoda;c__Insecta;o__Trichoptera;f__Limnephilidae;g__Ironoquia;s__Ironoquia punctatissima
2f5ced7c8653060323df9ea0d78b63e7	k__Animalia;p__Arthropoda;c__Insecta;o__Hemiptera;f__Miridae;g__Neolygus
2f66b4a4c4ddd2adc12c2db9f8ee860c	k__Animalia;p__Arthropoda;c__Insecta;o__Diptera
2f6b4fe95a71e53ec97145d50fbee9e9	k__Animalia;p__Arthropoda;c__Insecta;o__Diptera;f__Ceratopogonidae;g__Stilobezzia;s__Stilobezzia antennalis
2f6d40efc27fb63a4cdafd235c2c98d4	k__Animalia;p__Arthropoda;c__Insecta;o__Hymenoptera;f__Ichneumonidae;g__Ophion
2f88f96c311d08d633f221f3cb2091d2	k__Animalia;p__Arthropoda;c__Insecta;o__Coleoptera;f__Carabidae;g__Selenophorus;s__Selenophorus ellipticus
2f921f19a0c7c4c36bc0a92b838498c0	k__Animalia;p__Arthropoda;c__Insecta;o__Diptera;f__Chironomidae;g__Microtendipes
2f97a0e722cc928c7b168d2b2f599260	k__Animalia;p__Arthropoda;c__Insecta
2f9f436463eb0ebc61dcec9e35654974	k__Animalia;p__Arthropoda;c__Insecta;o__Lepidoptera
2fa1c98e317a202acaafbbf686a36595	k__Animalia;p__Arthropoda;c__Insecta;o__Ephemeroptera;f__Heptageniidae;g__Stenacron;s__Stenacron interpunctatum
2fb1d6bb3f1857d3e349f1130ef68b1c	k__Animalia;p__Arthropoda;c__Insecta;o__Trichoptera;f__Leptoceridae;g__Oecetis;s__Oecetis inconspicua
2fb60930f064c94ebbe5a68a060ebba5	k__Animalia;p__Arthropoda;c__Insecta;o__Diptera;f__Tipulidae;g__Tipula;s__Tipula longiventris
2fba8137aa43fae8cc3f59351acd8aba	k__Animalia;p__Arthropoda;c__Insecta;o__Diptera;f__Psychodidae;g__Psychoda
2fbabdda51012860221db75b0027d477	k__Animalia;p__Arthropoda;c__Insecta;o__Lepidoptera
2fc820427d0d6caf9c3aee003245b4ae	k__Animalia;p__Arthropoda;c__Insecta;o__Psocodea;f__Dasydemellidae;g__Teliapsocus
2fcdfe59f27b507c180020747d4c77da	k__Animalia;p__Arthropoda;c__Insecta;o__Diptera;f__Tipulidae;g__Tipula
2fdb62e43d23181276dd17027140d93a	k__Animalia;p__Arthropoda;c__Insecta;o__Lepidoptera;f__Tineidae;g__Acrolophus;s__Acrolophus BioLep447
2fdcd9a7f28e04f614aad82fa152ebd0	k__Animalia;p__Arthropoda;c__Insecta;o__Ephemeroptera;f__Heptageniidae;g__Maccaffertium;s__Maccaffertium terminatum
2fe23ca2c903c28162f5471db7406b91	k__Animalia;p__Arthropoda;c__Insecta;o__Hemiptera;f__Lygaeidae;g__Kleidocerys
2fe56347241bd9eb344b69469e0f83c8	k__Animalia;p__Arthropoda;c__Insecta;o__Lepidoptera;f__Tortricidae
2ff3cf6d61a4e621311f8923f73cf77b	k__Animalia;p__Arthropoda;c__Insecta;o__Coleoptera;f__Cerambycidae;g__Prionus;s__Prionus imbricornis
30173a1bd5e8b084490923638fe8021e	k__Animalia;p__Arthropoda;c__Insecta;o__Psocodea;f__Lachesillidae;g__Lachesilla
3019836df83e332ce59481161afca490	k__Animalia;p__Arthropoda;c__Insecta;o__Coleoptera;f__Cerambycidae;g__Tetraopes
30245b3650ad2ce3c0e4cd29f2bd5694	k__Animalia;p__Arthropoda;c__Insecta;o__Diptera
302b8371fcd0d8c699b695e3d5ea97aa	k__Animalia;p__Arthropoda;c__Insecta;o__Diptera;f__Psychodidae;g__Lutzomyia;s__Lutzomyia longipalpis
302c552e001401c2ebd9a79f21b88dfc	k__Animalia;p__Arthropoda;c__Insecta;o__Diptera;f__Chironomidae
302f5220d918ae1f23dd6b8957788562	k__Animalia;p__Arthropoda;c__Insecta;o__Lepidoptera;f__Crambidae;g__Fissicrambus
3036db51237e658febc4f6f800a602e6	k__Animalia;p__Arthropoda;c__Insecta;o__Diptera;f__Tipulidae;g__Tipula
3053f506875090dfa62a4197a10a10e6	k__Animalia;p__Arthropoda;c__Insecta;o__Diptera;f__Limoniidae;g__Geranomyia
30574eac840c5511b2cba5ee6e7b302d	k__Animalia;p__Arthropoda;c__Insecta;o__Psocodea;f__Psocidae;g__Blaste
3057d873bcead8aedb59f4bf0d09a16c	k__Animalia;p__Arthropoda;c__Insecta;o__Diptera
3061736ce1aba7d344eaa66d8208401b	k__Animalia;p__Arthropoda;c__Insecta;o__Coleoptera;f__Elateridae;g__Hemicrepidius;s__Hemicrepidius brevicollis
307d8d522b66a383ada019e1632083d1	k__Animalia;p__Arthropoda;c__Insecta;o__Psocodea;f__Amphipsocidae;g__Polypsocus;s__Polypsocus corruptus
3082bed7f019f3d6c5fae56877a632c6	k__Animalia;p__Arthropoda;c__Insecta
30851272dd25d02d642241656e64581d	k__Animalia;p__Arthropoda;c__Insecta;o__Diptera
3090145a74f4e72cf186ef90c6b91e1a	k__Animalia;p__Arthropoda;c__Insecta;o__Coleoptera;f__Elateridae;g__Melanotus
30913bf0ed3e6cdf2160826dca38be87	k__Animalia;p__Arthropoda;c__Insecta;o__Lepidoptera
309594ecb7f7387256ace96baf5e05ce	k__Animalia;p__Arthropoda;c__Insecta;o__Lepidoptera
309a35422c8aab42a6b84df784db3d56	k__Animalia;p__Arthropoda;c__Insecta;o__Hemiptera;f__Cicadellidae;g__Gyponana
30aa0c66be4eb7e866ac6fef7adde8aa	k__Animalia;p__Arthropoda;c__Insecta;o__Psocodea;f__Psocidae;g__Metylophorus;s__Metylophorus novaescotiae
30ae96d7a2ee671b6cb074cc049de3cc	k__Animalia;p__Arthropoda;c__Insecta;o__Diptera;f__Chironomidae;g__Procladius
30af25bd589dcf292c73d3c553651a97	k__Animalia;p__Arthropoda;c__Insecta;o__Lepidoptera;f__Erebidae;g__Idia
30b3b00338cf30ecceb76637862eaa53	k__Animalia;p__Arthropoda;c__Insecta;o__Coleoptera;f__Scarabaeidae;g__Phyllophaga;s__Phyllophaga anxia
30b3e3eb7e197002748790ef3e0bea98	k__Animalia;p__Arthropoda;c__Insecta;o__Ephemeroptera;f__Baetidae;g__Callibaetis;s__Callibaetis pretiosus
30b441175799f3572edda28e79eb6b4c	k__Animalia;p__Arthropoda;c__Insecta
30bcb5f4614a1bb4204657d241032dce	k__Animalia;p__Arthropoda;c__Insecta;o__Lepidoptera
30cfea40d6204856b2e957a1c004bfb2	k__Animalia;p__Arthropoda;c__Insecta
30d138855942f71d9da225c99faa822b	k__Animalia;p__Arthropoda;c__Insecta;o__Hymenoptera;f__Ichneumonidae;g__Opheltes
30d7f7cf491248eb1182bd0d9574b833	k__Animalia;p__Arthropoda;c__Insecta
30d945dcb9a4c3e1e8b98201cae2c0e9	k__Animalia;p__Arthropoda;c__Insecta;o__Lepidoptera
30db05a2312c55691f31ab9da2902213	k__Animalia;p__Arthropoda;c__Insecta;o__Coleoptera;f__Elateridae;g__Athous
30dcf208afa0a7149e4ee15e3bf4ae6e	k__Animalia;p__Arthropoda;c__Insecta;o__Lepidoptera
30dda8594f2df6beb0dd1adf8cd3391e	k__Animalia;p__Arthropoda;c__Insecta
30e22ca8a1d4349957894ff6e081f277	k__Animalia;p__Arthropoda;c__Insecta;o__Diptera;f__Psychodidae;g__Psychoda;s__Psychoda alternata
30e6b0cf90fd7d942a9dd9855366e01b	k__Animalia;p__Arthropoda;c__Insecta
30e9c546be314251b1b776220871d97e	k__Animalia;p__Arthropoda;c__Insecta;o__Coleoptera;f__Dytiscidae;g__Coptotomus
30ee233dcf507494c83fb726a955bdc6	k__Animalia;p__Arthropoda;c__Insecta;o__Diptera;f__Chaoboridae;g__Chaoborus;s__Chaoborus punctipennis
30f3eb4367fec043b21897278285739a	k__Animalia;p__Arthropoda;c__Arachnida;o__Araneae;f__Philodromidae;g__Philodromus;s__Philodromus rufus
30f7705743a634dbe6714a9687fb881f	k__Animalia;p__Arthropoda;c__Insecta;o__Diptera;f__Mycetophilidae;g__Mycetophila;s__Mycetophila fungorum
30fb021f5e62103b848181d0ecdaa6a8	k__Animalia;p__Arthropoda;c__Insecta;o__Ephemeroptera;f__Caenidae;g__Caenis
31043e9047adf93977890cdf4de8fe49	k__Animalia;p__Arthropoda;c__Insecta;o__Diptera;f__Culicidae;g__Aedes;s__Aedes provocans
312483e418ad443c45d79a825fb46dcb	k__Animalia;p__Arthropoda;c__Insecta;o__Diptera;f__Chironomidae;g__Procladius
312878c29d33b2b6dc80d29386a6fb64	k__Animalia;p__Arthropoda;c__Insecta;o__Lepidoptera;f__Erebidae;g__Hyphantria;s__Hyphantria cunea
3136346e14a9ceecef121b832ae9e891	k__Animalia;p__Arthropoda;c__Insecta;o__Trichoptera;f__Limnephilidae;g__Pycnopsyche;s__Pycnopsyche lepida
313926989408be28bd48d52760d44cdb	k__Animalia;p__Arthropoda;c__Insecta;o__Coleoptera;f__Dytiscidae;g__Laccophilus;s__Laccophilus comes
313bc0f4a0d4d8f818f344aeca497fff	k__Animalia;p__Arthropoda;c__Insecta;o__Orthoptera;f__Tettigoniidae;g__Elimaea;s__Elimaea chloris
313c534a25de401b66edbbd161cf133f	k__Animalia;p__Arthropoda;c__Insecta;o__Diptera;f__Chaoboridae;g__Chaoborus;s__Chaoborus punctipennis
3147bdb83044e97b7c30b23ae9ad8bfa	k__Animalia;p__Arthropoda;c__Insecta
314d27ce5f4007c6678961417270cc39	k__Animalia;p__Arthropoda;c__Insecta
3154cd9eb968e8a3006392becd34f07e	k__Animalia;p__Arthropoda;c__Insecta
315a78199df1e45a98449de569728cf3	k__Animalia;p__Arthropoda;c__Insecta;o__Diptera;f__Chironomidae;g__Tanytarsus;s__Tanytarsus mendax
315b5b8981e9c8450dafd776f9fcf3ff	k__Animalia;p__Arthropoda;c__Insecta;o__Lepidoptera;f__Crambidae;g__Pediasia
315c1d8488d43d0326c1c2855f2cdb6c	k__Animalia;p__Arthropoda;c__Insecta;o__Ephemeroptera;f__Heptageniidae;g__Leucrocuta;s__Leucrocuta maculipennis
3166e5463f687b567f643168cb45380f	k__Animalia;p__Arthropoda;c__Insecta;o__Coleoptera;f__Pyrochroidae;g__Dendroides;s__Dendroides canadensis
3168ec255126dd40b1bc44812ca1a475	k__Animalia;p__Arthropoda;c__Insecta;o__Diptera;f__Culicidae;g__Coquillettidia;s__Coquillettidia perturbans
316d687ddcda44951c165a7fe208902a	k__Animalia;p__Arthropoda;c__Insecta
317cc99832967380c2d7bcf8379b271b	k__Animalia;p__Arthropoda;c__Insecta;o__Lepidoptera
31809df3d7b3e5a382218acd6ab3f5dc	k__Animalia;p__Arthropoda;c__Insecta;o__Lepidoptera
319fc4c1f6eff2f84762a3eb6a51f369	k__Animalia;p__Arthropoda;c__Insecta;o__Diptera
31a59d118a388e6bb56bac5c7fdd1213	k__Animalia;p__Arthropoda;c__Insecta;o__Coleoptera;f__Elateridae;g__Ctenicera;s__Ctenicera pyrrhos
31adaad0326a8563f35f95ce7a52cfa1	k__Animalia;p__Arthropoda;c__Insecta;o__Lepidoptera
31c7a7bffa5063fbeacf358b38b3dfe2	k__Animalia;p__Arthropoda;c__Insecta;o__Lepidoptera;f__Noctuidae;g__Agrotis
31cc154bdb5cbe976c6d8c8034a00b68	k__Animalia;p__Arthropoda;c__Insecta;o__Diptera;f__Tipulidae;g__Tipula
31d0604cef37b60c6e8faf8165e12ba2	k__Animalia;p__Arthropoda;c__Insecta;o__Psocodea;f__Amphipsocidae;g__Polypsocus;s__Polypsocus corruptus
31d7a581b357fa04bf65a315604981f6	k__Animalia;p__Arthropoda;c__Insecta;o__Lepidoptera;f__Tortricidae;g__Pandemis
31d7b44a4f6923e5f294cfba12752ccf	k__Animalia;p__Arthropoda;c__Insecta;o__Hemiptera;f__Miridae;g__Deraeocoris
31da949fed638921eb819b737833b140	k__Animalia;p__Arthropoda;c__Insecta
31dad0155de5de4dae4c363fc2992e19	k__Animalia;p__Arthropoda;c__Insecta;o__Trichoptera;f__Glossosomatidae;g__Glossosoma;s__Glossosoma lividum
31fb30c6164ff5e058fcb73b30fdd836	k__Animalia;p__Arthropoda;c__Insecta;o__Lepidoptera;f__Coleophoridae;g__Coleophora
31fe3beeec10e81f7ae197bf7e31ea68	k__Animalia;p__Arthropoda;c__Insecta
3204e3926e6e71fda9f41948e73c0ea1	k__Animalia;p__Arthropoda;c__Insecta;o__Diptera
32083405ee0992be5d5f7072a1efb900	k__Animalia;p__Arthropoda;c__Insecta;o__Trichoptera;f__Hydropsychidae;g__Hydropsyche;s__Hydropsyche morosa
3223a1fff3c4afc87a841693f278577d	k__Animalia;p__Arthropoda;c__Insecta;o__Diptera;f__Empididae;g__Rhamphomyia
323b7f43756f0d2f1c88d91923309d8e	k__Animalia;p__Arthropoda;c__Insecta;o__Lepidoptera;f__Erebidae;g__Idia
323e50ec55df3dfaa6dde131c2241d1c	k__Animalia;p__Arthropoda;c__Insecta;o__Coleoptera
3246ee74c3d58ea87f75409b264db201	k__Animalia;p__Arthropoda;c__Insecta;o__Diptera;f__Tipulidae;g__Tipula
324c2be3aeba8a82ab1d53f272b29323	k__Animalia;p__Arthropoda;c__Insecta
32539622411438bd493add10f5476495	k__Animalia;p__Arthropoda;c__Insecta
3254b710a8543f884ba1cee0cbc387e4	k__Animalia;p__Arthropoda;c__Insecta
325ba8cde1c4ce28f97d8efc966ff30c	k__Animalia;p__Arthropoda;c__Insecta;o__Diptera
3264fb2d88bd1c671aa6f9b6b7e082a1	k__Animalia;p__Arthropoda;c__Arachnida;o__Opiliones;f__Phalangiidae;g__Phalangium;s__Phalangium opilio
3266ff956b878b9f86bcbd92f41cb85e	k__Animalia;p__Arthropoda;c__Insecta
326fb5433a34c0ed2e0b92628a3ec81d	k__Animalia;p__Arthropoda;c__Insecta;o__Hymenoptera;f__Ichneumonidae;g__Enicospilus
3285e6ffbaf5d62a3ef19f3a66ab63a9	k__Animalia;p__Arthropoda;c__Insecta;o__Lepidoptera
3289561fc14db83016c7e1be2a35438a	k__Animalia;p__Arthropoda;c__Insecta;o__Lepidoptera
32923bf4e2ff28201708abc03174d258	k__Animalia;p__Arthropoda;c__Insecta;o__Lepidoptera;f__Tortricidae;g__Argyrotaenia
3297c21768f16ba7eef4ec9e51087589	k__Animalia;p__Arthropoda;c__Insecta;o__Lepidoptera
329dd03065cf5d0639b1eba71939e09c	k__Animalia;p__Arthropoda
32ac71f27563ca788fdc1151ca308dd4	k__Animalia;p__Arthropoda;c__Insecta;o__Diptera
32ad725ba1855807f674e45399d5033a	k__Animalia;p__Arthropoda;c__Insecta;o__Hemiptera;f__Cicadellidae;g__Gyponana
32c01a19358a3d9aee81c66879924cc4	k__Animalia;p__Arthropoda;c__Insecta;o__Coleoptera;f__Elateridae;g__Melanotus;s__Melanotus similis
32d20a623de142e39c8aaf8f7b0cd8c6	k__Animalia;p__Arthropoda;c__Insecta;o__Hymenoptera;f__Ichneumonidae;g__Ophion
32e4fee56c654dc70bdaf4b4a84c8176	k__Animalia;p__Arthropoda;c__Insecta;o__Diptera;f__Chaoboridae;g__Chaoborus;s__Chaoborus punctipennis
32f9c1439c001b3ce61de27b7263dd3c	k__Animalia;p__Arthropoda;c__Insecta;o__Diptera;f__Mycetophilidae;g__Mycetophila
32fc3e420eebb9b74ded1e9e4b250838	k__Animalia;p__Arthropoda;c__Insecta;o__Coleoptera;f__Cerambycidae;g__Sternidius
32fd4180c20faf83dd134636d9cf71be	k__Animalia;p__Arthropoda;c__Insecta;o__Lepidoptera
33044c2c5653d077a1485f03db4f6f66	k__Animalia;p__Arthropoda;c__Insecta;o__Diptera;f__Psychodidae;g__Nyssomyia;s__Nyssomyia umbratilis
3315b0cc7f99d1fa83dd29433259929e	k__Animalia;p__Arthropoda;c__Insecta;o__Lepidoptera;f__Gelechiidae;g__Aproaerema
331af5d99aeee37a8a0f90c29602b558	k__Animalia;p__Arthropoda;c__Insecta;o__Lepidoptera;f__Gracillariidae;g__Caloptilia
33224b5687ddcca9925fc37e82318d33	k__Animalia;p__Arthropoda;c__Insecta;o__Lepidoptera
3328fba528ba17feddd3615c89095173	k__Animalia;p__Arthropoda;c__Insecta;o__Hymenoptera;f__Ichneumonidae;g__Enicospilus
33290e0bde2c0df35b9f462eb6a4d6af	k__Animalia;p__Arthropoda;c__Insecta
334ddd7aaacf7da83908894b22fb1bae	k__Animalia;p__Arthropoda;c__Insecta;o__Psocodea;f__Amphipsocidae;g__Polypsocus;s__Polypsocus corruptus
3354edfeb7bb6bd06d31db7ce0694ba5	k__Animalia;p__Arthropoda;c__Insecta;o__Coleoptera;f__Carabidae
335e6fecd0d4531c1009feae46efb8ec	k__Animalia;p__Arthropoda;c__Insecta;o__Lepidoptera
335f83490748a2ca2706a19d9564db29	k__Animalia;p__Arthropoda;c__Insecta;o__Coleoptera;f__Geotrupidae;g__Odonteus;s__Odonteus liebecki
3362729c8da28778709bfe9c3a0d5c9e	k__Animalia;p__Arthropoda;c__Insecta;o__Lepidoptera
33691b6a7c8047d4ac5e024ef978ae3b	k__Animalia;p__Arthropoda;c__Insecta;o__Hemiptera;f__Miridae;g__Phoenicocoris;s__Phoenicocoris strobicola
336d5abdb5144992dcccda1f6d007938	k__Animalia;p__Arthropoda;c__Insecta
337a83fbebc7b0bbbf79d46c52681f20	k__Animalia;p__Arthropoda;c__Insecta;o__Diptera;f__Culicidae;g__Aedes;s__Aedes vexans
3380644ffee877a295f9e176247d8b2f	k__Animalia;p__Arthropoda;c__Insecta;o__Ephemeroptera;f__Caenidae;g__Caenis
338223da3abd493d250b363d8dd833f2	k__Animalia;p__Arthropoda;c__Arachnida;o__Araneae;f__Theridiidae;g__Neospintharus;s__Neospintharus trigonum
33835f95da14841b3fc688f351079716	k__Animalia;p__Arthropoda;c__Insecta;o__Diptera;f__Chironomidae;g__Ablabesmyia
338d0f4a03c8ad6a3bbcf3b366c3121c	k__Animalia;p__Arthropoda;c__Insecta;o__Coleoptera;f__Coccinellidae;g__Harmonia;s__Harmonia axyridis
339533bd0b50ba485a0ed11e6d791c22	k__Animalia;p__Arthropoda;c__Insecta;o__Lepidoptera;f__Tortricidae;g__Gretchena;s__Gretchena delicatana
339ca9d1dd4ddffa27b6742eb7cf5cf2	k__Animalia;p__Arthropoda;c__Insecta;o__Diptera;f__Dolichopodidae;g__Chrysotus
33a8fd03ac7377ab70a2b96db0b2dd36	k__Animalia;p__Arthropoda;c__Insecta;o__Hymenoptera;f__Formicidae;g__Lasius
33af2ce02d518005b3f6a88b5270f20a	k__Animalia;p__Arthropoda;c__Insecta;o__Diptera;f__Dolichopodidae;g__Sympycnus;s__Sympycnus lineatus
33b22ce7951c9be1e3dcd8352f36cccf	k__Animalia;p__Arthropoda;c__Insecta
33b325817b2df108adcd6d320d54e2e7	k__Animalia;p__Arthropoda;c__Insecta;o__Coleoptera;f__Elateridae;g__Ampedus;s__Ampedus melsheimeri
33b737d6a950467b6b6f0fe0fd3f9e71	k__Animalia;p__Arthropoda;c__Insecta;o__Lepidoptera;f__Depressariidae;g__Psilocorsis
33be1f8b4228b70a8901f628db0135c6	k__Animalia;p__Arthropoda;c__Insecta;o__Ephemeroptera;f__Caenidae;g__Caenis
33bea237ccd0c1b534beb767c02e2a75	k__Animalia;p__Arthropoda;c__Insecta;o__Hymenoptera;f__Apidae;g__Apis;s__Apis mellifera
33c46a1c7a433158098a5ac058e6e34f	k__Animalia;p__Arthropoda;c__Insecta;o__Diptera;f__Dolichopodidae;g__Gymnopternus
33ca199f310d63a15847ba519389e924	k__Animalia;p__Arthropoda;c__Insecta;o__Hymenoptera;f__Ichneumonidae;g__Enicospilus
33ca9a1cdf7d75c95abae5fa783a3f2d	k__Animalia;p__Arthropoda;c__Insecta;o__Diptera;f__Tipulidae;g__Tipula
33d41e919dddf8a7d92f0de8aeda8c1c	k__Animalia;p__Arthropoda;c__Insecta;o__Coleoptera;f__Scirtidae;g__Contacyphon
33ddc05b04c636ec2b503010bf83fe9d	k__Animalia;p__Arthropoda;c__Insecta
33e13c307319fbbd25a0ba472dbc1084	k__Animalia;p__Arthropoda;c__Insecta
33e2a6e108ee2c47510d45bdb0d05b90	k__Animalia;p__Arthropoda;c__Insecta;o__Diptera;f__Chaoboridae;g__Chaoborus;s__Chaoborus punctipennis
33e9cdcfc27f8e27e0551eba25e381f9	k__Animalia;p__Arthropoda;c__Insecta;o__Diptera;f__Limoniidae;g__Cheilotrichia;s__Cheilotrichia stigmatica
33fbe4eba2b8f03b835a10089f8818e2	k__Animalia;p__Arthropoda;c__Insecta
33fc805a5743a0fed96f960fa6466cf0	k__Animalia;p__Arthropoda;c__Insecta;o__Diptera;f__Simuliidae;g__Cnephia;s__Cnephia ornithophilia
33ff194312a7fb96d64f9f14d3b3599c	k__Animalia;p__Arthropoda;c__Insecta;o__Lepidoptera
34057ee72d5b16bd03ea0f8251836a4a	k__Animalia;p__Arthropoda;c__Insecta;o__Lepidoptera;f__Erebidae;g__Idia;s__Idia americalis
34278d81945b708e28efd4acf3d5d985	k__Animalia;p__Arthropoda;c__Insecta;o__Diptera;f__Chironomidae;g__Procladius
34296572e162d5df1a72ef5d2a68eeea	k__Animalia;p__Arthropoda;c__Insecta;o__Diptera
34299798a83b1f49e7679c05c5050973	k__Animalia;p__Arthropoda;c__Insecta;o__Diptera
342d62b16b3f4738b0391c88ef4c804d	k__Animalia;p__Arthropoda;c__Insecta;o__Diptera;f__Limoniidae;g__Metalimnobia
34374b7278673d072a16961ddcc87076	k__Animalia;p__Arthropoda;c__Insecta;o__Ephemeroptera;f__Ephemeridae;g__Hexagenia;s__Hexagenia limbata
343a6e1fd9c7997f3dba4dc61344e282	k__Animalia;p__Arthropoda;c__Insecta;o__Lepidoptera
343d0d6497f4a34715d1df189a5698ea	k__Animalia;p__Arthropoda;c__Insecta;o__Coleoptera;f__Elateridae;g__Melanotus;s__Melanotus hyslopi
344a3c8ffe497f55af2dc6cdb3c68222	k__Animalia;p__Arthropoda;c__Insecta;o__Diptera;f__Psychodidae;g__Lutzomyia;s__Lutzomyia longipalpis
344a860402dced72c4b5772798649cd2	k__Animalia;p__Arthropoda;c__Insecta;o__Diptera;f__Chironomidae;g__Ablabesmyia;s__Ablabesmyia americana
344f629c0858b921a3e81524477da0b4	k__Animalia;p__Arthropoda;c__Insecta;o__Psocodea;f__Psocidae;g__Metylophorus;s__Metylophorus novaescotiae
3456ff6251490eea3e12040d3e345c65	k__Animalia;p__Arthropoda;c__Insecta;o__Blattodea;f__Blattidae;g__Periplaneta;s__Periplaneta fuliginosa
3459bd4697e1ec8d667b5d959da4e3d4	k__Animalia;p__Arthropoda;c__Insecta;o__Trichoptera;f__Leptoceridae;g__Oecetis;s__Oecetis inconspicua
34622e2f75a2c4c99a4ab718b6490d29	k__Animalia;p__Arthropoda;c__Insecta
3469556b522bef5fca12cf56d1258474	k__Animalia;p__Arthropoda;c__Insecta;o__Coleoptera;f__Scarabaeidae;g__Amphimallon;s__Amphimallon majale
347430a366507f047fc002bee94186df	k__Animalia;p__Arthropoda;c__Insecta;o__Lepidoptera
347bb6caf0b7c269c432be50f07eb53f	k__Animalia;p__Arthropoda;c__Insecta
347f21003faddff0f6a3e4254932d155	k__Animalia;p__Arthropoda;c__Insecta;o__Hymenoptera;f__Vespidae;g__Dolichovespula;s__Dolichovespula maculata
3486f13fbe4f2aa85760c44229587579	k__Animalia;p__Arthropoda;c__Insecta
34912d5a915631805c184b570ead34f4	k__Animalia;p__Arthropoda;c__Insecta;o__Trichoptera;f__Limnephilidae;g__Pycnopsyche
34919953bebfa8fd7b3f730956f8a6f4	k__Animalia;p__Arthropoda;c__Insecta;o__Diptera;f__Culicidae;g__Culex;s__Culex territans
3492a9585d3aee2b84db673ec458f02c	k__Animalia;p__Arthropoda;c__Insecta;o__Diptera;f__Dolichopodidae;g__Condylostylus;s__Condylostylus patibulatus
34a01a63e16561cb499c713367d9cb45	k__Animalia;p__Arthropoda;c__Insecta;o__Diptera;f__Chaoboridae;g__Chaoborus;s__Chaoborus punctipennis
34a1ae2fba55901a8c922ce1940036de	k__Animalia;p__Arthropoda;c__Insecta;o__Diptera;f__Tipulidae;g__Dolichopeza;s__Dolichopeza tridenticulata
34b3a50922cabc6676174854b190f324	k__Animalia;p__Arthropoda;c__Insecta
34ca0b843ef9004f603ceb5894ccbd20	k__Animalia;p__Arthropoda;c__Insecta;o__Hemiptera;f__Miridae;g__Phytocoris
34cc8839bc10c82059c795fc4b0e0af7	k__Animalia;p__Arthropoda;c__Insecta
34e014f9423b668b91fb41babd590ca7	k__Animalia;p__Arthropoda;c__Insecta;o__Lepidoptera
34e5b3db3b829191aba62bc1ddf24cd9	k__Animalia;p__Arthropoda;c__Insecta;o__Lepidoptera
34e77ba6b8b758d0f4f33a7e0c542e9c	k__Animalia;p__Arthropoda;c__Insecta;o__Diptera;f__Chironomidae;g__Procladius
34e8fe673233e9da1dbc2e3dabad466a	k__Animalia;p__Arthropoda;c__Insecta;o__Lepidoptera
34eaf2fc552e0a034ef0aa4321914879	k__Animalia;p__Arthropoda;c__Insecta;o__Hemiptera;f__Cicadellidae;g__Gyponana
34ebda9dfc43032b8515e8de4af6cfcc	k__Animalia;p__Arthropoda;c__Insecta;o__Hemiptera;f__Miridae;g__Tropidosteptes
34ee5c661bcd919d1a28b475935254b8	k__Animalia;p__Arthropoda;c__Insecta;o__Trichoptera;f__Hydropsychidae;g__Hydropsyche;s__Hydropsyche morosa
34f1de834778e940b45f8f9b951a50ca	k__Animalia;p__Arthropoda;c__Insecta;o__Hemiptera;f__Cicadellidae;g__Oncopsis
34f864ae4c37ee7901d5ff98f1669236	k__Animalia;p__Arthropoda;c__Insecta
34fe8018879a46da16293f0beff02839	k__Animalia;p__Arthropoda;c__Insecta;o__Diptera;f__Tachinidae;g__Houghia;s__Houghia gracilis
34ff3046baecec3d3792969a74a2d05b	k__Animalia;p__Arthropoda;c__Insecta;o__Lepidoptera;f__Blastobasidae;g__Holcocera;s__Holcocera chalcofrontella
34ff6cc45c74821fb18cb989246801ad	k__Animalia;p__Arthropoda;c__Insecta;o__Diptera;f__Chironomidae;g__Polypedilum
3507253556a6965afaac451c9ea3c4c9	k__Animalia;p__Arthropoda;c__Insecta;o__Lepidoptera
350a308e74a5a5c66635696c979f3e50	k__Animalia;p__Arthropoda;c__Insecta;o__Diptera
35137be9d1ced804b9341da061071408	k__Animalia;p__Arthropoda;c__Arachnida;o__Araneae;f__Theridiidae;g__Theridion;s__Theridion grallator
35175e5e6a3fd5dbeca3c637d24f65e8	k__Animalia;p__Arthropoda;c__Insecta;o__Diptera;f__Psychodidae;g__Lutzomyia;s__Lutzomyia longipalpis
351930d8cd8667bf72da89f1643d5ce6	k__Animalia;p__Arthropoda;c__Insecta
351e6192bde89154afd9f6cae45ff002	k__Animalia;p__Arthropoda;c__Insecta;o__Lepidoptera
351ea9c219e9aa52c819e4af2dd0095d	k__Animalia;p__Arthropoda;c__Insecta
3525b4cb34d65654d608a071fa0cec4d	k__Animalia;p__Arthropoda;c__Insecta;o__Psocodea;f__Amphipsocidae;g__Polypsocus;s__Polypsocus corruptus
352985c9ef65e55fd643132a5fed61b0	k__Animalia;p__Arthropoda;c__Insecta;o__Lepidoptera;f__Gelechiidae;g__Pseudotelphusa;s__Pseudotelphusa quercinigracella
353ee412d611a092ebaa70136ca2c868	k__Animalia;p__Arthropoda
354e6770b035e300bd792f616d5bd11c	k__Animalia;p__Arthropoda;c__Insecta;o__Diptera;f__Cecidomyiidae;g__Miastor;s__Miastor metraloas
355bca3144b88fa5a6972ff400819038	k__Animalia;p__Arthropoda;c__Insecta;o__Lepidoptera;f__Erebidae;g__Hyphantria;s__Hyphantria cunea
356443ffbb07f5363a9f8dda79b9cddb	k__Animalia;p__Arthropoda;c__Insecta;o__Lepidoptera;f__Gelechiidae;g__Pseudotelphusa
35691a8d27a3a8fc554a737c237d8406	k__Animalia;p__Arthropoda;c__Insecta;o__Lepidoptera
356c150ae8b548c38330f52465ac7332	k__Animalia;p__Arthropoda;c__Insecta;o__Coleoptera;f__Elateridae;g__Athous;s__Athous brightwelli
357b8231265c84f54f980f5007d5adb1	k__Animalia;p__Arthropoda;c__Insecta;o__Hemiptera;f__Miridae;g__Phytocoris
357d398ed5f017e8bd9f9456cfea27e1	k__Animalia;p__Arthropoda;c__Insecta;o__Ephemeroptera;f__Heptageniidae;g__Stenacron;s__Stenacron interpunctatum
357fd0f098d52028ec6d59d671c56bd2	k__Animalia;p__Arthropoda;c__Insecta;o__Diptera;f__Drosophilidae;g__Drosophila;s__Drosophila neotestacea
3590c2565e51a23fbd5cbe36a44caec3	k__Animalia;p__Arthropoda;c__Insecta;o__Lepidoptera
3590d221fb471b949df00e1ebc47a061	k__Animalia;p__Arthropoda;c__Insecta;o__Diptera;f__Stratiomyidae;g__Beris;s__Beris hauseri
3594c5ff33f311c5e7ebedfd00491d86	k__Animalia;p__Arthropoda;c__Insecta
35a3f96a9bac591a0044e8c6d192b358	k__Animalia;p__Arthropoda;c__Insecta;o__Trichoptera;f__Hydroptilidae;g__Orthotrichia
35a9c3f14cb0460cf70362adc2236fb2	k__Animalia;p__Arthropoda;c__Insecta;o__Lepidoptera;f__Tineidae;g__Acrolophus;s__Acrolophus BioLep447
35afdf0b878a88f9cad09c1a5d10e280	k__Animalia;p__Arthropoda;c__Insecta;o__Lepidoptera;f__Tortricidae;g__Ancylis
35bac381bbc6023598ce35c370305210	k__Animalia;p__Arthropoda;c__Insecta
35bf1d5545d45c72d068cd47f67b27c6	k__Animalia;p__Arthropoda;c__Insecta;o__Diptera;f__Chironomidae;g__Tanytarsus
35c250fe5affb3de544f369be56664f5	k__Animalia;p__Arthropoda;c__Insecta;o__Psocodea;f__Amphipsocidae;g__Polypsocus;s__Polypsocus corruptus
35c4ce2c3be6ea7928917d3ae7fecfb3	k__Animalia;p__Arthropoda;c__Insecta;o__Hemiptera;f__Reduviidae;g__Zelus;s__Zelus luridus
35d6073c80411c31fa1b62f4bc50cc0c	k__Animalia;p__Arthropoda;c__Insecta;o__Diptera;f__Limoniidae;g__Atarba;s__Atarba picticornis
35d6952b034bf5b6effb9b52e546b8ee	k__Animalia;p__Arthropoda;c__Insecta;o__Lepidoptera
35db1f3869333bc94a68b4c53c211ea0	k__Animalia;p__Arthropoda;c__Insecta;o__Coleoptera;f__Elateridae;g__Melanotus
35e0f18591036a6dff90f852dc0b1af1	k__Animalia;p__Arthropoda;c__Insecta;o__Coleoptera;f__Curculionidae;g__Dendroctonus
35e10f2e5a307adf1f7f7301111a090c	k__Animalia;p__Arthropoda;c__Insecta;o__Diptera;f__Syrphidae;g__Toxomerus;s__Toxomerus marginatus
35e1f1196d763e4633112e4d7ae13964	k__Animalia;p__Arthropoda;c__Insecta;o__Coleoptera;f__Tenebrionidae;g__Hymenorus;s__Hymenorus picipennis
35ee54ca0d350dcba8f0de32e8aac5de	k__Animalia;p__Arthropoda;c__Insecta;o__Lepidoptera;f__Noctuidae;g__Neoligia;s__Neoligia exhausta
35f15c097662a238c52ef587204e01b0	k__Animalia;p__Arthropoda;c__Insecta;o__Lepidoptera
35fc65e6315df9f037775b3d3fee92bd	k__Animalia;p__Arthropoda;c__Insecta;o__Diptera;f__Limoniidae;g__Ormosia;s__Ormosia affinis
35fe7280f9a97936c4509ab357070127	k__Animalia;p__Arthropoda;c__Insecta
35ffb1ab8e223bd96a16734ed45689d5	k__Animalia;p__Arthropoda;c__Insecta;o__Lepidoptera
360192f3d05c4ee5471bf699408b8755	k__Animalia;p__Arthropoda;c__Insecta
3611ab7dfef696faef287acc3b4ddb9f	k__Animalia;p__Arthropoda;c__Insecta;o__Hemiptera;f__Cicadellidae;g__Gyponana
3612ce8e6f950c66954447f1ac2130f6	k__Animalia;p__Arthropoda;c__Insecta;o__Diptera;f__Tipulidae;g__Nephrotoma;s__Nephrotoma ferruginea
3617513bc7d6476a6d7d26b540766209	k__Animalia;p__Arthropoda;c__Insecta;o__Coleoptera;f__Scarabaeidae;g__Phyllophaga
361c542c464bfe4e53a75b6a8ce391d7	k__Animalia;p__Arthropoda;c__Insecta;o__Lepidoptera;f__Tortricidae;g__Ecdytolopha;s__Ecdytolopha insiticiana
361e8cb901cf1c16e17e0636cccf65f5	k__Animalia;p__Arthropoda;c__Insecta;o__Trichoptera;f__Leptoceridae;g__Oecetis;s__Oecetis inconspicua
3622d9fedcbb29b74a17ec5941ddd277	k__Animalia;p__Arthropoda;c__Insecta;o__Diptera;f__Mycetophilidae
3626d4a955cca6181834b068130d0db3	k__Animalia;p__Arthropoda;c__Insecta;o__Coleoptera;f__Scarabaeidae;g__Phyllophaga;s__Phyllophaga tristis
362df991cde34111cd8bcda4a6ae5945	k__Animalia;p__Arthropoda;c__Insecta
362e481a9b9077a91752572e22a0924a	k__Animalia;p__Arthropoda;c__Insecta;o__Coleoptera;f__Scarabaeidae;g__Serica
3630189e0f4992e77e5ef359e35d2551	k__Animalia;p__Arthropoda;c__Insecta;o__Diptera;f__Hybotidae;g__Platypalpus
363396500473c679a6b94133f25604a3	k__Animalia;p__Arthropoda;c__Insecta;o__Diptera
363c020cb5821468b71c8bc0a80a93df	k__Animalia;p__Arthropoda;c__Insecta
364c7bc287e6ec243bd68cd3492deeeb	k__Animalia;p__Arthropoda;c__Insecta;o__Diptera;f__Limoniidae;g__Cheilotrichia;s__Cheilotrichia stigmatica
365f7ee9a5fab235c25c05b9b93cfbf9	k__Animalia;p__Arthropoda;c__Insecta;o__Hemiptera;f__Cicadellidae;g__Gyponana
365fd0f0cc3d2c912c6720a870485ec7	k__Animalia;p__Arthropoda;c__Insecta;o__Lepidoptera;f__Crambidae;g__Elophila;s__Elophila obliteralis
36693e3c3415e19b0b06da5dca2a08b0	k__Animalia;p__Arthropoda;c__Insecta
36697fc2136004400d9dfc3eab0e89e4	k__Animalia;p__Arthropoda;c__Insecta;o__Coleoptera;f__Elateridae;g__Hemicrepidius;s__Hemicrepidius memnonius
36797087208dfbf23ef65adc4a9697d6	k__Animalia;p__Arthropoda;c__Insecta;o__Diptera;f__Mycetophilidae;g__Mycetophila
367d6a001919a8d8e807ef87047efb38	k__Animalia;p__Arthropoda;c__Insecta
367dae4df8341320bfd1e82a82b233cb	k__Animalia;p__Arthropoda;c__Insecta;o__Diptera;f__Chironomidae;g__Polypedilum
368ec3bbf96aaaa07c229424fce54274	k__Animalia;p__Arthropoda;c__Insecta;o__Lepidoptera
368f2f4e75882023a61866689b572343	k__Animalia;p__Arthropoda;c__Insecta;o__Diptera
369ccaa920e71aa91e03592a01911052	k__Animalia;p__Arthropoda;c__Insecta;o__Coleoptera;f__Coccinellidae;g__Harmonia;s__Harmonia axyridis
36a0d16217e4443992212a71e287076d	k__Animalia;p__Arthropoda;c__Insecta;o__Trichoptera;f__Hydropsychidae;g__Cheumatopsyche
36abe4015016eb5585ded43a726239c6	k__Animalia;p__Arthropoda;c__Insecta
36aebd2e820b90fd0320b3f75eb8063d	k__Animalia;p__Arthropoda;c__Insecta;o__Lepidoptera;f__Geometridae
36b43c671307586c223a3094b000c150	k__Animalia;p__Arthropoda;c__Insecta;o__Diptera;f__Mycetophilidae;g__Boletina
36bd787c4a8266594dc21209180a733a	k__Animalia;p__Arthropoda;c__Insecta;o__Diptera;f__Tachinidae;g__Senometopia;s__Senometopia Shima02 n. sp.
36c18aa8c94bc6c0ae427c4e4ec5ca05	k__Animalia;p__Arthropoda;c__Insecta;o__Lepidoptera
36c4ae062cb8d2b01501bb692c12bac3	k__Animalia;p__Arthropoda;c__Insecta;o__Lepidoptera
36c7ba3e72ed862f052201ab2e1fbdda	k__Animalia;p__Arthropoda;c__Insecta;o__Lepidoptera
36e3f37497ab0a5576de100a5d7cfbdd	k__Animalia;p__Arthropoda;c__Insecta;o__Lepidoptera;f__Tortricidae;g__Pandemis
36eeb4ca53d03d1e7689becd3e7d5533	k__Animalia;p__Arthropoda;c__Insecta;o__Diptera;f__Tipulidae;g__Tipula
36f02c2c81e016ca626321f32537e7a1	k__Animalia;p__Arthropoda;c__Insecta;o__Diptera;f__Muscidae;g__Helina;s__Helina evecta
36f0d13cd2aef176db815c18379bfc74	k__Animalia;p__Arthropoda;c__Insecta;o__Diptera;f__Limoniidae;g__Cheilotrichia;s__Cheilotrichia stigmatica
36f22aea018404380a162868449da6fb	k__Animalia;p__Arthropoda;c__Insecta;o__Diptera;f__Chaoboridae;g__Chaoborus;s__Chaoborus punctipennis
36f3575e58bb81e641a55e6fe5ff743b	k__Animalia;p__Arthropoda;c__Insecta
36fac66d8c60552b8dae1163a114faee	k__Animalia;p__Arthropoda;c__Insecta
36fb63d92bcf798eaadacd01af2b6a1a	k__Animalia;p__Arthropoda;c__Insecta
3700c2f5fbce7449f967da840e365ddd	k__Animalia;p__Arthropoda;c__Insecta
3704dd91dd3afa2b0c5be6c98670ec25	k__Animalia;p__Arthropoda;c__Insecta;o__Coleoptera;f__Elateridae;g__Athous;s__Athous brightwelli
37078c56e48fd2ab2e2e9cb3ccdb72c8	k__Animalia;p__Arthropoda;c__Insecta
3716a2e63b93787009b1aa17ea008d89	k__Animalia;p__Arthropoda;c__Insecta;o__Coleoptera;f__Dytiscidae;g__Colymbetes
372ffe07bc9faa0a9d20587928cdfc1b	k__Animalia;p__Arthropoda;c__Insecta;o__Lepidoptera;f__Coleophoridae;g__Coleophora
3730379d9ad5a5a5b5587ee9152894df	k__Animalia;p__Arthropoda;c__Insecta;o__Diptera;f__Dolichopodidae;g__Hydrophorus;s__Hydrophorus chrysologus
373ff21d39374b2ef53528b433f26c64	k__Animalia;p__Arthropoda;c__Insecta;o__Lepidoptera
374299d40ef3b6c3740a5f879de28496	k__Animalia;p__Arthropoda;c__Insecta;o__Diptera;f__Chironomidae;g__Paratanytarsus;s__Paratanytarsus sp. 7TE
374de0dd063e703d5f7e4ce82e2212b4	k__Animalia;p__Arthropoda;c__Insecta;o__Hemiptera;f__Miridae;g__Phytocoris
3757225c4674211752f1b527fc50c09a	k__Animalia;p__Arthropoda;c__Insecta;o__Diptera
375e54cff76ac702b94ca752ed050532	k__Animalia;p__Arthropoda;c__Insecta;o__Lepidoptera
376b7647277b2ece9853c7f6b6f89cb1	k__Animalia;p__Arthropoda;c__Insecta;o__Lepidoptera
376e2dc074bf2177c5ae5aca8c71c28a	k__Animalia;p__Arthropoda;c__Insecta;o__Lepidoptera
3779d50def85459227d17661b754d5a9	k__Animalia;p__Arthropoda;c__Insecta;o__Coleoptera;f__Elateridae;g__Melanotus;s__Melanotus hyslopi
378121d9bba867ffce66c44e1dbbf46e	k__Animalia;p__Arthropoda;c__Insecta;o__Trichoptera;f__Hydropsychidae;g__Cheumatopsyche
379590b7ebb0ac20dcfa0946c56fc9c9	k__Animalia;p__Arthropoda;c__Insecta;o__Lepidoptera
37996653d50aac82c2cd8a0e848dbc51	k__Animalia;p__Arthropoda;c__Insecta;o__Diptera;f__Limoniidae;g__Dicranomyia
37a318630ffe8b9146ed176d132593b6	k__Animalia;p__Arthropoda;c__Insecta;o__Coleoptera;f__Scarabaeidae;g__Phyllophaga;s__Phyllophaga marginalis
37a996a853946e28b56cfc97eb2de707	k__Animalia;p__Arthropoda;c__Insecta;o__Trichoptera;f__Limnephilidae;g__Pycnopsyche;s__Pycnopsyche lepida
37b89c645df057db0a1ed1a1bc16c82d	k__Animalia;p__Arthropoda;c__Insecta
37baeb9fbd50af0d1d4bed1af35755b1	k__Animalia;p__Arthropoda;c__Insecta;o__Lepidoptera;f__Noctuidae;g__Agrotis;s__Agrotis ipsilon
37bc7343920b65c5d45b6bb11c101ddb	k__Animalia;p__Arthropoda;c__Insecta;o__Diptera;f__Pipunculidae;g__Dorylomorpha
37bf505a19fac4f4086e4d60cca14698	k__Animalia;p__Arthropoda;c__Insecta
37c39968c28ba431b3c1d83d24c79538	k__Animalia;p__Arthropoda;c__Insecta
37cc2d90711207605021458f20e1ee90	k__Animalia;p__Arthropoda;c__Insecta;o__Diptera
37cceb67afa6ecbb5ce44148e8d8f5bc	k__Animalia;p__Arthropoda;c__Insecta;o__Lepidoptera
37cf7012a68db0be880ac7c0488dd392	k__Animalia;p__Arthropoda;c__Insecta;o__Lepidoptera;f__Depressariidae;g__Psilocorsis
37e0f3723d5215327732f5e67928a678	k__Animalia;p__Arthropoda;c__Insecta;o__Diptera
37e55dfa7e82d28ff0155e9bec54d06e	k__Animalia;p__Arthropoda;c__Insecta;o__Hymenoptera;f__Ichneumonidae;g__Ophion
37e802b8468bcd030b587e47b2794ba8	k__Animalia;p__Arthropoda;c__Insecta
37ed33893a55516928690305207df28d	k__Animalia;p__Arthropoda;c__Insecta;o__Coleoptera;f__Hydrophilidae;g__Hydrochara;s__Hydrochara obtusata
37ee2acf8d6a54d3e38fe052154a6f13	k__Animalia;p__Arthropoda;c__Insecta;o__Diptera;f__Ceratopogonidae;g__Ceratoculicoides
37ee58f6d0677a768317eab3be58bb38	k__Animalia;p__Arthropoda;c__Insecta;o__Lepidoptera;f__Gelechiidae;g__Pseudotelphusa
37f70c15fa1c6442f3e3223773e9c2c6	k__Animalia;p__Arthropoda;c__Insecta;o__Diptera;f__Chironomidae;g__Microtendipes
38004898003250bed89e403401402e58	k__Animalia;p__Arthropoda;c__Insecta;o__Lepidoptera;f__Tortricidae;g__Pandemis
38137c477a454198dea0b6a7c29a0838	k__Animalia;p__Arthropoda;c__Insecta;o__Lepidoptera
3817eb4602b64f7fe88d470e20ea43ae	k__Animalia;p__Arthropoda;c__Insecta;o__Lepidoptera
381a0e29ae38fc71afe14aab1266def8	k__Animalia;p__Arthropoda;c__Insecta
38243c893314eafd4821e32564962f4a	k__Animalia;p__Arthropoda;c__Insecta;o__Trichoptera;f__Polycentropodidae
38266d9f6aa0062dc3abecfdf193dc33	k__Animalia;p__Arthropoda;c__Insecta;o__Blattodea;f__Ectobiidae;g__Supella;s__Supella longipalpa
3827120997a21d48970296ad15a5cf79	k__Animalia;p__Arthropoda;c__Insecta;o__Ephemeroptera;f__Heptageniidae;g__Leucrocuta;s__Leucrocuta minerva
382a2d6ae48f8d17bbcb2d13bc8413ef	k__Animalia;p__Arthropoda;c__Insecta;o__Trichoptera;f__Rhyacophilidae;g__Rhyacophila;s__Rhyacophila manistee
382bddf2810e9242f17e718795b35268	k__Animalia;p__Arthropoda;c__Insecta;o__Diptera;f__Muscidae;g__Coenosia;s__Coenosia comita
3830555f54540802e2a66f50857fb5e3	k__Animalia;p__Arthropoda;c__Insecta
3842f713ce3bbfa59b5164bef6ede997	k__Animalia;p__Arthropoda;c__Insecta;o__Diptera;f__Psychodidae;g__Lutzomyia;s__Lutzomyia longipalpis
384478e4957896e3764f06c3212bf2ab	k__Animalia;p__Arthropoda;c__Insecta;o__Diptera
384900614a3a56ae709b2ada11a97263	k__Animalia;p__Arthropoda;c__Insecta;o__Diptera;f__Mycetophilidae;g__Mycetophila
384a3dd8a1ac0f8542bd28c6ddfe36b4	k__Animalia;p__Arthropoda;c__Insecta;o__Diptera;f__Chironomidae;g__Tanytarsus
384ca8124058cb562db03b0e40c53f3c	k__Animalia;p__Arthropoda;c__Insecta
384e5ffec93025dea889d1591380cb1e	k__Animalia;p__Arthropoda;c__Insecta;o__Orthoptera;f__Tettigoniidae;g__Lamecosoma;s__Lamecosoma inermis
38639b3c7c04238b1199f4fe7644e94a	k__Animalia;p__Arthropoda;c__Insecta;o__Coleoptera;f__Geotrupidae;g__Geotrupes;s__Geotrupes hornii
386ab83922e210eb384547c7394e0c86	k__Animalia;p__Arthropoda;c__Insecta;o__Diptera;f__Chironomidae
3878659868f3014aa10a0f43cc1231f6	k__Animalia;p__Arthropoda;c__Insecta;o__Lepidoptera;f__Depressariidae;g__Psilocorsis
387d85dcf5a2da4328caf484b01e6e14	k__Animalia;p__Arthropoda;c__Insecta;o__Coleoptera;f__Silphidae;g__Nicrophorus;s__Nicrophorus pustulatus
3885869cfed31248c1278510c044439d	k__Animalia;p__Arthropoda;c__Insecta;o__Diptera;f__Simuliidae;g__Simulium
388642d9b498d85941e93c54cea3c8d7	k__Animalia;p__Arthropoda;c__Insecta;o__Diptera;f__Tabanidae;g__Chrysops
388928d55df3875791209bec8efd13fc	k__Animalia;p__Arthropoda;c__Insecta
389cdf9640ac642299e5420c8c4e21ef	k__Animalia;p__Arthropoda;c__Insecta;o__Coleoptera;f__Elateridae;g__Melanotus
389d5be9ccd608344d7375df41cf0d0d	k__Animalia;p__Arthropoda;c__Insecta;o__Coleoptera;f__Cerambycidae;g__Ecyrus;s__Ecyrus dasycerus
38a35c76447d9eb4514fb0446945348c	k__Animalia;p__Arthropoda;c__Insecta
38a79adc3936e736d4f0717199496629	k__Animalia;p__Arthropoda;c__Insecta;o__Lepidoptera
38ac31dfa417d9d032252182001a8a27	k__Animalia;p__Arthropoda;c__Insecta;o__Orthoptera;f__Tettigoniidae;g__Catoptropteryx;s__Catoptropteryx aurita
38b363865e4b8145b5582bfb378ddd03	k__Animalia;p__Arthropoda;c__Insecta;o__Diptera
38b9add83688d214764ffd63f84d82a2	k__Animalia;p__Arthropoda;c__Insecta
38c5ee2eb5d59f4095af4f0d9391f96a	k__Animalia;p__Arthropoda;c__Insecta;o__Hemiptera;f__Derbidae;g__Apache;s__Apache degeerii
38ce4786c63bb88510ac3b5dc945b951	k__Animalia;p__Arthropoda;c__Insecta;o__Diptera;f__Tachinidae;g__Senometopia;s__Senometopia Shima02 n. sp.
38e3e4403beb649913654b69d198de38	k__Animalia;p__Arthropoda;c__Insecta;o__Lepidoptera;f__Lasiocampidae;g__Tolype
38e88d77824c73077f78c71d9bad5f4f	k__Animalia;p__Arthropoda;c__Insecta;o__Hymenoptera;f__Ichneumonidae;g__Enicospilus
38ed264f52cc799399a3681baf1dac58	k__Animalia;p__Arthropoda;c__Insecta;o__Diptera;f__Limoniidae;g__Cheilotrichia;s__Cheilotrichia stigmatica
39018c673035c153263ebb9bd13d4700	k__Animalia;p__Arthropoda;c__Insecta
39035ce64dd033f512405692fb61ff92	k__Animalia;p__Arthropoda;c__Insecta;o__Diptera;f__Chaoboridae;g__Chaoborus;s__Chaoborus punctipennis
3903d61be4f566be7c569cbd0b2f5c49	k__Animalia;p__Arthropoda;c__Insecta;o__Coleoptera;f__Elateridae;g__Athous;s__Athous brightwelli
3909c8a4e85ff4085d9b0e9bf53f583a	k__Animalia;p__Arthropoda;c__Insecta;o__Diptera
390fc0aa03c9dc2e4f74112e47659f7c	k__Animalia;p__Arthropoda;c__Insecta;o__Lepidoptera
391b27759b0ad67285e71006514442d0	k__Animalia;p__Arthropoda;c__Insecta;o__Trichoptera;f__Hydropsychidae;g__Hydropsyche;s__Hydropsyche phalerata
39494f6689b4570dfdf2383fef0d66b7	k__Animalia;p__Arthropoda;c__Insecta;o__Diptera;f__Limoniidae;g__Pseudolimnophila;s__Pseudolimnophila inornata
394c20dba2c394923868e346b660d8fd	k__Animalia;p__Arthropoda;c__Arachnida;o__Trombidiformes;f__Pionidae;g__Piona
394d859471fb79933500f0bebf561ed9	k__Animalia;p__Arthropoda;c__Insecta;o__Hymenoptera;f__Ichneumonidae;g__Oresbius
3951d7b32157177f3c55e38ba97464ca	k__Animalia;p__Arthropoda;c__Insecta;o__Diptera;f__Psychodidae;g__Psychoda
3952f0798f4122eaca2475afeb66435d	k__Animalia;p__Arthropoda;c__Insecta;o__Diptera
395d7f5b2b4baa7d19bfc990cfbf99b5	k__Animalia;p__Arthropoda;c__Insecta
39609101065641cbb7ab6c192f79c320	k__Animalia;p__Arthropoda;c__Arachnida;o__Trombidiformes;f__Lebertiidae;g__Lebertia
3963da692ceffadbd1f7dd69f265959c	k__Animalia;p__Arthropoda;c__Insecta;o__Diptera;f__Limoniidae;g__Metalimnobia;s__Metalimnobia solitaria
[truncated: 6,854 more rows]
