# Supplementary material for: A total crapshoot? Evaluating bioinformatic decisions in animal diet metabarcoding analyses
Source: Ecol Evol. 2020 Jul 23;10(18):9721–39. doi: 10.1002/ece3.6594 (PMC7520210; doi:10.1002/ece3.6594)
Supplement: Supplementary file 1 — Supplementary Material [file ECE3-10-9721-s001.zip › tidybug-master/data/classify_comps/guano_comps/sintax/guano_sintax_taxonomy.txt]

005bbe8f8d5b72af26c9a7bdabe083fe
004664aa04b41a78dba5adbb1516de72
0016e4bbcf484b6b1cd8c75ce052cf3f
0004ec7fae1940165320177109193d08	k__Animalia;p__Arthropoda;c__Insecta
004991a83a6298a46f211edb5f4a0c77	k__Animalia;p__Arthropoda;c__Insecta;o__Coleoptera;f__Hydrophilidae;g__Helocombus;s__Helocombus bifidus
0050d0c539323b5391cba16b01165f87	k__Animalia;p__Arthropoda
003424a1ad60605db89aa84fe2b1a481	k__Animalia;p__Arthropoda;c__Insecta
004d169a07076415306a7c0a15605e40	k__Animalia;p__Arthropoda;c__Insecta;o__Coleoptera;f__Lucanidae
0008c84452d3d57cad188f36fc3dcfff	k__Animalia;p__Arthropoda;c__Arachnida;o__Araneae;f__Lycosidae;g__Piratula;s__Piratula cantralli
005c3a2f9f0c0836caf2f02c070f7770	k__Animalia;p__Arthropoda;c__Arachnida;o__Araneae;f__Philodromidae;g__Philodromus;s__Philodromus praelustris
002893244547630fd796300fe89df2a7	k__Animalia;p__Arthropoda;c__Insecta;o__Coleoptera;f__Scarabaeidae;g__Phyllophaga
003bc4279c877bb64690746c446ee7e2	k__Animalia;p__Arthropoda;c__Insecta;o__Coleoptera;f__Elateridae;g__Athous;s__Athous brightwelli
009366054b9fe7d883440e70168fa427	k__Animalia;p__Arthropoda;c__Insecta
009e9aad6208f5243f14797bb7c50bad	k__Animalia;p__Arthropoda;c__Insecta;o__Ephemeroptera;f__Heptageniidae;g__Maccaffertium;s__Maccaffertium terminatum
007cb9a2be6df005d108a4993e3d20e8	k__Animalia;p__Arthropoda;c__Insecta;o__Trichoptera;f__Hydropsychidae;g__Cheumatopsyche
000b0f7a01a8c438d7548723e3f48866	k__Animalia;p__Arthropoda;c__Insecta;o__Megaloptera;f__Corydalidae;g__Chauliodes;s__Chauliodes pectinicornis
003e30227920a5062265162516074756	k__Animalia;p__Arthropoda;c__Insecta;o__Diptera;f__Limoniidae
00a9e0cac384e8abebff110037667e3f	k__Animalia;p__Arthropoda;c__Insecta;o__Ephemeroptera;f__Heptageniidae;g__Stenonema;s__Stenonema femoratum
006a3c337d2216dd81509af1dd485c2f	k__Animalia;p__Arthropoda;c__Insecta;o__Diptera;f__Chironomidae
0007499f294ed1468239dcfcc5689d72	k__Animalia;p__Arthropoda;c__Insecta;o__Diptera;f__Chironomidae
008d8a16afc7ae311255a85788b31088	k__Animalia;p__Arthropoda;c__Insecta;o__Diptera;f__Chironomidae
0021868efb8e7cd53c337a5d28b828d5	k__Animalia;p__Arthropoda;c__Insecta;o__Diptera;f__Tipulidae;g__Nephrotoma;s__Nephrotoma ferruginea
007e22fc4dbbcdc7b8261e8d6596a810	k__Animalia;p__Arthropoda;c__Insecta;o__Diptera;f__Chaoboridae;g__Chaoborus;s__Chaoborus punctipennis
0010fceb4a81a05d9a1d9cd1ca6378d7	k__Animalia;p__Arthropoda;c__Insecta;o__Lepidoptera;f__Blastobasidae;g__Asaphocrita;s__Asaphocrita busckiella
00adec7b8330a258ef9aa0c530a6e0c7	k__Animalia;p__Arthropoda;c__Insecta;o__Trichoptera;f__Dipseudopsidae;g__Phylocentropus;s__Phylocentropus placidus
0071cbc26603da21f5b1741be713c59d	k__Animalia;p__Arthropoda;c__Insecta;o__Diptera;f__Limoniidae;g__Pseudolimnophila;s__Pseudolimnophila luteipennis
0069d28e1ab5cd817168e97e6e234f7b	k__Animalia;p__Arthropoda;c__Insecta;o__Lepidoptera;f__Noctuidae;g__Nephelodes
0018d08164d1ff71929c4365fd9fe916	k__Animalia;p__Arthropoda;c__Insecta;o__Lepidoptera;f__Coleophoridae;g__Coleophora;s__Coleophora lentella
00b8e79781327234ea019f2fa7b60057	k__Animalia;p__Arthropoda;c__Insecta
00d823e0a6136313fc7cafe0f3a22850	k__Animalia;p__Arthropoda;c__Insecta;o__Coleoptera;f__Scarabaeidae;g__Phyllophaga;s__Phyllophaga hirticula
00b34bedd1b6db525eeaeca2d2cb5bca	k__Animalia;p__Arthropoda;c__Insecta;o__Trichoptera;f__Phryganeidae;g__Ptilostomis;s__Ptilostomis ocellifera
00896f6fd1b8b02fa627296d0eb51e5c	k__Animalia;p__Arthropoda;c__Insecta;o__Lepidoptera
008011fed1b1968fd7094eeaaa95d49d	k__Animalia;p__Arthropoda;c__Insecta;o__Lepidoptera;f__Blastobasidae;g__Asaphocrita;s__Asaphocrita aphidiella
00a2e4919d566d40e76841ce425f6fe7	k__Animalia;p__Arthropoda;c__Insecta;o__Lepidoptera
011635309ff81e5a669348d71f81d18b	k__Animalia;p__Arthropoda;c__Insecta;o__Coleoptera;f__Scarabaeidae;g__Phyllophaga;s__Phyllophaga hirsuta
00ab5de955bef788d54e992bda15703e	k__Animalia;p__Arthropoda;c__Insecta;o__Hemiptera;f__Aphididae;g__Aphis;s__Ambiguous taxa
00a2b9f98022f98f056f3fcb2001dd0b	k__Animalia;p__Arthropoda;c__Insecta;o__Diptera
00d2d2e6992d10c8b54a8d1f271b342a	k__Animalia;p__Arthropoda;c__Insecta;o__Diptera;f__Culicidae
00ec49de0eaff51710f1b2731cb1fc91	k__Animalia;p__Arthropoda;c__Insecta;o__Diptera;f__Limoniidae;g__Erioptera;s__Erioptera caliptera
00afa1b1a30cd92d7d1b66d8c9d79ce2	k__Animalia;p__Arthropoda;c__Insecta;o__Diptera;f__Cecidomyiidae
00ced1293381a418e6b237e28fb9bd19	k__Animalia;p__Arthropoda;c__Insecta
011005084c08bd4c19fdb293171ad238	k__Animalia;p__Arthropoda;c__Insecta;o__Coleoptera;f__Cerambycidae;g__Astylopsis;s__Astylopsis sexguttata
011741af5ee53b70010e822621a944ec	k__Animalia;p__Arthropoda;c__Insecta;o__Ephemeroptera;f__Heptageniidae;g__Maccaffertium;s__Maccaffertium mediopunctatum
00baa009d50b7e0162f4122d6d42881a	k__Animalia;p__Arthropoda;c__Insecta;o__Diptera;f__Limoniidae;g__Metalimnobia;s__Metalimnobia triocellata
0100effc24abf071e5f35b69715763c8	k__Animalia;p__Arthropoda;c__Insecta
011abe6ce2ae8cf4fbd599b7273a3087	k__Animalia;p__Arthropoda;c__Arachnida;o__Araneae;f__Amaurobiidae;g__Callobius;s__Callobius bennetti
0111b00f0ccbe2d49e1e7e2fe9c057e0	k__Animalia;p__Arthropoda;c__Insecta;o__Trichoptera;f__Hydropsychidae;g__Cheumatopsyche
011c7585da50970680acfe5237484015	k__Animalia;p__Arthropoda;c__Arachnida;o__Trombidiformes
00cd0ab56bdd2f142d78d0aacc3ec5dc	k__Animalia;p__Arthropoda;c__Insecta;o__Lepidoptera;f__Tineidae;g__Acrolophus;s__Acrolophus BioLep447
01189a3c117c845a822a96d0c392518c	k__Animalia;p__Arthropoda;c__Insecta;o__Megaloptera;f__Corydalidae;g__Chauliodes;s__Chauliodes pectinicornis
01256193c3a4cc60687059d634dbe0dd
010101415a657e9ce9fca1f4b7324ca9	k__Animalia;p__Arthropoda;c__Insecta;o__Lepidoptera
00b57fa555a42fe56b68063a88817d85	k__Animalia;p__Arthropoda;c__Insecta;o__Lepidoptera;f__Tortricidae;g__Acleris;s__Acleris comariana
00ef8c8ab32a62f6f8a2f9b4d10fed3d	k__Animalia;p__Arthropoda;c__Insecta;o__Lepidoptera;f__Tortricidae
006fa5118fa2929f4674b9d8d7582748	k__Animalia;p__Arthropoda;c__Insecta;o__Diptera;f__Sciaridae;g__Cratyna
0150a1e7591e34085699eeb955c3bf34	k__Animalia;p__Arthropoda;c__Insecta
00c8f6d772f38fedde0f24fbcd44f032	k__Animalia;p__Arthropoda;c__Insecta;o__Lepidoptera;f__Hepialidae;g__Korscheltellus;s__Korscheltellus gracilis
00f952e975d87ded62c363d52179c394	k__Animalia;p__Arthropoda;c__Insecta;o__Diptera;f__Limoniidae;g__Pseudolimnophila;s__Pseudolimnophila luteipennis
007226f52307e4eae17e3e85e227d7d1	k__Animalia;p__Arthropoda;c__Insecta;o__Lepidoptera;f__Pyralidae;g__Ephestiodes;s__Ephestiodes erythrella
0152272161e796b602fb57f73d43a003	k__Animalia;p__Arthropoda;c__Insecta
015b886b628becc4eeff309b13c0061a
011e3ab10c810243cf79aa98f45e2a54	k__Animalia;p__Arthropoda;c__Insecta;o__Coleoptera;f__Scarabaeidae;g__Phyllophaga
0150def931046074c650e805146e1d7c	k__Animalia;p__Arthropoda;c__Insecta
0039ac8608e8925d81ca6fbb667b8612	k__Animalia;p__Arthropoda;c__Insecta;o__Lepidoptera;f__Pterophoridae;g__Hellinsia
014c095698b99d788cf960001b5b2ab7	k__Animalia;p__Arthropoda;c__Arachnida;o__Trombidiformes;f__Hydryphantidae;g__Todothyas
01247a955c50d372123a8ca945bb0718	k__Animalia;p__Arthropoda;c__Insecta;o__Coleoptera;f__Hydrophilidae;g__Enochrus;s__Enochrus fimbriatus
0165c1c4d4a69aefe98402fb6228d3dd	k__Animalia;p__Arthropoda;c__Insecta;o__Hemiptera;f__Pentatomidae
015b1753730a7d985d5874008a545d74	k__Animalia;p__Arthropoda;c__Insecta;o__Coleoptera;f__Scarabaeidae;g__Phyllophaga
011ab6fb9eeaf3923e29b2419f37925b	k__Animalia;p__Arthropoda;c__Insecta;o__Diptera;f__Limoniidae;g__Pseudolimnophila;s__Pseudolimnophila luteipennis
013143904e1aa9369c6248e4d1672b0f	k__Animalia;p__Arthropoda;c__Insecta
015cf5a5d7bc64a1fb4f4c7e34a3b023	k__Animalia;p__Arthropoda;c__Insecta;o__Coleoptera;f__Elateridae;g__Melanotus;s__Melanotus similis
01999956ef9ab7deb32d380a9832ba2c	k__Animalia;p__Arthropoda;c__Insecta;o__Ephemeroptera;f__Heptageniidae;g__Leucrocuta;s__Leucrocuta maculipennis
011f67146d12620e8f8896b8b3180ec1	k__Animalia;p__Arthropoda;c__Insecta;o__Lepidoptera;f__Erebidae;g__Idia;s__Idia americalis
01306b89843094668eedab3dd305780b	k__Animalia;p__Arthropoda;c__Insecta;o__Diptera;f__Chaoboridae;g__Chaoborus;s__Chaoborus punctipennis
011ff0755fa96450186226e077dfa322	k__Animalia;p__Arthropoda;c__Insecta;o__Diptera;f__Bolitophilidae;g__Bolitophila;s__Bolitophila austriaca
012270bf53c2edcf52695f22ad5530ad	k__Animalia;p__Arthropoda;c__Insecta;o__Lepidoptera;f__Tortricidae;g__Phtheochroa
017139e9ee21f79d27fa72ebe4a37f54	k__Animalia;p__Arthropoda;c__Insecta;o__Coleoptera;f__Hydrophilidae;g__Berosus;s__Berosus sayi
0194efa493df4c8f681431a5571b7743	k__Animalia;p__Arthropoda;c__Insecta;o__Megaloptera;f__Corydalidae;g__Chauliodes;s__Chauliodes pectinicornis
01497181c6c1e11218646703b8f15ac1	k__Animalia;p__Arthropoda;c__Insecta;o__Lepidoptera;f__Depressariidae;g__Psilocorsis;s__Ambiguous taxa
0198ef96b4c38e1c7144846c7ddc2a27	k__Animalia;p__Arthropoda;c__Insecta;o__Diptera;f__Limoniidae;g__Geranomyia
01b2be609ff99c0007515f329043715a	k__Animalia;p__Arthropoda;c__Insecta;o__Hemiptera;f__Cicadellidae;g__Gyponana;s__Gyponana expanda
016079b272cfc6df55347707effec450	k__Animalia;p__Arthropoda;c__Insecta;o__Diptera;f__Chironomidae;g__Tanytarsus;s__Tanytarsus mendax
01e5fc330f34b46b29209bc304d0c41a	k__Animalia;p__Arthropoda;c__Insecta;o__Hymenoptera
01a569138104eb4670a82b55c35035c3	k__Animalia;p__Arthropoda;c__Insecta
022c091bf302039c550872dea2c35a46	k__Animalia;p__Arthropoda
01a5a645e777c7bb01e8dc2319b0a547	k__Animalia;p__Arthropoda;c__Insecta;o__Diptera;f__Tipulidae;g__Tipula
01c848f44eb88a9f56cce165d195db37	k__Animalia;p__Arthropoda;c__Insecta
01b29c679109198991e257a741618c3b	k__Animalia;p__Arthropoda;c__Insecta
01a2d52881e29a93c1dfc57380ddf278	k__Animalia;p__Arthropoda;c__Insecta;o__Coleoptera;f__Scarabaeidae
021b2c6ecfad61514b42447141d3ac27	k__Animalia;p__Arthropoda;c__Insecta
0236649891f7fd8463a7c51c01ce7d04	k__Animalia;p__Arthropoda;c__Insecta;o__Coleoptera;f__Scarabaeidae;g__Phyllophaga
02384523e016064f2924f0b3bd5c2eb8
01b2015846fc51e57794e7a80c9b517e	k__Animalia;p__Arthropoda;c__Insecta;o__Lepidoptera;f__Lasiocampidae;g__Malacosoma;s__Malacosoma disstria
01eef8b879a560a9a728fadd780f12de	k__Animalia;p__Arthropoda;c__Insecta;o__Ephemeroptera;f__Caenidae;g__Caenis
01d41b96bbf776659a5d77877f30584e	k__Animalia;p__Arthropoda;c__Insecta;o__Diptera;f__Chironomidae;g__Procladius;s__Procladius rufovittatus
01b444b555d0536355392ff56e09dcd5	k__Animalia;p__Arthropoda;c__Insecta;o__Lepidoptera;f__Tortricidae;g__Olethreutes;s__Olethreutes fasciatana
0212a7b26fc5b797eabca969a8096fc9	k__Animalia;p__Arthropoda;c__Insecta;o__Diptera;f__Tipulidae;g__Nephrotoma;s__Nephrotoma ferruginea
01b60adbfb65aa61db2458a3ee223156	k__Animalia;p__Arthropoda;c__Insecta;o__Lepidoptera;f__Depressariidae;g__Nites
023ead224d07003f3237beb4e91b8341	k__Animalia;p__Arthropoda;c__Insecta
01e6f83ed86af36c9b0bde932ec06031	k__Animalia;p__Arthropoda;c__Insecta;o__Diptera;f__Bombyliidae;g__Lepidophora;s__Lepidophora lutea
020f0d484db36c1ae34e6ce942c5adc3	k__Animalia;p__Arthropoda;c__Insecta;o__Diptera;f__Chironomidae
0234e2cc089998fe20541bea7828c849	k__Animalia;p__Arthropoda;c__Insecta;o__Diptera;f__Ceratopogonidae;g__Atrichopogon
0285d0e7ae2e6f55ef85f061fd5cea87	k__Animalia;p__Arthropoda;c__Insecta;o__Coleoptera;f__Scarabaeidae;g__Phyllophaga;s__Phyllophaga hirsuta
026aa14bf268b4ce9e4d4b3e69a89d99	k__Animalia;p__Arthropoda;c__Insecta;o__Coleoptera;f__Scarabaeidae;g__Phyllophaga
01ab8413d4c2751070fbc41f0ddbaacb	k__Animalia;p__Arthropoda;c__Insecta;o__Diptera;f__Chironomidae;g__Tanytarsus
0201434e273a5ad08555532b434c334b	k__Animalia;p__Arthropoda;c__Insecta;o__Diptera;f__Chaoboridae;g__Chaoborus;s__Chaoborus punctipennis
0234c37b81b7a23126a5ff598eef1eb4	k__Animalia;p__Arthropoda;c__Insecta;o__Coleoptera;f__Cleridae;g__Placopterus;s__Placopterus thoracicus
01ee04ccb58f8f4ef72f309755b145de	k__Animalia;p__Arthropoda;c__Insecta;o__Lepidoptera;f__Tortricidae;g__Pandemis
0296598e8510238fe48a758c10205c2c	k__Animalia;p__Arthropoda;c__Insecta
0260d424d89fb8e6a42e4a8c046c0da3	k__Animalia;p__Arthropoda;c__Insecta
0186366474a5bfdcc9d37b4d8fc32c5e	k__Animalia;p__Arthropoda;c__Insecta
02804e8f753d253c2dde04889f8bf1c4	k__Animalia;p__Arthropoda;c__Insecta;o__Coleoptera;f__Silphidae;g__Nicrophorus;s__Nicrophorus pustulatus
0245a65fd2413cba4f5ad3000d74d6af	k__Animalia;p__Arthropoda;c__Insecta;o__Coleoptera;f__Carabidae;g__Notiobia;s__Notiobia terminata
027cb62a13056de3ce3e9f9aea0c226f	k__Animalia;p__Arthropoda;c__Insecta;o__Trichoptera;f__Limnephilidae;g__Pycnopsyche;s__Pycnopsyche nr. lepida
02c671687dd5887ac9d39f673a267798
0260bcf4cde793a8e794721abea12356	k__Animalia;p__Arthropoda
0237e513f7a4b2d49c5f1a7e5f8faabc	k__Animalia;p__Arthropoda;c__Insecta;o__Lepidoptera;f__Tortricidae;g__Zomaria;s__Zomaria interruptolineana
02a8c975400f642e6eb7ae995cbf8111	k__Animalia;p__Arthropoda;c__Insecta;o__Coleoptera;f__Elateridae;g__Melanotus;s__Melanotus decumanus
02d3044735fd2dfbc3e7979411e10e9f	k__Animalia;p__Arthropoda
0258395c035afa9eb72c5d631d461167	k__Animalia;p__Arthropoda;c__Insecta;o__Diptera;f__Empididae
02e675c7d0d80f3b0f5c877a102cb3b6	k__Animalia;p__Arthropoda;c__Insecta;o__Ephemeroptera;f__Ephemerellidae;g__Ephemerella;s__Ephemerella subvaria
02e3700fa69628d593f0dd2fb3ac005f	k__Animalia;p__Arthropoda;c__Insecta;o__Coleoptera;f__Scarabaeidae;g__Phyllophaga
02bedbf044d813c6ba923ad1660f9f91	k__Animalia;p__Arthropoda;c__Insecta;o__Diptera;f__Tipulidae;g__Tipula;s__Tipula entomophthorae
026235df3444ba551aae2f1297a310c9	k__Animalia;p__Arthropoda;c__Insecta;o__Diptera;f__Keroplatidae
02fa40e81a719987702015d742366a74	k__Animalia;p__Arthropoda;c__Insecta;o__Coleoptera;f__Scarabaeidae;g__Phyllophaga
02c8389fd9f52620f3a5484e0f158a1f	k__Animalia;p__Arthropoda;c__Insecta
025d9fa82e0c4c8fb796b1f1aa2c0393	k__Animalia;p__Arthropoda;c__Insecta;o__Lepidoptera;f__Geometridae;g__Plagodis;s__Plagodis serinaria
029f004232c5a4c48d2b06ca2a00d837	k__Animalia;p__Arthropoda;c__Insecta;o__Trichoptera;f__Limnephilidae;g__Limnephilus;s__Limnephilus indivisus
02715268ba7e3fd5fea67213d31a05de	k__Animalia;p__Arthropoda;c__Insecta;o__Diptera;f__Drosophilidae;g__Drosophila
02f0e7de0ab3b6a6d91d9e278ff8908e	k__Animalia;p__Arthropoda;c__Insecta;o__Coleoptera;f__Scarabaeidae;g__Phyllophaga;s__Phyllophaga anxia
02fe6971c21382507d624f2ddda7f32c	k__Animalia;p__Arthropoda;c__Insecta;o__Coleoptera;f__Scarabaeidae;g__Phyllophaga
0260d09ff1e587cd3671457e6ed3be52	k__Animalia;p__Arthropoda;c__Insecta;o__Diptera
030fa4dfeb4fb795bd838d41682e9dc8
02bd74facefe462086a0ae10b66553d4	k__Animalia;p__Arthropoda;c__Insecta;o__Diptera;f__Limoniidae;g__Epiphragma;s__Epiphragma fasciapenne
02eb3ea5d28216ebbf2b9e1d6fc56d6c	k__Animalia;p__Arthropoda;c__Insecta;o__Coleoptera;f__Elateridae;g__Melanotus;s__Melanotus hyslopi
02da6bed43808108e9a10132489bf0f0	k__Animalia;p__Arthropoda;c__Insecta;o__Diptera;f__Culicidae
02c0fd9698cdfbd9f33e1a41bb1415cc	k__Animalia;p__Arthropoda;c__Insecta;o__Diptera;f__Muscidae;g__Coenosia
031c62d12658358eefbdfc626c4c0027	k__Animalia;p__Arthropoda;c__Insecta
03322ec5078f2636aa64f609be1ae730	k__Animalia;p__Arthropoda;c__Insecta
02e9f1be31723757a55e73b662ee52fd	k__Animalia;p__Arthropoda;c__Insecta;o__Trichoptera;f__Leptoceridae;g__Ceraclea;s__Ceraclea mentiea
0338272e4bf3d2dc3dddd64834ab7b72	k__Animalia;p__Arthropoda;c__Insecta;o__Coleoptera;f__Scarabaeidae;g__Phyllophaga
02ca0bfd39d6e6d30baaaf413de869e8	k__Animalia;p__Arthropoda;c__Insecta;o__Psocodea;f__Psocidae;g__Indiopsocus;s__Indiopsocus infumatus
034293ac52b411bb2473c4f21fb81e05	k__Animalia;p__Arthropoda;c__Insecta;o__Coleoptera;f__Elateridae;g__Athous;s__Athous brightwelli
03183113d1062c9071dd1863333c3ef7	k__Animalia;p__Arthropoda;c__Insecta;o__Trichoptera;f__Limnephilidae;g__Pycnopsyche
0356f3616c44b73c120319f7275d4812	k__Animalia;p__Arthropoda;c__Insecta;o__Coleoptera;f__Elateridae;g__Hemicrepidius;s__Hemicrepidius memnonius
037c33b2904e216171591df7abd0886f	k__Animalia;p__Arthropoda
03072912e10810c2ce7e07465f169387	k__Animalia;p__Arthropoda;c__Insecta;o__Diptera;f__Limoniidae;g__Erioptera;s__Erioptera caliptera
0352c8d4d3448c8e998870085dd75523	k__Animalia;p__Arthropoda;c__Insecta;o__Coleoptera
02e9473fbc4037163158245d92a4bc8e	k__Animalia;p__Arthropoda;c__Insecta;o__Diptera;f__Limoniidae;g__Pseudolimnophila;s__Pseudolimnophila luteipennis
02fa71349d8d519ad8cb9f36b48d2b2b	k__Animalia;p__Arthropoda;c__Insecta;o__Hemiptera;f__Cicadellidae;g__Gyponana;s__Gyponana gladia
031a1d4208446ce7ee06441a2edf12bd	k__Animalia;p__Arthropoda;c__Insecta;o__Diptera;f__Culicidae;g__Coquillettidia;s__Coquillettidia perturbans
02f37248d32de130202f6a124612c730	k__Animalia;p__Arthropoda;c__Insecta;o__Lepidoptera
030a35c88236dbf94fa6a392a437ff8f	k__Animalia;p__Arthropoda;c__Insecta
0331a3dd9de023fbe6109cb9a539ae05	k__Animalia;p__Arthropoda;c__Insecta;o__Megaloptera;f__Corydalidae;g__Chauliodes;s__Chauliodes pectinicornis
036eaeff9664893e83652c213c8086dc	k__Animalia;p__Arthropoda;c__Insecta;o__Coleoptera;f__Scarabaeidae;g__Phyllophaga
03ea22c75db022a452effe4b4ce84325	k__Animalia;p__Arthropoda;c__Insecta;o__Coleoptera;f__Elateridae;g__Melanotus
03a86dc7e9698dac2c4ac0ab3ffd7ca3	k__Animalia;p__Arthropoda;c__Insecta
030ae5b2d36063d58068261c405ba87c	k__Animalia;p__Arthropoda;c__Insecta;o__Lepidoptera;f__Depressariidae;g__Bibarrambla;s__Bibarrambla allenella
03832aef8a77f8f7f6b99a22ededcd11	k__Animalia;p__Arthropoda;c__Insecta;o__Diptera;f__Chironomidae;g__Dicrotendipes;s__Dicrotendipes tritomus
039691fc37344856e4f982a40921b5d3	k__Animalia;p__Arthropoda;c__Insecta
040bdd6c7c7ccb72ba9377cda7b6c048	k__Animalia;p__Arthropoda
03e84bb3dc1c3f78dc63654b16a755e0	k__Animalia;p__Arthropoda;c__Insecta;o__Trichoptera;f__Limnephilidae;g__Platycentropus;s__Platycentropus radiatus
0342be6cfbc3d62f65f418b69d2179d1	k__Animalia;p__Arthropoda;c__Insecta;o__Diptera;f__Limoniidae;g__Rhipidia
03c979bc452d69e630c759ad41ce8e73	k__Animalia;p__Arthropoda;c__Insecta;o__Coleoptera;f__Scarabaeidae;g__Phyllophaga
04083e61f5168cd56e86c34c9ca42495	k__Animalia;p__Arthropoda;c__Arachnida;o__Araneae;f__Tetragnathidae;g__Leucauge;s__Leucauge venusta
03d233752198a1135288dce512e02620	k__Animalia;p__Arthropoda;c__Insecta;o__Ephemeroptera;f__Ephemeridae;g__Hexagenia;s__Hexagenia limbata
037a9fe860d4be0aa1e3a84cda6f2ce0	k__Animalia;p__Arthropoda;c__Insecta;o__Lepidoptera;f__Oecophoridae;g__Epicallima;s__Epicallima argenticinctella
03ddc57ba4639c6aff50d40a9451c980	k__Animalia;p__Arthropoda;c__Insecta;o__Diptera;f__Chironomidae;g__Microtendipes
040137a5a2e0c23158b7b2e1976e8762	k__Animalia;p__Arthropoda;c__Insecta;o__Hemiptera;f__Miridae;g__Neolygus;s__Neolygus quercalbae
0417968edc6905b0a15b9cc4fd4dd355	k__Animalia;p__Arthropoda;c__Insecta;o__Coleoptera;f__Elateridae;g__Athous
03f402fd3cdfa87372f36ac43b04ba79	k__Animalia;p__Arthropoda;c__Insecta;o__Megaloptera;f__Corydalidae;g__Chauliodes;s__Chauliodes pectinicornis
03c6f412bbe061e5bcb5cb3d8beb0b8c	k__Animalia;p__Arthropoda;c__Insecta;o__Lepidoptera;f__Blastobasidae;g__Blastobasis
03de831a5d5e061c77e5b894a3200130	k__Animalia;p__Arthropoda;c__Insecta;o__Diptera;f__Limoniidae;g__Pseudolimnophila;s__Pseudolimnophila luteipennis
0435c2ae244fa2d70c9bee214f9e989a	k__Animalia;p__Arthropoda;c__Insecta;o__Coleoptera;f__Scarabaeidae;g__Phyllophaga
03b96dc4357ca2dc091b84e2385b8397	k__Animalia;p__Arthropoda;c__Insecta;o__Lepidoptera
042bf9cc96098d28d3aa31773db158cd	k__Animalia;p__Arthropoda;c__Insecta;o__Psocodea;f__Psocidae;g__Metylophorus;s__Metylophorus novaescotiae
042d86fb53ea53333abffbee678245b0	k__Animalia;p__Arthropoda;c__Insecta;o__Diptera;f__Limoniidae;g__Cheilotrichia;s__Cheilotrichia stigmatica
03ba5a6395a25670698648462dd14b21	k__Animalia;p__Arthropoda;c__Insecta;o__Lepidoptera;f__Gelechiidae;g__Coleotechnites
03efbb9065e60cff8918a61801139283	k__Animalia;p__Arthropoda;c__Insecta;o__Lepidoptera;f__Tortricidae;g__Retinia;s__Retinia comstockiana
040e6d09305cb0f07d92bfac4cab0b2a	k__Animalia;p__Arthropoda;c__Insecta;o__Diptera;f__Sciaridae
044d6f327104d496e1b37b660d130dbe	k__Animalia;p__Arthropoda;c__Insecta;o__Coleoptera;f__Scarabaeidae;g__Phyllophaga
043342006817c14d1d4b2db7d5fd4694	k__Animalia;p__Arthropoda;c__Insecta;o__Coleoptera;f__Pyrochroidae;g__Dendroides;s__Dendroides canadensis
0452464330c25a9c45ffe4a84e3720e5	k__Animalia;p__Arthropoda;c__Insecta;o__Coleoptera;f__Scarabaeidae;g__Phyllophaga
03c6247aee2db07b0af691b7621c5e9e	k__Animalia;p__Arthropoda;c__Insecta;o__Diptera;f__Tipulidae;g__Tipula
043dc9640c2257ac906a3e1f280b4cbd	k__Animalia;p__Arthropoda;c__Insecta
04669f719b33e017bd258372c575fc6e	k__Animalia;p__Arthropoda;c__Insecta;o__Psocodea;f__Peripsocidae;g__Peripsocus;s__Peripsocus madidus
042bd20a550a1fc77f0e9d685331ab84	k__Animalia;p__Arthropoda;c__Insecta;o__Lepidoptera;f__Tortricidae;g__Gretchena;s__Gretchena delicatana
045c9bf897014343ce7caf6e151f5545	k__Animalia;p__Arthropoda;c__Insecta;o__Coleoptera;f__Elateridae;g__Melanotus;s__Melanotus similis
04179e410bb687dfa75623f55bfeb93a	k__Animalia;p__Arthropoda;c__Insecta;o__Diptera;f__Limoniidae;g__Dicranomyia;s__Ambiguous taxa
0442c57bc1a033d3b85bf8c461d84f58	k__Animalia;p__Arthropoda;c__Insecta;o__Megaloptera;f__Corydalidae;g__Chauliodes;s__Chauliodes pectinicornis
045f83391fc71b45fd2dee7bf7a23230	k__Animalia;p__Arthropoda;c__Insecta;o__Coleoptera;f__Scarabaeidae;g__Phyllophaga
044cb02d16902b78fea35722594e35ff	k__Animalia;p__Arthropoda;c__Insecta;o__Megaloptera;f__Corydalidae;g__Chauliodes;s__Chauliodes pectinicornis
044721d08f8d66168ba527b82dd956a2	k__Animalia;p__Arthropoda;c__Insecta;o__Megaloptera;f__Corydalidae;g__Chauliodes;s__Chauliodes rastricornis
0437e9be59241e373d1a00ab720f14d5	k__Animalia;p__Arthropoda;c__Insecta
0477b276c95bd48a145d19f937784be1	k__Animalia;p__Arthropoda;c__Insecta;o__Coleoptera;f__Scarabaeidae;g__Phyllophaga
0433b36d53b42098b98b1b67891fab42	k__Animalia;p__Arthropoda;c__Insecta;o__Lepidoptera;f__Depressariidae;g__Psilocorsis;s__Psilocorsis reflexella
049888ce408b7d3ad3d75148d32b3ebd	k__Animalia;p__Arthropoda
0443e9d8c6b7dbfe95d18ae32435d404	k__Animalia;p__Arthropoda;c__Insecta;o__Coleoptera;f__Pyrochroidae;g__Dendroides;s__Dendroides canadensis
049732b9e08695865215d05b22034ae5	k__Animalia;p__Arthropoda;c__Insecta;o__Coleoptera;f__Scarabaeidae;g__Phyllophaga
04590f761ff0ceaaf4b274ee4781a118	k__Animalia;p__Arthropoda;c__Insecta;o__Megaloptera;f__Corydalidae;g__Chauliodes;s__Chauliodes pectinicornis
045f04670098baa6ab864f4d7a8c50b6	k__Animalia;p__Arthropoda;c__Insecta
04a60c843a00ca44f2bba0a6ff6f9e60	k__Animalia;p__Arthropoda;c__Insecta
047baf6b3e91a54b65c446f80a0aef2c	k__Animalia;p__Arthropoda;c__Insecta;o__Megaloptera;f__Corydalidae;g__Chauliodes;s__Chauliodes pectinicornis
048ae33e2c1154ba86eb44034a85cbbb	k__Animalia;p__Arthropoda;c__Insecta;o__Coleoptera;f__Elateridae;g__Melanotus
045a7550acc38eec87c71c806d9458db	k__Animalia;p__Arthropoda;c__Insecta;o__Diptera;f__Limoniidae;g__Geranomyia
04a193e0da8eb86afa9ca58b1e63f66c	k__Animalia;p__Arthropoda;c__Insecta;o__Ephemeroptera;f__Heptageniidae;g__Leucrocuta;s__Leucrocuta minerva
046b8ad9738eca797fe8bb3351119ab6	k__Animalia;p__Arthropoda;c__Insecta;o__Diptera;f__Mycetophilidae;g__Mycomya
04ae1877ea34c1bfde0b1c2ec1bfa319	k__Animalia;p__Arthropoda;c__Arachnida
04bafc741cdf7cc82944f900cf7b2d32	k__Animalia;p__Arthropoda;c__Insecta;o__Coleoptera;f__Scarabaeidae;g__Phyllophaga
047104b2d17f89b77f595ffa816ff677	k__Animalia;p__Arthropoda;c__Insecta;o__Coleoptera;f__Cerambycidae;g__Goes;s__Goes debilis
048bbeb7cf0c9c8af500e6de78cff1d5	k__Animalia;p__Arthropoda;c__Insecta
04d859ff53c1eba07ef62579452ad619	k__Animalia;p__Arthropoda;c__Insecta;o__Coleoptera;f__Scarabaeidae;g__Phyllophaga
047bd6652b4172e8c9db2ec7e9d42bbd	k__Animalia;p__Arthropoda;c__Insecta;o__Diptera;f__Cecidomyiidae
040107a86770c19fade68cd6d94ac917	k__Animalia;p__Arthropoda;c__Insecta;o__Coleoptera;f__Scarabaeidae;g__Exomala;s__Exomala pallidipennis
04ecd27d9ab35df9e57f05d938781592	k__Animalia;p__Arthropoda;c__Insecta;o__Coleoptera;f__Scarabaeidae;g__Phyllophaga
04f16395f4d34c8cfa426f17404a7f32	k__Animalia;p__Arthropoda;c__Insecta
04a467a09af41335b151caa5ab8c6ecc	k__Animalia;p__Arthropoda;c__Insecta
04a5c729556d99a60f0bd5d6703dc0dd	k__Animalia;p__Arthropoda;c__Insecta;o__Diptera
04997820ccf1df2debbead11a3a944ce	k__Animalia;p__Arthropoda;c__Insecta;o__Diptera;f__Limoniidae;g__Antocha
04e4ddb55b302dd59b03aa082c1bcf09	k__Animalia;p__Arthropoda;c__Insecta;o__Hemiptera;f__Miridae;g__Neolygus;s__Neolygus omnivagus
04f5c10297e90f33bcf7dc23a771dc43	k__Animalia;p__Arthropoda;c__Arachnida;o__Araneae;f__Theridiidae;g__Wamba;s__Wamba crispulus
05237bc165d6315002fdfa39c121a58a	k__Animalia;p__Arthropoda;c__Insecta;o__Coleoptera;f__Scarabaeidae;g__Phyllophaga
052e29ab8da46a5bb269fb848fd28592
04da7022bb6bd1401982437c17b9f985	k__Animalia;p__Arthropoda;c__Insecta;o__Hymenoptera;f__Ichneumonidae
04151263f8eec7dd50598e7db78f5fd4	k__Animalia;p__Arthropoda;c__Insecta;o__Lepidoptera
04ff0459a6f44f7a89893ec06d079095	k__Animalia;p__Arthropoda;c__Insecta;o__Diptera;f__Chironomidae;g__Psectrocladius;s__Psectrocladius sordidellus
04a15e8a537242452ba8ee3d5008493c	k__Animalia;p__Arthropoda;c__Insecta;o__Lepidoptera;f__Tortricidae
04afc9c405b70b725e0736f365ac3b49	k__Animalia;p__Arthropoda;c__Insecta;o__Lepidoptera
04ae0661d375f1c8ce32914b2998ed0c	k__Animalia;p__Arthropoda;c__Insecta;o__Lepidoptera
0503ae575c966336165ec6ded42f7983	k__Animalia;p__Arthropoda;c__Insecta;o__Coleoptera;f__Scarabaeidae;g__Phyllophaga
05056805eeed4ddde4445f51f90e819a	k__Animalia;p__Arthropoda;c__Insecta;o__Diptera;f__Chironomidae;g__Heterotrissocladius
04db2b39f23eaa0ed7ea72bb3b743c63	k__Animalia;p__Arthropoda;c__Insecta;o__Hymenoptera;f__Ichneumonidae;g__Coelichneumon
050487372416621cd250d51051942530	k__Animalia;p__Arthropoda;c__Insecta;o__Coleoptera;f__Pyrochroidae;g__Dendroides;s__Dendroides canadensis
0512c458e661614b25d98fc6231bb81a	k__Animalia;p__Arthropoda;c__Insecta
050706792c30b67e53cf5686a2932011	k__Animalia;p__Arthropoda;c__Insecta;o__Coleoptera;f__Scarabaeidae;g__Phyllophaga
0540646229a751e235ebd1cf3adca381
05113e7e537af70cd75e67189e266c7f	k__Animalia;p__Arthropoda;c__Insecta;o__Diptera;f__Tipulidae;g__Tipula
04d33c27e6c9b2937d5f7c09d190abfc	k__Animalia;p__Arthropoda;c__Insecta;o__Lepidoptera
04f0c5769fcb09d7d91f7e73a349518c	k__Animalia;p__Arthropoda;c__Insecta;o__Coleoptera;f__Pyrochroidae;g__Dendroides;s__Dendroides concolor
0556f5c06cb112fcc240e1d902f8b88c	k__Animalia;p__Arthropoda;c__Insecta
050eea12e8e30ff03781db48aebbac24	k__Animalia;p__Arthropoda;c__Insecta;o__Coleoptera;f__Dytiscidae;g__Dytiscus
055adb89c88fa0eabb2449ec1ced849f
050225ee3d1aaa79f60b9bb704173f7f	k__Animalia;p__Arthropoda;c__Insecta;o__Diptera;f__Chironomidae;g__Ablabesmyia;s__Ablabesmyia monilis
058c47db8114c50e315227d19c55c618	k__Animalia;p__Arthropoda;c__Insecta;o__Coleoptera;f__Scarabaeidae;g__Phyllophaga
056dec0660c577a778e0f4cd9405027b	k__Animalia;p__Arthropoda;c__Insecta;o__Coleoptera;f__Scarabaeidae;g__Phyllophaga
0549e00a48f7a155200710b7f7d93386	k__Animalia;p__Arthropoda;c__Insecta;o__Coleoptera;f__Elateridae;g__Melanotus
0537537060a18dc17d40800c3c0e38fe	k__Animalia;p__Arthropoda;c__Insecta
053adb4e1d0915630798c7020557a9ee	k__Animalia;p__Arthropoda;c__Insecta;o__Diptera;f__Chironomidae;g__Procladius
054ec8658be5a2179d484854193bf1b1	k__Animalia;p__Arthropoda;c__Insecta;o__Hemiptera;f__Aphididae;g__Aphis
0589f93c802958d7a01ddace58ea4071	k__Animalia;p__Arthropoda
0526f44e5ce0cd6164f3226a73b84dc4	k__Animalia;p__Arthropoda;c__Insecta;o__Diptera
05353db84e07e7adbfb61b6d0c33619d	k__Animalia;p__Arthropoda;c__Insecta;o__Diptera;f__Milichiidae;g__Leptometopa;s__Leptometopa latipes
05391bf5fe2693600245bed69cd51115	k__Animalia;p__Arthropoda;c__Insecta;o__Diptera;f__Sciaridae
05af42e69d41be0fc284e0d3a79a18fb
056e3b090b94c3080932ebbf2fef651b	k__Animalia;p__Arthropoda;c__Insecta
053ae1f78da0667df0af0cf19030bdff	k__Animalia;p__Arthropoda;c__Insecta;o__Diptera;f__Rhagionidae;g__Chrysopilus;s__Chrysopilus quadratus
05977c252b54cfb533f5a6195c293c49	k__Animalia;p__Arthropoda;c__Insecta;o__Coleoptera;f__Chrysomelidae
05a309962c0fee1ef2ec94f2759bd57b	k__Animalia;p__Arthropoda;c__Insecta;o__Hymenoptera;f__Vespidae;g__Dolichovespula;s__Dolichovespula arenaria
053e23a256af121444a37361862fac63	k__Animalia;p__Arthropoda;c__Insecta;o__Lepidoptera;f__Blastobasidae;g__Pigritia;s__Pigritia fidella
05a7617a1451f874eee51773f954742f	k__Animalia;p__Arthropoda;c__Arachnida;o__Araneae;f__Philodromidae;g__Philodromus;s__Philodromus rufus
05ae9d6195abd011c6888aec81837d81	k__Animalia;p__Arthropoda;c__Insecta;o__Trichoptera;f__Limnephilidae;g__Platycentropus;s__Platycentropus radiatus
058acb19e14ec8376d76cc42fa3d5a10	k__Animalia;p__Arthropoda;c__Insecta;o__Trichoptera;f__Leptoceridae;g__Nectopsyche;s__Nectopsyche exquisita
05bbf7242488ca15f872919da0ed99f9	k__Animalia;p__Arthropoda;c__Insecta;o__Coleoptera;f__Elateridae;g__Melanotus;s__Melanotus morosus
059cec4a1fb8cd5a6f6633947bb9ec68	k__Animalia;p__Arthropoda;c__Insecta;o__Coleoptera;f__Pyrochroidae;g__Dendroides;s__Dendroides canadensis
05c09faa5fa868b5e91134d93a57904f	k__Animalia;p__Arthropoda;c__Arachnida;o__Araneae;f__Philodromidae;g__Philodromus;s__Philodromus rufus
05c8293df9dc44bde901eae7f797b46f	k__Animalia;p__Arthropoda;c__Insecta;o__Psocodea;f__Psocidae;g__Metylophorus;s__Metylophorus novaescotiae
056e64c5cd21228a25a23895b87e1bf9	k__Animalia;p__Arthropoda;c__Insecta;o__Coleoptera;f__Cerambycidae;g__Monochamus
05f76808a51f902c1df5a010c19c60ed
05d3218651e8e72a5a74fcf511d3f285	k__Animalia;p__Arthropoda;c__Insecta
058606bcfcc0aafb61b380cd1f730b78	k__Animalia;p__Arthropoda;c__Insecta;o__Lepidoptera
056941c31f7cf6b374b65c94460191ee	k__Animalia;p__Arthropoda;c__Insecta;o__Coleoptera;f__Chrysomelidae;g__Ambiguous taxa;s__Ambiguous taxa
05ead3f2dc031c2d7eba921a818f8d6e	k__Animalia;p__Arthropoda;c__Insecta;o__Coleoptera;f__Lucanidae
05a2176c88c7fc89b1b52c1c17f48f55	k__Animalia;p__Arthropoda;c__Insecta;o__Diptera
05be2afad0140299192eb73b914e03e1	k__Animalia;p__Arthropoda;c__Insecta;o__Coleoptera;f__Cerambycidae;g__Ecyrus;s__Ecyrus dasycerus
059e418761d0c375ca68edff8ee0561f	k__Animalia;p__Arthropoda;c__Insecta;o__Lepidoptera;f__Tortricidae;g__Decodes;s__Decodes basiplagana
061750fa41e9cc0c81630fb841160258	k__Animalia;p__Arthropoda;c__Insecta;o__Coleoptera;f__Scarabaeidae;g__Diplotaxis
05c8ee84ad4ece37d8983d71256f5048	k__Animalia;p__Arthropoda;c__Insecta;o__Diptera;f__Chironomidae;g__Procladius;s__Procladius rufovittatus
061e39d113529bc1bbd7490f069c8df0
05bdb4951b11d4ee458af5d27a686fe4	k__Animalia;p__Arthropoda;c__Insecta
05d5e1936f8ed6fb3f3ccacff81d7667	k__Animalia;p__Arthropoda;c__Insecta;o__Diptera;f__Limoniidae;g__Rhipidia
05f0b75d2d1c4877ca5ea9d5c6487821	k__Animalia;p__Arthropoda;c__Insecta
0547fc0c9760b9239d6b56d44c818c72	k__Animalia;p__Arthropoda;c__Insecta;o__Diptera;f__Chironomidae;g__Chironomus
062108013de36246ea7aa08f339c077f	k__Animalia;p__Arthropoda;c__Insecta;o__Coleoptera;f__Scarabaeidae;g__Phyllophaga
05c8959918a8d8e8acfecea8e92ecaf4	k__Animalia;p__Arthropoda;c__Insecta;o__Diptera;f__Limoniidae;g__Metalimnobia;s__Metalimnobia triocellata
05e314bdfcf36233f90e5229c2f47e9a	k__Animalia;p__Arthropoda;c__Insecta;o__Lepidoptera;f__Tineidae;g__Acrolophus;s__Acrolophus BioLep447
062f6cd25d1ba7607ffb46030b747adc	k__Animalia;p__Arthropoda;c__Insecta;o__Hymenoptera;f__Formicidae;g__Camponotus;s__Ambiguous taxa
05efa465578f7b0f31ccdc28e965cc76	k__Animalia;p__Arthropoda;c__Insecta
063b7e921d55db676f307ae988d29541	k__Animalia;p__Arthropoda;c__Insecta;o__Coleoptera;f__Lucanidae
060adf64e46fae7f9de83284e8c39002	k__Animalia;p__Arthropoda;c__Insecta;o__Megaloptera;f__Corydalidae;g__Chauliodes;s__Chauliodes pectinicornis
05ea7d2908295a6350b6ac161d6b3e09	k__Animalia;p__Arthropoda;c__Insecta;o__Diptera;f__Chironomidae
0617d9fdc351cd37f6bd4c0292381a11	k__Animalia;p__Arthropoda;c__Insecta;o__Diptera;f__Chironomidae
062b39bbc741c74b03d10f3d7ab0cd11	k__Animalia;p__Arthropoda;c__Insecta
063cf5e4f471fb85fec7759dd75bc28d	k__Animalia;p__Arthropoda;c__Insecta;o__Coleoptera;f__Hydrophilidae;g__Hydrochara;s__Hydrochara obtusata
061f55e3b4ceb02b53c61b911d8bf24d	k__Animalia;p__Arthropoda;c__Insecta;o__Lepidoptera
0641345c0eaf00d84120b8e65a05092b	k__Animalia;p__Arthropoda;c__Insecta;o__Hymenoptera;f__Ichneumonidae;g__Ophion;s__Ambiguous taxa
065528c807988b3b03493e11558d5d99	k__Animalia;p__Arthropoda;c__Insecta
06039c0fa65bb1104effd47d0dfb72f4	k__Animalia;p__Arthropoda;c__Insecta;o__Lepidoptera
063e19667351ff6e7cf3a6554776b3ad	k__Animalia;p__Arthropoda;c__Insecta;o__Coleoptera;f__Coccinellidae;g__Myzia
0651e008f398c868f578f37474289a4b	k__Animalia;p__Arthropoda;c__Insecta
06638e97f31f3d83b6d6418402fd4e73	k__Animalia;p__Arthropoda;c__Insecta
067a13deb09f2a1720ccd3c2cfb11b9f	k__Animalia;p__Arthropoda;c__Insecta;o__Ephemeroptera;f__Ephemeridae;g__Hexagenia;s__Hexagenia limbata
0625501631d608601f2812e191cd8695	k__Animalia;p__Arthropoda;c__Insecta;o__Lepidoptera
057b8f7a52410a07e90cad2f6132ba08	k__Animalia;p__Arthropoda;c__Insecta;o__Lepidoptera
057ac979aa14ddd81a474926276ed5b6	k__Animalia;p__Arthropoda;c__Insecta;o__Lepidoptera;f__Blastobasidae;g__Blastobasis;s__Blastobasis glandulella
069dcd19aa6a48a8cd59619e3aca4bb9	k__Animalia;p__Arthropoda;c__Insecta;o__Coleoptera;f__Scarabaeidae;g__Phyllophaga
063d29a1407d69ed415d4ea4a808cd6f	k__Animalia;p__Arthropoda;c__Insecta;o__Lepidoptera;f__Tortricidae;g__Catastega
0653625ce9b0bb5035b6b441f31e105f	k__Animalia;p__Arthropoda;c__Insecta;o__Diptera;f__Limoniidae;g__Rhipidia
069792d9b53b8de5801fc8863c315aaa	k__Animalia;p__Arthropoda;c__Insecta;o__Coleoptera;f__Hydrophilidae;g__Helocombus;s__Helocombus bifidus
0657ed6afe3faeb726ad6fad2db0d596	k__Animalia;p__Arthropoda;c__Insecta;o__Diptera;f__Limoniidae;g__Erioptera
063ec4baae379e47e90210909c5e8599	k__Animalia;p__Arthropoda;c__Insecta;o__Diptera;f__Tipulidae;g__Tipula
066b5eee1896c0a34151773b9df99b26	k__Animalia;p__Arthropoda;c__Insecta;o__Neuroptera;f__Hemerobiidae;g__Micromus;s__Micromus subanticus
069a8b35eb09161dc9875543fc458596	k__Animalia;p__Arthropoda;c__Insecta;o__Diptera;f__Chironomidae
067d4ea3952577dc2281a032a41f8c6b	k__Animalia;p__Arthropoda;c__Insecta;o__Diptera;f__Chironomidae
06995823c41dc686a65d18872daa86ca	k__Animalia;p__Arthropoda;c__Insecta;o__Coleoptera
068c1a7b1e65f885f99b4e5394308d07	k__Animalia;p__Arthropoda;c__Insecta;o__Diptera
065b9326015fccc3dea9a3de3d9e6e00	k__Animalia;p__Arthropoda;c__Insecta;o__Diptera;f__Limoniidae;g__Helius;s__Helius flavipes
06665f2d6160ef8e020a716e0dcaaf6f	k__Animalia;p__Arthropoda;c__Insecta;o__Lepidoptera;f__Tortricidae;g__Catastega;s__Catastega aceriella
068de358e9c3bb18d948f8c00f3df218	k__Animalia;p__Arthropoda;c__Insecta;o__Diptera
06c06cfc9956443b01f9e55652cca087	k__Animalia;p__Arthropoda;c__Insecta;o__Coleoptera;f__Scarabaeidae;g__Phyllophaga;s__Phyllophaga hirsuta
06c86e3e34ec6393a06e0e70fea04f01	k__Animalia;p__Arthropoda;c__Insecta;o__Coleoptera;f__Scarabaeidae;g__Phyllophaga
067746cff59214b6daeb05b19bfa82f8	k__Animalia;p__Arthropoda;c__Insecta;o__Lepidoptera;f__Gelechiidae;g__Pseudotelphusa
06cba5bbf2884b8cf02211e57ad347e5	k__Animalia;p__Arthropoda;c__Insecta;o__Trichoptera;f__Hydropsychidae;g__Hydropsyche;s__Hydropsyche morosa
06e70ef174ef4133d1cb9091439b1150	k__Animalia;p__Arthropoda
06933e057b455789f9effdbc2d1c35a8	k__Animalia;p__Arthropoda;c__Insecta;o__Lepidoptera;f__Tortricidae;g__Choristoneura;s__Ambiguous taxa
0694383c8bfb1c52905da05fc02b77df	k__Animalia;p__Arthropoda;c__Insecta;o__Lepidoptera;f__Tortricidae
06a75c5aa82e8a084aaf89b61ccf7655	k__Animalia;p__Arthropoda;c__Insecta;o__Diptera;f__Limoniidae;g__Epiphragma;s__Epiphragma fasciapenne
06aa807901933544cb7d4b5886d09e26	k__Animalia;p__Arthropoda;c__Insecta;o__Lepidoptera;f__Noctuidae;g__Anathix;s__Anathix puta
0653fdae9a867b225e74956622f0e770	k__Animalia;p__Arthropoda;c__Insecta;o__Megaloptera;f__Corydalidae;g__Chauliodes;s__Chauliodes pectinicornis
062a9e49335030ef3789e4dfffabeae7	k__Animalia;p__Arthropoda;c__Insecta;o__Diptera;f__Culicidae;g__Aedes;s__Aedes canadensis
070cc72b3695be240f2e045c93d3f511	k__Animalia;p__Arthropoda;c__Insecta
06e7f6724116978053cf19611f7dba43	k__Animalia;p__Arthropoda;c__Insecta;o__Coleoptera;f__Cerambycidae;g__Sternidius;s__Sternidius alpha
06eaa07df2f9d7a4dd040819d00a9022	k__Animalia;p__Arthropoda;c__Insecta;o__Blattodea;f__Blattidae;g__Periplaneta;s__Periplaneta fuliginosa
0717d175879d4d2b701f9808bc345633
07135da9e041fd6e9091fa42d13a908e	k__Animalia;p__Arthropoda;c__Insecta
06b28a44369b651f56167087bddc4e6c	k__Animalia;p__Arthropoda;c__Insecta;o__Lepidoptera
06ecb321174d0a20bef2e11fa7736a57	k__Animalia;p__Arthropoda;c__Insecta;o__Coleoptera;f__Tenebrionidae;g__Hymenorus;s__Hymenorus picipennis
06de8e1d3e0022d42675b3ec5ccd2e5d	k__Animalia;p__Arthropoda;c__Insecta;o__Diptera;f__Chaoboridae;g__Chaoborus;s__Chaoborus punctipennis
06b30c183d8329842789ffbc1ff40f2a	k__Animalia;p__Arthropoda;c__Insecta;o__Diptera;f__Tipulidae;g__Tipula;s__Tipula submaculata
06e4235dda827c46807d10ec6f632bb2	k__Animalia;p__Arthropoda;c__Insecta;o__Diptera;f__Chaoboridae;g__Chaoborus;s__Chaoborus punctipennis
06e86881804a21e504eddb25e33465e4	k__Animalia;p__Arthropoda;c__Insecta;o__Diptera;f__Chironomidae
072114673cb0106231302111c1a7b124
06ec3b46a21d0d1ef588a152a5be05fb	k__Animalia;p__Arthropoda;c__Insecta
0710cddd5b689f96b701b02ad7214129	k__Animalia;p__Arthropoda;c__Insecta;o__Diptera;f__Chironomidae;g__Chironomus
06cc5faccebfed1ae42d5fd81c826cb1	k__Animalia;p__Arthropoda;c__Insecta;o__Diptera;f__Limoniidae;g__Pseudolimnophila;s__Pseudolimnophila luteipennis
0713d863e7d68b162387c9b2a21df4f3	k__Animalia;p__Arthropoda;c__Insecta;o__Hemiptera;f__Cicadellidae;g__Gyponana
06b545d3544e85804cdeb28fee4928f9	k__Animalia;p__Arthropoda;c__Insecta;o__Lepidoptera;f__Erebidae;g__Chytolita;s__Chytolita morbidalis
0726a3e87930ac5e53d310a195c25d9f	k__Animalia;p__Arthropoda;c__Insecta;o__Coleoptera;f__Scarabaeidae;g__Amphimallon;s__Amphimallon majale
071a637823a9a7acc9c6717a2f077bfa	k__Animalia;p__Arthropoda;c__Insecta;o__Diptera;f__Chironomidae
074a037f2ffd2c128a8d059dcc325806
0721f126ed1555e8fc5473c0c2c244c3	k__Animalia;p__Arthropoda;c__Insecta
074c94c4fba733ab72e9f5890976b719	k__Animalia;p__Arthropoda;c__Insecta;o__Coleoptera;f__Scarabaeidae;g__Phyllophaga
06fa11d48ca2870f267cc977f2a1fd53	k__Animalia;p__Arthropoda;c__Insecta;o__Diptera;f__Limoniidae
0707fa09ec80e4b9ed7478a3a1f96bdf	k__Animalia;p__Arthropoda;c__Insecta;o__Diptera;f__Rhagionidae
0705463275161ad4b1e616ac7dbc4b1a	k__Animalia;p__Arthropoda;c__Insecta;o__Lepidoptera;f__Tortricidae;g__Sparganothis
07468d350df0aa8faf1452bfeba84f7d	k__Animalia;p__Arthropoda;c__Insecta;o__Trichoptera;f__Leptoceridae;g__Ceraclea;s__Ceraclea maculata
075e7d0481e68a9c48e5d323d7d5350b	k__Animalia;p__Arthropoda;c__Insecta;o__Coleoptera;f__Scarabaeidae;g__Phyllophaga
07361d923eb14a0f835fce85c7309200	k__Animalia;p__Arthropoda;c__Insecta;o__Diptera;f__Ceratopogonidae;g__Palpomyia
074a8d32bf7c44d9a6d5caf5bf33e425	k__Animalia;p__Arthropoda;c__Insecta;o__Plecoptera;f__Chloroperlidae;g__Sweltsa
06b8c37facb536bd633768ab761cb24c	k__Animalia;p__Arthropoda;c__Insecta;o__Lepidoptera;f__Tortricidae;g__Orthotaenia;s__Orthotaenia undulana
06c059fbe81eaa9c42cd47352498f473	k__Animalia;p__Arthropoda;c__Insecta;o__Lepidoptera;f__Autostichidae;g__Taygete;s__Taygete attributella
07929ab40f306b747a9d19712c81bc36	k__Animalia;p__Arthropoda;c__Insecta;o__Coleoptera;f__Scarabaeidae;g__Phyllophaga
0758674d7aecce1ea09549cd563f8187	k__Animalia;p__Arthropoda;c__Insecta;o__Diptera
072cd0268574ae392728b381e5b0ef21	k__Animalia;p__Arthropoda;c__Insecta;o__Diptera;f__Asilidae
07444e79ed7a59d59415d87b972d36e4	k__Animalia;p__Arthropoda;c__Insecta;o__Diptera;f__Chloropidae;g__Tricimba;s__Tricimba melancholica
0730845174a1c02c8337aaf0c3739ef5	k__Animalia;p__Arthropoda;c__Insecta;o__Diptera;f__Cecidomyiidae
07440c06e0806db112c7c177414fd3b6	k__Animalia;p__Arthropoda;c__Insecta;o__Diptera;f__Limoniidae;g__Epiphragma;s__Epiphragma fasciapenne
073deef6ffc6448b96e4774f0bd520bb	k__Animalia;p__Arthropoda;c__Insecta;o__Lepidoptera
07d41c42b45fb83b337bc92bbb056084	k__Animalia;p__Arthropoda;c__Insecta;o__Coleoptera;f__Scarabaeidae;g__Phyllophaga;s__Phyllophaga hirsuta
079de38fc1ebd53f569d733dea83a2dc	k__Animalia;p__Arthropoda;c__Insecta;o__Psocodea;f__Psocidae;g__Metylophorus;s__Metylophorus novaescotiae
07544a0869f51879c148915f17ad1603	k__Animalia;p__Arthropoda;c__Insecta
07a88045dbed748083b684492b10e3fe	k__Animalia;p__Arthropoda;c__Insecta;o__Diptera
074d09fc0472f2e203c786b1fc61fe68	k__Animalia;p__Arthropoda;c__Insecta;o__Lepidoptera
07eaa2b08a91622a17cd985098096c1c	k__Animalia;p__Arthropoda;c__Insecta;o__Coleoptera;f__Silphidae;g__Nicrophorus;s__Nicrophorus orbicollis
0793e1797d3cfe8588efb17657e378e4	k__Animalia;p__Arthropoda
0798f682b44765afad7388404b746bcf	k__Animalia;p__Arthropoda;c__Insecta;o__Coleoptera;f__Pyrochroidae;g__Dendroides;s__Dendroides canadensis
07595f58ffba631c55904cc59f406399	k__Animalia;p__Arthropoda;c__Insecta;o__Diptera;f__Ephydridae;g__Paracoenia;s__Paracoenia fumosa
0720b8cddb5d21983f91d414d87f66e3	k__Animalia;p__Arthropoda;c__Insecta;o__Diptera;f__Tipulidae;g__Tipula;s__Tipula entomophthorae
07a04618acfaf06671739fc228a40f1b	k__Animalia;p__Arthropoda;c__Insecta
077103276bff113c6e83ab65251ad043	k__Animalia;p__Arthropoda;c__Insecta;o__Lepidoptera;f__Erebidae;g__Idia
07f75465f1aa795f171fcfd29276c465	k__Animalia;p__Arthropoda;c__Insecta;o__Trichoptera;f__Limnephilidae;g__Pycnopsyche;s__Pycnopsyche lepida
079cb5d55fae9644124eb7cfd9fb43a6	k__Animalia;p__Arthropoda;c__Insecta;o__Diptera;f__Drosophilidae
07fddbcd010332f2916749b6cc559d9b	k__Animalia;p__Arthropoda
0798b08e2c8e4c7c7fbd364c8efe62db	k__Animalia;p__Arthropoda;c__Insecta;o__Diptera;f__Limoniidae;g__Pseudolimnophila;s__Pseudolimnophila luteipennis
074a93532343ca8ed01a6de10c45deec	k__Animalia;p__Arthropoda;c__Insecta;o__Diptera;f__Limoniidae;g__Pseudolimnophila;s__Pseudolimnophila luteipennis
07fc3d8164cb596fbcb7050e9987e813	k__Animalia;p__Arthropoda;c__Insecta;o__Hemiptera;f__Cicadellidae;g__Gyponana
07e08953602f5302740af8620f6046a3	k__Animalia;p__Arthropoda;c__Insecta;o__Lepidoptera;f__Tortricidae;g__Argyrotaenia
07f5f42ab40923bf41ab8f1a220e636d	k__Animalia;p__Arthropoda;c__Insecta
07c83be64f9d1fbafaa90af65971f5fa	k__Animalia;p__Arthropoda;c__Insecta;o__Lepidoptera;f__Tortricidae;g__Clepsis;s__Clepsis peritana
07e1d9fd94050831d9bdbb249e8583fa	k__Animalia;p__Arthropoda;c__Insecta;o__Coleoptera;f__Cantharidae;g__Podabrus;s__Podabrus diadema
07f3187039c38ea5fc25692d3a5cbd0f	k__Animalia;p__Arthropoda;c__Insecta;o__Diptera;f__Tipulidae;g__Tipula
08254e72f254dc273e07334b9c794ce8	k__Animalia;p__Arthropoda;c__Insecta;o__Coleoptera;f__Scarabaeidae;g__Phyllophaga;s__Phyllophaga hirsuta
080a7e4893aae287e7428dd463ca01d5	k__Animalia;p__Arthropoda;c__Insecta;o__Coleoptera;f__Elateridae;g__Athous;s__Athous brightwelli
0816a64da562d1ca6f2a18faae5a14c5	k__Animalia;p__Arthropoda;c__Insecta;o__Hemiptera;f__Miridae;g__Phytocoris
0813c165c16a44c64ca3d5966c6a9652	k__Animalia;p__Arthropoda;c__Insecta;o__Hemiptera;f__Cicadellidae;g__Gyponana
07faf7fcc08b52b7d0acd739042e35ab	k__Animalia;p__Arthropoda;c__Insecta;o__Megaloptera;f__Corydalidae;g__Chauliodes;s__Chauliodes pectinicornis
07f4f744ae0a7d9953e7d5229d747f9d	k__Animalia;p__Arthropoda;c__Insecta;o__Lepidoptera
0815bfefe3b8eb5a89605417de80d032	k__Animalia;p__Arthropoda;c__Insecta;o__Coleoptera;f__Ciidae;g__Cis;s__Cis fuscipes
07c77cb0a0945e3f0318da4dd798a9b0	k__Animalia;p__Arthropoda;c__Insecta;o__Coleoptera;f__Pyrochroidae;g__Dendroides;s__Dendroides canadensis
0862a07a44056d8473375f0068f98d1d	k__Animalia;p__Arthropoda;c__Insecta;o__Coleoptera;f__Scarabaeidae;g__Phyllophaga
0837da0c4c6340e73a243e837fae5f8f	k__Animalia;p__Arthropoda;c__Insecta;o__Coleoptera;f__Coccinellidae;g__Harmonia;s__Harmonia axyridis
0800bfd0a4fdce8c3928b79bc5cf1698	k__Animalia;p__Arthropoda;c__Insecta;o__Diptera;f__Limoniidae;g__Metalimnobia;s__Metalimnobia triocellata
080cd9fe7efe8af49410e460f75e19af	k__Animalia;p__Arthropoda;c__Insecta;o__Coleoptera
07f90fd1536c893009e47b129a59c8b1	k__Animalia;p__Arthropoda;c__Insecta;o__Lepidoptera;f__Erebidae;g__Idia;s__Idia americalis
08853adc2b41a04c3bccb49b4996579d	k__Animalia;p__Arthropoda;c__Insecta;o__Coleoptera;f__Scarabaeidae;g__Phyllophaga;s__Phyllophaga hirsuta
07cec0be030deb4a713718394d56a211	k__Animalia;p__Arthropoda;c__Insecta;o__Diptera;f__Sphaeroceridae;g__Leptocera
0817311c4db69456e329c7c80fcd575d	k__Animalia;p__Arthropoda;c__Insecta;o__Megaloptera;f__Corydalidae;g__Chauliodes;s__Chauliodes pectinicornis
08461311f67501746689c8e3063bb1b2	k__Animalia;p__Arthropoda;c__Insecta;o__Lepidoptera
08634f38682963f03393b3af261777dc	k__Animalia;p__Arthropoda;c__Insecta;o__Coleoptera;f__Elateridae;g__Melanotus;s__Melanotus hyslopi
0853a883ea800fe3fd8cfde4f2ff0d5f	k__Animalia;p__Arthropoda;c__Insecta
087913a99d1d179fca9f474e07916ac1	k__Animalia;p__Arthropoda;c__Insecta;o__Ephemeroptera;f__Heptageniidae;g__Leucrocuta;s__Leucrocuta maculipennis
0803291630d8ef2fbf8af8d29a1180db	k__Animalia;p__Arthropoda;c__Insecta;o__Lepidoptera;f__Geometridae;g__Lambdina
08525beeb8aaebe691cd412358fd1183	k__Animalia;p__Arthropoda;c__Insecta;o__Megaloptera;f__Corydalidae;g__Chauliodes
089e21c9ac7d7326cd3b7453accc671d	k__Animalia;p__Arthropoda
07cd44647fe57837b01d8a9eb558b6a9	k__Animalia;p__Arthropoda;c__Insecta;o__Diptera;f__Limoniidae;g__Pseudolimnophila;s__Pseudolimnophila luteipennis
08a43472fe17ad742afc63f06eec4d04	k__Animalia;p__Arthropoda;c__Insecta;o__Coleoptera;f__Scarabaeidae;g__Diplotaxis
08a275406abf8c8e0cf5dc2cb8adf7c6	k__Animalia;p__Arthropoda;c__Insecta;o__Coleoptera;f__Elateridae;g__Melanotus
08661d2ae614359b5f9ed18204623dd1	k__Animalia;p__Arthropoda;c__Insecta;o__Diptera;f__Chironomidae
087e50c1ae4e93d8300ca21f640137b8	k__Animalia;p__Arthropoda;c__Insecta;o__Diptera;f__Empididae;g__Rhamphomyia
0884edba555ab4842d0a68818bb73df3	k__Animalia;p__Arthropoda;c__Insecta;o__Diptera;f__Keroplatidae
08ca717a7c37275caac3ddad8cdd9704	k__Animalia;p__Arthropoda;c__Insecta
08637a3c15ed3fe54c037f5fde2504b2	k__Animalia;p__Arthropoda;c__Insecta;o__Diptera;f__Chaoboridae;g__Chaoborus;s__Chaoborus punctipennis
088d3ef147033b65fe37d6de1abcec7f	k__Animalia;p__Arthropoda;c__Insecta;o__Diptera;f__Chironomidae
08eec0e74a67bc26c9e8211d9aac71e2
08be6cd92add6cb670240dcfc397b266	k__Animalia;p__Arthropoda;c__Insecta;o__Coleoptera;f__Elateridae;g__Melanotus;s__Melanotus similis
08cbb9f31bf0717cb6b11315f69e4515	k__Animalia;p__Arthropoda;c__Insecta
081351fe556a168d087d1389353b63e6	k__Animalia;p__Arthropoda;c__Insecta;o__Megaloptera;f__Corydalidae;g__Chauliodes;s__Chauliodes pectinicornis
0871fb8fc45696ef2abe3569477afa6f	k__Animalia;p__Arthropoda;c__Insecta;o__Diptera;f__Chaoboridae;g__Chaoborus;s__Chaoborus punctipennis
08b495a3ecf37d5ab4a7137e32be46cc	k__Animalia;p__Arthropoda;c__Insecta;o__Hymenoptera;f__Ichneumonidae;g__Enicospilus
0909df3a696b16dee965bda71cbc027f
0887bbcc747490e8899f2e7f9c8a1b9b	k__Animalia;p__Arthropoda;c__Insecta;o__Lepidoptera;f__Tortricidae;g__Proteoteras;s__Ambiguous taxa
08e77e1da63cd59d5e7f69367005d34a	k__Animalia;p__Arthropoda;c__Insecta;o__Diptera
08937efc432f5fdbe7f5d3df0a778524	k__Animalia;p__Arthropoda;c__Insecta
08a66e636c949e65220731f85cb948d5	k__Animalia;p__Arthropoda;c__Insecta;o__Psocodea;f__Amphipsocidae;g__Polypsocus;s__Polypsocus corruptus
08c1309b9a165bedde252733f3dc3ab8	k__Animalia;p__Arthropoda;c__Insecta;o__Diptera;f__Chironomidae;g__Pseudochironomus;s__Pseudochironomus sp. JM-2006
08d9a8feb6fd6633c7992b6c9b4b7c1b	k__Animalia;p__Arthropoda;c__Insecta;o__Hemiptera
09141d3ae9d4c60dbc5b15f577b811e4	k__Animalia;p__Arthropoda;c__Insecta;o__Coleoptera;f__Cerambycidae;g__Orthosoma
089d87a72cb2765e7bb17905627b1250	k__Animalia;p__Arthropoda;c__Insecta;o__Lepidoptera;f__Gelechiidae;g__Coleotechnites;s__Coleotechnites atrupictella
09047bc282a1af1e6984f01b5ce9856a	k__Animalia;p__Arthropoda;c__Insecta;o__Diptera
0921d838749d6b5560870fea76759ed3	k__Animalia;p__Arthropoda;c__Insecta;o__Coleoptera;f__Scarabaeidae;g__Phyllophaga;s__Phyllophaga hirsuta
09288df77df00f125ffeed21e7fd0ed4	k__Animalia;p__Arthropoda;c__Insecta;o__Hemiptera;f__Delphacidae
09020c2775510de6bb1770683868a4f9	k__Animalia;p__Arthropoda;c__Insecta
093889f33e34bb38014f639d2ff71319	k__Animalia;p__Arthropoda;c__Insecta;o__Coleoptera;f__Elateridae;g__Athous;s__Athous brightwelli
08c6e0fc389dbe8ec31ee18110d0e4c8	k__Animalia;p__Arthropoda;c__Insecta;o__Lepidoptera;f__Crambidae;g__Scoparia;s__Scoparia biplagialis
092dbdfdb84935dd2197f292817ebe6b	k__Animalia;p__Arthropoda;c__Insecta;o__Hymenoptera;f__Ichneumonidae;g__Netelia
0968c91c452dcc99d1b54048bac24ca1	k__Animalia;p__Arthropoda;c__Insecta
091164db3504107281b72b5ae61d95e0	k__Animalia;p__Arthropoda;c__Insecta;o__Diptera;f__Chironomidae
0890d556b56309faaea3f12927aec7f7	k__Animalia;p__Arthropoda;c__Insecta;o__Megaloptera;f__Corydalidae;g__Chauliodes
094593f788c44a3c3939e0eef82e96e3	k__Animalia;p__Arthropoda;c__Insecta;o__Hemiptera;f__Miridae;g__Neolygus
08f9044c4351232381d2bc8d78a5efbb	k__Animalia;p__Arthropoda;c__Insecta;o__Diptera;f__Tipulidae;g__Tipula
0918d687662c996ebea761f6da016200	k__Animalia;p__Arthropoda;c__Insecta
09746643ae131ad2aca542ce5e2aac19	k__Animalia;p__Arthropoda;c__Insecta;o__Coleoptera;f__Scarabaeidae;g__Phyllophaga
090ff3c90a3438ebd2b73de94b0e9f3d	k__Animalia;p__Arthropoda;c__Insecta;o__Diptera;f__Cecidomyiidae
091734555d8d55d8ff339e6718384316	k__Animalia;p__Arthropoda;c__Insecta;o__Lepidoptera;f__Geometridae;g__Aethalura;s__Aethalura intertexta
097cfce5bb8730cec2ab8602d7a0be8f	k__Animalia;p__Arthropoda;c__Arachnida;o__Trombidiformes;f__Lebertiidae;g__Lebertia
0978807010d6d58370d0ed24cc2a9b44	k__Animalia;p__Arthropoda;c__Insecta;o__Coleoptera;f__Elateridae
092de0baea6bbe12df876dadcac3756b	k__Animalia;p__Arthropoda;c__Insecta;o__Lepidoptera;f__Depressariidae;g__Psilocorsis;s__Psilocorsis reflexella
091719688ccd8a7ce3b4b9f01f1a5c85	k__Animalia;p__Arthropoda;c__Insecta;o__Diptera;f__Tipulidae;g__Tipula
098c1fa7d5025ed15701a9d072dc3317	k__Animalia;p__Arthropoda;c__Arachnida;o__Trombidiformes;f__Unionicolidae;g__Neumania
095d2a97c4e54edd4ec629a53f628805	k__Animalia;p__Arthropoda;c__Insecta;o__Hymenoptera
093c208271a769d668e08f3e0e23f64b	k__Animalia;p__Arthropoda;c__Insecta;o__Lepidoptera;f__Erebidae;g__Hyphantria;s__Hyphantria cunea
096b288377f779486c0272f7970d68f8	k__Animalia;p__Arthropoda;c__Insecta;o__Diptera;f__Chironomidae
094f2b86e6f5c9c879fb37a770e29e30	k__Animalia;p__Arthropoda;c__Insecta;o__Diptera;f__Limoniidae;g__Geranomyia
094825edbb19603cb612370e9dd6770d	k__Animalia;p__Arthropoda;c__Insecta;o__Diptera;f__Sciaridae
09b1b3fac00a844e7d71bfccd6416a2c	k__Animalia;p__Arthropoda
09853b906d547283d8fef88c352767fb	k__Animalia;p__Arthropoda;c__Insecta;o__Diptera;f__Chironomidae
09563c157c7e56eb4a085cf5873b3f1c	k__Animalia;p__Arthropoda;c__Insecta;o__Lepidoptera;f__Lasiocampidae;g__Malacosoma;s__Malacosoma disstria
098d89de723d4e279714b98f35448ec1	k__Animalia;p__Arthropoda;c__Arachnida;o__Trombidiformes;f__Pionidae;g__Piona
091a8868077f4e755afa47ce368c2a94	k__Animalia;p__Arthropoda;c__Insecta;o__Megaloptera;f__Corydalidae;g__Chauliodes;s__Chauliodes rastricornis
09c5569ee16cd00b2091753ad27a3115	k__Animalia;p__Arthropoda;c__Insecta
0986351a9f5d834742312a281f06c584	k__Animalia;p__Arthropoda;c__Insecta;o__Megaloptera;f__Corydalidae;g__Chauliodes;s__Chauliodes pectinicornis
08a6d50b53f5981c4303f067db74704c	k__Animalia;p__Arthropoda;c__Insecta;o__Diptera;f__Tipulidae;g__Nephrotoma;s__Nephrotoma eucera
0994ee54a6b48f4658e919141d74d162	k__Animalia;p__Arthropoda;c__Insecta;o__Trichoptera;f__Limnephilidae;g__Limnephilus;s__Limnephilus indivisus
08eca98df871da88592f06ac9f11ed23	k__Animalia;p__Arthropoda;c__Insecta;o__Diptera;f__Limoniidae;g__Epiphragma;s__Epiphragma fasciapenne
098f65da59f0fa927fe804d96cb3dff4	k__Animalia;p__Arthropoda;c__Insecta;o__Diptera;f__Bombyliidae;g__Lepidophora;s__Lepidophora lutea
0993d3eabdab9548d73470944f3042e3	k__Animalia;p__Arthropoda;c__Insecta;o__Lepidoptera;f__Crambidae;g__Eoparargyractis;s__Eoparargyractis plevie
09ae53914827f1da629c68c940a53e6a	k__Animalia;p__Arthropoda;c__Insecta;o__Diptera;f__Chaoboridae;g__Chaoborus
09832a0a70b2f6e3a3cc2e2a0871a5da	k__Animalia;p__Arthropoda;c__Insecta;o__Diptera
09b3c843d6ee102436188bf6dba340fa	k__Animalia;p__Arthropoda;c__Insecta;o__Diptera;f__Culicidae;g__Aedes;s__Aedes albopictus
099ebe6abde827ca6ceb0965341832af	k__Animalia;p__Arthropoda;c__Insecta;o__Diptera;f__Limoniidae;g__Pseudolimnophila;s__Pseudolimnophila luteipennis
09b407f1502dca13e3fbe5830d75ccf4	k__Animalia;p__Arthropoda;c__Insecta;o__Megaloptera;f__Corydalidae;g__Chauliodes;s__Chauliodes pectinicornis
0994de0daf02de45c4cfe62a4b214e12	k__Animalia;p__Arthropoda;c__Insecta;o__Lepidoptera;f__Geometridae;g__Eupithecia
09b3c590ad1212165ea48f103062bdc2	k__Animalia;p__Arthropoda;c__Insecta;o__Diptera;f__Drosophilidae
09d21a745f4db36d60d3730f8e3bcce4	k__Animalia;p__Arthropoda;c__Insecta;o__Diptera;f__Pipunculidae;g__Nephrocerus
09b5bc55d578e6c6ba46541ba4b1ce3c	k__Animalia;p__Arthropoda;c__Insecta;o__Coleoptera;f__Pyrochroidae;g__Dendroides;s__Dendroides canadensis
09dbbe6fe69b57f5198f1d423c125736	k__Animalia;p__Arthropoda;c__Insecta;o__Lepidoptera
0a04c39b856bce5eaf8b76268dcef083	k__Animalia;p__Arthropoda;c__Insecta;o__Diptera;f__Limoniidae;g__Erioptera;s__Erioptera caliptera
09b51bc71668ed28a36f2902df31267f	k__Animalia;p__Arthropoda;c__Insecta;o__Diptera
09bb72f95ac3e9f2af127a3c3acec66a	k__Animalia;p__Arthropoda;c__Insecta;o__Coleoptera;f__Cantharidae;g__Podabrus;s__Podabrus brevicollis
09b5722d74f94162661c5ae0086010ef	k__Animalia;p__Arthropoda;c__Insecta;o__Diptera;f__Limoniidae
09cb2629015f1f8601465c7700016670	k__Animalia;p__Arthropoda;c__Insecta;o__Trichoptera;f__Phryganeidae;g__Agrypnia;s__Agrypnia vestita
0a2080a7bdce759a5acafd3d43780e97	k__Animalia;p__Arthropoda;c__Insecta;o__Hemiptera;f__Cicadellidae;g__Gyponana
0a3d3375899b35c7603ce682839c2558	k__Animalia;p__Arthropoda;c__Insecta;o__Hemiptera;f__Miridae
0a3b3612595f4d8c8beaa720a7c2fe60	k__Animalia;p__Arthropoda;c__Insecta
0a2fffab35484ecaec4d189e6ec9c617	k__Animalia;p__Arthropoda;c__Insecta;o__Ephemeroptera;f__Heptageniidae;g__Maccaffertium;s__Maccaffertium mediopunctatum
0a41eb682296f38309d217491d278ac8	k__Animalia;p__Arthropoda
0a1878a21db01c70881b871f5dfafd9e	k__Animalia;p__Arthropoda;c__Insecta;o__Diptera;f__Limoniidae
0a17e5aab8c1e6e9b4ecd643962234d0	k__Animalia;p__Arthropoda;c__Insecta;o__Diptera;f__Chironomidae
09e0b648fd6d3f57bbb5cbe69bb1a5a4	k__Animalia;p__Arthropoda;c__Insecta;o__Diptera
0a8ecd08173cbdef34c371287d999f78	k__Animalia;p__Arthropoda;c__Insecta;o__Hemiptera;f__Derbidae;g__Otiocerus;s__Otiocerus wolfei
09d5430b5e530809a53dcd04559865a1	k__Animalia;p__Arthropoda;c__Insecta;o__Diptera;f__Limoniidae;g__Helius;s__Helius flavipes
0a4638e94826c413e1a513af5c2f2c13	k__Animalia;p__Arthropoda;c__Insecta
0a2ca38a4a02ab3806950c79c7b03d05	k__Animalia;p__Arthropoda;c__Insecta;o__Diptera;f__Limoniidae;g__Erioptera
0a485671a39cc1072a2346fe75d9e543	k__Animalia;p__Arthropoda;c__Insecta;o__Coleoptera;f__Elateridae;g__Melanotus;s__Melanotus similis
0a9c13c7600c33cffae63b9ebe3f5194	k__Animalia;p__Arthropoda;c__Arachnida;o__Trombidiformes;f__Limnesiidae;g__Limnesia
0a0ebb5aedfd57b158579503f7457b6b	k__Animalia;p__Arthropoda;c__Insecta;o__Lepidoptera;f__Gelechiidae;g__Filatima;s__Filatima abactella
0a2b07f1dc612075b527f9c74e95ca74	k__Animalia;p__Arthropoda;c__Insecta;o__Lepidoptera;f__Tortricidae;g__Epinotia;s__Ambiguous taxa
0a9bf4e3b5b52f9457efc1a93b252e94	k__Animalia;p__Arthropoda;c__Insecta
0a930ee3e5833075348efef14e707e11	k__Animalia;p__Arthropoda;c__Insecta;o__Coleoptera;f__Elateridae;g__Melanotus;s__Melanotus similis
0a02f6ef13a82eb33ad3bb1a5e65032e	k__Animalia;p__Arthropoda;c__Insecta;o__Lepidoptera;f__Coleophoridae;g__Coleophora;s__Coleophora persimplexella
0aa0f2652f13abefcc1c8ebc3dafe21c	k__Animalia;p__Arthropoda;c__Insecta;o__Diptera
0ab116804904c3db73db94234132e5c5	k__Animalia;p__Arthropoda;c__Insecta;o__Coleoptera;f__Scarabaeidae;g__Phyllophaga;s__Phyllophaga crenulata
0a86f30bd3bddf9b321fdda6ec507a6a	k__Animalia;p__Arthropoda;c__Insecta
0a6f1988aeb6cc071096a33862c03bd8	k__Animalia;p__Arthropoda;c__Insecta;o__Diptera;f__Cecidomyiidae
0adbfbd44205e845bbcc3f9f4f4fc419
0a5ed036fbe1bf3290a18e42f83b5527	k__Animalia;p__Arthropoda;c__Insecta;o__Diptera;f__Limoniidae;g__Epiphragma;s__Epiphragma fasciapenne
0aa88e78f8f7aead2beb0983e5887a7e	k__Animalia;p__Arthropoda;c__Insecta;o__Diptera
0a8979f792c8cee369d71868145b4ee6	k__Animalia;p__Arthropoda;c__Insecta;o__Lepidoptera
0ad2f92feb91e9fd8d62f5f7d6d2b23f	k__Animalia;p__Arthropoda;c__Arachnida;o__Trombidiformes;f__Unionicolidae;g__Neumania
0abf0873d98fb34574de16346eb18937	k__Animalia;p__Arthropoda
09e8e13625166e7be8f443ccd1cf95c9	k__Animalia;p__Arthropoda;c__Insecta;o__Diptera;f__Chironomidae;g__Tribelos
0a0015665d20651d6e3319d44be51aa3	k__Animalia;p__Arthropoda;c__Insecta;o__Lepidoptera;f__Drepanidae;g__Drepana;s__Drepana arcuata
0aa0431d060de5468a95218bd908ce8a	k__Animalia;p__Arthropoda;c__Insecta
0aea53d23fb719be799ff33f458bb929	k__Animalia;p__Arthropoda;c__Insecta;o__Diptera;f__Simuliidae;g__Prosimulium;s__Prosimulium arvum
0ac8148787885200e51fe4b65e5155d0	k__Animalia;p__Arthropoda;c__Insecta;o__Diptera;f__Tipulidae;g__Tipula
0ac9d56fdccf35cb146d2636d96f52de	k__Animalia;p__Arthropoda;c__Insecta
0ab1dcde91e8ea2d68f5dbf0946511ae	k__Animalia;p__Arthropoda;c__Insecta;o__Diptera;f__Tipulidae;g__Tipula;s__Ambiguous taxa
0a4a980425ef6db94a4cdb26e97e2d64	k__Animalia;p__Arthropoda;c__Insecta;o__Lepidoptera
0b2126795cd631220feb50d29745e65f
0afcb0b5b27f0579de3909c861bec547	k__Animalia;p__Arthropoda;c__Arachnida;o__Araneae;f__Lycosidae;g__Pirata;s__Pirata piraticus
0ac7ba1e22fdc47c0750b583cf20bfee	k__Animalia;p__Arthropoda;c__Insecta;o__Lepidoptera;f__Tortricidae;g__Eucosma;s__Eucosma parmatana
0ab2127a95100462082ff168c90e7105	k__Animalia;p__Arthropoda;c__Insecta;o__Diptera;f__Pediciidae
0aa29b4058585824ae310e905a153f3b	k__Animalia;p__Arthropoda;c__Insecta;o__Lepidoptera;f__Tortricidae;g__Acleris;s__Acleris youngana
0aad8c776bdfe34b6d1af505f5aed1e8	k__Animalia;p__Arthropoda;c__Insecta;o__Lepidoptera;f__Gelechiidae;g__Gnorimoschema;s__Gnorimoschema jocelynae
0b07c6c4a294bc57d1778986dc9d408a	k__Animalia;p__Arthropoda;c__Insecta;o__Coleoptera;f__Scarabaeidae;g__Serica
0a17291df217391819217021091a4fb6	k__Animalia;p__Arthropoda;c__Insecta;o__Lepidoptera;f__Tortricidae;g__Gretchena
0ad1b4146f967e187131012d1993a20d	k__Animalia;p__Arthropoda;c__Insecta;o__Diptera
0b0995ad01a99a3e8cf2ca1a5582da1f	k__Animalia;p__Arthropoda;c__Insecta;o__Diptera;f__Chironomidae;g__Tanytarsus
0aee7d939130d8c3bc6ed8864e264802	k__Animalia;p__Arthropoda;c__Insecta;o__Diptera;f__Psychodidae
0b5acf0f3654e0db37de90f1437e75f1	k__Animalia;p__Arthropoda;c__Collembola;o__Entomobryomorpha;f__Entomobryidae
0b0564a9b8877dc61e3d1d2116a1d31c	k__Animalia;p__Arthropoda;c__Insecta;o__Diptera;f__Chironomidae
0b34e7883ce426349b1c738a63cda18d	k__Animalia;p__Arthropoda;c__Insecta;o__Hemiptera;f__Cicadellidae;g__Gyponana
0b0a9ff6d2626b6d912a03485f2548b0	k__Animalia;p__Arthropoda;c__Insecta;o__Coleoptera;f__Brentidae;g__Arrhenodes;s__Arrhenodes minutus
0b75f41fcefdae33fc20c8cae6cbda97	k__Animalia;p__Arthropoda;c__Insecta;o__Coleoptera;f__Scarabaeidae;g__Phyllophaga
0b70207e6da64a4ac0b6d63153392ce7	k__Animalia;p__Arthropoda;c__Insecta;o__Coleoptera;f__Elateridae;g__Athous;s__Athous brightwelli
0a5384aa258b37048677e9efe9e42b83	k__Animalia;p__Arthropoda;c__Insecta;o__Lepidoptera;f__Erebidae;g__Spargaloma;s__Spargaloma sexpunctata
0b34d80cd8871cdcd5758a4215bf7942	k__Animalia;p__Arthropoda;c__Insecta;o__Megaloptera;f__Corydalidae;g__Chauliodes;s__Chauliodes pectinicornis
0b1d012129e3e69af91032829f5c5c12	k__Animalia;p__Arthropoda;c__Insecta;o__Lepidoptera;f__Tortricidae;g__Acleris;s__Acleris semipurpurana
0b17ce4502ca2ba4c4840a47164af09e	k__Animalia;p__Arthropoda;c__Insecta;o__Diptera;f__Chironomidae
0b680aea4aedd082dd7e7f9a7770af66	k__Animalia;p__Arthropoda;c__Insecta;o__Coleoptera;f__Hydrophilidae;g__Hydrophilus;s__Hydrophilus ovatus
0b227b36267271be95145e70b54789e4	k__Animalia;p__Arthropoda;c__Insecta;o__Coleoptera;f__Pyrochroidae;g__Dendroides;s__Dendroides canadensis
0b6025b68c0b83927b0d93853ac87f2a	k__Animalia;p__Arthropoda;c__Insecta;o__Diptera;f__Chaoboridae
0b5ee61a35ce1eb049501bce5e02b6e7	k__Animalia;p__Arthropoda;c__Insecta;o__Diptera;f__Chironomidae
0b72a8267b38126e0015d055cd6b066e	k__Animalia;p__Arthropoda;c__Insecta
0b8254e50417241daf239328707d18e0
0b2bfa5875601996b68be3f66ab8dacd	k__Animalia;p__Arthropoda;c__Insecta;o__Diptera;f__Lauxaniidae;g__Poecilolycia;s__Poecilolycia aspinosa
0b16608b11bc3d271918c19973a04476	k__Animalia;p__Arthropoda;c__Insecta;o__Lepidoptera
0b7af639111230ef5e6c77d94e773072	k__Animalia;p__Arthropoda;c__Insecta;o__Hemiptera;f__Miridae;g__Phytocoris;s__Ambiguous taxa
0b8e480fa8309c80e87b7557a953091b
0b84db8f0a7b31043fc1e043958eb611	k__Animalia;p__Arthropoda
0b4482aec37d805434b5cdcbcac6d702	k__Animalia;p__Arthropoda;c__Insecta;o__Trichoptera;f__Limnephilidae;g__Pycnopsyche
0b5392954df610312a878471a894f8b0	k__Animalia;p__Arthropoda;c__Insecta;o__Coleoptera;f__Elateridae;g__Athous;s__Athous brightwelli
0b93511dd03b28d812484bf014c03082	k__Animalia;p__Arthropoda;c__Insecta;o__Coleoptera;f__Scarabaeidae;g__Phyllophaga
0b7bbb39123aa2e3aa52345536cd3167	k__Animalia;p__Arthropoda;c__Insecta
0b6c5bb4632c1769296874226d6c42da	k__Animalia;p__Arthropoda;c__Insecta;o__Trichoptera;f__Phryganeidae;g__Agrypnia;s__Agrypnia vestita
0bd15b5908c08764637531cc0549d21f	k__Animalia;p__Arthropoda;c__Insecta;o__Coleoptera;f__Scarabaeidae;g__Phyllophaga;s__Phyllophaga hirsuta
0b91f8d14bb5795a461331cbf38d5cfa	k__Animalia;p__Arthropoda;c__Insecta;o__Diptera;f__Chironomidae;g__Procladius
0ba2511b8d299418de273030b4cd44c0	k__Animalia;p__Arthropoda;c__Insecta;o__Coleoptera;f__Lucanidae
0b9c2db241a0934ed3665a97fe3d6cae	k__Animalia;p__Arthropoda;c__Insecta;o__Megaloptera;f__Corydalidae;g__Chauliodes;s__Chauliodes rastricornis
0b7e45e841909a82fb1288a4f1cb33ae	k__Animalia;p__Arthropoda;c__Insecta;o__Diptera;f__Culicidae;g__Ambiguous taxa;s__Ambiguous taxa
0b7023d1799799bf2d615da42370d88b	k__Animalia;p__Arthropoda;c__Insecta;o__Diptera;f__Cecidomyiidae
0b899e717dd8ec934579139e1d952ade	k__Animalia;p__Arthropoda;c__Insecta;o__Coleoptera;f__Scarabaeidae;g__Exomala
0bcfbafa95a9903da42688bf4e2a5c68	k__Animalia;p__Arthropoda;c__Insecta;o__Ephemeroptera;f__Caenidae;g__Caenis
0bd3724111a0a8dcd304cfb1516782e3	k__Animalia;p__Arthropoda;c__Insecta;o__Coleoptera;f__Hydrophilidae;g__Hydrochara;s__Hydrochara obtusata
0ba0f4213982226c22cd280b0b5e87b8	k__Animalia;p__Arthropoda;c__Insecta;o__Coleoptera;f__Pyrochroidae;g__Dendroides;s__Dendroides canadensis
0c04102c3198780d129067a2d7ac3e8c	k__Animalia;p__Arthropoda;c__Insecta;o__Coleoptera;f__Scarabaeidae;g__Phyllophaga
0b9b12da327b7b5f38776d484468b69c	k__Animalia;p__Arthropoda;c__Insecta;o__Coleoptera;f__Pyrochroidae;g__Dendroides;s__Dendroides canadensis
0bb64283957e498be2b9cd8fa3d18c95	k__Animalia;p__Arthropoda;c__Insecta;o__Coleoptera;f__Pyrochroidae;g__Dendroides;s__Dendroides canadensis
0b9436da593478b19b79092cc87f6cd4	k__Animalia;p__Arthropoda;c__Insecta;o__Diptera;f__Chaoboridae;g__Chaoborus;s__Chaoborus punctipennis
0baab0867ac55162daddeb409ad7611b	k__Animalia;p__Arthropoda;c__Insecta;o__Coleoptera;f__Carabidae;g__Chlaenius;s__Chlaenius sericeus
0c0fd96c4f1874b7461e9e17d16f599c	k__Animalia;p__Arthropoda;c__Insecta;o__Psocodea;f__Psocidae;g__Metylophorus;s__Metylophorus novaescotiae
0c01068bfc1fff78387d3c0d2e54a3b0	k__Animalia;p__Arthropoda;c__Insecta;o__Coleoptera;f__Elateridae;g__Melanotus
0b1e8ff8af33feecf30552bf242e7aa7	k__Animalia;p__Arthropoda;c__Insecta;o__Lepidoptera;f__Coleophoridae;g__Coleophora
0c6afd454df689bde831d9075ac223ed
0c389e8e6ac0f2ce2a15176e19df4f64	k__Animalia;p__Arthropoda;c__Insecta;o__Hymenoptera;f__Formicidae
0bd5f2bb495a4be8efce68e54f86f3c0	k__Animalia;p__Arthropoda;c__Insecta;o__Lepidoptera;f__Tortricidae
0c489793ac7c59ac03d1ba1ad0f5d4e4	k__Animalia;p__Arthropoda;c__Insecta
0bf9b28fe70208d332cdbcab55421893	k__Animalia;p__Arthropoda;c__Insecta;o__Megaloptera;f__Corydalidae;g__Chauliodes;s__Chauliodes pectinicornis
0bec844d3ff5751e6b89e24824c70398	k__Animalia;p__Arthropoda;c__Insecta;o__Lepidoptera;f__Erebidae;g__Caenurgina;s__Caenurgina crassiuscula
0be3d9cb1686113027e17cde0366c03b	k__Animalia;p__Arthropoda;c__Insecta;o__Lepidoptera;f__Crambidae;g__Elophila;s__Elophila obliteralis
0bf5510e4d1a5babe3e723a722701547	k__Animalia;p__Arthropoda;c__Insecta;o__Coleoptera;f__Pyrochroidae;g__Dendroides;s__Dendroides canadensis
0c04a95515899c242fa8ea723b7f46d6	k__Animalia;p__Arthropoda;c__Insecta
0c75a47615806a9616ef34cef5cc85f7	k__Animalia;p__Arthropoda;c__Insecta;o__Coleoptera;f__Scarabaeidae;g__Phyllophaga
0c5ab18b86038e2882c917587b8bb508	k__Animalia;p__Arthropoda;c__Insecta
0c25cafdbe2c09220e5fadedb53b602f	k__Animalia;p__Arthropoda;c__Insecta;o__Diptera;f__Chironomidae;g__Pseudochironomus
0bfa7567ba51c6f70fafb0695ca58818	k__Animalia;p__Arthropoda;c__Insecta;o__Diptera;f__Ambiguous taxa;g__Ambiguous taxa;s__Ambiguous taxa
0c1f8ece69f340fc2ec7aec84bc5b0e0	k__Animalia;p__Arthropoda;c__Insecta;o__Trichoptera;f__Philopotamidae;g__Wormaldia;s__Wormaldia moesta
0babac440d7b8626d575da968cfbd187	k__Animalia;p__Arthropoda;c__Insecta
0cb359ebd980c45dc280c802da4a5609
0c629a8930cf1bbc484da1fd09165a68	k__Animalia;p__Arthropoda;c__Insecta;o__Ephemeroptera;f__Caenidae;g__Caenis
0c9a22c60e68a005aaad46c161e401d8	k__Animalia;p__Arthropoda;c__Insecta;o__Hemiptera;f__Aphididae;g__Aphis
0c174b2fe75a2ebab9719718e60503a8	k__Animalia;p__Arthropoda;c__Insecta;o__Lepidoptera
0cc3134730e2dcc11461a8d087d0006f	k__Animalia;p__Arthropoda;c__Insecta
0c2a0a159e0622aa2e2e562cad9db7de	k__Animalia;p__Arthropoda;c__Insecta;o__Lepidoptera;f__Noctuidae;g__Amphipyra;s__Amphipyra pyramidoides
0bed70dc3aa89b66e4b787a9188729cf	k__Animalia;p__Arthropoda;c__Insecta;o__Diptera;f__Chironomidae;g__Rheotanytarsus
0c518b9a267d2d01f09d4df6dfeb7d68	k__Animalia;p__Arthropoda;c__Insecta;o__Diptera;f__Culicidae;g__Culiseta;s__Culiseta morsitans
0cc4d43a9577cb0f3562208764469ade	k__Animalia;p__Arthropoda;c__Insecta;o__Coleoptera;f__Scarabaeidae;g__Phyllophaga
0c7693ff73e95485282d0de296301577	k__Animalia;p__Arthropoda;c__Insecta;o__Coleoptera;f__Elateridae;g__Melanotus;s__Melanotus similis
0ce0d428ac77aac9837612649e3568c0	k__Animalia;p__Arthropoda;c__Arachnida;o__Mesostigmata;f__Macrochelidae;g__Macrocheles
0c430b290d183586b50c1d687dc9936c	k__Animalia;p__Arthropoda;c__Insecta;o__Diptera;f__Tipulidae;g__Tipula
0cee61d806b18984f3737ebc18f553c0	k__Animalia;p__Arthropoda
0c8c8d4f0608e9e898bb6bf33208679f	k__Animalia;p__Arthropoda;c__Insecta;o__Trichoptera;f__Leptoceridae;g__Triaenodes
0b9243a2aa9773a13fe9b16a8247b5e8	k__Animalia;p__Arthropoda;c__Insecta;o__Lepidoptera;f__Erebidae;g__Hyphantria;s__Hyphantria cunea
0cf38f621c352a625964973dc2b4c5d6	k__Animalia;p__Arthropoda;c__Insecta;o__Coleoptera;f__Scarabaeidae;g__Diplotaxis;s__Diplotaxis tristis
0cd5f22a1fc51f0ab3c288a2bc815a8c	k__Animalia;p__Arthropoda;c__Insecta;o__Coleoptera;f__Elateridae;g__Hemicrepidius;s__Hemicrepidius memnonius
0cde6f05bdbb3016b85ab9498d6659ad	k__Animalia;p__Arthropoda;c__Insecta;o__Hymenoptera;f__Ichneumonidae;g__Ophion
0c4f44ce0caa2d30d0a3105d66406ae4	k__Animalia;p__Arthropoda;c__Insecta;o__Lepidoptera;f__Coleophoridae;g__Coleophora;s__Coleophora duplicis group
0cf2c47dbd95ce06577731b72a810c57	k__Animalia;p__Arthropoda;c__Insecta;o__Trichoptera;f__Hydropsychidae;g__Cheumatopsyche
0c7f9091130b814ab0d9597cb619a8e3	k__Animalia;p__Arthropoda;c__Insecta;o__Lepidoptera;f__Crambidae;g__Elophila;s__Elophila obliteralis
0c8c954a24f9d0c2e118e44fc17393dc	k__Animalia;p__Arthropoda;c__Insecta;o__Lepidoptera;f__Depressariidae;g__Nites
0cb326065a22cb74368611f68aabbe88	k__Animalia;p__Arthropoda;c__Insecta;o__Diptera;f__Cecidomyiidae
0d2733e79d046a7a313d4c5e9935bb14	k__Animalia;p__Arthropoda;c__Insecta;o__Coleoptera;f__Scarabaeidae;g__Diplotaxis
0d3a5bb366031b78d05135d5ef1a2a3f	k__Animalia;p__Arthropoda;c__Insecta;o__Coleoptera;f__Scarabaeidae;g__Phyllophaga;s__Phyllophaga hirticula
0cde47979170724a1cdf4dba3e323a5e	k__Animalia;p__Arthropoda;c__Insecta;o__Diptera;f__Chironomidae
0d405e804b8e341604ec25a83d2206da	k__Animalia;p__Arthropoda;c__Insecta;o__Coleoptera;f__Scarabaeidae;g__Phyllophaga;s__Phyllophaga hirsuta
0d48df11b7a5debff6cbd44f7078b6c7	k__Animalia;p__Arthropoda;c__Insecta
0d3edc3ef9923fa614b40ffd69762ba4	k__Animalia;p__Arthropoda;c__Insecta;o__Coleoptera;f__Tenebrionidae;g__Isomira
0d22d617bb7474e2da269b742aa73f7f	k__Animalia;p__Arthropoda;c__Insecta;o__Diptera;f__Chironomidae
0ce745201b847a107e3c491788f99256	k__Animalia;p__Arthropoda;c__Insecta;o__Psocodea;f__Psocidae;g__Metylophorus;s__Metylophorus novaescotiae
0cc3bd06c3a23ed7db7e08cf2eb37530	k__Animalia;p__Arthropoda;c__Insecta;o__Coleoptera;f__Pyrochroidae;g__Dendroides;s__Dendroides canadensis
0cc150eae794f13aa80a249e64f93f50	k__Animalia;p__Arthropoda;c__Insecta;o__Lepidoptera;f__Gelechiidae;g__Carpatolechia;s__Carpatolechia fugitivella
0cfae83fe9ba8b2bd90e363f69ea08f2	k__Animalia;p__Arthropoda;c__Insecta;o__Coleoptera;f__Pyrochroidae;g__Dendroides
0cf36b9813a1774654e4b9844d014940	k__Animalia;p__Arthropoda;c__Insecta
0d00a91077c1b9d4372f9e2f26de8034	k__Animalia;p__Arthropoda;c__Insecta;o__Lepidoptera;f__Tortricidae;g__Argyrotaenia;s__Ambiguous taxa
0d265bb47ba592669388eced786851e9	k__Animalia;p__Arthropoda;c__Insecta;o__Hymenoptera;f__Ichneumonidae;g__Enicospilus
0d4b7533d9154d64d82a8dcf10096b0b	k__Animalia;p__Arthropoda;c__Insecta;o__Diptera;f__Limoniidae
0d0ce8fb4688046a72caeb31983f3d73	k__Animalia;p__Arthropoda;c__Insecta;o__Diptera;f__Tipulidae;g__Tipula;s__Tipula noveboracensis
0d704f2f16f87b8add9f8ee57335cf17	k__Animalia;p__Arthropoda;c__Insecta;o__Coleoptera;f__Elateridae;g__Hemicrepidius;s__Hemicrepidius brevicollis
0d0748be3ed7485019f76f4c6e8b2d54	k__Animalia;p__Arthropoda;c__Insecta;o__Diptera;f__Culicidae;g__Aedes
0d3be50e6f7bd9cf6fb5bd373d53c9fc	k__Animalia;p__Arthropoda;c__Insecta;o__Hemiptera;f__Cicadellidae;g__Gyponana
0d5a2e817cbb49f8ad26001553ea71f8	k__Animalia;p__Arthropoda;c__Insecta;o__Hemiptera;f__Miridae;g__Phytocoris;s__Phytocoris conspurcatus
0d4dc3b5b230b342d72ee56ae72710e4	k__Animalia;p__Arthropoda;c__Insecta;o__Hymenoptera;f__Xyelidae;g__Xyela
0d6cc8ee7ddd7af9bf22eb60a8dcd0c6	k__Animalia;p__Arthropoda;c__Insecta;o__Psocodea;f__Psocidae;g__Metylophorus;s__Metylophorus novaescotiae
0d7dfb14eb07bca2ea4b598b194ee2d6	k__Animalia;p__Arthropoda;c__Insecta;o__Coleoptera;f__Pyrochroidae;g__Dendroides;s__Dendroides canadensis
0d7f91d1bb8648f65161919888ef8d3e	k__Animalia;p__Arthropoda;c__Insecta
0d6d37fa638c852cf852eec926026db0	k__Animalia;p__Arthropoda;c__Insecta;o__Diptera;f__Tipulidae;g__Tipula
0d4ad1ef448e92f2d2639fca0edd8032	k__Animalia;p__Arthropoda;c__Insecta;o__Diptera;f__Limoniidae;g__Pseudolimnophila;s__Pseudolimnophila luteipennis
0d1187694e0eb739eeea2464e7adc075	k__Animalia;p__Arthropoda;c__Insecta;o__Ephemeroptera;f__Caenidae;g__Caenis
0d92f32d763666c94cedca2217af0543	k__Animalia;p__Arthropoda;c__Arachnida;o__Trombidiformes;f__Tydeidae
0d497cbcf2707fca7f681fee4e5cd354	k__Animalia;p__Arthropoda;c__Insecta;o__Diptera;f__Tipulidae;g__Nephrotoma;s__Nephrotoma alterna
0d62a8c9da7cc05c7c87519c68691d52	k__Animalia;p__Arthropoda;c__Insecta
0dce30710a75cb6c0ffac451be915b72	k__Animalia;p__Arthropoda
0dcd75eea1296c121812808e010de39a	k__Animalia;p__Arthropoda;c__Insecta
0dd58ccfe00604d8b7e1508c10d0c78e	k__Animalia;p__Arthropoda;c__Insecta;o__Coleoptera;f__Scarabaeidae;g__Phyllophaga
0d745929713e3dedb6662d13e3335c04	k__Animalia;p__Arthropoda;c__Insecta;o__Lepidoptera
0d8c8e91596b1e76b560de83e71e4980	k__Animalia;p__Arthropoda;c__Insecta
0d4b5d872bc8c9ee7c93e059810e42a5	k__Animalia;p__Arthropoda;c__Insecta;o__Lepidoptera;f__Depressariidae
0d6257d94ec6029c18272b9f2ea74955	k__Animalia;p__Arthropoda;c__Insecta;o__Diptera;f__Limoniidae;g__Helius;s__Helius flavipes
0df5f4daef791c152423fd5328e25295	k__Animalia;p__Arthropoda;c__Insecta;o__Coleoptera;f__Scarabaeidae;g__Phyllophaga;s__Phyllophaga hirsuta
0d8d8a21f8134745790f7208d67ea4fc	k__Animalia;p__Arthropoda;c__Insecta;o__Coleoptera;f__Pyrochroidae;g__Dendroides;s__Dendroides canadensis
0df6507a4322a9a8fa7d54318225fb8b	k__Animalia;p__Arthropoda;c__Insecta;o__Ephemeroptera;f__Heptageniidae;g__Maccaffertium;s__Maccaffertium mediopunctatum
0d8bc9e4b19c0b56ad83ed7417023a9a	k__Animalia;p__Arthropoda;c__Insecta;o__Diptera;f__Chironomidae;g__Tanytarsus;s__Tanytarsus mendax
0d88231feffc492015e72b6bef5aa413	k__Animalia;p__Arthropoda;c__Insecta;o__Lepidoptera;f__Noctuidae;g__Mythimna;s__Mythimna unipuncta
0dfd00bdb5fc0d741235f2922c75864b	k__Animalia;p__Arthropoda;c__Insecta;o__Coleoptera;f__Scarabaeidae;g__Phyllophaga
0d914aecd99c01895c69dea100a14ecf	k__Animalia;p__Arthropoda;c__Insecta;o__Megaloptera;f__Corydalidae;g__Chauliodes;s__Chauliodes pectinicornis
0dbdbc966a90685d30ad9ce73a9eb8c5	k__Animalia;p__Arthropoda;c__Insecta;o__Diptera
0da63e54dd3a5299123bd2c06ef5d0d7	k__Animalia;p__Arthropoda;c__Insecta;o__Coleoptera;f__Pyrochroidae;g__Dendroides;s__Dendroides canadensis
0dff1531e429a75ddaf64c02dbb113e1	k__Animalia;p__Arthropoda;c__Insecta
0dd7984648bfdc6e6e539b4f71ca82b5	k__Animalia;p__Arthropoda;c__Insecta;o__Diptera;f__Chironomidae
0d03cc7ec4f6744b06ff903b1db3b661	k__Animalia;p__Arthropoda;c__Insecta;o__Lepidoptera;f__Limacodidae;g__Tortricidia;s__Tortricidia flexuosa
0e07b617f791962e6c07c5e06dd4939a	k__Animalia;p__Arthropoda;c__Insecta;o__Trichoptera;f__Hydropsychidae;g__Cheumatopsyche
0e1aa4c9cc26dcab086d78a71af20d90	k__Animalia;p__Arthropoda;c__Insecta;o__Coleoptera;f__Scarabaeidae;g__Phyllophaga
0de2fae5fa155d55d8c0d2bc1d7a1e47	k__Animalia;p__Arthropoda;c__Insecta;o__Coleoptera;f__Carabidae;g__Ambiguous taxa;s__Ambiguous taxa
0df67a96a2df5ebff18201549927796e	k__Animalia;p__Arthropoda;c__Insecta;o__Diptera
0e0dd94a1e2554f1bb8c7082de13027e	k__Animalia;p__Arthropoda;c__Insecta;o__Ephemeroptera;f__Heptageniidae;g__Leucrocuta
0df1b91ef5d7b77457c5025ab1e8b5ae	k__Animalia;p__Arthropoda;c__Insecta;o__Coleoptera;f__Dytiscidae;g__Ilybius;s__Ambiguous taxa
0de79af4b7cc15000cb569a42c8c2759	k__Animalia;p__Arthropoda;c__Insecta;o__Diptera;f__Chironomidae;g__Micropsectra
0e0771d310cfe1ac63d7fef9d53573e1	k__Animalia;p__Arthropoda;c__Insecta;o__Diptera;f__Limoniidae;g__Cheilotrichia;s__Cheilotrichia stigmatica
0e2dd09b5c68758dcee2035fd9a23178	k__Animalia;p__Arthropoda;c__Insecta;o__Coleoptera;f__Scarabaeidae;g__Phyllophaga;s__Phyllophaga crenulata
0df358ead7eafe261c43497364bbeb1b	k__Animalia;p__Arthropoda;c__Insecta;o__Lepidoptera
0dd973427794c21f6ad239d4c664a190	k__Animalia;p__Arthropoda;c__Insecta;o__Lepidoptera;f__Tortricidae;g__Olethreutes
0e0ba058d83c03b1428d3740b1997142	k__Animalia;p__Arthropoda;c__Insecta;o__Diptera
0e59bd5c4df4d0213cf37130137b414a	k__Animalia;p__Arthropoda;c__Insecta;o__Coleoptera;f__Scarabaeidae;g__Phyllophaga;s__Phyllophaga hirsuta
0e3d968bcc65087a37b1baed73c09702	k__Animalia;p__Arthropoda;c__Insecta;o__Hemiptera;f__Miridae
0df8b65264b46866a3782928187ddcef	k__Animalia;p__Arthropoda;c__Insecta;o__Lepidoptera
0e0ae81fbab3782bcaab779089560602	k__Animalia;p__Arthropoda;c__Insecta;o__Diptera;f__Chironomidae
0e57eb69473ae13080125f77559b4ffc	k__Animalia;p__Arthropoda;c__Insecta;o__Coleoptera;f__Elateridae;g__Cardiophorus;s__Cardiophorus convexus
0e1d0354e33281e15262e261e2a3410b	k__Animalia;p__Arthropoda;c__Insecta;o__Hymenoptera;f__Ichneumonidae;g__Ambiguous taxa
0df09d557db0d0729bb36cbbf8e36ba4	k__Animalia;p__Arthropoda;c__Collembola;o__Entomobryomorpha;f__Entomobryidae;g__Ambiguous taxa;s__Ambiguous taxa
0dc529cb1d29a2a98b07128b5a02c076	k__Animalia;p__Arthropoda;c__Insecta;o__Megaloptera;f__Corydalidae;g__Chauliodes;s__Chauliodes pectinicornis
0d77da47a6c7cd79076f1a73a41191cb	k__Animalia;p__Arthropoda;c__Insecta;o__Lepidoptera;f__Tortricidae;g__Gypsonoma
0e252f84b1cf6ec22c2599289cf80d4d	k__Animalia;p__Arthropoda;c__Insecta;o__Trichoptera;f__Leptoceridae;g__Oecetis;s__Oecetis avara
0e9470adf5803e9cb7158194d11263c9	k__Animalia;p__Arthropoda
0e300f60b4a9e18ec5f9e24986b366b7	k__Animalia;p__Arthropoda;c__Insecta;o__Diptera;f__Chironomidae;g__Ablabesmyia;s__Ablabesmyia americana
0e87089571e623f21fc415d788336cc7	k__Animalia;p__Arthropoda;c__Insecta;o__Hymenoptera
0e38bf8976fceb1cf4e286ae9f23eeb6	k__Animalia;p__Arthropoda;c__Insecta;o__Diptera;f__Chaoboridae;g__Chaoborus;s__Chaoborus punctipennis
0e3b41e848324b340ea3d72e7dcee9ab	k__Animalia;p__Arthropoda;c__Insecta;o__Diptera;f__Mycetophilidae
0e22e32cabb3615f4fe8b595d0d6f44c	k__Animalia;p__Arthropoda;c__Insecta;o__Lepidoptera;f__Noctuidae;g__Agrotis;s__Agrotis ipsilon
0e7053199cce715b0cfee92bdd5e921b	k__Animalia;p__Arthropoda;c__Insecta
0e68541f7c5604e138c7e5299d0bed9d	k__Animalia;p__Arthropoda;c__Insecta;o__Diptera;f__Chironomidae;g__Tanytarsus
0e6cd70194506ddae38b763a84640447	k__Animalia;p__Arthropoda;c__Arachnida;o__Trombidiformes;f__Scutacaridae
0e8a2841677f7cf3b03b7893396caecd	k__Animalia;p__Arthropoda;c__Arachnida;o__Araneae;f__Tetragnathidae;g__Tetragnatha;s__Tetragnatha shoshone
0e8117193387733de8805892639775bf	k__Animalia;p__Arthropoda;c__Insecta;o__Hymenoptera;f__Vespidae;g__Polistes;s__Ambiguous taxa
0e5b47fffaf3b7423aa8212c4170fad9	k__Animalia;p__Arthropoda;c__Insecta;o__Megaloptera;f__Sialidae;g__Sialis
0e65dac5c9c6042d3a5e04c408a17d22	k__Animalia;p__Arthropoda;c__Insecta;o__Lepidoptera
0e991f343814ec3f490c5715cb32b0aa	k__Animalia;p__Arthropoda;c__Insecta;o__Coleoptera;f__Scarabaeidae;g__Phyllophaga
0e5feac8d159d968949d3b2dd7bafe1a	k__Animalia;p__Arthropoda;c__Insecta;o__Diptera;f__Chironomidae
0e60b9d13dbd8da25a8f82bae4af0ce2	k__Animalia;p__Arthropoda;c__Insecta;o__Diptera
0ea25156834fcaf752a0f0878658b74c	k__Animalia;p__Arthropoda;c__Insecta;o__Hemiptera;f__Cicadellidae;g__Gyponana
0e8a333299742c2870abd2bb0251c285	k__Animalia;p__Arthropoda;c__Insecta
0e884adc83ed88ee0a8f038753d062bf	k__Animalia;p__Arthropoda;c__Insecta;o__Coleoptera;f__Byrrhidae;g__Simplocaria;s__Simplocaria semistriata
0eae8b6943998e60cb11574b6d936aaf	k__Animalia;p__Arthropoda;c__Insecta;o__Ephemeroptera;f__Ephemeridae;g__Hexagenia;s__Hexagenia limbata
0ed10562892f90f05068072e04ba81ee	k__Animalia;p__Arthropoda;c__Insecta;o__Coleoptera;f__Scarabaeidae;g__Phyllophaga;s__Phyllophaga hirsuta
0e94d0867f3db6f43b787d955ca18577	k__Animalia;p__Arthropoda;c__Insecta;o__Diptera;f__Cecidomyiidae
0ebcdcacbced823afc4359f78304004c	k__Animalia;p__Arthropoda;c__Arachnida;o__Araneae;f__Theridiidae;g__Wamba;s__Wamba crispulus
0ecb2961c418f6ec8cc80383aec41ab3	k__Animalia;p__Arthropoda;c__Insecta;o__Coleoptera;f__Scarabaeidae;g__Phyllophaga;s__Phyllophaga anxia
0e73e86f7a267ef619175787bb76d086	k__Animalia;p__Arthropoda;c__Insecta;o__Diptera;f__Limoniidae;g__Pseudolimnophila;s__Pseudolimnophila luteipennis
0e9633a831bbb6f745843e1cd04622f4	k__Animalia;p__Arthropoda;c__Insecta;o__Diptera;f__Tephritidae;g__Rhagoletis;s__Rhagoletis suavis
0e970491fa77a77bb44a67068e911931	k__Animalia;p__Arthropoda;c__Insecta;o__Hymenoptera;f__Vespidae;g__Polistes
0e4c4e1272964ba9df93cc8b9e8f57bf	k__Animalia;p__Arthropoda;c__Insecta;o__Diptera;f__Chaoboridae;g__Chaoborus;s__Chaoborus punctipennis
0ed6c209a70efb92751442581aafa78d	k__Animalia;p__Arthropoda;c__Insecta;o__Diptera;f__Chironomidae;g__Ablabesmyia;s__Ablabesmyia annulata
0ea8434097402f2a59e3e33141540d2c	k__Animalia;p__Arthropoda;c__Insecta;o__Diptera;f__Rhagionidae;g__Rhagio;s__Rhagio gracilis
0edf4eaa4bd76d721b0c2613c6fa294f	k__Animalia;p__Arthropoda;c__Insecta;o__Diptera;f__Chaoboridae
0ec13cf497c7f145e1d4b067b796a1ab	k__Animalia;p__Arthropoda;c__Insecta;o__Megaloptera;f__Corydalidae;g__Chauliodes
0f0eaa6abfa4eec8d2ce353ff96101ca	k__Animalia;p__Arthropoda;c__Insecta;o__Coleoptera;f__Scarabaeidae;g__Phyllophaga
0e99668fed5408e7a3089116e22599ab	k__Animalia;p__Arthropoda;c__Insecta;o__Lepidoptera;f__Coleophoridae;g__Coleophora
0ea63abf581dd239d85c771b61d7024a	k__Animalia;p__Arthropoda;c__Insecta;o__Lepidoptera;f__Depressariidae;g__Psilocorsis;s__Psilocorsis reflexella
0e9725b709820c929ad948aa4dacde14	k__Animalia;p__Arthropoda;c__Insecta;o__Coleoptera;f__Elateridae;g__Melanotus;s__Melanotus hyslopi
0ef910bf5b03dd391fb6dac3552565ce	k__Animalia;p__Arthropoda;c__Insecta;o__Diptera;f__Chironomidae
0f0c881f8bf9611b346305a6c54a4ebd	k__Animalia;p__Arthropoda;c__Insecta;o__Trichoptera;f__Phryganeidae;g__Banksiola;s__Banksiola crotchi
0ed8f8f0d882d5af5de134b58b68ea7e	k__Animalia;p__Arthropoda;c__Insecta;o__Lepidoptera;f__Blastobasidae;g__Asaphocrita;s__Asaphocrita aphidiella
0ef52b733366d9d0834c0694ba4c92ca	k__Animalia;p__Arthropoda;c__Insecta
0edd6bb98041b610f0e175cc04d51047	k__Animalia;p__Arthropoda;c__Insecta;o__Lepidoptera
0edb57b810448e9c1117330470acc568	k__Animalia;p__Arthropoda;c__Insecta;o__Lepidoptera;f__Erebidae;g__Panopoda;s__Panopoda rufimargo
0f0c87c9d9402e19dc876350bbd4ed36	k__Animalia;p__Arthropoda;c__Insecta;o__Diptera
0ef31ab1f44f2dd072e2a743dee1321d	k__Animalia;p__Arthropoda;c__Insecta;o__Diptera;f__Limoniidae;g__Helius;s__Helius flavipes
0ee9faa90b42b877fa5f6ec680f427b6	k__Animalia;p__Arthropoda;c__Insecta;o__Lepidoptera;f__Gelechiidae;g__Filatima;s__Filatima abactella
0f0d48ab957efb8233fd14278345e651	k__Animalia;p__Arthropoda;c__Insecta;o__Diptera;f__Tipulidae;g__Tipula;s__Tipula submaculata
0f345dfad4e705a35223811d67fac5ed	k__Animalia;p__Arthropoda;c__Insecta;o__Ephemeroptera;f__Caenidae;g__Caenis
0f16e8f801e2c0e388c49d1737ffed94	k__Animalia;p__Arthropoda;c__Insecta;o__Blattodea;f__Ectobiidae;g__Balta;s__Balta notulata
0f553a03815b5b8e8362ebd17858dcdb	k__Animalia;p__Arthropoda;c__Insecta;o__Coleoptera;f__Scarabaeidae;g__Phyllophaga;s__Phyllophaga hirsuta
0f18f86e952970162f7a1105665b83b3	k__Animalia;p__Arthropoda;c__Insecta;o__Diptera;f__Lauxaniidae;g__Poecilolycia;s__Poecilolycia browni
0f3719247570692ba3c21ccf2731a7bb	k__Animalia;p__Arthropoda;c__Insecta;o__Hemiptera;f__Cicadellidae;g__Gyponana;s__Gyponana brevita
0f0f18908a948c0cc1f79e0b358fbcf4	k__Animalia;p__Arthropoda;c__Insecta;o__Lepidoptera
0f35e4248a31ec2d9fba87aa6553ed9a	k__Animalia;p__Arthropoda;c__Insecta
0f2078f3eb924a71e4434f738b6e4875	k__Animalia;p__Arthropoda;c__Insecta;o__Ephemeroptera;f__Ephemerellidae;g__Eurylophella;s__Eurylophella sp. BOLDAAC5550
0f597b09dd835af05204f657b0dff8ca	k__Animalia;p__Arthropoda;c__Insecta;o__Coleoptera;f__Hydrophilidae;g__Helocombus;s__Helocombus bifidus
0f73095e70aaece5e1089c89129096bf	k__Animalia;p__Arthropoda;c__Arachnida;o__Trombidiformes;f__Pionidae;g__Piona
0f3164f8113f6e254bca43d2c60a2053	k__Animalia;p__Arthropoda;c__Insecta;o__Diptera;f__Tabanidae;g__Ambiguous taxa
0f6f419f7f4be78b0016bf13e4596fe3	k__Animalia;p__Arthropoda;c__Insecta
0f211f2f275b4be0b57e9c449bd51d6d	k__Animalia;p__Arthropoda;c__Insecta;o__Diptera
0f5d2c8b97cb046b90a6f74b42bcb7dc	k__Animalia;p__Arthropoda;c__Insecta;o__Hemiptera;f__Miridae;g__Neolygus;s__Neolygus caryae
0f75a09551b6b29007aa6006a47f46a8	k__Animalia;p__Arthropoda;c__Insecta;o__Coleoptera;f__Scarabaeidae;g__Phyllophaga
0f084de7e0a46a31efb87bd28b01377a	k__Animalia;p__Arthropoda;c__Insecta;o__Diptera;f__Chironomidae
0f21503dc02e74ae086809f6e7e76c8c	k__Animalia;p__Arthropoda;c__Insecta;o__Lepidoptera
0f5b78c11b233e6cfddf32093f7ba826	k__Animalia;p__Arthropoda;c__Insecta;o__Diptera;f__Simuliidae;g__Cnephia;s__Cnephia ornithophilia
0f3b0b4144fa8245de871640c5d5195e	k__Animalia;p__Arthropoda;c__Insecta;o__Diptera;f__Chironomidae;g__Cricotopus
0f249924dc607c2a9fe90ce428ee7140	k__Animalia;p__Arthropoda;c__Insecta;o__Diptera
0f3f8cc50a4d8435f8bbabf2e1df70f3	k__Animalia;p__Arthropoda;c__Insecta;o__Diptera;f__Chironomidae
0f9d8015b790baea5dd166a8649e017b	k__Animalia;p__Arthropoda
0f4c35f88549c42a7f49b66b20c14086	k__Animalia;p__Arthropoda;c__Insecta;o__Lepidoptera
0fb5a0e81167509bc3c121a1fd264a01
0fb085efc912acff70dc00ecebbd5549	k__Animalia;p__Arthropoda;c__Insecta;o__Coleoptera;f__Elateridae;g__Ampedus;s__Ampedus sp. C
0f9facd1b1bb06224b392663e2bc57d4	k__Animalia;p__Arthropoda;c__Insecta
0f408534242de97bf2c848e326e13189	k__Animalia;p__Arthropoda;c__Insecta;o__Lepidoptera;f__Tortricidae;g__Pandemis;s__Pandemis lamprosana
0f38737ca4fe47c05ce2afd9e5a5626c	k__Animalia;p__Arthropoda;c__Insecta;o__Coleoptera;f__Cerambycidae;g__Urgleptes;s__Urgleptes querci
0fa3d93781fd53822cf330d85d73094b	k__Animalia;p__Arthropoda;c__Insecta
0f7694b7b17152d707ac48d8a66ad768	k__Animalia;p__Arthropoda;c__Insecta;o__Diptera;f__Chironomidae;g__Parachironomus
0fd07a76ec7b53148b9a38dcaa7214b4	k__Animalia;p__Arthropoda;c__Insecta;o__Coleoptera;f__Scarabaeidae;g__Phyllophaga
0f89928487a2d116bf75dc10f5533c9d	k__Animalia;p__Arthropoda;c__Insecta;o__Diptera;f__Chironomidae;g__Orthocladius;s__Orthocladius carlatus
0fd3a6b465df457fe6b324dcff984a05	k__Animalia;p__Arthropoda;c__Collembola;o__Entomobryomorpha;f__Entomobryidae
0f5d58c311d1f69c31aa18370adf6142	k__Animalia;p__Arthropoda;c__Insecta;o__Lepidoptera
0f6793eae7af776813ef12d09a34856d	k__Animalia;p__Arthropoda;c__Insecta;o__Lepidoptera;f__Noctuidae;g__Agrotis;s__Agrotis ipsilon
0fb5285d98eef895524049c9dce374f7	k__Animalia;p__Arthropoda;c__Insecta;o__Coleoptera;f__Scarabaeidae;g__Phyllophaga
0fd5f6688c5d2caacd34d9d13c8f690d	k__Animalia;p__Arthropoda;c__Insecta;o__Coleoptera;f__Scarabaeidae;g__Phyllophaga
0f86ec3205889488cff9c333f9582592	k__Animalia;p__Arthropoda;c__Insecta;o__Coleoptera;f__Pyrochroidae;g__Neopyrochroa;s__Neopyrochroa femoralis
0fb3d74626d580b37206e06c360d593c	k__Animalia;p__Arthropoda;c__Insecta;o__Megaloptera;f__Corydalidae;g__Chauliodes;s__Chauliodes pectinicornis
0fe8a72cc9c66b158fa66d52c2bee1e4	k__Animalia;p__Arthropoda;c__Arachnida;o__Trombidiformes;f__Lebertiidae;g__Lebertia
0f1ea9ea880b78cec142797bb0a953ae	k__Animalia;p__Arthropoda;c__Insecta;o__Diptera;f__Chironomidae;g__Procladius;s__Procladius sp. 1ES
0f7228dbcafb3ab1752262c9600e1036	k__Animalia;p__Arthropoda;c__Insecta;o__Lepidoptera;f__Erebidae;g__Pyrrharctia;s__Pyrrharctia isabella
0ff44a54a4b23df3f0d510e76ae24306	k__Animalia;p__Arthropoda;c__Insecta;o__Coleoptera
0fce17bde104776b15eee59551a37876	k__Animalia;p__Arthropoda;c__Insecta;o__Coleoptera;f__Tenebrionidae;g__Hymenorus;s__Hymenorus picipennis
0fd265c58ffa9ffd8de6cff22030fbf2	k__Animalia;p__Arthropoda;c__Insecta;o__Diptera;f__Simuliidae;g__Cnephia;s__Cnephia ornithophilia
0f9f4e4990e99f90517d16421eb293ef	k__Animalia;p__Arthropoda;c__Insecta;o__Diptera;f__Tipulidae;g__Tipula;s__Tipula oleracea
0fb6f193d9fc023cfc6b6ac81f5e994f	k__Animalia;p__Arthropoda;c__Insecta;o__Diptera;f__Chironomidae
0f99a23296bdd8e89ba6fdffbde98e95	k__Animalia;p__Arthropoda;c__Insecta;o__Diptera;f__Limoniidae;g__Helius;s__Helius flavipes
0fce97f7319dd7cec144a748b07481da	k__Animalia;p__Arthropoda;c__Insecta;o__Coleoptera;f__Cerambycidae;g__Ecyrus;s__Ecyrus dasycerus
0fecb6cba65ceccd2a8ac2cc654c44ba	k__Animalia;p__Arthropoda;c__Insecta;o__Hemiptera;f__Cicadellidae;g__Gyponana
0fbcbe6d9646bcc3129b619aa48f1064	k__Animalia;p__Arthropoda;c__Insecta;o__Diptera
0fe17c2541bfd811160594d550941a16	k__Animalia;p__Arthropoda;c__Insecta;o__Megaloptera;f__Corydalidae;g__Chauliodes;s__Chauliodes pectinicornis
0fea5718ae301602416165fb9e00c046	k__Animalia;p__Arthropoda;c__Insecta;o__Diptera
1018a917a6adc2b17b3096355c69f974	k__Animalia;p__Arthropoda;c__Insecta
101935fa9ebdfc411169ef965705140a	k__Animalia;p__Arthropoda;c__Insecta;o__Coleoptera;f__Scarabaeidae;g__Phyllophaga
10001adc60924bdd5632158d2c320207	k__Animalia;p__Arthropoda;c__Insecta
101c62bb574db545533812d47e753d84	k__Animalia;p__Arthropoda;c__Insecta;o__Ephemeroptera;f__Heptageniidae;g__Stenacron;s__Stenacron interpunctatum
0fefdf8cba7ee56b9d5eca357bb39f81	k__Animalia;p__Arthropoda;c__Insecta;o__Lepidoptera;f__Tineidae;g__Nemapogon;s__Nemapogon granella
103b6af1d687ae0e00a63d23b5e98840	k__Animalia;p__Arthropoda;c__Insecta
0fe6c351a52741ff186914d4a801ed00	k__Animalia;p__Arthropoda;c__Insecta;o__Lepidoptera;f__Tortricidae;g__Cenopis;s__Cenopis reticulatana
1005b4c2eb0bce17dfc87e7c1cacbb03	k__Animalia;p__Arthropoda;c__Insecta;o__Coleoptera;f__Cerambycidae;g__Urgleptes;s__Urgleptes signatus
100e03cc0bba03b5672b93d0f4c5002f	k__Animalia;p__Arthropoda;c__Insecta;o__Megaloptera;f__Sialidae;g__Sialis
100d8ef551af3ca1fa5659cfd3363562	k__Animalia;p__Arthropoda;c__Insecta;o__Coleoptera;f__Mycetophagidae;g__Litargus;s__Litargus tetraspilotus
1039dd65b5f26befa9521285011cc048	k__Animalia;p__Arthropoda;c__Insecta;o__Trichoptera;f__Leptoceridae;g__Ceraclea;s__Ceraclea mentiea
0ffb3523e7e16b4483fb01102fa99098	k__Animalia;p__Arthropoda;c__Insecta
1014ecea00940645fa3c7a6b4cf278df	k__Animalia;p__Arthropoda;c__Insecta;o__Coleoptera;f__Elateridae;g__Melanotus
100d9e7ed1ea4cbc4a96139d7981a98d	k__Animalia;p__Arthropoda;c__Insecta;o__Diptera;f__Culicidae;g__Culex;s__Culex territans
1018449ded7da3cfee83f22cee7d42da	k__Animalia;p__Arthropoda;c__Insecta;o__Diptera;f__Tabanidae;g__Tabanus;s__Tabanus catenatus
1021473027ef86b580b4a75a53eb6e3a	k__Animalia;p__Arthropoda;c__Insecta;o__Coleoptera;f__Cerambycidae;g__Astylopsis;s__Astylopsis sexguttata
0ff84af5cfb7b5d25e371550a16a895c	k__Animalia;p__Arthropoda;c__Insecta;o__Lepidoptera
1043147d4f27c0f32c2318ef778bf8e3	k__Animalia;p__Arthropoda;c__Insecta;o__Coleoptera;f__Hydrophilidae
1037589c54b29feb41c5f5cf26896331	k__Animalia;p__Arthropoda;c__Insecta;o__Diptera;f__Limoniidae;g__Euphylidorea;s__Euphylidorea platyphallus
102107856ae506ee178aec10009ae381	k__Animalia;p__Arthropoda;c__Insecta;o__Lepidoptera;f__Bucculatricidae;g__Bucculatrix
0f96df4fa3055e83cfdb6f200262de03	k__Animalia;p__Arthropoda;c__Insecta;o__Diptera;f__Limoniidae;g__Pseudolimnophila;s__Pseudolimnophila luteipennis
103c054c5f5ac6a43468943163048afc	k__Animalia;p__Arthropoda;c__Insecta;o__Diptera;f__Chironomidae
104aada0265d20a486a809b4d592326e	k__Animalia;p__Arthropoda;c__Insecta;o__Diptera;f__Tipulidae;g__Tipula
108a5a12bb8953543f458e3a33c296f3	k__Animalia;p__Arthropoda;c__Insecta;o__Coleoptera;f__Scarabaeidae;g__Phyllophaga;s__Phyllophaga hirsuta
109294a4f3e32ec23786e435236bb16f	k__Animalia;p__Arthropoda;c__Insecta
104536021039b70bdeb11200ebab0d32	k__Animalia;p__Arthropoda;c__Insecta;o__Megaloptera;f__Corydalidae;g__Chauliodes;s__Chauliodes rastricornis
1065ccd669535d916b688a0bb2f1819c	k__Animalia;p__Arthropoda;c__Insecta;o__Diptera;f__Chironomidae;g__Microtendipes
1096a60a6de5768a94b9cf3f3b69e892
100ee8066354cdf8f89b26112aea44f3	k__Animalia;p__Arthropoda;c__Insecta;o__Megaloptera;f__Corydalidae;g__Chauliodes;s__Chauliodes pectinicornis
10848c30c587c58d400773e3006b327a	k__Animalia;p__Arthropoda;c__Insecta;o__Coleoptera;f__Pyrochroidae;g__Dendroides
10969b7ae68cdb56c5fb6c908a130348	k__Animalia;p__Arthropoda;c__Insecta;o__Coleoptera;f__Scarabaeidae;g__Phyllophaga
1065f51e9fdf0e1148df1a0a8c55798b	k__Animalia;p__Arthropoda;c__Insecta;o__Diptera;f__Chironomidae;g__Ablabesmyia
10797b8c747ff95ae145555ee626f931	k__Animalia;p__Arthropoda;c__Insecta;o__Diptera;f__Tipulidae
107a6bce9f4b01f9ce14f3878805f7f0	k__Animalia;p__Arthropoda;c__Insecta
109ef6e02593e2cf4844a921410ba926	k__Animalia;p__Arthropoda;c__Insecta;o__Coleoptera;f__Elateridae;g__Athous;s__Athous brightwelli
1079d177eda0b61bd87e689eb59c3371	k__Animalia;p__Arthropoda;c__Insecta;o__Coleoptera;f__Cantharidae;g__Rhagonycha
0fe757598e87b80f61d11d670b501399	k__Animalia;p__Arthropoda;c__Insecta;o__Diptera;f__Calliphoridae;g__Pollenia;s__Pollenia labialis
1063b8eff5e20668983d8e84860b1cfb	k__Animalia;p__Arthropoda;c__Insecta;o__Lepidoptera;f__Depressariidae;g__Psilocorsis;s__Psilocorsis reflexella
10ab80f31c5c202718370dd0b1a8b743	k__Animalia;p__Arthropoda;c__Insecta;o__Psocodea;f__Psocidae;g__Psocus;s__Psocus leidyi
1093793058e8462b1988fb67965541dd	k__Animalia;p__Arthropoda;c__Insecta;o__Trichoptera;f__Hydropsychidae;g__Hydropsyche;s__Hydropsyche morosa
10751561e072b0400b9e6a34c96bd935	k__Animalia;p__Arthropoda;c__Insecta;o__Diptera;f__Tipulidae;g__Tipula;s__Tipula submaculata
106866132fd52b9d5c96c38bde87c51f	k__Animalia;p__Arthropoda;c__Insecta;o__Diptera;f__Culicidae;g__Ambiguous taxa;s__Ambiguous taxa
10a63b0f5161363d4c6672cf02f7c3f7	k__Animalia;p__Arthropoda;c__Insecta;o__Trichoptera;f__Hydropsychidae;g__Cheumatopsyche
10a7de68a19d392a74b9cc6817a4994e	k__Animalia;p__Arthropoda;c__Arachnida;o__Araneae;f__Linyphiidae;g__Grammonota;s__Grammonota pictilis
1068b84423274771ff960bbca2d64de6	k__Animalia;p__Arthropoda;c__Insecta;o__Lepidoptera;f__Tortricidae;g__Acleris;s__Acleris subnivana
10c7c7076316e40c13735a0a912d7d45	k__Animalia;p__Arthropoda;c__Arachnida
10b11a450d2d4583c640031a88074958	k__Animalia;p__Arthropoda;c__Insecta;o__Hemiptera;f__Cicadellidae;g__Gyponana
10bdee550d50ed0d03296277daee3e22	k__Animalia;p__Arthropoda;c__Insecta;o__Coleoptera;f__Elateridae;g__Melanotus;s__Melanotus similis
10cf28a95319e2bb6060ffd786e82d5b	k__Animalia;p__Arthropoda;c__Insecta
1088ef50c600a887babcff31c60500b9	k__Animalia;p__Arthropoda;c__Insecta
10af17961e72a580b6b82b2bcf8ce2b7	k__Animalia;p__Arthropoda;c__Insecta;o__Coleoptera;f__Scarabaeidae;g__Phyllophaga
1080d2a7e49c1856aa4ad1e2a61bbefc	k__Animalia;p__Arthropoda;c__Insecta;o__Lepidoptera;f__Crambidae;g__Udea;s__Ambiguous taxa
10be4a1a65db546518c6819a3a682de2	k__Animalia;p__Arthropoda;c__Insecta;o__Hemiptera;f__Aphididae;g__Phyllaphis;s__Phyllaphis fagi
10c7fcb204866e200a8e64d890fed2be	k__Animalia;p__Arthropoda;c__Insecta;o__Coleoptera;f__Tenebrionidae;g__Isomira
10e9857569d5952b19dd97f688330029	k__Animalia;p__Arthropoda;c__Insecta;o__Coleoptera;f__Elateridae;g__Athous
104bc27926b0bbd9e4a4b4c24cdc756d	k__Animalia;p__Arthropoda;c__Insecta;o__Hymenoptera;f__Ichneumonidae;g__Enicospilus;s__Enicospilus Janzen34
10cc2d8ad184fac7a30ab3efa6fff02b	k__Animalia;p__Arthropoda;c__Insecta;o__Diptera;f__Limoniidae;g__Ormosia;s__Ormosia affinis
10a22371edb4da005add0e870fea118b	k__Animalia;p__Arthropoda;c__Insecta;o__Diptera;f__Chloropidae
10e90bc5576ed185d0fa46e7ff86a7e2	k__Animalia;p__Arthropoda;c__Insecta
10f4463e631b708d4054346166c88a7e	k__Animalia;p__Arthropoda
10d4097863cc3bcc4a271b5af8a1b63a	k__Animalia;p__Arthropoda;c__Insecta
112325f7c3456bb365090f922fa709ad	k__Animalia;p__Arthropoda;c__Insecta
1140309c58dce5c8379c7aaff2aa81b0	k__Animalia;p__Arthropoda;c__Insecta;o__Coleoptera;f__Scarabaeidae;g__Phyllophaga
1121a9e11219e69d9e5a56378eacaa1c	k__Animalia;p__Arthropoda;c__Insecta;o__Coleoptera;f__Hydrophilidae
10e9c982e09a75f725995a5fd7afbe00	k__Animalia;p__Arthropoda;c__Insecta;o__Hymenoptera;f__Ichneumonidae;g__Netelia
1105fecf1d9c2a53e48713f25dc21ae9	k__Animalia;p__Arthropoda;c__Insecta
114c98a3510cb72ab295211f1b2a7f31	k__Animalia;p__Arthropoda;c__Insecta;o__Coleoptera;f__Scarabaeidae;g__Phyllophaga
10de11887af6b54b858aa000af309829	k__Animalia;p__Arthropoda;c__Insecta;o__Coleoptera;f__Hydrophilidae;g__Cercyon;s__Cercyon praetextatus
10ae73e86be9f6bc63a52d1ee879f84c	k__Animalia;p__Arthropoda;c__Insecta;o__Lepidoptera;f__Tortricidae;g__Clepsis
10aa8f20f5574e5a6403af1fe5deb6c7	k__Animalia;p__Arthropoda;c__Insecta;o__Lepidoptera
10ef0502c311affefefe68510211702d	k__Animalia;p__Arthropoda;c__Insecta;o__Megaloptera;f__Corydalidae;g__Chauliodes;s__Chauliodes rastricornis
109adffe38113f75fb530bb3a4c1e3b3	k__Animalia;p__Arthropoda;c__Insecta;o__Diptera;f__Chironomidae;g__Procladius
11264eb130ed7d889b489601b6f531f1	k__Animalia;p__Arthropoda;c__Insecta;o__Diptera;f__Muscidae;g__Lispocephala;s__Lispocephala alma
1142cec37645722d4592e6d1e04a9dc2	k__Animalia;p__Arthropoda;c__Insecta;o__Coleoptera;f__Scarabaeidae;g__Phyllophaga;s__Phyllophaga crenulata
10e296b571d3950eeefa14e7daa8bd03	k__Animalia;p__Arthropoda;c__Insecta;o__Diptera;f__Limoniidae;g__Erioptera
1153b82fc2ad9fca13eae283e26bea25	k__Animalia;p__Arthropoda;c__Insecta;o__Trichoptera;f__Hydropsychidae;g__Hydropsyche;s__Hydropsyche morosa
10f632731b22b2d6a89a4aca733bc076	k__Animalia;p__Arthropoda;c__Insecta;o__Diptera;f__Culicidae;g__Coquillettidia;s__Coquillettidia perturbans
1126d089b476c651ee67c498dbbcdd98	k__Animalia;p__Arthropoda;c__Insecta;o__Diptera
11612b1bbc0fe8f1da48e70eeafe8aba	k__Animalia;p__Arthropoda;c__Insecta;o__Ephemeroptera;f__Heptageniidae;g__Maccaffertium;s__Maccaffertium modestum
1178b01abd9fb48d8e6798696f4a2d97	k__Animalia;p__Arthropoda;c__Insecta;o__Ephemeroptera;f__Heptageniidae;g__Maccaffertium;s__Maccaffertium terminatum
11410182161adf424ba0aa8342431d39	k__Animalia;p__Arthropoda;c__Insecta;o__Coleoptera;f__Scirtidae;g__Scirtes;s__Scirtes tibialis
118b5ff580390dde4e38a7249c195c1f
117fbe5fe2e52ac98ccd4078799616cb	k__Animalia;p__Arthropoda;c__Insecta
118de85fabc3d7948e192c400341a6e0	k__Animalia;p__Arthropoda
113d8a46c7a404d167f2411656f04246	k__Animalia;p__Arthropoda;c__Insecta;o__Coleoptera;f__Pyrochroidae;g__Dendroides;s__Dendroides canadensis
118b041bc406335b10c7f36e613449ad	k__Animalia;p__Arthropoda;c__Insecta
1190a60bf2ff0d3900e5534eff032738	k__Animalia;p__Arthropoda;c__Insecta;o__Trichoptera;f__Hydropsychidae;g__Hydropsyche;s__Hydropsyche morosa
119fd691de5b06ab015a540d7eda0a7a	k__Animalia;p__Arthropoda;c__Insecta;o__Hemiptera;f__Cicadellidae;g__Gyponana
1150c213fb0d8fcaf2dd25b8f4a2a3cc	k__Animalia;p__Arthropoda;c__Insecta;o__Lepidoptera;f__Tortricidae;g__Argyrotaenia;s__Argyrotaenia juglandana
117bf2a58b332f10fdc83a233de19ea1	k__Animalia;p__Arthropoda;c__Insecta;o__Megaloptera;f__Corydalidae;g__Chauliodes
116fa7f08ba444d7cebd2f164d63b356	k__Animalia;p__Arthropoda;c__Insecta;o__Coleoptera;f__Pyrochroidae;g__Dendroides;s__Dendroides canadensis
1153badc866e7b99e47628c9699d157e	k__Animalia;p__Arthropoda;c__Insecta;o__Lepidoptera
119767a578fc355e03957d5970470511	k__Animalia;p__Arthropoda;c__Insecta;o__Coleoptera;f__Elateridae;g__Melanotus;s__Melanotus hyslopi
115eec980808fb6a12eb1c38d4d83f8d	k__Animalia;p__Arthropoda;c__Insecta;o__Lepidoptera
1157a7d265b4a36b2eb9d90919209a73	k__Animalia;p__Arthropoda;c__Insecta;o__Diptera;f__Empididae
116426d9984a35ee6ca327bb70a08f60	k__Animalia;p__Arthropoda;c__Insecta;o__Coleoptera;f__Pyrochroidae;g__Dendroides;s__Dendroides canadensis
11541b6dbf8add2299d8e6e00e46e19b	k__Animalia;p__Arthropoda;c__Insecta;o__Ephemeroptera;f__Caenidae;g__Caenis
11834f8f1d066cb4762a94fe23079b72	k__Animalia;p__Arthropoda;c__Insecta;o__Diptera;f__Chironomidae;g__Procladius
117183bae963134de3b804c857895525	k__Animalia;p__Arthropoda;c__Insecta;o__Lepidoptera;f__Tortricidae;g__Epinotia;s__Epinotia radicana
11adc769bf11474841f62b2246c5a8b4	k__Animalia;p__Arthropoda;c__Insecta;o__Coleoptera;f__Elateridae;g__Hemicrepidius;s__Hemicrepidius memnonius
11a9cd334e62481c916d31e64b6a5284	k__Animalia;p__Arthropoda;c__Insecta;o__Diptera
118f57742ff956ecf7dccac0b0b18c64	k__Animalia;p__Arthropoda;c__Insecta;o__Diptera;f__Culicidae
1129f474fda6dfe74ccc16f91fffed82	k__Animalia;p__Arthropoda;c__Insecta;o__Coleoptera
11bef3841b9267b2c14f14610ba314c8	k__Animalia;p__Arthropoda;c__Insecta
11d15d195796d4d23a4310dd3eacb4fd
11ab53f8caf9153a0b0716b629a5e16e	k__Animalia;p__Arthropoda;c__Insecta;o__Coleoptera;f__Synchroidae;g__Synchroa;s__Synchroa punctata
11c670747d45b72bc70f49dd1486055e	k__Animalia;p__Arthropoda;c__Insecta;o__Diptera;f__Ceratopogonidae;g__Forcipomyia
11c7b05097a277e2b7c255d5ed385ac9	k__Animalia;p__Arthropoda;c__Arachnida;o__Trombidiformes;f__Arrenuridae;g__Arrenurus
11ace8749e4aa4e50081c6a1ba7868b6	k__Animalia;p__Arthropoda;c__Insecta;o__Diptera;f__Tipulidae;g__Tipula
11c8f6a03bc63cbd4f27b760c162e435	k__Animalia;p__Arthropoda;c__Insecta;o__Hemiptera;f__Cicadidae
11de73e5db1739ea103bb05c171301e8	k__Animalia;p__Arthropoda;c__Insecta;o__Hemiptera;f__Miridae;g__Phytocoris
11c150889458f0c34f31bced5f08a9b5	k__Animalia;p__Arthropoda;c__Insecta;o__Diptera
11a90682b418eecc7e7ad760ba05ee37	k__Animalia;p__Arthropoda;c__Insecta;o__Lepidoptera;f__Tortricidae;g__Cenopis;s__Cenopis reticulatana
11ad94865bacd1efc87afc30e0a16fe9	k__Animalia;p__Arthropoda;c__Insecta;o__Lepidoptera;f__Oecophoridae;g__Epicallima;s__Epicallima argenticinctella
120181596ad6fc3daf03fc2094d1f2e7	k__Animalia;p__Arthropoda
11ca01ae5301dae6eabe7128c871a46b	k__Animalia;p__Arthropoda;c__Insecta
11e50a8f134560db8a8d2ae2b63b7378
11e20f316087a5694a6bd1f374faa18c	k__Animalia;p__Arthropoda;c__Insecta;o__Coleoptera;f__Hydrophilidae;g__Helocombus;s__Helocombus bifidus
11c7d79b279742d5af3d0d74deca2ce9	k__Animalia;p__Arthropoda;c__Insecta
11ae6cfcfe0482ad77e28210c6bf9d9c	k__Animalia;p__Arthropoda;c__Insecta;o__Diptera
11ae47b43646b7d313371b5516260e36	k__Animalia;p__Arthropoda;c__Insecta;o__Diptera;f__Limoniidae;g__Pseudolimnophila;s__Pseudolimnophila luteipennis
11fba4c34aca4d053812f2611d7b9ed0	k__Animalia;p__Arthropoda;c__Insecta;o__Coleoptera;f__Elateridae;g__Hemicrepidius;s__Hemicrepidius memnonius
11b26c40a954b011601f31d6a1010f97	k__Animalia;p__Arthropoda;c__Insecta;o__Lepidoptera;f__Erebidae;g__Ambiguous taxa;s__Ambiguous taxa
114a17896643959d4ad8c47aa02d40d5	k__Animalia;p__Arthropoda;c__Insecta;o__Lepidoptera;f__Sphingidae;g__Ceratomia;s__Ambiguous taxa
11b89f913856959f8aa4892f6b5f75c9	k__Animalia;p__Arthropoda;c__Insecta;o__Coleoptera;f__Pyrochroidae;g__Dendroides;s__Dendroides canadensis
120de933fe18f3a45b325dde418a0c75	k__Animalia;p__Arthropoda;c__Insecta
11af73661ef6798f6ea0a24439afdb28	k__Animalia;p__Arthropoda;c__Insecta;o__Lepidoptera;f__Gelechiidae;g__Gnorimoschema;s__Gnorimoschema jocelynae
120220f4f141f4d4a51121d3cb250a5e	k__Animalia;p__Arthropoda;c__Insecta;o__Coleoptera;f__Scarabaeidae;g__Phyllophaga;s__Phyllophaga anxia
11d0b4a75ec66e9bbe87ed8c10582602	k__Animalia;p__Arthropoda;c__Insecta;o__Diptera;f__Limoniidae
11d84dde15092b49f1b43b4029ab3afa	k__Animalia;p__Arthropoda;c__Insecta;o__Diptera;f__Limoniidae
11e748a525f75f587f5b3a2ef75f640f	k__Animalia;p__Arthropoda;c__Insecta;o__Diptera;f__Limoniidae;g__Molophilus
12143bc67a9e00b3bddd140e46e4fbfb	k__Animalia;p__Arthropoda;c__Insecta;o__Coleoptera;f__Elateridae;g__Melanotus
1184afe9b7e1411f336a88dfd00fc1da	k__Animalia;p__Arthropoda;c__Insecta;o__Diptera;f__Anisopodidae;g__Sylvicola;s__Sylvicola alternatus
123257d03a3d581b9cd78287d774a582	k__Animalia;p__Arthropoda;c__Arachnida;o__Araneae;f__Philodromidae;g__Philodromus;s__Philodromus keyserlingi
11f8dea5187fccf910dd726c719038bf	k__Animalia;p__Arthropoda;c__Insecta;o__Megaloptera;f__Corydalidae;g__Chauliodes;s__Chauliodes pectinicornis
12449f5722286582fe5035868f676b26	k__Animalia;p__Arthropoda;c__Insecta;o__Coleoptera;f__Elateridae;g__Ampedus;s__Ampedus auripes
12334db96c1c3991ce9142a7421c36f4	k__Animalia;p__Arthropoda;c__Insecta;o__Hemiptera;f__Cicadellidae;g__Gyponana;s__Gyponana quebecensis
1210273bb631d59fd54ed94dca62a56a	k__Animalia;p__Arthropoda;c__Insecta
11e7b6df3cc94d500c6bf46818b42a0e	k__Animalia;p__Arthropoda;c__Insecta;o__Lepidoptera;f__Tortricidae;g__Ancylis;s__Ambiguous taxa
12053238a977f382a7339a3228c8bb83	k__Animalia;p__Arthropoda;c__Insecta;o__Coleoptera;f__Gyrinidae;g__Gyrinus;s__Gyrinus pugionis
122cb30f4a106e36d02c8f5816699595	k__Animalia;p__Arthropoda;c__Insecta;o__Coleoptera;f__Scarabaeidae;g__Phyllophaga
1236653f06f43600dd900ca0761ea4cd	k__Animalia;p__Arthropoda;c__Insecta;o__Ephemeroptera;f__Caenidae;g__Caenis
123fbd60650c116c3b5cb978ee21883f	k__Animalia;p__Arthropoda;c__Arachnida;o__Trombidiformes;f__Tetranychidae;g__Tetranychus;s__Tetranychus urticae
126f46529e1bef6b68aa5dead35b64f6	k__Animalia;p__Arthropoda
123f67f08d06c2d92ccc56d0157e6f36	k__Animalia;p__Arthropoda;c__Insecta;o__Diptera;f__Chironomidae;g__Tanytarsus
120651e72a26ab5167ae6a7a855805cc	k__Animalia;p__Arthropoda;c__Insecta;o__Lepidoptera;f__Tortricidae;g__Choristoneura;s__Choristoneura fractivittana
1267cbd362e5fd98b4afda6863df9f23
123950dd8db5d5efd3f81d7381ba683b	k__Animalia;p__Arthropoda;c__Insecta;o__Diptera;f__Tabanidae;g__Chrysops;s__Ambiguous taxa
12472b3cfd660bdf1f69a2aa6cd7b973	k__Animalia;p__Arthropoda;c__Insecta;o__Diptera;f__Limoniidae;g__Atarba;s__Atarba picticornis
1256e433db4e0ae931fbf072b415fd0f	k__Animalia;p__Arthropoda;c__Insecta;o__Coleoptera;f__Elateridae;g__Melanotus;s__Melanotus morosus
1210d95c4263600af29dc79df7e2137f	k__Animalia;p__Arthropoda;c__Insecta;o__Lepidoptera
129778c8e844bed04c1422b5a25ad7a5	k__Animalia;p__Arthropoda;c__Insecta;o__Coleoptera;f__Scarabaeidae;g__Phyllophaga
1231d147df39b719ba80a6c67f1ac354	k__Animalia;p__Arthropoda;c__Insecta;o__Diptera;f__Limoniidae;g__Pseudolimnophila;s__Pseudolimnophila luteipennis
124aff67266de4966a24f0babe15a07e	k__Animalia;p__Arthropoda;c__Insecta;o__Neuroptera;f__Coniopterygidae
125a7e25620ced220c4dc023ec27a8e4	k__Animalia;p__Arthropoda;c__Insecta;o__Diptera;f__Chironomidae;g__Pseudochironomus;s__Pseudochironomus sp. JM-2006
125ee93db7e266040ea82cda71bc6c8a	k__Animalia;p__Arthropoda;c__Insecta;o__Diptera;f__Tachinidae;g__Strongygaster
12758a2f3c5db7ee826a916493970ed9	k__Animalia;p__Arthropoda;c__Insecta;o__Coleoptera;f__Pyrochroidae;g__Dendroides;s__Dendroides canadensis
12b82d8b480ab2dfc13a76daf704f254	k__Animalia;p__Arthropoda;c__Insecta;o__Coleoptera;f__Elateridae;g__Hemicrepidius;s__Hemicrepidius memnonius
124a5628b8403ce7ac1c4ce3a2a77191	k__Animalia;p__Arthropoda;c__Insecta;o__Lepidoptera
1270fa2616db6ae6ba463d032179031c	k__Animalia;p__Arthropoda;c__Insecta;o__Diptera;f__Limoniidae;g__Pseudolimnophila;s__Pseudolimnophila luteipennis
12b472ca87f82d94364330e4b3739093
12b2b2930c293fc0994343646ea9da9f	k__Animalia;p__Arthropoda;c__Arachnida;o__Araneae;f__Dictynidae;g__Emblyna;s__Emblyna annulipes
124989247cfcd26473b021c7e35fdecf	k__Animalia;p__Arthropoda;c__Insecta;o__Lepidoptera
12c04e9ccd75724608379f2611fb2a54	k__Animalia;p__Arthropoda;c__Insecta;o__Ephemeroptera;f__Heptageniidae;g__Leucrocuta;s__Leucrocuta maculipennis
12e1cc2dfd1c07a25ed251133e51634f
12abe8f980d15a5079ba0c11b026de88	k__Animalia;p__Arthropoda;c__Insecta;o__Coleoptera;f__Pyrochroidae;g__Dendroides;s__Dendroides canadensis
12a2110edac7748fc961e0d76adafafe	k__Animalia;p__Arthropoda;c__Insecta;o__Diptera;f__Tipulidae;g__Nephrotoma;s__Nephrotoma ferruginea
12813bdb742c420501a9587afdb0eb95	k__Animalia;p__Arthropoda;c__Insecta;o__Coleoptera;f__Coccinellidae;g__Myzia;s__Myzia pullata
12b9d0df5f94406cbe477a57acc78f4a	k__Animalia;p__Arthropoda;c__Insecta;o__Hemiptera;f__Cicadidae
12d0a3e44fd84d31345b60beef782a8e	k__Animalia;p__Arthropoda;c__Insecta;o__Ephemeroptera;f__Caenidae;g__Caenis
12d10dbefcf3be1581a75998379790b9	k__Animalia;p__Arthropoda;c__Insecta;o__Hemiptera;f__Cicadellidae;g__Gyponana;s__Gyponana cacumina
128921f70e2d58d3e8b6e115a25eea10	k__Animalia;p__Arthropoda;c__Insecta;o__Lepidoptera;f__Depressariidae;g__Psilocorsis;s__Psilocorsis reflexella
12c6b501efd9262511da249e6e018376	k__Animalia;p__Arthropoda;c__Insecta;o__Ephemeroptera;f__Siphlonuridae;g__Siphlonurus;s__Siphlonurus alternatus
12e42b9fce847feb065cb7f88bfb73df	k__Animalia;p__Arthropoda;c__Insecta;o__Ephemeroptera;f__Heptageniidae;g__Stenonema;s__Stenonema femoratum
1282ac3ca24a0de384e65acc3d313c05	k__Animalia;p__Arthropoda;c__Insecta;o__Lepidoptera;f__Noctuidae;g__Hyppa;s__Hyppa xylinoides
12bb852fbada5cd81f6e1f192706c39c	k__Animalia;p__Arthropoda;c__Insecta;o__Coleoptera
12b0c4cb8ba51bbeae84673695b25736	k__Animalia;p__Arthropoda;c__Insecta;o__Diptera;f__Sphaeroceridae;g__Leptocera;s__Leptocera erythrocera
12f7c7a9b5dfbe8625b041bca0713346	k__Animalia;p__Arthropoda;c__Insecta;o__Diptera;f__Chironomidae;g__Chironomus
13214f32772875e5efb1e0cdee186214	k__Animalia;p__Arthropoda;c__Insecta;o__Coleoptera;f__Hydrophilidae;g__Helocombus;s__Helocombus bifidus
122b95313ceb53f76c1459fc1f625f3d	k__Animalia;p__Arthropoda;c__Insecta;o__Lepidoptera
12d7f441913a4fc168af3bf330d6bcb5	k__Animalia;p__Arthropoda;c__Insecta;o__Lepidoptera;f__Erebidae;g__Hypena;s__Hypena scabra
13029ce1e293d489337b3d1d834fc4c2	k__Animalia;p__Arthropoda;c__Insecta;o__Trichoptera
13235e32c876fdd2e5f5136f9c96f359	k__Animalia;p__Arthropoda;c__Insecta;o__Coleoptera;f__Elateridae;g__Melanotus
13025f04329bac4dca91dd4d038bf633	k__Animalia;p__Arthropoda;c__Insecta;o__Diptera;f__Tipulidae
13112d7582a661fd27dd46b91ba46445	k__Animalia;p__Arthropoda;c__Insecta;o__Diptera;f__Ceratopogonidae;g__Palpomyia
12fb0bf07ff48ace6c99c4b4cba71520	k__Animalia;p__Arthropoda;c__Insecta;o__Diptera;f__Limoniidae;g__Pseudolimnophila;s__Pseudolimnophila luteipennis
12e60344da965b91e280fc7914ceb7dd	k__Animalia;p__Arthropoda;c__Insecta;o__Lepidoptera;f__Blastobasidae;g__Blastobasis;s__Blastobasis glandulella
12f6c854e0f6e3d0aa228707820244a0	k__Animalia;p__Arthropoda;c__Insecta;o__Lepidoptera
12e97f1f0035462dc73782ffa2c68aff	k__Animalia;p__Arthropoda;c__Insecta;o__Lepidoptera;f__Erebidae;g__Hyphantria;s__Hyphantria cunea
132f6e5aadf00faea7cdc07d33b9c106	k__Animalia;p__Arthropoda;c__Insecta;o__Megaloptera;f__Corydalidae;g__Chauliodes;s__Chauliodes pectinicornis
135943d76477fe395bb8ca00bb6d2cfc	k__Animalia;p__Arthropoda;c__Insecta
13056df3f30cd9f29714881b1b934470	k__Animalia;p__Arthropoda;c__Insecta;o__Diptera;f__Limoniidae;g__Pseudolimnophila;s__Pseudolimnophila luteipennis
131dedfcc47e889f918f17d12a50550c	k__Animalia;p__Arthropoda;c__Insecta;o__Coleoptera;f__Brentidae;g__Arrhenodes;s__Arrhenodes minutus
130398046c959396a885566d5e3d5315	k__Animalia;p__Arthropoda;c__Insecta;o__Diptera;f__Chironomidae;g__Ablabesmyia
13182d02caa1e75254b8b4eaa26c8b5c	k__Animalia;p__Arthropoda;c__Insecta;o__Lepidoptera;f__Limacodidae;g__Tortricidia;s__Ambiguous taxa
135f424579747408088a8a9b8f8c87bb	k__Animalia;p__Arthropoda;c__Insecta
1361efb88eaff9c08e90485e035608c3	k__Animalia;p__Arthropoda;c__Insecta;o__Coleoptera;f__Scarabaeidae;g__Phyllophaga
13469079d41808b4164a7de028d56a5a	k__Animalia;p__Arthropoda;c__Insecta;o__Hymenoptera
13600c344c5b7470426716719e7094b3	k__Animalia;p__Arthropoda;c__Insecta;o__Trichoptera;f__Leptoceridae;g__Ceraclea;s__Ceraclea mentiea
12a149df2e81f0a065d8f9555dc42d37	k__Animalia;p__Arthropoda;c__Insecta;o__Lepidoptera;f__Gelechiidae;g__Coleotechnites;s__Coleotechnites piceaella
13397971f64e2668d3ee1d75acf9ae00	k__Animalia;p__Arthropoda;c__Insecta;o__Lepidoptera;f__Crambidae;g__Eoparargyractis;s__Eoparargyractis plevie
1336845dd2eae900aa2b0743fe58ca11	k__Animalia;p__Arthropoda;c__Insecta;o__Diptera;f__Culicidae;g__Coquillettidia;s__Coquillettidia perturbans
132145eb0c355d36d16ecec787c370fd	k__Animalia;p__Arthropoda;c__Insecta;o__Diptera;f__Limoniidae;g__Pseudolimnophila;s__Pseudolimnophila luteipennis
1347434c4bc7ce544cd90a41df1486b2	k__Animalia;p__Arthropoda;c__Insecta
12a47f39b8cab1441bc805bd6706069d	k__Animalia;p__Arthropoda;c__Insecta;o__Diptera;f__Chironomidae;g__Ablabesmyia;s__Ablabesmyia americana
136b2ee1c9d7823d560cebe443c9a464	k__Animalia;p__Arthropoda;c__Insecta;o__Coleoptera;f__Ptinidae;g__Oligomerus;s__Oligomerus obtusus
138c70a0b1355c2df77c47c24b32de97	k__Animalia;p__Arthropoda;c__Insecta;o__Coleoptera;f__Elateridae;g__Ampedus;s__Ampedus phoenicopterus
13793c61f6abd0e3f0aced17fbb42e06	k__Animalia;p__Arthropoda;c__Insecta;o__Ephemeroptera;f__Heptageniidae;g__Maccaffertium;s__Maccaffertium terminatum
134ec88b3ab6e584e520ad33f609fb64	k__Animalia;p__Arthropoda;c__Insecta;o__Diptera;f__Culicidae;g__Aedes;s__Aedes provocans
1391c8ed2837c114d502a45139865737	k__Animalia;p__Arthropoda;c__Insecta
13614a602369becba913228a8caf74ab	k__Animalia;p__Arthropoda;c__Insecta;o__Hemiptera;f__Cicadellidae;g__Gyponana
13524070ec6e046e5f6a255c44cf2775	k__Animalia;p__Arthropoda;c__Insecta;o__Diptera;f__Chironomidae
13741ad2a10befe00ba6bdd64396ab47	k__Animalia;p__Arthropoda;c__Insecta;o__Megaloptera;f__Corydalidae;g__Chauliodes;s__Chauliodes pectinicornis
13ad90160ececbcdc105c4790a628d79	k__Animalia;p__Arthropoda;c__Insecta;o__Coleoptera;f__Scarabaeidae;g__Phyllophaga;s__Phyllophaga hirsuta
13bfbd9ce8a82a20113bb87af45e8de9	k__Animalia;p__Arthropoda
13768f34a2b146e756f566300f2f0b23	k__Animalia;p__Arthropoda;c__Insecta;o__Hemiptera;f__Gerridae;g__Rheumatobates;s__Rheumatobates rileyi
137415ba3097eda655a97f4541364b95	k__Animalia;p__Arthropoda;c__Insecta
12f7a4dfd4b07c353595d11f16b64286	k__Animalia;p__Arthropoda;c__Insecta;o__Diptera;f__Empididae
1386f8c55034a95579d777d77ee20aac	k__Animalia;p__Arthropoda;c__Insecta;o__Coleoptera;f__Scarabaeidae;g__Serica;s__Serica georgiana
13a52675599088d8e6f763753f14aa13	k__Animalia;p__Arthropoda;c__Insecta;o__Trichoptera;f__Sericostomatidae;g__Agarodes;s__Ambiguous taxa
13c02838b6c4a600db8ea14cd34279ed	k__Animalia;p__Arthropoda
13baa7fbdc69555854ed15a5b9b13c3d	k__Animalia;p__Arthropoda;c__Insecta;o__Coleoptera;f__Scarabaeidae;g__Phyllophaga
136b22a03c0aec93b842eb23cf74443f	k__Animalia;p__Arthropoda;c__Insecta;o__Coleoptera;f__Pyrochroidae;g__Dendroides;s__Dendroides canadensis
13aad5a0567c86dbf95fcf009bfce8aa	k__Animalia;p__Arthropoda;c__Arachnida;o__Araneae;f__Theridiidae;g__Wamba;s__Wamba crispulus
13e2b651b35289ed206f3d9a986b4f92
13701ca8e6b99a0fb7c00ef078664b67	k__Animalia;p__Arthropoda;c__Insecta;o__Diptera;f__Chironomidae;g__Procladius
13746ca22fd817b163a3211ef13b3f6b	k__Animalia;p__Arthropoda;c__Insecta;o__Diptera;f__Tipulidae;g__Tipula
139c23366cf5c0a1b9ee1a1b35075ebe	k__Animalia;p__Arthropoda;c__Insecta;o__Lepidoptera;f__Gracillariidae
13f7b920dd8b107a9b8ebd4a45c0e011	k__Animalia;p__Arthropoda;c__Arachnida;o__Trombidiformes;f__Pionidae;g__Piona
13e7c3e5f806f1ee288d2fdf57a470b8	k__Animalia;p__Arthropoda;c__Insecta
13f9e5655ff08e9fe8eee3d452712049	k__Animalia;p__Arthropoda
1385c880de82de909941ecad66214833	k__Animalia;p__Arthropoda;c__Insecta;o__Lepidoptera;f__Erebidae;g__Idia;s__Ambiguous taxa
13c04fc9f1216f20f598377de56b4b9a	k__Animalia;p__Arthropoda;c__Insecta;o__Coleoptera;f__Pyrochroidae;g__Dendroides;s__Dendroides canadensis
13e840b94e9e44c4586913145f3ffc2e	k__Animalia;p__Arthropoda;c__Insecta;o__Coleoptera;f__Scarabaeidae;g__Phyllophaga
13fd4e4fa49fcb5ff07549e5e45c23f1
13ef19285dfa5b8075398a7970bfc08b	k__Animalia;p__Arthropoda;c__Insecta;o__Hemiptera;f__Cicadellidae;g__Nesophrosyne
13f815fe8c5a954f71c70f4fefda0844	k__Animalia;p__Arthropoda;c__Arachnida;o__Trombidiformes;f__Pionidae;g__Piona
13af746fd6534825531468cbe6937725	k__Animalia;p__Arthropoda;c__Insecta;o__Psocodea;f__Lachesillidae;g__Lachesilla;s__Lachesilla pedicularia
13ec1616df0b2ecf07774912a26792ed	k__Animalia;p__Arthropoda;c__Insecta;o__Hemiptera;f__Cicadellidae;g__Gyponana
13e7cd4613fe8e2a4b8c5bd9851fa8d2	k__Animalia;p__Arthropoda;c__Insecta;o__Ephemeroptera;f__Heptageniidae;g__Maccaffertium;s__Maccaffertium mediopunctatum
1351291e85fddedd6f274098d8131237	k__Animalia;p__Arthropoda;c__Insecta;o__Diptera;f__Chironomidae
13d81ac35c34140b1558801b2073d363	k__Animalia;p__Arthropoda;c__Insecta;o__Diptera;f__Chironomidae
13ad29664abcc37e0587761b86bfea98	k__Animalia;p__Arthropoda;c__Insecta;o__Lepidoptera;f__Noctuidae;g__Agrotis;s__Agrotis ipsilon
13e6d90c4bf04999489f52d8047912ea	k__Animalia;p__Arthropoda;c__Insecta;o__Blattodea;f__Ectobiidae;g__Parcoblatta
13d44277432a57aae6364daa654ddec0	k__Animalia;p__Arthropoda;c__Insecta;o__Neuroptera;f__Hemerobiidae;g__Wesmaelius;s__Wesmaelius longifrons
13d22889fbcc4c00c426138797a0c42d	k__Animalia;p__Arthropoda;c__Insecta;o__Lepidoptera;f__Tischeriidae;g__Coptotriche;s__Coptotriche badiiella
13c2959f4d0b7a8c66f857ebecfbd0b7	k__Animalia;p__Arthropoda;c__Insecta
13f4621fbb5bd16e4416c8622d13870a	k__Animalia;p__Arthropoda;c__Insecta;o__Diptera;f__Chironomidae
1404dac2b1e4ff12b57a1566d9d54ac6	k__Animalia;p__Arthropoda;c__Insecta;o__Coleoptera;f__Pyrochroidae
140857578e2ea185f818a7d4defd1f5a	k__Animalia;p__Arthropoda;c__Insecta
13e0f58b06b1d8c8f714bd96fa6062f0	k__Animalia;p__Arthropoda;c__Insecta;o__Lepidoptera;f__Tortricidae;g__Argyrotaenia;s__Argyrotaenia mariana
140f404c7683acfd7a9f4ebb9ba125e4	k__Animalia;p__Arthropoda;c__Insecta;o__Diptera;f__Culicidae;g__Aedes;s__Aedes provocans
140709dda8cec8541b9e8144ac03bcfd	k__Animalia;p__Arthropoda;c__Insecta;o__Coleoptera;f__Scirtidae;g__Scirtes;s__Scirtes tibialis
14562069958b2cecffea9f844a7a9d3e	k__Animalia;p__Arthropoda;c__Insecta;o__Coleoptera;f__Scarabaeidae;g__Phyllophaga
14208bc275a9d0d69a9292f2b4a5d38b	k__Animalia;p__Arthropoda;c__Insecta;o__Diptera;f__Psychodidae;g__Psychoda;s__Psychoda alternata
140715c27dbb886b8ef9681e67d0bf75	k__Animalia;p__Arthropoda;c__Insecta;o__Diptera;f__Chironomidae;g__Ablabesmyia;s__Ablabesmyia americana
14298400ac88e4b9e4d471f742e50269	k__Animalia;p__Arthropoda;c__Insecta;o__Diptera
142927e4e3b5000649a362ba86ac2bb8	k__Animalia;p__Arthropoda;c__Insecta
144f86a5c4ae5c9de9d352d864778194	k__Animalia;p__Arthropoda;c__Insecta;o__Trichoptera;f__Hydropsychidae;g__Hydropsyche;s__Hydropsyche betteni
144940d0ac970fe221ee9bca859b0d4c	k__Animalia;p__Arthropoda;c__Insecta;o__Diptera;f__Chaoboridae;g__Chaoborus
13a16573f73ce93b9ce94ff412999ea0	k__Animalia;p__Arthropoda;c__Insecta;o__Lepidoptera;f__Geometridae;g__Macaria;s__Ambiguous taxa
14564fb527774958c1a4bb1db802ed9f	k__Animalia;p__Arthropoda;c__Insecta;o__Trichoptera;f__Leptoceridae;g__Triaenodes;s__Triaenodes connatus
140fe0a1b948b39253d95a9e792515c0	k__Animalia;p__Arthropoda;c__Insecta;o__Lepidoptera;f__Tortricidae
146ee77d3e8052ffb545164983ae38b3	k__Animalia;p__Arthropoda;c__Insecta;o__Coleoptera;f__Scarabaeidae;g__Phyllophaga
140b914ee5fb7fab51ce432dcdd4f794	k__Animalia;p__Arthropoda;c__Insecta;o__Lepidoptera;f__Tortricidae;g__Cydia;s__Cydia latiferreana
145ba2ea680b07912b59d1a3b5174c52	k__Animalia;p__Arthropoda;c__Insecta;o__Diptera;f__Culicidae;g__Aedes;s__Aedes provocans
142a836fa230a0e3fb049ce772f71c9c	k__Animalia;p__Arthropoda;c__Insecta;o__Lepidoptera;f__Depressariidae;g__Depressaria;s__Ambiguous taxa
1444be5a5fdd75be12a8592116ee6cc6	k__Animalia;p__Arthropoda;c__Insecta;o__Diptera;f__Chironomidae;g__Orthocladius
14324e86ed097550c25a0167bab11d78	k__Animalia;p__Arthropoda;c__Insecta;o__Lepidoptera;f__Geometridae;g__Eufidonia;s__Eufidonia convergaria
1497e20ba619bed9588dfb688ddcae98	k__Animalia;p__Arthropoda;c__Insecta;o__Coleoptera;f__Scarabaeidae;g__Phyllophaga;s__Phyllophaga fraterna
143fc0a61757a3592a104e4edf39a04a	k__Animalia;p__Arthropoda;c__Insecta;o__Diptera;f__Limoniidae
14407ae6259d2b7169fc8653888ee7a3	k__Animalia;p__Arthropoda;c__Insecta;o__Diptera;f__Chaoboridae;g__Chaoborus;s__Chaoborus punctipennis
145c42c77d0681a80cda9ffce4e6aaab	k__Animalia;p__Arthropoda;c__Insecta
1464b248a31926de0db497b42da615ac	k__Animalia;p__Arthropoda;c__Insecta
14c408a50c11b5d60c31499d50aff4a1	k__Animalia;p__Arthropoda;c__Insecta;o__Coleoptera;f__Scarabaeidae;g__Phyllophaga
149ec1a9535bb3e4644035f1d9cd1431	k__Animalia;p__Arthropoda;c__Insecta;o__Trichoptera;f__Hydropsychidae;g__Hydropsyche;s__Hydropsyche phalerata
14886cc3522875fdb29ab55c86962f09	k__Animalia;p__Arthropoda;c__Insecta;o__Diptera;f__Culicidae;g__Aedes;s__Aedes albopictus
14612f1cfeffd5bfae1bbcf515fac61b	k__Animalia;p__Arthropoda;c__Insecta;o__Lepidoptera;f__Noctuidae;g__Anathix;s__Anathix puta
14a529450940a59e218b1962597fb240	k__Animalia;p__Arthropoda;c__Insecta;o__Trichoptera;f__Phryganeidae;g__Ptilostomis;s__Ptilostomis ocellifera
14d75190137feb45a204ebf62afcdf9e	k__Animalia;p__Arthropoda;c__Insecta;o__Hemiptera;f__Miridae;g__Deraeocoris
14b4ab78020fd39641d0356d05efa494	k__Animalia;p__Arthropoda;c__Insecta
14768d527945ea424164d870ae9ad599	k__Animalia;p__Arthropoda;c__Insecta;o__Diptera;f__Chironomidae
14e571b23fcdf702d558a709cfcf7440
1496f4cba57507722bc120ade0157b6c	k__Animalia;p__Arthropoda;c__Insecta;o__Diptera;f__Limoniidae
146dfcd3baff6a1d025a1a376bf717c7	k__Animalia;p__Arthropoda;c__Insecta;o__Coleoptera;f__Coccinellidae;g__Chilocorus;s__Chilocorus stigma
14a32aa9262abab9302681822e6549dd	k__Animalia;p__Arthropoda;c__Insecta;o__Coleoptera;f__Pyrochroidae;g__Dendroides;s__Dendroides concolor
14b354b23d628277a89d17f02737eaea	k__Animalia;p__Arthropoda;c__Insecta;o__Diptera;f__Tipulidae;g__Tipula
14efdb1d177e189abb55d4ac749de814	k__Animalia;p__Arthropoda;c__Insecta;o__Coleoptera;f__Scarabaeidae;g__Phyllophaga
142ff524aacf5fe74698f0f974f6a610	k__Animalia;p__Arthropoda;c__Insecta;o__Lepidoptera;f__Sphingidae;g__Deidamia;s__Deidamia inscriptum
14d05aadda9acb55f19e71f4ff257be3	k__Animalia;p__Arthropoda;c__Insecta;o__Diptera;f__Tipulidae;g__Nephrotoma;s__Nephrotoma ferruginea
143d7307511226a862dd064e2a8daf41	k__Animalia;p__Arthropoda;c__Insecta;o__Coleoptera;f__Cerambycidae;g__Monochamus;s__Monochamus carolinensis
14cfe2878dc513cb4f16096958db6e27	k__Animalia;p__Arthropoda;c__Insecta;o__Megaloptera;f__Sialidae;g__Sialis;s__Sialis velata
14f7accbcb0abc51f022464ae53509c3	k__Animalia;p__Arthropoda;c__Insecta
150267be39d46bfe5add13e138bfc385	k__Animalia;p__Arthropoda;c__Insecta;o__Coleoptera;f__Scarabaeidae;g__Phyllophaga
14e8b28979f83c733ae19a06dcd03bd9	k__Animalia;p__Arthropoda;c__Insecta;o__Ephemeroptera;f__Ephemeridae;g__Hexagenia;s__Hexagenia limbata
14d14bef0f922ee8c0b4da10e8ea7183	k__Animalia;p__Arthropoda;c__Insecta;o__Diptera;f__Chironomidae;g__Tanytarsus;s__Tanytarsus mendax
14dbfd6b69bc7fb7bd536e9bcb56bdaf	k__Animalia;p__Arthropoda;c__Insecta;o__Diptera;f__Chironomidae
150e9c7c6884deb23b13cf6b738e649e	k__Animalia;p__Arthropoda;c__Insecta;o__Hemiptera;f__Miridae;g__Phytocoris;s__Phytocoris conspurcatus
14fb1cf2d3fa1a02e275993264b98289	k__Animalia;p__Arthropoda;c__Arachnida;o__Araneae;f__Linyphiidae;g__Grammonota;s__Grammonota pictilis
14a4717a263b87eb692630377f58670d	k__Animalia;p__Arthropoda;c__Insecta;o__Hymenoptera;f__Ichneumonidae;g__Enicospilus
14e36b29b9e7491b7e3f178e3c6cddb5	k__Animalia;p__Arthropoda;c__Insecta;o__Diptera
14d67b221c379705a38becf92bf6130c	k__Animalia;p__Arthropoda;c__Insecta;o__Diptera;f__Chaoboridae;g__Chaoborus;s__Chaoborus punctipennis
1439616da1514d621ebac1c8fd79aeaa	k__Animalia;p__Arthropoda;c__Insecta
14d8a608745ed8e9fb614f958b365d4b	k__Animalia;p__Arthropoda;c__Insecta;o__Lepidoptera
14f5980fbe8d3dea0c316e1fa5df0de7	k__Animalia;p__Arthropoda;c__Insecta;o__Diptera
14d4130aff125d7c2d3ddac0d7f54bb2	k__Animalia;p__Arthropoda;c__Insecta;o__Lepidoptera
152e0e3337c47f86c18a60295a4a49c4	k__Animalia;p__Arthropoda;c__Insecta;o__Trichoptera;f__Leptoceridae;g__Ceraclea;s__Ceraclea mentiea
1512416d0e6016e9b6f7fd9c417bfcae	k__Animalia;p__Arthropoda;c__Insecta;o__Diptera
153347565117241f3c5cf51f7810af09	k__Animalia;p__Arthropoda;c__Insecta;o__Coleoptera;f__Scarabaeidae;g__Phyllophaga
1534257d830bf7a859766437ee972506	k__Animalia;p__Arthropoda;c__Insecta;o__Coleoptera;f__Lucanidae
14f79b785c7cb9851e9f4f9afc0eca9c	k__Animalia;p__Arthropoda;c__Insecta;o__Lepidoptera
14e8bcaa73949b1ce46aa0d563b11b8e	k__Animalia;p__Arthropoda;c__Insecta;o__Lepidoptera
14f3ab7105c00bafdd25f5afc40eec16	k__Animalia;p__Arthropoda;c__Insecta;o__Diptera;f__Limoniidae;g__Pseudolimnophila;s__Pseudolimnophila luteipennis
15026701e67c14acc6da34251e1b8ec4	k__Animalia;p__Arthropoda;c__Insecta;o__Coleoptera;f__Pyrochroidae;g__Dendroides;s__Dendroides canadensis
153a1bbda2202ed70bb7bd47ff4b4b51	k__Animalia;p__Arthropoda;c__Insecta;o__Coleoptera;f__Silphidae;g__Necrodes;s__Necrodes surinamensis
14f8549f93992b64a4b4eacc1e858bdd	k__Animalia;p__Arthropoda;c__Insecta;o__Coleoptera;f__Pyrochroidae;g__Dendroides;s__Dendroides concolor
1535f45412b5318ecb725de0bda8d6a6	k__Animalia;p__Arthropoda;c__Insecta;o__Coleoptera;f__Scarabaeidae;g__Phyllophaga;s__Phyllophaga anxia
153f4bb8536ed8df2a55f89a6bdc031c	k__Animalia;p__Arthropoda;c__Insecta;o__Diptera;f__Chironomidae
153b8de33231a3512d363e6288783ded	k__Animalia;p__Arthropoda;c__Insecta;o__Hemiptera;f__Aphididae;g__Ambiguous taxa;s__Ambiguous taxa
15234136261edbe98f75ca2725be338a	k__Animalia;p__Arthropoda;c__Insecta
1531c9a55e363e3d2be939d6dddc6f9c	k__Animalia;p__Arthropoda;c__Insecta;o__Hymenoptera;f__Ichneumonidae
1576adbf7e331cb13735b4b2b74919c7	k__Animalia;p__Arthropoda;c__Insecta;o__Coleoptera;f__Scarabaeidae;g__Phyllophaga
15783b9c34770bf0d9f3300cd7fc60b9	k__Animalia;p__Arthropoda;c__Insecta;o__Coleoptera;f__Scarabaeidae;g__Phyllophaga
1544aa3432670d54d98013039ce63829	k__Animalia;p__Arthropoda;c__Insecta;o__Ephemeroptera;f__Heptageniidae;g__Maccaffertium;s__Maccaffertium terminatum
156f68baa1aedad3990843e0a66c4b9d	k__Animalia;p__Arthropoda;c__Insecta
1520ef759e7f1815b1bf0cf1fc5df139	k__Animalia;p__Arthropoda;c__Insecta;o__Diptera;f__Culicidae;g__Aedes;s__Aedes canadensis
156f694cdb4cfdbd2a6a43fcd0a46efe	k__Animalia;p__Arthropoda;c__Insecta;o__Coleoptera;f__Elateridae;g__Melanotus
1568e800415ebfece4085c6580d412f5	k__Animalia;p__Arthropoda;c__Insecta;o__Diptera;f__Limoniidae
153aaea70c1b4143728ccad74296a629	k__Animalia;p__Arthropoda;c__Insecta;o__Diptera;f__Limoniidae;g__Pseudolimnophila;s__Pseudolimnophila luteipennis
15624801b2ea5e6251daf0d614cf7750	k__Animalia;p__Arthropoda;c__Insecta;o__Diptera;f__Sciaridae;g__Pseudolycoriella
154957c3eda05b3d1e3fedcd9adc5247	k__Animalia;p__Arthropoda;c__Insecta;o__Lepidoptera;f__Tortricidae;g__Epinotia;s__Epinotia solicitana
15615789fe6f35cb1cf92d0eacb2ef56	k__Animalia;p__Arthropoda;c__Insecta;o__Psocodea;f__Amphipsocidae
15bce3158b78d3e10ad8b787e9a43588
15503a5641297b14ecafbbe28e75488b	k__Animalia;p__Arthropoda;c__Insecta;o__Diptera;f__Chaoboridae;g__Chaoborus;s__Chaoborus punctipennis
15abc8a40ab89895750056a2f383020e	k__Animalia;p__Arthropoda;c__Insecta;o__Coleoptera;f__Scarabaeidae;g__Phyllophaga;s__Phyllophaga drakii
153fc24d8992a2e0a2a62de47727efc9	k__Animalia;p__Arthropoda;c__Insecta;o__Diptera;f__Limoniidae;g__Pseudolimnophila;s__Pseudolimnophila luteipennis
1595a61debf8cc5ea5676a2b9245165a	k__Animalia;p__Arthropoda;c__Insecta;o__Diptera;f__Tipulidae;g__Tipula
15e41088cdaa6fcf33431000694fa19a	k__Animalia;p__Arthropoda;c__Insecta;o__Coleoptera;f__Scarabaeidae;g__Diplotaxis
159f95b9e5d3489a5bfed93177a444b6	k__Animalia;p__Arthropoda;c__Insecta;o__Trichoptera;f__Leptoceridae;g__Ceraclea;s__Ceraclea transversa
158625d75a3e5672915b5b7dde4ad6a3	k__Animalia;p__Arthropoda;c__Insecta;o__Megaloptera;f__Corydalidae;g__Chauliodes;s__Chauliodes pectinicornis
15c563a39f772c3008269bb6ca807368	k__Animalia;p__Arthropoda;c__Insecta;o__Ephemeroptera;f__Heptageniidae;g__Maccaffertium;s__Maccaffertium mediopunctatum
1588fe9c00d20cb978600692eeebdd8a	k__Animalia;p__Arthropoda;c__Insecta;o__Lepidoptera;f__Geometridae;g__Eupithecia;s__Eupithecia annulata
159a12a178f42466efd5a778760df7dd	k__Animalia;p__Arthropoda;c__Insecta;o__Diptera;f__Chaoboridae;g__Chaoborus
15f129d83af000a84be0929f27453522
15146fa899617f1eb162089c28c6d0b6	k__Animalia;p__Arthropoda;c__Insecta;o__Trichoptera;f__Phryganeidae;g__Agrypnia;s__Agrypnia vestita
15c9bcda6ca65822fba9a6c99478fa8b	k__Animalia;p__Arthropoda;c__Insecta;o__Diptera;f__Chironomidae
1599b1cb541938729b721f96e6118499	k__Animalia;p__Arthropoda;c__Insecta;o__Lepidoptera;f__Tortricidae;g__Olethreutes;s__Olethreutes fasciatana
15eea725a9e462b42b50a051dbfbfdf9	k__Animalia;p__Arthropoda;c__Insecta;o__Coleoptera;f__Elateridae;g__Melanotus
15fbc6bd0f9d9d6ff00df8cb10566e59	k__Animalia;p__Arthropoda;c__Insecta;o__Coleoptera;f__Elateridae;g__Melanotus
15bafc7eefa55eddfb4b254011014df1	k__Animalia;p__Arthropoda;c__Insecta;o__Diptera;f__Chironomidae;g__Polypedilum;s__Polypedilum convictum
159e554e9001c46cfdf42730a1bb7c36	k__Animalia;p__Arthropoda;c__Insecta;o__Diptera;f__Limoniidae;g__Helius;s__Helius flavipes
15bc0d81429d9681f7ef29bea769b250	k__Animalia;p__Arthropoda;c__Insecta;o__Psocodea;f__Psocidae;g__Metylophorus;s__Metylophorus novaescotiae
15b00351c6b213254a97584da9d09c1a	k__Animalia;p__Arthropoda;c__Insecta;o__Lepidoptera;f__Tortricidae;g__Argyrotaenia;s__Argyrotaenia quercifoliana
1605a43eaba004abf6edbaeefd0d5f47	k__Animalia;p__Arthropoda;c__Insecta;o__Trichoptera;f__Limnephilidae;g__Platycentropus;s__Platycentropus radiatus
15c319e27b74236cb62ab2829de5bafa	k__Animalia;p__Arthropoda;c__Insecta;o__Diptera;f__Limoniidae;g__Pseudolimnophila;s__Pseudolimnophila luteipennis
162dedee3204b822b5becb7b6b646e11	k__Animalia;p__Arthropoda;c__Insecta;o__Hemiptera;f__Cimicidae;g__Cimex;s__Cimex adjunctus
160c25ff8026766c0748d95309e818f9	k__Animalia;p__Arthropoda;c__Insecta;o__Coleoptera;f__Elateridae;g__Athous
153c89ba5de09f2ca21bb3840ec2d7c7	k__Animalia;p__Arthropoda;c__Insecta;o__Trichoptera;f__Phryganeidae;g__Agrypnia;s__Agrypnia vestita
164c6d1dc6dc62f3a5a9ab952da44f11	k__Animalia;p__Arthropoda;c__Insecta;o__Coleoptera;f__Scarabaeidae;g__Phyllophaga;s__Phyllophaga hirsuta
15fe5c9952672b127bdca23879b712ee	k__Animalia;p__Arthropoda;c__Insecta;o__Coleoptera;f__Elateridae;g__Melanotus;s__Melanotus hyslopi
15eb085bedc8ca1e6b196e7e76e4d08c	k__Animalia;p__Arthropoda;c__Insecta;o__Diptera;f__Cecidomyiidae
161b5204f88b7c3bfc6b0d35d8b7fa6a	k__Animalia;p__Arthropoda;c__Insecta;o__Hymenoptera;f__Ichneumonidae;g__Netelia
15fea1e6c3350df155221a660394d1fe	k__Animalia;p__Arthropoda;c__Insecta;o__Hemiptera;f__Miridae;g__Phytocoris
15f5f9bbf51ec39f5d52f49fcf2099a8	k__Animalia;p__Arthropoda;c__Insecta;o__Diptera;f__Chironomidae;g__Chironomus
1627274020dceb322fbcba6d679c400e	k__Animalia;p__Arthropoda;c__Arachnida;o__Araneae;f__Linyphiidae;g__Pityohyphantes;s__Pityohyphantes costatus
164dc80b1e6798e44bb9b5f4cd640277	k__Animalia;p__Arthropoda;c__Insecta;o__Coleoptera;f__Hydrophilidae;g__Cercyon;s__Cercyon praetextatus
1640015a658efb9b538ac53402271494	k__Animalia;p__Arthropoda;c__Insecta;o__Hymenoptera;f__Ichneumonidae;g__Euceros;s__Euceros canadensis
160a9917b643acb5029da552414bdf13	k__Animalia;p__Arthropoda;c__Insecta;o__Coleoptera;f__Pyrochroidae;g__Dendroides;s__Dendroides canadensis
165490c2b7a6502d0594c1bafafa4436	k__Animalia;p__Arthropoda;c__Insecta
167a4db4915e34ff9f4470a2f061d5ff	k__Animalia;p__Arthropoda;c__Insecta;o__Coleoptera;f__Scarabaeidae;g__Phyllophaga
167b4d1cd64ce89afaf2d2ba4c9f4e81	k__Animalia;p__Arthropoda;c__Arachnida;o__Trombidiformes;f__Pionidae;g__Piona
167a157618e5479eb3a2ca22d611fc3d	k__Animalia;p__Arthropoda;c__Insecta;o__Coleoptera
16184f75206bde67514d821abd321e08	k__Animalia;p__Arthropoda;c__Insecta;o__Diptera;f__Agromyzidae;g__Phytobia
166f0666858702401e661e53601e361e	k__Animalia;p__Arthropoda;c__Insecta;o__Coleoptera;f__Curculionidae;g__Dendroctonus
164ea3f51740451755da4b24df270b78	k__Animalia;p__Arthropoda;c__Insecta;o__Megaloptera;f__Corydalidae;g__Chauliodes;s__Chauliodes pectinicornis
160f3cbc9c228ab406f21ea4fc51b364	k__Animalia;p__Arthropoda;c__Insecta;o__Diptera
16a1aef0f95420c55a9349f978cea263	k__Animalia;p__Arthropoda
16a1004ab6ba40ce09b857d62ad036d7	k__Animalia;p__Arthropoda;c__Insecta;o__Ephemeroptera;f__Heptageniidae;g__Stenonema;s__Stenonema femoratum
165ebcf3a82f90251023ccb375dc04b8	k__Animalia;p__Arthropoda;c__Insecta;o__Trichoptera;f__Philopotamidae;g__Chimarra;s__Chimarra socia
164c944a141e77e493bb4e36227c15a1	k__Animalia;p__Arthropoda;c__Insecta;o__Diptera;f__Chironomidae;g__Dicrotendipes;s__Dicrotendipes modestus
167d2f9fb06f9c658e16283f70ebfc13	k__Animalia;p__Arthropoda;c__Insecta;o__Ephemeroptera;f__Caenidae;g__Caenis
15a24702c61c6e361bb95481d39eb05e	k__Animalia;p__Arthropoda;c__Insecta;o__Diptera;f__Cecidomyiidae
1636263ffdc3b0a48f4e2f54aa8906c4	k__Animalia;p__Arthropoda;c__Insecta;o__Lepidoptera;f__Gelechiidae;g__Anacampsis;s__Anacampsis conclusella
167e909babf0d4a22c34a2d2e289029a	k__Animalia;p__Arthropoda;c__Insecta;o__Diptera;f__Chironomidae
168ba4f4f7d82aed79c52b5ef6de71b9	k__Animalia;p__Arthropoda;c__Insecta;o__Trichoptera;f__Hydropsychidae;g__Cheumatopsyche
16d3f20156f4d112f24b68033d8bac84	k__Animalia;p__Arthropoda;c__Insecta
16e4f01d230cba4dd209a841e5fe99ca	k__Animalia;p__Arthropoda;c__Insecta;o__Psocodea;f__Psocidae;g__Blaste
165d5aa5882961e95ca08c576fb3c84a	k__Animalia;p__Arthropoda;c__Insecta;o__Lepidoptera;f__Tortricidae
1676d3b7b29ad6371b8e67b2b16bc78d	k__Animalia;p__Arthropoda;c__Insecta;o__Diptera;f__Limoniidae;g__Pseudolimnophila;s__Pseudolimnophila luteipennis
168fbd58b2ca777ed361d414943a5a8a	k__Animalia;p__Arthropoda;c__Insecta;o__Diptera;f__Tipulidae;g__Tipula
166250a0b46906710c0e3b652dfdca41	k__Animalia;p__Arthropoda;c__Insecta;o__Lepidoptera
16814ab66c30446621e46ab5889ef662	k__Animalia;p__Arthropoda;c__Insecta;o__Lepidoptera;f__Tortricidae;g__Clepsis;s__Clepsis virescana
16b1c712effc4ab6d9fe2380df2b0854	k__Animalia;p__Arthropoda;c__Insecta;o__Coleoptera;f__Elateridae;g__Melanotus;s__Melanotus hyslopi
170f6e05cb6cad9d12933821d3641ff5	k__Animalia;p__Arthropoda;c__Arachnida
1704518ff06fded1e986196fd2151edf	k__Animalia;p__Arthropoda;c__Insecta;o__Ephemeroptera;f__Baetiscidae;g__Baetisca;s__Baetisca laurentina
171402eb0c2d5a274d454e6b7d85433c	k__Animalia;p__Arthropoda;c__Insecta;o__Coleoptera;f__Scarabaeidae;g__Phyllophaga
16f8c3a7fab0e910cb3b8a754b3c8315	k__Animalia;p__Arthropoda;c__Insecta;o__Coleoptera;f__Elateridae;g__Melanotus;s__Melanotus hyslopi
16a89565c6ad82e8cd939840aab287be	k__Animalia;p__Arthropoda;c__Insecta;o__Diptera;f__Rhagionidae;g__Rhagio;s__Rhagio mystaceus
16c8d306610891d1646d9df4fcee00e3	k__Animalia;p__Arthropoda;c__Insecta;o__Lepidoptera;f__Tortricidae
16a91bc39442f7d417dfe783ad7daeee	k__Animalia;p__Arthropoda;c__Insecta;o__Diptera;f__Tipulidae;g__Nephrotoma;s__Nephrotoma alterna
174e9fa2b121b0a43b77f44d73a70502	k__Animalia;p__Arthropoda;c__Insecta;o__Coleoptera;f__Scarabaeidae;g__Phyllophaga
1722832097409b0f3dfabe6635af810e	k__Animalia;p__Arthropoda;c__Insecta;o__Lepidoptera
16fb6ea9a5eb980b3c9b3812bd6934cd	k__Animalia;p__Arthropoda;c__Insecta;o__Trichoptera;f__Phryganeidae;g__Agrypnia;s__Agrypnia vestita
1724d4d9b6e123d4af03cddc51f092f8	k__Animalia;p__Arthropoda;c__Arachnida;o__Araneae;f__Linyphiidae;g__Pityohyphantes;s__Pityohyphantes alticeps
16af05a9cac648b5272109c3c99c0596	k__Animalia;p__Arthropoda;c__Insecta;o__Lepidoptera
1760239d35e6b5fcdae7544c860651d6	k__Animalia;p__Arthropoda;c__Insecta;o__Coleoptera;f__Scarabaeidae;g__Phyllophaga
16e34b94c79c0506602bda580fa7988b	k__Animalia;p__Arthropoda;c__Insecta;o__Lepidoptera;f__Argyresthiidae;g__Argyresthia;s__Argyresthia austerella
17190426d5f3d69127e0c4df0ebe6a76	k__Animalia;p__Arthropoda;c__Insecta;o__Lepidoptera
1653278f63d7b5422d701acf6ee2724a	k__Animalia;p__Arthropoda;c__Insecta;o__Trichoptera;f__Phryganeidae;g__Agrypnia;s__Agrypnia vestita
17626e289e1bcfd8b77c142797b3b200	k__Animalia;p__Arthropoda;c__Insecta;o__Psocodea;f__Psocidae;g__Metylophorus;s__Metylophorus novaescotiae
17218f179715324d4605e61cba82b6c9	k__Animalia;p__Arthropoda;c__Insecta
16f9014d36ebc2d7a643e64dff31f94f	k__Animalia;p__Arthropoda;c__Insecta;o__Lepidoptera;f__Noctuidae;g__Phlogophora;s__Phlogophora periculosa
174e46298f29f5c7008e0ae6fead2597	k__Animalia;p__Arthropoda;c__Insecta;o__Diptera;f__Culicidae;g__Coquillettidia;s__Coquillettidia perturbans
17308177e35da83aaced422ac5c5a3ca	k__Animalia;p__Arthropoda;c__Insecta;o__Diptera;f__Chironomidae;g__Chironomus
171f69cb54dc4814fd0f4f5d743350c6	k__Animalia;p__Arthropoda;c__Insecta;o__Diptera;f__Mycetophilidae;g__Greenomyia
163602c2d3e255168b1dc2881510e685	k__Animalia;p__Arthropoda;c__Insecta;o__Lepidoptera
175b97b7a67b870552fac021389fb6bf	k__Animalia;p__Arthropoda;c__Insecta;o__Coleoptera;f__Carabidae;g__Cymindis;s__Cymindis limbata
175f260e0323350a6bed8f8b6738181c	k__Animalia;p__Arthropoda;c__Insecta;o__Diptera;f__Chironomidae
177ff9618b3b138e39e7685083c60b2e	k__Animalia;p__Arthropoda;c__Insecta;o__Coleoptera;f__Scarabaeidae;g__Phyllophaga
17521719f7e4eb7e1a577da99687b044	k__Animalia;p__Arthropoda;c__Insecta;o__Coleoptera;f__Pyrochroidae;g__Dendroides;s__Dendroides canadensis
178bdc3e2ac5fa274d37a2b071123343	k__Animalia;p__Arthropoda;c__Insecta;o__Coleoptera;f__Elateridae;g__Athous;s__Athous brightwelli
17943b76d6ff4e9baabfbdef99320fa7	k__Animalia;p__Arthropoda;c__Insecta;o__Ephemeroptera;f__Heptageniidae;g__Stenacron;s__Stenacron sp. BOLDACG8721
17502ea4a1f5c82ed1648509575e09d3	k__Animalia;p__Arthropoda;c__Insecta;o__Diptera;f__Limoniidae;g__Pseudolimnophila;s__Pseudolimnophila luteipennis
1767f7e0832d495f1fe2e9f98d6e1f00	k__Animalia;p__Arthropoda;c__Insecta;o__Diptera
179b704c69347a90b3272467167d0170	k__Animalia;p__Arthropoda;c__Insecta;o__Hemiptera;f__Cicadellidae;g__Gyponana
1671d048b9695f463472c5cc5248cee5	k__Animalia;p__Arthropoda;c__Insecta;o__Coleoptera;f__Carabidae;g__Calosoma
177daa3b1a230fccf15b7fa0baf6dfac	k__Animalia;p__Arthropoda;c__Insecta;o__Coleoptera;f__Pyrochroidae;g__Dendroides
1768acd88f82fc210f69f2e74f8a97f2	k__Animalia;p__Arthropoda;c__Insecta;o__Diptera;f__Chironomidae;g__Tanytarsus
17b79330077d531c57ba9f9a8198b381	k__Animalia;p__Arthropoda
17a84be87c7bcf6801c253a4b34d502a	k__Animalia;p__Arthropoda;c__Insecta
179e2f2adfd76989da4a0a4a82363d43	k__Animalia;p__Arthropoda;c__Insecta
17a309fb462b729758b397ce4eb1786c	k__Animalia;p__Arthropoda;c__Insecta;o__Coleoptera;f__Elateridae;g__Melanotus;s__Melanotus hyslopi
17c9884d7290668648659392ebc78b7a	k__Animalia;p__Arthropoda;c__Insecta;o__Coleoptera;f__Scarabaeidae
17bed8e6f94ffa8a5a0b7049f35b8073	k__Animalia;p__Arthropoda;c__Insecta;o__Coleoptera;f__Elateridae;g__Melanotus;s__Melanotus hyslopi
176d7f287e47dce69bedaea2d8f02c3e	k__Animalia;p__Arthropoda;c__Insecta;o__Diptera;f__Limoniidae;g__Pseudolimnophila;s__Pseudolimnophila luteipennis
17724f1dc33389dad4bea8882943c053	k__Animalia;p__Arthropoda;c__Insecta;o__Lepidoptera
177c44b4c51827404a29f91a76be353c	k__Animalia;p__Arthropoda;c__Insecta;o__Diptera;f__Limoniidae;g__Pseudolimnophila;s__Pseudolimnophila luteipennis
177018183c89311bdbbd6debce456332	k__Animalia;p__Arthropoda;c__Insecta;o__Lepidoptera;f__Coleophoridae;g__Coleophora;s__Coleophora duplicis group
17a7f13aeb8bec56cb45f620d1c72b39	k__Animalia;p__Arthropoda;c__Insecta;o__Diptera;f__Tachinidae;g__Eutrixa;s__Eutrixa exilis
17ef526875d235edf024331064a0e6d3
17e1a4d07f82b2623ceae95647ba9f3d	k__Animalia;p__Arthropoda;c__Insecta;o__Diptera;f__Chaoboridae;g__Chaoborus
1808f11eb43c159b8745b0a08729c99f	k__Animalia;p__Arthropoda
17cf1c9ee4296eae00b07a45b622d222	k__Animalia;p__Arthropoda;c__Insecta;o__Diptera;f__Chironomidae;g__Polypedilum;s__Polypedilum aviceps
17a24591a87ba7aa60ebd71fc802a0f1	k__Animalia;p__Arthropoda;c__Insecta;o__Diptera
17d25c08670370eb6fa19260d7afbbd9	k__Animalia;p__Arthropoda;c__Insecta
18157ef3a23a7193af3d02588d925496	k__Animalia;p__Arthropoda;c__Insecta;o__Coleoptera;f__Scarabaeidae;g__Phyllophaga
1822b7da260b83f5f3d3f35fe26a9088	k__Animalia;p__Arthropoda;c__Insecta;o__Coleoptera;f__Scarabaeidae;g__Phyllophaga
17b6f328ae8ffc863ac56deb629bd168	k__Animalia;p__Arthropoda;c__Insecta;o__Lepidoptera;f__Tortricidae
17e9cae9edb25dc924d384431348c22f	k__Animalia;p__Arthropoda;c__Insecta;o__Lepidoptera
17bf1e621be71b5f293abec216b91a66	k__Animalia;p__Arthropoda;c__Insecta;o__Trichoptera;f__Phryganeidae;g__Agrypnia;s__Agrypnia vestita
17f8fe28af797e2177628a88b63e0b0a	k__Animalia;p__Arthropoda;c__Insecta;o__Diptera
17d901e4c9048ec454db2a0e0dddc9b8	k__Animalia;p__Arthropoda;c__Insecta;o__Trichoptera;f__Hydropsychidae;g__Hydropsyche;s__Hydropsyche betteni
18223c0124302425523c0786fa37cb6f	k__Animalia;p__Arthropoda;c__Insecta;o__Trichoptera;f__Hydropsychidae;g__Cheumatopsyche
17d29ea9b6129124a9f570f7d6fd5992	k__Animalia;p__Arthropoda;c__Insecta;o__Diptera;f__Culicidae;g__Culex
17c52ecbb684096d1bfd6a9b55cead63	k__Animalia;p__Arthropoda;c__Insecta;o__Diptera;f__Limoniidae
175af96b3ddb73af0abf38a46155ee64	k__Animalia;p__Arthropoda;c__Insecta;o__Diptera;f__Limoniidae;g__Pseudolimnophila;s__Pseudolimnophila luteipennis
17b07b6f226910a68006cd59650da254	k__Animalia;p__Arthropoda;c__Insecta;o__Diptera;f__Chironomidae
18161b36f75963bc0a0294e1881ec3ff	k__Animalia;p__Arthropoda;c__Insecta;o__Megaloptera;f__Corydalidae;g__Chauliodes;s__Chauliodes pectinicornis
17e564e99fd863c0fced9e7d779f81dd	k__Animalia;p__Arthropoda;c__Insecta;o__Coleoptera;f__Pyrochroidae;g__Dendroides;s__Dendroides canadensis
180a6ac22e5510f35643bc483a211ca4	k__Animalia;p__Arthropoda;c__Insecta
1794e1e095c19ae0332a0c09d43f0feb	k__Animalia;p__Arthropoda;c__Insecta
18290214e8699dd44f4a8369af60235e	k__Animalia;p__Arthropoda;c__Insecta;o__Diptera;f__Tipulidae;g__Tipula;s__Tipula sp.
18540c603d16db396bf684b9c78f93e4	k__Animalia;p__Arthropoda;c__Insecta;o__Psocodea;f__Psocidae;g__Metylophorus;s__Metylophorus novaescotiae
18050f19fbdfe2ef9a12f8387b0c6ea9	k__Animalia;p__Arthropoda;c__Insecta;o__Lepidoptera
1806938908f0d14f19b9ea9855d726d8	k__Animalia;p__Arthropoda;c__Insecta;o__Lepidoptera;f__Crambidae;g__Udea;s__Ambiguous taxa
181ff6bee09023c463a06c66849c4967	k__Animalia;p__Arthropoda;c__Insecta;o__Diptera;f__Limoniidae;g__Epiphragma;s__Epiphragma fasciapenne
184a4271bc7ac4e6dfe033c54a75726c	k__Animalia;p__Arthropoda;c__Insecta;o__Diptera
182edd76db38b84be92b61d5fc11b15b	k__Animalia;p__Arthropoda;c__Insecta;o__Coleoptera;f__Gyrinidae;g__Dineutus;s__Dineutus nigrior
1896622cdd3c9b1e4e9cda47e3da40f1	k__Animalia;p__Arthropoda;c__Insecta;o__Coleoptera;f__Lucanidae
182b094d14a60e293e78f0d3c4dbd143	k__Animalia;p__Arthropoda;c__Insecta;o__Diptera;f__Chironomidae
18991caa1284e628141d3aa9142ca2cd
1848b191e9fbe1425ce962611d0a6a39	k__Animalia;p__Arthropoda;c__Insecta;o__Trichoptera;f__Limnephilidae;g__Limnephilus;s__Limnephilus indivisus
18a06b5a9e37e86ed2d07115933ea55e
183199b5e441974f0e2bbe0a3ab1676f	k__Animalia;p__Arthropoda;c__Insecta;o__Lepidoptera
184bd433d8db95436c544eeb290f992d	k__Animalia;p__Arthropoda;c__Insecta;o__Blattodea;f__Ectobiidae;g__Parcoblatta
1898d3cbd6ce47583e2f5ceb7882e1bf	k__Animalia;p__Arthropoda;c__Insecta
183cc807f31d7bd4fda10446cbbae15a	k__Animalia;p__Arthropoda;c__Insecta;o__Lepidoptera;f__Cosmopterigidae;g__Perimede;s__Perimede circitor
18b04a74c92b5236d01ad7f0aed391f8	k__Animalia;p__Arthropoda;c__Insecta
1832212855483d017cacd42671ca523f	k__Animalia;p__Arthropoda;c__Insecta;o__Lepidoptera;f__Gelechiidae;g__Aristotelia;s__Aristotelia rubidella
1893fe48d8f2dbc6d899dd5c6ea6059b	k__Animalia;p__Arthropoda;c__Insecta;o__Megaloptera;f__Corydalidae;g__Chauliodes;s__Chauliodes pectinicornis
185c1626536bed2c0122c540e11f7e86	k__Animalia;p__Arthropoda;c__Insecta;o__Diptera
18b4f5b348d9e8d6a459d2f97300432f	k__Animalia;p__Arthropoda;c__Insecta;o__Coleoptera;f__Scarabaeidae
1890c551fff9773c44a8b2c9257d0c5c	k__Animalia;p__Arthropoda;c__Insecta;o__Lepidoptera;f__Tortricidae;g__Acleris;s__Acleris nivisellana
1885f7e95ef315c804168e93998815fb	k__Animalia;p__Arthropoda;c__Insecta;o__Diptera;f__Chironomidae;g__Ablabesmyia;s__Ablabesmyia americana
18a3b527aff070ef404dbb604dc00470	k__Animalia;p__Arthropoda;c__Insecta;o__Coleoptera;f__Scarabaeidae;g__Phyllophaga
18b10ebe46bd2c51973cb0aec8951251	k__Animalia;p__Arthropoda;c__Insecta;o__Coleoptera;f__Scarabaeidae;g__Phyllophaga;s__Phyllophaga anxia
18a1f32bd4419d98329c7124e09f776c	k__Animalia;p__Arthropoda;c__Insecta;o__Lepidoptera;f__Lasiocampidae;g__Tolype;s__Tolype velleda
18792a40c8c376ab92d6c847fd0249c2	k__Animalia;p__Arthropoda;c__Insecta;o__Lepidoptera;f__Tortricidae;g__Choristoneura
18d2706b59edd358a4742525dc41e931	k__Animalia;p__Arthropoda;c__Arachnida;o__Araneae;f__Clubionidae;g__Clubiona;s__Clubiona pygmaea
18982a9d49b9f5332cb590e2a707d4df	k__Animalia;p__Arthropoda;c__Insecta;o__Coleoptera;f__Cantharidae;g__Rhagonycha
18c17855975a1c5c80f3e1b22207745e	k__Animalia;p__Arthropoda;c__Insecta;o__Diptera;f__Chaoboridae
18913ebcabb2bce61a20ecc7237d1ced	k__Animalia;p__Arthropoda;c__Insecta;o__Lepidoptera
18ec52bb8d7837588bc28a43beb593dc	k__Animalia;p__Arthropoda;c__Insecta;o__Coleoptera;f__Scarabaeidae;g__Phyllophaga;s__Phyllophaga hirticula
18d70224464a5280e2878d1e8732f16b	k__Animalia;p__Arthropoda;c__Insecta;o__Coleoptera;f__Scarabaeidae;g__Serica;s__Serica georgiana
18df3af154bb60dee7ae84e8600c569e	k__Animalia;p__Arthropoda;c__Insecta;o__Diptera;f__Chaoboridae;g__Chaoborus
18c7fdb5068493f00a4cab6cc8407aa6	k__Animalia;p__Arthropoda;c__Insecta;o__Diptera;f__Tipulidae;g__Tipula;s__Ambiguous taxa
18ae798682b541ea5ec42941d301341f	k__Animalia;p__Arthropoda;c__Insecta;o__Lepidoptera;f__Depressariidae;g__Psilocorsis;s__Psilocorsis reflexella
18da6ac938747e9597055e0620a35990	k__Animalia;p__Arthropoda;c__Insecta;o__Diptera;f__Limoniidae;g__Erioptera;s__Erioptera caliptera
18c85388611c188cf3032ba9834fe3bc	k__Animalia;p__Arthropoda;c__Insecta;o__Trichoptera;f__Phryganeidae;g__Agrypnia;s__Agrypnia vestita
18df88bb942b278a047574c6b6f3fa83	k__Animalia;p__Arthropoda;c__Insecta;o__Trichoptera;f__Leptoceridae;g__Triaenodes;s__Triaenodes injustus
18d48980a002b1caf634b55fa3d7a9cc	k__Animalia;p__Arthropoda;c__Insecta;o__Coleoptera;f__Pyrochroidae;g__Dendroides;s__Dendroides canadensis
18b9e811e805fd837cd4430625225a1f	k__Animalia;p__Arthropoda;c__Insecta;o__Diptera;f__Limoniidae;g__Helius;s__Helius flavipes
1922dd8159803e149c01d22c90da7abd	k__Animalia;p__Arthropoda;c__Insecta
1866651a9081f39d9c760a76e01ea9cb	k__Animalia;p__Arthropoda;c__Insecta;o__Diptera;f__Chironomidae;g__Tanytarsus;s__Tanytarsus guerlus
18929443b916b0bb915fa2bd59469a84	k__Animalia;p__Arthropoda;c__Insecta;o__Diptera;f__Chironomidae;g__Conchapelopia
18ca9495c89bc6016b48eb6973c19c6b	k__Animalia;p__Arthropoda;c__Insecta;o__Diptera;f__Limoniidae;g__Pseudolimnophila;s__Pseudolimnophila luteipennis
1901226d6f1fb9897dcbc20e10c08240	k__Animalia;p__Arthropoda;c__Insecta;o__Megaloptera;f__Corydalidae;g__Chauliodes;s__Chauliodes pectinicornis
18db9e0eb8284ce045c24ed004536d08	k__Animalia;p__Arthropoda;c__Insecta;o__Lepidoptera;f__Erebidae;g__Hypena;s__Hypena scabra
19146a19a5cb596a6eb5d0edff9a2fa5	k__Animalia;p__Arthropoda;c__Insecta;o__Ephemeroptera;f__Baetidae;g__Procloeon
18b3dee8de516e9593337b75add4afe8	k__Animalia;p__Arthropoda;c__Insecta;o__Coleoptera;f__Scarabaeidae;g__Phyllophaga;s__Phyllophaga marginalis
18ee28598df9f849fe7dc24e5bdbbaed	k__Animalia;p__Arthropoda;c__Insecta;o__Lepidoptera;f__Geometridae;g__Protoboarmia;s__Protoboarmia porcelaria
194eaa16820674ed2d2590e42e8efc45	k__Animalia;p__Arthropoda;c__Insecta;o__Coleoptera;f__Tenebrionidae;g__Isomira
19394df4dd0ad33a92ea4b54fcd2f3c5	k__Animalia;p__Arthropoda;c__Insecta;o__Hymenoptera;f__Ichneumonidae;g__Cidaphus;s__Cidaphus paniscoides
19529358c0d2ac276d998aa95d84b676	k__Animalia;p__Arthropoda;c__Insecta;o__Coleoptera;f__Scarabaeidae;g__Phyllophaga;s__Phyllophaga anxia
1902ca3e79a7f112672b5c189fb566f6	k__Animalia;p__Arthropoda;c__Insecta;o__Diptera;f__Limoniidae
18f25c13f38f7be0a28598b6b7d0d1c3	k__Animalia;p__Arthropoda;c__Insecta;o__Lepidoptera;f__Coleophoridae;g__Coleophora
198aea06cb2aec0dc28f45656a707788	k__Animalia;p__Arthropoda;c__Arachnida;o__Trombidiformes;f__Eriophyidae
19406dee2590366f27d1a82d4d2838f0	k__Animalia;p__Arthropoda;c__Insecta;o__Psocodea;f__Amphipsocidae;g__Polypsocus;s__Polypsocus corruptus
18f1185ad28647bef8ccdab05901407d	k__Animalia;p__Arthropoda;c__Insecta;o__Lepidoptera;f__Tortricidae;g__Eucopina;s__Eucopina tocullionana
1910c2fc90f6e6992f5e47fc5e169233	k__Animalia;p__Arthropoda;c__Insecta;o__Diptera;f__Calliphoridae;g__Calliphora;s__Calliphora vicina
191510b5c0c06b7b0c1c537cd27c5e2d	k__Animalia;p__Arthropoda;c__Insecta;o__Diptera;f__Limoniidae;g__Pseudolimnophila;s__Pseudolimnophila luteipennis
18cf2e1d022449df0daa52146107731b	k__Animalia;p__Arthropoda;c__Insecta;o__Diptera;f__Empididae
199489d852958d823f92692bc5920860	k__Animalia;p__Arthropoda;c__Arachnida;o__Araneae;f__Dictynidae;g__Emblyna;s__Emblyna sublata
198d76c1dcbb6f866886b62078b02a1a	k__Animalia;p__Arthropoda;c__Insecta
197e39d642861ba5d384b3630ce37220	k__Animalia;p__Arthropoda;c__Insecta;o__Hymenoptera;f__Ichneumonidae
196255ba1e5d7c2617805dbfe032e5d5	k__Animalia;p__Arthropoda;c__Insecta;o__Lepidoptera
1946b1781c1ff683ef861750daef0418	k__Animalia;p__Arthropoda;c__Insecta;o__Diptera;f__Limoniidae;g__Elephantomyia;s__Elephantomyia westwoodi
1954fc1e29385c25b692dc5b8a306655	k__Animalia;p__Arthropoda;c__Insecta;o__Coleoptera;f__Cantharidae;g__Rhagonycha
19d03a169318a80cd020a2a44aa89bf4	k__Animalia;p__Arthropoda;c__Insecta;o__Coleoptera;f__Scarabaeidae;g__Phyllophaga
19aa5d38ad0b306c4bddf42520a40bc7	k__Animalia;p__Arthropoda;c__Insecta;o__Hemiptera;f__Cicadellidae;g__Gyponana
19cd11fb225ea5a3d993ed6e9cfa06f5	k__Animalia;p__Arthropoda;c__Insecta;o__Coleoptera;f__Scarabaeidae;g__Phyllophaga;s__Phyllophaga anxia
199122e1aa72c11e3c43834c5d69a73a	k__Animalia;p__Arthropoda;c__Insecta;o__Diptera;f__Limoniidae;g__Metalimnobia;s__Metalimnobia triocellata
194fe991b0378857cf5911760f8c300f	k__Animalia;p__Arthropoda;c__Insecta;o__Lepidoptera;f__Coleophoridae;g__Coleophora;s__Ambiguous taxa
19794a972ae545d436557d94dd6372d9	k__Animalia;p__Arthropoda;c__Insecta;o__Diptera;f__Tachinidae;g__Cryptomeigenia
19d164f6b43f4a2569b5fe515ad5f8c6	k__Animalia;p__Arthropoda;c__Insecta
19a506d2ca6159d385c8bb9a932a094f	k__Animalia;p__Arthropoda;c__Insecta;o__Diptera;f__Keroplatidae;g__Macrocera;s__Macrocera stigma
19a761205c829cd107c0c3105e6afc3e	k__Animalia;p__Arthropoda;c__Insecta;o__Diptera;f__Chironomidae;g__Cricotopus
19fa18231be177eb6c113174756a57d9	k__Animalia;p__Arthropoda;c__Insecta;o__Coleoptera;f__Scarabaeidae;g__Diplotaxis
19b308c90e54dcdcb915a91bd27c64e0	k__Animalia;p__Arthropoda;c__Insecta;o__Diptera;f__Empididae
19c7fb4fd8d5fd98923f0011765d8f5e	k__Animalia;p__Arthropoda;c__Insecta;o__Diptera;f__Limoniidae
19dd683327560354fa4c1b255e4a8abf	k__Animalia;p__Arthropoda;c__Insecta;o__Coleoptera;f__Carabidae;g__Notiobia;s__Notiobia terminata
19fbb1ee694802a63477a7d3325a8792	k__Animalia;p__Arthropoda;c__Insecta
1993a4263aa29b28888b11be2e1e2a08	k__Animalia;p__Arthropoda;c__Insecta;o__Hymenoptera;f__Ichneumonidae
19e106fbfc0c27cad4c4ef8d270428c5	k__Animalia;p__Arthropoda;c__Insecta;o__Diptera;f__Chironomidae;g__Tanytarsus
19b15068add9c22b572c309576d98259	k__Animalia;p__Arthropoda;c__Insecta;o__Lepidoptera;f__Erebidae;g__Idia;s__Ambiguous taxa
19c6223611a84a74e86cd214cf5c6bde	k__Animalia;p__Arthropoda;c__Insecta;o__Diptera;f__Limoniidae
19e1fe673e8cc1e5a272b4ebf054089c	k__Animalia;p__Arthropoda;c__Insecta;o__Megaloptera;f__Corydalidae;g__Chauliodes;s__Chauliodes pectinicornis
19bb09ef16a67bbd5b75642079cdbbf8	k__Animalia;p__Arthropoda;c__Insecta;o__Lepidoptera;f__Crambidae;g__Pediasia
192269f18797e57d746e2a2cf9de074c	k__Animalia;p__Arthropoda;c__Insecta;o__Lepidoptera
1a07f0390fa10f7589e912567c735364	k__Animalia;p__Arthropoda;c__Insecta
19f9690f47790f095e2b126ff3decd84	k__Animalia;p__Arthropoda;c__Insecta;o__Trichoptera;f__Leptoceridae;g__Oecetis;s__Oecetis inconspicua
19f185d218e2554caeb72678787ab0fb	k__Animalia;p__Arthropoda;c__Insecta;o__Neuroptera;f__Hemerobiidae;g__Sympherobius;s__Sympherobius amiculus
19e025d54e9fdd0da358df527a3bf1a8	k__Animalia;p__Arthropoda;c__Insecta;o__Diptera;f__Tipulidae
19f1a384a4e786fd07af21d9883955ae	k__Animalia;p__Arthropoda;c__Insecta;o__Diptera;f__Tipulidae;g__Tipula;s__Ambiguous taxa
19f371eeaf5198488511394319760f3e	k__Animalia;p__Arthropoda;c__Insecta
19f92d83e44003878e2f627f924106c4	k__Animalia;p__Arthropoda;c__Insecta;o__Lepidoptera;f__Pterophoridae;g__Oidaematophorus;s__Oidaematophorus mathewianus
1a1f134e1b3afe239577865691afd94c	k__Animalia;p__Arthropoda;c__Insecta
1a46f442f8e7f82c5e1871fcc81b1764	k__Animalia;p__Arthropoda;c__Insecta
1a2b869086169af38c475f617e904051	k__Animalia;p__Arthropoda;c__Insecta;o__Diptera;f__Chironomidae;g__Parachironomus
19410d4a7f1d3875b2357936c672e63d	k__Animalia;p__Arthropoda;c__Insecta;o__Lepidoptera
1a1042430956f8a5214b41be06461856	k__Animalia;p__Arthropoda;c__Insecta
1a1be52b865a1ab48e8bb7c41ca4ec9d	k__Animalia;p__Arthropoda;c__Insecta;o__Megaloptera;f__Corydalidae;g__Chauliodes;s__Chauliodes rastricornis
1a240d4eaec510de143d4ffd30b73980	k__Animalia;p__Arthropoda;c__Insecta;o__Psocodea;f__Amphipsocidae;g__Polypsocus;s__Polypsocus corruptus
19fc4ead58ca18ccf79c1d2e1bcb6d01	k__Animalia;p__Arthropoda;c__Insecta;o__Lepidoptera;f__Tortricidae;g__Cenopis;s__Cenopis reticulatana
1a66ea781d8c907ab7a779da27f8dc53	k__Animalia;p__Arthropoda;c__Insecta;o__Trichoptera;f__Hydropsychidae;g__Cheumatopsyche
197ae56db699f4ae4bc7b3ed125ccd34	k__Animalia;p__Arthropoda;c__Insecta;o__Lepidoptera;f__Gelechiidae;g__Gelechia;s__Gelechia lynceella
1a5f1178034f97f399b15d2d7c1f4181	k__Animalia;p__Arthropoda;c__Insecta;o__Diptera;f__Chironomidae;g__Heterotrissocladius
1a3d3684a941c397be780572f649d37d	k__Animalia;p__Arthropoda;c__Insecta;o__Ephemeroptera;f__Heptageniidae;g__Leucrocuta;s__Leucrocuta maculipennis
1a2cd294b332d60509eebdec0902e37d	k__Animalia;p__Arthropoda;c__Insecta;o__Diptera
1a2dd6c629dfc016a25a952bb3316427	k__Animalia;p__Arthropoda;c__Insecta
1a4ef4ca2a6685678e2f545c76bcbc55	k__Animalia;p__Arthropoda;c__Insecta;o__Lepidoptera;f__Geometridae;g__Xanthorhoe;s__Xanthorhoe lacustrata
1a6dfb1cf5f39aac24b13c88f6ea1e29	k__Animalia;p__Arthropoda;c__Insecta;o__Coleoptera;f__Pyrochroidae;g__Dendroides;s__Dendroides canadensis
1a91e8274a4519a1e28e365ffd03bc97	k__Animalia;p__Arthropoda;c__Insecta
1a53922c948dc9301cbfc5ea1e7f3d11	k__Animalia;p__Arthropoda;c__Insecta;o__Lepidoptera;f__Noctuidae;g__Anathix;s__Anathix ralla
1a6c117cd150a38083d8aba8489deb29	k__Animalia;p__Arthropoda;c__Insecta;o__Diptera;f__Limoniidae
1a75468529750cffe9b2e5e231e35ec4	k__Animalia;p__Arthropoda;c__Insecta;o__Hemiptera;f__Miridae;g__Phytocoris
1a41ae2b22c23dd10c2786cecead7cf2	k__Animalia;p__Arthropoda;c__Insecta;o__Lepidoptera;f__Gelechiidae;g__Monochroa;s__Monochroa fragariae
1a4dbb245071bfa6b2cf02080c8ca9d2	k__Animalia;p__Arthropoda;c__Insecta;o__Diptera;f__Limoniidae
1a6ad612ff56ed68b6f0811c79fa7ace	k__Animalia;p__Arthropoda;c__Insecta;o__Diptera;f__Pediciidae;g__Tricyphona;s__Tricyphona inconstans
1a6f6709b1e9fc5a71a44ca30e3146d4	k__Animalia;p__Arthropoda;c__Insecta
1a854d9d522d6591ee4635ba001fcfe1	k__Animalia;p__Arthropoda;c__Insecta;o__Diptera;f__Chironomidae;g__Tanytarsus
1ad215e876ef351daf0272ebdbb748ff	k__Animalia;p__Arthropoda;c__Insecta;o__Coleoptera;f__Scarabaeidae;g__Phyllophaga
1ac8acef1c522750d692bc7235041ed8	k__Animalia;p__Arthropoda;c__Insecta;o__Psocodea;f__Psocidae;g__Metylophorus;s__Metylophorus novaescotiae
1a708b12c6f7cc3253eecd9fff89142a	k__Animalia;p__Arthropoda;c__Insecta;o__Coleoptera;f__Pyrochroidae;g__Dendroides;s__Dendroides canadensis
1a7b0a0b46957506d7404b1d1455bb48	k__Animalia;p__Arthropoda;c__Insecta;o__Diptera;f__Tipulidae;g__Nephrotoma;s__Nephrotoma ferruginea
1a955f17e01e2c132f5bb4cbd13431d3	k__Animalia;p__Arthropoda;c__Insecta;o__Diptera;f__Culicidae;g__Aedes;s__Aedes provocans
1abc8b02fb0d88b518b48656c0708064	k__Animalia;p__Arthropoda;c__Insecta;o__Megaloptera;f__Corydalidae;g__Chauliodes;s__Chauliodes rastricornis
1a8fb2c163796def0e440bd835aeb46f	k__Animalia;p__Arthropoda;c__Insecta;o__Lepidoptera;f__Erebidae;g__Lymantria
1adea067b7ab282f0549ce17f69444c8	k__Animalia;p__Arthropoda;c__Insecta;o__Ephemeroptera;f__Heptageniidae;g__Leucrocuta;s__Leucrocuta minerva
1ae15ccb18f1ef971c7c7d124d0d8460	k__Animalia;p__Arthropoda;c__Insecta;o__Coleoptera;f__Elateridae;g__Athous;s__Athous brightwelli
1a825d95e6b13fcc748fb26d9cb8fab5	k__Animalia;p__Arthropoda;c__Insecta
1a8c672762a7ae030b745440221ae336	k__Animalia;p__Arthropoda;c__Insecta;o__Diptera;f__Limoniidae;g__Pseudolimnophila;s__Pseudolimnophila luteipennis
1a7d40ea3143d26500e68d0fc7bf3cee	k__Animalia;p__Arthropoda;c__Insecta;o__Lepidoptera;f__Erebidae;g__Hyphantria;s__Hyphantria cunea
1ad3df24dd047ca23bb187883c2f0384	k__Animalia;p__Arthropoda;c__Insecta;o__Diptera
1a924a3fd00420cd1746d6941000e735	k__Animalia;p__Arthropoda;c__Insecta;o__Diptera;f__Limoniidae;g__Pseudolimnophila;s__Pseudolimnophila inornata
1ad6901b5f07db18051883fd5a4382ef	k__Animalia;p__Arthropoda;c__Insecta;o__Diptera
1ad39396bdd97d6953cd79f0a7b471e4	k__Animalia;p__Arthropoda;c__Insecta;o__Diptera;f__Limoniidae;g__Geranomyia
1afa624b85a57311bc7fe0043141686e	k__Animalia;p__Arthropoda;c__Insecta
1ae4fc1dbc2806159b237b7d9fa006d0	k__Animalia;p__Arthropoda;c__Insecta
1adc2a42715efb9f18436e5d0165fe53	k__Animalia;p__Arthropoda;c__Insecta;o__Diptera;f__Tipulidae;g__Nephrotoma;s__Nephrotoma ferruginea
1ab3454c93b68c9556777045d87b9dcd	k__Animalia;p__Arthropoda;c__Insecta;o__Megaloptera;f__Corydalidae;g__Chauliodes
1afc07fd6a80a7c4161f83b2df217f3d	k__Animalia;p__Arthropoda;c__Insecta;o__Hymenoptera;f__Tenthredinidae;g__Pristiphora;s__Pristiphora chlorea
1a589e45391a7e9fc0b162cd98865888	k__Animalia;p__Arthropoda;c__Insecta;o__Neuroptera;f__Mantispidae;g__Dicromantispa;s__Dicromantispa sayi
1aeebe9dbae6a7123e3dbed7c219f33e	k__Animalia;p__Arthropoda;c__Insecta;o__Diptera;f__Bombyliidae;g__Lepidophora;s__Lepidophora lutea
1adef2e133d20942b77d696491af575f	k__Animalia;p__Arthropoda;c__Insecta;o__Coleoptera;f__Pyrochroidae;g__Dendroides;s__Dendroides canadensis
1b08b58b44da8aded16aab820219887c	k__Animalia;p__Arthropoda;c__Insecta;o__Coleoptera;f__Scarabaeidae;g__Phyllophaga
1ae194497359556f3606f65e5b792c3a	k__Animalia;p__Arthropoda;c__Insecta;o__Lepidoptera;f__Erebidae;g__Lymantria
1b008111d640294ea918d67e13388181	k__Animalia;p__Arthropoda;c__Insecta;o__Hymenoptera;f__Ichneumonidae;g__Netelia
1af9e32027f6331b670b84eefccef578	k__Animalia;p__Arthropoda;c__Insecta;o__Diptera;f__Tipulidae;g__Tipula
1b2eec2920407b01e0fe8c4cc119cf12	k__Animalia;p__Arthropoda;c__Insecta;o__Coleoptera;f__Scarabaeidae;g__Phyllophaga
1aef05da09df6cf8e31af96c2c1bc5e8	k__Animalia;p__Arthropoda;c__Insecta;o__Diptera;f__Tabanidae;g__Tabanus
1b084a17a145062e9c789f4dbf9d1e36	k__Animalia;p__Arthropoda;c__Insecta
1af1fd1569aa5480cef3169a82d70574	k__Animalia;p__Arthropoda;c__Insecta;o__Diptera;f__Limoniidae;g__Metalimnobia;s__Metalimnobia triocellata
1af599be31c8cf0578d86e7a2f95c383	k__Animalia;p__Arthropoda;c__Insecta;o__Diptera
1af1b689ed9ca527fdad132bee57eecd	k__Animalia;p__Arthropoda;c__Insecta;o__Lepidoptera;f__Erebidae;g__Hypena;s__Hypena scabra
1b395ba4e0a5f15359dafefd4e0fcfe6	k__Animalia;p__Arthropoda;c__Insecta;o__Coleoptera;f__Scarabaeidae;g__Phyllophaga
1b3cbdfbf1115b639e480a0d9aa91d38	k__Animalia;p__Arthropoda;c__Insecta;o__Ephemeroptera;f__Heptageniidae;g__Maccaffertium;s__Maccaffertium terminatum
1b06db3896ab73b78ff906fc6b6fb0f4	k__Animalia;p__Arthropoda;c__Insecta;o__Megaloptera;f__Corydalidae;g__Chauliodes;s__Chauliodes pectinicornis
1b029978578f7c7ac48950f5b4d4943d	k__Animalia;p__Arthropoda;c__Insecta;o__Coleoptera;f__Staphylinidae;g__Acidota;s__Acidota subcarinata
1b3b5ef3598eb96a89e176bf7b5a250c	k__Animalia;p__Arthropoda;c__Insecta
1b0247a1a24489b89e4f24a3a755019f	k__Animalia;p__Arthropoda;c__Insecta;o__Lepidoptera;f__Tortricidae;g__Choristoneura;s__Choristoneura fractivittana
1b18a4671325538a4ab7b6f3f4315195	k__Animalia;p__Arthropoda;c__Insecta;o__Diptera;f__Chironomidae
1b2be4c24753dae62bcf1c10f28f087f	k__Animalia;p__Arthropoda;c__Insecta;o__Diptera;f__Chironomidae;g__Chironomus
1a94ed7f326dccc4f5cfe22e1a2cb5bd	k__Animalia;p__Arthropoda;c__Insecta;o__Trichoptera;f__Goeridae;g__Goera;s__Goera calcarata
1b1fa278d441295f636e20cb36d19fe3	k__Animalia;p__Arthropoda;c__Insecta;o__Diptera;f__Chironomidae;g__Procladius
1b6c3a686f659770dea8288f0e528b8d	k__Animalia;p__Arthropoda
1b6f6240a8293898f3bdcb2251a36b7d	k__Animalia;p__Arthropoda;c__Insecta;o__Coleoptera;f__Scarabaeidae;g__Phyllophaga;s__Phyllophaga hirsuta
1b276c72127fbbd016e3cc2448d18c40	k__Animalia;p__Arthropoda;c__Insecta;o__Diptera;f__Ceratopogonidae
1b61516c9555c395c24f5f262e61b802	k__Animalia;p__Arthropoda;c__Insecta;o__Coleoptera;f__Elateridae;g__Melanotus
1b7b9303244ad5668f0be1986295ea7f	k__Animalia;p__Arthropoda;c__Insecta;o__Ambiguous taxa;f__Ambiguous taxa;g__Ambiguous taxa;s__Ambiguous taxa
1b3b2bb835ed4fe32f019b6219128ef9	k__Animalia;p__Arthropoda;c__Insecta;o__Neuroptera;f__Coniopterygidae
1b29bdc86ce850ef694a8c625bb82383	k__Animalia;p__Arthropoda;c__Insecta;o__Lepidoptera;f__Noctuidae;g__Amphipyra;s__Amphipyra pyramidoides
1b5556b21a773a4873b65a2d37560590	k__Animalia;p__Arthropoda;c__Insecta;o__Hemiptera;f__Cicadellidae;g__Gyponana
1b2bfb4c7c49baad77622ef3a9d255b7	k__Animalia;p__Arthropoda;c__Insecta
1b3ce9cecb0ef0265c15b385df40a58e	k__Animalia;p__Arthropoda;c__Insecta;o__Diptera;f__Drosophilidae;g__Drosophila;s__Drosophila suzukii
1ba930af4bc93b835d6afbcada544bd7	k__Animalia;p__Arthropoda;c__Insecta;o__Coleoptera;f__Elateridae;g__Athous;s__Athous brightwelli
1ba18187066ed7dc83228d70e1d6970a	k__Animalia;p__Arthropoda;c__Insecta
1b743e7305f4b21a4fe27f93b8d18be6	k__Animalia;p__Arthropoda;c__Insecta;o__Diptera
1b77684534a0757bad93f099e6c0f0c1	k__Animalia;p__Arthropoda;c__Insecta
1b54b51b0f92e1a134c1c9bea5df701a	k__Animalia;p__Arthropoda;c__Insecta;o__Diptera;f__Chironomidae
1b49bd432c136519ba54c0ce8305379b	k__Animalia;p__Arthropoda;c__Insecta;o__Lepidoptera
1b52e56cb8a766d0bc7468ca83412784	k__Animalia;p__Arthropoda;c__Insecta;o__Diptera;f__Limoniidae
1b79e662fb52d325b8bd2f0785601c4c	k__Animalia;p__Arthropoda;c__Arachnida;o__Araneae;f__Theridiidae;g__Theridion;s__Theridion differens
1bc16317c26d287d7df8e2ddeb74b961	k__Animalia;p__Arthropoda;c__Insecta;o__Coleoptera;f__Scarabaeidae;g__Phyllophaga
1ba35127e1c808fc5d8caf94a364354b	k__Animalia;p__Arthropoda;c__Insecta;o__Coleoptera
1b863c0c88da9e5aeb712f96b1dacc77	k__Animalia;p__Arthropoda;c__Insecta;o__Diptera
1b602bca1ae987028eb0ca7154e3700c	k__Animalia;p__Arthropoda;c__Insecta;o__Diptera;f__Chaoboridae;g__Chaoborus;s__Chaoborus punctipennis
1bd0e8641b9daeb818ebdc019b5c8865
1bab1ec2a8e2d2eecaa905f8665791db	k__Animalia;p__Arthropoda;c__Insecta;o__Hymenoptera;f__Ichneumonidae;g__Enicospilus
1bc59195f154bed9329951f66bdd72db	k__Animalia;p__Arthropoda;c__Insecta
1bcdca1ef516f15ec2dea634111cca2c	k__Animalia;p__Arthropoda;c__Insecta;o__Coleoptera;f__Scarabaeidae;g__Phyllophaga;s__Phyllophaga hirsuta
1b9e8f5e257a07ebbbfbf978463518b6	k__Animalia;p__Arthropoda;c__Insecta;o__Diptera;f__Tipulidae;g__Tipula;s__Ambiguous taxa
1bc4636504cd5c17aba61eed5eb99ee1	k__Animalia;p__Arthropoda;c__Insecta;o__Hemiptera;f__Derbidae;g__Apache;s__Apache degeerii
1b957c9f3ad7d426e662300d53fa96af	k__Animalia;p__Arthropoda;c__Insecta;o__Diptera;f__Sciaridae;g__Cratyna;s__Cratyna perplexa
1bdb53b97908146e3022f6f240583b4a	k__Animalia;p__Arthropoda;c__Insecta;o__Coleoptera;f__Scarabaeidae;g__Phyllophaga;s__Phyllophaga hirsuta
1b9226184f0a4b942b3bcfcae098b21c	k__Animalia;p__Arthropoda;c__Insecta;o__Diptera;f__Culicidae;g__Culiseta;s__Culiseta melanura
1bbc4eca82b10ab8aefc5ab0c1df1c6d	k__Animalia;p__Arthropoda;c__Insecta;o__Diptera;f__Chironomidae
1ba04bbc20ceabacc529cb5e2cdc56f4	k__Animalia;p__Arthropoda;c__Insecta;o__Diptera;f__Mycetophilidae;g__Mycetophila
1bd3ed79da3f11511488b14b0cc45393	k__Animalia;p__Arthropoda;c__Insecta
1c1f95bd216ec4e77624d568e284beb4
1bbec88a37eea3418a805d759a664d07	k__Animalia;p__Arthropoda;c__Insecta;o__Diptera;f__Tipulidae;g__Dolichopeza;s__Dolichopeza obscura
1bbdcb52bc4d8f323a95267eab0a71b3	k__Animalia;p__Arthropoda;c__Insecta;o__Diptera;f__Chironomidae;g__Polypedilum
1bf6ba98685834b6e723338a7efa9fb0	k__Animalia;p__Arthropoda;c__Insecta;o__Coleoptera;f__Scarabaeidae;g__Phyllophaga;s__Phyllophaga anxia
1be0f55c61f4a292a7ec6d82da1d2a3d	k__Animalia;p__Arthropoda;c__Collembola;o__Entomobryomorpha
1bb3add97c91b78ec6b908f0787d0eb7	k__Animalia;p__Arthropoda;c__Insecta;o__Diptera;f__Chironomidae
1bfe5c1b11e65884d55faf321c2a89e5	k__Animalia;p__Arthropoda;c__Insecta;o__Coleoptera
1b9decd70e4c250aa0ef166e867ea943	k__Animalia;p__Arthropoda;c__Insecta;o__Diptera;f__Empididae
1be77f72434f56f609d69558860e4801	k__Animalia;p__Arthropoda;c__Insecta;o__Diptera;f__Pediciidae
1bd436577cc08bf3ef733d0bed425fcd	k__Animalia;p__Arthropoda;c__Insecta;o__Diptera
1b375235e55dffe42aac252963694287	k__Animalia;p__Arthropoda;c__Insecta;o__Lepidoptera;f__Tortricidae;g__Epinotia
1b2c6701b01b2b711bd28d1317769421	k__Animalia;p__Arthropoda;c__Insecta;o__Lepidoptera;f__Gelechiidae;g__Coleotechnites;s__Coleotechnites atrupictella
1c4a459a398c7c57d943220002494ff2	k__Animalia;p__Arthropoda
1c436e200028cc4df44731e5b1ae3a8d	k__Animalia;p__Arthropoda;c__Insecta;o__Ephemeroptera;f__Heptageniidae;g__Maccaffertium;s__Maccaffertium vicarium
1bde03b7451355ed23856b665d0af33f	k__Animalia;p__Arthropoda;c__Insecta;o__Coleoptera;f__Geotrupidae;g__Odonteus;s__Odonteus liebecki
1bc52a4b822cd855a1d1e6c028ad3bf2	k__Animalia;p__Arthropoda;c__Insecta;o__Diptera;f__Limoniidae;g__Pseudolimnophila;s__Pseudolimnophila luteipennis
1c34b3a4dfdc842491017f839de8ee57	k__Animalia;p__Arthropoda;c__Insecta
1c2a6c42d1568fafb4bff89f60f34acb	k__Animalia;p__Arthropoda;c__Insecta;o__Diptera
1c4c22364b2626d57778fdee5980c360	k__Animalia;p__Arthropoda;c__Insecta;o__Hemiptera;f__Cicadellidae;g__Nesophrosyne
1c035224af590598eff034e6b6e0118f	k__Animalia;p__Arthropoda;c__Insecta;o__Diptera;f__Limoniidae;g__Pseudolimnophila;s__Pseudolimnophila inornata
1c40f963fc3869133ce940c1bf7c362e	k__Animalia;p__Arthropoda;c__Insecta;o__Psocodea;f__Psocidae;g__Metylophorus;s__Metylophorus novaescotiae
1c1482df0a5809b50dfa9d689f034fd0	k__Animalia;p__Arthropoda;c__Insecta;o__Diptera;f__Chironomidae
1c43e9dd5675773a311b84d79b83b876	k__Animalia;p__Arthropoda;c__Insecta;o__Coleoptera;f__Cerambycidae;g__Urgleptes;s__Urgleptes signatus
1c0831414503f3349e32c57e6028e0b2	k__Animalia;p__Arthropoda;c__Insecta
1bf054039d192b1faf35bf09c61d7d00	k__Animalia;p__Arthropoda;c__Insecta;o__Diptera;f__Limoniidae;g__Gonomyia
1c2783cc3e2a078c4335c6fb0b86f87a	k__Animalia;p__Arthropoda;c__Insecta;o__Megaloptera;f__Corydalidae;g__Chauliodes;s__Chauliodes pectinicornis
1c85c143780aa19c8d4fabcc1dca6b22	k__Animalia;p__Arthropoda;c__Insecta
1c22d192e75a2e9a01c40529b094f635	k__Animalia;p__Arthropoda;c__Insecta;o__Lepidoptera;f__Yponomeutidae;g__Swammerdamia;s__Swammerdamia caesiella
1c8dbe7d088bad6531859d89b8891183	k__Animalia;p__Arthropoda;c__Insecta
1c4d89878a8d572e73d7bdce25fb8172	k__Animalia;p__Arthropoda;c__Insecta;o__Megaloptera;f__Corydalidae;g__Chauliodes;s__Chauliodes pectinicornis
1c5f7e8dc107e671df2e7220a645c5ba	k__Animalia;p__Arthropoda;c__Insecta;o__Hymenoptera;f__Ichneumonidae;g__Netelia
1c2f6e8a8204fb1c86c97c6a5d11892d	k__Animalia;p__Arthropoda;c__Insecta;o__Diptera;f__Tipulidae;g__Tipula
1c7005acccc39b373e41745a1a22ee8f	k__Animalia;p__Arthropoda;c__Insecta;o__Coleoptera;f__Scarabaeidae;g__Phyllophaga
1caf1fba66a5a88b65ca298afe15a93c	k__Animalia;p__Arthropoda;c__Insecta
1c31188f3e4f8410f4ae570e1ca7a7d2	k__Animalia;p__Arthropoda;c__Insecta;o__Lepidoptera;f__Depressariidae;g__Psilocorsis;s__Psilocorsis reflexella
1ccd5593cce9cc37cc3415ef7719c438	k__Animalia;p__Arthropoda;c__Insecta;o__Trichoptera;f__Dipseudopsidae;g__Phylocentropus;s__Phylocentropus placidus
1c635d49b96ecb2b79051d44908665f2	k__Animalia;p__Arthropoda;c__Insecta;o__Diptera
1cdc2e624f17ccb915ad8b440ab3225b	k__Animalia;p__Arthropoda;c__Insecta;o__Coleoptera;f__Scarabaeidae;g__Phyllophaga;s__Phyllophaga hirsuta
1c70a40321fda74594ef91b93712fd35	k__Animalia;p__Arthropoda;c__Insecta
1c9c29a00e2fdb8e31e034ef9fb4d7ea	k__Animalia;p__Arthropoda;c__Insecta;o__Coleoptera;f__Elateridae;g__Athous;s__Athous brightwelli
1cb6be1fd5535be5ace76b7c24355108	k__Animalia;p__Arthropoda;c__Insecta;o__Coleoptera;f__Scarabaeidae;g__Phyllophaga
1cac428b12982c5beef9551d20fd3acc	k__Animalia;p__Arthropoda;c__Insecta;o__Coleoptera;f__Coccinellidae;g__Harmonia;s__Harmonia axyridis
1cb4fab634cd3dbadb370335d31f01ee	k__Animalia;p__Arthropoda;c__Insecta;o__Diptera;f__Psychodidae;g__Ambiguous taxa;s__Ambiguous taxa
1c9135f039e397213c4899a9605073e2	k__Animalia;p__Arthropoda;c__Insecta;o__Lepidoptera
1bd77590e1637fb65aabf1a81d2ef601	k__Animalia;p__Arthropoda;c__Insecta;o__Diptera;f__Limoniidae;g__Geranomyia
1c95c8cd9eb037c176515655783abab2	k__Animalia;p__Arthropoda;c__Insecta;o__Diptera;f__Milichiidae;g__Leptometopa;s__Leptometopa latipes
1c81404b4aa7dac96ece0f840fc60048	k__Animalia;p__Arthropoda;c__Insecta;o__Lepidoptera;f__Gelechiidae;g__Carpatolechia;s__Carpatolechia belangerella
1cd975f9196b626d8b3f4c28a28ad6c1	k__Animalia;p__Arthropoda
1c9afd9c0e24eb3cf93a2bb3c047c755	k__Animalia;p__Arthropoda;c__Insecta;o__Lepidoptera;f__Depressariidae;g__Psilocorsis;s__Psilocorsis reflexella
1d228e692c7c9f2eb4b9198b76c1407b	k__Animalia;p__Arthropoda;c__Insecta;o__Coleoptera;f__Scarabaeidae;g__Phyllophaga
1cd1ff405bf366c31e72fd99dfd39ede	k__Animalia;p__Arthropoda;c__Insecta;o__Coleoptera;f__Coccinellidae;g__Harmonia;s__Harmonia axyridis
1cc41362df2317af57cb7776bc4ada68	k__Animalia;p__Arthropoda;c__Insecta;o__Diptera;f__Empididae
1caf5158cb6dc992abb3f52cf1805dcf	k__Animalia;p__Arthropoda;c__Insecta;o__Diptera;f__Limoniidae;g__Epiphragma;s__Epiphragma fasciapenne
1cd028ee207b8dcb57ff8ee0303a6b04	k__Animalia;p__Arthropoda;c__Insecta;o__Diptera;f__Chironomidae
1c589af260173e264bc641ed8ca50e5d	k__Animalia;p__Arthropoda;c__Insecta;o__Diptera;f__Limoniidae;g__Cheilotrichia;s__Cheilotrichia stigmatica
1c64e4b8daba74a0efe695b523a307a7	k__Animalia;p__Arthropoda;c__Insecta
1d30c927ac60a12a807fcbc79c0c0454
1c9cc0ba093f16c986ffe5b2fcfa4951	k__Animalia;p__Arthropoda;c__Insecta;o__Lepidoptera
1cf4359300785342c89956ad98145db4	k__Animalia;p__Arthropoda;c__Insecta;o__Ephemeroptera;f__Caenidae;g__Caenis
1d2da708d02be8b1598b42b023398d80	k__Animalia;p__Arthropoda;c__Insecta;o__Coleoptera;f__Scarabaeidae;g__Phyllophaga
1cc4197f0229c7788beae06743edbda9	k__Animalia;p__Arthropoda;c__Insecta;o__Lepidoptera;f__Drepanidae;g__Pseudothyatira;s__Pseudothyatira cymatophoroides
1cd9539a846345609f4720d91b012839	k__Animalia;p__Arthropoda;c__Insecta;o__Diptera;f__Cecidomyiidae
1d1953f93c6eac355eefbcd3213b5cbf	k__Animalia;p__Arthropoda;c__Insecta;o__Coleoptera;f__Elateridae;g__Melanotus;s__Melanotus hyslopi
1cf736011ed0740a64df42051effdbe8	k__Animalia;p__Arthropoda;c__Insecta;o__Coleoptera;f__Elateridae;g__Melanotus;s__Melanotus hyslopi
1ce797beb8d62c856503af32d5997456	k__Animalia;p__Arthropoda;c__Insecta;o__Lepidoptera
1d36d054fadfbb1fadd36b18f20d06c9	k__Animalia;p__Arthropoda;c__Insecta;o__Psocodea;f__Psocidae;g__Metylophorus;s__Metylophorus novaescotiae
1d29d34d9d9a8c98978f778c3c6492b9	k__Animalia;p__Arthropoda;c__Insecta;o__Ephemeroptera;f__Ephemeridae;g__Hexagenia;s__Hexagenia limbata
1d34fb7932e95bf5f252102dac7615df	k__Animalia;p__Arthropoda;c__Insecta;o__Hemiptera;f__Pentatomidae;g__Banasa;s__Banasa dimidiata
1d60602103f5837caf6585c0c3f6bcfe	k__Animalia;p__Arthropoda;c__Insecta;o__Hemiptera;f__Cicadellidae;g__Gyponana
1d895bff47e80370daf199554712c750	k__Animalia;p__Arthropoda;c__Insecta;o__Coleoptera;f__Scarabaeidae;g__Phyllophaga;s__Phyllophaga hirsuta
1d062b09117f6382c804fa02ad7317e7	k__Animalia;p__Arthropoda;c__Insecta;o__Diptera;f__Cecidomyiidae
1d932d8dc3897b4a47769bd9ea995717
1d8fbe6d363c8fcfe46ae7f94d970dff	k__Animalia;p__Arthropoda;c__Insecta;o__Coleoptera;f__Scarabaeidae;g__Phyllophaga;s__Phyllophaga crenulata
1d0e06e8fbee0239a061169dbca389e4	k__Animalia;p__Arthropoda;c__Insecta;o__Lepidoptera;f__Blastobasidae;g__Hypatopa;s__Hypatopa vestaliella
1d38147e4b05d8d5f03269faceabf95f	k__Animalia;p__Arthropoda;c__Insecta;o__Coleoptera;f__Pyrochroidae;g__Dendroides;s__Dendroides canadensis
1d1ed2af9f0040b28989b37ca34a8671	k__Animalia;p__Arthropoda;c__Insecta;o__Lepidoptera;f__Argyresthiidae;g__Argyresthia
1d5f30305a93aca9473c1fd6f57c51c3	k__Animalia;p__Arthropoda;c__Insecta;o__Diptera;f__Tipulidae;g__Tipula
1d448fac4185728b7dea5b40c2421326	k__Animalia;p__Arthropoda;c__Insecta
1d2f6cfc4cdc1c9394c24b700fab7870	k__Animalia;p__Arthropoda;c__Insecta;o__Coleoptera;f__Carabidae;g__Agonum;s__Agonum harrisii
1d5776e20e2d00a021a2f0676e755b57	k__Animalia;p__Arthropoda;c__Insecta;o__Coleoptera;f__Pyrochroidae;g__Dendroides;s__Dendroides canadensis
1dd6b94381950d846c3270781508f5b3	k__Animalia;p__Arthropoda
1d5ecb684ada9f2a63432a05736cac6f	k__Animalia;p__Arthropoda;c__Insecta
1d5efa6ad199deff8d98528a3a52ee3f	k__Animalia;p__Arthropoda;c__Insecta
1d91470b69d2ebdaaa08df56b1949281	k__Animalia;p__Arthropoda;c__Insecta
1d6408e81c523819388fbb953206a0db	k__Animalia;p__Arthropoda;c__Insecta;o__Coleoptera;f__Coccinellidae;g__Chilocorus;s__Chilocorus stigma
1d5807ada7abea397487b1309a93460d	k__Animalia;p__Arthropoda;c__Insecta;o__Lepidoptera;f__Tortricidae;g__Gretchena
1dd9a1dfc3f69834b0b14ececfa07cd9	k__Animalia;p__Arthropoda;c__Insecta;o__Coleoptera;f__Byrrhidae;g__Simplocaria;s__Simplocaria semistriata
1dd784282d87be3998d6e9cc47f669a8	k__Animalia;p__Arthropoda;c__Insecta
1dd5c36de1096bbf19ccd21a7b8f8492	k__Animalia;p__Arthropoda;c__Insecta;o__Trichoptera;f__Hydropsychidae;g__Cheumatopsyche
1d5a1fb05de30650a10e32338b6bfc06	k__Animalia;p__Arthropoda;c__Insecta;o__Diptera;f__Chaoboridae
1d4369128396b0ee044e61519563b28b	k__Animalia;p__Arthropoda;c__Insecta;o__Diptera;f__Culicidae;g__Ambiguous taxa;s__Ambiguous taxa
1d7c3a222f2f73fe11445f2a1fa76c71	k__Animalia;p__Arthropoda;c__Insecta;o__Lepidoptera;f__Tineidae;g__Acrolophus;s__Acrolophus BioLep447
1df44568db053b781c71f1d9576dd35c	k__Animalia;p__Arthropoda;c__Insecta;o__Coleoptera;f__Scarabaeidae;g__Phyllophaga;s__Phyllophaga anxia
1df1b90133f0c2caddadbedb2013971f	k__Animalia;p__Arthropoda;c__Insecta
1e027851b7bbe4c0c66b4e343464f380	k__Animalia;p__Arthropoda;c__Insecta;o__Coleoptera;f__Elateridae;g__Athous;s__Athous acanthus
1e3110fc21ba4c454f82bc8a79600e87
1e3c8629be66ff6cd0c86bd6c68d9607
1e1b3dda9ac4f6c74c589b1b099044eb	k__Animalia;p__Arthropoda;c__Insecta;o__Coleoptera;f__Scarabaeidae;g__Phyllophaga
1db104e0615dcba9c3a8fc9e6a35caf4	k__Animalia;p__Arthropoda;c__Insecta;o__Lepidoptera;f__Gelechiidae;g__Xenolechia;s__Xenolechia ontariensis
1ddfacf6658003428bf85caa37372be0	k__Animalia;p__Arthropoda;c__Insecta;o__Megaloptera;f__Corydalidae;g__Chauliodes;s__Chauliodes pectinicornis
1e207112cf68147c4277a6b234ea47c0	k__Animalia;p__Arthropoda;c__Insecta;o__Coleoptera;f__Scarabaeidae;g__Phyllophaga;s__Phyllophaga drakii
1e17b6115125ccc8ce0b3cde7c56a8a8	k__Animalia;p__Arthropoda;c__Insecta;o__Coleoptera;f__Elateridae;g__Melanotus
1d9d8ea98a6dfc277fe7dcf018a16b28	k__Animalia;p__Arthropoda;c__Insecta;o__Lepidoptera
1e2ef7094e71273e7d0dd8614301608a	k__Animalia;p__Arthropoda;c__Insecta
1e13c5d1729018506e05332d42229e40	k__Animalia;p__Arthropoda;c__Insecta;o__Ephemeroptera;f__Caenidae;g__Caenis
1e4c9f1cd21073eb29a996d110fb5a5a	k__Animalia;p__Arthropoda
1e19cd2e974004a91c79f50cbf28409d	k__Animalia;p__Arthropoda;c__Insecta;o__Diptera
1e27cfb4ea197245f80c6412b1031b0a	k__Animalia;p__Arthropoda;c__Insecta;o__Hymenoptera;f__Ichneumonidae;g__Enicospilus
1e67eca314de0c539baad0dd5b4dfb5d
1e0b61dba945393935458265db4d2e32	k__Animalia;p__Arthropoda;c__Insecta;o__Diptera;f__Limoniidae;g__Cheilotrichia;s__Cheilotrichia stigmatica
1e3c54c3f80d967baf90691f20e91eb8	k__Animalia;p__Arthropoda;c__Insecta;o__Hemiptera;f__Membracidae;g__Smilia;s__Smilia camelus
1e12b434439073bed9f5f82d6c3e832f	k__Animalia;p__Arthropoda;c__Insecta;o__Coleoptera;f__Pyrochroidae;g__Dendroides;s__Dendroides canadensis
1e3626f9180ddb4ed4e7335a50b80667	k__Animalia;p__Arthropoda;c__Insecta
1e61fe09bedf74b723773b653aa7a64d	k__Animalia;p__Arthropoda;c__Insecta;o__Ephemeroptera;f__Heptageniidae;g__Maccaffertium;s__Maccaffertium smithae
1dd54b3344c0fcd7150f10af553b84f6	k__Animalia;p__Arthropoda;c__Insecta;o__Coleoptera;f__Elateridae;g__Melanotus;s__Melanotus hyslopi
1e4ad35880f4213448f87d3d6d69d602	k__Animalia;p__Arthropoda;c__Insecta;o__Diptera;f__Chironomidae;g__Chironomus
1e664766564272f2520a8b55e641be46	k__Animalia;p__Arthropoda;c__Insecta;o__Coleoptera;f__Elateridae;g__Hemicrepidius;s__Hemicrepidius memnonius
1dff8116481e6c200129c2492081a25d	k__Animalia;p__Arthropoda;c__Insecta;o__Lepidoptera
1e3810f096f036597a32222be749a363	k__Animalia;p__Arthropoda;c__Insecta
1e81f3043916be59444ba3c9b16c9fff	k__Animalia;p__Arthropoda;c__Insecta
1d2dfd08cd0cebc7077dad4d97899924	k__Animalia;p__Arthropoda;c__Insecta;o__Diptera;f__Limoniidae;g__Pseudolimnophila;s__Pseudolimnophila luteipennis
1e428e97a290db3f6353ad26cf8832d8	k__Animalia;p__Arthropoda;c__Insecta;o__Diptera;f__Chironomidae
1e77076005902a59e231004ecaf2daf0	k__Animalia;p__Arthropoda;c__Insecta;o__Diptera;f__Chironomidae
1ec30d0d8de9479bbe21ca4262cbcfa5
1e1c60e7800e9397be5f845c5bd46ddc	k__Animalia;p__Arthropoda;c__Insecta;o__Lepidoptera
1e8deb0b8ad651d00e3536fecd110a5b	k__Animalia;p__Arthropoda;c__Insecta;o__Coleoptera;f__Elateridae;g__Hemicrepidius;s__Hemicrepidius memnonius
1e574b2a991786c9f77cd851ea0895f5	k__Animalia;p__Arthropoda;c__Insecta;o__Coleoptera;f__Pyrochroidae;g__Dendroides;s__Dendroides canadensis
1e72ba1e31d066373694da2f86215848	k__Animalia;p__Arthropoda;c__Insecta;o__Diptera
1eb37506e11f302dc7688b34a7b44c7c	k__Animalia;p__Arthropoda;c__Insecta;o__Hemiptera;f__Cicadellidae;g__Gyponana
1e608a1752b8c823a44e40c4340d2b4a	k__Animalia;p__Arthropoda;c__Insecta;o__Lepidoptera
1e94c71c0132d752007f3ce23a82659d	k__Animalia;p__Arthropoda;c__Insecta;o__Hymenoptera;f__Ichneumonidae;g__Ophion
1ee41fbe91a805270fe1fc1ffaf3d340	k__Animalia;p__Arthropoda;c__Insecta;o__Coleoptera;f__Scarabaeidae;g__Amphimallon;s__Amphimallon majale
1ec617466cf6b3e5934156aa91e2e444	k__Animalia;p__Arthropoda;c__Arachnida;o__Araneae;f__Theridiidae;g__Euryopis;s__Euryopis funebris
1e92ed8c94dfda56a8007e8d1e809b96	k__Animalia;p__Arthropoda;c__Insecta;o__Diptera;f__Psychodidae
1e809f141ccbf933feb6a2569d2c99bd	k__Animalia;p__Arthropoda;c__Insecta;o__Diptera;f__Chironomidae
1e4b1c1a01e6920147f97d291d5f9bcd	k__Animalia;p__Arthropoda;c__Insecta;o__Lepidoptera
1eed9a379f423d7fd7c087044dd62255	k__Animalia;p__Arthropoda;c__Insecta;o__Coleoptera;f__Scarabaeidae;g__Phyllophaga
1ecb4c6a93ac689177cc5e605b91e0c0	k__Animalia;p__Arthropoda;c__Arachnida;o__Araneae;f__Araneidae;g__Araneus;s__Araneus guttulatus
1ee233a6592461256695121e0580d40a	k__Animalia;p__Arthropoda;c__Insecta;o__Ephemeroptera;f__Heptageniidae;g__Leucrocuta;s__Leucrocuta sp. BOLDAAC9882
1e74c6f29bf47f0d6cc42d3b16e246ff	k__Animalia;p__Arthropoda;c__Insecta;o__Lepidoptera;f__Noctuidae;g__Agrotis;s__Agrotis ipsilon
1efdc4d6b01bcb75c9aa14cc0997f65d
1ebb586176f157ee0753ee8fc5af9180	k__Animalia;p__Arthropoda;c__Insecta;o__Lepidoptera
1edfc922288255575a2c5513a79c4913	k__Animalia;p__Arthropoda;c__Insecta;o__Coleoptera;f__Hydrophilidae;g__Cercyon;s__Cercyon praetextatus
1ef29e9213c1297da58131a210dd97a0	k__Animalia;p__Arthropoda;c__Insecta;o__Hemiptera;f__Cicadellidae;g__Gyponana;s__Gyponana cacumina
1eda1a4274f92c1bb99c966a3cd2214f	k__Animalia;p__Arthropoda;c__Insecta;o__Diptera;f__Limoniidae;g__Erioptera
1ea40f2b3336db4bad7107724c0deef9	k__Animalia;p__Arthropoda;c__Insecta;o__Lepidoptera
1f13cfac827ce1d7651a5a492a3e7943	k__Animalia;p__Arthropoda;c__Insecta;o__Hymenoptera;f__Ichneumonidae;g__Ophion;s__Ambiguous taxa
1f007b7cdbd5901b561d0ad164c12131	k__Animalia;p__Arthropoda;c__Insecta
1f032d56c8583dc5d12d7e0c84cd1b66	k__Animalia;p__Arthropoda;c__Arachnida;o__Araneae
1e9b970af75d0558a5fd72505feaa57b	k__Animalia;p__Arthropoda;c__Insecta;o__Lepidoptera;f__Noctuidae;g__Xestia;s__Xestia c-nigrum
1f1b81f288dcd3bfd918310bdf4cea2f	k__Animalia;p__Arthropoda;c__Insecta;o__Hemiptera;f__Cicadellidae;g__Gyponana;s__Gyponana ortha
1eca0dd081913d655c5a5f6fc4212e7c	k__Animalia;p__Arthropoda;c__Insecta;o__Lepidoptera;f__Depressariidae
1e8a37d938bff1cb2bfb08d877f832fa	k__Animalia;p__Arthropoda;c__Insecta;o__Diptera;f__Culicidae;g__Coquillettidia;s__Coquillettidia perturbans
1ef609c60acc9720204e5083df62d9c3	k__Animalia;p__Arthropoda;c__Insecta;o__Diptera;f__Chironomidae;g__Procladius
1ee89c79bf6a079044e300225d26de80	k__Animalia;p__Arthropoda;c__Insecta;o__Diptera;f__Sciaridae;g__Pseudolycoriella
1f2530ce76edbc5a1d472ff8017d718c	k__Animalia;p__Arthropoda;c__Insecta;o__Coleoptera;f__Elateridae;g__Melanotus
1f4bc8a91b04858ecd0f7756d09d20a0
1ebc6e3ca7c4c2cc22453f80810ecc70	k__Animalia;p__Arthropoda;c__Insecta;o__Coleoptera;f__Coccinellidae;g__Harmonia;s__Harmonia axyridis
1f3c2f229f121ce77fbb3df8d40e36b2	k__Animalia;p__Arthropoda;c__Insecta;o__Trichoptera;f__Hydropsychidae;g__Hydropsyche;s__Hydropsyche slossonae
1eeb14ad5f9aca2c2a643f2312b0d75c	k__Animalia;p__Arthropoda;c__Insecta;o__Lepidoptera;f__Lasiocampidae;g__Malacosoma;s__Malacosoma disstria
1f5352d7e7c5e16e0316828bc0cc3dc2	k__Animalia;p__Arthropoda;c__Insecta
1f4101ddd74ec362d0169a39586ab8ee	k__Animalia;p__Arthropoda;c__Insecta;o__Coleoptera
1f1fc79787144ccc12160e56d4d10616	k__Animalia;p__Arthropoda;c__Insecta;o__Coleoptera;f__Pyrochroidae;g__Neopyrochroa;s__Neopyrochroa femoralis
1f6c99e8294a9478acc4ce8d6a1d7a18	k__Animalia;p__Arthropoda;c__Insecta;o__Coleoptera;f__Scarabaeidae;g__Diplotaxis
1f25cfa50c3090c34abdf62132d4cd23	k__Animalia;p__Arthropoda;c__Insecta;o__Coleoptera;f__Stenotrachelidae;g__Cephaloon;s__Cephaloon lepturoides
1f0498c63c4a54c89f925d1ba769378e	k__Animalia;p__Arthropoda;c__Insecta;o__Lepidoptera;f__Tortricidae;g__Acleris;s__Acleris nigrolinea
1f5b950584554e105ea37321c6dc46c6	k__Animalia;p__Arthropoda;c__Insecta
1f1603fe92354486b2641eb82811b4cc	k__Animalia;p__Arthropoda;c__Insecta;o__Diptera;f__Limoniidae
1eddc0a4d718b1d125f5a1875cf2a531	k__Animalia;p__Arthropoda;c__Insecta
1f26b437c39d2cc30812183928e44718	k__Animalia;p__Arthropoda;c__Insecta;o__Diptera;f__Limoniidae;g__Pseudolimnophila;s__Pseudolimnophila luteipennis
1f6ea69c4a3b1b7a2e05a05cc2dec807	k__Animalia;p__Arthropoda;c__Insecta;o__Hymenoptera;f__Ichneumonidae
1f322af6e10d53c0e6365a6fe7bcbd39	k__Animalia;p__Arthropoda;c__Insecta;o__Lepidoptera
1f3c87597130cde83b5e1d4517cc72ca	k__Animalia;p__Arthropoda;c__Insecta;o__Diptera;f__Chironomidae;g__Procladius
1f6b9a17d62ca452ac8689c2cfec707a	k__Animalia;p__Arthropoda;c__Insecta
1f45ec6a2ed85d4750405827e70fb3bb	k__Animalia;p__Arthropoda;c__Insecta;o__Diptera;f__Limoniidae
1f8f596b7a67faaeea94f55a3d81eb3a	k__Animalia;p__Arthropoda;c__Insecta;o__Coleoptera;f__Scarabaeidae;g__Phyllophaga
1f349447fc3e1cc7b45eafd04e1fa49e	k__Animalia;p__Arthropoda;c__Insecta;o__Lepidoptera
1f49ed411154ec38c55d4735f472928c	k__Animalia;p__Arthropoda;c__Insecta;o__Lepidoptera;f__Gelechiidae;g__Coleotechnites
1fa0e94cd7e303f8416a0dbe2dac92cc	k__Animalia;p__Arthropoda;c__Insecta;o__Coleoptera;f__Scarabaeidae;g__Phyllophaga
1f75de22ff5bdc938d9105286d7dc395	k__Animalia;p__Arthropoda;c__Insecta;o__Megaloptera;f__Corydalidae;g__Chauliodes;s__Chauliodes pectinicornis
1f95e486ccc08654f6d643a26fa5e215	k__Animalia;p__Arthropoda;c__Insecta;o__Trichoptera;f__Limnephilidae;g__Pycnopsyche;s__Pycnopsyche lepida
1f7c91f9420dd67672f36d3dfc3a98f9	k__Animalia;p__Arthropoda;c__Insecta;o__Hemiptera;f__Miridae;g__Phytocoris
1fa3f92303284e5f6755dd5b0ee18528	k__Animalia;p__Arthropoda;c__Insecta;o__Hymenoptera
1f727eed8ea65898f4479e9373ebc98a	k__Animalia;p__Arthropoda;c__Insecta;o__Diptera;f__Sciaridae;g__Cratyna
1f79b5b0ce4a066c9efaf17ddd9b9ad6	k__Animalia;p__Arthropoda;c__Insecta;o__Coleoptera;f__Cantharidae;g__Rhagonycha
1fd8aaea727837abd5cfca8c99192538	k__Animalia;p__Arthropoda;c__Insecta;o__Hemiptera;f__Miridae
1fb9264ea0f7c16fd4dc4c1acb9e36ce	k__Animalia;p__Arthropoda
1f8dad23f6892e5c7b78bb0e60748ed1	k__Animalia;p__Arthropoda;c__Insecta;o__Diptera;f__Culicidae
1fddd2bc5a11f753699f9592879e58ea	k__Animalia;p__Arthropoda;c__Insecta;o__Ephemeroptera;f__Heptageniidae;g__Maccaffertium;s__Maccaffertium terminatum
1fdd602f1868f11ab08a96e106e26b81	k__Animalia;p__Arthropoda;c__Insecta;o__Coleoptera;f__Scarabaeidae;g__Phyllophaga
1fb1bb088a8ea5274a50bf081a3d19f3	k__Animalia;p__Arthropoda;c__Insecta;o__Ephemeroptera;f__Heptageniidae;g__Leucrocuta;s__Leucrocuta minerva
1fa9380d8c1cf1359a6adc84fe4666e9	k__Animalia;p__Arthropoda;c__Insecta;o__Coleoptera;f__Scarabaeidae;g__Phyllophaga
1f91c680f55259f2548b8c17ccd982b2	k__Animalia;p__Arthropoda;c__Insecta;o__Coleoptera;f__Pyrochroidae;g__Dendroides;s__Dendroides canadensis
1ff990765baa1814c4cd4751a4e7de76
1f99d7da135a8049e2b993ad29e8a90a	k__Animalia;p__Arthropoda;c__Insecta;o__Lepidoptera
1f95208ef7ee8c01d162eb17753626b7	k__Animalia;p__Arthropoda;c__Insecta;o__Lepidoptera;f__Geometridae;g__Nematocampa;s__Nematocampa resistaria
20024a93d2d8999d8f0d96715cab49cb	k__Animalia;p__Arthropoda;c__Insecta;o__Coleoptera;f__Hydrophilidae;g__Helocombus;s__Helocombus bifidus
1ff901f3b706fff7a026f2cf215dd670	k__Animalia;p__Arthropoda;c__Insecta;o__Hymenoptera;f__Braconidae;g__Dolichogenidea
1f9af54a3f04d78abb78c08c68756ce3	k__Animalia;p__Arthropoda;c__Insecta;o__Lepidoptera;f__Tortricidae;g__Gymnandrosoma;s__Gymnandrosoma punctidiscanum
1fbbd7a7b81a0f8de90aa09211d7ac33	k__Animalia;p__Arthropoda;c__Insecta;o__Diptera
1f821fa915a60aa600915cc7a39706e8	k__Animalia;p__Arthropoda;c__Insecta;o__Hymenoptera;f__Xyelidae;g__Xyela;s__Ambiguous taxa
1fd4dacfb951db660b0a886e499f0434	k__Animalia;p__Arthropoda;c__Insecta
1fcb7873ba520c352fbc373c2b7ded1b	k__Animalia;p__Arthropoda;c__Insecta;o__Diptera;f__Limoniidae;g__Erioptera
1fa4297112963eb21825f0584a9e7ff8	k__Animalia;p__Arthropoda;c__Insecta;o__Diptera;f__Chironomidae;g__Thienemannimyia
1fecfd4342fbab7e46e93e07193a54fb	k__Animalia;p__Arthropoda;c__Insecta;o__Diptera;f__Ceratopogonidae;g__Palpomyia
1fb6be8cd814a05800eeb30522f8c85d	k__Animalia;p__Arthropoda;c__Insecta;o__Diptera;f__Ceratopogonidae
1febd1fc9190745eb0045383b8254a0a	k__Animalia;p__Arthropoda;c__Insecta;o__Megaloptera;f__Corydalidae;g__Chauliodes;s__Chauliodes pectinicornis
1fed03da203ab933cff2e82f841ff332	k__Animalia;p__Arthropoda;c__Insecta;o__Diptera;f__Psychodidae;g__Ambiguous taxa;s__Ambiguous taxa
1fea54a8269d729fedd480d3287d8499	k__Animalia;p__Arthropoda;c__Insecta;o__Lepidoptera
1fabe2a72c0530d842a4acf3e3e6f56b	k__Animalia;p__Arthropoda;c__Insecta;o__Lepidoptera;f__Depressariidae
1fc50bf8f827fd72bd249bd327719817	k__Animalia;p__Arthropoda;c__Insecta;o__Diptera;f__Limoniidae
201aea81b1a61b42ebad5dad028f9cc0	k__Animalia;p__Arthropoda;c__Insecta;o__Coleoptera;f__Scarabaeidae;g__Phyllophaga
202db27f31b7770d2b3e2db8b17f9e75	k__Animalia;p__Arthropoda;c__Insecta
1ff1f9bcaaaa8fe6008d97b8c6707055	k__Animalia;p__Arthropoda;c__Insecta;o__Diptera;f__Tachinidae;g__Ceromya
20052a942dcd40022f3f8b36f11bbb84	k__Animalia;p__Arthropoda;c__Insecta
202c22ef28f44bb77e8873aeb3c71e83	k__Animalia;p__Arthropoda;c__Insecta;o__Coleoptera;f__Scirtidae;g__Contacyphon;s__Contacyphon obscurus
20016b049a4ad11635af58e51ea42c85	k__Animalia;p__Arthropoda;c__Insecta;o__Coleoptera
203f9a47a85d211890e08f54bc67c4a1	k__Animalia;p__Arthropoda;c__Insecta;o__Coleoptera;f__Scarabaeidae;g__Phyllophaga
200667db5ec1a51e36488e6f0b952a9c	k__Animalia;p__Arthropoda;c__Insecta;o__Coleoptera;f__Scraptiidae;g__Canifa
20621dbd973aab6527ee183533c4cfbe	k__Animalia;p__Arthropoda;c__Insecta;o__Coleoptera;f__Scarabaeidae;g__Phyllophaga;s__Phyllophaga hirsuta
204695766b4a716ca71d705f33252a81	k__Animalia;p__Arthropoda;c__Insecta;o__Coleoptera;f__Scarabaeidae;g__Phyllophaga
206312a909eb9a98dc10cf48efa46646	k__Animalia;p__Arthropoda;c__Insecta;o__Hymenoptera
204b30a461c52f284afb5aad7009a98f	k__Animalia;p__Arthropoda;c__Insecta;o__Coleoptera;f__Tenebrionidae;g__Isomira
20129b24c2cf27a33a980104ecd4be7a	k__Animalia;p__Arthropoda;c__Insecta;o__Megaloptera;f__Corydalidae;g__Chauliodes;s__Chauliodes rastricornis
2050295dd1918980f7eb677368198625	k__Animalia;p__Arthropoda;c__Insecta;o__Ephemeroptera;f__Heptageniidae;g__Stenacron;s__Stenacron interpunctatum
200b1083719d9daf3164db34f2b354e1	k__Animalia;p__Arthropoda;c__Insecta;o__Trichoptera;f__Thremmatidae;g__Neophylax;s__Neophylax oligius
200a120969a0769953e52feee5c9ed4d	k__Animalia;p__Arthropoda;c__Insecta;o__Diptera;f__Cecidomyiidae
2009bd56d041d24dfcd9880b5c38fd47	k__Animalia;p__Arthropoda;c__Insecta;o__Lepidoptera;f__Geometridae;g__Macaria
20162836506955b33fe2f0eb2db87f24	k__Animalia;p__Arthropoda;c__Insecta;o__Diptera;f__Fanniidae;g__Fannia
20503d7a12c4b6f69a31697a5ff012b4	k__Animalia;p__Arthropoda;c__Insecta;o__Megaloptera;f__Corydalidae;g__Chauliodes;s__Chauliodes pectinicornis
2083779af0a7c8daf31657acf0b7b2f9	k__Animalia;p__Arthropoda;c__Insecta;o__Coleoptera;f__Scarabaeidae;g__Phyllophaga
207b21fb43182edf4fa0550283d9e579	k__Animalia;p__Arthropoda;c__Insecta;o__Hemiptera;f__Pentatomidae
204e5342bcbf536740ebfb924f59f131	k__Animalia;p__Arthropoda;c__Insecta;o__Coleoptera
2090aae933a733a7eba62029ad85caa8	k__Animalia;p__Arthropoda;c__Insecta;o__Diptera;f__Chironomidae
204e179284f5822d90f305ed6293ce81	k__Animalia;p__Arthropoda;c__Insecta;o__Diptera;f__Limoniidae
2050ae9b2ed286b843d87b2dd7e5d6b5	k__Animalia;p__Arthropoda;c__Insecta;o__Coleoptera;f__Pyrochroidae;g__Dendroides;s__Dendroides canadensis
20611fd2fb50878b21f4a2d22446bd02	k__Animalia;p__Arthropoda;c__Insecta;o__Lepidoptera;f__Crambidae;g__Crambus;s__Ambiguous taxa
2066a2ef9e7c8048b1af441a0d9614b1	k__Animalia;p__Arthropoda;c__Insecta;o__Diptera;f__Culicidae;g__Uranotaenia;s__Uranotaenia sapphirina
207832d4bc1e65459ab97d84dd54d36b	k__Animalia;p__Arthropoda;c__Insecta;o__Coleoptera;f__Carabidae;g__Cymindis;s__Cymindis platicollis
200952b7f75d08d9c6322808b39e43d7	k__Animalia;p__Arthropoda;c__Insecta;o__Hymenoptera;f__Ichneumonidae
20b387bc44931d288de706b623c83183	k__Animalia;p__Arthropoda;c__Insecta;o__Ephemeroptera;f__Caenidae;g__Caenis
204da07b4dd34b94e122f4e36d4c482d	k__Animalia;p__Arthropoda;c__Insecta;o__Lepidoptera
203c9e0c396ae201eba016060118e316	k__Animalia;p__Arthropoda;c__Insecta;o__Megaloptera;f__Sialidae;g__Sialis;s__Sialis velata
20be3397d791ca0239fde29120364020	k__Animalia;p__Arthropoda;c__Insecta;o__Diptera;f__Chironomidae;g__Xenochironomus
2092691f621975f113956667bb0a6a07	k__Animalia;p__Arthropoda;c__Insecta;o__Diptera;f__Limoniidae
207470a7b9e12e89cdd02f8fd5a432d6	k__Animalia;p__Arthropoda;c__Insecta;o__Diptera;f__Tachinidae;g__Chrysoexorista
20aeb814e76698d74907fd261d826bc5	k__Animalia;p__Arthropoda;c__Insecta;o__Diptera;f__Limoniidae;g__Erioptera
207c6ac82c88cdaed92c42e798491479	k__Animalia;p__Arthropoda;c__Insecta;o__Coleoptera;f__Carabidae;g__Amara;s__Amara musculis
2076dfed191083f5c3ad2d6325c3f2d9	k__Animalia;p__Arthropoda;c__Insecta;o__Diptera
20af2553d2096428d12cfa3a12dd4ef0	k__Animalia;p__Arthropoda;c__Insecta;o__Megaloptera;f__Corydalidae;g__Chauliodes;s__Chauliodes pectinicornis
20af7488a05b78dda2f0ea734d822a91	k__Animalia;p__Arthropoda;c__Insecta;o__Diptera;f__Tipulidae;g__Nephrotoma;s__Nephrotoma ferruginea
20c085c527f373774b3037b1003f58c3	k__Animalia;p__Arthropoda;c__Insecta;o__Trichoptera;f__Leptoceridae;g__Oecetis;s__Oecetis inconspicua
20bd123b15697747448ffc60830158d5	k__Animalia;p__Arthropoda;c__Insecta;o__Lepidoptera;f__Crambidae;g__Fissicrambus;s__Fissicrambus mutabilis PS2
20d68475678d207db284e07ba6c93c0e	k__Animalia;p__Arthropoda;c__Insecta;o__Ephemeroptera;f__Heptageniidae;g__Stenacron;s__Stenacron interpunctatum
20cf71914416d00edbc4caad89168284	k__Animalia;p__Arthropoda;c__Insecta
208455e636f73ce6471b39b67393f8f5	k__Animalia;p__Arthropoda;c__Insecta;o__Diptera
21085e77329f7bba76656675647b679f	k__Animalia;p__Arthropoda;c__Arachnida
20b7bb6e853da015b1411d6f76ea5786	k__Animalia;p__Arthropoda;c__Insecta;o__Diptera;f__Calliphoridae;g__Pollenia;s__Pollenia pediculata
212e028d484819e2e9e19f01f1030a07	k__Animalia;p__Arthropoda;c__Insecta;o__Ephemeroptera;f__Heptageniidae;g__Maccaffertium;s__Maccaffertium vicarium
20c776b03b91809f9d33dabf6f50ba9e	k__Animalia;p__Arthropoda;c__Insecta;o__Diptera;f__Tipulidae
211f8e603db9532d984774abcdb8d7a2	k__Animalia;p__Arthropoda;c__Insecta;o__Coleoptera;f__Scarabaeidae;g__Phyllophaga
20c92c90e3eae584a0d652363c4802ce	k__Animalia;p__Arthropoda;c__Insecta
20ddab25ea01f679323d4416c3038ea9	k__Animalia;p__Arthropoda;c__Insecta;o__Coleoptera;f__Pyrochroidae;g__Dendroides;s__Dendroides canadensis
212ec628114cc32193016baeaabaa30e	k__Animalia;p__Arthropoda;c__Insecta;o__Coleoptera;f__Carabidae;g__Cymindis;s__Cymindis platicollis
20d421a67822421b714ef6686bea2ae2	k__Animalia;p__Arthropoda;c__Insecta;o__Coleoptera;f__Carabidae;g__Amphasia;s__Amphasia sericea
214f5c460b7fd16ba8a8bb9a3f5b2253
2106071f5631e40610f51a2e31c1b054	k__Animalia;p__Arthropoda;c__Insecta;o__Diptera;f__Tipulidae;g__Tipula;s__Ambiguous taxa
20fcf25bfdbe09a189e29c862d90410b	k__Animalia;p__Arthropoda;c__Insecta;o__Coleoptera;f__Cerambycidae;g__Centrodera;s__Centrodera decolorata
2141ab47ae3d2b1fa9b662fa7a49d423
214f04a7c741274374fdf58ca0e6867e	k__Animalia;p__Arthropoda;c__Insecta;o__Coleoptera;f__Ptinidae;g__Oligomerus;s__Oligomerus obtusus
20fa52039f220afffe7983fdf8b51af6	k__Animalia;p__Arthropoda;c__Insecta;o__Lepidoptera
20c7ca218f54eeb4c67a62d972d69f25	k__Animalia;p__Arthropoda;c__Insecta;o__Lepidoptera
20f38ce40223e1388402148a75e423a8	k__Animalia;p__Arthropoda;c__Insecta;o__Diptera;f__Agromyzidae;g__Japanagromyza;s__Japanagromyza viridula
20ef304f6fa77735c919b4d02761982e	k__Animalia;p__Arthropoda;c__Insecta;o__Lepidoptera;f__Gelechiidae;g__Coleotechnites
20ff844235814ad7d705df30946d0463	k__Animalia;p__Arthropoda;c__Insecta;o__Lepidoptera;f__Tortricidae;g__Olethreutes;s__Ambiguous taxa
2105147f15b9366572575f6d75e5b66c	k__Animalia;p__Arthropoda;c__Insecta;o__Lepidoptera;f__Gelechiidae;g__Xenolechia;s__Xenolechia ontariensis
21348ec8f42623bd77d4a45272da412d	k__Animalia;p__Arthropoda;c__Insecta;o__Diptera;f__Limoniidae;g__Pseudolimnophila
20d2d1cc2e1d5037962db4990843bbfe	k__Animalia;p__Arthropoda;c__Insecta;o__Lepidoptera;f__Depressariidae;g__Agonopterix;s__Agonopterix pulvipennella
21602678e875cd4aee2738f6e7863b4e	k__Animalia;p__Arthropoda;c__Insecta;o__Coleoptera;f__Scarabaeidae;g__Phyllophaga
216f9999c46e3185a634eceee24647dc	k__Animalia;p__Arthropoda;c__Arachnida
211f34e0f54ee803668c4b07a4b924bb	k__Animalia;p__Arthropoda;c__Insecta;o__Lepidoptera;f__Crambidae;g__Elophila;s__Elophila obliteralis
213adfd3be60bbc0b1814fb24b9b763e	k__Animalia;p__Arthropoda;c__Insecta;o__Diptera;f__Cecidomyiidae
212b99a8f30ce3714c93cde5ca38367a	k__Animalia;p__Arthropoda;c__Insecta;o__Diptera;f__Limoniidae;g__Pseudolimnophila;s__Pseudolimnophila luteipennis
212feca256ced07b817fc5ea731b3799	k__Animalia;p__Arthropoda;c__Insecta;o__Lepidoptera
213313b45141f74f23cea9453405f27f	k__Animalia;p__Arthropoda;c__Insecta;o__Lepidoptera
20e679be1e94caa60caf5e14d3fb139b	k__Animalia;p__Arthropoda;c__Insecta;o__Diptera;f__Limoniidae;g__Erioptera
21aae5dac1d0e1b9302a469ed0dc7cb3	k__Animalia;p__Arthropoda;c__Insecta
213828e7ffa936971357f7f9e78c1b05	k__Animalia;p__Arthropoda;c__Insecta;o__Neuroptera;f__Hemerobiidae;g__Wesmaelius;s__Wesmaelius longifrons
213e5cb23c942f7456ff997f58a3a717	k__Animalia;p__Arthropoda;c__Insecta;o__Diptera;f__Chironomidae;g__Ablabesmyia;s__Ablabesmyia americana
21799306e964e39a1f7ae38bdec73950	k__Animalia;p__Arthropoda;c__Insecta;o__Coleoptera;f__Elateridae;g__Melanotus
21588ff5dc49eda3891e206b16a1cf45	k__Animalia;p__Arthropoda;c__Insecta;o__Lepidoptera;f__Tortricidae;g__Amorbia;s__Amorbia humerosana
21abf8ad50d04da27ea6a41e5d1bba90	k__Animalia;p__Arthropoda;c__Insecta
216e9a61fdf2d972571bd8caa1c34e48	k__Animalia;p__Arthropoda;c__Insecta;o__Trichoptera;f__Phryganeidae;g__Agrypnia;s__Agrypnia vestita
21c8d5d13155254800520cb7e459b163	k__Animalia;p__Arthropoda;c__Insecta;o__Hemiptera;f__Cicadidae
21c0ab47889aa8c197d7ab5c3397fb8d	k__Animalia;p__Arthropoda;c__Insecta;o__Coleoptera;f__Curculionidae;g__Dendroctonus
218af3eb13eb14fd1b25cbf960595362	k__Animalia;p__Arthropoda;c__Insecta;o__Hemiptera;f__Corixidae;g__Sigara;s__Sigara bicoloripennis
215e071f78f2f065b029169f15a48bef	k__Animalia;p__Arthropoda;c__Insecta;o__Neuroptera;f__Mantispidae;g__Dicromantispa;s__Dicromantispa sayi
21b85b916a6b0a02ba492833b95645ce	k__Animalia;p__Arthropoda;c__Insecta;o__Megaloptera;f__Corydalidae;g__Chauliodes;s__Chauliodes pectinicornis
21daeab844ec824b64906646d1acbbcb	k__Animalia;p__Arthropoda;c__Arachnida;o__Araneae;f__Theridiidae;g__Theridion;s__Theridion grallator
21813da02890976f09dfb251effe5020	k__Animalia;p__Arthropoda;c__Insecta;o__Lepidoptera;f__Sphingidae;g__Sphinx;s__Sphinx kalmiae
20f400bd415ba94defb8de7174568db3	k__Animalia;p__Arthropoda;c__Insecta;o__Lepidoptera
21aea8ed07a267f0f3ae6eccf73d412c	k__Animalia;p__Arthropoda;c__Insecta;o__Lepidoptera;f__Geometridae;g__Haematopis;s__Haematopis grataria
21900034764c59876d73d40952168e6e	k__Animalia;p__Arthropoda;c__Insecta;o__Diptera;f__Drosophilidae;g__Drosophila;s__Drosophila suzukii
21c211bbe0f3f9390fb9b5a5688699a2	k__Animalia;p__Arthropoda;c__Insecta;o__Diptera;f__Culicidae;g__Culex;s__Culex territans
21b364c26d0abf0dd1c1193cb6fbff76	k__Animalia;p__Arthropoda;c__Insecta;o__Lepidoptera
22176997d9f4eec7f2036d0daa154e32
21c795e18bc0025de0978cc0f3c4f66f	k__Animalia;p__Arthropoda;c__Insecta;o__Coleoptera;f__Pyrochroidae;g__Dendroides
21aa3cb15774685a090861ad59b18536	k__Animalia;p__Arthropoda;c__Insecta;o__Diptera;f__Cecidomyiidae
21fe4aac273834687c37d010e781902e	k__Animalia;p__Arthropoda;c__Insecta
221c9ac4caf1013c76b125370217812a	k__Animalia;p__Arthropoda
21f27a05c9437e59c1d5eb565ab8a30b	k__Animalia;p__Arthropoda;c__Insecta;o__Coleoptera;f__Cerambycidae;g__Urgleptes;s__Urgleptes querci
21c68e3e84d98699d725520ef31a7616	k__Animalia;p__Arthropoda;c__Insecta;o__Diptera;f__Tachinidae;g__Tachinomyia;s__Tachinomyia nigricans
21823a9854c5f58dc63ab84ef3ece222	k__Animalia;p__Arthropoda;c__Insecta;o__Coleoptera;f__Carabidae
21f86e18afd612c6ae17dcd9a2e39622	k__Animalia;p__Arthropoda;c__Insecta;o__Hemiptera;f__Miridae;g__Ambiguous taxa;s__Ambiguous taxa
2224b65063d4cd24a877481eb7d02fc0	k__Animalia;p__Arthropoda
221429da3d24b5f8698ac22fce008b7b	k__Animalia;p__Arthropoda;c__Insecta;o__Trichoptera;f__Leptoceridae;g__Ceraclea;s__Ceraclea maculata
21d3d50f64903cbe1a611811acc20534	k__Animalia;p__Arthropoda;c__Insecta;o__Diptera;f__Limoniidae;g__Pseudolimnophila;s__Pseudolimnophila luteipennis
21e4322c58db2c470e616f3cb6753295	k__Animalia;p__Arthropoda;c__Insecta;o__Lepidoptera;f__Gracillariidae;g__Caloptilia
21f015e3c7e86dae0b2affa8f1bba8b2	k__Animalia;p__Arthropoda;c__Insecta;o__Lepidoptera;f__Tortricidae;g__Argyrotaenia;s__Ambiguous taxa
21ded2c96cdf8eeae4245ffe0e54dca9	k__Animalia;p__Arthropoda;c__Insecta;o__Lepidoptera;f__Depressariidae;g__Psilocorsis
223260da4b4ccff55b234b384a894a52	k__Animalia;p__Arthropoda;c__Insecta;o__Ephemeroptera;f__Heptageniidae;g__Maccaffertium;s__Maccaffertium terminatum
21eea59c844177a774d8fde100200d04	k__Animalia;p__Arthropoda;c__Insecta;o__Lepidoptera
21f1a19b0d723db5084ffcb0b84f819c	k__Animalia;p__Arthropoda;c__Insecta;o__Diptera;f__Limoniidae;g__Pseudolimnophila;s__Pseudolimnophila luteipennis
21fe30e900fea8f7e01c2fb4fa93ec77	k__Animalia;p__Arthropoda;c__Insecta
2238d97433a1c9738098893103ff9ded	k__Animalia;p__Arthropoda;c__Insecta;o__Coleoptera;f__Scarabaeidae;g__Phyllophaga
222c79282f0fa61f1f3336c4bac6d125	k__Animalia;p__Arthropoda;c__Insecta;o__Coleoptera;f__Elateridae;g__Athous;s__Athous acanthus
21f8811653d6d22fbd2e979eab839f76	k__Animalia;p__Arthropoda;c__Insecta;o__Diptera;f__Dolichopodidae;g__Xanthochlorus;s__Xanthochlorus helvinus
222ecfd1debd4e0457eae76a522ec7f4	k__Animalia;p__Arthropoda;c__Insecta;o__Coleoptera;f__Elateridae;g__Hemicrepidius;s__Hemicrepidius memnonius
220c33968fd0f1bd1ce700b7f432b00e	k__Animalia;p__Arthropoda;c__Insecta;o__Lepidoptera;f__Crambidae;g__Elophila;s__Elophila obliteralis
220fb3c3fe242c9481cade714cf58833	k__Animalia;p__Arthropoda;c__Insecta;o__Lepidoptera;f__Lasiocampidae;g__Malacosoma;s__Malacosoma disstria
222f6ec091bfc04b2ad5ba71701d4d19	k__Animalia;p__Arthropoda;c__Insecta
2246e714ff05ae0511da37a578566b0b	k__Animalia;p__Arthropoda;c__Insecta;o__Diptera;f__Chaoboridae;g__Chaoborus
2252cf3a080829bd46b35c8593107ab2	k__Animalia;p__Arthropoda;c__Insecta;o__Hemiptera;f__Cicadellidae;g__Gyponana
224d1b6fb9e7bfff45493fa76834e9aa	k__Animalia;p__Arthropoda;c__Arachnida;o__Araneae;f__Theridiidae;g__Theridion;s__Theridion albidum
2227eb518fd659dea84042ed534c7baf	k__Animalia;p__Arthropoda;c__Insecta;o__Diptera;f__Limoniidae;g__Dicranomyia;s__Ambiguous taxa
221d390b3dec2053f8dede1b2793bed8	k__Animalia;p__Arthropoda;c__Insecta;o__Lepidoptera;f__Gracillariidae;g__Neurobathra
223245a96ee97f3204c79db9d6db6097	k__Animalia;p__Arthropoda;c__Insecta;o__Diptera;f__Limoniidae;g__Pseudolimnophila;s__Pseudolimnophila luteipennis
222c96fa63bc89464241b0ebb1eff077	k__Animalia;p__Arthropoda;c__Insecta;o__Blattodea;f__Ectobiidae;g__Parcoblatta
22801f64bd0563f94c2cae34ebbe5c5f
22375c3aef72024525ab2ba946a9137e	k__Animalia;p__Arthropoda;c__Insecta;o__Ephemeroptera;f__Heptageniidae;g__Leucrocuta;s__Leucrocuta sp. BOLDAAC9882
2224f202213b63a097f0a8b32859850f	k__Animalia;p__Arthropoda;c__Insecta;o__Lepidoptera;f__Gracillariidae;g__Caloptilia;s__Caloptilia alnivorella
226f4f809676e37c7d05c89009b0b78b	k__Animalia;p__Arthropoda;c__Insecta;o__Diptera;f__Tipulidae;g__Tipula
227631f02d710079fa9b3a6b544708cf	k__Animalia;p__Arthropoda;c__Insecta;o__Coleoptera;f__Elateridae;g__Melanotus;s__Melanotus hyslopi
2249d72e9bbf7bccc77d8c0852ab8d74	k__Animalia;p__Arthropoda;c__Insecta;o__Diptera;f__Chironomidae;g__Tribelos
226ee8cc3d4056def16bfd2a64c52f99	k__Animalia;p__Arthropoda;c__Insecta;o__Diptera
2255e707f1407c503e964a67a54a0195	k__Animalia;p__Arthropoda;c__Insecta;o__Megaloptera;f__Corydalidae;g__Chauliodes;s__Chauliodes rastricornis
22914c4a27a1549c81c86da151bcf259	k__Animalia;p__Arthropoda;c__Insecta;o__Coleoptera;f__Elateridae;g__Athous;s__Athous neacanthus
2250481a4ccd73d8e560944e978d8bcf	k__Animalia;p__Arthropoda;c__Insecta;o__Diptera;f__Chaoboridae;g__Chaoborus;s__Chaoborus punctipennis
2252535c57937eda2829fbfab7c0d9e0	k__Animalia;p__Arthropoda;c__Insecta;o__Lepidoptera;f__Geometridae;g__Hydriomena;s__Hydriomena divisaria
224ed461f0b78beacfc3051c12bde626	k__Animalia;p__Arthropoda;c__Insecta;o__Diptera;f__Pipunculidae;g__Nephrocerus
22aaeaee933cd21c15337ca6ee544ca8	k__Animalia;p__Arthropoda;c__Insecta;o__Coleoptera;f__Scarabaeidae;g__Phyllophaga
2266dca9cbaf694ee12c58badd5d7818	k__Animalia;p__Arthropoda;c__Insecta;o__Diptera;f__Tachinidae;g__Cryptomeigenia
228e20d54755b1c9f2590c2571ff4d54	k__Animalia;p__Arthropoda;c__Insecta;o__Trichoptera;f__Limnephilidae;g__Platycentropus;s__Platycentropus radiatus
228edf35ed404a5ac481c8567bdd7300	k__Animalia;p__Arthropoda;c__Insecta;o__Diptera;f__Chironomidae
22742fadf6d25b84f01d38e4c8e3cef5	k__Animalia;p__Arthropoda;c__Insecta;o__Lepidoptera;f__Tortricidae;g__Catastega;s__Catastega aceriella
227ff52d11fef14a51ed10e2679942d1	k__Animalia;p__Arthropoda;c__Insecta;o__Diptera;f__Tipulidae;g__Nephrotoma;s__Nephrotoma ferruginea
229a7672bdf98826a15e616c68e8558c	k__Animalia;p__Arthropoda;c__Insecta;o__Orthoptera;f__Tettigoniidae;g__Conocephalus;s__Conocephalus strictus
228a1a4d5149bff4f617ba348a22d5b1	k__Animalia;p__Arthropoda;c__Insecta;o__Diptera;f__Limoniidae;g__Epiphragma;s__Epiphragma fasciapenne
22ad5479ca9b0b597fa6a19d0666d677	k__Animalia;p__Arthropoda;c__Insecta;o__Coleoptera;f__Cerambycidae;g__Astylopsis;s__Astylopsis collaris
22908fbf4e717a4f35b2406117e71112	k__Animalia;p__Arthropoda;c__Insecta;o__Hemiptera;f__Cicadellidae;g__Gyponana
22b7961c890fb25d5752146572533d01	k__Animalia;p__Arthropoda;c__Insecta;o__Coleoptera;f__Elateridae;g__Hemicrepidius;s__Hemicrepidius bilobatus
228020820a84eedeea56bbdfeb05542c	k__Animalia;p__Arthropoda;c__Insecta;o__Diptera;f__Chaoboridae;g__Chaoborus;s__Chaoborus punctipennis
221a63e06dc23afe509b701cd214f46d	k__Animalia;p__Arthropoda;c__Insecta;o__Diptera;f__Tipulidae;g__Tipula
22d7944acc325fab321af0772d315121	k__Animalia;p__Arthropoda;c__Insecta;o__Coleoptera;f__Scarabaeidae;g__Phyllophaga
22b6b6a7537cf6313233798f393dcc2b	k__Animalia;p__Arthropoda;c__Insecta;o__Coleoptera;f__Scarabaeidae;g__Phyllophaga
22d8afb309983d3be5328fda29b88441	k__Animalia;p__Arthropoda;c__Insecta;o__Coleoptera;f__Scarabaeidae;g__Phyllophaga
22c0adbd8705bcececabfc983fd97ba0	k__Animalia;p__Arthropoda;c__Insecta;o__Psocodea;f__Caeciliusidae;g__Valenzuela
22b53a825206c34149711246b05168a3	k__Animalia;p__Arthropoda;c__Insecta;o__Diptera;f__Tipulidae;g__Tipula
22e80192c8e46d3e236fed011f4b2271
22fc220dc8c13681b46986a9ce775b71
22da27c33257fc516b2bdc71f67ad557	k__Animalia;p__Arthropoda;c__Insecta;o__Coleoptera;f__Scarabaeidae;g__Phyllophaga
22bad503023f2634770c88b2d6519847	k__Animalia;p__Arthropoda;c__Insecta;o__Diptera;f__Tipulidae;g__Tipula
22bb9b97dbf88c0266e6953209467e8a	k__Animalia;p__Arthropoda;c__Insecta;o__Trichoptera;f__Philopotamidae;g__Chimarra;s__Chimarra socia
230d83caf1ecab75ae2103742f6beee9	k__Animalia;p__Arthropoda;c__Insecta;o__Coleoptera;f__Scarabaeidae;g__Phyllophaga
22b1732ac961078c9a7b25e8020baec0	k__Animalia;p__Arthropoda;c__Insecta;o__Diptera;f__Limoniidae
229398e92be4f77216518b3c039f1c59	k__Animalia;p__Arthropoda;c__Insecta;o__Lepidoptera;f__Crambidae;g__Crambus;s__Crambus agitatellus
22b410d44cdd3bc36340e84931d49bf2	k__Animalia;p__Arthropoda;c__Insecta;o__Diptera;f__Chironomidae;g__Procladius;s__Ambiguous taxa
22a97f02e12ec0c438883f90e30477a0	k__Animalia;p__Arthropoda;c__Insecta;o__Lepidoptera
232db461f4d32ae688435e114ce2fc95	k__Animalia;p__Arthropoda;c__Insecta;o__Coleoptera;f__Scarabaeidae;g__Phyllophaga
22cfe9a9aed5e69452281df194110146	k__Animalia;p__Arthropoda;c__Insecta;o__Diptera;f__Limoniidae;g__Erioptera
232f17be19be5f290a93e43502591bc0	k__Animalia;p__Arthropoda;c__Arachnida;o__Araneae;f__Linyphiidae
22d0d7f8b88c330b88ca13c31d636d5f	k__Animalia;p__Arthropoda;c__Insecta
2324e17556b1aa5e3f02ea047f7ff62c	k__Animalia;p__Arthropoda;c__Insecta
2326cec2e955bd176b14ac1350dd2075	k__Animalia;p__Arthropoda;c__Arachnida;o__Trombidiformes;f__Tarsonemidae
233247821b8f97e1c0c5ce362917385e	k__Animalia;p__Arthropoda;c__Insecta;o__Coleoptera;f__Scarabaeidae;g__Phyllophaga
2317df003bf9a9c9fbf1da8850bfbeb1	k__Animalia;p__Arthropoda;c__Insecta;o__Trichoptera;f__Hydropsychidae;g__Cheumatopsyche
22de9e244e40f686d7acab381adce12a	k__Animalia;p__Arthropoda;c__Insecta;o__Megaloptera;f__Corydalidae;g__Chauliodes
22dd49eb90cc34d8625ebe790d2f821d	k__Animalia;p__Arthropoda;c__Insecta;o__Diptera;f__Chironomidae;g__Procladius;s__Ambiguous taxa
2337fd3664174ac083787060a9314280	k__Animalia;p__Arthropoda;c__Insecta;o__Trichoptera;f__Leptoceridae;g__Ceraclea;s__Ceraclea mentiea
2331f50db0b58dfaf9f67ef33e6c4474	k__Animalia;p__Arthropoda;c__Insecta;o__Ephemeroptera;f__Caenidae;g__Caenis
22bae5f7986a3d1f6f7e36a0e06e4708	k__Animalia;p__Arthropoda;c__Insecta;o__Diptera;f__Limoniidae;g__Antocha
22d50af95c5ad471b07a818c91a23303	k__Animalia;p__Arthropoda;c__Insecta;o__Lepidoptera;f__Blastobasidae;g__Asaphocrita;s__Asaphocrita busckiella
2385c2ec6eee2eed406586dd7b23ed06	k__Animalia;p__Arthropoda;c__Insecta;o__Coleoptera;f__Scarabaeidae;g__Phyllophaga;s__Phyllophaga hirsuta
22db6630b1c6460ef45c7792b56c7ec1	k__Animalia;p__Arthropoda;c__Insecta;o__Diptera;f__Limoniidae;g__Pseudolimnophila;s__Pseudolimnophila luteipennis
22f4c883d49e536a5dc85a39e6ee78ca	k__Animalia;p__Arthropoda;c__Insecta;o__Megaloptera;f__Corydalidae;g__Chauliodes;s__Chauliodes rastricornis
232e382f3f86da3aa1878d36ab7e707b	k__Animalia;p__Arthropoda;c__Insecta;o__Diptera
239bb1ce207fc1db98e74ea88fc94c4c	k__Animalia;p__Arthropoda
2333899d6b609341abf1303f07dee6b5	k__Animalia;p__Arthropoda;c__Insecta;o__Diptera
236a9d0a167f83afb7b9c67f3533c46c	k__Animalia;p__Arthropoda;c__Insecta;o__Coleoptera;f__Tenebrionidae;g__Isomira
232f55726b184e173c089962e8844533	k__Animalia;p__Arthropoda;c__Insecta;o__Diptera;f__Chironomidae
237ac5d5bb7d77d1e08e355d528b79ea	k__Animalia;p__Arthropoda;c__Insecta;o__Diptera
22ac3aa260064a27d1a9a3a0c5809b00	k__Animalia;p__Arthropoda;c__Insecta;o__Diptera;f__Pipunculidae;g__Nephrocerus;s__Ambiguous taxa
23a3eb976b47c6102e9689884ee670b4	k__Animalia;p__Arthropoda;c__Arachnida;o__Araneae;f__Dictynidae;g__Emblyna;s__Emblyna phylax
23b755e0942ad38d3c15e4887eb686f0	k__Animalia;p__Arthropoda
23494dbebc727f18425cfcda95a71aa5	k__Animalia;p__Arthropoda;c__Insecta;o__Lepidoptera;f__Tortricidae;g__Pseudosciaphila;s__Pseudosciaphila duplex
237d42a76c786be257934ad8b102602b	k__Animalia;p__Arthropoda;c__Insecta;o__Diptera;f__Chironomidae;g__Tribelos
239866eff1b1d95e97b899c894e98e98	k__Animalia;p__Arthropoda;c__Insecta;o__Lepidoptera
230bee35c437a6f9cb0b949b50371441	k__Animalia;p__Arthropoda;c__Insecta;o__Diptera;f__Cecidomyiidae
238cc09c5f99415f6363a9dfe132376c	k__Animalia;p__Arthropoda;c__Insecta;o__Coleoptera;f__Coccinellidae;g__Harmonia;s__Harmonia axyridis
23cf639cc7fa93fccf268e1f6a89c9cb	k__Animalia;p__Arthropoda;c__Insecta;o__Psocodea;f__Psocidae;g__Metylophorus;s__Metylophorus novaescotiae
23a8c4a08812d76a6bb7acc5f499ebf5	k__Animalia;p__Arthropoda;c__Insecta;o__Diptera;f__Limoniidae;g__Erioptera;s__Erioptera caliptera
238d7ad58616d2ce3929e3333104b487	k__Animalia;p__Arthropoda;c__Insecta;o__Lepidoptera;f__Gelechiidae;g__Coleotechnites
235f3aa504a43f60ea40edc7bb862c6b	k__Animalia;p__Arthropoda;c__Insecta;o__Lepidoptera;f__Blastobasidae;g__Hypatopa;s__Hypatopa musa
23ac2a086ea44e2475096af7292f967c	k__Animalia;p__Arthropoda;c__Insecta;o__Diptera;f__Chironomidae
239305e79574dbd49ed3e6839031aafd	k__Animalia;p__Arthropoda;c__Insecta;o__Diptera;f__Chironomidae;g__Procladius;s__Ambiguous taxa
23bb2befcf927e9e3de66aec3f3f9657	k__Animalia;p__Arthropoda;c__Insecta;o__Coleoptera;f__Elateridae;g__Athous;s__Athous acanthus
23cf4216eba6e7fd6eacbe29da01b2a9	k__Animalia;p__Arthropoda;c__Insecta;o__Hemiptera;f__Lygaeidae;g__Kleidocerys
2353ffa29adee9ecb31a9a0e59da6d2e	k__Animalia;p__Arthropoda;c__Insecta;o__Diptera;f__Limoniidae
23596a5af801bbcb47843900a5fcea1e	k__Animalia;p__Arthropoda;c__Insecta;o__Lepidoptera;f__Geometridae;g__Macaria
23d84d29529a62388aa0417f6789e597	k__Animalia;p__Arthropoda
23e536d6179d1726c0aade9d6dc40ec9
23ce6c02b237585abb33a7a2447fe536	k__Animalia;p__Arthropoda;c__Insecta;o__Coleoptera;f__Scirtidae;g__Contacyphon;s__Contacyphon obscurus
23dd430fbe8c453e6c74bfff27ef782d	k__Animalia;p__Arthropoda;c__Insecta;o__Coleoptera;f__Scarabaeidae;g__Phyllophaga;s__Phyllophaga drakii
239c51ac16f51bf2ff110c099ebc0773	k__Animalia;p__Arthropoda;c__Insecta;o__Lepidoptera;f__Gelechiidae;g__Gnorimoschema;s__Gnorimoschema jocelynae
23e74fb460a7505d499906e4e4b42187	k__Animalia;p__Arthropoda;c__Insecta;o__Hymenoptera;f__Formicidae;g__Ambiguous taxa;s__Ambiguous taxa
23a80902153327b1d3b59f01b0753818	k__Animalia;p__Arthropoda;c__Insecta;o__Diptera;f__Culicidae;g__Aedes;s__Aedes canadensis
23f81680ef8d38dbbacb2b120cd30a31	k__Animalia;p__Arthropoda;c__Insecta
238fa090f305c52a5d80638fe21a38b0	k__Animalia;p__Arthropoda;c__Insecta;o__Diptera;f__Anthomyiidae;g__Pegomya
23e44419a3bf0e45b1e7436945bbd4b2	k__Animalia;p__Arthropoda;c__Insecta;o__Coleoptera;f__Scarabaeidae;g__Phyllophaga
23e110bdd86986730d64075f4a1a476c	k__Animalia;p__Arthropoda;c__Insecta;o__Coleoptera;f__Scarabaeidae;g__Phyllophaga
242a0fbe976030b9156577467b283922	k__Animalia;p__Arthropoda;c__Insecta
23bfb1959b22d2d2e666b45190eb3040	k__Animalia;p__Arthropoda;c__Insecta;o__Lepidoptera
2408ee91dbbe073b2f6d5d15d464e664	k__Animalia;p__Arthropoda;c__Insecta
23a04708115bade898c83fe8f4c848df	k__Animalia;p__Arthropoda;c__Insecta;o__Lepidoptera;f__Limacodidae;g__Tortricidia;s__Ambiguous taxa
24034e09975d835d5a7722ab9fb53d07	k__Animalia;p__Arthropoda;c__Insecta;o__Hemiptera;f__Miridae;g__Phytocoris;s__Phytocoris sulcatus
23cfa44f1daee3e380b1b4532c78cd55	k__Animalia;p__Arthropoda;c__Insecta
2444a341033cb39f73147eadf0d5e210	k__Animalia;p__Arthropoda;c__Insecta;o__Coleoptera;f__Scraptiidae;g__Canifa;s__Canifa pallipes
242ffd8190906363f8330635d80751a9	k__Animalia;p__Arthropoda;c__Insecta;o__Coleoptera;f__Scarabaeidae
247ba1a3374aaf1755a71c14e699396b
244a7e025b4e29c9750bb7e53ffb71e6	k__Animalia;p__Arthropoda;c__Insecta;o__Trichoptera;f__Leptoceridae;g__Ceraclea;s__Ceraclea maculata
24274ad5c31c3e7ac7b3847836b21e2d	k__Animalia;p__Arthropoda;c__Insecta;o__Hymenoptera
23dc80ca9660e34e569cb7c1c218efbc	k__Animalia;p__Arthropoda;c__Insecta;o__Diptera;f__Chironomidae;g__Procladius
23e3341bedac5b0012c5a2e6cdb62509	k__Animalia;p__Arthropoda;c__Insecta;o__Diptera;f__Tipulidae;g__Tipula
2458fb792e7957c2b429f179af4c924e	k__Animalia;p__Arthropoda;c__Insecta;o__Orthoptera;f__Tettigoniidae;g__Scudderia
23ebc6833aad5ca0a53fabc8d32f103c	k__Animalia;p__Arthropoda;c__Insecta;o__Diptera;f__Chironomidae;g__Tanytarsus
2456a6c1cf6ce4b0cf4215c6e3e2761c	k__Animalia;p__Arthropoda;c__Insecta;o__Lepidoptera
2470fb91af68b73c0dc7cb24008365eb	k__Animalia;p__Arthropoda;c__Insecta;o__Ephemeroptera;f__Heptageniidae;g__Stenonema;s__Stenonema femoratum
24802ec3f844faafeafc94c03209f81a	k__Animalia;p__Arthropoda;c__Insecta
24546d2417b704e1b62284379820b193	k__Animalia;p__Arthropoda;c__Insecta;o__Diptera;f__Chironomidae;g__Chironomus
23d6108c23021c9c0e7fed168c272864	k__Animalia;p__Arthropoda;c__Insecta;o__Lepidoptera;f__Depressariidae;g__Psilocorsis;s__Psilocorsis reflexella
23db26e74866251021e86d3610512c34	k__Animalia;p__Arthropoda;c__Insecta;o__Lepidoptera;f__Depressariidae;g__Psilocorsis;s__Psilocorsis reflexella
24abb1608d2bd4a7790799518d1d4ae8	k__Animalia;p__Arthropoda;c__Insecta;o__Coleoptera;f__Scarabaeidae;g__Phyllophaga
24453aadbe581f38051b184edbc4646c	k__Animalia;p__Arthropoda;c__Insecta;o__Diptera;f__Limoniidae;g__Cheilotrichia;s__Cheilotrichia stigmatica
2480deca01735168ac1d1a613bb02214	k__Animalia;p__Arthropoda;c__Insecta;o__Coleoptera;f__Elateridae;g__Melanotus
24382c99396c79ff1416ad35f3a02dc4	k__Animalia;p__Arthropoda;c__Insecta;o__Lepidoptera;f__Tortricidae;g__Pelochrista;s__Pelochrista similiana
23f1979f490d4dcfbde87ae621f22d8a	k__Animalia;p__Arthropoda;c__Insecta;o__Diptera;f__Limoniidae;g__Rhipidia;s__Rhipidia maculata
2458c85a6a291b06abbb96acbeef976f	k__Animalia;p__Arthropoda;c__Insecta;o__Diptera;f__Simuliidae;g__Cnephia;s__Cnephia ornithophilia
2411c0e2ecbc3040c5fb7e527bbd14cf	k__Animalia;p__Arthropoda;c__Insecta;o__Lepidoptera
2494ba6c62a2ab234f10da80087d02b6	k__Animalia;p__Arthropoda;c__Insecta;o__Hemiptera;f__Miridae;g__Phytocoris;s__Ambiguous taxa
2496af2276661bd8238466f76f3fffb2	k__Animalia;p__Arthropoda;c__Insecta;o__Coleoptera
24991519a584f05e275890c18477bf04	k__Animalia;p__Arthropoda;c__Insecta;o__Trichoptera;f__Limnephilidae;g__Limnephilus;s__Limnephilus indivisus
24a20c09648436af6425e8cb53bdfb02	k__Animalia;p__Arthropoda;c__Insecta;o__Trichoptera;f__Psychomyiidae;g__Psychomyia;s__Psychomyia flavida
24546cbaed9393c5e969276d6656ac82	k__Animalia;p__Arthropoda;c__Insecta;o__Lepidoptera;f__Blastobasidae;g__Pigritia;s__Ambiguous taxa
24d157292b8a5714f6b50fe88b17cb60	k__Animalia;p__Arthropoda;c__Insecta;o__Coleoptera;f__Scarabaeidae;g__Diplotaxis;s__Diplotaxis tristis
245f62413a96949211082bf1abb5ff4f	k__Animalia;p__Arthropoda;c__Insecta;o__Lepidoptera
24b5a3f21c16c60f7c6e28570860fa8f	k__Animalia;p__Arthropoda;c__Insecta;o__Ephemeroptera;f__Ephemerellidae;g__Eurylophella;s__Eurylophella sp. BOLDAAC5550
24d42d19c341b3b1fc127247d4ec5205	k__Animalia;p__Arthropoda;c__Insecta
2489ee9df5e1b664bdcc9e9fbc3288ad	k__Animalia;p__Arthropoda;c__Insecta
250a9d22ee01fdd92b38e4d3a72e91ed	k__Animalia;p__Arthropoda;c__Insecta;o__Coleoptera;f__Tenebrionidae;g__Isomira
2508647c1b83f84a3e6e42b32202078d	k__Animalia;p__Arthropoda;c__Insecta;o__Coleoptera;f__Dermestidae;g__Attagenus;s__Attagenus brunneus
24eb3c79bbd83e9099027049cbf4785e	k__Animalia;p__Arthropoda;c__Insecta;o__Trichoptera;f__Limnephilidae;g__Pycnopsyche;s__Pycnopsyche lepida
24dfacf880362573435c432db0de7f0e	k__Animalia;p__Arthropoda;c__Insecta;o__Coleoptera;f__Chrysomelidae;g__Ambiguous taxa;s__Ambiguous taxa
247ac4927c638cf40515af7d411ff823	k__Animalia;p__Arthropoda;c__Insecta;o__Lepidoptera
2507fa742d3a3707f605a3acb872a663	k__Animalia;p__Arthropoda;c__Insecta;o__Ephemeroptera;f__Heptageniidae;g__Maccaffertium;s__Maccaffertium modestum
250655a2413921d22bd0caf3f0df3d9e	k__Animalia;p__Arthropoda;c__Insecta;o__Diptera;f__Limoniidae;g__Elephantomyia;s__Elephantomyia westwoodi
2518dad8d3077149a0be2a9e9d0f1a7b	k__Animalia;p__Arthropoda;c__Insecta;o__Diptera;f__Limoniidae;g__Erioptera;s__Erioptera caliptera
25263b36116aae6ecadd2f65f98765ab	k__Animalia;p__Arthropoda;c__Insecta;o__Coleoptera;f__Scarabaeidae;g__Phyllophaga
23e0a34eb9fcbc8fd759951bc02a7d81	k__Animalia;p__Arthropoda;c__Insecta;o__Lepidoptera
2529df09692d022964af8339bd98b262	k__Animalia;p__Arthropoda;c__Insecta;o__Diptera;f__Tabanidae;g__Tabanus;s__Tabanus novaescotiae
24c22235b0bbc7eeb035a9078cf24bc8	k__Animalia;p__Arthropoda;c__Insecta;o__Lepidoptera;f__Tortricidae;g__Argyrotaenia;s__Argyrotaenia mariana
24e08530969138edf5baddb15ecb485c	k__Animalia;p__Arthropoda;c__Insecta;o__Lepidoptera;f__Tortricidae;g__Cydia;s__Cydia caryana
24acde9389a0c8d6ab09623187eb5fd7	k__Animalia;p__Arthropoda;c__Insecta;o__Lepidoptera;f__Gelechiidae;g__Chionodes;s__Chionodes praeclarella
24ba08b63fa1a2fce49ca8b2536c7ff8	k__Animalia;p__Arthropoda;c__Insecta;o__Lepidoptera;f__Noctuidae;g__Anathix;s__Anathix puta
25425c673777daa3fa984a68273cf953	k__Animalia;p__Arthropoda;c__Arachnida
254b1e821640a810971c02794a9bcf1f	k__Animalia;p__Arthropoda;c__Insecta
24d2018c197825e0a7c371786acf5ee8	k__Animalia;p__Arthropoda;c__Insecta;o__Lepidoptera
253c761b668abc3a99488151fdb4da00	k__Animalia;p__Arthropoda;c__Insecta;o__Coleoptera;f__Scarabaeidae;g__Phyllophaga
256b8d934e12d9ff5aa3b3f12214e39f	k__Animalia;p__Arthropoda;c__Insecta;o__Hemiptera;f__Cicadellidae;g__Gyponana;s__Gyponana cacumina
250fcf5bec8e8e1c676d1ff69416ecd0	k__Animalia;p__Arthropoda;c__Insecta;o__Lepidoptera;f__Depressariidae;g__Agonopterix;s__Ambiguous taxa
251a9c9529a846f451740e7ab17a6c8d	k__Animalia;p__Arthropoda;c__Insecta;o__Lepidoptera
2533511f55ecd4a06a35e41a73dbee59	k__Animalia;p__Arthropoda;c__Insecta
252a67d25f950bb909192088f44da38b	k__Animalia;p__Arthropoda;c__Insecta;o__Coleoptera;f__Pyrochroidae;g__Dendroides;s__Dendroides canadensis
25084c125311e080429d722571a6aa88	k__Animalia;p__Arthropoda;c__Insecta;o__Lepidoptera;f__Geometridae;g__Besma;s__Besma endropiaria
250bc87ecc9d3286e29741bdb2f72c17	k__Animalia;p__Arthropoda;c__Insecta;o__Diptera;f__Chironomidae;g__Ablabesmyia;s__Ablabesmyia americana
247d95d1d59acf3b3fc3f13cb29c5622	k__Animalia;p__Arthropoda;c__Insecta;o__Diptera;f__Limoniidae;g__Antocha
25920c27e342542de96df4c31f069c56
25511a7ec6d289ec8c992b61a63e88d5	k__Animalia;p__Arthropoda;c__Insecta;o__Trichoptera;f__Limnephilidae;g__Pycnopsyche;s__Pycnopsyche subfasciata
253c403f77183f43e025815d9e06f9fa	k__Animalia;p__Arthropoda;c__Insecta;o__Trichoptera;f__Phryganeidae;g__Agrypnia;s__Agrypnia vestita
2583bc9d9d1ffff00c2338146d11577d	k__Animalia;p__Arthropoda
254b79466bd489256a87c7300184af22	k__Animalia;p__Arthropoda;c__Insecta;o__Diptera;f__Tipulidae;g__Tipula
25347a252ece8d5dd8222fddec64b42b	k__Animalia;p__Arthropoda;c__Insecta;o__Lepidoptera
25324e554394895da3d08d4f02d4a201	k__Animalia;p__Arthropoda;c__Insecta;o__Diptera
25706488b916f265a6abe81960ecb544	k__Animalia;p__Arthropoda;c__Insecta;o__Megaloptera;f__Corydalidae;g__Chauliodes;s__Chauliodes rastricornis
257e01cd7fc3c08221f402c24d49c481	k__Animalia;p__Arthropoda;c__Insecta;o__Ephemeroptera;f__Ephemerellidae;g__Serratella;s__Serratella serrata
2585f2348e958072997564092074f5cf	k__Animalia;p__Arthropoda;c__Insecta;o__Coleoptera;f__Scarabaeidae;g__Phyllophaga;s__Phyllophaga hirticula
2569e8eb1bf2bd15b185435acbfc6e54	k__Animalia;p__Arthropoda;c__Insecta;o__Ephemeroptera;f__Caenidae;g__Caenis
253cbbdd21962a53e5ff99005c198bea	k__Animalia;p__Arthropoda;c__Insecta;o__Diptera;f__Chironomidae;g__Dicrotendipes;s__Dicrotendipes modestus
25913f9df537fc063bbf87c8fb69c391	k__Animalia;p__Arthropoda;c__Insecta;o__Hymenoptera;f__Ichneumonidae;g__Ophion
258df139ab2a4c671501b324bfded459	k__Animalia;p__Arthropoda;c__Insecta
25a51e8216b403412640d97fe2bfff3e	k__Animalia;p__Arthropoda;c__Insecta;o__Coleoptera;f__Scarabaeidae;g__Phyllophaga
257cea8034060023c7b185996c492f34	k__Animalia;p__Arthropoda;c__Insecta;o__Diptera;f__Tipulidae;g__Tipula;s__Ambiguous taxa
25c1e795b34e87861cb4923f1dcc0dc2
256d0203e58f73026b0762d90105d8a0	k__Animalia;p__Arthropoda;c__Insecta;o__Lepidoptera
258935918c8203f405c23327a9b493dc	k__Animalia;p__Arthropoda;c__Insecta;o__Coleoptera;f__Tenebrionidae;g__Hymenorus;s__Hymenorus picipennis
259cd1af3561fb87f7f5caf7c07688a9	k__Animalia;p__Arthropoda;c__Insecta;o__Hymenoptera;f__Perilampidae;g__Perilampus
25ddb3cd7edb34071b390f118ccac08d	k__Animalia;p__Arthropoda;c__Arachnida;o__Araneae;f__Clubionidae;g__Clubiona;s__Clubiona pygmaea
2598699e353a352fb1bd9596655e2324	k__Animalia;p__Arthropoda;c__Insecta;o__Hemiptera;f__Cicadellidae;g__Gyponana
25a972d50963a54787c8756685f2e35d	k__Animalia;p__Arthropoda;c__Arachnida;o__Trombidiformes
25c4042f05e4fee0d17396ffdffd7206	k__Animalia;p__Arthropoda;c__Insecta;o__Hymenoptera;f__Braconidae
256316410f8caac77e1b84b2695695ef	k__Animalia;p__Arthropoda;c__Insecta;o__Lepidoptera;f__Depressariidae;g__Machimia;s__Machimia tentoriferella
25aad774dfba4f7d0ced37dc8425f10f	k__Animalia;p__Arthropoda;c__Insecta;o__Diptera;f__Chironomidae
25b493255490967de93581946971564c	k__Animalia;p__Arthropoda;c__Insecta;o__Megaloptera;f__Corydalidae;g__Chauliodes
25c0f198fe60d1782d8b9f11642ef928	k__Animalia;p__Arthropoda;c__Insecta;o__Hymenoptera;f__Ichneumonidae;g__Ophion
25840a1e1e48e85b9a9053fd7bb1e927	k__Animalia;p__Arthropoda;c__Insecta;o__Diptera;f__Chironomidae;g__Micropsectra
259eef7bf9704e42dbbe950b1201e4c5	k__Animalia;p__Arthropoda;c__Insecta;o__Hemiptera;f__Cicadidae
25fd1c990152cd6504fb8872a4e1e72b	k__Animalia;p__Arthropoda;c__Insecta;o__Coleoptera;f__Scarabaeidae;g__Phyllophaga;s__Phyllophaga hirsuta
26138006c9e6389b581abf8c16e9f13d	k__Animalia;p__Arthropoda
25a6a4418ff8c2d79952e8e71c8f0ddf	k__Animalia;p__Arthropoda;c__Insecta;o__Diptera;f__Limoniidae;g__Elephantomyia;s__Elephantomyia westwoodi
2598abb42686674be9f2f044f961ecbd	k__Animalia;p__Arthropoda;c__Insecta;o__Diptera;f__Limoniidae;g__Helius;s__Helius flavipes
2632aca80032daa20f41042408a8e960	k__Animalia;p__Arthropoda;c__Insecta;o__Coleoptera;f__Scarabaeidae;g__Phyllophaga
261b592d786eac09615b1a78a4be5556	k__Animalia;p__Arthropoda;c__Insecta;o__Psocodea;f__Psocidae;g__Metylophorus;s__Metylophorus novaescotiae
25d19662e0bce36938f54286f11574e4	k__Animalia;p__Arthropoda;c__Insecta;o__Coleoptera;f__Carabidae;g__Cymindis;s__Cymindis limbata
262d5f81257f4ca95426c9f605b6e2d2	k__Animalia;p__Arthropoda
2633623aa10c5153e4ece13a36e6d966	k__Animalia;p__Arthropoda;c__Insecta;o__Ephemeroptera;f__Ephemeridae;g__Hexagenia;s__Hexagenia limbata
25e1c6f2c64bcd943c97ab2545ae1c8f	k__Animalia;p__Arthropoda;c__Insecta;o__Diptera;f__Limoniidae;g__Pseudolimnophila;s__Pseudolimnophila luteipennis
264603fabe244e671dc1629719b3a332
25e60b23ba3dd1c6ff6b810e1a021fcb	k__Animalia;p__Arthropoda;c__Insecta;o__Diptera;f__Mycetophilidae;g__Mycetophila
264ebecabe5aafcc28ff02cf826ab77e	k__Animalia;p__Arthropoda
25b05228ba6e3df36f043236302e4399	k__Animalia;p__Arthropoda;c__Insecta;o__Diptera;f__Tipulidae;g__Tipula
264ed0e03ff2de8a845e6dffb6019006	k__Animalia;p__Arthropoda;c__Insecta;o__Coleoptera;f__Scarabaeidae;g__Phyllophaga;s__Phyllophaga hirticula
25e92c61b8801fd5cdbe6ddc243e9a16	k__Animalia;p__Arthropoda;c__Insecta;o__Lepidoptera;f__Depressariidae;g__Machimia;s__Machimia tentoriferella
26126411902082804297510269a45349	k__Animalia;p__Arthropoda;c__Insecta;o__Diptera
264dec7c4a8b7edcf8ed25dd995efe9e	k__Animalia;p__Arthropoda;c__Insecta;o__Coleoptera;f__Scarabaeidae;g__Phyllophaga
26241b78b0265a6d71028e8f5b142b5e	k__Animalia;p__Arthropoda;c__Insecta;o__Diptera;f__Chironomidae;g__Microtendipes
25d9d6c3fb8341adebb0c5aa9d638f53	k__Animalia;p__Arthropoda;c__Insecta;o__Lepidoptera;f__Erebidae;g__Hyphantria;s__Hyphantria cunea
26510d4e04971726240ab8df95f23e7c	k__Animalia;p__Arthropoda;c__Insecta;o__Psocodea;f__Psocidae;g__Metylophorus;s__Metylophorus novaescotiae
2656d6c87125e1a18d7413dbe3065d04	k__Animalia;p__Arthropoda
2611c870c0789e1dcc4317be7707fa78	k__Animalia;p__Arthropoda;c__Insecta;o__Lepidoptera;f__Tortricidae;g__Epinotia;s__Epinotia solicitana
265a2bd2952edf7bdd00cf2f2342629a	k__Animalia;p__Arthropoda;c__Insecta;o__Coleoptera;f__Elateridae;g__Athous;s__Athous brightwelli
26692252b380b69014836b0492877d98	k__Animalia;p__Arthropoda;c__Insecta
266bc49428652e42da420a402b7fd026	k__Animalia;p__Arthropoda;c__Insecta;o__Coleoptera;f__Scarabaeidae;g__Phyllophaga;s__Phyllophaga hirticula
[truncated: 11,407 more rows]
