# Supplementary material for: A total crapshoot? Evaluating bioinformatic decisions in animal diet metabarcoding analyses
Source: Ecol Evol. 2020 Jul 23;10(18):9721–39. doi: 10.1002/ece3.6594 (PMC7520210; doi:10.1002/ece3.6594)
Supplement: Supplementary file 1 — Supplementary Material [file ECE3-10-9721-s001.zip › tidybug-master/data/classify_comps/guano_comps/sintax/guano_st.log]

vsearch v2.13.4_linux_x86_64, 125.7GB RAM, 24 cores
https://github.com/torognes/vsearch

Reading file /mnt/lustre/macmaneslab/devon/guano/BOLDdb/allBOLD/tmp_foramptk.fasta 100%
1120809068 nt in 1841946 seqs, min 100, max 1982, avg 608
Counting k-mers 100%
Creating k-mer index 100%
Classifying sequences 100%
Classified 12939 of 13407 sequences (96.51%)
