# Supplementary material for: A total crapshoot? Evaluating bioinformatic decisions in animal diet metabarcoding analyses
Source: Ecol Evol. 2020 Jul 23;10(18):9721–39. doi: 10.1002/ece3.6594 (PMC7520210; doi:10.1002/ece3.6594)
Supplement: Supplementary file 1 — Supplementary Material [file ECE3-10-9721-s001.zip › tidybug-master/data/classify_comps/guano_comps/sintax/vsintax_guano_out.txt]

005bbe8f8d5b72af26c9a7bdabe083fe
004664aa04b41a78dba5adbb1516de72
002893244547630fd796300fe89df2a7	k:Animalia(1.00),p:Arthropoda(1.00),c:Insecta(1.00),o:Coleoptera(1.00),f:Scarabaeidae(1.00),g:Phyllophaga(1.00),s:Phyllophaga_fraterna(0.02)	+	k:Animalia,p:Arthropoda,c:Insecta,o:Coleoptera,f:Scarabaeidae,g:Phyllophaga
0016e4bbcf484b6b1cd8c75ce052cf3f
003424a1ad60605db89aa84fe2b1a481	k:Animalia(1.00),p:Arthropoda(1.00),c:Branchiopoda(0.01),o:Notostraca(0.01),f:Triopsidae(0.01),g:Triops(0.01),s:Triops_australiensis(0.01)	+	k:Animalia,p:Arthropoda
004d169a07076415306a7c0a15605e40	k:Animalia(1.00),p:Arthropoda(1.00),c:Insecta(1.00),o:Coleoptera(0.95),f:Lucanidae(0.84),g:Macrodorcas(0.66),s:Macrodorcas_striatipennis(0.66)	+	k:Animalia,p:Arthropoda,c:Insecta,o:Coleoptera
0004ec7fae1940165320177109193d08	k:Animalia(1.00),p:Arthropoda(1.00),c:Insecta(0.90),o:Diptera(0.24),f:Cecidomyiidae(0.15)	+	k:Animalia,p:Arthropoda
0050d0c539323b5391cba16b01165f87	k:Animalia(1.00),p:Arthropoda(1.00),c:Arachnida(0.64),o:Trombidiformes(0.64),f:Scutacaridae(0.51)	+	k:Animalia,p:Arthropoda
007cb9a2be6df005d108a4993e3d20e8	k:Animalia(1.00),p:Arthropoda(1.00),c:Insecta(1.00),o:Trichoptera(1.00),f:Hydropsychidae(1.00),g:Cheumatopsyche(1.00)	+	k:Animalia,p:Arthropoda,c:Insecta,o:Trichoptera,f:Hydropsychidae,g:Cheumatopsyche
005c3a2f9f0c0836caf2f02c070f7770	k:Animalia(1.00),p:Arthropoda(1.00),c:Arachnida(1.00),o:Araneae(1.00),f:Philodromidae(1.00),g:Philodromus(1.00),s:Philodromus_praelustris(1.00)	+	k:Animalia,p:Arthropoda,c:Arachnida,o:Araneae,f:Philodromidae,g:Philodromus,s:Philodromus_praelustris
004991a83a6298a46f211edb5f4a0c77	k:Animalia(1.00),p:Arthropoda(1.00),c:Insecta(1.00),o:Coleoptera(1.00),f:Hydrophilidae(1.00),g:Helocombus(1.00),s:Helocombus_bifidus(1.00)	+	k:Animalia,p:Arthropoda,c:Insecta,o:Coleoptera,f:Hydrophilidae,g:Helocombus,s:Helocombus_bifidus
003bc4279c877bb64690746c446ee7e2	k:Animalia(1.00),p:Arthropoda(1.00),c:Insecta(1.00),o:Coleoptera(1.00),f:Elateridae(1.00),g:Athous(1.00),s:Athous_brightwelli(1.00)	+	k:Animalia,p:Arthropoda,c:Insecta,o:Coleoptera,f:Elateridae,g:Athous,s:Athous_brightwelli
0008c84452d3d57cad188f36fc3dcfff	k:Animalia(1.00),p:Arthropoda(1.00),c:Arachnida(1.00),o:Araneae(1.00),f:Lycosidae(1.00),g:Piratula(1.00),s:Piratula_cantralli(0.98)	+	k:Animalia,p:Arthropoda,c:Arachnida,o:Araneae,f:Lycosidae,g:Piratula,s:Piratula_cantralli
007e22fc4dbbcdc7b8261e8d6596a810	k:Animalia(1.00),p:Arthropoda(1.00),c:Insecta(1.00),o:Diptera(0.93),f:Chaoboridae(0.83),g:Chaoborus(0.83),s:Chaoborus_punctipennis(0.83)	+	k:Animalia,p:Arthropoda,c:Insecta,o:Diptera
0007499f294ed1468239dcfcc5689d72	k:Animalia(1.00),p:Arthropoda(1.00),c:Insecta(1.00),o:Diptera(1.00),f:Chironomidae(1.00)	+	k:Animalia,p:Arthropoda,c:Insecta,o:Diptera,f:Chironomidae
003e30227920a5062265162516074756	k:Animalia(1.00),p:Arthropoda(1.00),c:Insecta(1.00),o:Diptera(0.97),f:Limoniidae(0.73)	+	k:Animalia,p:Arthropoda,c:Insecta,o:Diptera
0021868efb8e7cd53c337a5d28b828d5	k:Animalia(1.00),p:Arthropoda(1.00),c:Insecta(1.00),o:Diptera(1.00),f:Tipulidae(1.00),g:Nephrotoma(1.00),s:Nephrotoma_ferruginea(1.00)	+	k:Animalia,p:Arthropoda,c:Insecta,o:Diptera,f:Tipulidae,g:Nephrotoma,s:Nephrotoma_ferruginea
0010fceb4a81a05d9a1d9cd1ca6378d7	k:Animalia(1.00),p:Arthropoda(1.00),c:Insecta(1.00),o:Lepidoptera(1.00),f:Blastobasidae(1.00),g:Asaphocrita(1.00),s:Asaphocrita_busckiella(1.00)	+	k:Animalia,p:Arthropoda,c:Insecta,o:Lepidoptera,f:Blastobasidae,g:Asaphocrita,s:Asaphocrita_busckiella
000b0f7a01a8c438d7548723e3f48866	k:Animalia(1.00),p:Arthropoda(1.00),c:Insecta(1.00),o:Megaloptera(1.00),f:Corydalidae(1.00),g:Chauliodes(1.00),s:Chauliodes_pectinicornis(1.00)	+	k:Animalia,p:Arthropoda,c:Insecta,o:Megaloptera,f:Corydalidae,g:Chauliodes,s:Chauliodes_pectinicornis
009e9aad6208f5243f14797bb7c50bad	k:Animalia(1.00),p:Arthropoda(1.00),c:Insecta(1.00),o:Ephemeroptera(1.00),f:Heptageniidae(1.00),g:Maccaffertium(1.00),s:Maccaffertium_terminatum(1.00)	+	k:Animalia,p:Arthropoda,c:Insecta,o:Ephemeroptera,f:Heptageniidae,g:Maccaffertium,s:Maccaffertium_terminatum
007226f52307e4eae17e3e85e227d7d1	k:Animalia(1.00),p:Arthropoda(1.00),c:Insecta(1.00),o:Lepidoptera(1.00),f:Pyralidae(1.00),g:Ephestiodes(1.00),s:Ephestiodes_erythrella(1.00)	+	k:Animalia,p:Arthropoda,c:Insecta,o:Lepidoptera,f:Pyralidae,g:Ephestiodes,s:Ephestiodes_erythrella
006fa5118fa2929f4674b9d8d7582748	k:Animalia(1.00),p:Arthropoda(1.00),c:Insecta(1.00),o:Diptera(1.00),f:Sciaridae(1.00),g:Cratyna(1.00),s:Cratyna_perplexa(0.96)	+	k:Animalia,p:Arthropoda,c:Insecta,o:Diptera,f:Sciaridae,g:Cratyna,s:Cratyna_perplexa
009366054b9fe7d883440e70168fa427	k:Animalia(1.00),p:Arthropoda(1.00),c:Insecta(0.97),o:Hymenoptera(0.22),f:Vespidae(0.04),g:Ancistrocerus(0.04),s:Ancistrocerus_waldenii(0.04)	+	k:Animalia,p:Arthropoda,c:Insecta
00a9e0cac384e8abebff110037667e3f	k:Animalia(1.00),p:Arthropoda(1.00),c:Insecta(1.00),o:Ephemeroptera(1.00),f:Heptageniidae(1.00),g:Stenonema(1.00),s:Stenonema_femoratum(1.00)	+	k:Animalia,p:Arthropoda,c:Insecta,o:Ephemeroptera,f:Heptageniidae,g:Stenonema,s:Stenonema_femoratum
006a3c337d2216dd81509af1dd485c2f	k:Animalia(1.00),p:Arthropoda(1.00),c:Insecta(1.00),o:Diptera(1.00),f:Chironomidae(1.00)	+	k:Animalia,p:Arthropoda,c:Insecta,o:Diptera,f:Chironomidae
0018d08164d1ff71929c4365fd9fe916	k:Animalia(1.00),p:Arthropoda(1.00),c:Insecta(1.00),o:Lepidoptera(1.00),f:Coleophoridae(0.99),g:Coleophora(0.99),s:Coleophora_cornella(0.23)	+	k:Animalia,p:Arthropoda,c:Insecta,o:Lepidoptera,f:Coleophoridae,g:Coleophora
0071cbc26603da21f5b1741be713c59d	k:Animalia(1.00),p:Arthropoda(1.00),c:Insecta(1.00),o:Diptera(1.00),f:Limoniidae(0.97),g:Pseudolimnophila(0.96),s:Pseudolimnophila_luteipennis(0.94)	+	k:Animalia,p:Arthropoda,c:Insecta,o:Diptera,f:Limoniidae,g:Pseudolimnophila,s:Pseudolimnophila_luteipennis
00adec7b8330a258ef9aa0c530a6e0c7	k:Animalia(1.00),p:Arthropoda(1.00),c:Insecta(1.00),o:Trichoptera(1.00),f:Dipseudopsidae(1.00),g:Phylocentropus(1.00),s:Phylocentropus_placidus(1.00)	+	k:Animalia,p:Arthropoda,c:Insecta,o:Trichoptera,f:Dipseudopsidae,g:Phylocentropus,s:Phylocentropus_placidus
008011fed1b1968fd7094eeaaa95d49d	k:Animalia(1.00),p:Arthropoda(1.00),c:Insecta(1.00),o:Lepidoptera(1.00),f:Blastobasidae(1.00),g:Asaphocrita(1.00),s:Asaphocrita_aphidiella(1.00)	+	k:Animalia,p:Arthropoda,c:Insecta,o:Lepidoptera,f:Blastobasidae,g:Asaphocrita,s:Asaphocrita_aphidiella
00ab5de955bef788d54e992bda15703e	k:Animalia(1.00),p:Arthropoda(1.00),c:Insecta(1.00),o:Hemiptera(1.00),f:Aphididae(1.00),g:Aphis(1.00),s:Ambiguous_taxa(1.00)	+	k:Animalia,p:Arthropoda,c:Insecta,o:Hemiptera,f:Aphididae,g:Aphis,s:Ambiguous_taxa
008d8a16afc7ae311255a85788b31088	k:Animalia(1.00),p:Arthropoda(1.00),c:Insecta(1.00),o:Diptera(1.00),f:Chironomidae(1.00)	+	k:Animalia,p:Arthropoda,c:Insecta,o:Diptera,f:Chironomidae
00b8e79781327234ea019f2fa7b60057	k:Animalia(1.00),p:Arthropoda(1.00),c:Insecta(0.98),o:Coleoptera(0.58),f:Scarabaeidae(0.56),g:Phyllophaga(0.53),s:Phyllophaga_nahui(0.22)	+	k:Animalia,p:Arthropoda,c:Insecta
0069d28e1ab5cd817168e97e6e234f7b	k:Animalia(1.00),p:Arthropoda(1.00),c:Insecta(1.00),o:Lepidoptera(1.00),f:Noctuidae(0.94),g:Nephelodes(0.94)	+	k:Animalia,p:Arthropoda,c:Insecta,o:Lepidoptera,f:Noctuidae,g:Nephelodes
0039ac8608e8925d81ca6fbb667b8612	k:Animalia(1.00),p:Arthropoda(1.00),c:Insecta(1.00),o:Lepidoptera(1.00),f:Pterophoridae(0.99),g:Hellinsia(0.99),s:Hellinsia_inquinatus(0.15)	+	k:Animalia,p:Arthropoda,c:Insecta,o:Lepidoptera,f:Pterophoridae,g:Hellinsia
00b34bedd1b6db525eeaeca2d2cb5bca	k:Animalia(1.00),p:Arthropoda(1.00),c:Insecta(1.00),o:Trichoptera(1.00),f:Phryganeidae(1.00),g:Ptilostomis(1.00),s:Ptilostomis_ocellifera(1.00)	+	k:Animalia,p:Arthropoda,c:Insecta,o:Trichoptera,f:Phryganeidae,g:Ptilostomis,s:Ptilostomis_ocellifera
00d823e0a6136313fc7cafe0f3a22850	k:Animalia(1.00),p:Arthropoda(1.00),c:Insecta(1.00),o:Coleoptera(1.00),f:Scarabaeidae(1.00),g:Phyllophaga(1.00),s:Phyllophaga_hirticula(1.00)	+	k:Animalia,p:Arthropoda,c:Insecta,o:Coleoptera,f:Scarabaeidae,g:Phyllophaga,s:Phyllophaga_hirticula
00896f6fd1b8b02fa627296d0eb51e5c	k:Animalia(1.00),p:Arthropoda(1.00),c:Insecta(1.00),o:Lepidoptera(1.00),f:Tortricidae(0.69),g:Epinotia(0.04),s:Epinotia_abbreviana(0.01)	+	k:Animalia,p:Arthropoda,c:Insecta,o:Lepidoptera
011635309ff81e5a669348d71f81d18b	k:Animalia(1.00),p:Arthropoda(1.00),c:Insecta(1.00),o:Coleoptera(1.00),f:Scarabaeidae(1.00),g:Phyllophaga(1.00),s:Phyllophaga_hirsuta(0.98)	+	k:Animalia,p:Arthropoda,c:Insecta,o:Coleoptera,f:Scarabaeidae,g:Phyllophaga,s:Phyllophaga_hirsuta
00ec49de0eaff51710f1b2731cb1fc91	k:Animalia(1.00),p:Arthropoda(1.00),c:Insecta(1.00),o:Diptera(1.00),f:Limoniidae(1.00),g:Erioptera(1.00),s:Erioptera_caliptera(1.00)	+	k:Animalia,p:Arthropoda,c:Insecta,o:Diptera,f:Limoniidae,g:Erioptera,s:Erioptera_caliptera
011741af5ee53b70010e822621a944ec	k:Animalia(1.00),p:Arthropoda(1.00),c:Insecta(1.00),o:Ephemeroptera(1.00),f:Heptageniidae(1.00),g:Maccaffertium(1.00),s:Maccaffertium_mediopunctatum(1.00)	+	k:Animalia,p:Arthropoda,c:Insecta,o:Ephemeroptera,f:Heptageniidae,g:Maccaffertium,s:Maccaffertium_mediopunctatum
00a2e4919d566d40e76841ce425f6fe7	k:Animalia(1.00),p:Arthropoda(1.00),c:Insecta(1.00),o:Lepidoptera(1.00),f:Gelechiidae(0.91),g:Coleotechnites(0.91)	+	k:Animalia,p:Arthropoda,c:Insecta,o:Lepidoptera,f:Gelechiidae,g:Coleotechnites
00a2b9f98022f98f056f3fcb2001dd0b	k:Animalia(1.00),p:Arthropoda(1.00),c:Insecta(1.00),o:Diptera(0.95),f:Lonchaeidae(0.17)	+	k:Animalia,p:Arthropoda,c:Insecta,o:Diptera
011005084c08bd4c19fdb293171ad238	k:Animalia(1.00),p:Arthropoda(1.00),c:Insecta(0.99),o:Coleoptera(0.94),f:Cerambycidae(0.94),g:Astylopsis(0.94),s:Astylopsis_sexguttata(0.94)	+	k:Animalia,p:Arthropoda,c:Insecta,o:Coleoptera,f:Cerambycidae,g:Astylopsis,s:Astylopsis_sexguttata
00afa1b1a30cd92d7d1b66d8c9d79ce2	k:Animalia(1.00),p:Arthropoda(1.00),c:Insecta(1.00),o:Diptera(1.00),f:Cecidomyiidae(1.00)	+	k:Animalia,p:Arthropoda,c:Insecta,o:Diptera,f:Cecidomyiidae
00ced1293381a418e6b237e28fb9bd19	k:Animalia(1.00),p:Arthropoda(1.00),c:Insecta(1.00),o:Lepidoptera(0.50),f:Cosmopterigidae(0.07),g:Macrobathra(0.07),s:Macrobathra_hemitropa(0.06)	+	k:Animalia,p:Arthropoda,c:Insecta
00d2d2e6992d10c8b54a8d1f271b342a	k:Animalia(1.00),p:Arthropoda(1.00),c:Insecta(1.00),o:Diptera(1.00),f:Culicidae(0.93)	+	k:Animalia,p:Arthropoda,c:Insecta,o:Diptera,f:Culicidae
011abe6ce2ae8cf4fbd599b7273a3087	k:Animalia(1.00),p:Arthropoda(1.00),c:Arachnida(1.00),o:Araneae(1.00),f:Amaurobiidae(1.00),g:Callobius(1.00),s:Callobius_bennetti(1.00)	+	k:Animalia,p:Arthropoda,c:Arachnida,o:Araneae,f:Amaurobiidae,g:Callobius,s:Callobius_bennetti
011c7585da50970680acfe5237484015	k:Animalia(1.00),p:Arthropoda(1.00),c:Arachnida(0.84),o:Trombidiformes(0.84),f:Aturidae(0.13),g:Aturus(0.13)	+	k:Animalia,p:Arthropoda
011e3ab10c810243cf79aa98f45e2a54	k:Animalia(1.00),p:Arthropoda(1.00),c:Insecta(1.00),o:Coleoptera(1.00),f:Scarabaeidae(1.00),g:Phyllophaga(1.00),s:Phyllophaga_subtonsa(0.04)	+	k:Animalia,p:Arthropoda,c:Insecta,o:Coleoptera,f:Scarabaeidae,g:Phyllophaga
00cd0ab56bdd2f142d78d0aacc3ec5dc	k:Animalia(1.00),p:Arthropoda(1.00),c:Insecta(1.00),o:Lepidoptera(1.00),f:Tineidae(1.00),g:Acrolophus(1.00),s:Acrolophus_BioLep447(1.00)	+	k:Animalia,p:Arthropoda,c:Insecta,o:Lepidoptera,f:Tineidae,g:Acrolophus,s:Acrolophus_BioLep447
00baa009d50b7e0162f4122d6d42881a	k:Animalia(1.00),p:Arthropoda(1.00),c:Insecta(1.00),o:Diptera(1.00),f:Limoniidae(1.00),g:Metalimnobia(0.87),s:Metalimnobia_triocellata(0.87)	+	k:Animalia,p:Arthropoda,c:Insecta,o:Diptera,f:Limoniidae
0111b00f0ccbe2d49e1e7e2fe9c057e0	k:Animalia(1.00),p:Arthropoda(1.00),c:Insecta(1.00),o:Trichoptera(0.99),f:Hydropsychidae(0.99),g:Cheumatopsyche(0.99),s:Cheumatopsyche_campyla(0.21)	+	k:Animalia,p:Arthropoda,c:Insecta,o:Trichoptera,f:Hydropsychidae,g:Cheumatopsyche
0100effc24abf071e5f35b69715763c8	k:Animalia(1.00),p:Arthropoda(1.00),c:Insecta(1.00),o:Coleoptera(0.58),f:Carabidae(0.13),g:Diacheila(0.07),s:Diacheila_arctica(0.07)	+	k:Animalia,p:Arthropoda,c:Insecta
01256193c3a4cc60687059d634dbe0dd
00f952e975d87ded62c363d52179c394	k:Animalia(1.00),p:Arthropoda(1.00),c:Insecta(1.00),o:Diptera(1.00),f:Limoniidae(0.99),g:Pseudolimnophila(0.99),s:Pseudolimnophila_luteipennis(0.99)	+	k:Animalia,p:Arthropoda,c:Insecta,o:Diptera,f:Limoniidae,g:Pseudolimnophila,s:Pseudolimnophila_luteipennis
01189a3c117c845a822a96d0c392518c	k:Animalia(1.00),p:Arthropoda(1.00),c:Insecta(1.00),o:Megaloptera(1.00),f:Corydalidae(1.00),g:Chauliodes(1.00),s:Chauliodes_pectinicornis(1.00)	+	k:Animalia,p:Arthropoda,c:Insecta,o:Megaloptera,f:Corydalidae,g:Chauliodes,s:Chauliodes_pectinicornis
0150def931046074c650e805146e1d7c	k:Animalia(1.00),p:Arthropoda(1.00),c:Insecta(0.87),o:Hymenoptera(0.54),f:Apidae(0.26),g:Eufriesea(0.24),s:Eufriesea_anisochlora(0.24)	+	k:Animalia,p:Arthropoda
0150a1e7591e34085699eeb955c3bf34	k:Animalia(1.00),p:Arthropoda(1.00),c:Hexanauplia(0.01),o:Kentrogonida(0.01),f:Sacculinidae(0.01),g:Polyascus(0.01),s:Polyascus_gregaria(0.01)	+	k:Animalia,p:Arthropoda
015b886b628becc4eeff309b13c0061a
010101415a657e9ce9fca1f4b7324ca9	k:Animalia(1.00),p:Arthropoda(1.00),c:Insecta(1.00),o:Lepidoptera(1.00),f:Noctuidae(0.75),g:Neoligia(0.13),s:Neoligia_exhausta(0.13)	+	k:Animalia,p:Arthropoda,c:Insecta,o:Lepidoptera
0152272161e796b602fb57f73d43a003	k:Animalia(1.00),p:Arthropoda(1.00),c:Insecta(0.69),o:Hymenoptera(0.15),f:Apidae(0.04),g:Epeolus(0.01),s:Epeolus_variegatus(0.01)	+	k:Animalia,p:Arthropoda
00b57fa555a42fe56b68063a88817d85	k:Animalia(1.00),p:Arthropoda(1.00),c:Insecta(1.00),o:Lepidoptera(1.00),f:Tortricidae(1.00),g:Acleris(1.00),s:Acleris_comariana(0.98)	+	k:Animalia,p:Arthropoda,c:Insecta,o:Lepidoptera,f:Tortricidae,g:Acleris,s:Acleris_comariana
00ef8c8ab32a62f6f8a2f9b4d10fed3d	k:Animalia(1.00),p:Arthropoda(1.00),c:Insecta(1.00),o:Lepidoptera(1.00),f:Tortricidae(1.00)	+	k:Animalia,p:Arthropoda,c:Insecta,o:Lepidoptera,f:Tortricidae
014c095698b99d788cf960001b5b2ab7	k:Animalia(1.00),p:Arthropoda(1.00),c:Arachnida(0.88),o:Trombidiformes(0.88),f:Hydryphantidae(0.88),g:Todothyas(0.88)	+	k:Animalia,p:Arthropoda
00c8f6d772f38fedde0f24fbcd44f032	k:Animalia(1.00),p:Arthropoda(1.00),c:Insecta(1.00),o:Lepidoptera(1.00),f:Hepialidae(1.00),g:Korscheltellus(1.00),s:Korscheltellus_gracilis(1.00)	+	k:Animalia,p:Arthropoda,c:Insecta,o:Lepidoptera,f:Hepialidae,g:Korscheltellus,s:Korscheltellus_gracilis
0165c1c4d4a69aefe98402fb6228d3dd	k:Animalia(1.00),p:Arthropoda(1.00),c:Insecta(0.95),o:Hemiptera(0.92),f:Pentatomidae(0.80),g:Perillus(0.41),s:Perillus_circumcinctus(0.41)	+	k:Animalia,p:Arthropoda,c:Insecta,o:Hemiptera
011ab6fb9eeaf3923e29b2419f37925b	k:Animalia(1.00),p:Arthropoda(1.00),c:Insecta(1.00),o:Diptera(1.00),f:Limoniidae(1.00),g:Pseudolimnophila(1.00),s:Pseudolimnophila_luteipennis(1.00)	+	k:Animalia,p:Arthropoda,c:Insecta,o:Diptera,f:Limoniidae,g:Pseudolimnophila,s:Pseudolimnophila_luteipennis
01247a955c50d372123a8ca945bb0718	k:Animalia(1.00),p:Arthropoda(1.00),c:Insecta(1.00),o:Coleoptera(1.00),f:Hydrophilidae(1.00),g:Enochrus(1.00),s:Enochrus_fimbriatus(0.75)	+	k:Animalia,p:Arthropoda,c:Insecta,o:Coleoptera,f:Hydrophilidae,g:Enochrus
013143904e1aa9369c6248e4d1672b0f	k:Animalia(1.00),p:Arthropoda(1.00),c:Insecta(1.00),o:Coleoptera(0.28),f:Carabidae(0.21),g:Ambiguous_taxa(0.04),s:Ambiguous_taxa(0.08)	+	k:Animalia,p:Arthropoda,c:Insecta
015cf5a5d7bc64a1fb4f4c7e34a3b023	k:Animalia(1.00),p:Arthropoda(1.00),c:Insecta(1.00),o:Coleoptera(1.00),f:Elateridae(1.00),g:Melanotus(1.00),s:Melanotus_similis(0.99)	+	k:Animalia,p:Arthropoda,c:Insecta,o:Coleoptera,f:Elateridae,g:Melanotus,s:Melanotus_similis
015b1753730a7d985d5874008a545d74	k:Animalia(1.00),p:Arthropoda(1.00),c:Insecta(1.00),o:Coleoptera(1.00),f:Scarabaeidae(1.00),g:Phyllophaga(1.00),s:Phyllophaga_hirsuta(0.54)	+	k:Animalia,p:Arthropoda,c:Insecta,o:Coleoptera,f:Scarabaeidae,g:Phyllophaga
011ff0755fa96450186226e077dfa322	k:Animalia(1.00),p:Arthropoda(1.00),c:Insecta(1.00),o:Diptera(1.00),f:Bolitophilidae(1.00),g:Bolitophila(1.00),s:Bolitophila_austriaca(1.00)	+	k:Animalia,p:Arthropoda,c:Insecta,o:Diptera,f:Bolitophilidae,g:Bolitophila,s:Bolitophila_austriaca
01306b89843094668eedab3dd305780b	k:Animalia(1.00),p:Arthropoda(1.00),c:Insecta(1.00),o:Diptera(1.00),f:Chaoboridae(1.00),g:Chaoborus(1.00),s:Chaoborus_punctipennis(1.00)	+	k:Animalia,p:Arthropoda,c:Insecta,o:Diptera,f:Chaoboridae,g:Chaoborus,s:Chaoborus_punctipennis
011f67146d12620e8f8896b8b3180ec1	k:Animalia(1.00),p:Arthropoda(1.00),c:Insecta(1.00),o:Lepidoptera(1.00),f:Erebidae(0.85),g:Idia(0.85),s:Idia_americalis(0.85)	+	k:Animalia,p:Arthropoda,c:Insecta,o:Lepidoptera
01999956ef9ab7deb32d380a9832ba2c	k:Animalia(1.00),p:Arthropoda(1.00),c:Insecta(1.00),o:Ephemeroptera(1.00),f:Heptageniidae(1.00),g:Leucrocuta(1.00),s:Leucrocuta_maculipennis(1.00)	+	k:Animalia,p:Arthropoda,c:Insecta,o:Ephemeroptera,f:Heptageniidae,g:Leucrocuta,s:Leucrocuta_maculipennis
012270bf53c2edcf52695f22ad5530ad	k:Animalia(1.00),p:Arthropoda(1.00),c:Insecta(1.00),o:Lepidoptera(1.00),f:Tortricidae(1.00),g:Phtheochroa(0.80)	+	k:Animalia,p:Arthropoda,c:Insecta,o:Lepidoptera,f:Tortricidae
01a2d52881e29a93c1dfc57380ddf278	k:Animalia(1.00),p:Arthropoda(1.00),c:Insecta(1.00),o:Coleoptera(1.00),f:Scarabaeidae(1.00),g:Euphoria(0.47),s:Euphoria_fulgida(0.47)	+	k:Animalia,p:Arthropoda,c:Insecta,o:Coleoptera,f:Scarabaeidae
01b29c679109198991e257a741618c3b	k:Animalia(1.00),p:Arthropoda(1.00),c:Insecta(0.99),o:Megaloptera(0.47),f:Corydalidae(0.47),g:Chauliodes(0.46),s:Chauliodes_rastricornis(0.39)	+	k:Animalia,p:Arthropoda,c:Insecta
01b2be609ff99c0007515f329043715a	k:Animalia(1.00),p:Arthropoda(1.00),c:Insecta(1.00),o:Hemiptera(1.00),f:Cicadellidae(1.00),g:Gyponana(1.00),s:Gyponana_expanda(0.84)	+	k:Animalia,p:Arthropoda,c:Insecta,o:Hemiptera,f:Cicadellidae,g:Gyponana
01497181c6c1e11218646703b8f15ac1	k:Animalia(1.00),p:Arthropoda(1.00),c:Insecta(1.00),o:Lepidoptera(1.00),f:Depressariidae(0.88),g:Psilocorsis(0.87),s:Ambiguous_taxa(0.73)	+	k:Animalia,p:Arthropoda,c:Insecta,o:Lepidoptera
01e5fc330f34b46b29209bc304d0c41a	k:Animalia(1.00),p:Arthropoda(1.00),c:Insecta(0.92),o:Lepidoptera(0.21),f:Limacodidae(0.01),g:Monema(0.01),s:Monema_flavescens(0.01)	+	k:Animalia,p:Arthropoda,c:Insecta
0194efa493df4c8f681431a5571b7743	k:Animalia(1.00),p:Arthropoda(1.00),c:Insecta(1.00),o:Megaloptera(1.00),f:Corydalidae(1.00),g:Chauliodes(1.00),s:Chauliodes_pectinicornis(1.00)	+	k:Animalia,p:Arthropoda,c:Insecta,o:Megaloptera,f:Corydalidae,g:Chauliodes,s:Chauliodes_pectinicornis
017139e9ee21f79d27fa72ebe4a37f54	k:Animalia(1.00),p:Arthropoda(1.00),c:Insecta(1.00),o:Coleoptera(0.98),f:Hydrophilidae(0.98),g:Berosus(0.98),s:Berosus_sayi(0.98)	+	k:Animalia,p:Arthropoda,c:Insecta,o:Coleoptera,f:Hydrophilidae,g:Berosus,s:Berosus_sayi
0186366474a5bfdcc9d37b4d8fc32c5e	k:Animalia(1.00),p:Arthropoda(1.00),c:Insecta(1.00),o:Megaloptera(0.52),f:Corydalidae(0.52),g:Chauliodes(0.51),s:Chauliodes_pectinicornis(0.51)	+	k:Animalia,p:Arthropoda,c:Insecta
01ab8413d4c2751070fbc41f0ddbaacb	k:Animalia(1.00),p:Arthropoda(1.00),c:Insecta(1.00),o:Diptera(1.00),f:Chironomidae(1.00),g:Tanytarsus(1.00)	+	k:Animalia,p:Arthropoda,c:Insecta,o:Diptera,f:Chironomidae,g:Tanytarsus
01c848f44eb88a9f56cce165d195db37	k:Animalia(1.00),p:Arthropoda(1.00),c:Insecta(1.00),o:Coleoptera(0.54),f:Melandryidae(0.14)	+	k:Animalia,p:Arthropoda,c:Insecta
02384523e016064f2924f0b3bd5c2eb8
022c091bf302039c550872dea2c35a46	k:Animalia(1.00),p:Arthropoda(1.00),c:Insecta(0.49),o:Diptera(0.21),f:Anthomyiidae(0.02),g:Chiastocheta(0.02),s:Chiastocheta_dentifera(0.02)	+	k:Animalia,p:Arthropoda
0236649891f7fd8463a7c51c01ce7d04	k:Animalia(1.00),p:Arthropoda(1.00),c:Insecta(0.99),o:Coleoptera(0.74),f:Scarabaeidae(0.73),g:Phyllophaga(0.71),s:Phyllophaga_ilicis(0.10)	+	k:Animalia,p:Arthropoda,c:Insecta
016079b272cfc6df55347707effec450	k:Animalia(1.00),p:Arthropoda(1.00),c:Insecta(1.00),o:Diptera(1.00),f:Chironomidae(1.00),g:Tanytarsus(1.00),s:Tanytarsus_mendax(1.00)	+	k:Animalia,p:Arthropoda,c:Insecta,o:Diptera,f:Chironomidae,g:Tanytarsus,s:Tanytarsus_mendax
01a5a645e777c7bb01e8dc2319b0a547	k:Animalia(1.00),p:Arthropoda(1.00),c:Insecta(1.00),o:Diptera(1.00),f:Tipulidae(1.00),g:Tipula(0.91)	+	k:Animalia,p:Arthropoda,c:Insecta,o:Diptera,f:Tipulidae,g:Tipula
021b2c6ecfad61514b42447141d3ac27	k:Animalia(1.00),p:Arthropoda(1.00),c:Insecta(1.00),o:Diptera(0.27),f:Clusiidae(0.02),g:Sobarocephala(0.02),s:Sobarocephala_flaviseta(0.02)	+	k:Animalia,p:Arthropoda,c:Insecta
01eef8b879a560a9a728fadd780f12de	k:Animalia(1.00),p:Arthropoda(1.00),c:Insecta(1.00),o:Ephemeroptera(1.00),f:Caenidae(1.00),g:Caenis(1.00),s:Caenis_amica(0.45)	+	k:Animalia,p:Arthropoda,c:Insecta,o:Ephemeroptera,f:Caenidae,g:Caenis
01d41b96bbf776659a5d77877f30584e	k:Animalia(1.00),p:Arthropoda(1.00),c:Insecta(1.00),o:Diptera(1.00),f:Chironomidae(1.00),g:Procladius(1.00),s:Procladius_rufovittatus(1.00)	+	k:Animalia,p:Arthropoda,c:Insecta,o:Diptera,f:Chironomidae,g:Procladius,s:Procladius_rufovittatus
01b2015846fc51e57794e7a80c9b517e	k:Animalia(1.00),p:Arthropoda(1.00),c:Insecta(1.00),o:Lepidoptera(1.00),f:Lasiocampidae(0.91),g:Malacosoma(0.91),s:Malacosoma_disstria(0.91)	+	k:Animalia,p:Arthropoda,c:Insecta,o:Lepidoptera,f:Lasiocampidae,g:Malacosoma,s:Malacosoma_disstria
01b60adbfb65aa61db2458a3ee223156	k:Animalia(1.00),p:Arthropoda(1.00),c:Insecta(1.00),o:Lepidoptera(1.00),f:Depressariidae(0.79),g:Nites(0.78),s:Nites_ostryella(0.63)	+	k:Animalia,p:Arthropoda,c:Insecta,o:Lepidoptera
01b444b555d0536355392ff56e09dcd5	k:Animalia(1.00),p:Arthropoda(1.00),c:Insecta(1.00),o:Lepidoptera(1.00),f:Tortricidae(0.96),g:Olethreutes(0.91),s:Olethreutes_fasciatana(0.88)	+	k:Animalia,p:Arthropoda,c:Insecta,o:Lepidoptera,f:Tortricidae,g:Olethreutes
020f0d484db36c1ae34e6ce942c5adc3	k:Animalia(1.00),p:Arthropoda(1.00),c:Insecta(1.00),o:Diptera(1.00),f:Chironomidae(1.00)	+	k:Animalia,p:Arthropoda,c:Insecta,o:Diptera,f:Chironomidae
0212a7b26fc5b797eabca969a8096fc9	k:Animalia(1.00),p:Arthropoda(1.00),c:Insecta(1.00),o:Diptera(1.00),f:Tipulidae(1.00),g:Nephrotoma(1.00),s:Nephrotoma_ferruginea(0.99)	+	k:Animalia,p:Arthropoda,c:Insecta,o:Diptera,f:Tipulidae,g:Nephrotoma,s:Nephrotoma_ferruginea
01e6f83ed86af36c9b0bde932ec06031	k:Animalia(1.00),p:Arthropoda(1.00),c:Insecta(1.00),o:Diptera(1.00),f:Bombyliidae(1.00),g:Lepidophora(1.00),s:Lepidophora_lutea(1.00)	+	k:Animalia,p:Arthropoda,c:Insecta,o:Diptera,f:Bombyliidae,g:Lepidophora,s:Lepidophora_lutea
0234e2cc089998fe20541bea7828c849	k:Animalia(1.00),p:Arthropoda(1.00),c:Insecta(1.00),o:Diptera(1.00),f:Ceratopogonidae(1.00),g:Atrichopogon(1.00)	+	k:Animalia,p:Arthropoda,c:Insecta,o:Diptera,f:Ceratopogonidae,g:Atrichopogon
023ead224d07003f3237beb4e91b8341	k:Animalia(1.00),p:Arthropoda(1.00),c:Insecta(1.00),o:Diptera(0.30),f:Empididae(0.04),g:Hilara(0.01),s:Hilara_nitidorella(0.01)	+	k:Animalia,p:Arthropoda,c:Insecta
0260bcf4cde793a8e794721abea12356	k:Animalia(1.00),p:Arthropoda(1.00),c:Insecta(0.71),o:Diptera(0.56),f:Limoniidae(0.51),g:Antocha(0.51),s:Antocha_saxicola(0.51)	+	k:Animalia,p:Arthropoda
0234c37b81b7a23126a5ff598eef1eb4	k:Animalia(1.00),p:Arthropoda(1.00),c:Insecta(1.00),o:Coleoptera(1.00),f:Cleridae(1.00),g:Placopterus(1.00),s:Placopterus_thoracicus(1.00)	+	k:Animalia,p:Arthropoda,c:Insecta,o:Coleoptera,f:Cleridae,g:Placopterus,s:Placopterus_thoracicus
0198ef96b4c38e1c7144846c7ddc2a27	k:Animalia(1.00),p:Arthropoda(1.00),c:Insecta(1.00),o:Diptera(0.97),f:Limoniidae(0.96),g:Geranomyia(0.96)	+	k:Animalia,p:Arthropoda,c:Insecta,o:Diptera,f:Limoniidae,g:Geranomyia
0296598e8510238fe48a758c10205c2c	k:Animalia(1.00),p:Arthropoda(1.00),c:Insecta(0.79),o:Diptera(0.23),f:Chloropidae(0.02),g:Apallates(0.02),s:Ambiguous_taxa(0.02)	+	k:Animalia,p:Arthropoda
0201434e273a5ad08555532b434c334b	k:Animalia(1.00),p:Arthropoda(1.00),c:Insecta(1.00),o:Diptera(1.00),f:Chaoboridae(1.00),g:Chaoborus(1.00),s:Chaoborus_punctipennis(1.00)	+	k:Animalia,p:Arthropoda,c:Insecta,o:Diptera,f:Chaoboridae,g:Chaoborus,s:Chaoborus_punctipennis
0285d0e7ae2e6f55ef85f061fd5cea87	k:Animalia(1.00),p:Arthropoda(1.00),c:Insecta(1.00),o:Coleoptera(1.00),f:Scarabaeidae(1.00),g:Phyllophaga(1.00),s:Phyllophaga_hirsuta(0.92)	+	k:Animalia,p:Arthropoda,c:Insecta,o:Coleoptera,f:Scarabaeidae,g:Phyllophaga,s:Phyllophaga_hirsuta
01a569138104eb4670a82b55c35035c3	k:Animalia(1.00),p:Arthropoda(1.00),c:Insecta(1.00),o:Coleoptera(0.69),f:Pyrochroidae(0.63),g:Dendroides(0.63),s:Dendroides_canadensis(0.61)	+	k:Animalia,p:Arthropoda,c:Insecta
0260d09ff1e587cd3671457e6ed3be52	k:Animalia(1.00),p:Arthropoda(1.00),c:Insecta(1.00),o:Diptera(0.94),f:Ceratopogonidae(0.26)	+	k:Animalia,p:Arthropoda,c:Insecta,o:Diptera
02804e8f753d253c2dde04889f8bf1c4	k:Animalia(1.00),p:Arthropoda(1.00),c:Insecta(1.00),o:Coleoptera(1.00),f:Silphidae(1.00),g:Nicrophorus(1.00),s:Nicrophorus_pustulatus(1.00)	+	k:Animalia,p:Arthropoda,c:Insecta,o:Coleoptera,f:Silphidae,g:Nicrophorus,s:Nicrophorus_pustulatus
01ee04ccb58f8f4ef72f309755b145de	k:Animalia(1.00),p:Arthropoda(1.00),c:Insecta(1.00),o:Lepidoptera(1.00),f:Tortricidae(0.98),g:Pandemis(0.98)	+	k:Animalia,p:Arthropoda,c:Insecta,o:Lepidoptera,f:Tortricidae,g:Pandemis
026aa14bf268b4ce9e4d4b3e69a89d99	k:Animalia(1.00),p:Arthropoda(1.00),c:Insecta(1.00),o:Coleoptera(0.99),f:Scarabaeidae(0.99),g:Phyllophaga(0.99),s:Phyllophaga_hirsuta(0.33)	+	k:Animalia,p:Arthropoda,c:Insecta,o:Coleoptera,f:Scarabaeidae,g:Phyllophaga
02d3044735fd2dfbc3e7979411e10e9f	k:Animalia(1.00),p:Arthropoda(1.00),c:Arachnida(0.64),o:Trombidiformes(0.58),f:Unionicolidae(0.51),g:Unionicola(0.49)	+	k:Animalia,p:Arthropoda
0260d424d89fb8e6a42e4a8c046c0da3	k:Animalia(1.00),p:Arthropoda(1.00),c:Insecta(1.00),o:Coleoptera(0.44),f:Carabidae(0.15),g:Diacheila(0.09),s:Diacheila_arctica(0.09)	+	k:Animalia,p:Arthropoda,c:Insecta
0245a65fd2413cba4f5ad3000d74d6af	k:Animalia(1.00),p:Arthropoda(1.00),c:Insecta(1.00),o:Coleoptera(1.00),f:Carabidae(1.00),g:Notiobia(1.00),s:Notiobia_terminata(1.00)	+	k:Animalia,p:Arthropoda,c:Insecta,o:Coleoptera,f:Carabidae,g:Notiobia,s:Notiobia_terminata
02c671687dd5887ac9d39f673a267798	k:Animalia(1.00),p:Arthropoda(1.00),c:Insecta(0.95),o:Coleoptera(0.11),f:Curculionidae(0.03),g:Blosyrus(0.02)	+	k:Animalia,p:Arthropoda,c:Insecta
0237e513f7a4b2d49c5f1a7e5f8faabc	k:Animalia(1.00),p:Arthropoda(1.00),c:Insecta(1.00),o:Lepidoptera(1.00),f:Tortricidae(1.00),g:Zomaria(1.00),s:Zomaria_interruptolineana(1.00)	+	k:Animalia,p:Arthropoda,c:Insecta,o:Lepidoptera,f:Tortricidae,g:Zomaria,s:Zomaria_interruptolineana
027cb62a13056de3ce3e9f9aea0c226f	k:Animalia(1.00),p:Arthropoda(1.00),c:Insecta(1.00),o:Trichoptera(1.00),f:Limnephilidae(1.00),g:Pycnopsyche(1.00),s:Pycnopsyche_nr._lepida(0.99)	+	k:Animalia,p:Arthropoda,c:Insecta,o:Trichoptera,f:Limnephilidae,g:Pycnopsyche,s:Pycnopsyche_nr._lepida
0258395c035afa9eb72c5d631d461167	k:Animalia(1.00),p:Arthropoda(1.00),c:Insecta(1.00),o:Diptera(1.00),f:Empididae(1.00)	+	k:Animalia,p:Arthropoda,c:Insecta,o:Diptera,f:Empididae
02c8389fd9f52620f3a5484e0f158a1f	k:Animalia(1.00),p:Arthropoda(1.00),c:Insecta(1.00),o:Diptera(0.21),f:Chironomidae(0.04),g:Tanytarsus(0.02)	+	k:Animalia,p:Arthropoda,c:Insecta
026235df3444ba551aae2f1297a310c9	k:Animalia(1.00),p:Arthropoda(1.00),c:Insecta(1.00),o:Diptera(1.00),f:Keroplatidae(1.00)	+	k:Animalia,p:Arthropoda,c:Insecta,o:Diptera,f:Keroplatidae
02e675c7d0d80f3b0f5c877a102cb3b6	k:Animalia(1.00),p:Arthropoda(1.00),c:Insecta(1.00),o:Ephemeroptera(1.00),f:Ephemerellidae(1.00),g:Ephemerella(1.00),s:Ephemerella_subvaria(1.00)	+	k:Animalia,p:Arthropoda,c:Insecta,o:Ephemeroptera,f:Ephemerellidae,g:Ephemerella,s:Ephemerella_subvaria
02e9f1be31723757a55e73b662ee52fd	k:Animalia(1.00),p:Arthropoda(1.00),c:Insecta(1.00),o:Trichoptera(1.00),f:Leptoceridae(1.00),g:Ceraclea(1.00),s:Ceraclea_mentiea(1.00)	+	k:Animalia,p:Arthropoda,c:Insecta,o:Trichoptera,f:Leptoceridae,g:Ceraclea,s:Ceraclea_mentiea
025d9fa82e0c4c8fb796b1f1aa2c0393	k:Animalia(1.00),p:Arthropoda(1.00),c:Insecta(1.00),o:Lepidoptera(1.00),f:Geometridae(1.00),g:Plagodis(1.00),s:Plagodis_serinaria(1.00)	+	k:Animalia,p:Arthropoda,c:Insecta,o:Lepidoptera,f:Geometridae,g:Plagodis,s:Plagodis_serinaria
02a8c975400f642e6eb7ae995cbf8111	k:Animalia(1.00),p:Arthropoda(1.00),c:Insecta(1.00),o:Coleoptera(1.00),f:Elateridae(1.00),g:Melanotus(1.00),s:Melanotus_decumanus(0.99)	+	k:Animalia,p:Arthropoda,c:Insecta,o:Coleoptera,f:Elateridae,g:Melanotus,s:Melanotus_decumanus
02e3700fa69628d593f0dd2fb3ac005f	k:Animalia(1.00),p:Arthropoda(1.00),c:Insecta(0.99),o:Coleoptera(0.80),f:Scarabaeidae(0.79),g:Phyllophaga(0.78),s:Phyllophaga_hirticula(0.10)	+	k:Animalia,p:Arthropoda,c:Insecta
030fa4dfeb4fb795bd838d41682e9dc8
029f004232c5a4c48d2b06ca2a00d837	k:Animalia(1.00),p:Arthropoda(1.00),c:Insecta(1.00),o:Trichoptera(0.94),f:Limnephilidae(0.90),g:Limnephilus(0.88),s:Limnephilus_indivisus(0.83)	+	k:Animalia,p:Arthropoda,c:Insecta,o:Trichoptera,f:Limnephilidae
02715268ba7e3fd5fea67213d31a05de	k:Animalia(1.00),p:Arthropoda(1.00),c:Insecta(1.00),o:Diptera(1.00),f:Drosophilidae(1.00),g:Drosophila(1.00),s:Drosophila_subpulchrella(0.14)	+	k:Animalia,p:Arthropoda,c:Insecta,o:Diptera,f:Drosophilidae,g:Drosophila
02fa71349d8d519ad8cb9f36b48d2b2b	k:Animalia(1.00),p:Arthropoda(1.00),c:Insecta(1.00),o:Hemiptera(1.00),f:Cicadellidae(1.00),g:Gyponana(1.00),s:Gyponana_gladia(0.95)	+	k:Animalia,p:Arthropoda,c:Insecta,o:Hemiptera,f:Cicadellidae,g:Gyponana,s:Gyponana_gladia
02bedbf044d813c6ba923ad1660f9f91	k:Animalia(1.00),p:Arthropoda(1.00),c:Insecta(1.00),o:Diptera(1.00),f:Tipulidae(1.00),g:Tipula(0.96),s:Tipula_entomophthorae(0.96)	+	k:Animalia,p:Arthropoda,c:Insecta,o:Diptera,f:Tipulidae,g:Tipula,s:Tipula_entomophthorae
02fa40e81a719987702015d742366a74	k:Animalia(1.00),p:Arthropoda(1.00),c:Insecta(1.00),o:Coleoptera(0.99),f:Scarabaeidae(0.99),g:Phyllophaga(0.99)	+	k:Animalia,p:Arthropoda,c:Insecta,o:Coleoptera,f:Scarabaeidae,g:Phyllophaga
02ca0bfd39d6e6d30baaaf413de869e8	k:Animalia(1.00),p:Arthropoda(1.00),c:Insecta(1.00),o:Psocodea(1.00),f:Psocidae(1.00),g:Indiopsocus(1.00),s:Indiopsocus_infumatus(1.00)	+	k:Animalia,p:Arthropoda,c:Insecta,o:Psocodea,f:Psocidae,g:Indiopsocus,s:Indiopsocus_infumatus
02f0e7de0ab3b6a6d91d9e278ff8908e	k:Animalia(1.00),p:Arthropoda(1.00),c:Insecta(1.00),o:Coleoptera(1.00),f:Scarabaeidae(1.00),g:Phyllophaga(1.00),s:Phyllophaga_anxia(1.00)	+	k:Animalia,p:Arthropoda,c:Insecta,o:Coleoptera,f:Scarabaeidae,g:Phyllophaga,s:Phyllophaga_anxia
02eb3ea5d28216ebbf2b9e1d6fc56d6c	k:Animalia(1.00),p:Arthropoda(1.00),c:Insecta(1.00),o:Coleoptera(1.00),f:Elateridae(1.00),g:Melanotus(1.00),s:Melanotus_hyslopi(1.00)	+	k:Animalia,p:Arthropoda,c:Insecta,o:Coleoptera,f:Elateridae,g:Melanotus,s:Melanotus_hyslopi
02bd74facefe462086a0ae10b66553d4	k:Animalia(1.00),p:Arthropoda(1.00),c:Insecta(1.00),o:Diptera(1.00),f:Limoniidae(1.00),g:Epiphragma(1.00),s:Epiphragma_fasciapenne(0.98)	+	k:Animalia,p:Arthropoda,c:Insecta,o:Diptera,f:Limoniidae,g:Epiphragma,s:Epiphragma_fasciapenne
031c62d12658358eefbdfc626c4c0027	k:Animalia(1.00),p:Arthropoda(1.00),c:Insecta(0.96),o:Megaloptera(0.01),f:Corydalidae(0.01),g:Chauliodes(0.01),s:Chauliodes_rastricornis(0.01)	+	k:Animalia,p:Arthropoda,c:Insecta
02da6bed43808108e9a10132489bf0f0	k:Animalia(1.00),p:Arthropoda(1.00),c:Insecta(1.00),o:Diptera(1.00),f:Culicidae(1.00)	+	k:Animalia,p:Arthropoda,c:Insecta,o:Diptera,f:Culicidae
02fe6971c21382507d624f2ddda7f32c	k:Animalia(1.00),p:Arthropoda(1.00),c:Insecta(1.00),o:Coleoptera(1.00),f:Scarabaeidae(1.00),g:Phyllophaga(1.00),s:Phyllophaga_delata(0.38)	+	k:Animalia,p:Arthropoda,c:Insecta,o:Coleoptera,f:Scarabaeidae,g:Phyllophaga
037c33b2904e216171591df7abd0886f	k:Animalia(1.00),p:Arthropoda(1.00),c:Arachnida(0.55),o:Araneae(0.52),f:Araneidae(0.19),g:Argiope(0.12),s:Argiope_trifasciata(0.03)	+	k:Animalia,p:Arthropoda
034293ac52b411bb2473c4f21fb81e05	k:Animalia(1.00),p:Arthropoda(1.00),c:Insecta(1.00),o:Coleoptera(1.00),f:Elateridae(1.00),g:Athous(1.00),s:Athous_brightwelli(1.00)	+	k:Animalia,p:Arthropoda,c:Insecta,o:Coleoptera,f:Elateridae,g:Athous,s:Athous_brightwelli
02c0fd9698cdfbd9f33e1a41bb1415cc	k:Animalia(1.00),p:Arthropoda(1.00),c:Insecta(1.00),o:Diptera(1.00),f:Muscidae(1.00),g:Coenosia(1.00)	+	k:Animalia,p:Arthropoda,c:Insecta,o:Diptera,f:Muscidae,g:Coenosia
03183113d1062c9071dd1863333c3ef7	k:Animalia(1.00),p:Arthropoda(1.00),c:Insecta(1.00),o:Trichoptera(1.00),f:Limnephilidae(1.00),g:Pycnopsyche(0.99),s:Pycnopsyche_lepida(0.30)	+	k:Animalia,p:Arthropoda,c:Insecta,o:Trichoptera,f:Limnephilidae,g:Pycnopsyche
0338272e4bf3d2dc3dddd64834ab7b72	k:Animalia(1.00),p:Arthropoda(1.00),c:Insecta(0.98),o:Coleoptera(0.85),f:Scarabaeidae(0.84),g:Phyllophaga(0.84)	+	k:Animalia,p:Arthropoda,c:Insecta
03322ec5078f2636aa64f609be1ae730	k:Animalia(1.00),p:Arthropoda(1.00),c:Insecta(0.92),o:Hymenoptera(0.69),f:Braconidae(0.19),g:Ambiguous_taxa(0.01)	+	k:Animalia,p:Arthropoda,c:Insecta
0356f3616c44b73c120319f7275d4812	k:Animalia(1.00),p:Arthropoda(1.00),c:Insecta(1.00),o:Coleoptera(1.00),f:Elateridae(1.00),g:Hemicrepidius(1.00),s:Hemicrepidius_memnonius(1.00)	+	k:Animalia,p:Arthropoda,c:Insecta,o:Coleoptera,f:Elateridae,g:Hemicrepidius,s:Hemicrepidius_memnonius
02e9473fbc4037163158245d92a4bc8e	k:Animalia(1.00),p:Arthropoda(1.00),c:Insecta(1.00),o:Diptera(1.00),f:Limoniidae(0.99),g:Pseudolimnophila(0.99),s:Pseudolimnophila_luteipennis(0.92)	+	k:Animalia,p:Arthropoda,c:Insecta,o:Diptera,f:Limoniidae,g:Pseudolimnophila,s:Pseudolimnophila_luteipennis
03072912e10810c2ce7e07465f169387	k:Animalia(1.00),p:Arthropoda(1.00),c:Insecta(1.00),o:Diptera(1.00),f:Limoniidae(1.00),g:Erioptera(1.00),s:Erioptera_caliptera(1.00)	+	k:Animalia,p:Arthropoda,c:Insecta,o:Diptera,f:Limoniidae,g:Erioptera,s:Erioptera_caliptera
031a1d4208446ce7ee06441a2edf12bd	k:Animalia(1.00),p:Arthropoda(1.00),c:Insecta(1.00),o:Diptera(1.00),f:Culicidae(1.00),g:Coquillettidia(1.00),s:Coquillettidia_perturbans(1.00)	+	k:Animalia,p:Arthropoda,c:Insecta,o:Diptera,f:Culicidae,g:Coquillettidia,s:Coquillettidia_perturbans
036eaeff9664893e83652c213c8086dc	k:Animalia(1.00),p:Arthropoda(1.00),c:Insecta(1.00),o:Coleoptera(1.00),f:Scarabaeidae(1.00),g:Phyllophaga(1.00),s:Phyllophaga_ilicis(0.08)	+	k:Animalia,p:Arthropoda,c:Insecta,o:Coleoptera,f:Scarabaeidae,g:Phyllophaga
03c979bc452d69e630c759ad41ce8e73	k:Animalia(1.00),p:Arthropoda(1.00),c:Insecta(1.00),o:Coleoptera(1.00),f:Scarabaeidae(1.00),g:Phyllophaga(1.00)	+	k:Animalia,p:Arthropoda,c:Insecta,o:Coleoptera,f:Scarabaeidae,g:Phyllophaga
03ea22c75db022a452effe4b4ce84325	k:Animalia(1.00),p:Arthropoda(1.00),c:Insecta(1.00),o:Coleoptera(1.00),f:Elateridae(0.94),g:Melanotus(0.93),s:Melanotus_communis(0.11)	+	k:Animalia,p:Arthropoda,c:Insecta,o:Coleoptera,f:Elateridae,g:Melanotus
0352c8d4d3448c8e998870085dd75523	k:Animalia(1.00),p:Arthropoda(1.00),c:Insecta(1.00),o:Coleoptera(0.71),f:Scarabaeidae(0.14),g:Diplotaxis(0.11),s:Diplotaxis_rufiola(0.10)	+	k:Animalia,p:Arthropoda,c:Insecta
030a35c88236dbf94fa6a392a437ff8f	k:Animalia(1.00),p:Arthropoda(1.00),c:Insecta(1.00),o:Lepidoptera(0.46),f:Uraniidae(0.06),g:Europlema(0.06),s:Europlema_semibrunnea(0.06)	+	k:Animalia,p:Arthropoda,c:Insecta
02f37248d32de130202f6a124612c730	k:Animalia(1.00),p:Arthropoda(1.00),c:Insecta(1.00),o:Lepidoptera(1.00),f:Blastobasidae(0.48),g:Blastobasis(0.48),s:Blastobasis_glandulella(0.45)	+	k:Animalia,p:Arthropoda,c:Insecta,o:Lepidoptera
0331a3dd9de023fbe6109cb9a539ae05	k:Animalia(1.00),p:Arthropoda(1.00),c:Insecta(1.00),o:Megaloptera(1.00),f:Corydalidae(1.00),g:Chauliodes(1.00),s:Chauliodes_pectinicornis(1.00)	+	k:Animalia,p:Arthropoda,c:Insecta,o:Megaloptera,f:Corydalidae,g:Chauliodes,s:Chauliodes_pectinicornis
0342be6cfbc3d62f65f418b69d2179d1	k:Animalia(1.00),p:Arthropoda(1.00),c:Insecta(1.00),o:Diptera(0.98),f:Limoniidae(0.75),g:Rhipidia(0.75)	+	k:Animalia,p:Arthropoda,c:Insecta,o:Diptera
03a86dc7e9698dac2c4ac0ab3ffd7ca3	k:Animalia(1.00),p:Arthropoda(1.00),c:Insecta(1.00),o:Lepidoptera(0.27),f:Geometridae(0.13),g:Eubaphe(0.08),s:Eubaphe_mendica(0.08)	+	k:Animalia,p:Arthropoda,c:Insecta
030ae5b2d36063d58068261c405ba87c	k:Animalia(1.00),p:Arthropoda(1.00),c:Insecta(1.00),o:Lepidoptera(1.00),f:Depressariidae(1.00),g:Bibarrambla(1.00),s:Bibarrambla_allenella(1.00)	+	k:Animalia,p:Arthropoda,c:Insecta,o:Lepidoptera,f:Depressariidae,g:Bibarrambla,s:Bibarrambla_allenella
03832aef8a77f8f7f6b99a22ededcd11	k:Animalia(1.00),p:Arthropoda(1.00),c:Insecta(1.00),o:Diptera(1.00),f:Chironomidae(1.00),g:Dicrotendipes(0.98),s:Dicrotendipes_tritomus(0.98)	+	k:Animalia,p:Arthropoda,c:Insecta,o:Diptera,f:Chironomidae,g:Dicrotendipes,s:Dicrotendipes_tritomus
03e84bb3dc1c3f78dc63654b16a755e0	k:Animalia(1.00),p:Arthropoda(1.00),c:Insecta(1.00),o:Trichoptera(1.00),f:Limnephilidae(1.00),g:Platycentropus(1.00),s:Platycentropus_radiatus(1.00)	+	k:Animalia,p:Arthropoda,c:Insecta,o:Trichoptera,f:Limnephilidae,g:Platycentropus,s:Platycentropus_radiatus
040bdd6c7c7ccb72ba9377cda7b6c048	k:Animalia(1.00),p:Arthropoda(1.00),c:Diplopoda(0.10),o:Polydesmida(0.10),f:Xystodesmidae(0.01),g:Xystodesmus(0.01),s:Xystodesmus_sp._YD-2016(0.01)	+	k:Animalia,p:Arthropoda
03c6247aee2db07b0af691b7621c5e9e	k:Animalia(1.00),p:Arthropoda(1.00),c:Insecta(1.00),o:Diptera(1.00),f:Tipulidae(1.00),g:Tipula(0.99)	+	k:Animalia,p:Arthropoda,c:Insecta,o:Diptera,f:Tipulidae,g:Tipula
039691fc37344856e4f982a40921b5d3	k:Animalia(1.00),p:Arthropoda(1.00),c:Insecta(1.00),o:Megaloptera(0.49),f:Corydalidae(0.49),g:Chauliodes(0.47),s:Chauliodes_pectinicornis(0.35)	+	k:Animalia,p:Arthropoda,c:Insecta
04083e61f5168cd56e86c34c9ca42495	k:Animalia(1.00),p:Arthropoda(1.00),c:Arachnida(1.00),o:Araneae(1.00),f:Tetragnathidae(1.00),g:Leucauge(1.00),s:Leucauge_venusta(1.00)	+	k:Animalia,p:Arthropoda,c:Arachnida,o:Araneae,f:Tetragnathidae,g:Leucauge,s:Leucauge_venusta
03d233752198a1135288dce512e02620	k:Animalia(1.00),p:Arthropoda(1.00),c:Insecta(1.00),o:Ephemeroptera(1.00),f:Ephemeridae(1.00),g:Hexagenia(1.00),s:Hexagenia_limbata(1.00)	+	k:Animalia,p:Arthropoda,c:Insecta,o:Ephemeroptera,f:Ephemeridae,g:Hexagenia,s:Hexagenia_limbata
037a9fe860d4be0aa1e3a84cda6f2ce0	k:Animalia(1.00),p:Arthropoda(1.00),c:Insecta(1.00),o:Lepidoptera(1.00),f:Oecophoridae(1.00),g:Epicallima(1.00),s:Epicallima_argenticinctella(1.00)	+	k:Animalia,p:Arthropoda,c:Insecta,o:Lepidoptera,f:Oecophoridae,g:Epicallima,s:Epicallima_argenticinctella
0417968edc6905b0a15b9cc4fd4dd355	k:Animalia(1.00),p:Arthropoda(1.00),c:Insecta(1.00),o:Coleoptera(1.00),f:Elateridae(1.00),g:Athous(1.00)	+	k:Animalia,p:Arthropoda,c:Insecta,o:Coleoptera,f:Elateridae,g:Athous
03ddc57ba4639c6aff50d40a9451c980	k:Animalia(1.00),p:Arthropoda(1.00),c:Insecta(1.00),o:Diptera(1.00),f:Chironomidae(0.98),g:Microtendipes(0.86)	+	k:Animalia,p:Arthropoda,c:Insecta,o:Diptera,f:Chironomidae
0435c2ae244fa2d70c9bee214f9e989a	k:Animalia(1.00),p:Arthropoda(1.00),c:Insecta(1.00),o:Coleoptera(0.99),f:Scarabaeidae(0.99),g:Phyllophaga(0.99),s:Phyllophaga_hirsuta(0.30)	+	k:Animalia,p:Arthropoda,c:Insecta,o:Coleoptera,f:Scarabaeidae,g:Phyllophaga
03de831a5d5e061c77e5b894a3200130	k:Animalia(1.00),p:Arthropoda(1.00),c:Insecta(1.00),o:Diptera(1.00),f:Limoniidae(0.95),g:Pseudolimnophila(0.95),s:Pseudolimnophila_luteipennis(0.95)	+	k:Animalia,p:Arthropoda,c:Insecta,o:Diptera,f:Limoniidae,g:Pseudolimnophila,s:Pseudolimnophila_luteipennis
03c6f412bbe061e5bcb5cb3d8beb0b8c	k:Animalia(1.00),p:Arthropoda(1.00),c:Insecta(1.00),o:Lepidoptera(1.00),f:Blastobasidae(0.80),g:Blastobasis(0.80)	+	k:Animalia,p:Arthropoda,c:Insecta,o:Lepidoptera
040137a5a2e0c23158b7b2e1976e8762	k:Animalia(1.00),p:Arthropoda(1.00),c:Insecta(1.00),o:Hemiptera(1.00),f:Miridae(1.00),g:Neolygus(1.00),s:Neolygus_quercalbae(0.99)	+	k:Animalia,p:Arthropoda,c:Insecta,o:Hemiptera,f:Miridae,g:Neolygus,s:Neolygus_quercalbae
03b96dc4357ca2dc091b84e2385b8397	k:Animalia(1.00),p:Arthropoda(1.00),c:Insecta(1.00),o:Lepidoptera(1.00),f:Notodontidae(0.07),g:Elasmia(0.05),s:Elasmia_schausi(0.05)	+	k:Animalia,p:Arthropoda,c:Insecta,o:Lepidoptera
03ba5a6395a25670698648462dd14b21	k:Animalia(1.00),p:Arthropoda(1.00),c:Insecta(1.00),o:Lepidoptera(1.00),f:Gelechiidae(0.97),g:Coleotechnites(0.97)	+	k:Animalia,p:Arthropoda,c:Insecta,o:Lepidoptera,f:Gelechiidae,g:Coleotechnites
03f402fd3cdfa87372f36ac43b04ba79	k:Animalia(1.00),p:Arthropoda(1.00),c:Insecta(1.00),o:Megaloptera(0.98),f:Corydalidae(0.98),g:Chauliodes(0.98),s:Chauliodes_pectinicornis(0.98)	+	k:Animalia,p:Arthropoda,c:Insecta,o:Megaloptera,f:Corydalidae,g:Chauliodes,s:Chauliodes_pectinicornis
042bf9cc96098d28d3aa31773db158cd	k:Animalia(1.00),p:Arthropoda(1.00),c:Insecta(1.00),o:Psocodea(1.00),f:Psocidae(1.00),g:Metylophorus(1.00),s:Metylophorus_novaescotiae(1.00)	+	k:Animalia,p:Arthropoda,c:Insecta,o:Psocodea,f:Psocidae,g:Metylophorus,s:Metylophorus_novaescotiae
044d6f327104d496e1b37b660d130dbe	k:Animalia(1.00),p:Arthropoda(1.00),c:Insecta(0.99),o:Coleoptera(0.79),f:Scarabaeidae(0.79),g:Phyllophaga(0.79)	+	k:Animalia,p:Arthropoda,c:Insecta
042d86fb53ea53333abffbee678245b0	k:Animalia(1.00),p:Arthropoda(1.00),c:Insecta(1.00),o:Diptera(1.00),f:Limoniidae(1.00),g:Cheilotrichia(1.00),s:Cheilotrichia_stigmatica(1.00)	+	k:Animalia,p:Arthropoda,c:Insecta,o:Diptera,f:Limoniidae,g:Cheilotrichia,s:Cheilotrichia_stigmatica
0437e9be59241e373d1a00ab720f14d5	k:Animalia(1.00),p:Arthropoda(1.00),c:Insecta(0.94),o:Diptera(0.31),f:Micropezidae(0.01),g:Calosphen(0.01)	+	k:Animalia,p:Arthropoda,c:Insecta
043342006817c14d1d4b2db7d5fd4694	k:Animalia(1.00),p:Arthropoda(1.00),c:Insecta(1.00),o:Coleoptera(0.97),f:Pyrochroidae(0.97),g:Dendroides(0.97),s:Dendroides_canadensis(0.95)	+	k:Animalia,p:Arthropoda,c:Insecta,o:Coleoptera,f:Pyrochroidae,g:Dendroides,s:Dendroides_canadensis
040e6d09305cb0f07d92bfac4cab0b2a	k:Animalia(1.00),p:Arthropoda(1.00),c:Insecta(1.00),o:Diptera(1.00),f:Sciaridae(1.00)	+	k:Animalia,p:Arthropoda,c:Insecta,o:Diptera,f:Sciaridae
03efbb9065e60cff8918a61801139283	k:Animalia(1.00),p:Arthropoda(1.00),c:Insecta(1.00),o:Lepidoptera(1.00),f:Tortricidae(1.00),g:Retinia(1.00),s:Retinia_comstockiana(1.00)	+	k:Animalia,p:Arthropoda,c:Insecta,o:Lepidoptera,f:Tortricidae,g:Retinia,s:Retinia_comstockiana
0452464330c25a9c45ffe4a84e3720e5	k:Animalia(1.00),p:Arthropoda(1.00),c:Insecta(1.00),o:Coleoptera(1.00),f:Scarabaeidae(1.00),g:Phyllophaga(1.00),s:Phyllophaga_hirsuta(0.43)	+	k:Animalia,p:Arthropoda,c:Insecta,o:Coleoptera,f:Scarabaeidae,g:Phyllophaga
040107a86770c19fade68cd6d94ac917	k:Animalia(1.00),p:Arthropoda(1.00),c:Insecta(1.00),o:Coleoptera(0.98),f:Scarabaeidae(0.98),g:Exomala(0.98),s:Exomala_pallidipennis(0.84)	+	k:Animalia,p:Arthropoda,c:Insecta,o:Coleoptera,f:Scarabaeidae,g:Exomala
04669f719b33e017bd258372c575fc6e	k:Animalia(1.00),p:Arthropoda(1.00),c:Insecta(1.00),o:Psocodea(1.00),f:Peripsocidae(1.00),g:Peripsocus(1.00),s:Peripsocus_madidus(1.00)	+	k:Animalia,p:Arthropoda,c:Insecta,o:Psocodea,f:Peripsocidae,g:Peripsocus,s:Peripsocus_madidus
045c9bf897014343ce7caf6e151f5545	k:Animalia(1.00),p:Arthropoda(1.00),c:Insecta(1.00),o:Coleoptera(0.99),f:Elateridae(0.99),g:Melanotus(0.99),s:Melanotus_similis(0.86)	+	k:Animalia,p:Arthropoda,c:Insecta,o:Coleoptera,f:Elateridae,g:Melanotus
043dc9640c2257ac906a3e1f280b4cbd	k:Animalia(1.00),p:Arthropoda(1.00),c:Insecta(0.99),o:Coleoptera(0.55),f:Pyrochroidae(0.37),g:Dendroides(0.37),s:Dendroides_canadensis(0.29)	+	k:Animalia,p:Arthropoda,c:Insecta
04151263f8eec7dd50598e7db78f5fd4	k:Animalia(1.00),p:Arthropoda(1.00),c:Insecta(1.00),o:Lepidoptera(1.00),f:Stathmopodidae(0.04),g:Stathmopoda(0.04),s:Stathmopoda_sp._AAG3464(0.04)	+	k:Animalia,p:Arthropoda,c:Insecta,o:Lepidoptera
0442c57bc1a033d3b85bf8c461d84f58	k:Animalia(1.00),p:Arthropoda(1.00),c:Insecta(1.00),o:Megaloptera(1.00),f:Corydalidae(1.00),g:Chauliodes(1.00),s:Chauliodes_pectinicornis(1.00)	+	k:Animalia,p:Arthropoda,c:Insecta,o:Megaloptera,f:Corydalidae,g:Chauliodes,s:Chauliodes_pectinicornis
045f83391fc71b45fd2dee7bf7a23230	k:Animalia(1.00),p:Arthropoda(1.00),c:Insecta(1.00),o:Coleoptera(1.00),f:Scarabaeidae(1.00),g:Phyllophaga(1.00)	+	k:Animalia,p:Arthropoda,c:Insecta,o:Coleoptera,f:Scarabaeidae,g:Phyllophaga
04179e410bb687dfa75623f55bfeb93a	k:Animalia(1.00),p:Arthropoda(1.00),c:Insecta(1.00),o:Diptera(1.00),f:Limoniidae(1.00),g:Dicranomyia(1.00),s:Ambiguous_taxa(1.00)	+	k:Animalia,p:Arthropoda,c:Insecta,o:Diptera,f:Limoniidae,g:Dicranomyia,s:Ambiguous_taxa
044721d08f8d66168ba527b82dd956a2	k:Animalia(1.00),p:Arthropoda(1.00),c:Insecta(1.00),o:Megaloptera(1.00),f:Corydalidae(1.00),g:Chauliodes(1.00),s:Chauliodes_rastricornis(1.00)	+	k:Animalia,p:Arthropoda,c:Insecta,o:Megaloptera,f:Corydalidae,g:Chauliodes,s:Chauliodes_rastricornis
042bd20a550a1fc77f0e9d685331ab84	k:Animalia(1.00),p:Arthropoda(1.00),c:Insecta(1.00),o:Lepidoptera(1.00),f:Tortricidae(0.98),g:Gretchena(0.96),s:Gretchena_delicatana(0.95)	+	k:Animalia,p:Arthropoda,c:Insecta,o:Lepidoptera,f:Tortricidae,g:Gretchena,s:Gretchena_delicatana
0433b36d53b42098b98b1b67891fab42	k:Animalia(1.00),p:Arthropoda(1.00),c:Insecta(1.00),o:Lepidoptera(1.00),f:Depressariidae(0.95),g:Psilocorsis(0.92),s:Psilocorsis_reflexella(0.92)	+	k:Animalia,p:Arthropoda,c:Insecta,o:Lepidoptera,f:Depressariidae,g:Psilocorsis,s:Psilocorsis_reflexella
049888ce408b7d3ad3d75148d32b3ebd	k:Animalia(1.00),p:Arthropoda(1.00),c:Arachnida(0.72),o:Trombidiformes(0.71),f:Scutacaridae(0.38)	+	k:Animalia,p:Arthropoda
044cb02d16902b78fea35722594e35ff	k:Animalia(1.00),p:Arthropoda(1.00),c:Insecta(1.00),o:Megaloptera(0.89),f:Corydalidae(0.89),g:Chauliodes(0.88),s:Chauliodes_pectinicornis(0.85)	+	k:Animalia,p:Arthropoda,c:Insecta
048bbeb7cf0c9c8af500e6de78cff1d5	k:Animalia(1.00),p:Arthropoda(1.00),c:Arachnida(0.04),o:Araneae(0.02),f:Periegopidae(0.01),g:Periegops(0.01)	+	k:Animalia,p:Arthropoda
049732b9e08695865215d05b22034ae5	k:Animalia(1.00),p:Arthropoda(1.00),c:Insecta(1.00),o:Coleoptera(1.00),f:Scarabaeidae(1.00),g:Phyllophaga(1.00),s:Phyllophaga_hirsuta(0.40)	+	k:Animalia,p:Arthropoda,c:Insecta,o:Coleoptera,f:Scarabaeidae,g:Phyllophaga
0477b276c95bd48a145d19f937784be1	k:Animalia(1.00),p:Arthropoda(1.00),c:Insecta(0.99),o:Coleoptera(0.96),f:Scarabaeidae(0.95),g:Phyllophaga(0.95),s:Phyllophaga_fraterna(0.32)	+	k:Animalia,p:Arthropoda,c:Insecta,o:Coleoptera,f:Scarabaeidae,g:Phyllophaga
0443e9d8c6b7dbfe95d18ae32435d404	k:Animalia(1.00),p:Arthropoda(1.00),c:Insecta(1.00),o:Coleoptera(0.96),f:Pyrochroidae(0.95),g:Dendroides(0.95),s:Dendroides_canadensis(0.95)	+	k:Animalia,p:Arthropoda,c:Insecta,o:Coleoptera,f:Pyrochroidae,g:Dendroides,s:Dendroides_canadensis
04a60c843a00ca44f2bba0a6ff6f9e60	k:Animalia(1.00),p:Arthropoda(1.00),c:Insecta(0.81),o:Hymenoptera(0.46),f:Braconidae(0.13),g:Diolcogaster(0.02),s:Diolcogaster_Choi73(0.02)	+	k:Animalia,p:Arthropoda
04590f761ff0ceaaf4b274ee4781a118	k:Animalia(1.00),p:Arthropoda(1.00),c:Insecta(1.00),o:Megaloptera(0.79),f:Corydalidae(0.79),g:Chauliodes(0.78),s:Chauliodes_pectinicornis(0.78)	+	k:Animalia,p:Arthropoda,c:Insecta
045f04670098baa6ab864f4d7a8c50b6	k:Animalia(1.00),p:Arthropoda(1.00),c:Insecta(1.00),o:Diptera(0.14),f:Drosophilidae(0.08),g:Drosophila(0.06),s:Drosophila_virilis(0.03)	+	k:Animalia,p:Arthropoda,c:Insecta
04ae1877ea34c1bfde0b1c2ec1bfa319	k:Animalia(1.00),p:Arthropoda(1.00),c:Arachnida(0.85),o:Trombidiformes(0.62),f:Pionidae(0.57)	+	k:Animalia,p:Arthropoda
04d859ff53c1eba07ef62579452ad619	k:Animalia(1.00),p:Arthropoda(1.00),c:Insecta(1.00),o:Coleoptera(1.00),f:Scarabaeidae(1.00),g:Phyllophaga(1.00)	+	k:Animalia,p:Arthropoda,c:Insecta,o:Coleoptera,f:Scarabaeidae,g:Phyllophaga
047baf6b3e91a54b65c446f80a0aef2c	k:Animalia(1.00),p:Arthropoda(1.00),c:Insecta(1.00),o:Megaloptera(1.00),f:Corydalidae(1.00),g:Chauliodes(1.00),s:Chauliodes_pectinicornis(1.00)	+	k:Animalia,p:Arthropoda,c:Insecta,o:Megaloptera,f:Corydalidae,g:Chauliodes,s:Chauliodes_pectinicornis
04bafc741cdf7cc82944f900cf7b2d32	k:Animalia(1.00),p:Arthropoda(1.00),c:Insecta(1.00),o:Coleoptera(0.99),f:Scarabaeidae(0.91),g:Phyllophaga(0.83)	+	k:Animalia,p:Arthropoda,c:Insecta,o:Coleoptera,f:Scarabaeidae
045a7550acc38eec87c71c806d9458db	k:Animalia(1.00),p:Arthropoda(1.00),c:Insecta(1.00),o:Diptera(1.00),f:Limoniidae(0.98),g:Geranomyia(0.98)	+	k:Animalia,p:Arthropoda,c:Insecta,o:Diptera,f:Limoniidae,g:Geranomyia
04a193e0da8eb86afa9ca58b1e63f66c	k:Animalia(1.00),p:Arthropoda(1.00),c:Insecta(1.00),o:Ephemeroptera(1.00),f:Heptageniidae(1.00),g:Leucrocuta(1.00),s:Leucrocuta_minerva(1.00)	+	k:Animalia,p:Arthropoda,c:Insecta,o:Ephemeroptera,f:Heptageniidae,g:Leucrocuta,s:Leucrocuta_minerva
046b8ad9738eca797fe8bb3351119ab6	k:Animalia(1.00),p:Arthropoda(1.00),c:Insecta(1.00),o:Diptera(1.00),f:Mycetophilidae(1.00),g:Mycomya(1.00)	+	k:Animalia,p:Arthropoda,c:Insecta,o:Diptera,f:Mycetophilidae,g:Mycomya
048ae33e2c1154ba86eb44034a85cbbb	k:Animalia(1.00),p:Arthropoda(1.00),c:Insecta(1.00),o:Coleoptera(0.83),f:Elateridae(0.79),g:Melanotus(0.79)	+	k:Animalia,p:Arthropoda,c:Insecta
04a5c729556d99a60f0bd5d6703dc0dd	k:Animalia(1.00),p:Arthropoda(1.00),c:Insecta(1.00),o:Lepidoptera(0.08),f:Epermeniidae(0.01),g:Epermenia(0.01),s:Epermenia_illigerella(0.01)	+	k:Animalia,p:Arthropoda,c:Insecta
047104b2d17f89b77f595ffa816ff677	k:Animalia(1.00),p:Arthropoda(1.00),c:Insecta(1.00),o:Coleoptera(1.00),f:Cerambycidae(1.00),g:Goes(1.00),s:Goes_debilis(1.00)	+	k:Animalia,p:Arthropoda,c:Insecta,o:Coleoptera,f:Cerambycidae,g:Goes,s:Goes_debilis
047bd6652b4172e8c9db2ec7e9d42bbd	k:Animalia(1.00),p:Arthropoda(1.00),c:Insecta(1.00),o:Diptera(1.00),f:Cecidomyiidae(1.00)	+	k:Animalia,p:Arthropoda,c:Insecta,o:Diptera,f:Cecidomyiidae
04f16395f4d34c8cfa426f17404a7f32	k:Animalia(1.00),p:Arthropoda(1.00),c:Insecta(0.90),o:Lepidoptera(0.26),f:Papilionidae(0.01),g:Mimoides(0.01),s:Mimoides_lysithous(0.01)	+	k:Animalia,p:Arthropoda,c:Insecta
04ecd27d9ab35df9e57f05d938781592	k:Animalia(1.00),p:Arthropoda(1.00),c:Insecta(1.00),o:Coleoptera(1.00),f:Scarabaeidae(1.00),g:Phyllophaga(1.00),s:Phyllophaga_hirsuta(0.43)	+	k:Animalia,p:Arthropoda,c:Insecta,o:Coleoptera,f:Scarabaeidae,g:Phyllophaga
04a467a09af41335b151caa5ab8c6ecc	k:Animalia(1.00),p:Arthropoda(1.00),c:Insecta(0.99),o:Coleoptera(0.57),f:Pyrochroidae(0.42),g:Dendroides(0.41),s:Dendroides_canadensis(0.34)	+	k:Animalia,p:Arthropoda,c:Insecta
04da7022bb6bd1401982437c17b9f985	k:Animalia(1.00),p:Arthropoda(1.00),c:Insecta(1.00),o:Hymenoptera(0.96),f:Ichneumonidae(0.96),g:Enicospilus(0.75),s:Enicospilus_flavostigmusDHJ14(0.23)	+	k:Animalia,p:Arthropoda,c:Insecta,o:Hymenoptera,f:Ichneumonidae
0503ae575c966336165ec6ded42f7983	k:Animalia(1.00),p:Arthropoda(1.00),c:Insecta(0.99),o:Coleoptera(0.99),f:Scarabaeidae(0.99),g:Phyllophaga(0.99)	+	k:Animalia,p:Arthropoda,c:Insecta,o:Coleoptera,f:Scarabaeidae,g:Phyllophaga
04997820ccf1df2debbead11a3a944ce	k:Animalia(1.00),p:Arthropoda(1.00),c:Insecta(1.00),o:Diptera(1.00),f:Limoniidae(1.00),g:Antocha(1.00)	+	k:Animalia,p:Arthropoda,c:Insecta,o:Diptera,f:Limoniidae,g:Antocha
04f5c10297e90f33bcf7dc23a771dc43	k:Animalia(1.00),p:Arthropoda(1.00),c:Arachnida(1.00),o:Araneae(1.00),f:Theridiidae(1.00),g:Wamba(1.00),s:Wamba_crispulus(1.00)	+	k:Animalia,p:Arthropoda,c:Arachnida,o:Araneae,f:Theridiidae,g:Wamba,s:Wamba_crispulus
04e4ddb55b302dd59b03aa082c1bcf09	k:Animalia(1.00),p:Arthropoda(1.00),c:Insecta(1.00),o:Hemiptera(1.00),f:Miridae(1.00),g:Neolygus(1.00),s:Neolygus_omnivagus(1.00)	+	k:Animalia,p:Arthropoda,c:Insecta,o:Hemiptera,f:Miridae,g:Neolygus,s:Neolygus_omnivagus
0512c458e661614b25d98fc6231bb81a	k:Animalia(1.00),p:Arthropoda(1.00),c:Insecta(0.85),o:Coleoptera(0.03),f:Staphylinidae(0.01),g:Amischa(0.01),s:Ambiguous_taxa(0.01)	+	k:Animalia,p:Arthropoda
05237bc165d6315002fdfa39c121a58a	k:Animalia(1.00),p:Arthropoda(1.00),c:Insecta(1.00),o:Coleoptera(1.00),f:Scarabaeidae(1.00),g:Phyllophaga(0.99),s:Phyllophaga_hirsuta(0.38)	+	k:Animalia,p:Arthropoda,c:Insecta,o:Coleoptera,f:Scarabaeidae,g:Phyllophaga
052e29ab8da46a5bb269fb848fd28592
050706792c30b67e53cf5686a2932011	k:Animalia(1.00),p:Arthropoda(1.00),c:Insecta(1.00),o:Coleoptera(1.00),f:Scarabaeidae(1.00),g:Phyllophaga(1.00),s:Phyllophaga_hirsuta(0.21)	+	k:Animalia,p:Arthropoda,c:Insecta,o:Coleoptera,f:Scarabaeidae,g:Phyllophaga
04db2b39f23eaa0ed7ea72bb3b743c63	k:Animalia(1.00),p:Arthropoda(1.00),c:Insecta(1.00),o:Hymenoptera(1.00),f:Ichneumonidae(1.00),g:Coelichneumon(1.00)	+	k:Animalia,p:Arthropoda,c:Insecta,o:Hymenoptera,f:Ichneumonidae,g:Coelichneumon
04a15e8a537242452ba8ee3d5008493c	k:Animalia(1.00),p:Arthropoda(1.00),c:Insecta(1.00),o:Lepidoptera(1.00),f:Tortricidae(0.93),g:Sparganothis(0.70),s:Sparganothis_sulfureana(0.23)	+	k:Animalia,p:Arthropoda,c:Insecta,o:Lepidoptera,f:Tortricidae
05056805eeed4ddde4445f51f90e819a	k:Animalia(1.00),p:Arthropoda(1.00),c:Insecta(1.00),o:Diptera(1.00),f:Chironomidae(1.00),g:Heterotrissocladius(1.00)	+	k:Animalia,p:Arthropoda,c:Insecta,o:Diptera,f:Chironomidae,g:Heterotrissocladius
04ff0459a6f44f7a89893ec06d079095	k:Animalia(1.00),p:Arthropoda(1.00),c:Insecta(1.00),o:Diptera(1.00),f:Chironomidae(1.00),g:Psectrocladius(1.00),s:Psectrocladius_sordidellus(1.00)	+	k:Animalia,p:Arthropoda,c:Insecta,o:Diptera,f:Chironomidae,g:Psectrocladius,s:Psectrocladius_sordidellus
04afc9c405b70b725e0736f365ac3b49	k:Animalia(1.00),p:Arthropoda(1.00),c:Insecta(1.00),o:Lepidoptera(1.00),f:Tortricidae(0.43),g:Pelochrista(0.39),s:Pelochrista_dorsisignatana(0.39)	+	k:Animalia,p:Arthropoda,c:Insecta,o:Lepidoptera
04ae0661d375f1c8ce32914b2998ed0c	k:Animalia(1.00),p:Arthropoda(1.00),c:Insecta(1.00),o:Lepidoptera(1.00),f:Tortricidae(0.03),g:Spilonota(0.01)	+	k:Animalia,p:Arthropoda,c:Insecta,o:Lepidoptera
0540646229a751e235ebd1cf3adca381
04f0c5769fcb09d7d91f7e73a349518c	k:Animalia(1.00),p:Arthropoda(1.00),c:Insecta(1.00),o:Coleoptera(1.00),f:Pyrochroidae(1.00),g:Dendroides(1.00),s:Dendroides_concolor(1.00)	+	k:Animalia,p:Arthropoda,c:Insecta,o:Coleoptera,f:Pyrochroidae,g:Dendroides,s:Dendroides_concolor
050487372416621cd250d51051942530	k:Animalia(1.00),p:Arthropoda(1.00),c:Insecta(1.00),o:Coleoptera(0.89),f:Pyrochroidae(0.88),g:Dendroides(0.87),s:Dendroides_canadensis(0.86)	+	k:Animalia,p:Arthropoda,c:Insecta
04d33c27e6c9b2937d5f7c09d190abfc	k:Animalia(1.00),p:Arthropoda(1.00),c:Insecta(1.00),o:Lepidoptera(1.00),f:Noctuidae(0.54),g:Noctua(0.54),s:Noctua_pronuba(0.46)	+	k:Animalia,p:Arthropoda,c:Insecta,o:Lepidoptera
055adb89c88fa0eabb2449ec1ced849f
050225ee3d1aaa79f60b9bb704173f7f	k:Animalia(1.00),p:Arthropoda(1.00),c:Insecta(1.00),o:Diptera(1.00),f:Chironomidae(1.00),g:Ablabesmyia(1.00),s:Ablabesmyia_monilis(1.00)	+	k:Animalia,p:Arthropoda,c:Insecta,o:Diptera,f:Chironomidae,g:Ablabesmyia,s:Ablabesmyia_monilis
0556f5c06cb112fcc240e1d902f8b88c	k:Animalia(1.00),p:Arthropoda(1.00),c:Insecta(0.81),o:Diptera(0.23),f:Syrphidae(0.02),g:Allograpta(0.02),s:Allograpta_latifacies(0.02)	+	k:Animalia,p:Arthropoda
0549e00a48f7a155200710b7f7d93386	k:Animalia(1.00),p:Arthropoda(1.00),c:Insecta(1.00),o:Coleoptera(1.00),f:Elateridae(1.00),g:Melanotus(1.00)	+	k:Animalia,p:Arthropoda,c:Insecta,o:Coleoptera,f:Elateridae,g:Melanotus
05113e7e537af70cd75e67189e266c7f	k:Animalia(1.00),p:Arthropoda(1.00),c:Insecta(1.00),o:Diptera(1.00),f:Tipulidae(1.00),g:Tipula(1.00),s:Ambiguous_taxa(0.41)	+	k:Animalia,p:Arthropoda,c:Insecta,o:Diptera,f:Tipulidae,g:Tipula
050eea12e8e30ff03781db48aebbac24	k:Animalia(1.00),p:Arthropoda(1.00),c:Insecta(1.00),o:Coleoptera(0.99),f:Dytiscidae(0.96),g:Dytiscus(0.96),s:Dytiscus_alaskanus(0.28)	+	k:Animalia,p:Arthropoda,c:Insecta,o:Coleoptera,f:Dytiscidae,g:Dytiscus
058c47db8114c50e315227d19c55c618	k:Animalia(1.00),p:Arthropoda(1.00),c:Insecta(0.97),o:Coleoptera(0.84),f:Scarabaeidae(0.82),g:Phyllophaga(0.81),s:Phyllophaga_forsteri(0.09)	+	k:Animalia,p:Arthropoda,c:Insecta
056dec0660c577a778e0f4cd9405027b	k:Animalia(1.00),p:Arthropoda(1.00),c:Insecta(1.00),o:Coleoptera(1.00),f:Scarabaeidae(1.00),g:Phyllophaga(1.00),s:Phyllophaga_fraterna(0.24)	+	k:Animalia,p:Arthropoda,c:Insecta,o:Coleoptera,f:Scarabaeidae,g:Phyllophaga
054ec8658be5a2179d484854193bf1b1	k:Animalia(1.00),p:Arthropoda(1.00),c:Insecta(1.00),o:Hemiptera(1.00),f:Aphididae(1.00),g:Aphis(0.96),s:Aphis_healyi(0.14)	+	k:Animalia,p:Arthropoda,c:Insecta,o:Hemiptera,f:Aphididae,g:Aphis
053adb4e1d0915630798c7020557a9ee	k:Animalia(1.00),p:Arthropoda(1.00),c:Insecta(1.00),o:Diptera(0.91),f:Chironomidae(0.88),g:Procladius(0.88)	+	k:Animalia,p:Arthropoda,c:Insecta,o:Diptera
0537537060a18dc17d40800c3c0e38fe	k:Animalia(1.00),p:Arthropoda(1.00),c:Insecta(1.00),o:Coleoptera(0.42),f:Pyrochroidae(0.35),g:Dendroides(0.34),s:Dendroides_canadensis(0.26)	+	k:Animalia,p:Arthropoda,c:Insecta
0589f93c802958d7a01ddace58ea4071	k:Animalia(1.00),p:Arthropoda(1.00),c:Insecta(0.78),o:Coleoptera(0.04),f:Carabidae(0.01),g:Bembidion(0.01),s:Bembidion_horni(0.01)	+	k:Animalia,p:Arthropoda
05391bf5fe2693600245bed69cd51115	k:Animalia(1.00),p:Arthropoda(1.00),c:Insecta(1.00),o:Diptera(1.00),f:Sciaridae(1.00)	+	k:Animalia,p:Arthropoda,c:Insecta,o:Diptera,f:Sciaridae
05353db84e07e7adbfb61b6d0c33619d	k:Animalia(1.00),p:Arthropoda(1.00),c:Insecta(1.00),o:Diptera(1.00),f:Milichiidae(0.99),g:Leptometopa(0.99),s:Leptometopa_latipes(0.99)	+	k:Animalia,p:Arthropoda,c:Insecta,o:Diptera,f:Milichiidae,g:Leptometopa,s:Leptometopa_latipes
0547fc0c9760b9239d6b56d44c818c72	k:Animalia(1.00),p:Arthropoda(1.00),c:Insecta(1.00),o:Diptera(1.00),f:Chironomidae(1.00),g:Chironomus(1.00)	+	k:Animalia,p:Arthropoda,c:Insecta,o:Diptera,f:Chironomidae,g:Chironomus
0526f44e5ce0cd6164f3226a73b84dc4	k:Animalia(1.00),p:Arthropoda(1.00),c:Insecta(1.00),o:Diptera(0.91),f:Tachinidae(0.59),g:Eribella(0.03),s:Eribella_exilis(0.03)	+	k:Animalia,p:Arthropoda,c:Insecta,o:Diptera
053ae1f78da0667df0af0cf19030bdff	k:Animalia(1.00),p:Arthropoda(1.00),c:Insecta(1.00),o:Diptera(1.00),f:Rhagionidae(1.00),g:Chrysopilus(1.00),s:Chrysopilus_quadratus(1.00)	+	k:Animalia,p:Arthropoda,c:Insecta,o:Diptera,f:Rhagionidae,g:Chrysopilus,s:Chrysopilus_quadratus
056941c31f7cf6b374b65c94460191ee	k:Animalia(1.00),p:Arthropoda(1.00),c:Insecta(1.00),o:Coleoptera(1.00),f:Chrysomelidae(1.00),g:Ambiguous_taxa(0.79),s:Ambiguous_taxa(0.79)	+	k:Animalia,p:Arthropoda,c:Insecta,o:Coleoptera,f:Chrysomelidae
05af42e69d41be0fc284e0d3a79a18fb
056e3b090b94c3080932ebbf2fef651b	k:Animalia(1.00),p:Arthropoda(1.00),c:Insecta(0.99),o:Diptera(0.56),f:Agromyzidae(0.03),g:Ophiomyia(0.02),s:Ophiomyia_labiatarum(0.01)	+	k:Animalia,p:Arthropoda,c:Insecta
053e23a256af121444a37361862fac63	k:Animalia(1.00),p:Arthropoda(1.00),c:Insecta(1.00),o:Lepidoptera(1.00),f:Blastobasidae(1.00),g:Pigritia(1.00),s:Pigritia_fidella(1.00)	+	k:Animalia,p:Arthropoda,c:Insecta,o:Lepidoptera,f:Blastobasidae,g:Pigritia,s:Pigritia_fidella
05977c252b54cfb533f5a6195c293c49	k:Animalia(1.00),p:Arthropoda(1.00),c:Insecta(1.00),o:Coleoptera(1.00),f:Chrysomelidae(1.00),g:Ambiguous_taxa(0.80),s:Ambiguous_taxa(0.80)	+	k:Animalia,p:Arthropoda,c:Insecta,o:Coleoptera,f:Chrysomelidae
05ae9d6195abd011c6888aec81837d81	k:Animalia(1.00),p:Arthropoda(1.00),c:Insecta(1.00),o:Trichoptera(1.00),f:Limnephilidae(1.00),g:Platycentropus(1.00),s:Platycentropus_radiatus(1.00)	+	k:Animalia,p:Arthropoda,c:Insecta,o:Trichoptera,f:Limnephilidae,g:Platycentropus,s:Platycentropus_radiatus
05a7617a1451f874eee51773f954742f	k:Animalia(1.00),p:Arthropoda(1.00),c:Arachnida(1.00),o:Araneae(1.00),f:Philodromidae(1.00),g:Philodromus(1.00),s:Philodromus_rufus(1.00)	+	k:Animalia,p:Arthropoda,c:Arachnida,o:Araneae,f:Philodromidae,g:Philodromus,s:Philodromus_rufus
05a309962c0fee1ef2ec94f2759bd57b	k:Animalia(1.00),p:Arthropoda(1.00),c:Insecta(1.00),o:Hymenoptera(1.00),f:Vespidae(1.00),g:Dolichovespula(1.00),s:Dolichovespula_arenaria(1.00)	+	k:Animalia,p:Arthropoda,c:Insecta,o:Hymenoptera,f:Vespidae,g:Dolichovespula,s:Dolichovespula_arenaria
058acb19e14ec8376d76cc42fa3d5a10	k:Animalia(1.00),p:Arthropoda(1.00),c:Insecta(1.00),o:Trichoptera(1.00),f:Leptoceridae(1.00),g:Nectopsyche(1.00),s:Nectopsyche_exquisita(1.00)	+	k:Animalia,p:Arthropoda,c:Insecta,o:Trichoptera,f:Leptoceridae,g:Nectopsyche,s:Nectopsyche_exquisita
05bbf7242488ca15f872919da0ed99f9	k:Animalia(1.00),p:Arthropoda(1.00),c:Insecta(1.00),o:Coleoptera(1.00),f:Elateridae(1.00),g:Melanotus(1.00),s:Melanotus_morosus(0.94)	+	k:Animalia,p:Arthropoda,c:Insecta,o:Coleoptera,f:Elateridae,g:Melanotus,s:Melanotus_morosus
05f76808a51f902c1df5a010c19c60ed
05d3218651e8e72a5a74fcf511d3f285	k:Animalia(1.00),p:Arthropoda(1.00),c:Insecta(0.99),o:Lepidoptera(0.64),f:Hesperiidae(0.08),g:Carystoides(0.08),s:Carystoides_escalanteiDHJ01(0.07)	+	k:Animalia,p:Arthropoda,c:Insecta
05c8293df9dc44bde901eae7f797b46f	k:Animalia(1.00),p:Arthropoda(1.00),c:Insecta(1.00),o:Psocodea(1.00),f:Psocidae(1.00),g:Metylophorus(1.00),s:Metylophorus_novaescotiae(1.00)	+	k:Animalia,p:Arthropoda,c:Insecta,o:Psocodea,f:Psocidae,g:Metylophorus,s:Metylophorus_novaescotiae
059cec4a1fb8cd5a6f6633947bb9ec68	k:Animalia(1.00),p:Arthropoda(1.00),c:Insecta(1.00),o:Coleoptera(0.99),f:Pyrochroidae(0.97),g:Dendroides(0.97),s:Dendroides_canadensis(0.97)	+	k:Animalia,p:Arthropoda,c:Insecta,o:Coleoptera,f:Pyrochroidae,g:Dendroides,s:Dendroides_canadensis
05c09faa5fa868b5e91134d93a57904f	k:Animalia(1.00),p:Arthropoda(1.00),c:Arachnida(1.00),o:Araneae(1.00),f:Philodromidae(1.00),g:Philodromus(1.00),s:Philodromus_rufus(1.00)	+	k:Animalia,p:Arthropoda,c:Arachnida,o:Araneae,f:Philodromidae,g:Philodromus,s:Philodromus_rufus
057b8f7a52410a07e90cad2f6132ba08	k:Animalia(1.00),p:Arthropoda(1.00),c:Insecta(1.00),o:Lepidoptera(1.00),f:Erebidae(0.52),g:Lascoria(0.17),s:Lascoria_sp.(0.16)	+	k:Animalia,p:Arthropoda,c:Insecta,o:Lepidoptera
05ead3f2dc031c2d7eba921a818f8d6e	k:Animalia(1.00),p:Arthropoda(1.00),c:Insecta(1.00),o:Coleoptera(0.87),f:Lucanidae(0.70),g:Macrodorcas(0.33),s:Macrodorcas_striatipennis(0.32)	+	k:Animalia,p:Arthropoda,c:Insecta
056e64c5cd21228a25a23895b87e1bf9	k:Animalia(1.00),p:Arthropoda(1.00),c:Insecta(1.00),o:Coleoptera(0.85),f:Cerambycidae(0.83),g:Monochamus(0.83),s:Monochamus_scutellatus(0.62)	+	k:Animalia,p:Arthropoda,c:Insecta
057ac979aa14ddd81a474926276ed5b6	k:Animalia(1.00),p:Arthropoda(1.00),c:Insecta(1.00),o:Lepidoptera(1.00),f:Blastobasidae(0.99),g:Blastobasis(0.99),s:Blastobasis_glandulella(0.99)	+	k:Animalia,p:Arthropoda,c:Insecta,o:Lepidoptera,f:Blastobasidae,g:Blastobasis,s:Blastobasis_glandulella
05a2176c88c7fc89b1b52c1c17f48f55	k:Animalia(1.00),p:Arthropoda(1.00),c:Insecta(1.00),o:Diptera(0.83),f:Limoniidae(0.72),g:Erioptera(0.72)	+	k:Animalia,p:Arthropoda,c:Insecta
05be2afad0140299192eb73b914e03e1	k:Animalia(1.00),p:Arthropoda(1.00),c:Insecta(1.00),o:Coleoptera(0.97),f:Cerambycidae(0.97),g:Ecyrus(0.96),s:Ecyrus_dasycerus(0.94)	+	k:Animalia,p:Arthropoda,c:Insecta,o:Coleoptera,f:Cerambycidae,g:Ecyrus,s:Ecyrus_dasycerus
061e39d113529bc1bbd7490f069c8df0
058606bcfcc0aafb61b380cd1f730b78	k:Animalia(1.00),p:Arthropoda(1.00),c:Insecta(1.00),o:Lepidoptera(1.00),f:Nolidae(0.04),g:Xenochroa(0.01),s:Xenochroa_balteata(0.01)	+	k:Animalia,p:Arthropoda,c:Insecta,o:Lepidoptera
05f0b75d2d1c4877ca5ea9d5c6487821	k:Animalia(1.00),p:Arthropoda(1.00),c:Insecta(0.95),o:Diptera(0.70),f:Syrphidae(0.16),g:Xylota(0.07)	+	k:Animalia,p:Arthropoda,c:Insecta
05bdb4951b11d4ee458af5d27a686fe4	k:Animalia(1.00),p:Arthropoda(1.00),c:Insecta(1.00),o:Coleoptera(0.56),f:Scarabaeidae(0.46),g:Labarrus(0.44),s:Labarrus_cincticulus(0.44)	+	k:Animalia,p:Arthropoda,c:Insecta
05c8ee84ad4ece37d8983d71256f5048	k:Animalia(1.00),p:Arthropoda(1.00),c:Insecta(1.00),o:Diptera(1.00),f:Chironomidae(1.00),g:Procladius(1.00),s:Procladius_rufovittatus(1.00)	+	k:Animalia,p:Arthropoda,c:Insecta,o:Diptera,f:Chironomidae,g:Procladius,s:Procladius_rufovittatus
061750fa41e9cc0c81630fb841160258	k:Animalia(1.00),p:Arthropoda(1.00),c:Insecta(1.00),o:Coleoptera(0.98),f:Scarabaeidae(0.94),g:Diplotaxis(0.91),s:Diplotaxis_moerens(0.14)	+	k:Animalia,p:Arthropoda,c:Insecta,o:Coleoptera,f:Scarabaeidae,g:Diplotaxis
059e418761d0c375ca68edff8ee0561f	k:Animalia(1.00),p:Arthropoda(1.00),c:Insecta(1.00),o:Lepidoptera(1.00),f:Tortricidae(0.97),g:Decodes(0.97),s:Decodes_basiplagana(0.97)	+	k:Animalia,p:Arthropoda,c:Insecta,o:Lepidoptera,f:Tortricidae,g:Decodes,s:Decodes_basiplagana
05d5e1936f8ed6fb3f3ccacff81d7667	k:Animalia(1.00),p:Arthropoda(1.00),c:Insecta(1.00),o:Diptera(1.00),f:Limoniidae(1.00),g:Rhipidia(1.00)	+	k:Animalia,p:Arthropoda,c:Insecta,o:Diptera,f:Limoniidae,g:Rhipidia
062108013de36246ea7aa08f339c077f	k:Animalia(1.00),p:Arthropoda(1.00),c:Insecta(1.00),o:Coleoptera(1.00),f:Scarabaeidae(0.99),g:Phyllophaga(0.99)	+	k:Animalia,p:Arthropoda,c:Insecta,o:Coleoptera,f:Scarabaeidae,g:Phyllophaga
062f6cd25d1ba7607ffb46030b747adc	k:Animalia(1.00),p:Arthropoda(1.00),c:Insecta(1.00),o:Hymenoptera(1.00),f:Formicidae(1.00),g:Camponotus(0.99),s:Ambiguous_taxa(0.98)	+	k:Animalia,p:Arthropoda,c:Insecta,o:Hymenoptera,f:Formicidae,g:Camponotus,s:Ambiguous_taxa
05c8959918a8d8e8acfecea8e92ecaf4	k:Animalia(1.00),p:Arthropoda(1.00),c:Insecta(1.00),o:Diptera(1.00),f:Limoniidae(1.00),g:Metalimnobia(0.90),s:Metalimnobia_triocellata(0.90)	+	k:Animalia,p:Arthropoda,c:Insecta,o:Diptera,f:Limoniidae,g:Metalimnobia,s:Metalimnobia_triocellata
05e314bdfcf36233f90e5229c2f47e9a	k:Animalia(1.00),p:Arthropoda(1.00),c:Insecta(1.00),o:Lepidoptera(1.00),f:Tineidae(1.00),g:Acrolophus(1.00),s:Acrolophus_BioLep447(1.00)	+	k:Animalia,p:Arthropoda,c:Insecta,o:Lepidoptera,f:Tineidae,g:Acrolophus,s:Acrolophus_BioLep447
063b7e921d55db676f307ae988d29541	k:Animalia(1.00),p:Arthropoda(1.00),c:Insecta(1.00),o:Coleoptera(0.93),f:Lucanidae(0.84),g:Serrognathus(0.73),s:Serrognathus_reichei(0.72)	+	k:Animalia,p:Arthropoda,c:Insecta,o:Coleoptera
060adf64e46fae7f9de83284e8c39002	k:Animalia(1.00),p:Arthropoda(1.00),c:Insecta(1.00),o:Megaloptera(1.00),f:Corydalidae(1.00),g:Chauliodes(1.00),s:Chauliodes_pectinicornis(1.00)	+	k:Animalia,p:Arthropoda,c:Insecta,o:Megaloptera,f:Corydalidae,g:Chauliodes,s:Chauliodes_pectinicornis
062b39bbc741c74b03d10f3d7ab0cd11	k:Animalia(1.00),p:Arthropoda(1.00),c:Insecta(1.00),o:Lepidoptera(0.61),f:Nymphalidae(0.11),g:Harsiesis(0.02),s:Harsiesis_hygea(0.02)	+	k:Animalia,p:Arthropoda,c:Insecta
05ea7d2908295a6350b6ac161d6b3e09	k:Animalia(1.00),p:Arthropoda(1.00),c:Insecta(1.00),o:Diptera(1.00),f:Chironomidae(1.00)	+	k:Animalia,p:Arthropoda,c:Insecta,o:Diptera,f:Chironomidae
063cf5e4f471fb85fec7759dd75bc28d	k:Animalia(1.00),p:Arthropoda(1.00),c:Insecta(1.00),o:Coleoptera(1.00),f:Hydrophilidae(1.00),g:Hydrochara(1.00),s:Hydrochara_obtusata(1.00)	+	k:Animalia,p:Arthropoda,c:Insecta,o:Coleoptera,f:Hydrophilidae,g:Hydrochara,s:Hydrochara_obtusata
065528c807988b3b03493e11558d5d99	k:Animalia(1.00),p:Arthropoda(1.00),c:Insecta(0.91),o:Diptera(0.33),f:Muscidae(0.06),g:Hydrotaea(0.05),s:Hydrotaea_ignava(0.01)	+	k:Animalia,p:Arthropoda,c:Insecta
0617d9fdc351cd37f6bd4c0292381a11	k:Animalia(1.00),p:Arthropoda(1.00),c:Insecta(1.00),o:Diptera(1.00),f:Chironomidae(1.00)	+	k:Animalia,p:Arthropoda,c:Insecta,o:Diptera,f:Chironomidae
06039c0fa65bb1104effd47d0dfb72f4	k:Animalia(1.00),p:Arthropoda(1.00),c:Insecta(1.00),o:Lepidoptera(1.00),f:Gelechiidae(0.20),g:Pseudotelphusa(0.17),s:Pseudotelphusa_paripunctella(0.04)	+	k:Animalia,p:Arthropoda,c:Insecta,o:Lepidoptera
05efa465578f7b0f31ccdc28e965cc76	k:Animalia(1.00),p:Arthropoda(1.00),c:Insecta(1.00),o:Lepidoptera(0.70),f:Sphingidae(0.09),g:Agrius(0.07),s:Agrius_convolvuli(0.02)	+	k:Animalia,p:Arthropoda,c:Insecta
0641345c0eaf00d84120b8e65a05092b	k:Animalia(1.00),p:Arthropoda(1.00),c:Insecta(1.00),o:Hymenoptera(1.00),f:Ichneumonidae(1.00),g:Ophion(1.00),s:Ambiguous_taxa(0.98)	+	k:Animalia,p:Arthropoda,c:Insecta,o:Hymenoptera,f:Ichneumonidae,g:Ophion,s:Ambiguous_taxa
061f55e3b4ceb02b53c61b911d8bf24d	k:Animalia(1.00),p:Arthropoda(1.00),c:Insecta(1.00),o:Lepidoptera(0.96),f:Geometridae(0.10),g:Luxiaria(0.01)	+	k:Animalia,p:Arthropoda,c:Insecta,o:Lepidoptera
06638e97f31f3d83b6d6418402fd4e73	k:Animalia(1.00),p:Arthropoda(1.00),c:Insecta(0.83),o:Lepidoptera(0.25),f:Prodoxidae(0.08),g:Mesepiola(0.08),s:Mesepiola_specca(0.08)	+	k:Animalia,p:Arthropoda
062a9e49335030ef3789e4dfffabeae7	k:Animalia(1.00),p:Arthropoda(1.00),c:Insecta(1.00),o:Diptera(1.00),f:Culicidae(0.99),g:Aedes(0.99),s:Aedes_canadensis(0.97)	+	k:Animalia,p:Arthropoda,c:Insecta,o:Diptera,f:Culicidae,g:Aedes,s:Aedes_canadensis
0651e008f398c868f578f37474289a4b	k:Animalia(1.00),p:Arthropoda(1.00),c:Insecta(1.00),o:Coleoptera(0.30),f:Cerambycidae(0.11)	+	k:Animalia,p:Arthropoda,c:Insecta
067a13deb09f2a1720ccd3c2cfb11b9f	k:Animalia(1.00),p:Arthropoda(1.00),c:Insecta(0.96),o:Ephemeroptera(0.94),f:Ephemeridae(0.94),g:Hexagenia(0.94),s:Hexagenia_limbata(0.94)	+	k:Animalia,p:Arthropoda,c:Insecta,o:Ephemeroptera,f:Ephemeridae,g:Hexagenia,s:Hexagenia_limbata
063e19667351ff6e7cf3a6554776b3ad	k:Animalia(1.00),p:Arthropoda(1.00),c:Insecta(1.00),o:Coleoptera(0.98),f:Coccinellidae(0.98),g:Myzia(0.98)	+	k:Animalia,p:Arthropoda,c:Insecta,o:Coleoptera,f:Coccinellidae,g:Myzia
0625501631d608601f2812e191cd8695	k:Animalia(1.00),p:Arthropoda(1.00),c:Insecta(1.00),o:Lepidoptera(0.98),f:Erebidae(0.46),g:Ensipia(0.27),s:Ensipia_Poole01(0.27)	+	k:Animalia,p:Arthropoda,c:Insecta,o:Lepidoptera
069dcd19aa6a48a8cd59619e3aca4bb9	k:Animalia(1.00),p:Arthropoda(1.00),c:Insecta(0.99),o:Coleoptera(0.85),f:Scarabaeidae(0.83),g:Phyllophaga(0.82),s:Phyllophaga_subtonsa(0.11)	+	k:Animalia,p:Arthropoda,c:Insecta
0653fdae9a867b225e74956622f0e770	k:Animalia(1.00),p:Arthropoda(1.00),c:Insecta(1.00),o:Megaloptera(1.00),f:Corydalidae(1.00),g:Chauliodes(1.00),s:Chauliodes_pectinicornis(1.00)	+	k:Animalia,p:Arthropoda,c:Insecta,o:Megaloptera,f:Corydalidae,g:Chauliodes,s:Chauliodes_pectinicornis
066b5eee1896c0a34151773b9df99b26	k:Animalia(1.00),p:Arthropoda(1.00),c:Insecta(1.00),o:Neuroptera(1.00),f:Hemerobiidae(1.00),g:Micromus(1.00),s:Micromus_subanticus(1.00)	+	k:Animalia,p:Arthropoda,c:Insecta,o:Neuroptera,f:Hemerobiidae,g:Micromus,s:Micromus_subanticus
063d29a1407d69ed415d4ea4a808cd6f	k:Animalia(1.00),p:Arthropoda(1.00),c:Insecta(1.00),o:Lepidoptera(1.00),f:Tortricidae(1.00),g:Catastega(0.99),s:Catastega_timidella(0.47)	+	k:Animalia,p:Arthropoda,c:Insecta,o:Lepidoptera,f:Tortricidae,g:Catastega
0657ed6afe3faeb726ad6fad2db0d596	k:Animalia(1.00),p:Arthropoda(1.00),c:Insecta(1.00),o:Diptera(1.00),f:Limoniidae(1.00),g:Erioptera(1.00)	+	k:Animalia,p:Arthropoda,c:Insecta,o:Diptera,f:Limoniidae,g:Erioptera
0653625ce9b0bb5035b6b441f31e105f	k:Animalia(1.00),p:Arthropoda(1.00),c:Insecta(1.00),o:Diptera(1.00),f:Limoniidae(1.00),g:Rhipidia(1.00)	+	k:Animalia,p:Arthropoda,c:Insecta,o:Diptera,f:Limoniidae,g:Rhipidia
069a8b35eb09161dc9875543fc458596	k:Animalia(1.00),p:Arthropoda(1.00),c:Insecta(1.00),o:Diptera(1.00),f:Chironomidae(1.00)	+	k:Animalia,p:Arthropoda,c:Insecta,o:Diptera,f:Chironomidae
069792d9b53b8de5801fc8863c315aaa	k:Animalia(1.00),p:Arthropoda(1.00),c:Insecta(1.00),o:Coleoptera(1.00),f:Hydrophilidae(1.00),g:Helocombus(1.00),s:Helocombus_bifidus(1.00)	+	k:Animalia,p:Arthropoda,c:Insecta,o:Coleoptera,f:Hydrophilidae,g:Helocombus,s:Helocombus_bifidus
063ec4baae379e47e90210909c5e8599	k:Animalia(1.00),p:Arthropoda(1.00),c:Insecta(1.00),o:Diptera(1.00),f:Tipulidae(1.00),g:Tipula(0.92),s:Ambiguous_taxa(0.03)	+	k:Animalia,p:Arthropoda,c:Insecta,o:Diptera,f:Tipulidae,g:Tipula
067d4ea3952577dc2281a032a41f8c6b	k:Animalia(1.00),p:Arthropoda(1.00),c:Insecta(1.00),o:Diptera(1.00),f:Chironomidae(1.00)	+	k:Animalia,p:Arthropoda,c:Insecta,o:Diptera,f:Chironomidae
068c1a7b1e65f885f99b4e5394308d07	k:Animalia(1.00),p:Arthropoda(1.00),c:Insecta(1.00),o:Lepidoptera(0.12),f:Papilionidae(0.05),g:Parides(0.03),s:Parides_sesostris(0.02)	+	k:Animalia,p:Arthropoda,c:Insecta
06995823c41dc686a65d18872daa86ca	k:Animalia(1.00),p:Arthropoda(1.00),c:Insecta(0.99),o:Coleoptera(0.74),f:Pyrochroidae(0.70),g:Dendroides(0.70),s:Dendroides_canadensis(0.66)	+	k:Animalia,p:Arthropoda,c:Insecta
065b9326015fccc3dea9a3de3d9e6e00	k:Animalia(1.00),p:Arthropoda(1.00),c:Insecta(1.00),o:Diptera(1.00),f:Limoniidae(0.95),g:Helius(0.95),s:Helius_flavipes(0.95)	+	k:Animalia,p:Arthropoda,c:Insecta,o:Diptera,f:Limoniidae,g:Helius,s:Helius_flavipes
06c06cfc9956443b01f9e55652cca087	k:Animalia(1.00),p:Arthropoda(1.00),c:Insecta(1.00),o:Coleoptera(1.00),f:Scarabaeidae(1.00),g:Phyllophaga(1.00),s:Phyllophaga_hirsuta(0.97)	+	k:Animalia,p:Arthropoda,c:Insecta,o:Coleoptera,f:Scarabaeidae,g:Phyllophaga,s:Phyllophaga_hirsuta
06c86e3e34ec6393a06e0e70fea04f01	k:Animalia(1.00),p:Arthropoda(1.00),c:Insecta(0.99),o:Coleoptera(0.78),f:Scarabaeidae(0.78),g:Phyllophaga(0.78),s:Phyllophaga_ilicis(0.10)	+	k:Animalia,p:Arthropoda,c:Insecta
06665f2d6160ef8e020a716e0dcaaf6f	k:Animalia(1.00),p:Arthropoda(1.00),c:Insecta(1.00),o:Lepidoptera(1.00),f:Tortricidae(0.98),g:Catastega(0.98),s:Catastega_aceriella(0.98)	+	k:Animalia,p:Arthropoda,c:Insecta,o:Lepidoptera,f:Tortricidae,g:Catastega,s:Catastega_aceriella
068de358e9c3bb18d948f8c00f3df218	k:Animalia(1.00),p:Arthropoda(1.00),c:Insecta(0.99),o:Diptera(0.74),f:Limoniidae(0.24),g:Helius(0.24),s:Helius_flavipes(0.24)	+	k:Animalia,p:Arthropoda,c:Insecta
06cba5bbf2884b8cf02211e57ad347e5	k:Animalia(1.00),p:Arthropoda(1.00),c:Insecta(1.00),o:Trichoptera(1.00),f:Hydropsychidae(1.00),g:Hydropsyche(1.00),s:Hydropsyche_morosa(1.00)	+	k:Animalia,p:Arthropoda,c:Insecta,o:Trichoptera,f:Hydropsychidae,g:Hydropsyche,s:Hydropsyche_morosa
06e70ef174ef4133d1cb9091439b1150	k:Animalia(1.00),p:Arthropoda(1.00),c:Insecta(0.85),o:Hemiptera(0.28),f:Enicocephalidae(0.10),g:Henschiella(0.04),s:Henschiella_sp._PJ-2015(0.04)	+	k:Animalia,p:Arthropoda
067746cff59214b6daeb05b19bfa82f8	k:Animalia(1.00),p:Arthropoda(1.00),c:Insecta(1.00),o:Lepidoptera(1.00),f:Gelechiidae(0.98),g:Pseudotelphusa(0.96)	+	k:Animalia,p:Arthropoda,c:Insecta,o:Lepidoptera,f:Gelechiidae,g:Pseudotelphusa
06a75c5aa82e8a084aaf89b61ccf7655	k:Animalia(1.00),p:Arthropoda(1.00),c:Insecta(1.00),o:Diptera(1.00),f:Limoniidae(1.00),g:Epiphragma(1.00),s:Epiphragma_fasciapenne(0.99)	+	k:Animalia,p:Arthropoda,c:Insecta,o:Diptera,f:Limoniidae,g:Epiphragma,s:Epiphragma_fasciapenne
06933e057b455789f9effdbc2d1c35a8	k:Animalia(1.00),p:Arthropoda(1.00),c:Insecta(1.00),o:Lepidoptera(1.00),f:Tortricidae(1.00),g:Choristoneura(1.00),s:Ambiguous_taxa(0.99)	+	k:Animalia,p:Arthropoda,c:Insecta,o:Lepidoptera,f:Tortricidae,g:Choristoneura,s:Ambiguous_taxa
0694383c8bfb1c52905da05fc02b77df	k:Animalia(1.00),p:Arthropoda(1.00),c:Insecta(1.00),o:Lepidoptera(1.00),f:Tortricidae(0.85),g:Eucopina(0.55),s:Eucopina_tocullionana(0.55)	+	k:Animalia,p:Arthropoda,c:Insecta,o:Lepidoptera
0717d175879d4d2b701f9808bc345633
06b30c183d8329842789ffbc1ff40f2a	k:Animalia(1.00),p:Arthropoda(1.00),c:Insecta(1.00),o:Diptera(1.00),f:Tipulidae(1.00),g:Tipula(0.97),s:Tipula_submaculata(0.63)	+	k:Animalia,p:Arthropoda,c:Insecta,o:Diptera,f:Tipulidae,g:Tipula
070cc72b3695be240f2e045c93d3f511	k:Animalia(1.00),p:Arthropoda(1.00),c:Insecta(0.86),o:Hymenoptera(0.44),f:Trichogrammatidae(0.11),g:Megaphragma(0.11),s:Megaphragma_amalphitanum(0.11)	+	k:Animalia,p:Arthropoda
06aa807901933544cb7d4b5886d09e26	k:Animalia(1.00),p:Arthropoda(1.00),c:Insecta(1.00),o:Lepidoptera(1.00),f:Noctuidae(1.00),g:Anathix(1.00),s:Anathix_puta(1.00)	+	k:Animalia,p:Arthropoda,c:Insecta,o:Lepidoptera,f:Noctuidae,g:Anathix,s:Anathix_puta
06e7f6724116978053cf19611f7dba43	k:Animalia(1.00),p:Arthropoda(1.00),c:Insecta(1.00),o:Coleoptera(1.00),f:Cerambycidae(1.00),g:Sternidius(1.00),s:Sternidius_alpha(0.94)	+	k:Animalia,p:Arthropoda,c:Insecta,o:Coleoptera,f:Cerambycidae,g:Sternidius,s:Sternidius_alpha
07135da9e041fd6e9091fa42d13a908e	k:Animalia(1.00),p:Arthropoda(1.00),c:Insecta(0.90),o:Hymenoptera(0.49),f:Braconidae(0.30),g:Glyptapanteles(0.11)	+	k:Animalia,p:Arthropoda
072114673cb0106231302111c1a7b124
06b28a44369b651f56167087bddc4e6c	k:Animalia(1.00),p:Arthropoda(1.00),c:Insecta(1.00),o:Lepidoptera(0.78),f:Crambidae(0.16),g:Neohelvibotys(0.01),s:Neohelvibotys_arizonensis(0.01)	+	k:Animalia,p:Arthropoda,c:Insecta
06eaa07df2f9d7a4dd040819d00a9022	k:Animalia(1.00),p:Arthropoda(1.00),c:Insecta(1.00),o:Blattodea(1.00),f:Blattidae(1.00),g:Periplaneta(1.00),s:Periplaneta_fuliginosa(1.00)	+	k:Animalia,p:Arthropoda,c:Insecta,o:Blattodea,f:Blattidae,g:Periplaneta,s:Periplaneta_fuliginosa
06c059fbe81eaa9c42cd47352498f473	k:Animalia(1.00),p:Arthropoda(1.00),c:Insecta(1.00),o:Lepidoptera(1.00),f:Autostichidae(1.00),g:Taygete(1.00),s:Taygete_attributella(1.00)	+	k:Animalia,p:Arthropoda,c:Insecta,o:Lepidoptera,f:Autostichidae,g:Taygete,s:Taygete_attributella
06b545d3544e85804cdeb28fee4928f9	k:Animalia(1.00),p:Arthropoda(1.00),c:Insecta(1.00),o:Lepidoptera(1.00),f:Erebidae(0.98),g:Chytolita(0.98),s:Chytolita_morbidalis(0.98)	+	k:Animalia,p:Arthropoda,c:Insecta,o:Lepidoptera,f:Erebidae,g:Chytolita,s:Chytolita_morbidalis
0713d863e7d68b162387c9b2a21df4f3	k:Animalia(1.00),p:Arthropoda(1.00),c:Insecta(1.00),o:Hemiptera(1.00),f:Cicadellidae(1.00),g:Gyponana(1.00)	+	k:Animalia,p:Arthropoda,c:Insecta,o:Hemiptera,f:Cicadellidae,g:Gyponana
06b8c37facb536bd633768ab761cb24c	k:Animalia(1.00),p:Arthropoda(1.00),c:Insecta(1.00),o:Lepidoptera(1.00),f:Tortricidae(1.00),g:Orthotaenia(1.00),s:Orthotaenia_undulana(1.00)	+	k:Animalia,p:Arthropoda,c:Insecta,o:Lepidoptera,f:Tortricidae,g:Orthotaenia,s:Orthotaenia_undulana
06ecb321174d0a20bef2e11fa7736a57	k:Animalia(1.00),p:Arthropoda(1.00),c:Insecta(1.00),o:Coleoptera(0.99),f:Tenebrionidae(0.98),g:Hymenorus(0.98),s:Hymenorus_picipennis(0.98)	+	k:Animalia,p:Arthropoda,c:Insecta,o:Coleoptera,f:Tenebrionidae,g:Hymenorus,s:Hymenorus_picipennis
06de8e1d3e0022d42675b3ec5ccd2e5d	k:Animalia(1.00),p:Arthropoda(1.00),c:Insecta(1.00),o:Diptera(1.00),f:Chaoboridae(1.00),g:Chaoborus(1.00),s:Chaoborus_punctipennis(1.00)	+	k:Animalia,p:Arthropoda,c:Insecta,o:Diptera,f:Chaoboridae,g:Chaoborus,s:Chaoborus_punctipennis
06ec3b46a21d0d1ef588a152a5be05fb	k:Animalia(1.00),p:Arthropoda(1.00),c:Insecta(0.98),o:Siphonaptera(0.03),f:Vermipsyllidae(0.03),g:Dorcadia(0.03),s:Dorcadia_ioffi(0.03)	+	k:Animalia,p:Arthropoda,c:Insecta
06cc5faccebfed1ae42d5fd81c826cb1	k:Animalia(1.00),p:Arthropoda(1.00),c:Insecta(1.00),o:Diptera(1.00),f:Limoniidae(0.97),g:Pseudolimnophila(0.97),s:Pseudolimnophila_luteipennis(0.91)	+	k:Animalia,p:Arthropoda,c:Insecta,o:Diptera,f:Limoniidae,g:Pseudolimnophila,s:Pseudolimnophila_luteipennis
06e86881804a21e504eddb25e33465e4	k:Animalia(1.00),p:Arthropoda(1.00),c:Insecta(1.00),o:Diptera(1.00),f:Chironomidae(1.00)	+	k:Animalia,p:Arthropoda,c:Insecta,o:Diptera,f:Chironomidae
0710cddd5b689f96b701b02ad7214129	k:Animalia(1.00),p:Arthropoda(1.00),c:Insecta(1.00),o:Diptera(1.00),f:Chironomidae(1.00),g:Chironomus(1.00)	+	k:Animalia,p:Arthropoda,c:Insecta,o:Diptera,f:Chironomidae,g:Chironomus
074a037f2ffd2c128a8d059dcc325806
06e4235dda827c46807d10ec6f632bb2	k:Animalia(1.00),p:Arthropoda(1.00),c:Insecta(1.00),o:Diptera(1.00),f:Chaoboridae(1.00),g:Chaoborus(1.00),s:Chaoborus_punctipennis(1.00)	+	k:Animalia,p:Arthropoda,c:Insecta,o:Diptera,f:Chaoboridae,g:Chaoborus,s:Chaoborus_punctipennis
0721f126ed1555e8fc5473c0c2c244c3	k:Animalia(1.00),p:Arthropoda(1.00),c:Insecta(1.00),o:Coleoptera(0.31),f:Geotrupidae(0.23),g:Geotrupes(0.23),s:Geotrupes_balyi(0.23)	+	k:Animalia,p:Arthropoda,c:Insecta
071a637823a9a7acc9c6717a2f077bfa	k:Animalia(1.00),p:Arthropoda(1.00),c:Insecta(1.00),o:Diptera(1.00),f:Chironomidae(1.00),g:Tanytarsus(0.70)	+	k:Animalia,p:Arthropoda,c:Insecta,o:Diptera,f:Chironomidae
0726a3e87930ac5e53d310a195c25d9f	k:Animalia(1.00),p:Arthropoda(1.00),c:Insecta(1.00),o:Coleoptera(1.00),f:Scarabaeidae(1.00),g:Amphimallon(1.00),s:Amphimallon_majale(1.00)	+	k:Animalia,p:Arthropoda,c:Insecta,o:Coleoptera,f:Scarabaeidae,g:Amphimallon,s:Amphimallon_majale
074a8d32bf7c44d9a6d5caf5bf33e425	k:Animalia(1.00),p:Arthropoda(1.00),c:Insecta(1.00),o:Plecoptera(1.00),f:Chloroperlidae(1.00),g:Sweltsa(1.00)	+	k:Animalia,p:Arthropoda,c:Insecta,o:Plecoptera,f:Chloroperlidae,g:Sweltsa
06fa11d48ca2870f267cc977f2a1fd53	k:Animalia(1.00),p:Arthropoda(1.00),c:Insecta(1.00),o:Diptera(1.00),f:Limoniidae(0.84)	+	k:Animalia,p:Arthropoda,c:Insecta,o:Diptera
0705463275161ad4b1e616ac7dbc4b1a	k:Animalia(1.00),p:Arthropoda(1.00),c:Insecta(1.00),o:Lepidoptera(1.00),f:Tortricidae(1.00),g:Sparganothis(1.00),s:Ambiguous_taxa(0.57)	+	k:Animalia,p:Arthropoda,c:Insecta,o:Lepidoptera,f:Tortricidae,g:Sparganothis
07929ab40f306b747a9d19712c81bc36	k:Animalia(1.00),p:Arthropoda(1.00),c:Insecta(1.00),o:Coleoptera(1.00),f:Scarabaeidae(0.99),g:Phyllophaga(0.99),s:Phyllophaga_hirsuta(0.40)	+	k:Animalia,p:Arthropoda,c:Insecta,o:Coleoptera,f:Scarabaeidae,g:Phyllophaga
0707fa09ec80e4b9ed7478a3a1f96bdf	k:Animalia(1.00),p:Arthropoda(1.00),c:Insecta(1.00),o:Diptera(1.00),f:Rhagionidae(1.00)	+	k:Animalia,p:Arthropoda,c:Insecta,o:Diptera,f:Rhagionidae
0720b8cddb5d21983f91d414d87f66e3	k:Animalia(1.00),p:Arthropoda(1.00),c:Insecta(1.00),o:Diptera(1.00),f:Tipulidae(1.00)	+	k:Animalia,p:Arthropoda,c:Insecta,o:Diptera,f:Tipulidae
074c94c4fba733ab72e9f5890976b719	k:Animalia(1.00),p:Arthropoda(1.00),c:Insecta(1.00),o:Coleoptera(1.00),f:Scarabaeidae(1.00),g:Phyllophaga(1.00)	+	k:Animalia,p:Arthropoda,c:Insecta,o:Coleoptera,f:Scarabaeidae,g:Phyllophaga
07468d350df0aa8faf1452bfeba84f7d	k:Animalia(1.00),p:Arthropoda(1.00),c:Insecta(1.00),o:Trichoptera(1.00),f:Leptoceridae(1.00),g:Ceraclea(1.00),s:Ceraclea_maculata(1.00)	+	k:Animalia,p:Arthropoda,c:Insecta,o:Trichoptera,f:Leptoceridae,g:Ceraclea,s:Ceraclea_maculata
075e7d0481e68a9c48e5d323d7d5350b	k:Animalia(1.00),p:Arthropoda(1.00),c:Insecta(1.00),o:Coleoptera(1.00),f:Scarabaeidae(0.99),g:Phyllophaga(0.99),s:Phyllophaga_hirsuta(0.64)	+	k:Animalia,p:Arthropoda,c:Insecta,o:Coleoptera,f:Scarabaeidae,g:Phyllophaga
07361d923eb14a0f835fce85c7309200	k:Animalia(1.00),p:Arthropoda(1.00),c:Insecta(1.00),o:Diptera(1.00),f:Ceratopogonidae(1.00),g:Palpomyia(1.00)	+	k:Animalia,p:Arthropoda,c:Insecta,o:Diptera,f:Ceratopogonidae,g:Palpomyia
0758674d7aecce1ea09549cd563f8187	k:Animalia(1.00),p:Arthropoda(1.00),c:Insecta(0.94),o:Lepidoptera(0.03),f:Nymphalidae(0.01),g:Acraea(0.01),s:Acraea_encedon(0.01)	+	k:Animalia,p:Arthropoda,c:Insecta
072cd0268574ae392728b381e5b0ef21	k:Animalia(1.00),p:Arthropoda(1.00),c:Insecta(1.00),o:Diptera(1.00),f:Asilidae(1.00)	+	k:Animalia,p:Arthropoda,c:Insecta,o:Diptera,f:Asilidae
07444e79ed7a59d59415d87b972d36e4	k:Animalia(1.00),p:Arthropoda(1.00),c:Insecta(1.00),o:Diptera(1.00),f:Chloropidae(1.00),g:Tricimba(1.00),s:Tricimba_melancholica(1.00)	+	k:Animalia,p:Arthropoda,c:Insecta,o:Diptera,f:Chloropidae,g:Tricimba,s:Tricimba_melancholica
07440c06e0806db112c7c177414fd3b6	k:Animalia(1.00),p:Arthropoda(1.00),c:Insecta(1.00),o:Diptera(1.00),f:Limoniidae(1.00),g:Epiphragma(1.00),s:Epiphragma_fasciapenne(0.95)	+	k:Animalia,p:Arthropoda,c:Insecta,o:Diptera,f:Limoniidae,g:Epiphragma,s:Epiphragma_fasciapenne
0730845174a1c02c8337aaf0c3739ef5	k:Animalia(1.00),p:Arthropoda(1.00),c:Insecta(1.00),o:Diptera(1.00),f:Cecidomyiidae(1.00)	+	k:Animalia,p:Arthropoda,c:Insecta,o:Diptera,f:Cecidomyiidae
073deef6ffc6448b96e4774f0bd520bb	k:Animalia(1.00),p:Arthropoda(1.00),c:Insecta(1.00),o:Lepidoptera(0.92),f:Erebidae(0.13),g:Ercheia(0.06),s:Ercheia_dubia(0.06)	+	k:Animalia,p:Arthropoda,c:Insecta,o:Lepidoptera
07d41c42b45fb83b337bc92bbb056084	k:Animalia(1.00),p:Arthropoda(1.00),c:Insecta(1.00),o:Coleoptera(1.00),f:Scarabaeidae(1.00),g:Phyllophaga(1.00),s:Phyllophaga_hirsuta(1.00)	+	k:Animalia,p:Arthropoda,c:Insecta,o:Coleoptera,f:Scarabaeidae,g:Phyllophaga,s:Phyllophaga_hirsuta
079de38fc1ebd53f569d733dea83a2dc	k:Animalia(1.00),p:Arthropoda(1.00),c:Insecta(1.00),o:Psocodea(1.00),f:Psocidae(1.00),g:Metylophorus(1.00),s:Metylophorus_novaescotiae(1.00)	+	k:Animalia,p:Arthropoda,c:Insecta,o:Psocodea,f:Psocidae,g:Metylophorus,s:Metylophorus_novaescotiae
07a88045dbed748083b684492b10e3fe	k:Animalia(1.00),p:Arthropoda(1.00),c:Insecta(1.00),o:Diptera(0.98),f:Mycetophilidae(0.02),g:Mycomya(0.01),s:Mycomya_affinis(0.01)	+	k:Animalia,p:Arthropoda,c:Insecta,o:Diptera
07544a0869f51879c148915f17ad1603	k:Animalia(1.00),p:Arthropoda(1.00),c:Insecta(1.00),o:Coleoptera(0.68),f:Scarabaeidae(0.61),g:Labarrus(0.61),s:Labarrus_cincticulus(0.61)	+	k:Animalia,p:Arthropoda,c:Insecta
074a93532343ca8ed01a6de10c45deec	k:Animalia(1.00),p:Arthropoda(1.00),c:Insecta(1.00),o:Diptera(1.00),f:Limoniidae(0.89),g:Pseudolimnophila(0.89),s:Pseudolimnophila_luteipennis(0.79)	+	k:Animalia,p:Arthropoda,c:Insecta,o:Diptera
074d09fc0472f2e203c786b1fc61fe68	k:Animalia(1.00),p:Arthropoda(1.00),c:Insecta(1.00),o:Lepidoptera(1.00),f:Depressariidae(0.02),g:Agonopterix(0.01),s:Agonopterix_tripunctaria(0.01)	+	k:Animalia,p:Arthropoda,c:Insecta,o:Lepidoptera
07eaa2b08a91622a17cd985098096c1c	k:Animalia(1.00),p:Arthropoda(1.00),c:Insecta(1.00),o:Coleoptera(1.00),f:Silphidae(1.00),g:Nicrophorus(1.00),s:Nicrophorus_orbicollis(1.00)	+	k:Animalia,p:Arthropoda,c:Insecta,o:Coleoptera,f:Silphidae,g:Nicrophorus,s:Nicrophorus_orbicollis
0793e1797d3cfe8588efb17657e378e4	k:Animalia(1.00),p:Arthropoda(1.00),c:Insecta(1.00),o:Lepidoptera(1.00),f:Erebidae(0.15),g:Episcepsis(0.07),s:Episcepsis_endodasia(0.07)	+	k:Animalia,p:Arthropoda,c:Insecta,o:Lepidoptera
0798f682b44765afad7388404b746bcf	k:Animalia(1.00),p:Arthropoda(1.00),c:Insecta(1.00),o:Coleoptera(0.92),f:Pyrochroidae(0.91),g:Dendroides(0.91),s:Dendroides_canadensis(0.85)	+	k:Animalia,p:Arthropoda,c:Insecta,o:Coleoptera,f:Pyrochroidae,g:Dendroides
07fddbcd010332f2916749b6cc559d9b
07595f58ffba631c55904cc59f406399	k:Animalia(1.00),p:Arthropoda(1.00),c:Insecta(1.00),o:Diptera(1.00),f:Ephydridae(1.00),g:Paracoenia(1.00),s:Paracoenia_fumosa(1.00)	+	k:Animalia,p:Arthropoda,c:Insecta,o:Diptera,f:Ephydridae,g:Paracoenia,s:Paracoenia_fumosa
07a04618acfaf06671739fc228a40f1b	k:Animalia(1.00),p:Arthropoda(1.00),c:Insecta(1.00),o:Lepidoptera(0.56),f:Crambidae(0.26),g:Glaucocharis(0.01)	+	k:Animalia,p:Arthropoda,c:Insecta
07cec0be030deb4a713718394d56a211	k:Animalia(1.00),p:Arthropoda(1.00),c:Insecta(1.00),o:Diptera(1.00),f:Sphaeroceridae(0.80),g:Leptocera(0.76),s:Leptocera_erythrocera(0.67)	+	k:Animalia,p:Arthropoda,c:Insecta,o:Diptera
077103276bff113c6e83ab65251ad043	k:Animalia(1.00),p:Arthropoda(1.00),c:Insecta(1.00),o:Lepidoptera(1.00),f:Erebidae(0.93),g:Idia(0.78),s:Idia_nr._aemula(0.29)	+	k:Animalia,p:Arthropoda,c:Insecta,o:Lepidoptera,f:Erebidae
0798b08e2c8e4c7c7fbd364c8efe62db	k:Animalia(1.00),p:Arthropoda(1.00),c:Insecta(1.00),o:Diptera(1.00),f:Limoniidae(0.98),g:Pseudolimnophila(0.98),s:Pseudolimnophila_luteipennis(0.86)	+	k:Animalia,p:Arthropoda,c:Insecta,o:Diptera,f:Limoniidae,g:Pseudolimnophila
079cb5d55fae9644124eb7cfd9fb43a6	k:Animalia(1.00),p:Arthropoda(1.00),c:Insecta(1.00),o:Diptera(1.00),f:Drosophilidae(1.00)	+	k:Animalia,p:Arthropoda,c:Insecta,o:Diptera,f:Drosophilidae
07f75465f1aa795f171fcfd29276c465	k:Animalia(1.00),p:Arthropoda(1.00),c:Insecta(1.00),o:Trichoptera(1.00),f:Limnephilidae(1.00),g:Pycnopsyche(0.99),s:Pycnopsyche_lepida(0.92)	+	k:Animalia,p:Arthropoda,c:Insecta,o:Trichoptera,f:Limnephilidae,g:Pycnopsyche,s:Pycnopsyche_lepida
07cd44647fe57837b01d8a9eb558b6a9	k:Animalia(1.00),p:Arthropoda(1.00),c:Insecta(1.00),o:Diptera(1.00),f:Limoniidae(1.00),g:Pseudolimnophila(1.00),s:Pseudolimnophila_luteipennis(0.97)	+	k:Animalia,p:Arthropoda,c:Insecta,o:Diptera,f:Limoniidae,g:Pseudolimnophila,s:Pseudolimnophila_luteipennis
07e1d9fd94050831d9bdbb249e8583fa	k:Animalia(1.00),p:Arthropoda(1.00),c:Insecta(1.00),o:Coleoptera(1.00),f:Cantharidae(1.00),g:Podabrus(1.00),s:Podabrus_diadema(1.00)	+	k:Animalia,p:Arthropoda,c:Insecta,o:Coleoptera,f:Cantharidae,g:Podabrus,s:Podabrus_diadema
07c77cb0a0945e3f0318da4dd798a9b0	k:Animalia(1.00),p:Arthropoda(1.00),c:Insecta(1.00),o:Coleoptera(1.00),f:Pyrochroidae(1.00),g:Dendroides(1.00),s:Dendroides_canadensis(0.98)	+	k:Animalia,p:Arthropoda,c:Insecta,o:Coleoptera,f:Pyrochroidae,g:Dendroides,s:Dendroides_canadensis
07fc3d8164cb596fbcb7050e9987e813	k:Animalia(1.00),p:Arthropoda(1.00),c:Insecta(1.00),o:Hemiptera(1.00),f:Cicadellidae(1.00),g:Gyponana(1.00)	+	k:Animalia,p:Arthropoda,c:Insecta,o:Hemiptera,f:Cicadellidae,g:Gyponana
07e08953602f5302740af8620f6046a3	k:Animalia(1.00),p:Arthropoda(1.00),c:Insecta(1.00),o:Lepidoptera(1.00),f:Tortricidae(1.00),g:Argyrotaenia(1.00),s:Ambiguous_taxa(0.15)	+	k:Animalia,p:Arthropoda,c:Insecta,o:Lepidoptera,f:Tortricidae,g:Argyrotaenia
07c83be64f9d1fbafaa90af65971f5fa	k:Animalia(1.00),p:Arthropoda(1.00),c:Insecta(1.00),o:Lepidoptera(1.00),f:Tortricidae(0.96),g:Clepsis(0.96),s:Clepsis_peritana(0.96)	+	k:Animalia,p:Arthropoda,c:Insecta,o:Lepidoptera,f:Tortricidae,g:Clepsis,s:Clepsis_peritana
07f5f42ab40923bf41ab8f1a220e636d	k:Animalia(1.00),p:Arthropoda(1.00),c:Insecta(1.00),o:Diptera(0.50),f:Chironomidae(0.06)	+	k:Animalia,p:Arthropoda,c:Insecta
080a7e4893aae287e7428dd463ca01d5	k:Animalia(1.00),p:Arthropoda(1.00),c:Insecta(1.00),o:Coleoptera(0.99),f:Elateridae(0.99),g:Athous(0.99),s:Athous_brightwelli(0.81)	+	k:Animalia,p:Arthropoda,c:Insecta,o:Coleoptera,f:Elateridae,g:Athous
08254e72f254dc273e07334b9c794ce8	k:Animalia(1.00),p:Arthropoda(1.00),c:Insecta(1.00),o:Coleoptera(1.00),f:Scarabaeidae(1.00),g:Phyllophaga(1.00),s:Phyllophaga_hirsuta(0.96)	+	k:Animalia,p:Arthropoda,c:Insecta,o:Coleoptera,f:Scarabaeidae,g:Phyllophaga,s:Phyllophaga_hirsuta
07f3187039c38ea5fc25692d3a5cbd0f	k:Animalia(1.00),p:Arthropoda(1.00),c:Insecta(1.00),o:Diptera(1.00),f:Tipulidae(1.00),g:Tipula(1.00),s:Tipula_sp.(0.21)	+	k:Animalia,p:Arthropoda,c:Insecta,o:Diptera,f:Tipulidae,g:Tipula
0813c165c16a44c64ca3d5966c6a9652	k:Animalia(1.00),p:Arthropoda(1.00),c:Insecta(1.00),o:Hemiptera(1.00),f:Cicadellidae(1.00),g:Gyponana(1.00)	+	k:Animalia,p:Arthropoda,c:Insecta,o:Hemiptera,f:Cicadellidae,g:Gyponana
07faf7fcc08b52b7d0acd739042e35ab	k:Animalia(1.00),p:Arthropoda(1.00),c:Insecta(1.00),o:Megaloptera(0.99),f:Corydalidae(0.99),g:Chauliodes(0.99),s:Chauliodes_pectinicornis(0.99)	+	k:Animalia,p:Arthropoda,c:Insecta,o:Megaloptera,f:Corydalidae,g:Chauliodes,s:Chauliodes_pectinicornis
0815bfefe3b8eb5a89605417de80d032	k:Animalia(1.00),p:Arthropoda(1.00),c:Insecta(1.00),o:Coleoptera(1.00),f:Ciidae(1.00),g:Cis(1.00),s:Cis_fuscipes(1.00)	+	k:Animalia,p:Arthropoda,c:Insecta,o:Coleoptera,f:Ciidae,g:Cis,s:Cis_fuscipes
0816a64da562d1ca6f2a18faae5a14c5	k:Animalia(1.00),p:Arthropoda(1.00),c:Insecta(1.00),o:Hemiptera(1.00),f:Miridae(1.00),g:Phytocoris(1.00)	+	k:Animalia,p:Arthropoda,c:Insecta,o:Hemiptera,f:Miridae,g:Phytocoris
07f4f744ae0a7d9953e7d5229d747f9d	k:Animalia(1.00),p:Arthropoda(1.00),c:Insecta(1.00),o:Lepidoptera(1.00),f:Geometridae(0.21),g:Macaria(0.05),s:Macaria_ostia(0.05)	+	k:Animalia,p:Arthropoda,c:Insecta,o:Lepidoptera
0862a07a44056d8473375f0068f98d1d	k:Animalia(1.00),p:Arthropoda(1.00),c:Insecta(1.00),o:Coleoptera(0.99),f:Scarabaeidae(0.99),g:Phyllophaga(0.99),s:Phyllophaga_hirsuta(0.40)	+	k:Animalia,p:Arthropoda,c:Insecta,o:Coleoptera,f:Scarabaeidae,g:Phyllophaga
081351fe556a168d087d1389353b63e6	k:Animalia(1.00),p:Arthropoda(1.00),c:Insecta(1.00),o:Megaloptera(0.99),f:Corydalidae(0.99),g:Chauliodes(0.99),s:Chauliodes_pectinicornis(0.99)	+	k:Animalia,p:Arthropoda,c:Insecta,o:Megaloptera,f:Corydalidae,g:Chauliodes,s:Chauliodes_pectinicornis
0800bfd0a4fdce8c3928b79bc5cf1698	k:Animalia(1.00),p:Arthropoda(1.00),c:Insecta(1.00),o:Diptera(1.00),f:Limoniidae(1.00),g:Metalimnobia(0.86),s:Metalimnobia_triocellata(0.86)	+	k:Animalia,p:Arthropoda,c:Insecta,o:Diptera,f:Limoniidae
07f90fd1536c893009e47b129a59c8b1	k:Animalia(1.00),p:Arthropoda(1.00),c:Insecta(1.00),o:Lepidoptera(1.00),f:Erebidae(0.90),g:Idia(0.79),s:Idia_americalis(0.79)	+	k:Animalia,p:Arthropoda,c:Insecta,o:Lepidoptera,f:Erebidae
08853adc2b41a04c3bccb49b4996579d	k:Animalia(1.00),p:Arthropoda(1.00),c:Insecta(1.00),o:Coleoptera(1.00),f:Scarabaeidae(1.00),g:Phyllophaga(1.00),s:Phyllophaga_hirsuta(0.99)	+	k:Animalia,p:Arthropoda,c:Insecta,o:Coleoptera,f:Scarabaeidae,g:Phyllophaga,s:Phyllophaga_hirsuta
0837da0c4c6340e73a243e837fae5f8f	k:Animalia(1.00),p:Arthropoda(1.00),c:Insecta(1.00),o:Coleoptera(1.00),f:Coccinellidae(1.00),g:Harmonia(1.00),s:Harmonia_axyridis(1.00)	+	k:Animalia,p:Arthropoda,c:Insecta,o:Coleoptera,f:Coccinellidae,g:Harmonia,s:Harmonia_axyridis
087913a99d1d179fca9f474e07916ac1	k:Animalia(1.00),p:Arthropoda(1.00),c:Insecta(1.00),o:Ephemeroptera(1.00),f:Heptageniidae(1.00),g:Leucrocuta(1.00),s:Leucrocuta_maculipennis(1.00)	+	k:Animalia,p:Arthropoda,c:Insecta,o:Ephemeroptera,f:Heptageniidae,g:Leucrocuta,s:Leucrocuta_maculipennis
08634f38682963f03393b3af261777dc	k:Animalia(1.00),p:Arthropoda(1.00),c:Insecta(1.00),o:Coleoptera(1.00),f:Elateridae(1.00),g:Melanotus(1.00),s:Melanotus_hyslopi(1.00)	+	k:Animalia,p:Arthropoda,c:Insecta,o:Coleoptera,f:Elateridae,g:Melanotus,s:Melanotus_hyslopi
080cd9fe7efe8af49410e460f75e19af	k:Animalia(1.00),p:Arthropoda(1.00),c:Insecta(1.00),o:Coleoptera(0.76),f:Pyrochroidae(0.71),g:Dendroides(0.70),s:Dendroides_canadensis(0.66)	+	k:Animalia,p:Arthropoda,c:Insecta
0803291630d8ef2fbf8af8d29a1180db	k:Animalia(1.00),p:Arthropoda(1.00),c:Insecta(1.00),o:Lepidoptera(1.00),f:Geometridae(0.91),g:Lambdina(0.83),s:Ambiguous_taxa(0.62)	+	k:Animalia,p:Arthropoda,c:Insecta,o:Lepidoptera,f:Geometridae
0817311c4db69456e329c7c80fcd575d	k:Animalia(1.00),p:Arthropoda(1.00),c:Insecta(1.00),o:Megaloptera(1.00),f:Corydalidae(1.00),g:Chauliodes(1.00),s:Chauliodes_pectinicornis(1.00)	+	k:Animalia,p:Arthropoda,c:Insecta,o:Megaloptera,f:Corydalidae,g:Chauliodes,s:Chauliodes_pectinicornis
0853a883ea800fe3fd8cfde4f2ff0d5f	k:Animalia(1.00),p:Arthropoda(1.00),c:Insecta(1.00),o:Diptera(0.34),f:Tipulidae(0.01),g:Tipula(0.01),s:Tipula_(Yamatotipula)_sulphurea(0.01)	+	k:Animalia,p:Arthropoda,c:Insecta
08a43472fe17ad742afc63f06eec4d04	k:Animalia(1.00),p:Arthropoda(1.00),c:Insecta(1.00),o:Coleoptera(1.00),f:Scarabaeidae(0.97),g:Diplotaxis(0.90),s:Diplotaxis_moerens(0.24)	+	k:Animalia,p:Arthropoda,c:Insecta,o:Coleoptera,f:Scarabaeidae
08461311f67501746689c8e3063bb1b2	k:Animalia(1.00),p:Arthropoda(1.00),c:Insecta(1.00),o:Lepidoptera(0.97),f:Erebidae(0.41),g:Zanclognatha(0.30),s:Zanclognatha_laevigata(0.17)	+	k:Animalia,p:Arthropoda,c:Insecta,o:Lepidoptera
08525beeb8aaebe691cd412358fd1183	k:Animalia(1.00),p:Arthropoda(1.00),c:Insecta(1.00),o:Megaloptera(0.90),f:Corydalidae(0.90),g:Chauliodes(0.90),s:Chauliodes_rastricornis(0.43)	+	k:Animalia,p:Arthropoda,c:Insecta,o:Megaloptera,f:Corydalidae,g:Chauliodes
089e21c9ac7d7326cd3b7453accc671d	k:Animalia(1.00),p:Arthropoda(1.00),c:Arachnida(0.51),o:Araneae(0.46),f:Salticidae(0.02),g:Ballus(0.02),s:Ballus_chalybeius(0.02)	+	k:Animalia,p:Arthropoda
08661d2ae614359b5f9ed18204623dd1	k:Animalia(1.00),p:Arthropoda(1.00),c:Insecta(1.00),o:Diptera(1.00),f:Chironomidae(1.00)	+	k:Animalia,p:Arthropoda,c:Insecta,o:Diptera,f:Chironomidae
08eec0e74a67bc26c9e8211d9aac71e2
087e50c1ae4e93d8300ca21f640137b8	k:Animalia(1.00),p:Arthropoda(1.00),c:Insecta(1.00),o:Diptera(1.00),f:Empididae(1.00),g:Rhamphomyia(1.00)	+	k:Animalia,p:Arthropoda,c:Insecta,o:Diptera,f:Empididae,g:Rhamphomyia
08a275406abf8c8e0cf5dc2cb8adf7c6	k:Animalia(1.00),p:Arthropoda(1.00),c:Insecta(1.00),o:Coleoptera(1.00),f:Elateridae(1.00),g:Melanotus(1.00)	+	k:Animalia,p:Arthropoda,c:Insecta,o:Coleoptera,f:Elateridae,g:Melanotus
08be6cd92add6cb670240dcfc397b266	k:Animalia(1.00),p:Arthropoda(1.00),c:Insecta(1.00),o:Coleoptera(1.00),f:Elateridae(1.00),g:Melanotus(1.00),s:Melanotus_similis(0.96)	+	k:Animalia,p:Arthropoda,c:Insecta,o:Coleoptera,f:Elateridae,g:Melanotus,s:Melanotus_similis
08ca717a7c37275caac3ddad8cdd9704	k:Animalia(1.00),p:Arthropoda(1.00),c:Insecta(0.78),o:Lepidoptera(0.17),f:Papilionidae(0.04),g:Luehdorfia(0.04),s:Luehdorfia_chinensis(0.04)	+	k:Animalia,p:Arthropoda
0884edba555ab4842d0a68818bb73df3	k:Animalia(1.00),p:Arthropoda(1.00),c:Insecta(1.00),o:Diptera(1.00),f:Keroplatidae(1.00)	+	k:Animalia,p:Arthropoda,c:Insecta,o:Diptera,f:Keroplatidae
08b495a3ecf37d5ab4a7137e32be46cc	k:Animalia(1.00),p:Arthropoda(1.00),c:Insecta(1.00),o:Hymenoptera(0.99),f:Ichneumonidae(0.99),g:Enicospilus(0.86),s:Enicospilus_hacha(0.24)	+	k:Animalia,p:Arthropoda,c:Insecta,o:Hymenoptera,f:Ichneumonidae
0890d556b56309faaea3f12927aec7f7	k:Animalia(1.00),p:Arthropoda(1.00),c:Insecta(1.00),o:Megaloptera(0.83),f:Corydalidae(0.83),g:Chauliodes(0.82),s:Chauliodes_pectinicornis(0.46)	+	k:Animalia,p:Arthropoda,c:Insecta
08637a3c15ed3fe54c037f5fde2504b2	k:Animalia(1.00),p:Arthropoda(1.00),c:Insecta(1.00),o:Diptera(1.00),f:Chaoboridae(1.00),g:Chaoborus(1.00),s:Chaoborus_punctipennis(1.00)	+	k:Animalia,p:Arthropoda,c:Insecta,o:Diptera,f:Chaoboridae,g:Chaoborus,s:Chaoborus_punctipennis
08e77e1da63cd59d5e7f69367005d34a	k:Animalia(1.00),p:Arthropoda(1.00),c:Insecta(0.99),o:Diptera(0.81),f:Tabanidae(0.05),g:Limata(0.01),s:Limata_sp._2_MEI(0.01)	+	k:Animalia,p:Arthropoda,c:Insecta
088d3ef147033b65fe37d6de1abcec7f	k:Animalia(1.00),p:Arthropoda(1.00),c:Insecta(1.00),o:Diptera(1.00),f:Chironomidae(1.00)	+	k:Animalia,p:Arthropoda,c:Insecta,o:Diptera,f:Chironomidae
0871fb8fc45696ef2abe3569477afa6f	k:Animalia(1.00),p:Arthropoda(1.00),c:Insecta(1.00),o:Diptera(1.00),f:Chaoboridae(1.00),g:Chaoborus(1.00),s:Chaoborus_punctipennis(1.00)	+	k:Animalia,p:Arthropoda,c:Insecta,o:Diptera,f:Chaoboridae,g:Chaoborus,s:Chaoborus_punctipennis
0887bbcc747490e8899f2e7f9c8a1b9b	k:Animalia(1.00),p:Arthropoda(1.00),c:Insecta(1.00),o:Lepidoptera(1.00),f:Tortricidae(1.00),g:Proteoteras(1.00),s:Ambiguous_taxa(1.00)	+	k:Animalia,p:Arthropoda,c:Insecta,o:Lepidoptera,f:Tortricidae,g:Proteoteras,s:Ambiguous_taxa
08937efc432f5fdbe7f5d3df0a778524	k:Animalia(1.00),p:Arthropoda(1.00),c:Insecta(1.00),o:Orthoptera(0.07),f:Acrididae(0.07),g:Gastrimargus(0.07),s:Gastrimargus_marmoratus(0.07)	+	k:Animalia,p:Arthropoda,c:Insecta
0909df3a696b16dee965bda71cbc027f
08cbb9f31bf0717cb6b11315f69e4515	k:Animalia(1.00),p:Arthropoda(1.00),c:Insecta(1.00),o:Diptera(0.68),f:Tachinidae(0.40)	+	k:Animalia,p:Arthropoda,c:Insecta
08c1309b9a165bedde252733f3dc3ab8	k:Animalia(1.00),p:Arthropoda(1.00),c:Insecta(1.00),o:Diptera(1.00),f:Chironomidae(1.00),g:Pseudochironomus(1.00),s:Pseudochironomus_sp._JM-2006(1.00)	+	k:Animalia,p:Arthropoda,c:Insecta,o:Diptera,f:Chironomidae,g:Pseudochironomus,s:Pseudochironomus_sp._JM-2006
08a66e636c949e65220731f85cb948d5	k:Animalia(1.00),p:Arthropoda(1.00),c:Insecta(1.00),o:Psocodea(1.00),f:Amphipsocidae(1.00),g:Polypsocus(1.00),s:Polypsocus_corruptus(1.00)	+	k:Animalia,p:Arthropoda,c:Insecta,o:Psocodea,f:Amphipsocidae,g:Polypsocus,s:Polypsocus_corruptus
0921d838749d6b5560870fea76759ed3	k:Animalia(1.00),p:Arthropoda(1.00),c:Insecta(1.00),o:Coleoptera(1.00),f:Scarabaeidae(1.00),g:Phyllophaga(1.00),s:Phyllophaga_hirsuta(1.00)	+	k:Animalia,p:Arthropoda,c:Insecta,o:Coleoptera,f:Scarabaeidae,g:Phyllophaga,s:Phyllophaga_hirsuta
089d87a72cb2765e7bb17905627b1250	k:Animalia(1.00),p:Arthropoda(1.00),c:Insecta(1.00),o:Lepidoptera(1.00),f:Gelechiidae(0.72),g:Coleotechnites(0.70),s:Coleotechnites_atrupictella(0.70)	+	k:Animalia,p:Arthropoda,c:Insecta,o:Lepidoptera
09047bc282a1af1e6984f01b5ce9856a	k:Animalia(1.00),p:Arthropoda(1.00),c:Insecta(0.99),o:Diptera(0.91),f:Drosophilidae(0.04),g:Drosophila(0.03)	+	k:Animalia,p:Arthropoda,c:Insecta,o:Diptera
08d9a8feb6fd6633c7992b6c9b4b7c1b	k:Animalia(1.00),p:Arthropoda(1.00),c:Insecta(1.00),o:Hemiptera(0.98),f:Aphrophoridae(0.40),g:Aphrophora(0.40),s:Aphrophora_cribrata(0.14)	+	k:Animalia,p:Arthropoda,c:Insecta,o:Hemiptera
08eca98df871da88592f06ac9f11ed23	k:Animalia(1.00),p:Arthropoda(1.00),c:Insecta(1.00),o:Diptera(1.00),f:Limoniidae(1.00),g:Epiphragma(1.00),s:Epiphragma_fasciapenne(0.93)	+	k:Animalia,p:Arthropoda,c:Insecta,o:Diptera,f:Limoniidae,g:Epiphragma,s:Epiphragma_fasciapenne
09141d3ae9d4c60dbc5b15f577b811e4	k:Animalia(1.00),p:Arthropoda(1.00),c:Insecta(1.00),o:Coleoptera(1.00),f:Cerambycidae(1.00),g:Orthosoma(1.00)	+	k:Animalia,p:Arthropoda,c:Insecta,o:Coleoptera,f:Cerambycidae,g:Orthosoma
09288df77df00f125ffeed21e7fd0ed4	k:Animalia(1.00),p:Arthropoda(1.00),c:Insecta(1.00),o:Hemiptera(0.97),f:Delphacidae(0.97)	+	k:Animalia,p:Arthropoda,c:Insecta,o:Hemiptera,f:Delphacidae
08a6d50b53f5981c4303f067db74704c	k:Animalia(1.00),p:Arthropoda(1.00),c:Insecta(1.00),o:Diptera(1.00),f:Tipulidae(1.00),g:Nephrotoma(1.00),s:Nephrotoma_eucera(0.93)	+	k:Animalia,p:Arthropoda,c:Insecta,o:Diptera,f:Tipulidae,g:Nephrotoma,s:Nephrotoma_eucera
08c6e0fc389dbe8ec31ee18110d0e4c8	k:Animalia(1.00),p:Arthropoda(1.00),c:Insecta(0.91),o:Lepidoptera(0.91),f:Crambidae(0.89),g:Scoparia(0.84),s:Scoparia_biplagialis(0.83)	+	k:Animalia,p:Arthropoda,c:Insecta,o:Lepidoptera
0918d687662c996ebea761f6da016200	k:Animalia(1.00),p:Arthropoda(1.00),c:Insecta(0.99),o:Coleoptera(0.37),f:Cerambycidae(0.01),g:Rhagium(0.01),s:Rhagium_mordax(0.01)	+	k:Animalia,p:Arthropoda,c:Insecta
09020c2775510de6bb1770683868a4f9	k:Animalia(1.00),p:Arthropoda(1.00),c:Insecta(1.00),o:Diptera(0.90),f:Cecidomyiidae(0.60)	+	k:Animalia,p:Arthropoda,c:Insecta,o:Diptera
092dbdfdb84935dd2197f292817ebe6b	k:Animalia(1.00),p:Arthropoda(1.00),c:Insecta(1.00),o:Hymenoptera(1.00),f:Ichneumonidae(1.00),g:Netelia(1.00)	+	k:Animalia,p:Arthropoda,c:Insecta,o:Hymenoptera,f:Ichneumonidae,g:Netelia
093889f33e34bb38014f639d2ff71319	k:Animalia(1.00),p:Arthropoda(1.00),c:Insecta(1.00),o:Coleoptera(1.00),f:Elateridae(1.00),g:Athous(1.00),s:Athous_brightwelli(1.00)	+	k:Animalia,p:Arthropoda,c:Insecta,o:Coleoptera,f:Elateridae,g:Athous,s:Athous_brightwelli
091a8868077f4e755afa47ce368c2a94	k:Animalia(1.00),p:Arthropoda(1.00),c:Insecta(1.00),o:Megaloptera(0.98),f:Corydalidae(0.98),g:Chauliodes(0.98),s:Chauliodes_rastricornis(0.98)	+	k:Animalia,p:Arthropoda,c:Insecta,o:Megaloptera,f:Corydalidae,g:Chauliodes,s:Chauliodes_rastricornis
0968c91c452dcc99d1b54048bac24ca1	k:Animalia(1.00),p:Arthropoda(1.00),c:Insecta(0.92),o:Plecoptera(0.04),f:Taeniopterygidae(0.01),g:Taeniopteryx(0.01),s:Taeniopteryx_nebulosa(0.01)	+	k:Animalia,p:Arthropoda,c:Insecta
09746643ae131ad2aca542ce5e2aac19	k:Animalia(1.00),p:Arthropoda(1.00),c:Insecta(1.00),o:Coleoptera(1.00),f:Scarabaeidae(1.00),g:Phyllophaga(1.00),s:Phyllophaga_hirsuta(0.42)	+	k:Animalia,p:Arthropoda,c:Insecta,o:Coleoptera,f:Scarabaeidae,g:Phyllophaga
08f9044c4351232381d2bc8d78a5efbb	k:Animalia(1.00),p:Arthropoda(1.00),c:Insecta(1.00),o:Diptera(1.00),f:Tipulidae(1.00),g:Tipula(1.00)	+	k:Animalia,p:Arthropoda,c:Insecta,o:Diptera,f:Tipulidae,g:Tipula
094593f788c44a3c3939e0eef82e96e3	k:Animalia(1.00),p:Arthropoda(1.00),c:Insecta(1.00),o:Hemiptera(1.00),f:Miridae(1.00),g:Neolygus(1.00)	+	k:Animalia,p:Arthropoda,c:Insecta,o:Hemiptera,f:Miridae,g:Neolygus
091164db3504107281b72b5ae61d95e0	k:Animalia(1.00),p:Arthropoda(1.00),c:Insecta(1.00),o:Diptera(1.00),f:Chironomidae(0.99)	+	k:Animalia,p:Arthropoda,c:Insecta,o:Diptera,f:Chironomidae
097cfce5bb8730cec2ab8602d7a0be8f	k:Animalia(1.00),p:Arthropoda(1.00),c:Arachnida(1.00),o:Trombidiformes(1.00),f:Lebertiidae(1.00),g:Lebertia(1.00)	+	k:Animalia,p:Arthropoda,c:Arachnida,o:Trombidiformes,f:Lebertiidae,g:Lebertia
091734555d8d55d8ff339e6718384316	k:Animalia(1.00),p:Arthropoda(1.00),c:Insecta(1.00),o:Lepidoptera(1.00),f:Geometridae(1.00),g:Aethalura(0.97),s:Aethalura_intertexta(0.97)	+	k:Animalia,p:Arthropoda,c:Insecta,o:Lepidoptera,f:Geometridae,g:Aethalura,s:Aethalura_intertexta
098d89de723d4e279714b98f35448ec1	k:Animalia(1.00),p:Arthropoda(1.00),c:Arachnida(1.00),o:Trombidiformes(1.00),f:Pionidae(1.00),g:Piona(1.00)	+	k:Animalia,p:Arthropoda,c:Arachnida,o:Trombidiformes,f:Pionidae,g:Piona
091719688ccd8a7ce3b4b9f01f1a5c85	k:Animalia(1.00),p:Arthropoda(1.00),c:Insecta(1.00),o:Diptera(0.98),f:Tipulidae(0.78),g:Tipula(0.77),s:Tipula_subnodicornis(0.01)	+	k:Animalia,p:Arthropoda,c:Insecta,o:Diptera
092de0baea6bbe12df876dadcac3756b	k:Animalia(1.00),p:Arthropoda(1.00),c:Insecta(1.00),o:Lepidoptera(1.00),f:Depressariidae(0.79),g:Psilocorsis(0.76),s:Psilocorsis_reflexella(0.71)	+	k:Animalia,p:Arthropoda,c:Insecta,o:Lepidoptera
090ff3c90a3438ebd2b73de94b0e9f3d	k:Animalia(1.00),p:Arthropoda(1.00),c:Insecta(1.00),o:Diptera(1.00),f:Cecidomyiidae(1.00)	+	k:Animalia,p:Arthropoda,c:Insecta,o:Diptera,f:Cecidomyiidae
0978807010d6d58370d0ed24cc2a9b44	k:Animalia(1.00),p:Arthropoda(1.00),c:Insecta(1.00),o:Coleoptera(1.00),f:Elateridae(1.00)	+	k:Animalia,p:Arthropoda,c:Insecta,o:Coleoptera,f:Elateridae
098c1fa7d5025ed15701a9d072dc3317	k:Animalia(1.00),p:Arthropoda(1.00),c:Arachnida(1.00),o:Trombidiformes(1.00),f:Unionicolidae(1.00),g:Neumania(1.00)	+	k:Animalia,p:Arthropoda,c:Arachnida,o:Trombidiformes,f:Unionicolidae,g:Neumania
09b1b3fac00a844e7d71bfccd6416a2c	k:Animalia(1.00),p:Arthropoda(1.00),c:Insecta(0.74),o:Diptera(0.22),f:Cecidomyiidae(0.16),g:Rabdophaga(0.02),s:Rabdophaga_cf._terminalis(0.02)	+	k:Animalia,p:Arthropoda
093c208271a769d668e08f3e0e23f64b	k:Animalia(1.00),p:Arthropoda(1.00),c:Insecta(1.00),o:Lepidoptera(1.00),f:Erebidae(0.96),g:Hyphantria(0.96),s:Hyphantria_cunea(0.96)	+	k:Animalia,p:Arthropoda,c:Insecta,o:Lepidoptera,f:Erebidae,g:Hyphantria,s:Hyphantria_cunea
094825edbb19603cb612370e9dd6770d	k:Animalia(1.00),p:Arthropoda(1.00),c:Insecta(1.00),o:Diptera(1.00),f:Sciaridae(1.00)	+	k:Animalia,p:Arthropoda,c:Insecta,o:Diptera,f:Sciaridae
095d2a97c4e54edd4ec629a53f628805	k:Animalia(1.00),p:Arthropoda(1.00),c:Insecta(1.00),o:Lepidoptera(0.10),f:Micropterigidae(0.03),g:Palaeomicroides(0.03)	+	k:Animalia,p:Arthropoda,c:Insecta
094f2b86e6f5c9c879fb37a770e29e30	k:Animalia(1.00),p:Arthropoda(1.00),c:Insecta(1.00),o:Diptera(1.00),f:Limoniidae(1.00),g:Geranomyia(1.00)	+	k:Animalia,p:Arthropoda,c:Insecta,o:Diptera,f:Limoniidae,g:Geranomyia
096b288377f779486c0272f7970d68f8	k:Animalia(1.00),p:Arthropoda(1.00),c:Insecta(1.00),o:Diptera(1.00),f:Chironomidae(1.00)	+	k:Animalia,p:Arthropoda,c:Insecta,o:Diptera,f:Chironomidae
09853b906d547283d8fef88c352767fb	k:Animalia(1.00),p:Arthropoda(1.00),c:Insecta(1.00),o:Diptera(1.00),f:Chironomidae(1.00)	+	k:Animalia,p:Arthropoda,c:Insecta,o:Diptera,f:Chironomidae
09c5569ee16cd00b2091753ad27a3115	k:Animalia(1.00),p:Arthropoda(1.00),c:Arachnida(0.44),o:Trombidiformes(0.44),f:Pionidae(0.44)	+	k:Animalia,p:Arthropoda
09563c157c7e56eb4a085cf5873b3f1c	k:Animalia(1.00),p:Arthropoda(1.00),c:Insecta(1.00),o:Lepidoptera(1.00),f:Lasiocampidae(1.00),g:Malacosoma(1.00),s:Malacosoma_disstria(1.00)	+	k:Animalia,p:Arthropoda,c:Insecta,o:Lepidoptera,f:Lasiocampidae,g:Malacosoma,s:Malacosoma_disstria
0986351a9f5d834742312a281f06c584	k:Animalia(1.00),p:Arthropoda(1.00),c:Insecta(1.00),o:Megaloptera(1.00),f:Corydalidae(1.00),g:Chauliodes(1.00),s:Chauliodes_pectinicornis(1.00)	+	k:Animalia,p:Arthropoda,c:Insecta,o:Megaloptera,f:Corydalidae,g:Chauliodes,s:Chauliodes_pectinicornis
0994ee54a6b48f4658e919141d74d162	k:Animalia(1.00),p:Arthropoda(1.00),c:Insecta(1.00),o:Trichoptera(1.00),f:Limnephilidae(0.99),g:Limnephilus(0.99),s:Limnephilus_indivisus(0.99)	+	k:Animalia,p:Arthropoda,c:Insecta,o:Trichoptera,f:Limnephilidae,g:Limnephilus,s:Limnephilus_indivisus
09832a0a70b2f6e3a3cc2e2a0871a5da	k:Animalia(1.00),p:Arthropoda(1.00),c:Insecta(1.00),o:Diptera(1.00),f:Limoniidae(0.73)	+	k:Animalia,p:Arthropoda,c:Insecta,o:Diptera
098f65da59f0fa927fe804d96cb3dff4	k:Animalia(1.00),p:Arthropoda(1.00),c:Insecta(1.00),o:Diptera(1.00),f:Bombyliidae(1.00),g:Lepidophora(1.00),s:Lepidophora_lutea(1.00)	+	k:Animalia,p:Arthropoda,c:Insecta,o:Diptera,f:Bombyliidae,g:Lepidophora,s:Lepidophora_lutea
09ae53914827f1da629c68c940a53e6a	k:Animalia(1.00),p:Arthropoda(1.00),c:Insecta(1.00),o:Diptera(1.00),f:Chaoboridae(1.00),g:Chaoborus(1.00)	+	k:Animalia,p:Arthropoda,c:Insecta,o:Diptera,f:Chaoboridae,g:Chaoborus
099ebe6abde827ca6ceb0965341832af	k:Animalia(1.00),p:Arthropoda(1.00),c:Insecta(1.00),o:Diptera(0.99),f:Limoniidae(0.98),g:Pseudolimnophila(0.98),s:Pseudolimnophila_luteipennis(0.93)	+	k:Animalia,p:Arthropoda,c:Insecta,o:Diptera,f:Limoniidae,g:Pseudolimnophila,s:Pseudolimnophila_luteipennis
0993d3eabdab9548d73470944f3042e3	k:Animalia(1.00),p:Arthropoda(1.00),c:Insecta(1.00),o:Lepidoptera(1.00),f:Crambidae(1.00),g:Eoparargyractis(1.00),s:Eoparargyractis_plevie(1.00)	+	k:Animalia,p:Arthropoda,c:Insecta,o:Lepidoptera,f:Crambidae,g:Eoparargyractis,s:Eoparargyractis_plevie
09b3c590ad1212165ea48f103062bdc2	k:Animalia(1.00),p:Arthropoda(1.00),c:Insecta(1.00),o:Diptera(1.00),f:Drosophilidae(1.00)	+	k:Animalia,p:Arthropoda,c:Insecta,o:Diptera,f:Drosophilidae
09b3c843d6ee102436188bf6dba340fa	k:Animalia(1.00),p:Arthropoda(1.00),c:Insecta(1.00),o:Diptera(1.00),f:Culicidae(1.00),g:Aedes(1.00),s:Aedes_albopictus(1.00)	+	k:Animalia,p:Arthropoda,c:Insecta,o:Diptera,f:Culicidae,g:Aedes,s:Aedes_albopictus
09b5bc55d578e6c6ba46541ba4b1ce3c	k:Animalia(1.00),p:Arthropoda(1.00),c:Insecta(1.00),o:Coleoptera(0.90),f:Pyrochroidae(0.87),g:Dendroides(0.87),s:Dendroides_canadensis(0.86)	+	k:Animalia,p:Arthropoda,c:Insecta,o:Coleoptera
09d21a745f4db36d60d3730f8e3bcce4	k:Animalia(1.00),p:Arthropoda(1.00),c:Insecta(1.00),o:Diptera(0.89),f:Pipunculidae(0.69),g:Nephrocerus(0.68),s:Ambiguous_taxa(0.67)	+	k:Animalia,p:Arthropoda,c:Insecta
09bb72f95ac3e9f2af127a3c3acec66a	k:Animalia(1.00),p:Arthropoda(1.00),c:Insecta(1.00),o:Coleoptera(1.00),f:Cantharidae(1.00),g:Podabrus(1.00),s:Podabrus_brevicollis(1.00)	+	k:Animalia,p:Arthropoda,c:Insecta,o:Coleoptera,f:Cantharidae,g:Podabrus,s:Podabrus_brevicollis
09b407f1502dca13e3fbe5830d75ccf4	k:Animalia(1.00),p:Arthropoda(1.00),c:Insecta(1.00),o:Megaloptera(1.00),f:Corydalidae(1.00),g:Chauliodes(1.00),s:Chauliodes_pectinicornis(1.00)	+	k:Animalia,p:Arthropoda,c:Insecta,o:Megaloptera,f:Corydalidae,g:Chauliodes,s:Chauliodes_pectinicornis
0994de0daf02de45c4cfe62a4b214e12	k:Animalia(1.00),p:Arthropoda(1.00),c:Insecta(1.00),o:Lepidoptera(1.00),f:Geometridae(0.99),g:Eupithecia(0.89),s:Eupithecia_maestosa(0.04)	+	k:Animalia,p:Arthropoda,c:Insecta,o:Lepidoptera,f:Geometridae
0a04c39b856bce5eaf8b76268dcef083	k:Animalia(1.00),p:Arthropoda(1.00),c:Insecta(1.00),o:Diptera(1.00),f:Limoniidae(1.00),g:Erioptera(1.00),s:Erioptera_caliptera(1.00)	+	k:Animalia,p:Arthropoda,c:Insecta,o:Diptera,f:Limoniidae,g:Erioptera,s:Erioptera_caliptera
09dbbe6fe69b57f5198f1d423c125736	k:Animalia(1.00),p:Arthropoda(1.00),c:Insecta(0.98),o:Lepidoptera(0.96),f:Geometridae(0.10),g:Phrygionis(0.01),s:Ambiguous_taxa(0.16)	+	k:Animalia,p:Arthropoda,c:Insecta,o:Lepidoptera
0a3b3612595f4d8c8beaa720a7c2fe60	k:Animalia(1.00),p:Arthropoda(1.00),c:Arachnida(0.07),o:Araneae(0.05),f:Araneidae(0.02),g:Cyclosa(0.02),s:Cyclosa_argenteoalba(0.02)	+	k:Animalia,p:Arthropoda
09b51bc71668ed28a36f2902df31267f	k:Animalia(1.00),p:Arthropoda(1.00),c:Insecta(1.00),o:Diptera(0.64),f:Limoniidae(0.56),g:Pseudolimnophila(0.55),s:Pseudolimnophila_luteipennis(0.55)	+	k:Animalia,p:Arthropoda,c:Insecta
09cb2629015f1f8601465c7700016670	k:Animalia(1.00),p:Arthropoda(1.00),c:Insecta(1.00),o:Trichoptera(1.00),f:Phryganeidae(1.00),g:Agrypnia(1.00),s:Agrypnia_vestita(1.00)	+	k:Animalia,p:Arthropoda,c:Insecta,o:Trichoptera,f:Phryganeidae,g:Agrypnia,s:Agrypnia_vestita
09b5722d74f94162661c5ae0086010ef	k:Animalia(1.00),p:Arthropoda(1.00),c:Insecta(1.00),o:Diptera(0.95),f:Limoniidae(0.95)	+	k:Animalia,p:Arthropoda,c:Insecta,o:Diptera,f:Limoniidae
09e8e13625166e7be8f443ccd1cf95c9	k:Animalia(1.00),p:Arthropoda(1.00),c:Insecta(1.00),o:Diptera(1.00),f:Chironomidae(1.00),g:Tribelos(1.00)	+	k:Animalia,p:Arthropoda,c:Insecta,o:Diptera,f:Chironomidae,g:Tribelos
0a3d3375899b35c7603ce682839c2558	k:Animalia(1.00),p:Arthropoda(1.00),c:Insecta(1.00),o:Hemiptera(0.92),f:Miridae(0.89),g:Lygus(0.50),s:Lygus_lineolaris(0.13)	+	k:Animalia,p:Arthropoda,c:Insecta,o:Hemiptera
0a2080a7bdce759a5acafd3d43780e97	k:Animalia(1.00),p:Arthropoda(1.00),c:Insecta(1.00),o:Hemiptera(1.00),f:Cicadellidae(1.00),g:Gyponana(1.00),s:Gyponana_octolineata(0.04)	+	k:Animalia,p:Arthropoda,c:Insecta,o:Hemiptera,f:Cicadellidae,g:Gyponana
09e0b648fd6d3f57bbb5cbe69bb1a5a4	k:Animalia(1.00),p:Arthropoda(1.00),c:Insecta(1.00),o:Diptera(0.96),f:Chironomidae(0.07)	+	k:Animalia,p:Arthropoda,c:Insecta,o:Diptera
0a2fffab35484ecaec4d189e6ec9c617	k:Animalia(1.00),p:Arthropoda(1.00),c:Insecta(1.00),o:Ephemeroptera(1.00),f:Heptageniidae(1.00),g:Maccaffertium(1.00),s:Maccaffertium_mediopunctatum(1.00)	+	k:Animalia,p:Arthropoda,c:Insecta,o:Ephemeroptera,f:Heptageniidae,g:Maccaffertium,s:Maccaffertium_mediopunctatum
0a41eb682296f38309d217491d278ac8	k:Animalia(1.00),p:Arthropoda(1.00),c:Insecta(0.69),o:Hemiptera(0.06),f:Cicadidae(0.03),g:Tibicen(0.01),s:Tibicen_plebejus(0.01)	+	k:Animalia,p:Arthropoda
09d5430b5e530809a53dcd04559865a1	k:Animalia(1.00),p:Arthropoda(1.00),c:Insecta(1.00),o:Diptera(0.80),f:Limoniidae(0.69),g:Helius(0.69),s:Helius_flavipes(0.69)	+	k:Animalia,p:Arthropoda,c:Insecta
0a1878a21db01c70881b871f5dfafd9e	k:Animalia(1.00),p:Arthropoda(1.00),c:Insecta(1.00),o:Diptera(1.00),f:Limoniidae(1.00)	+	k:Animalia,p:Arthropoda,c:Insecta,o:Diptera,f:Limoniidae
0a8ecd08173cbdef34c371287d999f78	k:Animalia(1.00),p:Arthropoda(1.00),c:Insecta(1.00),o:Hemiptera(1.00),f:Derbidae(1.00),g:Otiocerus(1.00),s:Otiocerus_wolfei(1.00)	+	k:Animalia,p:Arthropoda,c:Insecta,o:Hemiptera,f:Derbidae,g:Otiocerus,s:Otiocerus_wolfei
0a0015665d20651d6e3319d44be51aa3	k:Animalia(1.00),p:Arthropoda(1.00),c:Insecta(1.00),o:Lepidoptera(1.00),f:Drepanidae(1.00),g:Drepana(1.00),s:Drepana_arcuata(1.00)	+	k:Animalia,p:Arthropoda,c:Insecta,o:Lepidoptera,f:Drepanidae,g:Drepana,s:Drepana_arcuata
0a485671a39cc1072a2346fe75d9e543	k:Animalia(1.00),p:Arthropoda(1.00),c:Insecta(1.00),o:Coleoptera(1.00),f:Elateridae(1.00),g:Melanotus(1.00),s:Melanotus_similis(1.00)	+	k:Animalia,p:Arthropoda,c:Insecta,o:Coleoptera,f:Elateridae,g:Melanotus,s:Melanotus_similis
0a02f6ef13a82eb33ad3bb1a5e65032e	k:Animalia(1.00),p:Arthropoda(1.00),c:Insecta(1.00),o:Lepidoptera(1.00),f:Coleophoridae(1.00),g:Coleophora(1.00),s:Coleophora_persimplexella(0.75)	+	k:Animalia,p:Arthropoda,c:Insecta,o:Lepidoptera,f:Coleophoridae,g:Coleophora
0a17e5aab8c1e6e9b4ecd643962234d0	k:Animalia(1.00),p:Arthropoda(1.00),c:Insecta(1.00),o:Diptera(1.00),f:Chironomidae(1.00)	+	k:Animalia,p:Arthropoda,c:Insecta,o:Diptera,f:Chironomidae
0a2ca38a4a02ab3806950c79c7b03d05	k:Animalia(1.00),p:Arthropoda(1.00),c:Insecta(1.00),o:Diptera(0.98),f:Limoniidae(0.98),g:Erioptera(0.98)	+	k:Animalia,p:Arthropoda,c:Insecta,o:Diptera,f:Limoniidae,g:Erioptera
0a4638e94826c413e1a513af5c2f2c13	k:Animalia(1.00),p:Arthropoda(1.00),c:Insecta(0.97),o:Coleoptera(0.40),f:Carabidae(0.14),g:Bembidion(0.10),s:Bembidion_femoratum(0.10)	+	k:Animalia,p:Arthropoda,c:Insecta
0a0ebb5aedfd57b158579503f7457b6b	k:Animalia(1.00),p:Arthropoda(1.00),c:Insecta(1.00),o:Lepidoptera(1.00),f:Gelechiidae(0.82),g:Filatima(0.79),s:Filatima_abactella(0.79)	+	k:Animalia,p:Arthropoda,c:Insecta,o:Lepidoptera
0a17291df217391819217021091a4fb6	k:Animalia(1.00),p:Arthropoda(1.00),c:Insecta(1.00),o:Lepidoptera(1.00),f:Tortricidae(1.00),g:Gretchena(0.91)	+	k:Animalia,p:Arthropoda,c:Insecta,o:Lepidoptera,f:Tortricidae,g:Gretchena
0a9c13c7600c33cffae63b9ebe3f5194	k:Animalia(1.00),p:Arthropoda(1.00),c:Arachnida(1.00),o:Trombidiformes(1.00),f:Limnesiidae(1.00),g:Limnesia(1.00)	+	k:Animalia,p:Arthropoda,c:Arachnida,o:Trombidiformes,f:Limnesiidae,g:Limnesia
0ab116804904c3db73db94234132e5c5	k:Animalia(1.00),p:Arthropoda(1.00),c:Insecta(1.00),o:Coleoptera(1.00),f:Scarabaeidae(1.00),g:Phyllophaga(1.00),s:Phyllophaga_crenulata(1.00)	+	k:Animalia,p:Arthropoda,c:Insecta,o:Coleoptera,f:Scarabaeidae,g:Phyllophaga,s:Phyllophaga_crenulata
0a2b07f1dc612075b527f9c74e95ca74	k:Animalia(1.00),p:Arthropoda(1.00),c:Insecta(1.00),o:Lepidoptera(1.00),f:Tortricidae(1.00),g:Epinotia(1.00),s:Ambiguous_taxa(1.00)	+	k:Animalia,p:Arthropoda,c:Insecta,o:Lepidoptera,f:Tortricidae,g:Epinotia,s:Ambiguous_taxa
0a9bf4e3b5b52f9457efc1a93b252e94	k:Animalia(1.00),p:Arthropoda(1.00),c:Insecta(0.98),o:Hymenoptera(0.53),f:Braconidae(0.17),g:Cotesia(0.04),s:Cotesia_Whitfield05(0.01)	+	k:Animalia,p:Arthropoda,c:Insecta
0a6f1988aeb6cc071096a33862c03bd8	k:Animalia(1.00),p:Arthropoda(1.00),c:Insecta(1.00),o:Diptera(1.00),f:Cecidomyiidae(1.00)	+	k:Animalia,p:Arthropoda,c:Insecta,o:Diptera,f:Cecidomyiidae
0a86f30bd3bddf9b321fdda6ec507a6a	k:Animalia(1.00),p:Arthropoda(1.00),c:Insecta(1.00),o:Coleoptera(0.64),f:Scarabaeidae(0.54),g:Labarrus(0.54),s:Labarrus_cincticulus(0.54)	+	k:Animalia,p:Arthropoda,c:Insecta
0a930ee3e5833075348efef14e707e11	k:Animalia(1.00),p:Arthropoda(1.00),c:Insecta(1.00),o:Coleoptera(1.00),f:Elateridae(1.00),g:Melanotus(1.00),s:Melanotus_similis(0.97)	+	k:Animalia,p:Arthropoda,c:Insecta,o:Coleoptera,f:Elateridae,g:Melanotus,s:Melanotus_similis
0aa0f2652f13abefcc1c8ebc3dafe21c	k:Animalia(1.00),p:Arthropoda(1.00),c:Insecta(0.96),o:Diptera(0.87),f:Tachinidae(0.02),g:Voria(0.02),s:Voria_ruralis(0.02)	+	k:Animalia,p:Arthropoda,c:Insecta
0ad2f92feb91e9fd8d62f5f7d6d2b23f	k:Animalia(1.00),p:Arthropoda(1.00),c:Arachnida(1.00),o:Trombidiformes(1.00),f:Unionicolidae(1.00),g:Neumania(1.00)	+	k:Animalia,p:Arthropoda,c:Arachnida,o:Trombidiformes,f:Unionicolidae,g:Neumania
0adbfbd44205e845bbcc3f9f4f4fc419
0aa88e78f8f7aead2beb0983e5887a7e	k:Animalia(1.00),p:Arthropoda(1.00),c:Insecta(1.00),o:Coleoptera(0.14),f:Carabidae(0.13),g:Plochionus(0.02),s:Plochionus_timidus(0.02)	+	k:Animalia,p:Arthropoda,c:Insecta
0a8979f792c8cee369d71868145b4ee6	k:Animalia(1.00),p:Arthropoda(1.00),c:Insecta(1.00),o:Lepidoptera(1.00),f:Crambidae(0.01),g:Eoophyla(0.01),s:Eoophyla_simplicialis(0.01)	+	k:Animalia,p:Arthropoda,c:Insecta,o:Lepidoptera
0abf0873d98fb34574de16346eb18937	k:Animalia(1.00),p:Arthropoda(1.00),c:Arachnida(0.58),o:Trombidiformes(0.58),f:Scutacaridae(0.50)	+	k:Animalia,p:Arthropoda
0a5ed036fbe1bf3290a18e42f83b5527	k:Animalia(1.00),p:Arthropoda(1.00),c:Insecta(1.00),o:Diptera(1.00),f:Limoniidae(1.00),g:Epiphragma(1.00),s:Epiphragma_fasciapenne(0.98)	+	k:Animalia,p:Arthropoda,c:Insecta,o:Diptera,f:Limoniidae,g:Epiphragma,s:Epiphragma_fasciapenne
0a4a980425ef6db94a4cdb26e97e2d64	k:Animalia(1.00),p:Arthropoda(1.00),c:Insecta(1.00),o:Lepidoptera(1.00),f:Cosmopterigidae(0.02),g:Hyposmocoma(0.02),s:Hyposmocoma_sp._31_WPH-2014(0.02)	+	k:Animalia,p:Arthropoda,c:Insecta,o:Lepidoptera
0ac8148787885200e51fe4b65e5155d0	k:Animalia(1.00),p:Arthropoda(1.00),c:Insecta(1.00),o:Diptera(0.97),f:Tipulidae(0.88),g:Tipula(0.82),s:Tipula_magnicauda(0.06)	+	k:Animalia,p:Arthropoda,c:Insecta,o:Diptera
0a5384aa258b37048677e9efe9e42b83	k:Animalia(1.00),p:Arthropoda(1.00),c:Insecta(1.00),o:Lepidoptera(1.00),f:Erebidae(0.96),g:Spargaloma(0.89),s:Spargaloma_sexpunctata(0.89)	+	k:Animalia,p:Arthropoda,c:Insecta,o:Lepidoptera,f:Erebidae
0aa0431d060de5468a95218bd908ce8a	k:Animalia(1.00),p:Arthropoda(1.00),c:Insecta(1.00),o:Lepidoptera(0.64),f:Noctuidae(0.03),g:Nephelodes(0.03)	+	k:Animalia,p:Arthropoda,c:Insecta
0ab1dcde91e8ea2d68f5dbf0946511ae	k:Animalia(1.00),p:Arthropoda(1.00),c:Insecta(1.00),o:Diptera(1.00),f:Tipulidae(1.00),g:Tipula(0.98),s:Ambiguous_taxa(0.82)	+	k:Animalia,p:Arthropoda,c:Insecta,o:Diptera,f:Tipulidae,g:Tipula
0ab2127a95100462082ff168c90e7105	k:Animalia(1.00),p:Arthropoda(1.00),c:Insecta(1.00),o:Diptera(1.00),f:Pediciidae(1.00)	+	k:Animalia,p:Arthropoda,c:Insecta,o:Diptera,f:Pediciidae
0ac9d56fdccf35cb146d2636d96f52de	k:Animalia(1.00),p:Arthropoda(1.00),c:Insecta(0.99),o:Diptera(0.24),f:Syrphidae(0.04),g:Orthonevra(0.01),s:Orthonevra_nobilis(0.01)	+	k:Animalia,p:Arthropoda,c:Insecta
0aea53d23fb719be799ff33f458bb929	k:Animalia(1.00),p:Arthropoda(1.00),c:Insecta(1.00),o:Diptera(1.00),f:Simuliidae(1.00),g:Prosimulium(1.00),s:Prosimulium_arvum(1.00)	+	k:Animalia,p:Arthropoda,c:Insecta,o:Diptera,f:Simuliidae,g:Prosimulium,s:Prosimulium_arvum
0b2126795cd631220feb50d29745e65f
0ac7ba1e22fdc47c0750b583cf20bfee	k:Animalia(1.00),p:Arthropoda(1.00),c:Insecta(1.00),o:Lepidoptera(1.00),f:Tortricidae(1.00),g:Eucosma(1.00),s:Eucosma_parmatana(0.91)	+	k:Animalia,p:Arthropoda,c:Insecta,o:Lepidoptera,f:Tortricidae,g:Eucosma,s:Eucosma_parmatana
0afcb0b5b27f0579de3909c861bec547	k:Animalia(1.00),p:Arthropoda(1.00),c:Arachnida(1.00),o:Araneae(1.00),f:Lycosidae(1.00),g:Pirata(0.99),s:Pirata_piraticus(0.99)	+	k:Animalia,p:Arthropoda,c:Arachnida,o:Araneae,f:Lycosidae,g:Pirata,s:Pirata_piraticus
0aa29b4058585824ae310e905a153f3b	k:Animalia(1.00),p:Arthropoda(1.00),c:Insecta(1.00),o:Lepidoptera(1.00),f:Tortricidae(0.99),g:Acleris(0.99),s:Acleris_youngana(0.89)	+	k:Animalia,p:Arthropoda,c:Insecta,o:Lepidoptera,f:Tortricidae,g:Acleris
0aad8c776bdfe34b6d1af505f5aed1e8	k:Animalia(1.00),p:Arthropoda(1.00),c:Insecta(1.00),o:Lepidoptera(1.00),f:Gelechiidae(0.98),g:Gnorimoschema(0.98),s:Gnorimoschema_jocelynae(0.96)	+	k:Animalia,p:Arthropoda,c:Insecta,o:Lepidoptera,f:Gelechiidae,g:Gnorimoschema,s:Gnorimoschema_jocelynae
0ad1b4146f967e187131012d1993a20d	k:Animalia(1.00),p:Arthropoda(1.00),c:Insecta(1.00),o:Diptera(0.91),f:Limoniidae(0.64),g:Helius(0.64),s:Helius_flavipes(0.63)	+	k:Animalia,p:Arthropoda,c:Insecta,o:Diptera
0b07c6c4a294bc57d1778986dc9d408a	k:Animalia(1.00),p:Arthropoda(1.00),c:Insecta(1.00),o:Coleoptera(0.92),f:Scarabaeidae(0.90),g:Serica(0.90),s:Serica_intermixta(0.34)	+	k:Animalia,p:Arthropoda,c:Insecta,o:Coleoptera,f:Scarabaeidae,g:Serica
0b0995ad01a99a3e8cf2ca1a5582da1f	k:Animalia(1.00),p:Arthropoda(1.00),c:Insecta(1.00),o:Diptera(1.00),f:Chironomidae(1.00),g:Tanytarsus(1.00)	+	k:Animalia,p:Arthropoda,c:Insecta,o:Diptera,f:Chironomidae,g:Tanytarsus
0aee7d939130d8c3bc6ed8864e264802	k:Animalia(1.00),p:Arthropoda(1.00),c:Insecta(1.00),o:Diptera(0.97),f:Psychodidae(0.85),g:Psychoda(0.63),s:Psychoda_phalaenoides(0.41)	+	k:Animalia,p:Arthropoda,c:Insecta,o:Diptera
0b5acf0f3654e0db37de90f1437e75f1	k:Animalia(1.00),p:Arthropoda(1.00),c:Collembola(1.00),o:Entomobryomorpha(1.00),f:Entomobryidae(1.00)	+	k:Animalia,p:Arthropoda,c:Collembola,o:Entomobryomorpha,f:Entomobryidae
0b0a9ff6d2626b6d912a03485f2548b0	k:Animalia(1.00),p:Arthropoda(1.00),c:Insecta(1.00),o:Coleoptera(1.00),f:Brentidae(1.00),g:Arrhenodes(1.00),s:Arrhenodes_minutus(1.00)	+	k:Animalia,p:Arthropoda,c:Insecta,o:Coleoptera,f:Brentidae,g:Arrhenodes,s:Arrhenodes_minutus
0b34e7883ce426349b1c738a63cda18d	k:Animalia(1.00),p:Arthropoda(1.00),c:Insecta(1.00),o:Hemiptera(1.00),f:Cicadellidae(1.00),g:Gyponana(1.00),s:Gyponana_cacumina(0.21)	+	k:Animalia,p:Arthropoda,c:Insecta,o:Hemiptera,f:Cicadellidae,g:Gyponana
0b75f41fcefdae33fc20c8cae6cbda97	k:Animalia(1.00),p:Arthropoda(1.00),c:Insecta(1.00),o:Coleoptera(0.85),f:Scarabaeidae(0.82),g:Phyllophaga(0.82),s:Phyllophaga_subtonsa(0.10)	+	k:Animalia,p:Arthropoda,c:Insecta
0b72a8267b38126e0015d055cd6b066e	k:Animalia(1.00),p:Arthropoda(1.00),c:Insecta(0.99),o:Lepidoptera(0.15),f:Nymphalidae(0.04),g:Kallima(0.03),s:Kallima_inachus(0.03)	+	k:Animalia,p:Arthropoda,c:Insecta
0b5392954df610312a878471a894f8b0	k:Animalia(1.00),p:Arthropoda(1.00),c:Insecta(1.00),o:Coleoptera(1.00),f:Elateridae(1.00),g:Athous(0.99),s:Athous_brightwelli(0.99)	+	k:Animalia,p:Arthropoda,c:Insecta,o:Coleoptera,f:Elateridae,g:Athous,s:Athous_brightwelli
0b0564a9b8877dc61e3d1d2116a1d31c	k:Animalia(1.00),p:Arthropoda(1.00),c:Insecta(1.00),o:Diptera(1.00),f:Chironomidae(1.00)	+	k:Animalia,p:Arthropoda,c:Insecta,o:Diptera,f:Chironomidae
0b17ce4502ca2ba4c4840a47164af09e	k:Animalia(1.00),p:Arthropoda(1.00),c:Insecta(1.00),o:Diptera(1.00),f:Chironomidae(1.00)	+	k:Animalia,p:Arthropoda,c:Insecta,o:Diptera,f:Chironomidae
0b70207e6da64a4ac0b6d63153392ce7	k:Animalia(1.00),p:Arthropoda(1.00),c:Insecta(1.00),o:Coleoptera(1.00),f:Elateridae(1.00),g:Athous(1.00),s:Athous_brightwelli(1.00)	+	k:Animalia,p:Arthropoda,c:Insecta,o:Coleoptera,f:Elateridae,g:Athous,s:Athous_brightwelli
0b227b36267271be95145e70b54789e4	k:Animalia(1.00),p:Arthropoda(1.00),c:Insecta(1.00),o:Coleoptera(0.95),f:Pyrochroidae(0.92),g:Dendroides(0.92),s:Dendroides_canadensis(0.89)	+	k:Animalia,p:Arthropoda,c:Insecta,o:Coleoptera,f:Pyrochroidae,g:Dendroides
0b680aea4aedd082dd7e7f9a7770af66	k:Animalia(1.00),p:Arthropoda(1.00),c:Insecta(1.00),o:Coleoptera(1.00),f:Hydrophilidae(1.00),g:Hydrophilus(1.00),s:Hydrophilus_ovatus(1.00)	+	k:Animalia,p:Arthropoda,c:Insecta,o:Coleoptera,f:Hydrophilidae,g:Hydrophilus,s:Hydrophilus_ovatus
0b1d012129e3e69af91032829f5c5c12	k:Animalia(1.00),p:Arthropoda(1.00),c:Insecta(1.00),o:Lepidoptera(1.00),f:Tortricidae(1.00),g:Acleris(1.00),s:Acleris_semipurpurana(1.00)	+	k:Animalia,p:Arthropoda,c:Insecta,o:Lepidoptera,f:Tortricidae,g:Acleris,s:Acleris_semipurpurana
0b6025b68c0b83927b0d93853ac87f2a	k:Animalia(1.00),p:Arthropoda(1.00),c:Insecta(1.00),o:Diptera(1.00),f:Chaoboridae(1.00)	+	k:Animalia,p:Arthropoda,c:Insecta,o:Diptera,f:Chaoboridae
0b8254e50417241daf239328707d18e0
0b5ee61a35ce1eb049501bce5e02b6e7	k:Animalia(1.00),p:Arthropoda(1.00),c:Insecta(1.00),o:Diptera(1.00),f:Chironomidae(1.00)	+	k:Animalia,p:Arthropoda,c:Insecta,o:Diptera,f:Chironomidae
0b8e480fa8309c80e87b7557a953091b
0b84db8f0a7b31043fc1e043958eb611	k:Animalia(1.00),p:Arthropoda(1.00),c:Arachnida(0.13),o:Araneae(0.07),f:Theridiidae(0.03),g:Anelosimus(0.01),s:Anelosimus_ata(0.01)	+	k:Animalia,p:Arthropoda
0b4482aec37d805434b5cdcbcac6d702	k:Animalia(1.00),p:Arthropoda(1.00),c:Insecta(1.00),o:Trichoptera(0.97),f:Limnephilidae(0.82),g:Drusus(0.03),s:Drusus_chrysotus(0.03)	+	k:Animalia,p:Arthropoda,c:Insecta,o:Trichoptera
0b34d80cd8871cdcd5758a4215bf7942	k:Animalia(1.00),p:Arthropoda(1.00),c:Insecta(1.00),o:Megaloptera(1.00),f:Corydalidae(1.00),g:Chauliodes(1.00),s:Chauliodes_pectinicornis(1.00)	+	k:Animalia,p:Arthropoda,c:Insecta,o:Megaloptera,f:Corydalidae,g:Chauliodes,s:Chauliodes_pectinicornis
0b2bfa5875601996b68be3f66ab8dacd	k:Animalia(1.00),p:Arthropoda(1.00),c:Insecta(1.00),o:Diptera(1.00),f:Lauxaniidae(1.00),g:Poecilolycia(1.00),s:Poecilolycia_aspinosa(1.00)	+	k:Animalia,p:Arthropoda,c:Insecta,o:Diptera,f:Lauxaniidae,g:Poecilolycia,s:Poecilolycia_aspinosa
0b1e8ff8af33feecf30552bf242e7aa7	k:Animalia(1.00),p:Arthropoda(1.00),c:Insecta(1.00),o:Lepidoptera(1.00),f:Coleophoridae(0.99),g:Coleophora(0.99),s:Ambiguous_taxa(0.22)	+	k:Animalia,p:Arthropoda,c:Insecta,o:Lepidoptera,f:Coleophoridae,g:Coleophora
0b7af639111230ef5e6c77d94e773072	k:Animalia(1.00),p:Arthropoda(1.00),c:Insecta(1.00),o:Hemiptera(1.00),f:Miridae(1.00),g:Phytocoris(1.00),s:Ambiguous_taxa(0.96)	+	k:Animalia,p:Arthropoda,c:Insecta,o:Hemiptera,f:Miridae,g:Phytocoris,s:Ambiguous_taxa
0b16608b11bc3d271918c19973a04476	k:Animalia(1.00),p:Arthropoda(1.00),c:Insecta(1.00),o:Lepidoptera(1.00),f:Geometridae(0.13),g:Mesedra(0.03)	+	k:Animalia,p:Arthropoda,c:Insecta,o:Lepidoptera
0b93511dd03b28d812484bf014c03082	k:Animalia(1.00),p:Arthropoda(1.00),c:Insecta(1.00),o:Coleoptera(1.00),f:Scarabaeidae(0.99),g:Phyllophaga(0.99),s:Phyllophaga_forsteri(0.04)	+	k:Animalia,p:Arthropoda,c:Insecta,o:Coleoptera,f:Scarabaeidae,g:Phyllophaga
0b6c5bb4632c1769296874226d6c42da	k:Animalia(1.00),p:Arthropoda(1.00),c:Insecta(1.00),o:Trichoptera(1.00),f:Phryganeidae(1.00),g:Agrypnia(1.00),s:Agrypnia_vestita(1.00)	+	k:Animalia,p:Arthropoda,c:Insecta,o:Trichoptera,f:Phryganeidae,g:Agrypnia,s:Agrypnia_vestita
0b7bbb39123aa2e3aa52345536cd3167	k:Animalia(1.00),p:Arthropoda(1.00),c:Insecta(1.00),o:Coleoptera(0.65),f:Melyridae(0.15),g:Attalus(0.07),s:Attalus_pallifrons(0.07)	+	k:Animalia,p:Arthropoda,c:Insecta
0bd15b5908c08764637531cc0549d21f	k:Animalia(1.00),p:Arthropoda(1.00),c:Insecta(1.00),o:Coleoptera(1.00),f:Scarabaeidae(1.00),g:Phyllophaga(1.00),s:Phyllophaga_hirsuta(0.89)	+	k:Animalia,p:Arthropoda,c:Insecta,o:Coleoptera,f:Scarabaeidae,g:Phyllophaga
0b7023d1799799bf2d615da42370d88b	k:Animalia(1.00),p:Arthropoda(1.00),c:Insecta(1.00),o:Diptera(1.00),f:Cecidomyiidae(1.00)	+	k:Animalia,p:Arthropoda,c:Insecta,o:Diptera,f:Cecidomyiidae
0b9c2db241a0934ed3665a97fe3d6cae	k:Animalia(1.00),p:Arthropoda(1.00),c:Insecta(1.00),o:Megaloptera(0.98),f:Corydalidae(0.98),g:Chauliodes(0.98),s:Chauliodes_rastricornis(0.98)	+	k:Animalia,p:Arthropoda,c:Insecta,o:Megaloptera,f:Corydalidae,g:Chauliodes,s:Chauliodes_rastricornis
0ba2511b8d299418de273030b4cd44c0	k:Animalia(1.00),p:Arthropoda(1.00),c:Insecta(1.00),o:Coleoptera(0.94),f:Lucanidae(0.82),g:Macrodorcas(0.41),s:Macrodorcas_striatipennis(0.41)	+	k:Animalia,p:Arthropoda,c:Insecta,o:Coleoptera
0b91f8d14bb5795a461331cbf38d5cfa	k:Animalia(1.00),p:Arthropoda(1.00),c:Insecta(1.00),o:Diptera(1.00),f:Chironomidae(1.00),g:Procladius(1.00)	+	k:Animalia,p:Arthropoda,c:Insecta,o:Diptera,f:Chironomidae,g:Procladius
0b7e45e841909a82fb1288a4f1cb33ae	k:Animalia(1.00),p:Arthropoda(1.00),c:Insecta(1.00),o:Diptera(1.00),f:Culicidae(1.00),g:Ambiguous_taxa(1.00),s:Ambiguous_taxa(1.00)	+	k:Animalia,p:Arthropoda,c:Insecta,o:Diptera,f:Culicidae,g:Ambiguous_taxa,s:Ambiguous_taxa
0bcfbafa95a9903da42688bf4e2a5c68	k:Animalia(1.00),p:Arthropoda(1.00),c:Insecta(1.00),o:Ephemeroptera(1.00),f:Caenidae(1.00),g:Caenis(1.00)	+	k:Animalia,p:Arthropoda,c:Insecta,o:Ephemeroptera,f:Caenidae,g:Caenis
0b899e717dd8ec934579139e1d952ade	k:Animalia(1.00),p:Arthropoda(1.00),c:Insecta(1.00),o:Coleoptera(0.93),f:Scarabaeidae(0.93),g:Exomala(0.73),s:Exomala_pallidipennis(0.45)	+	k:Animalia,p:Arthropoda,c:Insecta,o:Coleoptera,f:Scarabaeidae
0bd3724111a0a8dcd304cfb1516782e3	k:Animalia(1.00),p:Arthropoda(1.00),c:Insecta(1.00),o:Coleoptera(1.00),f:Hydrophilidae(1.00),g:Hydrochara(1.00),s:Hydrochara_obtusata(1.00)	+	k:Animalia,p:Arthropoda,c:Insecta,o:Coleoptera,f:Hydrophilidae,g:Hydrochara,s:Hydrochara_obtusata
0b9b12da327b7b5f38776d484468b69c	k:Animalia(1.00),p:Arthropoda(1.00),c:Insecta(1.00),o:Coleoptera(0.89),f:Pyrochroidae(0.84),g:Dendroides(0.84),s:Dendroides_canadensis(0.84)	+	k:Animalia,p:Arthropoda,c:Insecta
0babac440d7b8626d575da968cfbd187	k:Animalia(1.00),p:Arthropoda(1.00),c:Insecta(1.00),o:Diptera(0.37),f:Chironomidae(0.19),g:Tanytarsus(0.03),s:Tanytarsus_herrmanni(0.02)	+	k:Animalia,p:Arthropoda,c:Insecta
0ba0f4213982226c22cd280b0b5e87b8	k:Animalia(1.00),p:Arthropoda(1.00),c:Insecta(1.00),o:Coleoptera(0.91),f:Pyrochroidae(0.88),g:Dendroides(0.88),s:Dendroides_canadensis(0.87)	+	k:Animalia,p:Arthropoda,c:Insecta,o:Coleoptera
0bb64283957e498be2b9cd8fa3d18c95	k:Animalia(1.00),p:Arthropoda(1.00),c:Insecta(1.00),o:Coleoptera(0.98),f:Pyrochroidae(0.98),g:Dendroides(0.98),s:Dendroides_canadensis(0.95)	+	k:Animalia,p:Arthropoda,c:Insecta,o:Coleoptera,f:Pyrochroidae,g:Dendroides,s:Dendroides_canadensis
0b9436da593478b19b79092cc87f6cd4	k:Animalia(1.00),p:Arthropoda(1.00),c:Insecta(1.00),o:Diptera(1.00),f:Chaoboridae(1.00),g:Chaoborus(1.00),s:Chaoborus_punctipennis(1.00)	+	k:Animalia,p:Arthropoda,c:Insecta,o:Diptera,f:Chaoboridae,g:Chaoborus,s:Chaoborus_punctipennis
0c04102c3198780d129067a2d7ac3e8c	k:Animalia(1.00),p:Arthropoda(1.00),c:Insecta(1.00),o:Coleoptera(0.98),f:Scarabaeidae(0.98),g:Phyllophaga(0.98),s:Phyllophaga_hirsuta(0.50)	+	k:Animalia,p:Arthropoda,c:Insecta,o:Coleoptera,f:Scarabaeidae,g:Phyllophaga
0b9243a2aa9773a13fe9b16a8247b5e8	k:Animalia(1.00),p:Arthropoda(1.00),c:Insecta(1.00),o:Lepidoptera(1.00),f:Erebidae(0.99),g:Hyphantria(0.99),s:Hyphantria_cunea(0.99)	+	k:Animalia,p:Arthropoda,c:Insecta,o:Lepidoptera,f:Erebidae,g:Hyphantria,s:Hyphantria_cunea
0bed70dc3aa89b66e4b787a9188729cf	k:Animalia(1.00),p:Arthropoda(1.00),c:Insecta(1.00),o:Diptera(1.00),f:Chironomidae(1.00),g:Rheotanytarsus(1.00)	+	k:Animalia,p:Arthropoda,c:Insecta,o:Diptera,f:Chironomidae,g:Rheotanytarsus
0bf9b28fe70208d332cdbcab55421893	k:Animalia(1.00),p:Arthropoda(1.00),c:Insecta(1.00),o:Megaloptera(1.00),f:Corydalidae(1.00),g:Chauliodes(1.00),s:Chauliodes_pectinicornis(1.00)	+	k:Animalia,p:Arthropoda,c:Insecta,o:Megaloptera,f:Corydalidae,g:Chauliodes,s:Chauliodes_pectinicornis
0c6afd454df689bde831d9075ac223ed
0baab0867ac55162daddeb409ad7611b	k:Animalia(1.00),p:Arthropoda(1.00),c:Insecta(1.00),o:Coleoptera(1.00),f:Carabidae(1.00),g:Chlaenius(1.00),s:Chlaenius_sericeus(0.93)	+	k:Animalia,p:Arthropoda,c:Insecta,o:Coleoptera,f:Carabidae,g:Chlaenius,s:Chlaenius_sericeus
0c0fd96c4f1874b7461e9e17d16f599c	k:Animalia(1.00),p:Arthropoda(1.00),c:Insecta(1.00),o:Psocodea(1.00),f:Psocidae(1.00),g:Metylophorus(1.00),s:Metylophorus_novaescotiae(1.00)	+	k:Animalia,p:Arthropoda,c:Insecta,o:Psocodea,f:Psocidae,g:Metylophorus,s:Metylophorus_novaescotiae
0c01068bfc1fff78387d3c0d2e54a3b0	k:Animalia(1.00),p:Arthropoda(1.00),c:Insecta(1.00),o:Coleoptera(1.00),f:Elateridae(1.00),g:Melanotus(1.00)	+	k:Animalia,p:Arthropoda,c:Insecta,o:Coleoptera,f:Elateridae,g:Melanotus
0c389e8e6ac0f2ce2a15176e19df4f64	k:Animalia(1.00),p:Arthropoda(1.00),c:Insecta(1.00),o:Hymenoptera(1.00),f:Formicidae(1.00),g:Ambiguous_taxa(0.75),s:Ambiguous_taxa(0.78)	+	k:Animalia,p:Arthropoda,c:Insecta,o:Hymenoptera,f:Formicidae
0bd5f2bb495a4be8efce68e54f86f3c0	k:Animalia(1.00),p:Arthropoda(1.00),c:Insecta(1.00),o:Lepidoptera(1.00),f:Tortricidae(0.95),g:Phtheochroa(0.68)	+	k:Animalia,p:Arthropoda,c:Insecta,o:Lepidoptera,f:Tortricidae
0bf5510e4d1a5babe3e723a722701547	k:Animalia(1.00),p:Arthropoda(1.00),c:Insecta(1.00),o:Coleoptera(0.75),f:Pyrochroidae(0.67),g:Dendroides(0.66),s:Dendroides_canadensis(0.60)	+	k:Animalia,p:Arthropoda,c:Insecta
0c489793ac7c59ac03d1ba1ad0f5d4e4	k:Animalia(1.00),p:Arthropoda(1.00),c:Insecta(0.92),o:Lepidoptera(0.48),f:Hepialidae(0.01),g:Aepytus(0.01),s:Aepytus_guarani(0.01)	+	k:Animalia,p:Arthropoda,c:Insecta
0bec844d3ff5751e6b89e24824c70398	k:Animalia(1.00),p:Arthropoda(1.00),c:Insecta(1.00),o:Lepidoptera(1.00),f:Erebidae(1.00),g:Caenurgina(1.00),s:Caenurgina_crassiuscula(1.00)	+	k:Animalia,p:Arthropoda,c:Insecta,o:Lepidoptera,f:Erebidae,g:Caenurgina,s:Caenurgina_crassiuscula
0c75a47615806a9616ef34cef5cc85f7	k:Animalia(1.00),p:Arthropoda(1.00),c:Insecta(1.00),o:Coleoptera(0.99),f:Scarabaeidae(0.99),g:Phyllophaga(0.99),s:Phyllophaga_ilicis(0.08)	+	k:Animalia,p:Arthropoda,c:Insecta,o:Coleoptera,f:Scarabaeidae,g:Phyllophaga
0be3d9cb1686113027e17cde0366c03b	k:Animalia(1.00),p:Arthropoda(1.00),c:Insecta(1.00),o:Lepidoptera(1.00),f:Crambidae(1.00),g:Elophila(1.00),s:Elophila_obliteralis(1.00)	+	k:Animalia,p:Arthropoda,c:Insecta,o:Lepidoptera,f:Crambidae,g:Elophila,s:Elophila_obliteralis
0c04a95515899c242fa8ea723b7f46d6	k:Animalia(1.00),p:Arthropoda(1.00),c:Insecta(1.00),o:Megaloptera(0.58),f:Corydalidae(0.58),g:Chauliodes(0.58),s:Chauliodes_pectinicornis(0.58)	+	k:Animalia,p:Arthropoda,c:Insecta
0c5ab18b86038e2882c917587b8bb508	k:Animalia(1.00),p:Arthropoda(1.00),c:Insecta(0.98),o:Hymenoptera(0.72),f:Halictidae(0.01)	+	k:Animalia,p:Arthropoda,c:Insecta
0cb359ebd980c45dc280c802da4a5609
0bfa7567ba51c6f70fafb0695ca58818	k:Animalia(1.00),p:Arthropoda(1.00),c:Insecta(1.00),o:Diptera(1.00),f:Ambiguous_taxa(1.00),g:Ambiguous_taxa(1.00),s:Ambiguous_taxa(1.00)	+	k:Animalia,p:Arthropoda,c:Insecta,o:Diptera,f:Ambiguous_taxa,g:Ambiguous_taxa,s:Ambiguous_taxa
0c25cafdbe2c09220e5fadedb53b602f	k:Animalia(1.00),p:Arthropoda(1.00),c:Insecta(1.00),o:Diptera(1.00),f:Chironomidae(1.00),g:Pseudochironomus(0.95)	+	k:Animalia,p:Arthropoda,c:Insecta,o:Diptera,f:Chironomidae,g:Pseudochironomus
0c7693ff73e95485282d0de296301577	k:Animalia(1.00),p:Arthropoda(1.00),c:Insecta(1.00),o:Coleoptera(1.00),f:Elateridae(1.00),g:Melanotus(1.00),s:Melanotus_similis(1.00)	+	k:Animalia,p:Arthropoda,c:Insecta,o:Coleoptera,f:Elateridae,g:Melanotus,s:Melanotus_similis
0c1f8ece69f340fc2ec7aec84bc5b0e0	k:Animalia(1.00),p:Arthropoda(1.00),c:Insecta(1.00),o:Trichoptera(1.00),f:Philopotamidae(1.00),g:Wormaldia(1.00),s:Wormaldia_moesta(1.00)	+	k:Animalia,p:Arthropoda,c:Insecta,o:Trichoptera,f:Philopotamidae,g:Wormaldia,s:Wormaldia_moesta
0c629a8930cf1bbc484da1fd09165a68	k:Animalia(1.00),p:Arthropoda(1.00),c:Insecta(1.00),o:Ephemeroptera(1.00),f:Caenidae(1.00),g:Caenis(1.00)	+	k:Animalia,p:Arthropoda,c:Insecta,o:Ephemeroptera,f:Caenidae,g:Caenis
0cc3134730e2dcc11461a8d087d0006f	k:Animalia(1.00),p:Arthropoda(1.00),c:Insecta(1.00),o:Coleoptera(0.52),f:Pyrochroidae(0.42),g:Dendroides(0.42),s:Dendroides_canadensis(0.40)	+	k:Animalia,p:Arthropoda,c:Insecta
0c9a22c60e68a005aaad46c161e401d8	k:Animalia(1.00),p:Arthropoda(1.00),c:Insecta(1.00),o:Hemiptera(1.00),f:Aphididae(1.00),g:Aphis(1.00)	+	k:Animalia,p:Arthropoda,c:Insecta,o:Hemiptera,f:Aphididae,g:Aphis
0cc4d43a9577cb0f3562208764469ade	k:Animalia(1.00),p:Arthropoda(1.00),c:Insecta(1.00),o:Coleoptera(0.95),f:Scarabaeidae(0.94),g:Phyllophaga(0.94),s:Phyllophaga_spreta(0.15)	+	k:Animalia,p:Arthropoda,c:Insecta,o:Coleoptera,f:Scarabaeidae,g:Phyllophaga
0c518b9a267d2d01f09d4df6dfeb7d68	k:Animalia(1.00),p:Arthropoda(1.00),c:Insecta(1.00),o:Diptera(1.00),f:Culicidae(1.00),g:Culiseta(1.00),s:Culiseta_morsitans(1.00)	+	k:Animalia,p:Arthropoda,c:Insecta,o:Diptera,f:Culicidae,g:Culiseta,s:Culiseta_morsitans
0c174b2fe75a2ebab9719718e60503a8	k:Animalia(1.00),p:Arthropoda(1.00),c:Insecta(0.99),o:Lepidoptera(0.99),f:Notodontidae(0.30),g:Hemiceras(0.30),s:Hemiceras_Chacon53(0.02)	+	k:Animalia,p:Arthropoda,c:Insecta,o:Lepidoptera
0c430b290d183586b50c1d687dc9936c	k:Animalia(1.00),p:Arthropoda(1.00),c:Insecta(1.00),o:Diptera(1.00),f:Tipulidae(1.00),g:Tipula(1.00),s:Tipula_tephrocephala(0.67)	+	k:Animalia,p:Arthropoda,c:Insecta,o:Diptera,f:Tipulidae,g:Tipula
0ce0d428ac77aac9837612649e3568c0	k:Animalia(1.00),p:Arthropoda(1.00),c:Arachnida(1.00),o:Mesostigmata(1.00),f:Macrochelidae(1.00),g:Macrocheles(1.00)	+	k:Animalia,p:Arthropoda,c:Arachnida,o:Mesostigmata,f:Macrochelidae,g:Macrocheles
0cee61d806b18984f3737ebc18f553c0	k:Animalia(1.00),p:Arthropoda(1.00),c:Arachnida(0.32),o:Araneae(0.25),f:Araneidae(0.11),g:Clitaetra(0.01),s:Clitaetra_irenae(0.01)	+	k:Animalia,p:Arthropoda
0c8c8d4f0608e9e898bb6bf33208679f	k:Animalia(1.00),p:Arthropoda(1.00),c:Insecta(1.00),o:Trichoptera(1.00),f:Leptoceridae(1.00),g:Triaenodes(1.00)	+	k:Animalia,p:Arthropoda,c:Insecta,o:Trichoptera,f:Leptoceridae,g:Triaenodes
0ce745201b847a107e3c491788f99256	k:Animalia(1.00),p:Arthropoda(1.00),c:Insecta(1.00),o:Psocodea(1.00),f:Psocidae(1.00),g:Metylophorus(1.00),s:Metylophorus_novaescotiae(1.00)	+	k:Animalia,p:Arthropoda,c:Insecta,o:Psocodea,f:Psocidae,g:Metylophorus,s:Metylophorus_novaescotiae
0c2a0a159e0622aa2e2e562cad9db7de	k:Animalia(1.00),p:Arthropoda(1.00),c:Insecta(1.00),o:Lepidoptera(1.00),f:Noctuidae(0.90),g:Amphipyra(0.90),s:Amphipyra_pyramidoides(0.90)	+	k:Animalia,p:Arthropoda,c:Insecta,o:Lepidoptera,f:Noctuidae,g:Amphipyra,s:Amphipyra_pyramidoides
0cd5f22a1fc51f0ab3c288a2bc815a8c	k:Animalia(1.00),p:Arthropoda(1.00),c:Insecta(1.00),o:Coleoptera(0.84),f:Elateridae(0.82),g:Hemicrepidius(0.82),s:Hemicrepidius_memnonius(0.81)	+	k:Animalia,p:Arthropoda,c:Insecta
0cf38f621c352a625964973dc2b4c5d6	k:Animalia(1.00),p:Arthropoda(1.00),c:Insecta(1.00),o:Coleoptera(0.97),f:Scarabaeidae(0.97),g:Diplotaxis(0.85),s:Diplotaxis_tristis(0.85)	+	k:Animalia,p:Arthropoda,c:Insecta,o:Coleoptera,f:Scarabaeidae
0cde6f05bdbb3016b85ab9498d6659ad	k:Animalia(1.00),p:Arthropoda(1.00),c:Insecta(1.00),o:Hymenoptera(1.00),f:Ichneumonidae(1.00),g:Ophion(1.00)	+	k:Animalia,p:Arthropoda,c:Insecta,o:Hymenoptera,f:Ichneumonidae,g:Ophion
0c4f44ce0caa2d30d0a3105d66406ae4	k:Animalia(1.00),p:Arthropoda(1.00),c:Insecta(1.00),o:Lepidoptera(1.00),f:Coleophoridae(0.99),g:Coleophora(0.99),s:Coleophora_duplicis_group(0.92)	+	k:Animalia,p:Arthropoda,c:Insecta,o:Lepidoptera,f:Coleophoridae,g:Coleophora,s:Coleophora_duplicis_group
0cf2c47dbd95ce06577731b72a810c57	k:Animalia(1.00),p:Arthropoda(1.00),c:Insecta(1.00),o:Trichoptera(1.00),f:Hydropsychidae(1.00),g:Cheumatopsyche(1.00)	+	k:Animalia,p:Arthropoda,c:Insecta,o:Trichoptera,f:Hydropsychidae,g:Cheumatopsyche
0d405e804b8e341604ec25a83d2206da	k:Animalia(1.00),p:Arthropoda(1.00),c:Insecta(1.00),o:Coleoptera(1.00),f:Scarabaeidae(1.00),g:Phyllophaga(1.00),s:Phyllophaga_hirsuta(0.97)	+	k:Animalia,p:Arthropoda,c:Insecta,o:Coleoptera,f:Scarabaeidae,g:Phyllophaga,s:Phyllophaga_hirsuta
0c7f9091130b814ab0d9597cb619a8e3	k:Animalia(1.00),p:Arthropoda(1.00),c:Insecta(1.00),o:Lepidoptera(1.00),f:Crambidae(1.00),g:Elophila(1.00),s:Elophila_obliteralis(1.00)	+	k:Animalia,p:Arthropoda,c:Insecta,o:Lepidoptera,f:Crambidae,g:Elophila,s:Elophila_obliteralis
0d2733e79d046a7a313d4c5e9935bb14	k:Animalia(1.00),p:Arthropoda(1.00),c:Insecta(1.00),o:Coleoptera(1.00),f:Scarabaeidae(0.93),g:Diplotaxis(0.71),s:Diplotaxis_brevicollis(0.11)	+	k:Animalia,p:Arthropoda,c:Insecta,o:Coleoptera,f:Scarabaeidae
0c8c954a24f9d0c2e118e44fc17393dc	k:Animalia(1.00),p:Arthropoda(1.00),c:Insecta(1.00),o:Lepidoptera(1.00),f:Depressariidae(0.93),g:Nites(0.93),s:Nites_ostryella(0.69)	+	k:Animalia,p:Arthropoda,c:Insecta,o:Lepidoptera,f:Depressariidae,g:Nites
0cb326065a22cb74368611f68aabbe88	k:Animalia(1.00),p:Arthropoda(1.00),c:Insecta(1.00),o:Diptera(1.00),f:Cecidomyiidae(1.00)	+	k:Animalia,p:Arthropoda,c:Insecta,o:Diptera,f:Cecidomyiidae
0d3edc3ef9923fa614b40ffd69762ba4	k:Animalia(1.00),p:Arthropoda(1.00),c:Insecta(1.00),o:Coleoptera(1.00),f:Tenebrionidae(1.00),g:Isomira(1.00)	+	k:Animalia,p:Arthropoda,c:Insecta,o:Coleoptera,f:Tenebrionidae,g:Isomira
0d48df11b7a5debff6cbd44f7078b6c7	k:Animalia(1.00),p:Arthropoda(1.00),c:Insecta(0.77),o:Orthoptera(0.26),f:Acrididae(0.23),g:Myrmeleotettix(0.01),s:Myrmeleotettix_antennatus(0.01)	+	k:Animalia,p:Arthropoda
0d3be50e6f7bd9cf6fb5bd373d53c9fc	k:Animalia(1.00),p:Arthropoda(1.00),c:Insecta(1.00),o:Hemiptera(1.00),f:Cicadellidae(1.00),g:Gyponana(1.00),s:Gyponana_salsa(0.05)	+	k:Animalia,p:Arthropoda,c:Insecta,o:Hemiptera,f:Cicadellidae,g:Gyponana
0cde47979170724a1cdf4dba3e323a5e	k:Animalia(1.00),p:Arthropoda(1.00),c:Insecta(1.00),o:Diptera(1.00),f:Chironomidae(1.00)	+	k:Animalia,p:Arthropoda,c:Insecta,o:Diptera,f:Chironomidae
0cc3bd06c3a23ed7db7e08cf2eb37530	k:Animalia(1.00),p:Arthropoda(1.00),c:Insecta(1.00),o:Coleoptera(1.00),f:Pyrochroidae(1.00),g:Dendroides(1.00),s:Dendroides_canadensis(1.00)	+	k:Animalia,p:Arthropoda,c:Insecta,o:Coleoptera,f:Pyrochroidae,g:Dendroides,s:Dendroides_canadensis
0d1187694e0eb739eeea2464e7adc075	k:Animalia(1.00),p:Arthropoda(1.00),c:Insecta(1.00),o:Ephemeroptera(1.00),f:Caenidae(1.00),g:Caenis(1.00)	+	k:Animalia,p:Arthropoda,c:Insecta,o:Ephemeroptera,f:Caenidae,g:Caenis
0d3a5bb366031b78d05135d5ef1a2a3f	k:Animalia(1.00),p:Arthropoda(1.00),c:Insecta(1.00),o:Coleoptera(1.00),f:Scarabaeidae(1.00),g:Phyllophaga(1.00),s:Phyllophaga_hirticula(1.00)	+	k:Animalia,p:Arthropoda,c:Insecta,o:Coleoptera,f:Scarabaeidae,g:Phyllophaga,s:Phyllophaga_hirticula
0cfae83fe9ba8b2bd90e363f69ea08f2	k:Animalia(1.00),p:Arthropoda(1.00),c:Insecta(1.00),o:Coleoptera(0.76),f:Pyrochroidae(0.69),g:Dendroides(0.69),s:Dendroides_canadensis(0.61)	+	k:Animalia,p:Arthropoda,c:Insecta
0cc150eae794f13aa80a249e64f93f50	k:Animalia(1.00),p:Arthropoda(1.00),c:Insecta(1.00),o:Lepidoptera(1.00),f:Gelechiidae(0.91),g:Carpatolechia(0.91),s:Carpatolechia_fugitivella(0.91)	+	k:Animalia,p:Arthropoda,c:Insecta,o:Lepidoptera,f:Gelechiidae,g:Carpatolechia,s:Carpatolechia_fugitivella
0d22d617bb7474e2da269b742aa73f7f	k:Animalia(1.00),p:Arthropoda(1.00),c:Insecta(1.00),o:Diptera(1.00),f:Chironomidae(1.00)	+	k:Animalia,p:Arthropoda,c:Insecta,o:Diptera,f:Chironomidae
0cf36b9813a1774654e4b9844d014940	k:Animalia(1.00),p:Arthropoda(1.00),c:Insecta(1.00),o:Lepidoptera(0.50),f:Limacodidae(0.04),g:Parasa(0.01),s:Parasa_albipuncta(0.01)	+	k:Animalia,p:Arthropoda,c:Insecta
0d4b7533d9154d64d82a8dcf10096b0b	k:Animalia(1.00),p:Arthropoda(1.00),c:Insecta(1.00),o:Diptera(1.00),f:Limoniidae(1.00)	+	k:Animalia,p:Arthropoda,c:Insecta,o:Diptera,f:Limoniidae
0d265bb47ba592669388eced786851e9	k:Animalia(1.00),p:Arthropoda(1.00),c:Insecta(1.00),o:Hymenoptera(1.00),f:Ichneumonidae(1.00),g:Enicospilus(0.97)	+	k:Animalia,p:Arthropoda,c:Insecta,o:Hymenoptera,f:Ichneumonidae,g:Enicospilus
0d00a91077c1b9d4372f9e2f26de8034	k:Animalia(1.00),p:Arthropoda(1.00),c:Insecta(1.00),o:Lepidoptera(1.00),f:Tortricidae(0.93),g:Argyrotaenia(0.92),s:Ambiguous_taxa(0.87)	+	k:Animalia,p:Arthropoda,c:Insecta,o:Lepidoptera,f:Tortricidae,g:Argyrotaenia
0d0748be3ed7485019f76f4c6e8b2d54	k:Animalia(1.00),p:Arthropoda(1.00),c:Insecta(1.00),o:Diptera(1.00),f:Culicidae(1.00),g:Aedes(0.87)	+	k:Animalia,p:Arthropoda,c:Insecta,o:Diptera,f:Culicidae
0d704f2f16f87b8add9f8ee57335cf17	k:Animalia(1.00),p:Arthropoda(1.00),c:Insecta(1.00),o:Coleoptera(1.00),f:Elateridae(1.00),g:Hemicrepidius(1.00),s:Hemicrepidius_brevicollis(1.00)	+	k:Animalia,p:Arthropoda,c:Insecta,o:Coleoptera,f:Elateridae,g:Hemicrepidius,s:Hemicrepidius_brevicollis
0d0ce8fb4688046a72caeb31983f3d73	k:Animalia(1.00),p:Arthropoda(1.00),c:Insecta(1.00),o:Diptera(0.99),f:Tipulidae(0.85),g:Tipula(0.80),s:Tipula_noveboracensis(0.79)	+	k:Animalia,p:Arthropoda,c:Insecta,o:Diptera
0d03cc7ec4f6744b06ff903b1db3b661	k:Animalia(1.00),p:Arthropoda(1.00),c:Insecta(1.00),o:Lepidoptera(1.00),f:Limacodidae(1.00),g:Tortricidia(1.00),s:Tortricidia_flexuosa(0.94)	+	k:Animalia,p:Arthropoda,c:Insecta,o:Lepidoptera,f:Limacodidae,g:Tortricidia,s:Tortricidia_flexuosa
0d6cc8ee7ddd7af9bf22eb60a8dcd0c6	k:Animalia(1.00),p:Arthropoda(1.00),c:Insecta(1.00),o:Psocodea(1.00),f:Psocidae(1.00),g:Metylophorus(1.00),s:Metylophorus_novaescotiae(1.00)	+	k:Animalia,p:Arthropoda,c:Insecta,o:Psocodea,f:Psocidae,g:Metylophorus,s:Metylophorus_novaescotiae
0d5a2e817cbb49f8ad26001553ea71f8	k:Animalia(1.00),p:Arthropoda(1.00),c:Insecta(1.00),o:Hemiptera(1.00),f:Miridae(1.00),g:Phytocoris(1.00),s:Phytocoris_conspurcatus(1.00)	+	k:Animalia,p:Arthropoda,c:Insecta,o:Hemiptera,f:Miridae,g:Phytocoris,s:Phytocoris_conspurcatus
0d4dc3b5b230b342d72ee56ae72710e4	k:Animalia(1.00),p:Arthropoda(1.00),c:Insecta(1.00),o:Hymenoptera(0.97),f:Xyelidae(0.97),g:Xyela(0.96)	+	k:Animalia,p:Arthropoda,c:Insecta,o:Hymenoptera,f:Xyelidae,g:Xyela
0d7f91d1bb8648f65161919888ef8d3e	k:Animalia(1.00),p:Arthropoda(1.00),c:Insecta(0.99),o:Coleoptera(0.73),f:Pyrochroidae(0.64),g:Dendroides(0.64),s:Dendroides_canadensis(0.62)	+	k:Animalia,p:Arthropoda,c:Insecta
0d7dfb14eb07bca2ea4b598b194ee2d6	k:Animalia(1.00),p:Arthropoda(1.00),c:Insecta(1.00),o:Coleoptera(0.93),f:Pyrochroidae(0.93),g:Dendroides(0.93),s:Dendroides_canadensis(0.93)	+	k:Animalia,p:Arthropoda,c:Insecta,o:Coleoptera,f:Pyrochroidae,g:Dendroides,s:Dendroides_canadensis
0d497cbcf2707fca7f681fee4e5cd354	k:Animalia(1.00),p:Arthropoda(1.00),c:Insecta(1.00),o:Diptera(1.00),f:Tipulidae(1.00),g:Nephrotoma(1.00),s:Nephrotoma_alterna(1.00)	+	k:Animalia,p:Arthropoda,c:Insecta,o:Diptera,f:Tipulidae,g:Nephrotoma,s:Nephrotoma_alterna
0dd58ccfe00604d8b7e1508c10d0c78e	k:Animalia(1.00),p:Arthropoda(1.00),c:Insecta(0.99),o:Coleoptera(0.89),f:Scarabaeidae(0.88),g:Phyllophaga(0.88),s:Phyllophaga_ilicis(0.34)	+	k:Animalia,p:Arthropoda,c:Insecta
0d92f32d763666c94cedca2217af0543	k:Animalia(1.00),p:Arthropoda(1.00),c:Arachnida(1.00),o:Trombidiformes(1.00),f:Tydeidae(1.00)	+	k:Animalia,p:Arthropoda,c:Arachnida,o:Trombidiformes,f:Tydeidae
0d6d37fa638c852cf852eec926026db0	k:Animalia(1.00),p:Arthropoda(1.00),c:Insecta(1.00),o:Diptera(1.00),f:Tipulidae(1.00),g:Tipula(1.00)	+	k:Animalia,p:Arthropoda,c:Insecta,o:Diptera,f:Tipulidae,g:Tipula
0d4ad1ef448e92f2d2639fca0edd8032	k:Animalia(1.00),p:Arthropoda(1.00),c:Insecta(1.00),o:Diptera(1.00),f:Limoniidae(0.98),g:Pseudolimnophila(0.98),s:Pseudolimnophila_luteipennis(0.91)	+	k:Animalia,p:Arthropoda,c:Insecta,o:Diptera,f:Limoniidae,g:Pseudolimnophila,s:Pseudolimnophila_luteipennis
0d62a8c9da7cc05c7c87519c68691d52	k:Animalia(1.00),p:Arthropoda(1.00),c:Insecta(0.96),o:Coleoptera(0.10),f:Carabidae(0.04)	+	k:Animalia,p:Arthropoda,c:Insecta
0dcd75eea1296c121812808e010de39a	k:Animalia(1.00),p:Arthropoda(1.00),c:Insecta(0.89),o:Hymenoptera(0.28),f:Cynipidae(0.02),g:Andricus(0.01),s:Andricus_curvator(0.01)	+	k:Animalia,p:Arthropoda
0dce30710a75cb6c0ffac451be915b72	k:Animalia(1.00),p:Arthropoda(1.00),c:Insecta(0.91),o:Hymenoptera(0.66),f:Braconidae(0.23),g:Dinotrema(0.01)	+	k:Animalia,p:Arthropoda,c:Insecta
0d8c8e91596b1e76b560de83e71e4980	k:Animalia(1.00),p:Arthropoda(1.00),c:Insecta(0.98),o:Coleoptera(0.30),f:Pyrochroidae(0.21),g:Neopyrochroa(0.12),s:Neopyrochroa_femoralis(0.12)	+	k:Animalia,p:Arthropoda,c:Insecta
0d745929713e3dedb6662d13e3335c04	k:Animalia(1.00),p:Arthropoda(1.00),c:Insecta(1.00),o:Lepidoptera(1.00),f:Erebidae(0.53)	+	k:Animalia,p:Arthropoda,c:Insecta,o:Lepidoptera
0d8bc9e4b19c0b56ad83ed7417023a9a	k:Animalia(1.00),p:Arthropoda(1.00),c:Insecta(1.00),o:Diptera(1.00),f:Chironomidae(1.00),g:Tanytarsus(0.97),s:Tanytarsus_mendax(0.97)	+	k:Animalia,p:Arthropoda,c:Insecta,o:Diptera,f:Chironomidae,g:Tanytarsus,s:Tanytarsus_mendax
0d4b5d872bc8c9ee7c93e059810e42a5	k:Animalia(1.00),p:Arthropoda(1.00),c:Insecta(1.00),o:Lepidoptera(0.95),f:Depressariidae(0.73),g:Machimia(0.71),s:Machimia_tentoriferella(0.71)	+	k:Animalia,p:Arthropoda,c:Insecta,o:Lepidoptera
0d6257d94ec6029c18272b9f2ea74955	k:Animalia(1.00),p:Arthropoda(1.00),c:Insecta(1.00),o:Diptera(1.00),f:Limoniidae(0.91),g:Helius(0.91),s:Helius_flavipes(0.91)	+	k:Animalia,p:Arthropoda,c:Insecta,o:Diptera,f:Limoniidae,g:Helius,s:Helius_flavipes
0d8d8a21f8134745790f7208d67ea4fc	k:Animalia(1.00),p:Arthropoda(1.00),c:Insecta(1.00),o:Coleoptera(0.94),f:Pyrochroidae(0.94),g:Dendroides(0.94),s:Dendroides_canadensis(0.94)	+	k:Animalia,p:Arthropoda,c:Insecta,o:Coleoptera,f:Pyrochroidae,g:Dendroides,s:Dendroides_canadensis
0df6507a4322a9a8fa7d54318225fb8b	k:Animalia(1.00),p:Arthropoda(1.00),c:Insecta(1.00),o:Ephemeroptera(1.00),f:Heptageniidae(1.00),g:Maccaffertium(1.00),s:Maccaffertium_mediopunctatum(1.00)	+	k:Animalia,p:Arthropoda,c:Insecta,o:Ephemeroptera,f:Heptageniidae,g:Maccaffertium,s:Maccaffertium_mediopunctatum
0dc529cb1d29a2a98b07128b5a02c076	k:Animalia(1.00),p:Arthropoda(1.00),c:Insecta(1.00),o:Megaloptera(1.00),f:Corydalidae(1.00),g:Chauliodes(1.00),s:Chauliodes_pectinicornis(1.00)	+	k:Animalia,p:Arthropoda,c:Insecta,o:Megaloptera,f:Corydalidae,g:Chauliodes,s:Chauliodes_pectinicornis
0df5f4daef791c152423fd5328e25295	k:Animalia(1.00),p:Arthropoda(1.00),c:Insecta(1.00),o:Coleoptera(1.00),f:Scarabaeidae(1.00),g:Phyllophaga(1.00),s:Phyllophaga_hirsuta(0.94)	+	k:Animalia,p:Arthropoda,c:Insecta,o:Coleoptera,f:Scarabaeidae,g:Phyllophaga,s:Phyllophaga_hirsuta
0dbdbc966a90685d30ad9ce73a9eb8c5	k:Animalia(1.00),p:Arthropoda(1.00),c:Insecta(1.00),o:Lepidoptera(0.25),f:Erebidae(0.03),g:Pterhemia(0.03),s:Pterhemia_excissa(0.03)	+	k:Animalia,p:Arthropoda,c:Insecta
0d77da47a6c7cd79076f1a73a41191cb	k:Animalia(1.00),p:Arthropoda(1.00),c:Insecta(1.00),o:Lepidoptera(1.00),f:Tortricidae(1.00),g:Gypsonoma(1.00),s:Ambiguous_taxa(0.58)	+	k:Animalia,p:Arthropoda,c:Insecta,o:Lepidoptera,f:Tortricidae,g:Gypsonoma
0d914aecd99c01895c69dea100a14ecf	k:Animalia(1.00),p:Arthropoda(1.00),c:Insecta(1.00),o:Megaloptera(1.00),f:Corydalidae(1.00),g:Chauliodes(1.00),s:Chauliodes_pectinicornis(0.99)	+	k:Animalia,p:Arthropoda,c:Insecta,o:Megaloptera,f:Corydalidae,g:Chauliodes,s:Chauliodes_pectinicornis
0da63e54dd3a5299123bd2c06ef5d0d7	k:Animalia(1.00),p:Arthropoda(1.00),c:Insecta(1.00),o:Coleoptera(0.91),f:Pyrochroidae(0.91),g:Dendroides(0.91),s:Dendroides_canadensis(0.87)	+	k:Animalia,p:Arthropoda,c:Insecta,o:Coleoptera,f:Pyrochroidae,g:Dendroides
0d88231feffc492015e72b6bef5aa413	k:Animalia(1.00),p:Arthropoda(1.00),c:Insecta(1.00),o:Lepidoptera(1.00),f:Geometridae(0.23),g:Nemoria(0.23),s:Nemoria_zygotaria(0.23)	+	k:Animalia,p:Arthropoda,c:Insecta,o:Lepidoptera
0dfd00bdb5fc0d741235f2922c75864b	k:Animalia(1.00),p:Arthropoda(1.00),c:Insecta(1.00),o:Coleoptera(0.99),f:Scarabaeidae(0.99),g:Phyllophaga(0.99),s:Phyllophaga_hirticula(0.03)	+	k:Animalia,p:Arthropoda,c:Insecta,o:Coleoptera,f:Scarabaeidae,g:Phyllophaga
0dd7984648bfdc6e6e539b4f71ca82b5	k:Animalia(1.00),p:Arthropoda(1.00),c:Insecta(1.00),o:Diptera(1.00),f:Chironomidae(1.00)	+	k:Animalia,p:Arthropoda,c:Insecta,o:Diptera,f:Chironomidae
0dff1531e429a75ddaf64c02dbb113e1	k:Animalia(1.00),p:Arthropoda(1.00),c:Insecta(0.93),o:Lepidoptera(0.28),f:Nymphalidae(0.14),g:Erebia(0.01),s:Erebia_eriphyle(0.01)	+	k:Animalia,p:Arthropoda,c:Insecta
0df09d557db0d0729bb36cbbf8e36ba4	k:Animalia(1.00),p:Arthropoda(1.00),c:Collembola(1.00),o:Entomobryomorpha(1.00),f:Entomobryidae(1.00),g:Ambiguous_taxa(0.85),s:Ambiguous_taxa(0.85)	+	k:Animalia,p:Arthropoda,c:Collembola,o:Entomobryomorpha,f:Entomobryidae
0e1aa4c9cc26dcab086d78a71af20d90	k:Animalia(1.00),p:Arthropoda(1.00),c:Insecta(0.98),o:Coleoptera(0.89),f:Scarabaeidae(0.89),g:Phyllophaga(0.88),s:Phyllophaga_hirticula(0.12)	+	k:Animalia,p:Arthropoda,c:Insecta
0e07b617f791962e6c07c5e06dd4939a	k:Animalia(1.00),p:Arthropoda(1.00),c:Insecta(1.00),o:Trichoptera(1.00),f:Hydropsychidae(1.00),g:Cheumatopsyche(1.00),s:Cheumatopsyche_sp._MLS(0.51)	+	k:Animalia,p:Arthropoda,c:Insecta,o:Trichoptera,f:Hydropsychidae,g:Cheumatopsyche
0e0dd94a1e2554f1bb8c7082de13027e	k:Animalia(1.00),p:Arthropoda(1.00),c:Insecta(1.00),o:Ephemeroptera(1.00),f:Heptageniidae(1.00),g:Leucrocuta(1.00),s:Leucrocuta_aphrodite(0.49)	+	k:Animalia,p:Arthropoda,c:Insecta,o:Ephemeroptera,f:Heptageniidae,g:Leucrocuta
0de2fae5fa155d55d8c0d2bc1d7a1e47	k:Animalia(1.00),p:Arthropoda(1.00),c:Insecta(1.00),o:Coleoptera(1.00),f:Carabidae(1.00),g:Ambiguous_taxa(0.93),s:Ambiguous_taxa(0.93)	+	k:Animalia,p:Arthropoda,c:Insecta,o:Coleoptera,f:Carabidae,g:Ambiguous_taxa,s:Ambiguous_taxa
0e0771d310cfe1ac63d7fef9d53573e1	k:Animalia(1.00),p:Arthropoda(1.00),c:Insecta(1.00),o:Diptera(0.97),f:Limoniidae(0.83),g:Cheilotrichia(0.80),s:Cheilotrichia_stigmatica(0.80)	+	k:Animalia,p:Arthropoda,c:Insecta,o:Diptera
0de79af4b7cc15000cb569a42c8c2759	k:Animalia(1.00),p:Arthropoda(1.00),c:Insecta(1.00),o:Diptera(1.00),f:Chironomidae(1.00),g:Micropsectra(1.00)	+	k:Animalia,p:Arthropoda,c:Insecta,o:Diptera,f:Chironomidae,g:Micropsectra
0df1b91ef5d7b77457c5025ab1e8b5ae	k:Animalia(1.00),p:Arthropoda(1.00),c:Insecta(1.00),o:Coleoptera(1.00),f:Dytiscidae(1.00),g:Ilybius(1.00),s:Ambiguous_taxa(1.00)	+	k:Animalia,p:Arthropoda,c:Insecta,o:Coleoptera,f:Dytiscidae,g:Ilybius,s:Ambiguous_taxa
0e3d968bcc65087a37b1baed73c09702	k:Animalia(1.00),p:Arthropoda(1.00),c:Insecta(0.98),o:Hemiptera(0.81),f:Miridae(0.80),g:Lygus(0.48),s:Ambiguous_taxa(0.05)	+	k:Animalia,p:Arthropoda,c:Insecta
0df67a96a2df5ebff18201549927796e	k:Animalia(1.00),p:Arthropoda(1.00),c:Insecta(0.99),o:Diptera(0.89),f:Chironomidae(0.73)	+	k:Animalia,p:Arthropoda,c:Insecta
0e0ba058d83c03b1428d3740b1997142	k:Animalia(1.00),p:Arthropoda(1.00),c:Insecta(0.98),o:Diptera(0.91),f:Tabanidae(0.49),g:Tabanus(0.13),s:Tabanus_dorsifer(0.04)	+	k:Animalia,p:Arthropoda,c:Insecta,o:Diptera
0dd973427794c21f6ad239d4c664a190	k:Animalia(1.00),p:Arthropoda(1.00),c:Insecta(1.00),o:Lepidoptera(1.00),f:Tortricidae(0.97),g:Olethreutes(0.89)	+	k:Animalia,p:Arthropoda,c:Insecta,o:Lepidoptera,f:Tortricidae
0e59bd5c4df4d0213cf37130137b414a	k:Animalia(1.00),p:Arthropoda(1.00),c:Insecta(1.00),o:Coleoptera(1.00),f:Scarabaeidae(1.00),g:Phyllophaga(1.00),s:Phyllophaga_hirsuta(0.98)	+	k:Animalia,p:Arthropoda,c:Insecta,o:Coleoptera,f:Scarabaeidae,g:Phyllophaga,s:Phyllophaga_hirsuta
0e2dd09b5c68758dcee2035fd9a23178	k:Animalia(1.00),p:Arthropoda(1.00),c:Insecta(1.00),o:Coleoptera(1.00),f:Scarabaeidae(1.00),g:Phyllophaga(1.00),s:Phyllophaga_crenulata(1.00)	+	k:Animalia,p:Arthropoda,c:Insecta,o:Coleoptera,f:Scarabaeidae,g:Phyllophaga,s:Phyllophaga_crenulata
0e1d0354e33281e15262e261e2a3410b	k:Animalia(1.00),p:Arthropoda(1.00),c:Insecta(1.00),o:Hymenoptera(1.00),f:Ichneumonidae(1.00),g:Ambiguous_taxa(0.99)	+	k:Animalia,p:Arthropoda,c:Insecta,o:Hymenoptera,f:Ichneumonidae,g:Ambiguous_taxa
0e57eb69473ae13080125f77559b4ffc	k:Animalia(1.00),p:Arthropoda(1.00),c:Insecta(1.00),o:Coleoptera(1.00),f:Elateridae(1.00),g:Cardiophorus(1.00),s:Cardiophorus_convexus(1.00)	+	k:Animalia,p:Arthropoda,c:Insecta,o:Coleoptera,f:Elateridae,g:Cardiophorus,s:Cardiophorus_convexus
0df358ead7eafe261c43497364bbeb1b	k:Animalia(1.00),p:Arthropoda(1.00),c:Insecta(1.00),o:Lepidoptera(0.99),f:Stathmopodidae(0.02),g:Stathmopoda(0.02),s:Stathmopoda_sp._AAG3464(0.02)	+	k:Animalia,p:Arthropoda,c:Insecta,o:Lepidoptera
0df8b65264b46866a3782928187ddcef	k:Animalia(1.00),p:Arthropoda(1.00),c:Insecta(1.00),o:Lepidoptera(0.99),f:Erebidae(0.11),g:Bastilla(0.01),s:Bastilla_hamatilis(0.01)	+	k:Animalia,p:Arthropoda,c:Insecta,o:Lepidoptera
0e0ae81fbab3782bcaab779089560602	k:Animalia(1.00),p:Arthropoda(1.00),c:Insecta(1.00),o:Diptera(1.00),f:Chironomidae(0.98)	+	k:Animalia,p:Arthropoda,c:Insecta,o:Diptera,f:Chironomidae
0e87089571e623f21fc415d788336cc7	k:Animalia(1.00),p:Arthropoda(1.00),c:Insecta(0.92),o:Hymenoptera(0.75),f:Formicidae(0.11),g:Cephalotes(0.04),s:Cephalotes_biguttatus(0.04)	+	k:Animalia,p:Arthropoda,c:Insecta
0e252f84b1cf6ec22c2599289cf80d4d	k:Animalia(1.00),p:Arthropoda(1.00),c:Insecta(1.00),o:Trichoptera(0.97),f:Leptoceridae(0.97),g:Oecetis(0.97),s:Oecetis_avara(0.97)	+	k:Animalia,p:Arthropoda,c:Insecta,o:Trichoptera,f:Leptoceridae,g:Oecetis,s:Oecetis_avara
0e300f60b4a9e18ec5f9e24986b366b7	k:Animalia(1.00),p:Arthropoda(1.00),c:Insecta(1.00),o:Diptera(1.00),f:Chironomidae(1.00),g:Ablabesmyia(1.00),s:Ablabesmyia_americana(1.00)	+	k:Animalia,p:Arthropoda,c:Insecta,o:Diptera,f:Chironomidae,g:Ablabesmyia,s:Ablabesmyia_americana
0e9470adf5803e9cb7158194d11263c9	k:Animalia(1.00),p:Arthropoda(1.00),c:Insecta(0.57),o:Lepidoptera(0.21),f:Nymphalidae(0.06),g:Bicyclus(0.01),s:Bicyclus_amieti(0.01)	+	k:Animalia,p:Arthropoda
0e3b41e848324b340ea3d72e7dcee9ab	k:Animalia(1.00),p:Arthropoda(1.00),c:Insecta(1.00),o:Diptera(0.99),f:Mycetophilidae(0.98)	+	k:Animalia,p:Arthropoda,c:Insecta,o:Diptera,f:Mycetophilidae
0e38bf8976fceb1cf4e286ae9f23eeb6	k:Animalia(1.00),p:Arthropoda(1.00),c:Insecta(1.00),o:Diptera(1.00),f:Chaoboridae(1.00),g:Chaoborus(1.00),s:Chaoborus_punctipennis(1.00)	+	k:Animalia,p:Arthropoda,c:Insecta,o:Diptera,f:Chaoboridae,g:Chaoborus,s:Chaoborus_punctipennis
0e884adc83ed88ee0a8f038753d062bf	k:Animalia(1.00),p:Arthropoda(1.00),c:Insecta(1.00),o:Coleoptera(1.00),f:Byrrhidae(1.00),g:Simplocaria(1.00),s:Simplocaria_semistriata(1.00)	+	k:Animalia,p:Arthropoda,c:Insecta,o:Coleoptera,f:Byrrhidae,g:Simplocaria,s:Simplocaria_semistriata
0e7053199cce715b0cfee92bdd5e921b	k:Animalia(1.00),p:Arthropoda(1.00),c:Insecta(1.00),o:Coleoptera(0.27),f:Carabidae(0.26),g:Patrobus(0.25),s:Patrobus_longicornis(0.25)	+	k:Animalia,p:Arthropoda,c:Insecta
0e22e32cabb3615f4fe8b595d0d6f44c	k:Animalia(1.00),p:Arthropoda(1.00),c:Insecta(1.00),o:Lepidoptera(1.00),f:Noctuidae(1.00),g:Agrotis(1.00),s:Agrotis_ipsilon(1.00)	+	k:Animalia,p:Arthropoda,c:Insecta,o:Lepidoptera,f:Noctuidae,g:Agrotis,s:Agrotis_ipsilon
0e6cd70194506ddae38b763a84640447	k:Animalia(1.00),p:Arthropoda(1.00),c:Arachnida(1.00),o:Trombidiformes(1.00),f:Scutacaridae(0.98)	+	k:Animalia,p:Arthropoda,c:Arachnida,o:Trombidiformes,f:Scutacaridae
0e68541f7c5604e138c7e5299d0bed9d	k:Animalia(1.00),p:Arthropoda(1.00),c:Insecta(1.00),o:Diptera(1.00),f:Chironomidae(1.00),g:Tanytarsus(0.95)	+	k:Animalia,p:Arthropoda,c:Insecta,o:Diptera,f:Chironomidae,g:Tanytarsus
0e8117193387733de8805892639775bf	k:Animalia(1.00),p:Arthropoda(1.00),c:Insecta(1.00),o:Hymenoptera(1.00),f:Vespidae(1.00),g:Polistes(1.00),s:Ambiguous_taxa(1.00)	+	k:Animalia,p:Arthropoda,c:Insecta,o:Hymenoptera,f:Vespidae,g:Polistes,s:Ambiguous_taxa
0e5b47fffaf3b7423aa8212c4170fad9	k:Animalia(1.00),p:Arthropoda(1.00),c:Insecta(1.00),o:Megaloptera(1.00),f:Sialidae(1.00),g:Sialis(1.00),s:Ambiguous_taxa(0.59)	+	k:Animalia,p:Arthropoda,c:Insecta,o:Megaloptera,f:Sialidae,g:Sialis
0e8a2841677f7cf3b03b7893396caecd	k:Animalia(1.00),p:Arthropoda(1.00),c:Arachnida(1.00),o:Araneae(1.00),f:Tetragnathidae(1.00),g:Tetragnatha(1.00),s:Tetragnatha_shoshone(1.00)	+	k:Animalia,p:Arthropoda,c:Arachnida,o:Araneae,f:Tetragnathidae,g:Tetragnatha,s:Tetragnatha_shoshone
0e4c4e1272964ba9df93cc8b9e8f57bf	k:Animalia(1.00),p:Arthropoda(1.00),c:Insecta(1.00),o:Diptera(1.00),f:Chaoboridae(1.00),g:Chaoborus(1.00),s:Chaoborus_punctipennis(1.00)	+	k:Animalia,p:Arthropoda,c:Insecta,o:Diptera,f:Chaoboridae,g:Chaoborus,s:Chaoborus_punctipennis
0e65dac5c9c6042d3a5e04c408a17d22	k:Animalia(1.00),p:Arthropoda(1.00),c:Insecta(1.00),o:Lepidoptera(0.72),f:Hesperiidae(0.01),g:Sodalia(0.01),s:Sodalia_coler(0.01)	+	k:Animalia,p:Arthropoda,c:Insecta
0e991f343814ec3f490c5715cb32b0aa	k:Animalia(1.00),p:Arthropoda(1.00),c:Insecta(1.00),o:Coleoptera(0.98),f:Scarabaeidae(0.97),g:Phyllophaga(0.96)	+	k:Animalia,p:Arthropoda,c:Insecta,o:Coleoptera,f:Scarabaeidae,g:Phyllophaga
0e5feac8d159d968949d3b2dd7bafe1a	k:Animalia(1.00),p:Arthropoda(1.00),c:Insecta(1.00),o:Diptera(1.00),f:Chironomidae(1.00)	+	k:Animalia,p:Arthropoda,c:Insecta,o:Diptera,f:Chironomidae
0e60b9d13dbd8da25a8f82bae4af0ce2	k:Animalia(1.00),p:Arthropoda(1.00),c:Insecta(1.00),o:Diptera(0.95),f:Lonchaeidae(0.08)	+	k:Animalia,p:Arthropoda,c:Insecta,o:Diptera
0ed10562892f90f05068072e04ba81ee	k:Animalia(1.00),p:Arthropoda(1.00),c:Insecta(1.00),o:Coleoptera(1.00),f:Scarabaeidae(1.00),g:Phyllophaga(1.00),s:Phyllophaga_hirsuta(0.99)	+	k:Animalia,p:Arthropoda,c:Insecta,o:Coleoptera,f:Scarabaeidae,g:Phyllophaga,s:Phyllophaga_hirsuta
0e970491fa77a77bb44a67068e911931	k:Animalia(1.00),p:Arthropoda(1.00),c:Insecta(1.00),o:Hymenoptera(1.00),f:Vespidae(1.00),g:Polistes(1.00),s:Polistes_aurifer(0.61)	+	k:Animalia,p:Arthropoda,c:Insecta,o:Hymenoptera,f:Vespidae,g:Polistes
0e9725b709820c929ad948aa4dacde14	k:Animalia(1.00),p:Arthropoda(1.00),c:Insecta(1.00),o:Coleoptera(1.00),f:Elateridae(1.00),g:Melanotus(1.00),s:Melanotus_hyslopi(1.00)	+	k:Animalia,p:Arthropoda,c:Insecta,o:Coleoptera,f:Elateridae,g:Melanotus,s:Melanotus_hyslopi
0e8a333299742c2870abd2bb0251c285	k:Animalia(1.00),p:Arthropoda(1.00),c:Insecta(0.99),o:Blattodea(0.42),f:Ectobiidae(0.41)	+	k:Animalia,p:Arthropoda,c:Insecta
0e73e86f7a267ef619175787bb76d086	k:Animalia(1.00),p:Arthropoda(1.00),c:Insecta(1.00),o:Diptera(1.00),f:Limoniidae(0.95),g:Pseudolimnophila(0.95),s:Pseudolimnophila_luteipennis(0.90)	+	k:Animalia,p:Arthropoda,c:Insecta,o:Diptera,f:Limoniidae,g:Pseudolimnophila,s:Pseudolimnophila_luteipennis
0e94d0867f3db6f43b787d955ca18577	k:Animalia(1.00),p:Arthropoda(1.00),c:Insecta(1.00),o:Diptera(1.00),f:Cecidomyiidae(1.00)	+	k:Animalia,p:Arthropoda,c:Insecta,o:Diptera,f:Cecidomyiidae
0ea25156834fcaf752a0f0878658b74c	k:Animalia(1.00),p:Arthropoda(1.00),c:Insecta(1.00),o:Hemiptera(1.00),f:Cicadellidae(1.00),g:Gyponana(1.00),s:Gyponana_ortha(0.37)	+	k:Animalia,p:Arthropoda,c:Insecta,o:Hemiptera,f:Cicadellidae,g:Gyponana
0eae8b6943998e60cb11574b6d936aaf	k:Animalia(1.00),p:Arthropoda(1.00),c:Insecta(1.00),o:Ephemeroptera(1.00),f:Ephemeridae(1.00),g:Hexagenia(1.00),s:Hexagenia_limbata(1.00)	+	k:Animalia,p:Arthropoda,c:Insecta,o:Ephemeroptera,f:Ephemeridae,g:Hexagenia,s:Hexagenia_limbata
0ecb2961c418f6ec8cc80383aec41ab3	k:Animalia(1.00),p:Arthropoda(1.00),c:Insecta(1.00),o:Coleoptera(1.00),f:Scarabaeidae(1.00),g:Phyllophaga(1.00),s:Phyllophaga_anxia(1.00)	+	k:Animalia,p:Arthropoda,c:Insecta,o:Coleoptera,f:Scarabaeidae,g:Phyllophaga,s:Phyllophaga_anxia
0ebcdcacbced823afc4359f78304004c	k:Animalia(1.00),p:Arthropoda(1.00),c:Arachnida(1.00),o:Araneae(1.00),f:Theridiidae(1.00),g:Wamba(1.00),s:Wamba_crispulus(1.00)	+	k:Animalia,p:Arthropoda,c:Arachnida,o:Araneae,f:Theridiidae,g:Wamba,s:Wamba_crispulus
0e9633a831bbb6f745843e1cd04622f4	k:Animalia(1.00),p:Arthropoda(1.00),c:Insecta(1.00),o:Diptera(1.00),f:Tephritidae(1.00),g:Rhagoletis(1.00),s:Rhagoletis_suavis(1.00)	+	k:Animalia,p:Arthropoda,c:Insecta,o:Diptera,f:Tephritidae,g:Rhagoletis,s:Rhagoletis_suavis
0edf4eaa4bd76d721b0c2613c6fa294f	k:Animalia(1.00),p:Arthropoda(1.00),c:Insecta(1.00),o:Diptera(1.00),f:Chaoboridae(1.00)	+	k:Animalia,p:Arthropoda,c:Insecta,o:Diptera,f:Chaoboridae
0ed6c209a70efb92751442581aafa78d	k:Animalia(1.00),p:Arthropoda(1.00),c:Insecta(1.00),o:Diptera(1.00),f:Chironomidae(1.00),g:Ablabesmyia(1.00),s:Ablabesmyia_annulata(1.00)	+	k:Animalia,p:Arthropoda,c:Insecta,o:Diptera,f:Chironomidae,g:Ablabesmyia,s:Ablabesmyia_annulata
0ec13cf497c7f145e1d4b067b796a1ab	k:Animalia(1.00),p:Arthropoda(1.00),c:Insecta(1.00),o:Megaloptera(0.67),f:Corydalidae(0.67),g:Chauliodes(0.65),s:Chauliodes_pectinicornis(0.61)	+	k:Animalia,p:Arthropoda,c:Insecta
0ea8434097402f2a59e3e33141540d2c	k:Animalia(1.00),p:Arthropoda(1.00),c:Insecta(1.00),o:Diptera(1.00),f:Rhagionidae(1.00),g:Rhagio(1.00),s:Rhagio_gracilis(1.00)	+	k:Animalia,p:Arthropoda,c:Insecta,o:Diptera,f:Rhagionidae,g:Rhagio,s:Rhagio_gracilis
0f0eaa6abfa4eec8d2ce353ff96101ca	k:Animalia(1.00),p:Arthropoda(1.00),c:Insecta(1.00),o:Coleoptera(1.00),f:Scarabaeidae(0.99),g:Phyllophaga(0.99),s:Phyllophaga_foxii(0.07)	+	k:Animalia,p:Arthropoda,c:Insecta,o:Coleoptera,f:Scarabaeidae,g:Phyllophaga
0ef910bf5b03dd391fb6dac3552565ce	k:Animalia(1.00),p:Arthropoda(1.00),c:Insecta(1.00),o:Diptera(1.00),f:Chironomidae(1.00)	+	k:Animalia,p:Arthropoda,c:Insecta,o:Diptera,f:Chironomidae
0f0c881f8bf9611b346305a6c54a4ebd	k:Animalia(1.00),p:Arthropoda(1.00),c:Insecta(1.00),o:Trichoptera(1.00),f:Phryganeidae(1.00),g:Banksiola(1.00),s:Banksiola_crotchi(1.00)	+	k:Animalia,p:Arthropoda,c:Insecta,o:Trichoptera,f:Phryganeidae,g:Banksiola,s:Banksiola_crotchi
0e99668fed5408e7a3089116e22599ab	k:Animalia(1.00),p:Arthropoda(1.00),c:Insecta(1.00),o:Lepidoptera(1.00),f:Coleophoridae(0.99),g:Coleophora(0.99),s:Coleophora_ostryae(0.01)	+	k:Animalia,p:Arthropoda,c:Insecta,o:Lepidoptera,f:Coleophoridae,g:Coleophora
0f2078f3eb924a71e4434f738b6e4875	k:Animalia(1.00),p:Arthropoda(1.00),c:Insecta(1.00),o:Ephemeroptera(1.00),f:Ephemerellidae(1.00),g:Eurylophella(1.00),s:Eurylophella_sp._BOLDAAC5550(1.00)	+	k:Animalia,p:Arthropoda,c:Insecta,o:Ephemeroptera,f:Ephemerellidae,g:Eurylophella,s:Eurylophella_sp._BOLDAAC5550
0ed8f8f0d882d5af5de134b58b68ea7e	k:Animalia(1.00),p:Arthropoda(1.00),c:Insecta(1.00),o:Lepidoptera(1.00),f:Blastobasidae(1.00),g:Asaphocrita(1.00),s:Asaphocrita_aphidiella(1.00)	+	k:Animalia,p:Arthropoda,c:Insecta,o:Lepidoptera,f:Blastobasidae,g:Asaphocrita,s:Asaphocrita_aphidiella
0ef52b733366d9d0834c0694ba4c92ca	k:Animalia(1.00),p:Arthropoda(1.00),c:Insecta(1.00),o:Coleoptera(0.09),f:Carabidae(0.09),g:Agonum(0.06),s:Agonum_corvus(0.02)	+	k:Animalia,p:Arthropoda,c:Insecta
0ea63abf581dd239d85c771b61d7024a	k:Animalia(1.00),p:Arthropoda(1.00),c:Insecta(1.00),o:Lepidoptera(1.00),f:Depressariidae(0.99),g:Psilocorsis(0.90),s:Psilocorsis_reflexella(0.90)	+	k:Animalia,p:Arthropoda,c:Insecta,o:Lepidoptera,f:Depressariidae,g:Psilocorsis,s:Psilocorsis_reflexella
0f084de7e0a46a31efb87bd28b01377a	k:Animalia(1.00),p:Arthropoda(1.00),c:Insecta(1.00),o:Diptera(1.00),f:Chironomidae(1.00)	+	k:Animalia,p:Arthropoda,c:Insecta,o:Diptera,f:Chironomidae
0edd6bb98041b610f0e175cc04d51047	k:Animalia(1.00),p:Arthropoda(1.00),c:Insecta(1.00),o:Lepidoptera(1.00),f:Lasiocampidae(0.02),g:Euglyphis(0.01),s:Euglyphis_phyllisDHJ01(0.01)	+	k:Animalia,p:Arthropoda,c:Insecta,o:Lepidoptera
0f0c87c9d9402e19dc876350bbd4ed36	k:Animalia(1.00),p:Arthropoda(1.00),c:Insecta(1.00),o:Diptera(1.00),f:Chironomidae(0.02),g:Ablabesmyia(0.01),s:Ablabesmyia_monilis(0.01)	+	k:Animalia,p:Arthropoda,c:Insecta,o:Diptera
0ee9faa90b42b877fa5f6ec680f427b6	k:Animalia(1.00),p:Arthropoda(1.00),c:Insecta(1.00),o:Lepidoptera(1.00),f:Gelechiidae(0.93),g:Filatima(0.91),s:Filatima_abactella(0.91)	+	k:Animalia,p:Arthropoda,c:Insecta,o:Lepidoptera,f:Gelechiidae,g:Filatima,s:Filatima_abactella
0edb57b810448e9c1117330470acc568	k:Animalia(1.00),p:Arthropoda(1.00),c:Insecta(1.00),o:Lepidoptera(1.00),f:Erebidae(1.00),g:Panopoda(1.00),s:Panopoda_rufimargo(0.88)	+	k:Animalia,p:Arthropoda,c:Insecta,o:Lepidoptera,f:Erebidae,g:Panopoda
0f0d48ab957efb8233fd14278345e651	k:Animalia(1.00),p:Arthropoda(1.00),c:Insecta(1.00),o:Diptera(1.00),f:Tipulidae(1.00),g:Tipula(1.00),s:Tipula_submaculata(0.87)	+	k:Animalia,p:Arthropoda,c:Insecta,o:Diptera,f:Tipulidae,g:Tipula
0f553a03815b5b8e8362ebd17858dcdb	k:Animalia(1.00),p:Arthropoda(1.00),c:Insecta(1.00),o:Coleoptera(1.00),f:Scarabaeidae(1.00),g:Phyllophaga(1.00),s:Phyllophaga_hirsuta(0.98)	+	k:Animalia,p:Arthropoda,c:Insecta,o:Coleoptera,f:Scarabaeidae,g:Phyllophaga,s:Phyllophaga_hirsuta
0f16e8f801e2c0e388c49d1737ffed94	k:Animalia(1.00),p:Arthropoda(1.00),c:Insecta(1.00),o:Blattodea(1.00),f:Ectobiidae(1.00),g:Balta(1.00),s:Balta_notulata(1.00)	+	k:Animalia,p:Arthropoda,c:Insecta,o:Blattodea,f:Ectobiidae,g:Balta,s:Balta_notulata
0f1ea9ea880b78cec142797bb0a953ae	k:Animalia(1.00),p:Arthropoda(1.00),c:Insecta(1.00),o:Diptera(1.00),f:Chironomidae(1.00),g:Procladius(1.00),s:Procladius_sp._1ES(0.80)	+	k:Animalia,p:Arthropoda,c:Insecta,o:Diptera,f:Chironomidae,g:Procladius
0ef31ab1f44f2dd072e2a743dee1321d	k:Animalia(1.00),p:Arthropoda(1.00),c:Insecta(1.00),o:Diptera(1.00),f:Limoniidae(1.00),g:Helius(1.00),s:Helius_flavipes(1.00)	+	k:Animalia,p:Arthropoda,c:Insecta,o:Diptera,f:Limoniidae,g:Helius,s:Helius_flavipes
0f0f18908a948c0cc1f79e0b358fbcf4	k:Animalia(1.00),p:Arthropoda(1.00),c:Insecta(1.00),o:Lepidoptera(1.00),f:Blastobasidae(0.43)	+	k:Animalia,p:Arthropoda,c:Insecta,o:Lepidoptera
0f345dfad4e705a35223811d67fac5ed	k:Animalia(1.00),p:Arthropoda(1.00),c:Insecta(1.00),o:Ephemeroptera(0.83),f:Caenidae(0.83),g:Caenis(0.83)	+	k:Animalia,p:Arthropoda,c:Insecta
0f18f86e952970162f7a1105665b83b3	k:Animalia(1.00),p:Arthropoda(1.00),c:Insecta(1.00),o:Diptera(1.00),f:Lauxaniidae(1.00),g:Poecilolycia(1.00),s:Poecilolycia_browni(1.00)	+	k:Animalia,p:Arthropoda,c:Insecta,o:Diptera,f:Lauxaniidae,g:Poecilolycia,s:Poecilolycia_browni
0f597b09dd835af05204f657b0dff8ca	k:Animalia(1.00),p:Arthropoda(1.00),c:Insecta(1.00),o:Coleoptera(1.00),f:Hydrophilidae(1.00),g:Helocombus(1.00),s:Helocombus_bifidus(1.00)	+	k:Animalia,p:Arthropoda,c:Insecta,o:Coleoptera,f:Hydrophilidae,g:Helocombus,s:Helocombus_bifidus
0f3719247570692ba3c21ccf2731a7bb	k:Animalia(1.00),p:Arthropoda(1.00),c:Insecta(1.00),o:Hemiptera(1.00),f:Cicadellidae(1.00),g:Gyponana(1.00),s:Gyponana_brevita(1.00)	+	k:Animalia,p:Arthropoda,c:Insecta,o:Hemiptera,f:Cicadellidae,g:Gyponana,s:Gyponana_brevita
0f35e4248a31ec2d9fba87aa6553ed9a	k:Animalia(1.00),p:Arthropoda(1.00),c:Insecta(0.81),o:Hymenoptera(0.34),f:Ichneumonidae(0.19)	+	k:Animalia,p:Arthropoda
0f38737ca4fe47c05ce2afd9e5a5626c	k:Animalia(1.00),p:Arthropoda(1.00),c:Insecta(1.00),o:Coleoptera(1.00),f:Cerambycidae(1.00),g:Urgleptes(1.00),s:Urgleptes_querci(0.83)	+	k:Animalia,p:Arthropoda,c:Insecta,o:Coleoptera,f:Cerambycidae,g:Urgleptes
0f211f2f275b4be0b57e9c449bd51d6d	k:Animalia(1.00),p:Arthropoda(1.00),c:Insecta(1.00),o:Diptera(0.99),f:Limoniidae(0.91),g:Pseudolimnophila(0.91),s:Pseudolimnophila_luteipennis(0.81)	+	k:Animalia,p:Arthropoda,c:Insecta,o:Diptera,f:Limoniidae,g:Pseudolimnophila
0f73095e70aaece5e1089c89129096bf	k:Animalia(1.00),p:Arthropoda(1.00),c:Arachnida(1.00),o:Trombidiformes(1.00),f:Pionidae(1.00),g:Piona(1.00)	+	k:Animalia,p:Arthropoda,c:Arachnida,o:Trombidiformes,f:Pionidae,g:Piona
0f5d2c8b97cb046b90a6f74b42bcb7dc	k:Animalia(1.00),p:Arthropoda(1.00),c:Insecta(1.00),o:Hemiptera(1.00),f:Miridae(1.00),g:Neolygus(1.00),s:Neolygus_caryae(1.00)	+	k:Animalia,p:Arthropoda,c:Insecta,o:Hemiptera,f:Miridae,g:Neolygus,s:Neolygus_caryae
0f75a09551b6b29007aa6006a47f46a8	k:Animalia(1.00),p:Arthropoda(1.00),c:Insecta(1.00),o:Coleoptera(0.87),f:Scarabaeidae(0.85),g:Phyllophaga(0.85),s:Phyllophaga_anxia(0.79)	+	k:Animalia,p:Arthropoda,c:Insecta
0f21503dc02e74ae086809f6e7e76c8c	k:Animalia(1.00),p:Arthropoda(1.00),c:Insecta(1.00),o:Lepidoptera(1.00),f:Crambidae(0.35),g:Hednota(0.01),s:Hednota_emblogramma(0.01)	+	k:Animalia,p:Arthropoda,c:Insecta,o:Lepidoptera
0f9d8015b790baea5dd166a8649e017b	k:Animalia(1.00),p:Arthropoda(1.00),c:Arachnida(0.38),o:Trombidiformes(0.36),f:Pionidae(0.36),g:Piona(0.36)	+	k:Animalia,p:Arthropoda
0f5b78c11b233e6cfddf32093f7ba826	k:Animalia(1.00),p:Arthropoda(1.00),c:Insecta(1.00),o:Diptera(1.00),f:Simuliidae(1.00),g:Cnephia(1.00),s:Cnephia_ornithophilia(1.00)	+	k:Animalia,p:Arthropoda,c:Insecta,o:Diptera,f:Simuliidae,g:Cnephia,s:Cnephia_ornithophilia
0f6f419f7f4be78b0016bf13e4596fe3	k:Animalia(1.00),p:Arthropoda(1.00),c:Insecta(0.95),o:Diptera(0.53),f:Tachinidae(0.29),g:Nemorilla(0.18),s:Ambiguous_taxa(0.21)	+	k:Animalia,p:Arthropoda,c:Insecta
0f3164f8113f6e254bca43d2c60a2053	k:Animalia(1.00),p:Arthropoda(1.00),c:Insecta(1.00),o:Diptera(1.00),f:Tabanidae(1.00),g:Ambiguous_taxa(0.92)	+	k:Animalia,p:Arthropoda,c:Insecta,o:Diptera,f:Tabanidae,g:Ambiguous_taxa
0fb085efc912acff70dc00ecebbd5549	k:Animalia(1.00),p:Arthropoda(1.00),c:Insecta(1.00),o:Coleoptera(1.00),f:Elateridae(1.00),g:Ampedus(0.98),s:Ampedus_sp._C(0.67)	+	k:Animalia,p:Arthropoda,c:Insecta,o:Coleoptera,f:Elateridae,g:Ampedus
0f249924dc607c2a9fe90ce428ee7140	k:Animalia(1.00),p:Arthropoda(1.00),c:Insecta(1.00),o:Diptera(0.88),f:Milichiidae(0.06)	+	k:Animalia,p:Arthropoda,c:Insecta
0f4c35f88549c42a7f49b66b20c14086	k:Animalia(1.00),p:Arthropoda(1.00),c:Insecta(1.00),o:Lepidoptera(0.91),f:Nolidae(0.05),g:Nola(0.02),s:Nola_sp._ANIC10(0.01)	+	k:Animalia,p:Arthropoda,c:Insecta,o:Lepidoptera
0f3f8cc50a4d8435f8bbabf2e1df70f3	k:Animalia(1.00),p:Arthropoda(1.00),c:Insecta(1.00),o:Diptera(1.00),f:Chironomidae(1.00)	+	k:Animalia,p:Arthropoda,c:Insecta,o:Diptera,f:Chironomidae
0f3b0b4144fa8245de871640c5d5195e	k:Animalia(1.00),p:Arthropoda(1.00),c:Insecta(1.00),o:Diptera(1.00),f:Chironomidae(1.00),g:Cricotopus(1.00)	+	k:Animalia,p:Arthropoda,c:Insecta,o:Diptera,f:Chironomidae,g:Cricotopus
0f7694b7b17152d707ac48d8a66ad768	k:Animalia(1.00),p:Arthropoda(1.00),c:Insecta(1.00),o:Diptera(1.00),f:Chironomidae(1.00),g:Parachironomus(0.98)	+	k:Animalia,p:Arthropoda,c:Insecta,o:Diptera,f:Chironomidae,g:Parachironomus
0f9facd1b1bb06224b392663e2bc57d4	k:Animalia(1.00),p:Arthropoda(1.00),c:Insecta(0.88),o:Hymenoptera(0.31),f:Cynipidae(0.02),g:Andricus(0.01),s:Andricus_curvator(0.01)	+	k:Animalia,p:Arthropoda
0fb5a0e81167509bc3c121a1fd264a01
0fa3d93781fd53822cf330d85d73094b	k:Animalia(1.00),p:Arthropoda(1.00),c:Insecta(1.00),o:Coleoptera(0.54),f:Scarabaeidae(0.45),g:Phyllophaga(0.44),s:Phyllophaga_spreta(0.01)	+	k:Animalia,p:Arthropoda,c:Insecta
0fd07a76ec7b53148b9a38dcaa7214b4	k:Animalia(1.00),p:Arthropoda(1.00),c:Insecta(1.00),o:Coleoptera(0.98),f:Scarabaeidae(0.98),g:Phyllophaga(0.98)	+	k:Animalia,p:Arthropoda,c:Insecta,o:Coleoptera,f:Scarabaeidae,g:Phyllophaga
0f408534242de97bf2c848e326e13189	k:Animalia(1.00),p:Arthropoda(1.00),c:Insecta(1.00),o:Lepidoptera(1.00),f:Tortricidae(0.99),g:Pandemis(0.99),s:Pandemis_lamprosana(0.98)	+	k:Animalia,p:Arthropoda,c:Insecta,o:Lepidoptera,f:Tortricidae,g:Pandemis,s:Pandemis_lamprosana
0fb5285d98eef895524049c9dce374f7	k:Animalia(1.00),p:Arthropoda(1.00),c:Insecta(1.00),o:Coleoptera(1.00),f:Scarabaeidae(1.00),g:Phyllophaga(1.00),s:Phyllophaga_hirsuta(0.50)	+	k:Animalia,p:Arthropoda,c:Insecta,o:Coleoptera,f:Scarabaeidae,g:Phyllophaga
0fd3a6b465df457fe6b324dcff984a05	k:Animalia(1.00),p:Arthropoda(1.00),c:Collembola(1.00),o:Entomobryomorpha(1.00),f:Entomobryidae(0.97)	+	k:Animalia,p:Arthropoda,c:Collembola,o:Entomobryomorpha,f:Entomobryidae
0f5d58c311d1f69c31aa18370adf6142	k:Animalia(1.00),p:Arthropoda(1.00),c:Insecta(1.00),o:Lepidoptera(0.98),f:Tineidae(0.01),g:acroBioLep01(0.01),s:acroBioLep01_BioLep02(0.01)	+	k:Animalia,p:Arthropoda,c:Insecta,o:Lepidoptera
0fd5f6688c5d2caacd34d9d13c8f690d	k:Animalia(1.00),p:Arthropoda(1.00),c:Insecta(1.00),o:Coleoptera(1.00),f:Scarabaeidae(1.00),g:Phyllophaga(1.00),s:Phyllophaga_hirsuta(0.37)	+	k:Animalia,p:Arthropoda,c:Insecta,o:Coleoptera,f:Scarabaeidae,g:Phyllophaga
0f89928487a2d116bf75dc10f5533c9d	k:Animalia(1.00),p:Arthropoda(1.00),c:Insecta(1.00),o:Diptera(1.00),f:Chironomidae(1.00),g:Orthocladius(1.00),s:Orthocladius_carlatus(1.00)	+	k:Animalia,p:Arthropoda,c:Insecta,o:Diptera,f:Chironomidae,g:Orthocladius,s:Orthocladius_carlatus
0f6793eae7af776813ef12d09a34856d	k:Animalia(1.00),p:Arthropoda(1.00),c:Insecta(1.00),o:Lepidoptera(1.00),f:Noctuidae(0.98),g:Agrotis(0.98),s:Agrotis_ipsilon(0.98)	+	k:Animalia,p:Arthropoda,c:Insecta,o:Lepidoptera,f:Noctuidae,g:Agrotis,s:Agrotis_ipsilon
0fe8a72cc9c66b158fa66d52c2bee1e4	k:Animalia(1.00),p:Arthropoda(1.00),c:Arachnida(1.00),o:Trombidiformes(1.00),f:Lebertiidae(1.00),g:Lebertia(1.00)	+	k:Animalia,p:Arthropoda,c:Arachnida,o:Trombidiformes,f:Lebertiidae,g:Lebertia
0fb3d74626d580b37206e06c360d593c	k:Animalia(1.00),p:Arthropoda(1.00),c:Insecta(1.00),o:Megaloptera(1.00),f:Corydalidae(1.00),g:Chauliodes(1.00),s:Chauliodes_pectinicornis(1.00)	+	k:Animalia,p:Arthropoda,c:Insecta,o:Megaloptera,f:Corydalidae,g:Chauliodes,s:Chauliodes_pectinicornis
0f86ec3205889488cff9c333f9582592	k:Animalia(1.00),p:Arthropoda(1.00),c:Insecta(1.00),o:Coleoptera(0.93),f:Pyrochroidae(0.93),g:Neopyrochroa(0.93),s:Neopyrochroa_femoralis(0.93)	+	k:Animalia,p:Arthropoda,c:Insecta,o:Coleoptera,f:Pyrochroidae,g:Neopyrochroa,s:Neopyrochroa_femoralis
0f96df4fa3055e83cfdb6f200262de03	k:Animalia(1.00),p:Arthropoda(1.00),c:Insecta(1.00),o:Diptera(1.00),f:Limoniidae(0.97),g:Pseudolimnophila(0.97),s:Pseudolimnophila_luteipennis(0.94)	+	k:Animalia,p:Arthropoda,c:Insecta,o:Diptera,f:Limoniidae,g:Pseudolimnophila,s:Pseudolimnophila_luteipennis
0fd265c58ffa9ffd8de6cff22030fbf2	k:Animalia(1.00),p:Arthropoda(1.00),c:Insecta(1.00),o:Diptera(1.00),f:Simuliidae(1.00),g:Cnephia(1.00),s:Cnephia_ornithophilia(1.00)	+	k:Animalia,p:Arthropoda,c:Insecta,o:Diptera,f:Simuliidae,g:Cnephia,s:Cnephia_ornithophilia
0f7228dbcafb3ab1752262c9600e1036	k:Animalia(1.00),p:Arthropoda(1.00),c:Insecta(1.00),o:Lepidoptera(1.00),f:Erebidae(1.00),g:Pyrrharctia(1.00),s:Pyrrharctia_isabella(1.00)	+	k:Animalia,p:Arthropoda,c:Insecta,o:Lepidoptera,f:Erebidae,g:Pyrrharctia,s:Pyrrharctia_isabella
0ff44a54a4b23df3f0d510e76ae24306	k:Animalia(1.00),p:Arthropoda(1.00),c:Insecta(1.00),o:Coleoptera(0.83),f:Cerambycidae(0.72),g:Obrium(0.67),s:Obrium_rufulum(0.67)	+	k:Animalia,p:Arthropoda,c:Insecta
0f9f4e4990e99f90517d16421eb293ef	k:Animalia(1.00),p:Arthropoda(1.00),c:Insecta(1.00),o:Diptera(1.00),f:Tipulidae(1.00),g:Tipula(1.00),s:Tipula_oleracea(1.00)	+	k:Animalia,p:Arthropoda,c:Insecta,o:Diptera,f:Tipulidae,g:Tipula,s:Tipula_oleracea
0fce97f7319dd7cec144a748b07481da	k:Animalia(1.00),p:Arthropoda(1.00),c:Insecta(1.00),o:Coleoptera(1.00),f:Cerambycidae(1.00),g:Ecyrus(1.00),s:Ecyrus_dasycerus(1.00)	+	k:Animalia,p:Arthropoda,c:Insecta,o:Coleoptera,f:Cerambycidae,g:Ecyrus,s:Ecyrus_dasycerus
0f99a23296bdd8e89ba6fdffbde98e95	k:Animalia(1.00),p:Arthropoda(1.00),c:Insecta(1.00),o:Diptera(1.00),f:Limoniidae(1.00),g:Helius(1.00),s:Helius_flavipes(1.00)	+	k:Animalia,p:Arthropoda,c:Insecta,o:Diptera,f:Limoniidae,g:Helius,s:Helius_flavipes
10001adc60924bdd5632158d2c320207	k:Animalia(1.00),p:Arthropoda(1.00),c:Arachnida(0.24),o:Araneae(0.21),f:Agelenidae(0.15),g:Draconarius(0.01),s:Draconarius_subtitanus(0.01)	+	k:Animalia,p:Arthropoda
0fb6f193d9fc023cfc6b6ac81f5e994f	k:Animalia(1.00),p:Arthropoda(1.00),c:Insecta(1.00),o:Diptera(1.00),f:Chironomidae(0.97)	+	k:Animalia,p:Arthropoda,c:Insecta,o:Diptera,f:Chironomidae
0fce17bde104776b15eee59551a37876	k:Animalia(1.00),p:Arthropoda(1.00),c:Insecta(1.00),o:Coleoptera(1.00),f:Tenebrionidae(1.00),g:Hymenorus(1.00),s:Hymenorus_picipennis(1.00)	+	k:Animalia,p:Arthropoda,c:Insecta,o:Coleoptera,f:Tenebrionidae,g:Hymenorus,s:Hymenorus_picipennis
0fecb6cba65ceccd2a8ac2cc654c44ba	k:Animalia(1.00),p:Arthropoda(1.00),c:Insecta(1.00),o:Hemiptera(1.00),f:Cicadellidae(1.00),g:Gyponana(1.00)	+	k:Animalia,p:Arthropoda,c:Insecta,o:Hemiptera,f:Cicadellidae,g:Gyponana
1018a917a6adc2b17b3096355c69f974	k:Animalia(1.00),p:Arthropoda(1.00),c:Insecta(0.98),o:Coleoptera(0.67),f:Elateridae(0.29),g:Pseudanostirus(0.25),s:Pseudanostirus_hamatus(0.25)	+	k:Animalia,p:Arthropoda,c:Insecta
0fbcbe6d9646bcc3129b619aa48f1064	k:Animalia(1.00),p:Arthropoda(1.00),c:Insecta(1.00),o:Diptera(0.94),f:Tipulidae(0.19),g:Dolichopeza(0.09),s:Dolichopeza_walleyi(0.09)	+	k:Animalia,p:Arthropoda,c:Insecta,o:Diptera
0fe17c2541bfd811160594d550941a16	k:Animalia(1.00),p:Arthropoda(1.00),c:Insecta(1.00),o:Megaloptera(1.00),f:Corydalidae(1.00),g:Chauliodes(1.00),s:Chauliodes_pectinicornis(1.00)	+	k:Animalia,p:Arthropoda,c:Insecta,o:Megaloptera,f:Corydalidae,g:Chauliodes,s:Chauliodes_pectinicornis
0fea5718ae301602416165fb9e00c046	k:Animalia(1.00),p:Arthropoda(1.00),c:Insecta(1.00),o:Diptera(0.91),f:Sciomyzidae(0.08),g:Pherbellia(0.08)	+	k:Animalia,p:Arthropoda,c:Insecta,o:Diptera
101c62bb574db545533812d47e753d84	k:Animalia(1.00),p:Arthropoda(1.00),c:Insecta(1.00),o:Ephemeroptera(1.00),f:Heptageniidae(1.00),g:Stenacron(1.00),s:Stenacron_interpunctatum(1.00)	+	k:Animalia,p:Arthropoda,c:Insecta,o:Ephemeroptera,f:Heptageniidae,g:Stenacron,s:Stenacron_interpunctatum
101935fa9ebdfc411169ef965705140a	k:Animalia(1.00),p:Arthropoda(1.00),c:Insecta(1.00),o:Coleoptera(1.00),f:Scarabaeidae(0.99),g:Phyllophaga(0.99),s:Phyllophaga_hirticula(0.30)	+	k:Animalia,p:Arthropoda,c:Insecta,o:Coleoptera,f:Scarabaeidae,g:Phyllophaga
0fefdf8cba7ee56b9d5eca357bb39f81	k:Animalia(1.00),p:Arthropoda(1.00),c:Insecta(1.00),o:Lepidoptera(1.00),f:Tineidae(1.00),g:Nemapogon(1.00),s:Nemapogon_granella(1.00)	+	k:Animalia,p:Arthropoda,c:Insecta,o:Lepidoptera,f:Tineidae,g:Nemapogon,s:Nemapogon_granella
103b6af1d687ae0e00a63d23b5e98840	k:Animalia(1.00),p:Arthropoda(1.00),c:Insecta(0.89),o:Hymenoptera(0.44),f:Braconidae(0.33),g:Glyptapanteles(0.02)	+	k:Animalia,p:Arthropoda
1039dd65b5f26befa9521285011cc048	k:Animalia(1.00),p:Arthropoda(1.00),c:Insecta(1.00),o:Trichoptera(1.00),f:Leptoceridae(1.00),g:Ceraclea(1.00),s:Ceraclea_mentiea(1.00)	+	k:Animalia,p:Arthropoda,c:Insecta,o:Trichoptera,f:Leptoceridae,g:Ceraclea,s:Ceraclea_mentiea
0fe757598e87b80f61d11d670b501399	k:Animalia(1.00),p:Arthropoda(1.00),c:Insecta(1.00),o:Diptera(1.00),f:Calliphoridae(1.00),g:Pollenia(1.00),s:Pollenia_labialis(1.00)	+	k:Animalia,p:Arthropoda,c:Insecta,o:Diptera,f:Calliphoridae,g:Pollenia,s:Pollenia_labialis
0ffb3523e7e16b4483fb01102fa99098	k:Animalia(1.00),p:Arthropoda(1.00),c:Insecta(0.99),o:Coleoptera(0.61),f:Pyrochroidae(0.60),g:Dendroides(0.60),s:Dendroides_canadensis(0.60)	+	k:Animalia,p:Arthropoda,c:Insecta
100d8ef551af3ca1fa5659cfd3363562	k:Animalia(1.00),p:Arthropoda(1.00),c:Insecta(1.00),o:Coleoptera(1.00),f:Mycetophagidae(1.00),g:Litargus(1.00),s:Litargus_tetraspilotus(1.00)	+	k:Animalia,p:Arthropoda,c:Insecta,o:Coleoptera,f:Mycetophagidae,g:Litargus,s:Litargus_tetraspilotus
100ee8066354cdf8f89b26112aea44f3	k:Animalia(1.00),p:Arthropoda(1.00),c:Insecta(1.00),o:Megaloptera(1.00),f:Corydalidae(1.00),g:Chauliodes(1.00),s:Chauliodes_pectinicornis(1.00)	+	k:Animalia,p:Arthropoda,c:Insecta,o:Megaloptera,f:Corydalidae,g:Chauliodes,s:Chauliodes_pectinicornis
100e03cc0bba03b5672b93d0f4c5002f	k:Animalia(1.00),p:Arthropoda(1.00),c:Insecta(1.00),o:Megaloptera(0.79),f:Sialidae(0.79),g:Sialis(0.79),s:Ambiguous_taxa(0.63)	+	k:Animalia,p:Arthropoda,c:Insecta
1005b4c2eb0bce17dfc87e7c1cacbb03	k:Animalia(1.00),p:Arthropoda(1.00),c:Insecta(1.00),o:Coleoptera(1.00),f:Cerambycidae(1.00),g:Urgleptes(1.00),s:Urgleptes_signatus(1.00)	+	k:Animalia,p:Arthropoda,c:Insecta,o:Coleoptera,f:Cerambycidae,g:Urgleptes,s:Urgleptes_signatus
0fe6c351a52741ff186914d4a801ed00	k:Animalia(1.00),p:Arthropoda(1.00),c:Insecta(1.00),o:Lepidoptera(1.00),f:Tortricidae(0.75),g:Cenopis(0.64),s:Cenopis_reticulatana(0.63)	+	k:Animalia,p:Arthropoda,c:Insecta,o:Lepidoptera
1014ecea00940645fa3c7a6b4cf278df	k:Animalia(1.00),p:Arthropoda(1.00),c:Insecta(1.00),o:Coleoptera(0.94),f:Elateridae(0.93),g:Melanotus(0.93)	+	k:Animalia,p:Arthropoda,c:Insecta,o:Coleoptera,f:Elateridae,g:Melanotus
1043147d4f27c0f32c2318ef778bf8e3	k:Animalia(1.00),p:Arthropoda(1.00),c:Insecta(1.00),o:Coleoptera(1.00),f:Hydrophilidae(1.00)	+	k:Animalia,p:Arthropoda,c:Insecta,o:Coleoptera,f:Hydrophilidae
100d9e7ed1ea4cbc4a96139d7981a98d	k:Animalia(1.00),p:Arthropoda(1.00),c:Insecta(1.00),o:Diptera(1.00),f:Culicidae(1.00),g:Culex(1.00),s:Culex_territans(0.97)	+	k:Animalia,p:Arthropoda,c:Insecta,o:Diptera,f:Culicidae,g:Culex,s:Culex_territans
1021473027ef86b580b4a75a53eb6e3a	k:Animalia(1.00),p:Arthropoda(1.00),c:Insecta(1.00),o:Coleoptera(1.00),f:Cerambycidae(1.00),g:Astylopsis(1.00),s:Astylopsis_sexguttata(1.00)	+	k:Animalia,p:Arthropoda,c:Insecta,o:Coleoptera,f:Cerambycidae,g:Astylopsis,s:Astylopsis_sexguttata
1018449ded7da3cfee83f22cee7d42da	k:Animalia(1.00),p:Arthropoda(1.00),c:Insecta(1.00),o:Diptera(1.00),f:Tabanidae(1.00),g:Tabanus(1.00),s:Tabanus_catenatus(0.83)	+	k:Animalia,p:Arthropoda,c:Insecta,o:Diptera,f:Tabanidae,g:Tabanus
0ff84af5cfb7b5d25e371550a16a895c	k:Animalia(1.00),p:Arthropoda(1.00),c:Insecta(1.00),o:Lepidoptera(1.00),f:Oecophoridae(0.09),g:Barea(0.01),s:Barea_banausa(0.01)	+	k:Animalia,p:Arthropoda,c:Insecta,o:Lepidoptera
1037589c54b29feb41c5f5cf26896331	k:Animalia(1.00),p:Arthropoda(1.00),c:Insecta(1.00),o:Diptera(1.00),f:Limoniidae(1.00),g:Euphylidorea(1.00),s:Euphylidorea_platyphallus(1.00)	+	k:Animalia,p:Arthropoda,c:Insecta,o:Diptera,f:Limoniidae,g:Euphylidorea,s:Euphylidorea_platyphallus
103c054c5f5ac6a43468943163048afc	k:Animalia(1.00),p:Arthropoda(1.00),c:Insecta(1.00),o:Diptera(1.00),f:Chironomidae(1.00)	+	k:Animalia,p:Arthropoda,c:Insecta,o:Diptera,f:Chironomidae
104536021039b70bdeb11200ebab0d32	k:Animalia(1.00),p:Arthropoda(1.00),c:Insecta(1.00),o:Megaloptera(1.00),f:Corydalidae(1.00),g:Chauliodes(1.00),s:Chauliodes_rastricornis(1.00)	+	k:Animalia,p:Arthropoda,c:Insecta,o:Megaloptera,f:Corydalidae,g:Chauliodes,s:Chauliodes_rastricornis
104bc27926b0bbd9e4a4b4c24cdc756d	k:Animalia(1.00),p:Arthropoda(1.00),c:Insecta(1.00),o:Hymenoptera(1.00),f:Ichneumonidae(1.00),g:Enicospilus(0.99),s:Enicospilus_Janzen34(0.76)	+	k:Animalia,p:Arthropoda,c:Insecta,o:Hymenoptera,f:Ichneumonidae,g:Enicospilus
102107856ae506ee178aec10009ae381	k:Animalia(1.00),p:Arthropoda(1.00),c:Insecta(1.00),o:Lepidoptera(1.00),f:Bucculatricidae(1.00),g:Bucculatrix(1.00)	+	k:Animalia,p:Arthropoda,c:Insecta,o:Lepidoptera,f:Bucculatricidae,g:Bucculatrix
1096a60a6de5768a94b9cf3f3b69e892
104aada0265d20a486a809b4d592326e	k:Animalia(1.00),p:Arthropoda(1.00),c:Insecta(1.00),o:Diptera(1.00),f:Tipulidae(0.98),g:Tipula(0.97)	+	k:Animalia,p:Arthropoda,c:Insecta,o:Diptera,f:Tipulidae,g:Tipula
108a5a12bb8953543f458e3a33c296f3	k:Animalia(1.00),p:Arthropoda(1.00),c:Insecta(1.00),o:Coleoptera(1.00),f:Scarabaeidae(1.00),g:Phyllophaga(1.00),s:Phyllophaga_hirsuta(1.00)	+	k:Animalia,p:Arthropoda,c:Insecta,o:Coleoptera,f:Scarabaeidae,g:Phyllophaga,s:Phyllophaga_hirsuta
1065ccd669535d916b688a0bb2f1819c	k:Animalia(1.00),p:Arthropoda(1.00),c:Insecta(1.00),o:Diptera(1.00),f:Chironomidae(1.00),g:Microtendipes(1.00)	+	k:Animalia,p:Arthropoda,c:Insecta,o:Diptera,f:Chironomidae,g:Microtendipes
109294a4f3e32ec23786e435236bb16f	k:Animalia(1.00),p:Arthropoda(1.00),c:Insecta(0.80),o:Hymenoptera(0.34),f:Platygastridae(0.03)	+	k:Animalia,p:Arthropoda
10969b7ae68cdb56c5fb6c908a130348	k:Animalia(1.00),p:Arthropoda(1.00),c:Insecta(0.99),o:Coleoptera(0.99),f:Scarabaeidae(0.99),g:Phyllophaga(0.99),s:Phyllophaga_hirsuta(0.60)	+	k:Animalia,p:Arthropoda,c:Insecta,o:Coleoptera,f:Scarabaeidae,g:Phyllophaga
10848c30c587c58d400773e3006b327a	k:Animalia(1.00),p:Arthropoda(1.00),c:Insecta(1.00),o:Lepidoptera(0.15),f:Papilionidae(0.04),g:Luehdorfia(0.03),s:Luehdorfia_chinensis(0.03)	+	k:Animalia,p:Arthropoda,c:Insecta
1065f51e9fdf0e1148df1a0a8c55798b	k:Animalia(1.00),p:Arthropoda(1.00),c:Insecta(1.00),o:Diptera(1.00),f:Chironomidae(1.00),g:Ablabesmyia(1.00)	+	k:Animalia,p:Arthropoda,c:Insecta,o:Diptera,f:Chironomidae,g:Ablabesmyia
1093793058e8462b1988fb67965541dd	k:Animalia(1.00),p:Arthropoda(1.00),c:Insecta(1.00),o:Trichoptera(1.00),f:Hydropsychidae(1.00),g:Hydropsyche(1.00),s:Hydropsyche_morosa(1.00)	+	k:Animalia,p:Arthropoda,c:Insecta,o:Trichoptera,f:Hydropsychidae,g:Hydropsyche,s:Hydropsyche_morosa
107a6bce9f4b01f9ce14f3878805f7f0	k:Animalia(1.00),p:Arthropoda(1.00),c:Insecta(1.00),o:Diptera(0.37),f:Cecidomyiidae(0.18)	+	k:Animalia,p:Arthropoda,c:Insecta
10797b8c747ff95ae145555ee626f931	k:Animalia(1.00),p:Arthropoda(1.00),c:Insecta(1.00),o:Diptera(1.00),f:Tipulidae(1.00),g:Tipula(0.88),s:Tipula_entomophthorae(0.87)	+	k:Animalia,p:Arthropoda,c:Insecta,o:Diptera,f:Tipulidae
106866132fd52b9d5c96c38bde87c51f	k:Animalia(1.00),p:Arthropoda(1.00),c:Insecta(1.00),o:Diptera(1.00),f:Culicidae(1.00),g:Ambiguous_taxa(1.00),s:Ambiguous_taxa(1.00)	+	k:Animalia,p:Arthropoda,c:Insecta,o:Diptera,f:Culicidae,g:Ambiguous_taxa,s:Ambiguous_taxa
109ef6e02593e2cf4844a921410ba926	k:Animalia(1.00),p:Arthropoda(1.00),c:Insecta(1.00),o:Coleoptera(1.00),f:Elateridae(1.00),g:Athous(1.00),s:Athous_brightwelli(0.98)	+	k:Animalia,p:Arthropoda,c:Insecta,o:Coleoptera,f:Elateridae,g:Athous,s:Athous_brightwelli
10af17961e72a580b6b82b2bcf8ce2b7	k:Animalia(1.00),p:Arthropoda(1.00),c:Insecta(1.00),o:Coleoptera(0.99),f:Scarabaeidae(0.98),g:Phyllophaga(0.98),s:Phyllophaga_forsteri(0.06)	+	k:Animalia,p:Arthropoda,c:Insecta,o:Coleoptera,f:Scarabaeidae,g:Phyllophaga
10751561e072b0400b9e6a34c96bd935	k:Animalia(1.00),p:Arthropoda(1.00),c:Insecta(1.00),o:Diptera(1.00),f:Tipulidae(1.00),g:Tipula(1.00),s:Tipula_submaculata(0.79)	+	k:Animalia,p:Arthropoda,c:Insecta,o:Diptera,f:Tipulidae,g:Tipula
1063b8eff5e20668983d8e84860b1cfb	k:Animalia(1.00),p:Arthropoda(1.00),c:Insecta(1.00),o:Lepidoptera(1.00),f:Depressariidae(0.99),g:Psilocorsis(0.97),s:Psilocorsis_reflexella(0.94)	+	k:Animalia,p:Arthropoda,c:Insecta,o:Lepidoptera,f:Depressariidae,g:Psilocorsis,s:Psilocorsis_reflexella
10ab80f31c5c202718370dd0b1a8b743	k:Animalia(1.00),p:Arthropoda(1.00),c:Insecta(1.00),o:Psocodea(1.00),f:Psocidae(1.00),g:Psocus(1.00),s:Psocus_leidyi(1.00)	+	k:Animalia,p:Arthropoda,c:Insecta,o:Psocodea,f:Psocidae,g:Psocus,s:Psocus_leidyi
1079d177eda0b61bd87e689eb59c3371	k:Animalia(1.00),p:Arthropoda(1.00),c:Insecta(1.00),o:Coleoptera(0.97),f:Cantharidae(0.97),g:Rhagonycha(0.93),s:Rhagonycha_oriflava(0.40)	+	k:Animalia,p:Arthropoda,c:Insecta,o:Coleoptera,f:Cantharidae,g:Rhagonycha
10a63b0f5161363d4c6672cf02f7c3f7	k:Animalia(1.00),p:Arthropoda(1.00),c:Insecta(1.00),o:Trichoptera(1.00),f:Hydropsychidae(1.00),g:Cheumatopsyche(1.00)	+	k:Animalia,p:Arthropoda,c:Insecta,o:Trichoptera,f:Hydropsychidae,g:Cheumatopsyche
10c7c7076316e40c13735a0a912d7d45	k:Animalia(1.00),p:Arthropoda(1.00),c:Arachnida(0.82),o:Scorpiones(0.07),f:Buthidae(0.06),g:Centruroides(0.06),s:Centruroides_vittatus(0.06)	+	k:Animalia,p:Arthropoda
10bdee550d50ed0d03296277daee3e22	k:Animalia(1.00),p:Arthropoda(1.00),c:Insecta(1.00),o:Coleoptera(1.00),f:Elateridae(1.00),g:Melanotus(1.00),s:Melanotus_similis(0.99)	+	k:Animalia,p:Arthropoda,c:Insecta,o:Coleoptera,f:Elateridae,g:Melanotus,s:Melanotus_similis
109adffe38113f75fb530bb3a4c1e3b3	k:Animalia(1.00),p:Arthropoda(1.00),c:Insecta(1.00),o:Diptera(1.00),f:Chironomidae(1.00),g:Procladius(1.00)	+	k:Animalia,p:Arthropoda,c:Insecta,o:Diptera,f:Chironomidae,g:Procladius
10a7de68a19d392a74b9cc6817a4994e	k:Animalia(1.00),p:Arthropoda(1.00),c:Arachnida(1.00),o:Araneae(1.00),f:Linyphiidae(1.00),g:Grammonota(1.00),s:Grammonota_pictilis(1.00)	+	k:Animalia,p:Arthropoda,c:Arachnida,o:Araneae,f:Linyphiidae,g:Grammonota,s:Grammonota_pictilis
10be4a1a65db546518c6819a3a682de2	k:Animalia(1.00),p:Arthropoda(1.00),c:Insecta(1.00),o:Hemiptera(1.00),f:Aphididae(1.00),g:Phyllaphis(1.00),s:Phyllaphis_fagi(1.00)	+	k:Animalia,p:Arthropoda,c:Insecta,o:Hemiptera,f:Aphididae,g:Phyllaphis,s:Phyllaphis_fagi
10b11a450d2d4583c640031a88074958	k:Animalia(1.00),p:Arthropoda(1.00),c:Insecta(1.00),o:Hemiptera(1.00),f:Cicadellidae(1.00),g:Gyponana(1.00)	+	k:Animalia,p:Arthropoda,c:Insecta,o:Hemiptera,f:Cicadellidae,g:Gyponana
1068b84423274771ff960bbca2d64de6	k:Animalia(1.00),p:Arthropoda(1.00),c:Insecta(1.00),o:Lepidoptera(1.00),f:Tortricidae(0.97),g:Acleris(0.97),s:Acleris_subnivana(0.89)	+	k:Animalia,p:Arthropoda,c:Insecta,o:Lepidoptera,f:Tortricidae,g:Acleris
10e90bc5576ed185d0fa46e7ff86a7e2	k:Animalia(1.00),p:Arthropoda(1.00),c:Insecta(1.00),o:Diptera(0.31),f:Limoniidae(0.03)	+	k:Animalia,p:Arthropoda,c:Insecta
1080d2a7e49c1856aa4ad1e2a61bbefc	k:Animalia(1.00),p:Arthropoda(1.00),c:Insecta(1.00),o:Lepidoptera(1.00),f:Crambidae(1.00),g:Udea(0.99),s:Ambiguous_taxa(0.95)	+	k:Animalia,p:Arthropoda,c:Insecta,o:Lepidoptera,f:Crambidae,g:Udea,s:Ambiguous_taxa
1088ef50c600a887babcff31c60500b9	k:Animalia(1.00),p:Arthropoda(1.00),c:Insecta(1.00),o:Lepidoptera(0.93),f:Hesperiidae(0.01),g:Mesodina(0.01),s:Mesodina_cyanophracta(0.01)	+	k:Animalia,p:Arthropoda,c:Insecta,o:Lepidoptera
10c7fcb204866e200a8e64d890fed2be	k:Animalia(1.00),p:Arthropoda(1.00),c:Insecta(1.00),o:Coleoptera(1.00),f:Tenebrionidae(1.00),g:Isomira(1.00),s:Isomira_pulla(0.20)	+	k:Animalia,p:Arthropoda,c:Insecta,o:Coleoptera,f:Tenebrionidae,g:Isomira
10cf28a95319e2bb6060ffd786e82d5b	k:Animalia(1.00),p:Arthropoda(1.00),c:Insecta(0.94),o:Hymenoptera(0.61),f:Mellinidae(0.11),g:Mellinus(0.11)	+	k:Animalia,p:Arthropoda,c:Insecta
10d4097863cc3bcc4a271b5af8a1b63a	k:Animalia(1.00),p:Arthropoda(1.00),c:Insecta(0.91),o:Trichoptera(0.17),f:Polycentropodidae(0.12),g:Plectrocnemia(0.11),s:Plectrocnemia_cinerea(0.11)	+	k:Animalia,p:Arthropoda,c:Insecta
10e9857569d5952b19dd97f688330029	k:Animalia(1.00),p:Arthropoda(1.00),c:Insecta(1.00),o:Coleoptera(0.99),f:Elateridae(0.98),g:Athous(0.97)	+	k:Animalia,p:Arthropoda,c:Insecta,o:Coleoptera,f:Elateridae,g:Athous
10f4463e631b708d4054346166c88a7e	k:Animalia(1.00),p:Arthropoda(1.00),c:Insecta(0.65),o:Lepidoptera(0.31),f:Hesperiidae(0.06),g:Achalarus(0.01),s:Achalarus_lyciades(0.01)	+	k:Animalia,p:Arthropoda
112325f7c3456bb365090f922fa709ad	k:Animalia(1.00),p:Arthropoda(1.00),c:Insecta(0.88),o:Hymenoptera(0.27),f:Megalodontesidae(0.04),g:Megalodontes(0.04),s:Megalodontes_cephalotes(0.03)	+	k:Animalia,p:Arthropoda
10a22371edb4da005add0e870fea118b	k:Animalia(1.00),p:Arthropoda(1.00),c:Insecta(1.00),o:Diptera(1.00),f:Chloropidae(1.00)	+	k:Animalia,p:Arthropoda,c:Insecta,o:Diptera,f:Chloropidae
10cc2d8ad184fac7a30ab3efa6fff02b	k:Animalia(1.00),p:Arthropoda(1.00),c:Insecta(1.00),o:Diptera(1.00),f:Limoniidae(1.00),g:Ormosia(1.00),s:Ormosia_affinis(1.00)	+	k:Animalia,p:Arthropoda,c:Insecta,o:Diptera,f:Limoniidae,g:Ormosia,s:Ormosia_affinis
1121a9e11219e69d9e5a56378eacaa1c	k:Animalia(1.00),p:Arthropoda(1.00),c:Insecta(1.00),o:Coleoptera(0.81),f:Hydrophilidae(0.72),g:Hydrochara(0.60),s:Hydrochara_obtusata(0.34)	+	k:Animalia,p:Arthropoda,c:Insecta
1140309c58dce5c8379c7aaff2aa81b0	k:Animalia(1.00),p:Arthropoda(1.00),c:Insecta(1.00),o:Coleoptera(1.00),f:Scarabaeidae(0.99),g:Phyllophaga(0.99),s:Phyllophaga_hirticula(0.08)	+	k:Animalia,p:Arthropoda,c:Insecta,o:Coleoptera,f:Scarabaeidae,g:Phyllophaga
10e9c982e09a75f725995a5fd7afbe00	k:Animalia(1.00),p:Arthropoda(1.00),c:Insecta(1.00),o:Hymenoptera(0.99),f:Ichneumonidae(0.99),g:Netelia(0.97)	+	k:Animalia,p:Arthropoda,c:Insecta,o:Hymenoptera,f:Ichneumonidae,g:Netelia
114c98a3510cb72ab295211f1b2a7f31	k:Animalia(1.00),p:Arthropoda(1.00),c:Insecta(1.00),o:Coleoptera(1.00),f:Scarabaeidae(0.99),g:Phyllophaga(0.99),s:Phyllophaga_hirsuta(0.35)	+	k:Animalia,p:Arthropoda,c:Insecta,o:Coleoptera,f:Scarabaeidae,g:Phyllophaga
1105fecf1d9c2a53e48713f25dc21ae9	k:Animalia(1.00),p:Arthropoda(1.00),c:Insecta(0.99),o:Lepidoptera(0.06),f:Cosmopterigidae(0.02)	+	k:Animalia,p:Arthropoda,c:Insecta
10de11887af6b54b858aa000af309829	k:Animalia(1.00),p:Arthropoda(1.00),c:Insecta(1.00),o:Coleoptera(1.00),f:Hydrophilidae(1.00),g:Cercyon(1.00),s:Cercyon_praetextatus(1.00)	+	k:Animalia,p:Arthropoda,c:Insecta,o:Coleoptera,f:Hydrophilidae,g:Cercyon,s:Cercyon_praetextatus
1142cec37645722d4592e6d1e04a9dc2	k:Animalia(1.00),p:Arthropoda(1.00),c:Insecta(1.00),o:Coleoptera(1.00),f:Scarabaeidae(1.00),g:Phyllophaga(1.00),s:Phyllophaga_crenulata(1.00)	+	k:Animalia,p:Arthropoda,c:Insecta,o:Coleoptera,f:Scarabaeidae,g:Phyllophaga,s:Phyllophaga_crenulata
10ae73e86be9f6bc63a52d1ee879f84c	k:Animalia(1.00),p:Arthropoda(1.00),c:Insecta(1.00),o:Lepidoptera(1.00),f:Tortricidae(0.95),g:Clepsis(0.91),s:Clepsis_virescana(0.28)	+	k:Animalia,p:Arthropoda,c:Insecta,o:Lepidoptera,f:Tortricidae,g:Clepsis
10aa8f20f5574e5a6403af1fe5deb6c7	k:Animalia(1.00),p:Arthropoda(1.00),c:Insecta(1.00),o:Lepidoptera(1.00),f:Notodontidae(0.06),g:Calledema(0.04),s:Calledema_jocasta(0.04)	+	k:Animalia,p:Arthropoda,c:Insecta,o:Lepidoptera
10e296b571d3950eeefa14e7daa8bd03	k:Animalia(1.00),p:Arthropoda(1.00),c:Insecta(1.00),o:Diptera(1.00),f:Limoniidae(1.00),g:Erioptera(1.00)	+	k:Animalia,p:Arthropoda,c:Insecta,o:Diptera,f:Limoniidae,g:Erioptera
10ef0502c311affefefe68510211702d	k:Animalia(1.00),p:Arthropoda(1.00),c:Insecta(1.00),o:Megaloptera(1.00),f:Corydalidae(1.00),g:Chauliodes(1.00),s:Chauliodes_rastricornis(1.00)	+	k:Animalia,p:Arthropoda,c:Insecta,o:Megaloptera,f:Corydalidae,g:Chauliodes,s:Chauliodes_rastricornis
1153b82fc2ad9fca13eae283e26bea25	k:Animalia(1.00),p:Arthropoda(1.00),c:Insecta(1.00),o:Trichoptera(1.00),f:Hydropsychidae(1.00),g:Hydropsyche(1.00),s:Hydropsyche_morosa(1.00)	+	k:Animalia,p:Arthropoda,c:Insecta,o:Trichoptera,f:Hydropsychidae,g:Hydropsyche,s:Hydropsyche_morosa
10f632731b22b2d6a89a4aca733bc076	k:Animalia(1.00),p:Arthropoda(1.00),c:Insecta(1.00),o:Diptera(1.00),f:Culicidae(1.00),g:Coquillettidia(0.99),s:Coquillettidia_perturbans(0.99)	+	k:Animalia,p:Arthropoda,c:Insecta,o:Diptera,f:Culicidae,g:Coquillettidia,s:Coquillettidia_perturbans
11264eb130ed7d889b489601b6f531f1	k:Animalia(1.00),p:Arthropoda(1.00),c:Insecta(1.00),o:Diptera(1.00),f:Muscidae(1.00),g:Lispocephala(1.00),s:Lispocephala_alma(1.00)	+	k:Animalia,p:Arthropoda,c:Insecta,o:Diptera,f:Muscidae,g:Lispocephala,s:Lispocephala_alma
1178b01abd9fb48d8e6798696f4a2d97	k:Animalia(1.00),p:Arthropoda(1.00),c:Insecta(1.00),o:Ephemeroptera(1.00),f:Heptageniidae(1.00),g:Maccaffertium(1.00),s:Maccaffertium_terminatum(1.00)	+	k:Animalia,p:Arthropoda,c:Insecta,o:Ephemeroptera,f:Heptageniidae,g:Maccaffertium,s:Maccaffertium_terminatum
1129f474fda6dfe74ccc16f91fffed82	k:Animalia(1.00),p:Arthropoda(1.00),c:Insecta(1.00),o:Coleoptera(0.76),f:Pyrochroidae(0.74),g:Dendroides(0.74),s:Dendroides_canadensis(0.72)	+	k:Animalia,p:Arthropoda,c:Insecta
1126d089b476c651ee67c498dbbcdd98	k:Animalia(1.00),p:Arthropoda(1.00),c:Insecta(1.00),o:Diptera(0.96),f:Lonchaeidae(0.10)	+	k:Animalia,p:Arthropoda,c:Insecta,o:Diptera
11612b1bbc0fe8f1da48e70eeafe8aba	k:Animalia(1.00),p:Arthropoda(1.00),c:Insecta(1.00),o:Ephemeroptera(1.00),f:Heptageniidae(1.00),g:Maccaffertium(1.00),s:Maccaffertium_modestum(1.00)	+	k:Animalia,p:Arthropoda,c:Insecta,o:Ephemeroptera,f:Heptageniidae,g:Maccaffertium,s:Maccaffertium_modestum
118b5ff580390dde4e38a7249c195c1f
117fbe5fe2e52ac98ccd4078799616cb	k:Animalia(1.00),p:Arthropoda(1.00),c:Insecta(0.98),o:Hymenoptera(0.67),f:Vespidae(0.10),g:Polistes(0.04),s:Polistes_tenebricosus(0.03)	+	k:Animalia,p:Arthropoda,c:Insecta
11410182161adf424ba0aa8342431d39	k:Animalia(1.00),p:Arthropoda(1.00),c:Insecta(1.00),o:Coleoptera(1.00),f:Scirtidae(1.00),g:Scirtes(1.00),s:Scirtes_tibialis(1.00)	+	k:Animalia,p:Arthropoda,c:Insecta,o:Coleoptera,f:Scirtidae,g:Scirtes,s:Scirtes_tibialis
11541b6dbf8add2299d8e6e00e46e19b	k:Animalia(1.00),p:Arthropoda(1.00),c:Insecta(1.00),o:Ephemeroptera(1.00),f:Caenidae(1.00),g:Caenis(1.00)	+	k:Animalia,p:Arthropoda,c:Insecta,o:Ephemeroptera,f:Caenidae,g:Caenis
113d8a46c7a404d167f2411656f04246	k:Animalia(1.00),p:Arthropoda(1.00),c:Insecta(0.99),o:Coleoptera(0.79),f:Pyrochroidae(0.77),g:Dendroides(0.75),s:Dendroides_canadensis(0.74)	+	k:Animalia,p:Arthropoda,c:Insecta
118de85fabc3d7948e192c400341a6e0	k:Animalia(1.00),p:Arthropoda(1.00),c:Hexanauplia(0.03),o:Sessilia(0.03),f:Archaeobalanidae(0.03),g:Armatobalanus(0.03),s:Armatobalanus_allium(0.03)	+	k:Animalia,p:Arthropoda
114a17896643959d4ad8c47aa02d40d5	k:Animalia(1.00),p:Arthropoda(1.00),c:Insecta(1.00),o:Lepidoptera(1.00),f:Sphingidae(0.97),g:Ceratomia(0.97),s:Ambiguous_taxa(0.97)	+	k:Animalia,p:Arthropoda,c:Insecta,o:Lepidoptera,f:Sphingidae,g:Ceratomia,s:Ambiguous_taxa
1150c213fb0d8fcaf2dd25b8f4a2a3cc	k:Animalia(1.00),p:Arthropoda(1.00),c:Insecta(1.00),o:Lepidoptera(1.00),f:Tortricidae(0.86),g:Argyrotaenia(0.86),s:Argyrotaenia_juglandana(0.86)	+	k:Animalia,p:Arthropoda,c:Insecta,o:Lepidoptera
118b041bc406335b10c7f36e613449ad	k:Animalia(1.00),p:Arthropoda(1.00),c:Insecta(1.00),o:Lepidoptera(0.26),f:Autostichidae(0.01),g:Oegoconia(0.01),s:Oegoconia_novimundi(0.01)	+	k:Animalia,p:Arthropoda,c:Insecta
1190a60bf2ff0d3900e5534eff032738	k:Animalia(1.00),p:Arthropoda(1.00),c:Insecta(1.00),o:Trichoptera(1.00),f:Hydropsychidae(1.00),g:Hydropsyche(1.00),s:Hydropsyche_morosa(1.00)	+	k:Animalia,p:Arthropoda,c:Insecta,o:Trichoptera,f:Hydropsychidae,g:Hydropsyche,s:Hydropsyche_morosa
117bf2a58b332f10fdc83a233de19ea1	k:Animalia(1.00),p:Arthropoda(1.00),c:Insecta(1.00),o:Megaloptera(0.76),f:Corydalidae(0.76),g:Chauliodes(0.75),s:Chauliodes_pectinicornis(0.67)	+	k:Animalia,p:Arthropoda,c:Insecta
115eec980808fb6a12eb1c38d4d83f8d	k:Animalia(1.00),p:Arthropoda(1.00),c:Insecta(1.00),o:Lepidoptera(1.00),f:Crambidae(0.83),g:Donacaula(0.83),s:Donacaula_amblyptepennis(0.79)	+	k:Animalia,p:Arthropoda,c:Insecta,o:Lepidoptera
11adc769bf11474841f62b2246c5a8b4	k:Animalia(1.00),p:Arthropoda(1.00),c:Insecta(1.00),o:Coleoptera(1.00),f:Elateridae(1.00),g:Hemicrepidius(1.00),s:Hemicrepidius_memnonius(1.00)	+	k:Animalia,p:Arthropoda,c:Insecta,o:Coleoptera,f:Elateridae,g:Hemicrepidius,s:Hemicrepidius_memnonius
116fa7f08ba444d7cebd2f164d63b356	k:Animalia(1.00),p:Arthropoda(1.00),c:Insecta(1.00),o:Coleoptera(0.93),f:Pyrochroidae(0.90),g:Dendroides(0.90),s:Dendroides_canadensis(0.82)	+	k:Animalia,p:Arthropoda,c:Insecta,o:Coleoptera,f:Pyrochroidae,g:Dendroides
119fd691de5b06ab015a540d7eda0a7a	k:Animalia(1.00),p:Arthropoda(1.00),c:Insecta(1.00),o:Hemiptera(1.00),f:Cicadellidae(1.00),g:Gyponana(1.00)	+	k:Animalia,p:Arthropoda,c:Insecta,o:Hemiptera,f:Cicadellidae,g:Gyponana
1157a7d265b4a36b2eb9d90919209a73	k:Animalia(1.00),p:Arthropoda(1.00),c:Insecta(1.00),o:Diptera(1.00),f:Empididae(1.00)	+	k:Animalia,p:Arthropoda,c:Insecta,o:Diptera,f:Empididae
116426d9984a35ee6ca327bb70a08f60	k:Animalia(1.00),p:Arthropoda(1.00),c:Insecta(1.00),o:Coleoptera(0.97),f:Pyrochroidae(0.97),g:Dendroides(0.97),s:Dendroides_canadensis(0.96)	+	k:Animalia,p:Arthropoda,c:Insecta,o:Coleoptera,f:Pyrochroidae,g:Dendroides,s:Dendroides_canadensis
11a9cd334e62481c916d31e64b6a5284	k:Animalia(1.00),p:Arthropoda(1.00),c:Insecta(0.99),o:Diptera(0.98),f:Psychodidae(0.01),g:Sergentomyia(0.01),s:Sergentomyia_indica(0.01)	+	k:Animalia,p:Arthropoda,c:Insecta,o:Diptera
117183bae963134de3b804c857895525	k:Animalia(1.00),p:Arthropoda(1.00),c:Insecta(1.00),o:Lepidoptera(1.00),f:Tortricidae(1.00),g:Epinotia(1.00),s:Epinotia_radicana(1.00)	+	k:Animalia,p:Arthropoda,c:Insecta,o:Lepidoptera,f:Tortricidae,g:Epinotia,s:Epinotia_radicana
11834f8f1d066cb4762a94fe23079b72	k:Animalia(1.00),p:Arthropoda(1.00),c:Insecta(1.00),o:Diptera(1.00),f:Chironomidae(0.99),g:Procladius(0.99),s:Ambiguous_taxa(0.62)	+	k:Animalia,p:Arthropoda,c:Insecta,o:Diptera,f:Chironomidae,g:Procladius
1153badc866e7b99e47628c9699d157e	k:Animalia(1.00),p:Arthropoda(1.00),c:Insecta(1.00),o:Lepidoptera(0.99),f:Erebidae(0.20),g:Loxophlebia(0.01),s:Loxophlebia_omalesia(0.01)	+	k:Animalia,p:Arthropoda,c:Insecta,o:Lepidoptera
119767a578fc355e03957d5970470511	k:Animalia(1.00),p:Arthropoda(1.00),c:Insecta(1.00),o:Coleoptera(1.00),f:Elateridae(1.00),g:Melanotus(1.00),s:Melanotus_hyslopi(1.00)	+	k:Animalia,p:Arthropoda,c:Insecta,o:Coleoptera,f:Elateridae,g:Melanotus,s:Melanotus_hyslopi
118f57742ff956ecf7dccac0b0b18c64	k:Animalia(1.00),p:Arthropoda(1.00),c:Insecta(1.00),o:Diptera(1.00),f:Culicidae(1.00),g:Ambiguous_taxa(0.84),s:Ambiguous_taxa(0.84)	+	k:Animalia,p:Arthropoda,c:Insecta,o:Diptera,f:Culicidae
11bef3841b9267b2c14f14610ba314c8	k:Animalia(1.00),p:Arthropoda(1.00),c:Insecta(0.84),o:Hemiptera(0.63),f:Cicadidae(0.55)	+	k:Animalia,p:Arthropoda
11d15d195796d4d23a4310dd3eacb4fd
1184afe9b7e1411f336a88dfd00fc1da	k:Animalia(1.00),p:Arthropoda(1.00),c:Insecta(1.00),o:Diptera(1.00),f:Anisopodidae(1.00),g:Sylvicola(1.00),s:Sylvicola_alternatus(1.00)	+	k:Animalia,p:Arthropoda,c:Insecta,o:Diptera,f:Anisopodidae,g:Sylvicola,s:Sylvicola_alternatus
11ab53f8caf9153a0b0716b629a5e16e	k:Animalia(1.00),p:Arthropoda(1.00),c:Insecta(1.00),o:Coleoptera(1.00),f:Synchroidae(1.00),g:Synchroa(1.00),s:Synchroa_punctata(1.00)	+	k:Animalia,p:Arthropoda,c:Insecta,o:Coleoptera,f:Synchroidae,g:Synchroa,s:Synchroa_punctata
11ca01ae5301dae6eabe7128c871a46b	k:Animalia(1.00),p:Arthropoda(1.00),c:Insecta(0.91),o:Hymenoptera(0.35),f:Platygastridae(0.13)	+	k:Animalia,p:Arthropoda,c:Insecta
11ace8749e4aa4e50081c6a1ba7868b6	k:Animalia(1.00),p:Arthropoda(1.00),c:Insecta(1.00),o:Diptera(1.00),f:Tipulidae(1.00),g:Tipula(1.00)	+	k:Animalia,p:Arthropoda,c:Insecta,o:Diptera,f:Tipulidae,g:Tipula
11c7b05097a277e2b7c255d5ed385ac9	k:Animalia(1.00),p:Arthropoda(1.00),c:Arachnida(1.00),o:Trombidiformes(1.00),f:Arrenuridae(1.00),g:Arrenurus(1.00)	+	k:Animalia,p:Arthropoda,c:Arachnida,o:Trombidiformes,f:Arrenuridae,g:Arrenurus
11c670747d45b72bc70f49dd1486055e	k:Animalia(1.00),p:Arthropoda(1.00),c:Insecta(1.00),o:Diptera(1.00),f:Ceratopogonidae(1.00),g:Forcipomyia(1.00)	+	k:Animalia,p:Arthropoda,c:Insecta,o:Diptera,f:Ceratopogonidae,g:Forcipomyia
11e50a8f134560db8a8d2ae2b63b7378
11de73e5db1739ea103bb05c171301e8	k:Animalia(1.00),p:Arthropoda(1.00),c:Insecta(1.00),o:Hemiptera(0.98),f:Miridae(0.98),g:Phytocoris(0.69)	+	k:Animalia,p:Arthropoda,c:Insecta,o:Hemiptera,f:Miridae
11c8f6a03bc63cbd4f27b760c162e435	k:Animalia(1.00),p:Arthropoda(1.00),c:Insecta(1.00),o:Hemiptera(0.94),f:Cicadidae(0.93)	+	k:Animalia,p:Arthropoda,c:Insecta,o:Hemiptera,f:Cicadidae
11c150889458f0c34f31bced5f08a9b5	k:Animalia(1.00),p:Arthropoda(1.00),c:Insecta(1.00),o:Diptera(0.96),f:Ceratopogonidae(0.06)	+	k:Animalia,p:Arthropoda,c:Insecta,o:Diptera
11ad94865bacd1efc87afc30e0a16fe9	k:Animalia(1.00),p:Arthropoda(1.00),c:Insecta(1.00),o:Lepidoptera(1.00),f:Oecophoridae(1.00),g:Epicallima(1.00),s:Epicallima_argenticinctella(1.00)	+	k:Animalia,p:Arthropoda,c:Insecta,o:Lepidoptera,f:Oecophoridae,g:Epicallima,s:Epicallima_argenticinctella
120181596ad6fc3daf03fc2094d1f2e7	k:Animalia(1.00),p:Arthropoda(1.00),c:Collembola(0.30),o:Entomobryomorpha(0.30),f:Entomobryidae(0.30),g:Entomobrya(0.27),s:Entomobrya_atrocincta(0.17)	+	k:Animalia,p:Arthropoda
11a90682b418eecc7e7ad760ba05ee37	k:Animalia(1.00),p:Arthropoda(1.00),c:Insecta(1.00),o:Lepidoptera(1.00),f:Tortricidae(1.00),g:Cenopis(0.99),s:Cenopis_reticulatana(0.99)	+	k:Animalia,p:Arthropoda,c:Insecta,o:Lepidoptera,f:Tortricidae,g:Cenopis,s:Cenopis_reticulatana
11ae6cfcfe0482ad77e28210c6bf9d9c	k:Animalia(1.00),p:Arthropoda(1.00),c:Insecta(1.00),o:Diptera(0.97),f:Ephydridae(0.45),g:Paracoenia(0.40)	+	k:Animalia,p:Arthropoda,c:Insecta,o:Diptera
11e20f316087a5694a6bd1f374faa18c	k:Animalia(1.00),p:Arthropoda(1.00),c:Insecta(1.00),o:Coleoptera(1.00),f:Hydrophilidae(1.00),g:Helocombus(1.00),s:Helocombus_bifidus(1.00)	+	k:Animalia,p:Arthropoda,c:Insecta,o:Coleoptera,f:Hydrophilidae,g:Helocombus,s:Helocombus_bifidus
11fba4c34aca4d053812f2611d7b9ed0	k:Animalia(1.00),p:Arthropoda(1.00),c:Insecta(1.00),o:Coleoptera(1.00),f:Elateridae(1.00),g:Hemicrepidius(1.00),s:Hemicrepidius_memnonius(1.00)	+	k:Animalia,p:Arthropoda,c:Insecta,o:Coleoptera,f:Elateridae,g:Hemicrepidius,s:Hemicrepidius_memnonius
11b26c40a954b011601f31d6a1010f97	k:Animalia(1.00),p:Arthropoda(1.00),c:Insecta(1.00),o:Lepidoptera(1.00),f:Erebidae(1.00),g:Ambiguous_taxa(0.85),s:Ambiguous_taxa(0.85)	+	k:Animalia,p:Arthropoda,c:Insecta,o:Lepidoptera,f:Erebidae
11ae47b43646b7d313371b5516260e36	k:Animalia(1.00),p:Arthropoda(1.00),c:Insecta(1.00),o:Diptera(1.00),f:Limoniidae(0.99),g:Pseudolimnophila(0.99),s:Pseudolimnophila_luteipennis(0.84)	+	k:Animalia,p:Arthropoda,c:Insecta,o:Diptera,f:Limoniidae,g:Pseudolimnophila
11c7d79b279742d5af3d0d74deca2ce9	k:Animalia(1.00),p:Arthropoda(1.00),c:Insecta(0.99),o:Diptera(0.66),f:Anthomyiidae(0.01),g:Emmesomyia(0.01),s:Emmesomyia_grisea(0.01)	+	k:Animalia,p:Arthropoda,c:Insecta
120de933fe18f3a45b325dde418a0c75	k:Animalia(1.00),p:Arthropoda(1.00),c:Insecta(0.88),o:Hymenoptera(0.37),f:Megalodontesidae(0.08),g:Megalodontes(0.08),s:Megalodontes_cephalotes(0.08)	+	k:Animalia,p:Arthropoda
120220f4f141f4d4a51121d3cb250a5e	k:Animalia(1.00),p:Arthropoda(1.00),c:Insecta(1.00),o:Coleoptera(1.00),f:Scarabaeidae(1.00),g:Phyllophaga(1.00),s:Phyllophaga_anxia(1.00)	+	k:Animalia,p:Arthropoda,c:Insecta,o:Coleoptera,f:Scarabaeidae,g:Phyllophaga,s:Phyllophaga_anxia
11af73661ef6798f6ea0a24439afdb28	k:Animalia(1.00),p:Arthropoda(1.00),c:Insecta(1.00),o:Lepidoptera(1.00),f:Gelechiidae(0.79),g:Gnorimoschema(0.79),s:Gnorimoschema_jocelynae(0.69)	+	k:Animalia,p:Arthropoda,c:Insecta,o:Lepidoptera
11b89f913856959f8aa4892f6b5f75c9	k:Animalia(1.00),p:Arthropoda(1.00),c:Insecta(1.00),o:Coleoptera(0.83),f:Pyrochroidae(0.79),g:Dendroides(0.79),s:Dendroides_canadensis(0.78)	+	k:Animalia,p:Arthropoda,c:Insecta
123257d03a3d581b9cd78287d774a582	k:Animalia(1.00),p:Arthropoda(1.00),c:Arachnida(1.00),o:Araneae(1.00),f:Philodromidae(1.00),g:Philodromus(1.00),s:Philodromus_keyserlingi(1.00)	+	k:Animalia,p:Arthropoda,c:Arachnida,o:Araneae,f:Philodromidae,g:Philodromus,s:Philodromus_keyserlingi
12143bc67a9e00b3bddd140e46e4fbfb	k:Animalia(1.00),p:Arthropoda(1.00),c:Insecta(1.00),o:Coleoptera(1.00),f:Elateridae(1.00)	+	k:Animalia,p:Arthropoda,c:Insecta,o:Coleoptera,f:Elateridae
122cb30f4a106e36d02c8f5816699595	k:Animalia(1.00),p:Arthropoda(1.00),c:Insecta(1.00),o:Coleoptera(0.98),f:Scarabaeidae(0.98),g:Phyllophaga(0.98),s:Phyllophaga_anxia(0.48)	+	k:Animalia,p:Arthropoda,c:Insecta,o:Coleoptera,f:Scarabaeidae,g:Phyllophaga
11d84dde15092b49f1b43b4029ab3afa	k:Animalia(1.00),p:Arthropoda(1.00),c:Insecta(1.00),o:Diptera(1.00),f:Limoniidae(1.00),g:Metalimnobia(0.29),s:Metalimnobia_triocellata(0.29)	+	k:Animalia,p:Arthropoda,c:Insecta,o:Diptera,f:Limoniidae
11f8dea5187fccf910dd726c719038bf	k:Animalia(1.00),p:Arthropoda(1.00),c:Insecta(1.00),o:Megaloptera(1.00),f:Corydalidae(1.00),g:Chauliodes(1.00),s:Chauliodes_pectinicornis(1.00)	+	k:Animalia,p:Arthropoda,c:Insecta,o:Megaloptera,f:Corydalidae,g:Chauliodes,s:Chauliodes_pectinicornis
11e748a525f75f587f5b3a2ef75f640f	k:Animalia(1.00),p:Arthropoda(1.00),c:Insecta(1.00),o:Diptera(1.00),f:Limoniidae(1.00),g:Molophilus(1.00)	+	k:Animalia,p:Arthropoda,c:Insecta,o:Diptera,f:Limoniidae,g:Molophilus
123fbd60650c116c3b5cb978ee21883f	k:Animalia(1.00),p:Arthropoda(1.00),c:Arachnida(1.00),o:Trombidiformes(1.00),f:Tetranychidae(1.00),g:Tetranychus(1.00),s:Tetranychus_urticae(1.00)	+	k:Animalia,p:Arthropoda,c:Arachnida,o:Trombidiformes,f:Tetranychidae,g:Tetranychus,s:Tetranychus_urticae
11d0b4a75ec66e9bbe87ed8c10582602	k:Animalia(1.00),p:Arthropoda(1.00),c:Insecta(1.00),o:Diptera(1.00),f:Limoniidae(1.00)	+	k:Animalia,p:Arthropoda,c:Insecta,o:Diptera,f:Limoniidae
12449f5722286582fe5035868f676b26	k:Animalia(1.00),p:Arthropoda(1.00),c:Insecta(1.00),o:Coleoptera(1.00),f:Elateridae(1.00),g:Ampedus(1.00),s:Ampedus_auripes(0.95)	+	k:Animalia,p:Arthropoda,c:Insecta,o:Coleoptera,f:Elateridae,g:Ampedus,s:Ampedus_auripes
1210273bb631d59fd54ed94dca62a56a	k:Animalia(1.00),p:Arthropoda(1.00),c:Insecta(0.98),o:Coleoptera(0.22),f:Pyrochroidae(0.19),g:Dendroides(0.19),s:Dendroides_canadensis(0.19)	+	k:Animalia,p:Arthropoda,c:Insecta
12334db96c1c3991ce9142a7421c36f4	k:Animalia(1.00),p:Arthropoda(1.00),c:Insecta(1.00),o:Hemiptera(1.00),f:Cicadellidae(1.00),g:Gyponana(1.00),s:Gyponana_quebecensis(0.76)	+	k:Animalia,p:Arthropoda,c:Insecta,o:Hemiptera,f:Cicadellidae,g:Gyponana
11e7b6df3cc94d500c6bf46818b42a0e	k:Animalia(1.00),p:Arthropoda(1.00),c:Insecta(1.00),o:Lepidoptera(1.00),f:Tortricidae(1.00),g:Ancylis(1.00),s:Ambiguous_taxa(0.85)	+	k:Animalia,p:Arthropoda,c:Insecta,o:Lepidoptera,f:Tortricidae,g:Ancylis
12053238a977f382a7339a3228c8bb83	k:Animalia(1.00),p:Arthropoda(1.00),c:Insecta(1.00),o:Coleoptera(1.00),f:Gyrinidae(1.00),g:Gyrinus(1.00),s:Gyrinus_pugionis(1.00)	+	k:Animalia,p:Arthropoda,c:Insecta,o:Coleoptera,f:Gyrinidae,g:Gyrinus,s:Gyrinus_pugionis
126f46529e1bef6b68aa5dead35b64f6	k:Animalia(1.00),p:Arthropoda(1.00),c:Arachnida(0.76),o:Araneae(0.68),f:Theridiidae(0.08),g:Robertus(0.03),s:Robertus_borealis(0.03)	+	k:Animalia,p:Arthropoda
1267cbd362e5fd98b4afda6863df9f23
1236653f06f43600dd900ca0761ea4cd	k:Animalia(1.00),p:Arthropoda(1.00),c:Insecta(1.00),o:Ephemeroptera(1.00),f:Caenidae(1.00),g:Caenis(1.00)	+	k:Animalia,p:Arthropoda,c:Insecta,o:Ephemeroptera,f:Caenidae,g:Caenis
120651e72a26ab5167ae6a7a855805cc	k:Animalia(1.00),p:Arthropoda(1.00),c:Insecta(1.00),o:Lepidoptera(1.00),f:Tortricidae(1.00),g:Choristoneura(1.00),s:Choristoneura_fractivittana(0.93)	+	k:Animalia,p:Arthropoda,c:Insecta,o:Lepidoptera,f:Tortricidae,g:Choristoneura,s:Choristoneura_fractivittana
123f67f08d06c2d92ccc56d0157e6f36	k:Animalia(1.00),p:Arthropoda(1.00),c:Insecta(1.00),o:Diptera(1.00),f:Chironomidae(1.00),g:Tanytarsus(1.00)	+	k:Animalia,p:Arthropoda,c:Insecta,o:Diptera,f:Chironomidae,g:Tanytarsus
123950dd8db5d5efd3f81d7381ba683b	k:Animalia(1.00),p:Arthropoda(1.00),c:Insecta(1.00),o:Diptera(1.00),f:Tabanidae(1.00),g:Chrysops(1.00),s:Ambiguous_taxa(0.98)	+	k:Animalia,p:Arthropoda,c:Insecta,o:Diptera,f:Tabanidae,g:Chrysops,s:Ambiguous_taxa
1256e433db4e0ae931fbf072b415fd0f	k:Animalia(1.00),p:Arthropoda(1.00),c:Insecta(1.00),o:Coleoptera(1.00),f:Elateridae(1.00),g:Melanotus(1.00),s:Melanotus_morosus(0.84)	+	k:Animalia,p:Arthropoda,c:Insecta,o:Coleoptera,f:Elateridae,g:Melanotus
1210d95c4263600af29dc79df7e2137f	k:Animalia(1.00),p:Arthropoda(1.00),c:Insecta(1.00),o:Lepidoptera(1.00),f:Coleophoridae(0.04),g:Coleophora(0.04),s:Coleophora_conspicuella(0.04)	+	k:Animalia,p:Arthropoda,c:Insecta,o:Lepidoptera
1231d147df39b719ba80a6c67f1ac354	k:Animalia(1.00),p:Arthropoda(1.00),c:Insecta(1.00),o:Diptera(1.00),f:Limoniidae(0.98),g:Pseudolimnophila(0.97),s:Pseudolimnophila_luteipennis(0.93)	+	k:Animalia,p:Arthropoda,c:Insecta,o:Diptera,f:Limoniidae,g:Pseudolimnophila,s:Pseudolimnophila_luteipennis
129778c8e844bed04c1422b5a25ad7a5	k:Animalia(1.00),p:Arthropoda(1.00),c:Insecta(1.00),o:Coleoptera(1.00),f:Scarabaeidae(1.00),g:Phyllophaga(1.00),s:Phyllophaga_forsteri(0.05)	+	k:Animalia,p:Arthropoda,c:Insecta,o:Coleoptera,f:Scarabaeidae,g:Phyllophaga
12472b3cfd660bdf1f69a2aa6cd7b973	k:Animalia(1.00),p:Arthropoda(1.00),c:Insecta(1.00),o:Diptera(1.00),f:Limoniidae(1.00),g:Atarba(1.00),s:Atarba_picticornis(1.00)	+	k:Animalia,p:Arthropoda,c:Insecta,o:Diptera,f:Limoniidae,g:Atarba,s:Atarba_picticornis
122b95313ceb53f76c1459fc1f625f3d	k:Animalia(1.00),p:Arthropoda(1.00),c:Insecta(1.00),o:Lepidoptera(1.00),f:Erebidae(0.11)	+	k:Animalia,p:Arthropoda,c:Insecta,o:Lepidoptera
124aff67266de4966a24f0babe15a07e	k:Animalia(1.00),p:Arthropoda(1.00),c:Insecta(1.00),o:Neuroptera(1.00),f:Coniopterygidae(1.00)	+	k:Animalia,p:Arthropoda,c:Insecta,o:Neuroptera,f:Coniopterygidae
12b472ca87f82d94364330e4b3739093
12758a2f3c5db7ee826a916493970ed9	k:Animalia(1.00),p:Arthropoda(1.00),c:Insecta(1.00),o:Coleoptera(0.89),f:Pyrochroidae(0.89),g:Dendroides(0.89),s:Dendroides_canadensis(0.89)	+	k:Animalia,p:Arthropoda,c:Insecta
125a7e25620ced220c4dc023ec27a8e4	k:Animalia(1.00),p:Arthropoda(1.00),c:Insecta(1.00),o:Diptera(1.00),f:Chironomidae(0.98),g:Pseudochironomus(0.98),s:Pseudochironomus_sp._JM-2006(0.98)	+	k:Animalia,p:Arthropoda,c:Insecta,o:Diptera,f:Chironomidae,g:Pseudochironomus,s:Pseudochironomus_sp._JM-2006
12b82d8b480ab2dfc13a76daf704f254	k:Animalia(1.00),p:Arthropoda(1.00),c:Insecta(1.00),o:Coleoptera(1.00),f:Elateridae(1.00),g:Hemicrepidius(1.00),s:Hemicrepidius_memnonius(1.00)	+	k:Animalia,p:Arthropoda,c:Insecta,o:Coleoptera,f:Elateridae,g:Hemicrepidius,s:Hemicrepidius_memnonius
124a5628b8403ce7ac1c4ce3a2a77191	k:Animalia(1.00),p:Arthropoda(1.00),c:Insecta(1.00),o:Lepidoptera(0.99),f:Pyralidae(0.07),g:Salebriaria(0.01),s:Salebriaria_roseopunctella(0.01)	+	k:Animalia,p:Arthropoda,c:Insecta,o:Lepidoptera
1270fa2616db6ae6ba463d032179031c	k:Animalia(1.00),p:Arthropoda(1.00),c:Insecta(1.00),o:Diptera(1.00),f:Limoniidae(0.99),g:Pseudolimnophila(0.98),s:Pseudolimnophila_luteipennis(0.90)	+	k:Animalia,p:Arthropoda,c:Insecta,o:Diptera,f:Limoniidae,g:Pseudolimnophila,s:Pseudolimnophila_luteipennis
125ee93db7e266040ea82cda71bc6c8a	k:Animalia(1.00),p:Arthropoda(1.00),c:Insecta(1.00),o:Diptera(1.00),f:Tachinidae(1.00),g:Strongygaster(1.00)	+	k:Animalia,p:Arthropoda,c:Insecta,o:Diptera,f:Tachinidae,g:Strongygaster
12e1cc2dfd1c07a25ed251133e51634f
124989247cfcd26473b021c7e35fdecf	k:Animalia(1.00),p:Arthropoda(1.00),c:Insecta(1.00),o:Lepidoptera(0.84),f:Geometridae(0.08),g:Ambiguous_taxa(0.05),s:Ambiguous_taxa(0.11)	+	k:Animalia,p:Arthropoda,c:Insecta
12b2b2930c293fc0994343646ea9da9f	k:Animalia(1.00),p:Arthropoda(1.00),c:Arachnida(1.00),o:Araneae(1.00),f:Dictynidae(1.00),g:Emblyna(1.00),s:Emblyna_annulipes(1.00)	+	k:Animalia,p:Arthropoda,c:Arachnida,o:Araneae,f:Dictynidae,g:Emblyna,s:Emblyna_annulipes
12c04e9ccd75724608379f2611fb2a54	k:Animalia(1.00),p:Arthropoda(1.00),c:Insecta(1.00),o:Ephemeroptera(1.00),f:Heptageniidae(1.00),g:Leucrocuta(1.00),s:Leucrocuta_maculipennis(1.00)	+	k:Animalia,p:Arthropoda,c:Insecta,o:Ephemeroptera,f:Heptageniidae,g:Leucrocuta,s:Leucrocuta_maculipennis
12813bdb742c420501a9587afdb0eb95	k:Animalia(1.00),p:Arthropoda(1.00),c:Insecta(1.00),o:Coleoptera(1.00),f:Coccinellidae(1.00),g:Myzia(1.00),s:Myzia_pullata(1.00)	+	k:Animalia,p:Arthropoda,c:Insecta,o:Coleoptera,f:Coccinellidae,g:Myzia,s:Myzia_pullata
12abe8f980d15a5079ba0c11b026de88	k:Animalia(1.00),p:Arthropoda(1.00),c:Insecta(1.00),o:Coleoptera(0.88),f:Pyrochroidae(0.87),g:Dendroides(0.87),s:Dendroides_canadensis(0.86)	+	k:Animalia,p:Arthropoda,c:Insecta
12a2110edac7748fc961e0d76adafafe	k:Animalia(1.00),p:Arthropoda(1.00),c:Insecta(1.00),o:Diptera(1.00),f:Tipulidae(1.00),g:Nephrotoma(1.00),s:Nephrotoma_ferruginea(1.00)	+	k:Animalia,p:Arthropoda,c:Insecta,o:Diptera,f:Tipulidae,g:Nephrotoma,s:Nephrotoma_ferruginea
12e42b9fce847feb065cb7f88bfb73df	k:Animalia(1.00),p:Arthropoda(1.00),c:Insecta(1.00),o:Ephemeroptera(1.00),f:Heptageniidae(1.00),g:Stenonema(1.00),s:Stenonema_femoratum(1.00)	+	k:Animalia,p:Arthropoda,c:Insecta,o:Ephemeroptera,f:Heptageniidae,g:Stenonema,s:Stenonema_femoratum
12d10dbefcf3be1581a75998379790b9	k:Animalia(1.00),p:Arthropoda(1.00),c:Insecta(1.00),o:Hemiptera(1.00),f:Cicadellidae(1.00),g:Gyponana(1.00),s:Gyponana_cacumina(0.76)	+	k:Animalia,p:Arthropoda,c:Insecta,o:Hemiptera,f:Cicadellidae,g:Gyponana
12a47f39b8cab1441bc805bd6706069d	k:Animalia(1.00),p:Arthropoda(1.00),c:Insecta(1.00),o:Diptera(1.00),f:Chironomidae(1.00),g:Ablabesmyia(1.00),s:Ablabesmyia_americana(1.00)	+	k:Animalia,p:Arthropoda,c:Insecta,o:Diptera,f:Chironomidae,g:Ablabesmyia,s:Ablabesmyia_americana
128921f70e2d58d3e8b6e115a25eea10	k:Animalia(1.00),p:Arthropoda(1.00),c:Insecta(1.00),o:Lepidoptera(1.00),f:Depressariidae(0.97),g:Psilocorsis(0.89),s:Psilocorsis_reflexella(0.89)	+	k:Animalia,p:Arthropoda,c:Insecta,o:Lepidoptera,f:Depressariidae
12a149df2e81f0a065d8f9555dc42d37	k:Animalia(1.00),p:Arthropoda(1.00),c:Insecta(1.00),o:Lepidoptera(1.00),f:Gelechiidae(0.95),g:Coleotechnites(0.95),s:Coleotechnites_piceaella(0.69)	+	k:Animalia,p:Arthropoda,c:Insecta,o:Lepidoptera,f:Gelechiidae,g:Coleotechnites
12b9d0df5f94406cbe477a57acc78f4a	k:Animalia(1.00),p:Arthropoda(1.00),c:Insecta(0.99),o:Hemiptera(0.93),f:Cicadidae(0.93)	+	k:Animalia,p:Arthropoda,c:Insecta,o:Hemiptera,f:Cicadidae
12d0a3e44fd84d31345b60beef782a8e	k:Animalia(1.00),p:Arthropoda(1.00),c:Insecta(1.00),o:Ephemeroptera(1.00),f:Caenidae(1.00),g:Caenis(1.00)	+	k:Animalia,p:Arthropoda,c:Insecta,o:Ephemeroptera,f:Caenidae,g:Caenis
12c6b501efd9262511da249e6e018376	k:Animalia(1.00),p:Arthropoda(1.00),c:Insecta(1.00),o:Ephemeroptera(0.99),f:Siphlonuridae(0.99),g:Siphlonurus(0.99),s:Siphlonurus_alternatus(0.99)	+	k:Animalia,p:Arthropoda,c:Insecta,o:Ephemeroptera,f:Siphlonuridae,g:Siphlonurus,s:Siphlonurus_alternatus
1282ac3ca24a0de384e65acc3d313c05	k:Animalia(1.00),p:Arthropoda(1.00),c:Insecta(1.00),o:Lepidoptera(1.00),f:Noctuidae(0.94),g:Hyppa(0.94),s:Hyppa_xylinoides(0.94)	+	k:Animalia,p:Arthropoda,c:Insecta,o:Lepidoptera,f:Noctuidae,g:Hyppa,s:Hyppa_xylinoides
12bb852fbada5cd81f6e1f192706c39c	k:Animalia(1.00),p:Arthropoda(1.00),c:Insecta(1.00),o:Coleoptera(0.70),f:Pyrochroidae(0.60),g:Dendroides(0.60),s:Dendroides_canadensis(0.57)	+	k:Animalia,p:Arthropoda,c:Insecta
12b0c4cb8ba51bbeae84673695b25736	k:Animalia(1.00),p:Arthropoda(1.00),c:Insecta(1.00),o:Diptera(1.00),f:Sphaeroceridae(1.00),g:Leptocera(1.00),s:Leptocera_erythrocera(1.00)	+	k:Animalia,p:Arthropoda,c:Insecta,o:Diptera,f:Sphaeroceridae,g:Leptocera,s:Leptocera_erythrocera
12f7c7a9b5dfbe8625b041bca0713346	k:Animalia(1.00),p:Arthropoda(1.00),c:Insecta(1.00),o:Diptera(1.00),f:Chironomidae(1.00),g:Chironomus(1.00)	+	k:Animalia,p:Arthropoda,c:Insecta,o:Diptera,f:Chironomidae,g:Chironomus
13214f32772875e5efb1e0cdee186214	k:Animalia(1.00),p:Arthropoda(1.00),c:Insecta(1.00),o:Coleoptera(1.00),f:Hydrophilidae(1.00),g:Helocombus(1.00),s:Helocombus_bifidus(1.00)	+	k:Animalia,p:Arthropoda,c:Insecta,o:Coleoptera,f:Hydrophilidae,g:Helocombus,s:Helocombus_bifidus
12d7f441913a4fc168af3bf330d6bcb5	k:Animalia(1.00),p:Arthropoda(1.00),c:Insecta(1.00),o:Lepidoptera(1.00),f:Erebidae(1.00),g:Hypena(1.00),s:Hypena_scabra(1.00)	+	k:Animalia,p:Arthropoda,c:Insecta,o:Lepidoptera,f:Erebidae,g:Hypena,s:Hypena_scabra
12f7a4dfd4b07c353595d11f16b64286	k:Animalia(1.00),p:Arthropoda(1.00),c:Insecta(1.00),o:Diptera(1.00),f:Empididae(1.00),g:Rhamphomyia(0.15)	+	k:Animalia,p:Arthropoda,c:Insecta,o:Diptera,f:Empididae
13112d7582a661fd27dd46b91ba46445	k:Animalia(1.00),p:Arthropoda(1.00),c:Insecta(1.00),o:Diptera(1.00),f:Ceratopogonidae(1.00),g:Palpomyia(1.00)	+	k:Animalia,p:Arthropoda,c:Insecta,o:Diptera,f:Ceratopogonidae,g:Palpomyia
13235e32c876fdd2e5f5136f9c96f359	k:Animalia(1.00),p:Arthropoda(1.00),c:Insecta(1.00),o:Coleoptera(1.00),f:Elateridae(1.00),g:Melanotus(1.00),s:Melanotus_miscellus(0.55)	+	k:Animalia,p:Arthropoda,c:Insecta,o:Coleoptera,f:Elateridae,g:Melanotus
13029ce1e293d489337b3d1d834fc4c2	k:Animalia(1.00),p:Arthropoda(1.00),c:Insecta(1.00),o:Trichoptera(0.82),f:Phryganeidae(0.66),g:Agrypnia(0.64),s:Agrypnia_vestita(0.56)	+	k:Animalia,p:Arthropoda,c:Insecta
12fb0bf07ff48ace6c99c4b4cba71520	k:Animalia(1.00),p:Arthropoda(1.00),c:Insecta(1.00),o:Diptera(1.00),f:Limoniidae(0.97),g:Pseudolimnophila(0.97),s:Pseudolimnophila_luteipennis(0.95)	+	k:Animalia,p:Arthropoda,c:Insecta,o:Diptera,f:Limoniidae,g:Pseudolimnophila,s:Pseudolimnophila_luteipennis
13025f04329bac4dca91dd4d038bf633	k:Animalia(1.00),p:Arthropoda(1.00),c:Insecta(1.00),o:Diptera(0.98),f:Tipulidae(0.80)	+	k:Animalia,p:Arthropoda,c:Insecta,o:Diptera
135943d76477fe395bb8ca00bb6d2cfc	k:Animalia(1.00),p:Arthropoda(1.00),c:Insecta(0.85),o:Hymenoptera(0.37),f:Halictidae(0.17),g:Halictus(0.02),s:Halictus_parallelus(0.02)	+	k:Animalia,p:Arthropoda
12e60344da965b91e280fc7914ceb7dd	k:Animalia(1.00),p:Arthropoda(1.00),c:Insecta(1.00),o:Lepidoptera(1.00),f:Blastobasidae(0.99),g:Blastobasis(0.99),s:Blastobasis_glandulella(0.99)	+	k:Animalia,p:Arthropoda,c:Insecta,o:Lepidoptera,f:Blastobasidae,g:Blastobasis,s:Blastobasis_glandulella
12f6c854e0f6e3d0aa228707820244a0	k:Animalia(1.00),p:Arthropoda(1.00),c:Insecta(1.00),o:Lepidoptera(1.00),f:Tortricidae(0.36),g:Phalonidia(0.27),s:Phalonidia_lepidana(0.27)	+	k:Animalia,p:Arthropoda,c:Insecta,o:Lepidoptera
131dedfcc47e889f918f17d12a50550c	k:Animalia(1.00),p:Arthropoda(1.00),c:Insecta(1.00),o:Coleoptera(1.00),f:Brentidae(0.99),g:Arrhenodes(0.99),s:Arrhenodes_minutus(0.99)	+	k:Animalia,p:Arthropoda,c:Insecta,o:Coleoptera,f:Brentidae,g:Arrhenodes,s:Arrhenodes_minutus
12e97f1f0035462dc73782ffa2c68aff	k:Animalia(1.00),p:Arthropoda(1.00),c:Insecta(1.00),o:Lepidoptera(1.00),f:Erebidae(0.99),g:Hyphantria(0.97),s:Hyphantria_cunea(0.97)	+	k:Animalia,p:Arthropoda,c:Insecta,o:Lepidoptera,f:Erebidae,g:Hyphantria,s:Hyphantria_cunea
13056df3f30cd9f29714881b1b934470	k:Animalia(1.00),p:Arthropoda(1.00),c:Insecta(1.00),o:Diptera(1.00),f:Limoniidae(1.00),g:Pseudolimnophila(1.00),s:Pseudolimnophila_luteipennis(1.00)	+	k:Animalia,p:Arthropoda,c:Insecta,o:Diptera,f:Limoniidae,g:Pseudolimnophila,s:Pseudolimnophila_luteipennis
132f6e5aadf00faea7cdc07d33b9c106	k:Animalia(1.00),p:Arthropoda(1.00),c:Insecta(1.00),o:Megaloptera(1.00),f:Corydalidae(1.00),g:Chauliodes(1.00),s:Chauliodes_pectinicornis(1.00)	+	k:Animalia,p:Arthropoda,c:Insecta,o:Megaloptera,f:Corydalidae,g:Chauliodes,s:Chauliodes_pectinicornis
135f424579747408088a8a9b8f8c87bb	k:Animalia(1.00),p:Arthropoda(1.00),c:Insecta(0.87),o:Diptera(0.19),f:Chloropidae(0.03),g:Meromyza(0.03),s:Meromyza_jakutica(0.03)	+	k:Animalia,p:Arthropoda
130398046c959396a885566d5e3d5315	k:Animalia(1.00),p:Arthropoda(1.00),c:Insecta(1.00),o:Diptera(1.00),f:Chironomidae(1.00),g:Ablabesmyia(1.00)	+	k:Animalia,p:Arthropoda,c:Insecta,o:Diptera,f:Chironomidae,g:Ablabesmyia
1347434c4bc7ce544cd90a41df1486b2	k:Animalia(1.00),p:Arthropoda(1.00),c:Insecta(1.00),o:Megaloptera(0.47),f:Corydalidae(0.47),g:Chauliodes(0.47),s:Chauliodes_pectinicornis(0.43)	+	k:Animalia,p:Arthropoda,c:Insecta
134ec88b3ab6e584e520ad33f609fb64	k:Animalia(1.00),p:Arthropoda(1.00),c:Insecta(1.00),o:Diptera(1.00),f:Culicidae(1.00),g:Aedes(1.00),s:Aedes_provocans(1.00)	+	k:Animalia,p:Arthropoda,c:Insecta,o:Diptera,f:Culicidae,g:Aedes,s:Aedes_provocans
1336845dd2eae900aa2b0743fe58ca11	k:Animalia(1.00),p:Arthropoda(1.00),c:Insecta(1.00),o:Diptera(1.00),f:Culicidae(1.00),g:Coquillettidia(1.00),s:Coquillettidia_perturbans(1.00)	+	k:Animalia,p:Arthropoda,c:Insecta,o:Diptera,f:Culicidae,g:Coquillettidia,s:Coquillettidia_perturbans
13469079d41808b4164a7de028d56a5a	k:Animalia(1.00),p:Arthropoda(1.00),c:Insecta(1.00),o:Hymenoptera(0.77),f:Braconidae(0.60),g:Lytopylus(0.18),s:Lytopylus_Sharkey06(0.17)	+	k:Animalia,p:Arthropoda,c:Insecta
13397971f64e2668d3ee1d75acf9ae00	k:Animalia(1.00),p:Arthropoda(1.00),c:Insecta(1.00),o:Lepidoptera(1.00),f:Crambidae(1.00),g:Eoparargyractis(1.00),s:Eoparargyractis_plevie(1.00)	+	k:Animalia,p:Arthropoda,c:Insecta,o:Lepidoptera,f:Crambidae,g:Eoparargyractis,s:Eoparargyractis_plevie
1361efb88eaff9c08e90485e035608c3	k:Animalia(1.00),p:Arthropoda(1.00),c:Insecta(1.00),o:Coleoptera(0.94),f:Scarabaeidae(0.93),g:Phyllophaga(0.93),s:Phyllophaga_hirsuta(0.35)	+	k:Animalia,p:Arthropoda,c:Insecta,o:Coleoptera,f:Scarabaeidae,g:Phyllophaga
132145eb0c355d36d16ecec787c370fd	k:Animalia(1.00),p:Arthropoda(1.00),c:Insecta(1.00),o:Diptera(1.00),f:Limoniidae(0.99),g:Pseudolimnophila(0.99),s:Pseudolimnophila_luteipennis(0.94)	+	k:Animalia,p:Arthropoda,c:Insecta,o:Diptera,f:Limoniidae,g:Pseudolimnophila,s:Pseudolimnophila_luteipennis
13182d02caa1e75254b8b4eaa26c8b5c	k:Animalia(1.00),p:Arthropoda(1.00),c:Insecta(1.00),o:Lepidoptera(1.00),f:Limacodidae(0.99),g:Tortricidia(0.98),s:Ambiguous_taxa(0.98)	+	k:Animalia,p:Arthropoda,c:Insecta,o:Lepidoptera,f:Limacodidae,g:Tortricidia,s:Ambiguous_taxa
136b2ee1c9d7823d560cebe443c9a464	k:Animalia(1.00),p:Arthropoda(1.00),c:Insecta(1.00),o:Coleoptera(0.97),f:Ptinidae(0.95),g:Oligomerus(0.95),s:Oligomerus_obtusus(0.95)	+	k:Animalia,p:Arthropoda,c:Insecta,o:Coleoptera,f:Ptinidae,g:Oligomerus,s:Oligomerus_obtusus
13600c344c5b7470426716719e7094b3	k:Animalia(1.00),p:Arthropoda(1.00),c:Insecta(1.00),o:Trichoptera(1.00),f:Leptoceridae(1.00),g:Ceraclea(1.00),s:Ceraclea_mentiea(1.00)	+	k:Animalia,p:Arthropoda,c:Insecta,o:Trichoptera,f:Leptoceridae,g:Ceraclea,s:Ceraclea_mentiea
13793c61f6abd0e3f0aced17fbb42e06	k:Animalia(1.00),p:Arthropoda(1.00),c:Insecta(1.00),o:Ephemeroptera(1.00),f:Heptageniidae(1.00),g:Maccaffertium(1.00),s:Maccaffertium_terminatum(0.99)	+	k:Animalia,p:Arthropoda,c:Insecta,o:Ephemeroptera,f:Heptageniidae,g:Maccaffertium,s:Maccaffertium_terminatum
138c70a0b1355c2df77c47c24b32de97	k:Animalia(1.00),p:Arthropoda(1.00),c:Insecta(1.00),o:Coleoptera(1.00),f:Elateridae(1.00),g:Ampedus(1.00),s:Ampedus_phoenicopterus(1.00)	+	k:Animalia,p:Arthropoda,c:Insecta,o:Coleoptera,f:Elateridae,g:Ampedus,s:Ampedus_phoenicopterus
1391c8ed2837c114d502a45139865737	k:Animalia(1.00),p:Arthropoda(1.00),c:Insecta(0.90),o:Diptera(0.30),f:Cecidomyiidae(0.23)	+	k:Animalia,p:Arthropoda
1351291e85fddedd6f274098d8131237	k:Animalia(1.00),p:Arthropoda(1.00),c:Insecta(1.00),o:Diptera(1.00),f:Chironomidae(1.00)	+	k:Animalia,p:Arthropoda,c:Insecta,o:Diptera,f:Chironomidae
13614a602369becba913228a8caf74ab	k:Animalia(1.00),p:Arthropoda(1.00),c:Insecta(1.00),o:Hemiptera(1.00),f:Cicadellidae(1.00),g:Gyponana(1.00)	+	k:Animalia,p:Arthropoda,c:Insecta,o:Hemiptera,f:Cicadellidae,g:Gyponana
13524070ec6e046e5f6a255c44cf2775	k:Animalia(1.00),p:Arthropoda(1.00),c:Insecta(1.00),o:Diptera(1.00),f:Chironomidae(1.00)	+	k:Animalia,p:Arthropoda,c:Insecta,o:Diptera,f:Chironomidae
13a52675599088d8e6f763753f14aa13	k:Animalia(1.00),p:Arthropoda(1.00),c:Insecta(1.00),o:Trichoptera(1.00),f:Sericostomatidae(1.00),g:Agarodes(1.00),s:Ambiguous_taxa(1.00)	+	k:Animalia,p:Arthropoda,c:Insecta,o:Trichoptera,f:Sericostomatidae,g:Agarodes,s:Ambiguous_taxa
137415ba3097eda655a97f4541364b95	k:Animalia(1.00),p:Arthropoda(1.00),c:Insecta(1.00),o:Diptera(0.23),f:Sarcophagidae(0.05),g:Sarcophaga(0.05),s:Sarcophaga_aldrichi(0.02)	+	k:Animalia,p:Arthropoda,c:Insecta
13768f34a2b146e756f566300f2f0b23	k:Animalia(1.00),p:Arthropoda(1.00),c:Insecta(1.00),o:Hemiptera(1.00),f:Gerridae(1.00),g:Rheumatobates(1.00),s:Rheumatobates_rileyi(1.00)	+	k:Animalia,p:Arthropoda,c:Insecta,o:Hemiptera,f:Gerridae,g:Rheumatobates,s:Rheumatobates_rileyi
13baa7fbdc69555854ed15a5b9b13c3d	k:Animalia(1.00),p:Arthropoda(1.00),c:Insecta(1.00),o:Coleoptera(1.00),f:Scarabaeidae(1.00),g:Phyllophaga(1.00)	+	k:Animalia,p:Arthropoda,c:Insecta,o:Coleoptera,f:Scarabaeidae,g:Phyllophaga
13ad90160ececbcdc105c4790a628d79	k:Animalia(1.00),p:Arthropoda(1.00),c:Insecta(1.00),o:Coleoptera(1.00),f:Scarabaeidae(1.00),g:Phyllophaga(1.00),s:Phyllophaga_hirsuta(0.99)	+	k:Animalia,p:Arthropoda,c:Insecta,o:Coleoptera,f:Scarabaeidae,g:Phyllophaga,s:Phyllophaga_hirsuta
1386f8c55034a95579d777d77ee20aac	k:Animalia(1.00),p:Arthropoda(1.00),c:Insecta(1.00),o:Coleoptera(1.00),f:Scarabaeidae(1.00),g:Serica(1.00),s:Serica_georgiana(1.00)	+	k:Animalia,p:Arthropoda,c:Insecta,o:Coleoptera,f:Scarabaeidae,g:Serica,s:Serica_georgiana
13c02838b6c4a600db8ea14cd34279ed	k:Animalia(1.00),p:Arthropoda(1.00),c:Branchiopoda(0.07),o:Diplostraca(0.07),f:Limnadiidae(0.06),g:Limnadopsis(0.06),s:Limnadopsis_cf._parvispinus(0.06)	+	k:Animalia,p:Arthropoda
13bfbd9ce8a82a20113bb87af45e8de9	k:Animalia(1.00),p:Arthropoda(1.00),c:Insecta(0.59),o:Hymenoptera(0.37),f:Chrysididae(0.06),g:Chrysis(0.04),s:Chrysis_fulgida(0.02)	+	k:Animalia,p:Arthropoda
13741ad2a10befe00ba6bdd64396ab47	k:Animalia(1.00),p:Arthropoda(1.00),c:Insecta(1.00),o:Megaloptera(1.00),f:Corydalidae(1.00),g:Chauliodes(1.00),s:Chauliodes_pectinicornis(1.00)	+	k:Animalia,p:Arthropoda,c:Insecta,o:Megaloptera,f:Corydalidae,g:Chauliodes,s:Chauliodes_pectinicornis
13e2b651b35289ed206f3d9a986b4f92
136b22a03c0aec93b842eb23cf74443f	k:Animalia(1.00),p:Arthropoda(1.00),c:Insecta(1.00),o:Coleoptera(0.77),f:Pyrochroidae(0.77),g:Dendroides(0.77),s:Dendroides_canadensis(0.74)	+	k:Animalia,p:Arthropoda,c:Insecta
13aad5a0567c86dbf95fcf009bfce8aa	k:Animalia(1.00),p:Arthropoda(1.00),c:Arachnida(1.00),o:Araneae(1.00),f:Theridiidae(1.00),g:Wamba(0.99),s:Wamba_crispulus(0.99)	+	k:Animalia,p:Arthropoda,c:Arachnida,o:Araneae,f:Theridiidae,g:Wamba,s:Wamba_crispulus
13af746fd6534825531468cbe6937725	k:Animalia(1.00),p:Arthropoda(1.00),c:Insecta(1.00),o:Psocodea(1.00),f:Lachesillidae(1.00),g:Lachesilla(1.00),s:Lachesilla_pedicularia(1.00)	+	k:Animalia,p:Arthropoda,c:Insecta,o:Psocodea,f:Lachesillidae,g:Lachesilla,s:Lachesilla_pedicularia
13701ca8e6b99a0fb7c00ef078664b67	k:Animalia(1.00),p:Arthropoda(1.00),c:Insecta(1.00),o:Diptera(1.00),f:Chironomidae(0.99),g:Procladius(0.95)	+	k:Animalia,p:Arthropoda,c:Insecta,o:Diptera,f:Chironomidae,g:Procladius
13e7c3e5f806f1ee288d2fdf57a470b8	k:Animalia(1.00),p:Arthropoda(1.00),c:Insecta(0.94),o:Lepidoptera(0.40),f:Hesperiidae(0.10),g:Heteropterus(0.03),s:Heteropterus_morpheus(0.03)	+	k:Animalia,p:Arthropoda,c:Insecta
13e7cd4613fe8e2a4b8c5bd9851fa8d2	k:Animalia(1.00),p:Arthropoda(1.00),c:Insecta(1.00),o:Ephemeroptera(1.00),f:Heptageniidae(1.00),g:Maccaffertium(1.00),s:Maccaffertium_mediopunctatum(1.00)	+	k:Animalia,p:Arthropoda,c:Insecta,o:Ephemeroptera,f:Heptageniidae,g:Maccaffertium,s:Maccaffertium_mediopunctatum
13f815fe8c5a954f71c70f4fefda0844	k:Animalia(1.00),p:Arthropoda(1.00),c:Arachnida(1.00),o:Trombidiformes(1.00),f:Pionidae(1.00),g:Piona(1.00)	+	k:Animalia,p:Arthropoda,c:Arachnida,o:Trombidiformes,f:Pionidae,g:Piona
13f9e5655ff08e9fe8eee3d452712049	k:Animalia(1.00),p:Arthropoda(1.00),c:Insecta(0.51),o:Phasmatodea(0.01),f:Phasmatidae(0.01),g:Phobaeticus(0.01),s:Phobaeticus_serratipes(0.01)	+	k:Animalia,p:Arthropoda
13ef19285dfa5b8075398a7970bfc08b	k:Animalia(1.00),p:Arthropoda(1.00),c:Insecta(1.00),o:Hemiptera(1.00),f:Cicadellidae(1.00),g:Nesophrosyne(0.99),s:Nesophrosyne_sp._36_GMB-2012(0.43)	+	k:Animalia,p:Arthropoda,c:Insecta,o:Hemiptera,f:Cicadellidae,g:Nesophrosyne
13746ca22fd817b163a3211ef13b3f6b	k:Animalia(1.00),p:Arthropoda(1.00),c:Insecta(1.00),o:Diptera(0.99),f:Tipulidae(0.96),g:Tipula(0.79)	+	k:Animalia,p:Arthropoda,c:Insecta,o:Diptera,f:Tipulidae
13e840b94e9e44c4586913145f3ffc2e	k:Animalia(1.00),p:Arthropoda(1.00),c:Insecta(0.98),o:Coleoptera(0.78),f:Scarabaeidae(0.77),g:Phyllophaga(0.77)	+	k:Animalia,p:Arthropoda,c:Insecta
13fd4e4fa49fcb5ff07549e5e45c23f1
139c23366cf5c0a1b9ee1a1b35075ebe	k:Animalia(1.00),p:Arthropoda(1.00),c:Insecta(1.00),o:Lepidoptera(1.00),f:Gracillariidae(0.99)	+	k:Animalia,p:Arthropoda,c:Insecta,o:Lepidoptera,f:Gracillariidae
13c04fc9f1216f20f598377de56b4b9a	k:Animalia(1.00),p:Arthropoda(1.00),c:Insecta(1.00),o:Coleoptera(0.76),f:Pyrochroidae(0.74),g:Dendroides(0.74),s:Dendroides_canadensis(0.73)	+	k:Animalia,p:Arthropoda,c:Insecta
13f7b920dd8b107a9b8ebd4a45c0e011	k:Animalia(1.00),p:Arthropoda(1.00),c:Arachnida(0.94),o:Trombidiformes(0.94),f:Pionidae(0.94),g:Piona(0.92)	+	k:Animalia,p:Arthropoda,c:Arachnida,o:Trombidiformes,f:Pionidae,g:Piona
1385c880de82de909941ecad66214833	k:Animalia(1.00),p:Arthropoda(1.00),c:Insecta(1.00),o:Lepidoptera(1.00),f:Erebidae(1.00),g:Idia(0.98),s:Ambiguous_taxa(0.80)	+	k:Animalia,p:Arthropoda,c:Insecta,o:Lepidoptera,f:Erebidae,g:Idia
13a16573f73ce93b9ce94ff412999ea0	k:Animalia(1.00),p:Arthropoda(1.00),c:Insecta(1.00),o:Lepidoptera(1.00),f:Geometridae(0.96),g:Macaria(0.96),s:Ambiguous_taxa(0.74)	+	k:Animalia,p:Arthropoda,c:Insecta,o:Lepidoptera,f:Geometridae,g:Macaria
13e6d90c4bf04999489f52d8047912ea	k:Animalia(1.00),p:Arthropoda(1.00),c:Insecta(1.00),o:Blattodea(1.00),f:Ectobiidae(1.00),g:Parcoblatta(1.00)	+	k:Animalia,p:Arthropoda,c:Insecta,o:Blattodea,f:Ectobiidae,g:Parcoblatta
13ec1616df0b2ecf07774912a26792ed	k:Animalia(1.00),p:Arthropoda(1.00),c:Insecta(1.00),o:Hemiptera(1.00),f:Cicadellidae(1.00),g:Gyponana(1.00)	+	k:Animalia,p:Arthropoda,c:Insecta,o:Hemiptera,f:Cicadellidae,g:Gyponana
13d44277432a57aae6364daa654ddec0	k:Animalia(1.00),p:Arthropoda(1.00),c:Insecta(1.00),o:Neuroptera(1.00),f:Hemerobiidae(1.00),g:Wesmaelius(1.00),s:Wesmaelius_longifrons(1.00)	+	k:Animalia,p:Arthropoda,c:Insecta,o:Neuroptera,f:Hemerobiidae,g:Wesmaelius,s:Wesmaelius_longifrons
13ad29664abcc37e0587761b86bfea98	k:Animalia(1.00),p:Arthropoda(1.00),c:Insecta(1.00),o:Lepidoptera(1.00),f:Noctuidae(0.97),g:Agrotis(0.97),s:Agrotis_ipsilon(0.96)	+	k:Animalia,p:Arthropoda,c:Insecta,o:Lepidoptera,f:Noctuidae,g:Agrotis,s:Agrotis_ipsilon
13d81ac35c34140b1558801b2073d363	k:Animalia(1.00),p:Arthropoda(1.00),c:Insecta(1.00),o:Diptera(1.00),f:Chironomidae(1.00)	+	k:Animalia,p:Arthropoda,c:Insecta,o:Diptera,f:Chironomidae
13f4621fbb5bd16e4416c8622d13870a	k:Animalia(1.00),p:Arthropoda(1.00),c:Insecta(1.00),o:Diptera(1.00),f:Chironomidae(1.00)	+	k:Animalia,p:Arthropoda,c:Insecta,o:Diptera,f:Chironomidae
140857578e2ea185f818a7d4defd1f5a	k:Animalia(1.00),p:Arthropoda(1.00),c:Insecta(0.98),o:Trichoptera(0.66),f:Lepidostomatidae(0.54),g:Lepidostoma(0.54),s:Lepidostoma_togatum(0.15)	+	k:Animalia,p:Arthropoda,c:Insecta
13d22889fbcc4c00c426138797a0c42d	k:Animalia(1.00),p:Arthropoda(1.00),c:Insecta(1.00),o:Lepidoptera(1.00),f:Tischeriidae(1.00),g:Coptotriche(1.00),s:Coptotriche_badiiella(1.00)	+	k:Animalia,p:Arthropoda,c:Insecta,o:Lepidoptera,f:Tischeriidae,g:Coptotriche,s:Coptotriche_badiiella
13c2959f4d0b7a8c66f857ebecfbd0b7	k:Animalia(1.00),p:Arthropoda(1.00),c:Insecta(1.00),o:Lepidoptera(0.79),f:Erebidae(0.13),g:Amata(0.01),s:Amata_lampetis(0.01)	+	k:Animalia,p:Arthropoda,c:Insecta
1404dac2b1e4ff12b57a1566d9d54ac6	k:Animalia(1.00),p:Arthropoda(1.00),c:Insecta(1.00),o:Diptera(0.15),f:Chironomidae(0.01)	+	k:Animalia,p:Arthropoda,c:Insecta
13e0f58b06b1d8c8f714bd96fa6062f0	k:Animalia(1.00),p:Arthropoda(1.00),c:Insecta(1.00),o:Lepidoptera(1.00),f:Tortricidae(1.00),g:Argyrotaenia(1.00),s:Argyrotaenia_mariana(1.00)	+	k:Animalia,p:Arthropoda,c:Insecta,o:Lepidoptera,f:Tortricidae,g:Argyrotaenia,s:Argyrotaenia_mariana
140f404c7683acfd7a9f4ebb9ba125e4	k:Animalia(1.00),p:Arthropoda(1.00),c:Insecta(1.00),o:Diptera(1.00),f:Culicidae(1.00),g:Aedes(0.68),s:Aedes_provocans(0.68)	+	k:Animalia,p:Arthropoda,c:Insecta,o:Diptera,f:Culicidae
140709dda8cec8541b9e8144ac03bcfd	k:Animalia(1.00),p:Arthropoda(1.00),c:Insecta(1.00),o:Coleoptera(1.00),f:Scirtidae(1.00),g:Scirtes(1.00),s:Scirtes_tibialis(1.00)	+	k:Animalia,p:Arthropoda,c:Insecta,o:Coleoptera,f:Scirtidae,g:Scirtes,s:Scirtes_tibialis
142927e4e3b5000649a362ba86ac2bb8	k:Animalia(1.00),p:Arthropoda(1.00),c:Insecta(0.97),o:Coleoptera(0.48),f:Pyrochroidae(0.36),g:Dendroides(0.28),s:Dendroides_canadensis(0.26)	+	k:Animalia,p:Arthropoda,c:Insecta
14298400ac88e4b9e4d471f742e50269	k:Animalia(1.00),p:Arthropoda(1.00),c:Insecta(1.00),o:Diptera(0.97),f:Limoniidae(0.55),g:Pseudolimnophila(0.55),s:Pseudolimnophila_luteipennis(0.53)	+	k:Animalia,p:Arthropoda,c:Insecta,o:Diptera
140715c27dbb886b8ef9681e67d0bf75	k:Animalia(1.00),p:Arthropoda(1.00),c:Insecta(1.00),o:Diptera(1.00),f:Chironomidae(1.00),g:Ablabesmyia(1.00),s:Ablabesmyia_americana(1.00)	+	k:Animalia,p:Arthropoda,c:Insecta,o:Diptera,f:Chironomidae,g:Ablabesmyia,s:Ablabesmyia_americana
14562069958b2cecffea9f844a7a9d3e	k:Animalia(1.00),p:Arthropoda(1.00),c:Insecta(1.00),o:Coleoptera(1.00),f:Scarabaeidae(1.00),g:Phyllophaga(1.00)	+	k:Animalia,p:Arthropoda,c:Insecta,o:Coleoptera,f:Scarabaeidae,g:Phyllophaga
14208bc275a9d0d69a9292f2b4a5d38b	k:Animalia(1.00),p:Arthropoda(1.00),c:Insecta(1.00),o:Diptera(1.00),f:Psychodidae(1.00),g:Psychoda(0.98),s:Psychoda_alternata(0.89)	+	k:Animalia,p:Arthropoda,c:Insecta,o:Diptera,f:Psychodidae,g:Psychoda
144f86a5c4ae5c9de9d352d864778194	k:Animalia(1.00),p:Arthropoda(1.00),c:Insecta(1.00),o:Trichoptera(1.00),f:Hydropsychidae(1.00),g:Hydropsyche(1.00),s:Hydropsyche_betteni(1.00)	+	k:Animalia,p:Arthropoda,c:Insecta,o:Trichoptera,f:Hydropsychidae,g:Hydropsyche,s:Hydropsyche_betteni
144940d0ac970fe221ee9bca859b0d4c	k:Animalia(1.00),p:Arthropoda(1.00),c:Insecta(1.00),o:Diptera(1.00),f:Chaoboridae(1.00),g:Chaoborus(0.86)	+	k:Animalia,p:Arthropoda,c:Insecta,o:Diptera,f:Chaoboridae
143d7307511226a862dd064e2a8daf41	k:Animalia(1.00),p:Arthropoda(1.00),c:Insecta(1.00),o:Coleoptera(1.00),f:Cerambycidae(1.00),g:Monochamus(1.00),s:Monochamus_carolinensis(1.00)	+	k:Animalia,p:Arthropoda,c:Insecta,o:Coleoptera,f:Cerambycidae,g:Monochamus,s:Monochamus_carolinensis
14564fb527774958c1a4bb1db802ed9f	k:Animalia(1.00),p:Arthropoda(1.00),c:Insecta(1.00),o:Trichoptera(1.00),f:Leptoceridae(1.00),g:Triaenodes(1.00),s:Triaenodes_connatus(0.76)	+	k:Animalia,p:Arthropoda,c:Insecta,o:Trichoptera,f:Leptoceridae,g:Triaenodes
142ff524aacf5fe74698f0f974f6a610	k:Animalia(1.00),p:Arthropoda(1.00),c:Insecta(1.00),o:Lepidoptera(1.00),f:Sphingidae(1.00),g:Deidamia(1.00),s:Deidamia_inscriptum(1.00)	+	k:Animalia,p:Arthropoda,c:Insecta,o:Lepidoptera,f:Sphingidae,g:Deidamia,s:Deidamia_inscriptum
140fe0a1b948b39253d95a9e792515c0	k:Animalia(1.00),p:Arthropoda(1.00),c:Insecta(1.00),o:Lepidoptera(1.00),f:Tortricidae(0.98),g:Olethreutes(0.25),s:Olethreutes_quadrifidus(0.01)	+	k:Animalia,p:Arthropoda,c:Insecta,o:Lepidoptera,f:Tortricidae
146ee77d3e8052ffb545164983ae38b3	k:Animalia(1.00),p:Arthropoda(1.00),c:Insecta(1.00),o:Coleoptera(1.00),f:Scarabaeidae(1.00),g:Phyllophaga(1.00),s:Phyllophaga_hirticula(0.06)	+	k:Animalia,p:Arthropoda,c:Insecta,o:Coleoptera,f:Scarabaeidae,g:Phyllophaga
145ba2ea680b07912b59d1a3b5174c52	k:Animalia(1.00),p:Arthropoda(1.00),c:Insecta(1.00),o:Diptera(1.00),f:Culicidae(1.00),g:Aedes(1.00),s:Aedes_provocans(1.00)	+	k:Animalia,p:Arthropoda,c:Insecta,o:Diptera,f:Culicidae,g:Aedes,s:Aedes_provocans
140b914ee5fb7fab51ce432dcdd4f794	k:Animalia(1.00),p:Arthropoda(1.00),c:Insecta(1.00),o:Lepidoptera(1.00),f:Tortricidae(0.97),g:Cydia(0.93),s:Cydia_latiferreana(0.79)	+	k:Animalia,p:Arthropoda,c:Insecta,o:Lepidoptera,f:Tortricidae,g:Cydia
142a836fa230a0e3fb049ce772f71c9c	k:Animalia(1.00),p:Arthropoda(1.00),c:Insecta(1.00),o:Lepidoptera(0.99),f:Depressariidae(0.96),g:Depressaria(0.96),s:Ambiguous_taxa(0.97)	+	k:Animalia,p:Arthropoda,c:Insecta,o:Lepidoptera,f:Depressariidae,g:Depressaria,s:Ambiguous_taxa
143fc0a61757a3592a104e4edf39a04a	k:Animalia(1.00),p:Arthropoda(1.00),c:Insecta(1.00),o:Diptera(0.99),f:Limoniidae(0.91)	+	k:Animalia,p:Arthropoda,c:Insecta,o:Diptera,f:Limoniidae
14324e86ed097550c25a0167bab11d78	k:Animalia(1.00),p:Arthropoda(1.00),c:Insecta(1.00),o:Lepidoptera(1.00),f:Geometridae(1.00),g:Eufidonia(1.00),s:Eufidonia_convergaria(0.87)	+	k:Animalia,p:Arthropoda,c:Insecta,o:Lepidoptera,f:Geometridae,g:Eufidonia
1439616da1514d621ebac1c8fd79aeaa	k:Animalia(1.00),p:Arthropoda(1.00),c:Insecta(1.00),o:Lepidoptera(0.52),f:Thyrididae(0.02),g:Addaea(0.02),s:Addaea_pusilla(0.02)	+	k:Animalia,p:Arthropoda,c:Insecta
14407ae6259d2b7169fc8653888ee7a3	k:Animalia(1.00),p:Arthropoda(1.00),c:Insecta(1.00),o:Diptera(1.00),f:Chaoboridae(1.00),g:Chaoborus(1.00),s:Chaoborus_punctipennis(1.00)	+	k:Animalia,p:Arthropoda,c:Insecta,o:Diptera,f:Chaoboridae,g:Chaoborus,s:Chaoborus_punctipennis
145c42c77d0681a80cda9ffce4e6aaab	k:Animalia(1.00),p:Arthropoda(1.00),c:Insecta(1.00),o:Lepidoptera(0.58),f:Gelechiidae(0.01),g:Sphaleractis(0.01),s:Sphaleractis_eurysema(0.01)	+	k:Animalia,p:Arthropoda,c:Insecta
1464b248a31926de0db497b42da615ac	k:Animalia(1.00),p:Arthropoda(1.00),c:Insecta(0.99),o:Diptera(0.42),f:Chironomidae(0.17),g:Rheotanytarsus(0.02)	+	k:Animalia,p:Arthropoda,c:Insecta
1444be5a5fdd75be12a8592116ee6cc6	k:Animalia(1.00),p:Arthropoda(1.00),c:Insecta(1.00),o:Diptera(1.00),f:Chironomidae(1.00),g:Orthocladius(0.98)	+	k:Animalia,p:Arthropoda,c:Insecta,o:Diptera,f:Chironomidae,g:Orthocladius
1497e20ba619bed9588dfb688ddcae98	k:Animalia(1.00),p:Arthropoda(1.00),c:Insecta(1.00),o:Coleoptera(1.00),f:Scarabaeidae(1.00),g:Phyllophaga(1.00),s:Phyllophaga_fraterna(0.97)	+	k:Animalia,p:Arthropoda,c:Insecta,o:Coleoptera,f:Scarabaeidae,g:Phyllophaga,s:Phyllophaga_fraterna
14a529450940a59e218b1962597fb240	k:Animalia(1.00),p:Arthropoda(1.00),c:Insecta(1.00),o:Trichoptera(1.00),f:Phryganeidae(1.00),g:Ptilostomis(1.00),s:Ptilostomis_ocellifera(1.00)	+	k:Animalia,p:Arthropoda,c:Insecta,o:Trichoptera,f:Phryganeidae,g:Ptilostomis,s:Ptilostomis_ocellifera
14c408a50c11b5d60c31499d50aff4a1	k:Animalia(1.00),p:Arthropoda(1.00),c:Insecta(0.99),o:Coleoptera(0.83),f:Scarabaeidae(0.83),g:Phyllophaga(0.83)	+	k:Animalia,p:Arthropoda,c:Insecta
149ec1a9535bb3e4644035f1d9cd1431	k:Animalia(1.00),p:Arthropoda(1.00),c:Insecta(1.00),o:Trichoptera(1.00),f:Hydropsychidae(1.00),g:Hydropsyche(1.00),s:Hydropsyche_phalerata(1.00)	+	k:Animalia,p:Arthropoda,c:Insecta,o:Trichoptera,f:Hydropsychidae,g:Hydropsyche,s:Hydropsyche_phalerata
14612f1cfeffd5bfae1bbcf515fac61b	k:Animalia(1.00),p:Arthropoda(1.00),c:Insecta(1.00),o:Lepidoptera(1.00),f:Noctuidae(0.96),g:Anathix(0.96),s:Anathix_puta(0.96)	+	k:Animalia,p:Arthropoda,c:Insecta,o:Lepidoptera,f:Noctuidae,g:Anathix,s:Anathix_puta
14d75190137feb45a204ebf62afcdf9e	k:Animalia(1.00),p:Arthropoda(1.00),c:Insecta(1.00),o:Hemiptera(1.00),f:Miridae(1.00),g:Deraeocoris(1.00),s:Deraeocoris_bakeri(0.51)	+	k:Animalia,p:Arthropoda,c:Insecta,o:Hemiptera,f:Miridae,g:Deraeocoris
14b4ab78020fd39641d0356d05efa494	k:Animalia(1.00),p:Arthropoda(1.00),c:Insecta(0.99),o:Coleoptera(0.50),f:Carabidae(0.49),g:Patrobus(0.49),s:Patrobus_longicornis(0.49)	+	k:Animalia,p:Arthropoda,c:Insecta
14e571b23fcdf702d558a709cfcf7440	k:Animalia(1.00),p:Arthropoda(1.00),c:Arachnida(0.55),o:Sarcoptiformes(0.13),f:Trouessartiidae(0.08),g:Trouessartia(0.06),s:Trouessartia_aff._incisa(0.06)	+	k:Animalia,p:Arthropoda
146dfcd3baff6a1d025a1a376bf717c7	k:Animalia(1.00),p:Arthropoda(1.00),c:Insecta(1.00),o:Coleoptera(1.00),f:Coccinellidae(1.00),g:Chilocorus(1.00),s:Chilocorus_stigma(1.00)	+	k:Animalia,p:Arthropoda,c:Insecta,o:Coleoptera,f:Coccinellidae,g:Chilocorus,s:Chilocorus_stigma
14886cc3522875fdb29ab55c86962f09	k:Animalia(1.00),p:Arthropoda(1.00),c:Insecta(1.00),o:Diptera(1.00),f:Culicidae(1.00),g:Aedes(1.00),s:Aedes_albopictus(1.00)	+	k:Animalia,p:Arthropoda,c:Insecta,o:Diptera,f:Culicidae,g:Aedes,s:Aedes_albopictus
14a4717a263b87eb692630377f58670d	k:Animalia(1.00),p:Arthropoda(1.00),c:Insecta(1.00),o:Hymenoptera(1.00),f:Ichneumonidae(1.00),g:Enicospilus(0.94)	+	k:Animalia,p:Arthropoda,c:Insecta,o:Hymenoptera,f:Ichneumonidae,g:Enicospilus
14768d527945ea424164d870ae9ad599	k:Animalia(1.00),p:Arthropoda(1.00),c:Insecta(1.00),o:Diptera(1.00),f:Chironomidae(1.00)	+	k:Animalia,p:Arthropoda,c:Insecta,o:Diptera,f:Chironomidae
1496f4cba57507722bc120ade0157b6c	k:Animalia(1.00),p:Arthropoda(1.00),c:Insecta(1.00),o:Diptera(1.00),f:Limoniidae(0.97)	+	k:Animalia,p:Arthropoda,c:Insecta,o:Diptera,f:Limoniidae
14efdb1d177e189abb55d4ac749de814	k:Animalia(1.00),p:Arthropoda(1.00),c:Insecta(1.00),o:Coleoptera(0.99),f:Scarabaeidae(0.98),g:Phyllophaga(0.98),s:Phyllophaga_hirsuta(0.21)	+	k:Animalia,p:Arthropoda,c:Insecta,o:Coleoptera,f:Scarabaeidae,g:Phyllophaga
14b354b23d628277a89d17f02737eaea	k:Animalia(1.00),p:Arthropoda(1.00),c:Insecta(1.00),o:Diptera(1.00),f:Tipulidae(1.00)	+	k:Animalia,p:Arthropoda,c:Insecta,o:Diptera,f:Tipulidae
14d05aadda9acb55f19e71f4ff257be3	k:Animalia(1.00),p:Arthropoda(1.00),c:Insecta(1.00),o:Diptera(0.99),f:Tipulidae(0.98),g:Nephrotoma(0.98),s:Nephrotoma_ferruginea(0.98)	+	k:Animalia,p:Arthropoda,c:Insecta,o:Diptera,f:Tipulidae,g:Nephrotoma,s:Nephrotoma_ferruginea
14a32aa9262abab9302681822e6549dd	k:Animalia(1.00),p:Arthropoda(1.00),c:Insecta(1.00),o:Coleoptera(1.00),f:Pyrochroidae(1.00),g:Dendroides(1.00),s:Dendroides_concolor(1.00)	+	k:Animalia,p:Arthropoda,c:Insecta,o:Coleoptera,f:Pyrochroidae,g:Dendroides,s:Dendroides_concolor
14e8b28979f83c733ae19a06dcd03bd9	k:Animalia(1.00),p:Arthropoda(1.00),c:Insecta(1.00),o:Ephemeroptera(1.00),f:Ephemeridae(1.00),g:Hexagenia(1.00),s:Hexagenia_limbata(1.00)	+	k:Animalia,p:Arthropoda,c:Insecta,o:Ephemeroptera,f:Ephemeridae,g:Hexagenia,s:Hexagenia_limbata
14cfe2878dc513cb4f16096958db6e27	k:Animalia(1.00),p:Arthropoda(1.00),c:Insecta(1.00),o:Megaloptera(1.00),f:Sialidae(1.00),g:Sialis(1.00),s:Sialis_velata(0.86)	+	k:Animalia,p:Arthropoda,c:Insecta,o:Megaloptera,f:Sialidae,g:Sialis
14d14bef0f922ee8c0b4da10e8ea7183	k:Animalia(1.00),p:Arthropoda(1.00),c:Insecta(1.00),o:Diptera(1.00),f:Chironomidae(1.00),g:Tanytarsus(1.00),s:Tanytarsus_mendax(1.00)	+	k:Animalia,p:Arthropoda,c:Insecta,o:Diptera,f:Chironomidae,g:Tanytarsus,s:Tanytarsus_mendax
150267be39d46bfe5add13e138bfc385	k:Animalia(1.00),p:Arthropoda(1.00),c:Insecta(1.00),o:Coleoptera(1.00),f:Scarabaeidae(1.00),g:Phyllophaga(1.00),s:Phyllophaga_hirticula(0.14)	+	k:Animalia,p:Arthropoda,c:Insecta,o:Coleoptera,f:Scarabaeidae,g:Phyllophaga
14f7accbcb0abc51f022464ae53509c3	k:Animalia(1.00),p:Arthropoda(1.00),c:Insecta(0.97),o:Lepidoptera(0.33),f:Prodoxidae(0.01),g:Prodoxus(0.01),s:Prodoxus_sordidus(0.01)	+	k:Animalia,p:Arthropoda,c:Insecta
14dbfd6b69bc7fb7bd536e9bcb56bdaf	k:Animalia(1.00),p:Arthropoda(1.00),c:Insecta(1.00),o:Diptera(1.00),f:Chironomidae(1.00)	+	k:Animalia,p:Arthropoda,c:Insecta,o:Diptera,f:Chironomidae
153347565117241f3c5cf51f7810af09	k:Animalia(1.00),p:Arthropoda(1.00),c:Insecta(1.00),o:Coleoptera(1.00),f:Scarabaeidae(0.99),g:Phyllophaga(0.99),s:Phyllophaga_hirticula(0.34)	+	k:Animalia,p:Arthropoda,c:Insecta,o:Coleoptera,f:Scarabaeidae,g:Phyllophaga
14fb1cf2d3fa1a02e275993264b98289	k:Animalia(1.00),p:Arthropoda(1.00),c:Arachnida(1.00),o:Araneae(1.00),f:Linyphiidae(1.00),g:Grammonota(1.00),s:Grammonota_pictilis(1.00)	+	k:Animalia,p:Arthropoda,c:Arachnida,o:Araneae,f:Linyphiidae,g:Grammonota,s:Grammonota_pictilis
15234136261edbe98f75ca2725be338a	k:Animalia(1.00),p:Arthropoda(1.00),c:Insecta(1.00),o:Diptera(0.43),f:Chloropidae(0.19),g:Incertella(0.02),s:Incertella_incerta(0.02)	+	k:Animalia,p:Arthropoda,c:Insecta
14e36b29b9e7491b7e3f178e3c6cddb5	k:Animalia(1.00),p:Arthropoda(1.00),c:Insecta(1.00),o:Diptera(0.96),f:Tabanidae(0.51),g:Tabanus(0.45),s:Tabanus_catenatus(0.13)	+	k:Animalia,p:Arthropoda,c:Insecta,o:Diptera
14d67b221c379705a38becf92bf6130c	k:Animalia(1.00),p:Arthropoda(1.00),c:Insecta(1.00),o:Diptera(1.00),f:Chaoboridae(1.00),g:Chaoborus(1.00),s:Chaoborus_punctipennis(1.00)	+	k:Animalia,p:Arthropoda,c:Insecta,o:Diptera,f:Chaoboridae,g:Chaoborus,s:Chaoborus_punctipennis
150e9c7c6884deb23b13cf6b738e649e	k:Animalia(1.00),p:Arthropoda(1.00),c:Insecta(1.00),o:Hemiptera(1.00),f:Miridae(1.00),g:Phytocoris(1.00),s:Phytocoris_conspurcatus(1.00)	+	k:Animalia,p:Arthropoda,c:Insecta,o:Hemiptera,f:Miridae,g:Phytocoris,s:Phytocoris_conspurcatus
152e0e3337c47f86c18a60295a4a49c4	k:Animalia(1.00),p:Arthropoda(1.00),c:Insecta(1.00),o:Trichoptera(1.00),f:Leptoceridae(1.00),g:Ceraclea(1.00),s:Ceraclea_mentiea(1.00)	+	k:Animalia,p:Arthropoda,c:Insecta,o:Trichoptera,f:Leptoceridae,g:Ceraclea,s:Ceraclea_mentiea
14d8a608745ed8e9fb614f958b365d4b	k:Animalia(1.00),p:Arthropoda(1.00),c:Insecta(1.00),o:Lepidoptera(0.93),f:Coleophoridae(0.47),g:Coleophora(0.47),s:Coleophora_duplicis_group(0.03)	+	k:Animalia,p:Arthropoda,c:Insecta,o:Lepidoptera
1512416d0e6016e9b6f7fd9c417bfcae	k:Animalia(1.00),p:Arthropoda(1.00),c:Insecta(1.00),o:Diptera(0.95),f:Tipulidae(0.04),g:Nephrotoma(0.02)	+	k:Animalia,p:Arthropoda,c:Insecta,o:Diptera
1534257d830bf7a859766437ee972506	k:Animalia(1.00),p:Arthropoda(1.00),c:Insecta(1.00),o:Coleoptera(0.90),f:Lucanidae(0.77),g:Macrodorcas(0.54),s:Macrodorcas_striatipennis(0.54)	+	k:Animalia,p:Arthropoda,c:Insecta
14d4130aff125d7c2d3ddac0d7f54bb2	k:Animalia(1.00),p:Arthropoda(1.00),c:Insecta(1.00),o:Lepidoptera(1.00),f:Erebidae(0.17),g:Ugia(0.03),s:Ugia_eugrapha(0.03)	+	k:Animalia,p:Arthropoda,c:Insecta,o:Lepidoptera
1535f45412b5318ecb725de0bda8d6a6	k:Animalia(1.00),p:Arthropoda(1.00),c:Insecta(1.00),o:Coleoptera(1.00),f:Scarabaeidae(1.00),g:Phyllophaga(1.00),s:Phyllophaga_anxia(1.00)	+	k:Animalia,p:Arthropoda,c:Insecta,o:Coleoptera,f:Scarabaeidae,g:Phyllophaga,s:Phyllophaga_anxia
14f3ab7105c00bafdd25f5afc40eec16	k:Animalia(1.00),p:Arthropoda(1.00),c:Insecta(1.00),o:Diptera(1.00),f:Limoniidae(0.99),g:Pseudolimnophila(0.99),s:Pseudolimnophila_luteipennis(0.91)	+	k:Animalia,p:Arthropoda,c:Insecta,o:Diptera,f:Limoniidae,g:Pseudolimnophila,s:Pseudolimnophila_luteipennis
14e8bcaa73949b1ce46aa0d563b11b8e	k:Animalia(1.00),p:Arthropoda(1.00),c:Insecta(1.00),o:Lepidoptera(1.00),f:Sphingidae(0.38),g:Macroglossum(0.13),s:Macroglossum_stellatarum(0.08)	+	k:Animalia,p:Arthropoda,c:Insecta,o:Lepidoptera
14f5980fbe8d3dea0c316e1fa5df0de7	k:Animalia(1.00),p:Arthropoda(1.00),c:Insecta(1.00),o:Diptera(0.86),f:Tachinidae(0.40),g:Gonia(0.14),s:Gonia_ornata(0.04)	+	k:Animalia,p:Arthropoda,c:Insecta
1544aa3432670d54d98013039ce63829	k:Animalia(1.00),p:Arthropoda(1.00),c:Insecta(1.00),o:Ephemeroptera(1.00),f:Heptageniidae(1.00),g:Maccaffertium(1.00),s:Maccaffertium_terminatum(1.00)	+	k:Animalia,p:Arthropoda,c:Insecta,o:Ephemeroptera,f:Heptageniidae,g:Maccaffertium,s:Maccaffertium_terminatum
15026701e67c14acc6da34251e1b8ec4	k:Animalia(1.00),p:Arthropoda(1.00),c:Insecta(1.00),o:Coleoptera(0.94),f:Pyrochroidae(0.90),g:Dendroides(0.90),s:Dendroides_canadensis(0.84)	+	k:Animalia,p:Arthropoda,c:Insecta,o:Coleoptera,f:Pyrochroidae,g:Dendroides
14f8549f93992b64a4b4eacc1e858bdd	k:Animalia(1.00),p:Arthropoda(1.00),c:Insecta(1.00),o:Coleoptera(1.00),f:Pyrochroidae(1.00),g:Dendroides(1.00),s:Dendroides_concolor(1.00)	+	k:Animalia,p:Arthropoda,c:Insecta,o:Coleoptera,f:Pyrochroidae,g:Dendroides,s:Dendroides_concolor
153a1bbda2202ed70bb7bd47ff4b4b51	k:Animalia(1.00),p:Arthropoda(1.00),c:Insecta(1.00),o:Coleoptera(1.00),f:Silphidae(1.00),g:Necrodes(1.00),s:Necrodes_surinamensis(1.00)	+	k:Animalia,p:Arthropoda,c:Insecta,o:Coleoptera,f:Silphidae,g:Necrodes,s:Necrodes_surinamensis
15146fa899617f1eb162089c28c6d0b6	k:Animalia(1.00),p:Arthropoda(1.00),c:Insecta(1.00),o:Trichoptera(1.00),f:Phryganeidae(1.00),g:Agrypnia(1.00),s:Agrypnia_vestita(1.00)	+	k:Animalia,p:Arthropoda,c:Insecta,o:Trichoptera,f:Phryganeidae,g:Agrypnia,s:Agrypnia_vestita
1531c9a55e363e3d2be939d6dddc6f9c	k:Animalia(1.00),p:Arthropoda(1.00),c:Insecta(1.00),o:Hymenoptera(1.00),f:Ichneumonidae(1.00),g:Ambiguous_taxa(0.67)	+	k:Animalia,p:Arthropoda,c:Insecta,o:Hymenoptera,f:Ichneumonidae
14f79b785c7cb9851e9f4f9afc0eca9c	k:Animalia(1.00),p:Arthropoda(1.00),c:Insecta(1.00),o:Lepidoptera(0.91),f:Tortricidae(0.25),g:Capua(0.02),s:Capua_deuterastis(0.02)	+	k:Animalia,p:Arthropoda,c:Insecta,o:Lepidoptera
153b8de33231a3512d363e6288783ded	k:Animalia(1.00),p:Arthropoda(1.00),c:Insecta(1.00),o:Hemiptera(1.00),f:Aphididae(1.00),g:Ambiguous_taxa(1.00),s:Ambiguous_taxa(1.00)	+	k:Animalia,p:Arthropoda,c:Insecta,o:Hemiptera,f:Aphididae,g:Ambiguous_taxa,s:Ambiguous_taxa
153f4bb8536ed8df2a55f89a6bdc031c	k:Animalia(1.00),p:Arthropoda(1.00),c:Insecta(1.00),o:Diptera(1.00),f:Chironomidae(1.00)	+	k:Animalia,p:Arthropoda,c:Insecta,o:Diptera,f:Chironomidae
1520ef759e7f1815b1bf0cf1fc5df139	k:Animalia(1.00),p:Arthropoda(1.00),c:Insecta(1.00),o:Diptera(1.00),f:Culicidae(1.00),g:Aedes(1.00),s:Aedes_canadensis(0.95)	+	k:Animalia,p:Arthropoda,c:Insecta,o:Diptera,f:Culicidae,g:Aedes,s:Aedes_canadensis
156f68baa1aedad3990843e0a66c4b9d	k:Animalia(1.00),p:Arthropoda(1.00),c:Insecta(0.97),o:Hymenoptera(0.35),f:Ichneumonidae(0.10)	+	k:Animalia,p:Arthropoda,c:Insecta
1576adbf7e331cb13735b4b2b74919c7	k:Animalia(1.00),p:Arthropoda(1.00),c:Insecta(1.00),o:Coleoptera(1.00),f:Scarabaeidae(1.00),g:Phyllophaga(1.00)	+	k:Animalia,p:Arthropoda,c:Insecta,o:Coleoptera,f:Scarabaeidae,g:Phyllophaga
15783b9c34770bf0d9f3300cd7fc60b9	k:Animalia(1.00),p:Arthropoda(1.00),c:Insecta(1.00),o:Coleoptera(1.00),f:Scarabaeidae(1.00),g:Phyllophaga(1.00),s:Phyllophaga_forsteri(0.05)	+	k:Animalia,p:Arthropoda,c:Insecta,o:Coleoptera,f:Scarabaeidae,g:Phyllophaga
156f694cdb4cfdbd2a6a43fcd0a46efe	k:Animalia(1.00),p:Arthropoda(1.00),c:Insecta(1.00),o:Coleoptera(1.00),f:Elateridae(1.00),g:Melanotus(1.00)	+	k:Animalia,p:Arthropoda,c:Insecta,o:Coleoptera,f:Elateridae,g:Melanotus
15bce3158b78d3e10ad8b787e9a43588
154957c3eda05b3d1e3fedcd9adc5247	k:Animalia(1.00),p:Arthropoda(1.00),c:Insecta(1.00),o:Lepidoptera(1.00),f:Tortricidae(1.00),g:Epinotia(1.00),s:Epinotia_solicitana(1.00)	+	k:Animalia,p:Arthropoda,c:Insecta,o:Lepidoptera,f:Tortricidae,g:Epinotia,s:Epinotia_solicitana
153aaea70c1b4143728ccad74296a629	k:Animalia(1.00),p:Arthropoda(1.00),c:Insecta(1.00),o:Diptera(0.99),f:Limoniidae(0.94),g:Pseudolimnophila(0.94),s:Pseudolimnophila_luteipennis(0.81)	+	k:Animalia,p:Arthropoda,c:Insecta,o:Diptera,f:Limoniidae,g:Pseudolimnophila
153c89ba5de09f2ca21bb3840ec2d7c7	k:Animalia(1.00),p:Arthropoda(1.00),c:Insecta(1.00),o:Trichoptera(0.99),f:Phryganeidae(0.99),g:Agrypnia(0.99),s:Agrypnia_vestita(0.99)	+	k:Animalia,p:Arthropoda,c:Insecta,o:Trichoptera,f:Phryganeidae,g:Agrypnia,s:Agrypnia_vestita
1568e800415ebfece4085c6580d412f5	k:Animalia(1.00),p:Arthropoda(1.00),c:Insecta(1.00),o:Diptera(1.00),f:Limoniidae(1.00)	+	k:Animalia,p:Arthropoda,c:Insecta,o:Diptera,f:Limoniidae
15615789fe6f35cb1cf92d0eacb2ef56	k:Animalia(1.00),p:Arthropoda(1.00),c:Insecta(1.00),o:Psocodea(0.71),f:Amphipsocidae(0.71)	+	k:Animalia,p:Arthropoda,c:Insecta
15624801b2ea5e6251daf0d614cf7750	k:Animalia(1.00),p:Arthropoda(1.00),c:Insecta(1.00),o:Diptera(1.00),f:Sciaridae(1.00),g:Pseudolycoriella(1.00)	+	k:Animalia,p:Arthropoda,c:Insecta,o:Diptera,f:Sciaridae,g:Pseudolycoriella
15abc8a40ab89895750056a2f383020e	k:Animalia(1.00),p:Arthropoda(1.00),c:Insecta(1.00),o:Coleoptera(1.00),f:Scarabaeidae(1.00),g:Phyllophaga(1.00),s:Phyllophaga_drakii(1.00)	+	k:Animalia,p:Arthropoda,c:Insecta,o:Coleoptera,f:Scarabaeidae,g:Phyllophaga,s:Phyllophaga_drakii
15503a5641297b14ecafbbe28e75488b	k:Animalia(1.00),p:Arthropoda(1.00),c:Insecta(1.00),o:Diptera(1.00),f:Chaoboridae(1.00),g:Chaoborus(1.00),s:Chaoborus_punctipennis(1.00)	+	k:Animalia,p:Arthropoda,c:Insecta,o:Diptera,f:Chaoboridae,g:Chaoborus,s:Chaoborus_punctipennis
159f95b9e5d3489a5bfed93177a444b6	k:Animalia(1.00),p:Arthropoda(1.00),c:Insecta(1.00),o:Trichoptera(1.00),f:Leptoceridae(1.00),g:Ceraclea(1.00),s:Ceraclea_transversa(1.00)	+	k:Animalia,p:Arthropoda,c:Insecta,o:Trichoptera,f:Leptoceridae,g:Ceraclea,s:Ceraclea_transversa
153fc24d8992a2e0a2a62de47727efc9	k:Animalia(1.00),p:Arthropoda(1.00),c:Insecta(1.00),o:Diptera(1.00),f:Limoniidae(0.99),g:Pseudolimnophila(0.99),s:Pseudolimnophila_luteipennis(0.97)	+	k:Animalia,p:Arthropoda,c:Insecta,o:Diptera,f:Limoniidae,g:Pseudolimnophila,s:Pseudolimnophila_luteipennis
15bc0d81429d9681f7ef29bea769b250	k:Animalia(1.00),p:Arthropoda(1.00),c:Insecta(1.00),o:Psocodea(1.00),f:Psocidae(1.00),g:Metylophorus(1.00),s:Metylophorus_novaescotiae(1.00)	+	k:Animalia,p:Arthropoda,c:Insecta,o:Psocodea,f:Psocidae,g:Metylophorus,s:Metylophorus_novaescotiae
15f129d83af000a84be0929f27453522
1595a61debf8cc5ea5676a2b9245165a	k:Animalia(1.00),p:Arthropoda(1.00),c:Insecta(1.00),o:Diptera(1.00),f:Tipulidae(0.99),g:Tipula(0.99)	+	k:Animalia,p:Arthropoda,c:Insecta,o:Diptera,f:Tipulidae,g:Tipula
15e41088cdaa6fcf33431000694fa19a	k:Animalia(1.00),p:Arthropoda(1.00),c:Insecta(1.00),o:Coleoptera(0.99),f:Scarabaeidae(0.95),g:Diplotaxis(0.77),s:Diplotaxis_tristis(0.10)	+	k:Animalia,p:Arthropoda,c:Insecta,o:Coleoptera,f:Scarabaeidae
15c563a39f772c3008269bb6ca807368	k:Animalia(1.00),p:Arthropoda(1.00),c:Insecta(1.00),o:Ephemeroptera(1.00),f:Heptageniidae(1.00),g:Maccaffertium(1.00),s:Maccaffertium_mediopunctatum(1.00)	+	k:Animalia,p:Arthropoda,c:Insecta,o:Ephemeroptera,f:Heptageniidae,g:Maccaffertium,s:Maccaffertium_mediopunctatum
159a12a178f42466efd5a778760df7dd	k:Animalia(1.00),p:Arthropoda(1.00),c:Insecta(1.00),o:Diptera(1.00),f:Chaoboridae(1.00),g:Chaoborus(1.00)	+	k:Animalia,p:Arthropoda,c:Insecta,o:Diptera,f:Chaoboridae,g:Chaoborus
158625d75a3e5672915b5b7dde4ad6a3	k:Animalia(1.00),p:Arthropoda(1.00),c:Insecta(1.00),o:Megaloptera(0.98),f:Corydalidae(0.98),g:Chauliodes(0.98),s:Chauliodes_pectinicornis(0.98)	+	k:Animalia,p:Arthropoda,c:Insecta,o:Megaloptera,f:Corydalidae,g:Chauliodes,s:Chauliodes_pectinicornis
15c9bcda6ca65822fba9a6c99478fa8b	k:Animalia(1.00),p:Arthropoda(1.00),c:Insecta(1.00),o:Diptera(1.00),f:Chironomidae(1.00)	+	k:Animalia,p:Arthropoda,c:Insecta,o:Diptera,f:Chironomidae
1588fe9c00d20cb978600692eeebdd8a	k:Animalia(1.00),p:Arthropoda(1.00),c:Insecta(1.00),o:Lepidoptera(1.00),f:Geometridae(1.00),g:Eupithecia(1.00),s:Eupithecia_annulata(0.99)	+	k:Animalia,p:Arthropoda,c:Insecta,o:Lepidoptera,f:Geometridae,g:Eupithecia,s:Eupithecia_annulata
15fbc6bd0f9d9d6ff00df8cb10566e59	k:Animalia(1.00),p:Arthropoda(1.00),c:Insecta(1.00),o:Coleoptera(1.00),f:Elateridae(1.00),g:Melanotus(1.00)	+	k:Animalia,p:Arthropoda,c:Insecta,o:Coleoptera,f:Elateridae,g:Melanotus
15eea725a9e462b42b50a051dbfbfdf9	k:Animalia(1.00),p:Arthropoda(1.00),c:Insecta(1.00),o:Coleoptera(1.00),f:Elateridae(1.00),g:Melanotus(1.00)	+	k:Animalia,p:Arthropoda,c:Insecta,o:Coleoptera,f:Elateridae,g:Melanotus
15a24702c61c6e361bb95481d39eb05e	k:Animalia(1.00),p:Arthropoda(1.00),c:Insecta(1.00),o:Diptera(1.00),f:Cecidomyiidae(1.00)	+	k:Animalia,p:Arthropoda,c:Insecta,o:Diptera,f:Cecidomyiidae
15bafc7eefa55eddfb4b254011014df1	k:Animalia(1.00),p:Arthropoda(1.00),c:Insecta(1.00),o:Diptera(1.00),f:Chironomidae(1.00),g:Polypedilum(1.00),s:Polypedilum_convictum(1.00)	+	k:Animalia,p:Arthropoda,c:Insecta,o:Diptera,f:Chironomidae,g:Polypedilum,s:Polypedilum_convictum
1599b1cb541938729b721f96e6118499	k:Animalia(1.00),p:Arthropoda(1.00),c:Insecta(1.00),o:Lepidoptera(1.00),f:Tortricidae(1.00),g:Olethreutes(1.00),s:Olethreutes_fasciatana(1.00)	+	k:Animalia,p:Arthropoda,c:Insecta,o:Lepidoptera,f:Tortricidae,g:Olethreutes,s:Olethreutes_fasciatana
160c25ff8026766c0748d95309e818f9	k:Animalia(1.00),p:Arthropoda(1.00),c:Insecta(1.00),o:Coleoptera(0.98),f:Elateridae(0.98),g:Athous(0.96)	+	k:Animalia,p:Arthropoda,c:Insecta,o:Coleoptera,f:Elateridae,g:Athous
15c319e27b74236cb62ab2829de5bafa	k:Animalia(1.00),p:Arthropoda(1.00),c:Insecta(1.00),o:Diptera(1.00),f:Limoniidae(1.00),g:Pseudolimnophila(1.00),s:Pseudolimnophila_luteipennis(0.72)	+	k:Animalia,p:Arthropoda,c:Insecta,o:Diptera,f:Limoniidae,g:Pseudolimnophila
159e554e9001c46cfdf42730a1bb7c36	k:Animalia(1.00),p:Arthropoda(1.00),c:Insecta(1.00),o:Diptera(0.86),f:Limoniidae(0.71),g:Helius(0.71),s:Helius_flavipes(0.71)	+	k:Animalia,p:Arthropoda,c:Insecta
162dedee3204b822b5becb7b6b646e11	k:Animalia(1.00),p:Arthropoda(1.00),c:Insecta(1.00),o:Hemiptera(1.00),f:Cimicidae(1.00),g:Cimex(1.00),s:Cimex_adjunctus(1.00)	+	k:Animalia,p:Arthropoda,c:Insecta,o:Hemiptera,f:Cimicidae,g:Cimex,s:Cimex_adjunctus
15fe5c9952672b127bdca23879b712ee	k:Animalia(1.00),p:Arthropoda(1.00),c:Insecta(1.00),o:Coleoptera(1.00),f:Elateridae(1.00),g:Melanotus(1.00),s:Melanotus_hyslopi(1.00)	+	k:Animalia,p:Arthropoda,c:Insecta,o:Coleoptera,f:Elateridae,g:Melanotus,s:Melanotus_hyslopi
15b00351c6b213254a97584da9d09c1a	k:Animalia(1.00),p:Arthropoda(1.00),c:Insecta(1.00),o:Lepidoptera(1.00),f:Tortricidae(0.99),g:Argyrotaenia(0.99),s:Argyrotaenia_quercifoliana(0.99)	+	k:Animalia,p:Arthropoda,c:Insecta,o:Lepidoptera,f:Tortricidae,g:Argyrotaenia,s:Argyrotaenia_quercifoliana
1605a43eaba004abf6edbaeefd0d5f47	k:Animalia(1.00),p:Arthropoda(1.00),c:Insecta(1.00),o:Trichoptera(1.00),f:Limnephilidae(1.00),g:Platycentropus(1.00),s:Platycentropus_radiatus(1.00)	+	k:Animalia,p:Arthropoda,c:Insecta,o:Trichoptera,f:Limnephilidae,g:Platycentropus,s:Platycentropus_radiatus
1627274020dceb322fbcba6d679c400e	k:Animalia(1.00),p:Arthropoda(1.00),c:Arachnida(1.00),o:Araneae(1.00),f:Linyphiidae(1.00),g:Pityohyphantes(1.00),s:Pityohyphantes_costatus(0.99)	+	k:Animalia,p:Arthropoda,c:Arachnida,o:Araneae,f:Linyphiidae,g:Pityohyphantes,s:Pityohyphantes_costatus
164c6d1dc6dc62f3a5a9ab952da44f11	k:Animalia(1.00),p:Arthropoda(1.00),c:Insecta(1.00),o:Coleoptera(1.00),f:Scarabaeidae(1.00),g:Phyllophaga(1.00),s:Phyllophaga_hirsuta(0.99)	+	k:Animalia,p:Arthropoda,c:Insecta,o:Coleoptera,f:Scarabaeidae,g:Phyllophaga,s:Phyllophaga_hirsuta
15eb085bedc8ca1e6b196e7e76e4d08c	k:Animalia(1.00),p:Arthropoda(1.00),c:Insecta(1.00),o:Diptera(0.98),f:Cecidomyiidae(0.98)	+	k:Animalia,p:Arthropoda,c:Insecta,o:Diptera,f:Cecidomyiidae
161b5204f88b7c3bfc6b0d35d8b7fa6a	k:Animalia(1.00),p:Arthropoda(1.00),c:Insecta(1.00),o:Hymenoptera(0.98),f:Ichneumonidae(0.97),g:Netelia(0.96)	+	k:Animalia,p:Arthropoda,c:Insecta,o:Hymenoptera,f:Ichneumonidae,g:Netelia
15fea1e6c3350df155221a660394d1fe	k:Animalia(1.00),p:Arthropoda(1.00),c:Insecta(1.00),o:Hemiptera(1.00),f:Miridae(1.00),g:Phytocoris(1.00)	+	k:Animalia,p:Arthropoda,c:Insecta,o:Hemiptera,f:Miridae,g:Phytocoris
15f5f9bbf51ec39f5d52f49fcf2099a8	k:Animalia(1.00),p:Arthropoda(1.00),c:Insecta(1.00),o:Diptera(1.00),f:Chironomidae(1.00),g:Chironomus(0.98)	+	k:Animalia,p:Arthropoda,c:Insecta,o:Diptera,f:Chironomidae,g:Chironomus
165490c2b7a6502d0594c1bafafa4436	k:Animalia(1.00),p:Arthropoda(1.00),c:Insecta(0.98),o:Coleoptera(0.59),f:Cerambycidae(0.53),g:Eupogonius(0.52),s:Eupogonius_pubicollis(0.40)	+	k:Animalia,p:Arthropoda,c:Insecta
160a9917b643acb5029da552414bdf13	k:Animalia(1.00),p:Arthropoda(1.00),c:Insecta(1.00),o:Coleoptera(0.91),f:Pyrochroidae(0.88),g:Dendroides(0.88),s:Dendroides_canadensis(0.87)	+	k:Animalia,p:Arthropoda,c:Insecta,o:Coleoptera
167a4db4915e34ff9f4470a2f061d5ff	k:Animalia(1.00),p:Arthropoda(1.00),c:Insecta(1.00),o:Coleoptera(0.99),f:Scarabaeidae(0.99),g:Phyllophaga(0.99)	+	k:Animalia,p:Arthropoda,c:Insecta,o:Coleoptera,f:Scarabaeidae,g:Phyllophaga
167a157618e5479eb3a2ca22d611fc3d	k:Animalia(1.00),p:Arthropoda(1.00),c:Insecta(1.00),o:Coleoptera(1.00),f:Scarabaeidae(0.95)	+	k:Animalia,p:Arthropoda,c:Insecta,o:Coleoptera,f:Scarabaeidae
16184f75206bde67514d821abd321e08	k:Animalia(1.00),p:Arthropoda(1.00),c:Insecta(1.00),o:Diptera(1.00),f:Agromyzidae(1.00),g:Phytobia(1.00)	+	k:Animalia,p:Arthropoda,c:Insecta,o:Diptera,f:Agromyzidae,g:Phytobia
1640015a658efb9b538ac53402271494	k:Animalia(1.00),p:Arthropoda(1.00),c:Insecta(1.00),o:Hymenoptera(1.00),f:Ichneumonidae(1.00),g:Euceros(1.00),s:Euceros_canadensis(1.00)	+	k:Animalia,p:Arthropoda,c:Insecta,o:Hymenoptera,f:Ichneumonidae,g:Euceros,s:Euceros_canadensis
166f0666858702401e661e53601e361e	k:Animalia(1.00),p:Arthropoda(1.00),c:Insecta(1.00),o:Coleoptera(0.99),f:Curculionidae(0.99),g:Dendroctonus(0.99)	+	k:Animalia,p:Arthropoda,c:Insecta,o:Coleoptera,f:Curculionidae,g:Dendroctonus
167b4d1cd64ce89afaf2d2ba4c9f4e81	k:Animalia(1.00),p:Arthropoda(1.00),c:Arachnida(1.00),o:Trombidiformes(1.00),f:Pionidae(1.00),g:Piona(1.00)	+	k:Animalia,p:Arthropoda,c:Arachnida,o:Trombidiformes,f:Pionidae,g:Piona
164dc80b1e6798e44bb9b5f4cd640277	k:Animalia(1.00),p:Arthropoda(1.00),c:Insecta(1.00),o:Coleoptera(1.00),f:Hydrophilidae(1.00),g:Cercyon(1.00),s:Cercyon_praetextatus(1.00)	+	k:Animalia,p:Arthropoda,c:Insecta,o:Coleoptera,f:Hydrophilidae,g:Cercyon,s:Cercyon_praetextatus
165ebcf3a82f90251023ccb375dc04b8	k:Animalia(1.00),p:Arthropoda(1.00),c:Insecta(1.00),o:Trichoptera(1.00),f:Philopotamidae(1.00),g:Chimarra(1.00),s:Chimarra_socia(1.00)	+	k:Animalia,p:Arthropoda,c:Insecta,o:Trichoptera,f:Philopotamidae,g:Chimarra,s:Chimarra_socia
160f3cbc9c228ab406f21ea4fc51b364	k:Animalia(1.00),p:Arthropoda(1.00),c:Insecta(1.00),o:Diptera(0.81),f:Limoniidae(0.13),g:Limonia(0.11),s:Limonia_trivittata(0.10)	+	k:Animalia,p:Arthropoda,c:Insecta
164ea3f51740451755da4b24df270b78	k:Animalia(1.00),p:Arthropoda(1.00),c:Insecta(1.00),o:Megaloptera(1.00),f:Corydalidae(1.00),g:Chauliodes(1.00),s:Chauliodes_pectinicornis(1.00)	+	k:Animalia,p:Arthropoda,c:Insecta,o:Megaloptera,f:Corydalidae,g:Chauliodes,s:Chauliodes_pectinicornis
1636263ffdc3b0a48f4e2f54aa8906c4	k:Animalia(1.00),p:Arthropoda(1.00),c:Insecta(1.00),o:Lepidoptera(1.00),f:Gelechiidae(1.00),g:Anacampsis(0.97),s:Anacampsis_conclusella(0.97)	+	k:Animalia,p:Arthropoda,c:Insecta,o:Lepidoptera,f:Gelechiidae,g:Anacampsis,s:Anacampsis_conclusella
167d2f9fb06f9c658e16283f70ebfc13	k:Animalia(1.00),p:Arthropoda(1.00),c:Insecta(1.00),o:Ephemeroptera(0.77),f:Caenidae(0.77),g:Caenis(0.77)	+	k:Animalia,p:Arthropoda,c:Insecta
16a1004ab6ba40ce09b857d62ad036d7	k:Animalia(1.00),p:Arthropoda(1.00),c:Insecta(1.00),o:Ephemeroptera(1.00),f:Heptageniidae(1.00),g:Stenonema(1.00),s:Stenonema_femoratum(1.00)	+	k:Animalia,p:Arthropoda,c:Insecta,o:Ephemeroptera,f:Heptageniidae,g:Stenonema,s:Stenonema_femoratum
16a1aef0f95420c55a9349f978cea263	k:Animalia(1.00),p:Arthropoda(1.00),c:Arachnida(0.46),o:Trombidiformes(0.46),f:Pionidae(0.46),g:Piona(0.46)	+	k:Animalia,p:Arthropoda
164c944a141e77e493bb4e36227c15a1	k:Animalia(1.00),p:Arthropoda(1.00),c:Ambiguous_taxa(0.19),o:Ambiguous_taxa(0.19),f:Ambiguous_taxa(0.19),g:Ambiguous_taxa(0.19),s:Ambiguous_taxa(0.19)	+	k:Animalia,p:Arthropoda
1653278f63d7b5422d701acf6ee2724a	k:Animalia(1.00),p:Arthropoda(1.00),c:Insecta(1.00),o:Trichoptera(1.00),f:Phryganeidae(1.00),g:Agrypnia(1.00),s:Agrypnia_vestita(1.00)	+	k:Animalia,p:Arthropoda,c:Insecta,o:Trichoptera,f:Phryganeidae,g:Agrypnia,s:Agrypnia_vestita
168ba4f4f7d82aed79c52b5ef6de71b9	k:Animalia(1.00),p:Arthropoda(1.00),c:Insecta(1.00),o:Trichoptera(1.00),f:Hydropsychidae(1.00),g:Cheumatopsyche(1.00)	+	k:Animalia,p:Arthropoda,c:Insecta,o:Trichoptera,f:Hydropsychidae,g:Cheumatopsyche
163602c2d3e255168b1dc2881510e685	k:Animalia(1.00),p:Arthropoda(1.00),c:Insecta(1.00),o:Lepidoptera(1.00),f:Coleophoridae(0.76),g:Coleophora(0.76),s:Coleophora_duplicis_group(0.57)	+	k:Animalia,p:Arthropoda,c:Insecta,o:Lepidoptera
167e909babf0d4a22c34a2d2e289029a	k:Animalia(1.00),p:Arthropoda(1.00),c:Insecta(1.00),o:Diptera(1.00),f:Chironomidae(1.00)	+	k:Animalia,p:Arthropoda,c:Insecta,o:Diptera,f:Chironomidae
16d3f20156f4d112f24b68033d8bac84	k:Animalia(1.00),p:Arthropoda(1.00),c:Insecta(0.88),o:Diptera(0.27),f:Cecidomyiidae(0.17)	+	k:Animalia,p:Arthropoda
1676d3b7b29ad6371b8e67b2b16bc78d	k:Animalia(1.00),p:Arthropoda(1.00),c:Insecta(1.00),o:Diptera(1.00),f:Limoniidae(0.99),g:Pseudolimnophila(0.99),s:Pseudolimnophila_luteipennis(0.96)	+	k:Animalia,p:Arthropoda,c:Insecta,o:Diptera,f:Limoniidae,g:Pseudolimnophila,s:Pseudolimnophila_luteipennis
170f6e05cb6cad9d12933821d3641ff5	k:Animalia(1.00),p:Arthropoda(1.00),c:Arachnida(0.86),o:Trombidiformes(0.59),f:Pionidae(0.57)	+	k:Animalia,p:Arthropoda
166250a0b46906710c0e3b652dfdca41	k:Animalia(1.00),p:Arthropoda(1.00),c:Insecta(1.00),o:Lepidoptera(1.00),f:Notodontidae(0.29),g:Hemiceras(0.29),s:Hemiceras_zula(0.17)	+	k:Animalia,p:Arthropoda,c:Insecta,o:Lepidoptera
16e4f01d230cba4dd209a841e5fe99ca	k:Animalia(1.00),p:Arthropoda(1.00),c:Insecta(1.00),o:Psocodea(1.00),f:Psocidae(1.00),g:Blaste(1.00),s:Ambiguous_taxa(0.83)	+	k:Animalia,p:Arthropoda,c:Insecta,o:Psocodea,f:Psocidae,g:Blaste
165d5aa5882961e95ca08c576fb3c84a	k:Animalia(1.00),p:Arthropoda(1.00),c:Insecta(1.00),o:Lepidoptera(1.00),f:Tortricidae(0.76),g:Cenopis(0.66),s:Cenopis_reticulatana(0.63)	+	k:Animalia,p:Arthropoda,c:Insecta,o:Lepidoptera
168fbd58b2ca777ed361d414943a5a8a	k:Animalia(1.00),p:Arthropoda(1.00),c:Insecta(1.00),o:Diptera(1.00),f:Tipulidae(1.00),g:Tipula(0.98),s:Ambiguous_taxa(0.71)	+	k:Animalia,p:Arthropoda,c:Insecta,o:Diptera,f:Tipulidae,g:Tipula
1671d048b9695f463472c5cc5248cee5	k:Animalia(1.00),p:Arthropoda(1.00),c:Insecta(1.00),o:Coleoptera(1.00),f:Carabidae(1.00),g:Calosoma(0.93),s:Calosoma_obsoletum(0.35)	+	k:Animalia,p:Arthropoda,c:Insecta,o:Coleoptera,f:Carabidae,g:Calosoma
16814ab66c30446621e46ab5889ef662	k:Animalia(1.00),p:Arthropoda(1.00),c:Insecta(1.00),o:Lepidoptera(1.00),f:Tortricidae(0.85),g:Clepsis(0.82),s:Clepsis_virescana(0.82)	+	k:Animalia,p:Arthropoda,c:Insecta,o:Lepidoptera
16b1c712effc4ab6d9fe2380df2b0854	k:Animalia(1.00),p:Arthropoda(1.00),c:Insecta(1.00),o:Coleoptera(1.00),f:Elateridae(1.00),g:Melanotus(1.00),s:Melanotus_hyslopi(1.00)	+	k:Animalia,p:Arthropoda,c:Insecta,o:Coleoptera,f:Elateridae,g:Melanotus,s:Melanotus_hyslopi
1704518ff06fded1e986196fd2151edf	k:Animalia(1.00),p:Arthropoda(1.00),c:Insecta(1.00),o:Ephemeroptera(1.00),f:Baetiscidae(1.00),g:Baetisca(1.00),s:Baetisca_laurentina(1.00)	+	k:Animalia,p:Arthropoda,c:Insecta,o:Ephemeroptera,f:Baetiscidae,g:Baetisca,s:Baetisca_laurentina
16a89565c6ad82e8cd939840aab287be	k:Animalia(1.00),p:Arthropoda(1.00),c:Insecta(1.00),o:Diptera(1.00),f:Rhagionidae(0.99),g:Rhagio(0.99),s:Rhagio_mystaceus(0.99)	+	k:Animalia,p:Arthropoda,c:Insecta,o:Diptera,f:Rhagionidae,g:Rhagio,s:Rhagio_mystaceus
171402eb0c2d5a274d454e6b7d85433c	k:Animalia(1.00),p:Arthropoda(1.00),c:Insecta(1.00),o:Coleoptera(1.00),f:Scarabaeidae(0.99),g:Phyllophaga(0.98)	+	k:Animalia,p:Arthropoda,c:Insecta,o:Coleoptera,f:Scarabaeidae,g:Phyllophaga
16f8c3a7fab0e910cb3b8a754b3c8315	k:Animalia(1.00),p:Arthropoda(1.00),c:Insecta(1.00),o:Coleoptera(1.00),f:Elateridae(1.00),g:Melanotus(1.00),s:Melanotus_hyslopi(1.00)	+	k:Animalia,p:Arthropoda,c:Insecta,o:Coleoptera,f:Elateridae,g:Melanotus,s:Melanotus_hyslopi
16c8d306610891d1646d9df4fcee00e3	k:Animalia(1.00),p:Arthropoda(1.00),c:Insecta(1.00),o:Lepidoptera(0.96),f:Tortricidae(0.72),g:Pandemis(0.66),s:Ambiguous_taxa(0.47)	+	k:Animalia,p:Arthropoda,c:Insecta,o:Lepidoptera
174e9fa2b121b0a43b77f44d73a70502	k:Animalia(1.00),p:Arthropoda(1.00),c:Insecta(1.00),o:Coleoptera(0.99),f:Scarabaeidae(0.98),g:Phyllophaga(0.98),s:Phyllophaga_hirsuta(0.39)	+	k:Animalia,p:Arthropoda,c:Insecta,o:Coleoptera,f:Scarabaeidae,g:Phyllophaga
1722832097409b0f3dfabe6635af810e	k:Animalia(1.00),p:Arthropoda(1.00),c:Insecta(1.00),o:Lepidoptera(0.88),f:Geometridae(0.21),g:Chiasmia(0.02),s:Chiasmia_sp._SH01(0.02)	+	k:Animalia,p:Arthropoda,c:Insecta
1724d4d9b6e123d4af03cddc51f092f8	k:Animalia(1.00),p:Arthropoda(1.00),c:Arachnida(1.00),o:Araneae(1.00),f:Linyphiidae(1.00),g:Pityohyphantes(1.00),s:Pityohyphantes_alticeps(0.83)	+	k:Animalia,p:Arthropoda,c:Arachnida,o:Araneae,f:Linyphiidae,g:Pityohyphantes
16a91bc39442f7d417dfe783ad7daeee	k:Animalia(1.00),p:Arthropoda(1.00),c:Insecta(1.00),o:Diptera(1.00),f:Tipulidae(1.00),g:Nephrotoma(1.00),s:Nephrotoma_alterna(1.00)	+	k:Animalia,p:Arthropoda,c:Insecta,o:Diptera,f:Tipulidae,g:Nephrotoma,s:Nephrotoma_alterna
1760239d35e6b5fcdae7544c860651d6	k:Animalia(1.00),p:Arthropoda(1.00),c:Insecta(1.00),o:Coleoptera(0.97),f:Scarabaeidae(0.97),g:Phyllophaga(0.97),s:Phyllophaga_forsteri(0.17)	+	k:Animalia,p:Arthropoda,c:Insecta,o:Coleoptera,f:Scarabaeidae,g:Phyllophaga
16af05a9cac648b5272109c3c99c0596	k:Animalia(1.00),p:Arthropoda(1.00),c:Insecta(1.00),o:Lepidoptera(1.00),f:Crambidae(0.17),g:Crocidolomia(0.01),s:Crocidolomia_luteolalis(0.01)	+	k:Animalia,p:Arthropoda,c:Insecta,o:Lepidoptera
16fb6ea9a5eb980b3c9b3812bd6934cd	k:Animalia(1.00),p:Arthropoda(1.00),c:Insecta(1.00),o:Trichoptera(1.00),f:Phryganeidae(1.00),g:Agrypnia(1.00),s:Agrypnia_vestita(1.00)	+	k:Animalia,p:Arthropoda,c:Insecta,o:Trichoptera,f:Phryganeidae,g:Agrypnia,s:Agrypnia_vestita
17626e289e1bcfd8b77c142797b3b200	k:Animalia(1.00),p:Arthropoda(1.00),c:Insecta(1.00),o:Psocodea(1.00),f:Psocidae(1.00),g:Metylophorus(1.00),s:Metylophorus_novaescotiae(0.98)	+	k:Animalia,p:Arthropoda,c:Insecta,o:Psocodea,f:Psocidae,g:Metylophorus,s:Metylophorus_novaescotiae
17308177e35da83aaced422ac5c5a3ca	k:Animalia(1.00),p:Arthropoda(1.00),c:Insecta(1.00),o:Diptera(1.00),f:Chironomidae(1.00),g:Chironomus(0.99)	+	k:Animalia,p:Arthropoda,c:Insecta,o:Diptera,f:Chironomidae,g:Chironomus
16e34b94c79c0506602bda580fa7988b	k:Animalia(1.00),p:Arthropoda(1.00),c:Insecta(1.00),o:Lepidoptera(1.00),f:Argyresthiidae(0.99),g:Argyresthia(0.99),s:Argyresthia_austerella(0.99)	+	k:Animalia,p:Arthropoda,c:Insecta,o:Lepidoptera,f:Argyresthiidae,g:Argyresthia,s:Argyresthia_austerella
17218f179715324d4605e61cba82b6c9	k:Animalia(1.00),p:Arthropoda(1.00),c:Insecta(1.00),o:Ephemeroptera(0.64),f:Ephemeridae(0.64),g:Hexagenia(0.64),s:Hexagenia_limbata(0.64)	+	k:Animalia,p:Arthropoda,c:Insecta
174e46298f29f5c7008e0ae6fead2597	k:Animalia(1.00),p:Arthropoda(1.00),c:Insecta(1.00),o:Diptera(1.00),f:Culicidae(1.00),g:Coquillettidia(0.97),s:Coquillettidia_perturbans(0.97)	+	k:Animalia,p:Arthropoda,c:Insecta,o:Diptera,f:Culicidae,g:Coquillettidia,s:Coquillettidia_perturbans
175b97b7a67b870552fac021389fb6bf	k:Animalia(1.00),p:Arthropoda(1.00),c:Insecta(1.00),o:Coleoptera(1.00),f:Carabidae(1.00),g:Cymindis(1.00),s:Cymindis_limbata(1.00)	+	k:Animalia,p:Arthropoda,c:Insecta,o:Coleoptera,f:Carabidae,g:Cymindis,s:Cymindis_limbata
16f9014d36ebc2d7a643e64dff31f94f	k:Animalia(1.00),p:Arthropoda(1.00),c:Insecta(1.00),o:Lepidoptera(1.00),f:Noctuidae(0.89),g:Phlogophora(0.89),s:Phlogophora_periculosa(0.89)	+	k:Animalia,p:Arthropoda,c:Insecta,o:Lepidoptera
17190426d5f3d69127e0c4df0ebe6a76	k:Animalia(1.00),p:Arthropoda(1.00),c:Insecta(1.00),o:Lepidoptera(0.99),f:Geometridae(0.11),g:Cyclophora(0.01)	+	k:Animalia,p:Arthropoda,c:Insecta,o:Lepidoptera
171f69cb54dc4814fd0f4f5d743350c6	k:Animalia(1.00),p:Arthropoda(1.00),c:Insecta(1.00),o:Diptera(1.00),f:Mycetophilidae(1.00),g:Greenomyia(1.00)	+	k:Animalia,p:Arthropoda,c:Insecta,o:Diptera,f:Mycetophilidae,g:Greenomyia
177ff9618b3b138e39e7685083c60b2e	k:Animalia(1.00),p:Arthropoda(1.00),c:Insecta(1.00),o:Coleoptera(1.00),f:Scarabaeidae(1.00),g:Phyllophaga(1.00)	+	k:Animalia,p:Arthropoda,c:Insecta,o:Coleoptera,f:Scarabaeidae,g:Phyllophaga
17521719f7e4eb7e1a577da99687b044	k:Animalia(1.00),p:Arthropoda(1.00),c:Insecta(1.00),o:Coleoptera(1.00),f:Pyrochroidae(1.00),g:Dendroides(1.00),s:Dendroides_canadensis(1.00)	+	k:Animalia,p:Arthropoda,c:Insecta,o:Coleoptera,f:Pyrochroidae,g:Dendroides,s:Dendroides_canadensis
175f260e0323350a6bed8f8b6738181c	k:Animalia(1.00),p:Arthropoda(1.00),c:Insecta(1.00),o:Diptera(1.00),f:Chironomidae(1.00)	+	k:Animalia,p:Arthropoda,c:Insecta,o:Diptera,f:Chironomidae
17943b76d6ff4e9baabfbdef99320fa7	k:Animalia(1.00),p:Arthropoda(1.00),c:Insecta(1.00),o:Ephemeroptera(1.00),f:Heptageniidae(1.00),g:Stenacron(1.00),s:Stenacron_sp._BOLDACG8721(0.79)	+	k:Animalia,p:Arthropoda,c:Insecta,o:Ephemeroptera,f:Heptageniidae,g:Stenacron
178bdc3e2ac5fa274d37a2b071123343	k:Animalia(1.00),p:Arthropoda(1.00),c:Insecta(1.00),o:Coleoptera(0.97),f:Elateridae(0.94),g:Athous(0.76),s:Athous_brightwelli(0.69)	+	k:Animalia,p:Arthropoda,c:Insecta,o:Coleoptera,f:Elateridae
17502ea4a1f5c82ed1648509575e09d3	k:Animalia(1.00),p:Arthropoda(1.00),c:Insecta(1.00),o:Diptera(1.00),f:Limoniidae(0.97),g:Pseudolimnophila(0.97),s:Pseudolimnophila_luteipennis(0.94)	+	k:Animalia,p:Arthropoda,c:Insecta,o:Diptera,f:Limoniidae,g:Pseudolimnophila,s:Pseudolimnophila_luteipennis
179b704c69347a90b3272467167d0170	k:Animalia(1.00),p:Arthropoda(1.00),c:Insecta(1.00),o:Hemiptera(1.00),f:Cicadellidae(1.00),g:Gyponana(1.00),s:Gyponana_cacumina(0.44)	+	k:Animalia,p:Arthropoda,c:Insecta,o:Hemiptera,f:Cicadellidae,g:Gyponana
175af96b3ddb73af0abf38a46155ee64	k:Animalia(1.00),p:Arthropoda(1.00),c:Insecta(1.00),o:Diptera(1.00),f:Limoniidae(0.97),g:Pseudolimnophila(0.97),s:Pseudolimnophila_luteipennis(0.90)	+	k:Animalia,p:Arthropoda,c:Insecta,o:Diptera,f:Limoniidae,g:Pseudolimnophila,s:Pseudolimnophila_luteipennis
1767f7e0832d495f1fe2e9f98d6e1f00	k:Animalia(1.00),p:Arthropoda(1.00),c:Insecta(1.00),o:Diptera(0.75),f:Chironomidae(0.04),g:Euryhapsis(0.03)	+	k:Animalia,p:Arthropoda,c:Insecta
1768acd88f82fc210f69f2e74f8a97f2	k:Animalia(1.00),p:Arthropoda(1.00),c:Insecta(1.00),o:Diptera(1.00),f:Chironomidae(1.00),g:Tanytarsus(1.00)	+	k:Animalia,p:Arthropoda,c:Insecta,o:Diptera,f:Chironomidae,g:Tanytarsus
17b79330077d531c57ba9f9a8198b381	k:Animalia(1.00),p:Arthropoda(1.00),c:Arachnida(0.79),o:Trombidiformes(0.72),f:Eupodidae(0.69)	+	k:Animalia,p:Arthropoda
17a84be87c7bcf6801c253a4b34d502a	k:Animalia(1.00),p:Arthropoda(1.00),c:Insecta(0.98),o:Diptera(0.49),f:Chironomidae(0.06),g:Paratanytarsus(0.01),s:Paratanytarsus_penicillatus(0.01)	+	k:Animalia,p:Arthropoda,c:Insecta
177daa3b1a230fccf15b7fa0baf6dfac	k:Animalia(1.00),p:Arthropoda(1.00),c:Insecta(1.00),o:Coleoptera(0.78),f:Pyrochroidae(0.68),g:Dendroides(0.68),s:Dendroides_canadensis(0.67)	+	k:Animalia,p:Arthropoda,c:Insecta
1794e1e095c19ae0332a0c09d43f0feb	k:Animalia(1.00),p:Arthropoda(1.00),c:Insecta(0.99),o:Coleoptera(0.65),f:Carabidae(0.02),g:Bembidion(0.01),s:Bembidion_chimborazonum(0.01)	+	k:Animalia,p:Arthropoda,c:Insecta
17a309fb462b729758b397ce4eb1786c	k:Animalia(1.00),p:Arthropoda(1.00),c:Insecta(1.00),o:Coleoptera(1.00),f:Elateridae(1.00),g:Melanotus(1.00),s:Melanotus_hyslopi(1.00)	+	k:Animalia,p:Arthropoda,c:Insecta,o:Coleoptera,f:Elateridae,g:Melanotus,s:Melanotus_hyslopi
17c9884d7290668648659392ebc78b7a	k:Animalia(1.00),p:Arthropoda(1.00),c:Insecta(1.00),o:Coleoptera(0.99),f:Scarabaeidae(0.91),g:Diplotaxis(0.56),s:Diplotaxis_mentalis(0.26)	+	k:Animalia,p:Arthropoda,c:Insecta,o:Coleoptera,f:Scarabaeidae
176d7f287e47dce69bedaea2d8f02c3e	k:Animalia(1.00),p:Arthropoda(1.00),c:Insecta(1.00),o:Diptera(0.99),f:Limoniidae(0.95),g:Pseudolimnophila(0.94),s:Pseudolimnophila_luteipennis(0.88)	+	k:Animalia,p:Arthropoda,c:Insecta,o:Diptera,f:Limoniidae,g:Pseudolimnophila
179e2f2adfd76989da4a0a4a82363d43	k:Animalia(1.00),p:Arthropoda(1.00),c:Insecta(0.94),o:Diptera(0.46),f:Culicidae(0.18),g:Uranotaenia(0.10),s:Uranotaenia_lateralis(0.10)	+	k:Animalia,p:Arthropoda,c:Insecta
17d901e4c9048ec454db2a0e0dddc9b8	k:Animalia(1.00),p:Arthropoda(1.00),c:Insecta(1.00),o:Trichoptera(1.00),f:Hydropsychidae(1.00),g:Hydropsyche(1.00),s:Hydropsyche_betteni(1.00)	+	k:Animalia,p:Arthropoda,c:Insecta,o:Trichoptera,f:Hydropsychidae,g:Hydropsyche,s:Hydropsyche_betteni
17bed8e6f94ffa8a5a0b7049f35b8073	k:Animalia(1.00),p:Arthropoda(1.00),c:Insecta(1.00),o:Coleoptera(1.00),f:Elateridae(1.00),g:Melanotus(1.00),s:Melanotus_hyslopi(1.00)	+	k:Animalia,p:Arthropoda,c:Insecta,o:Coleoptera,f:Elateridae,g:Melanotus,s:Melanotus_hyslopi
17a7f13aeb8bec56cb45f620d1c72b39	k:Animalia(1.00),p:Arthropoda(1.00),c:Insecta(1.00),o:Diptera(1.00),f:Tachinidae(1.00),g:Eutrixa(1.00),s:Eutrixa_exilis(1.00)	+	k:Animalia,p:Arthropoda,c:Insecta,o:Diptera,f:Tachinidae,g:Eutrixa,s:Eutrixa_exilis
177c44b4c51827404a29f91a76be353c	k:Animalia(1.00),p:Arthropoda(1.00),c:Insecta(1.00),o:Diptera(1.00),f:Limoniidae(1.00),g:Pseudolimnophila(1.00),s:Pseudolimnophila_luteipennis(0.98)	+	k:Animalia,p:Arthropoda,c:Insecta,o:Diptera,f:Limoniidae,g:Pseudolimnophila,s:Pseudolimnophila_luteipennis
17b07b6f226910a68006cd59650da254	k:Animalia(1.00),p:Arthropoda(1.00),c:Insecta(1.00),o:Diptera(1.00),f:Chironomidae(1.00)	+	k:Animalia,p:Arthropoda,c:Insecta,o:Diptera,f:Chironomidae
177018183c89311bdbbd6debce456332	k:Animalia(1.00),p:Arthropoda(1.00),c:Insecta(1.00),o:Lepidoptera(1.00),f:Coleophoridae(1.00),g:Coleophora(1.00),s:Coleophora_duplicis_group(0.98)	+	k:Animalia,p:Arthropoda,c:Insecta,o:Lepidoptera,f:Coleophoridae,g:Coleophora,s:Coleophora_duplicis_group
17724f1dc33389dad4bea8882943c053	k:Animalia(1.00),p:Arthropoda(1.00),c:Insecta(1.00),o:Lepidoptera(1.00),f:Depressariidae(0.03),g:Stenoma(0.01),s:Stenoma_BioLep33(0.01)	+	k:Animalia,p:Arthropoda,c:Insecta,o:Lepidoptera
17ef526875d235edf024331064a0e6d3
17d25c08670370eb6fa19260d7afbbd9	k:Animalia(1.00),p:Arthropoda(1.00),c:Insecta(1.00),o:Coleoptera(0.70),f:Melandryidae(0.20)	+	k:Animalia,p:Arthropoda,c:Insecta
17e1a4d07f82b2623ceae95647ba9f3d	k:Animalia(1.00),p:Arthropoda(1.00),c:Insecta(1.00),o:Diptera(1.00),f:Chaoboridae(1.00),g:Chaoborus(0.94)	+	k:Animalia,p:Arthropoda,c:Insecta,o:Diptera,f:Chaoboridae,g:Chaoborus
17a24591a87ba7aa60ebd71fc802a0f1	k:Animalia(1.00),p:Arthropoda(1.00),c:Insecta(1.00),o:Lepidoptera(0.08),f:Erebidae(0.01),g:Herminocala(0.01),s:Herminocala_palidioides(0.01)	+	k:Animalia,p:Arthropoda,c:Insecta
1808f11eb43c159b8745b0a08729c99f	k:Animalia(1.00),p:Arthropoda(1.00),c:Arachnida(0.65),o:Araneae(0.62),f:Anyphaenidae(0.02),g:Oxysoma(0.02),s:Oxysoma_punctatum(0.02)	+	k:Animalia,p:Arthropoda
17cf1c9ee4296eae00b07a45b622d222	k:Animalia(1.00),p:Arthropoda(1.00),c:Insecta(1.00),o:Diptera(1.00),f:Chironomidae(1.00),g:Polypedilum(1.00),s:Polypedilum_aviceps(1.00)	+	k:Animalia,p:Arthropoda,c:Insecta,o:Diptera,f:Chironomidae,g:Polypedilum,s:Polypedilum_aviceps
1822b7da260b83f5f3d3f35fe26a9088	k:Animalia(1.00),p:Arthropoda(1.00),c:Insecta(1.00),o:Coleoptera(1.00),f:Scarabaeidae(1.00),g:Phyllophaga(1.00)	+	k:Animalia,p:Arthropoda,c:Insecta,o:Coleoptera,f:Scarabaeidae,g:Phyllophaga
18157ef3a23a7193af3d02588d925496	k:Animalia(1.00),p:Arthropoda(1.00),c:Insecta(1.00),o:Coleoptera(0.99),f:Scarabaeidae(0.99),g:Phyllophaga(0.99)	+	k:Animalia,p:Arthropoda,c:Insecta,o:Coleoptera,f:Scarabaeidae,g:Phyllophaga
17bf1e621be71b5f293abec216b91a66	k:Animalia(1.00),p:Arthropoda(1.00),c:Insecta(1.00),o:Trichoptera(1.00),f:Phryganeidae(1.00),g:Agrypnia(1.00),s:Agrypnia_vestita(0.98)	+	k:Animalia,p:Arthropoda,c:Insecta,o:Trichoptera,f:Phryganeidae,g:Agrypnia,s:Agrypnia_vestita
17b6f328ae8ffc863ac56deb629bd168	k:Animalia(1.00),p:Arthropoda(1.00),c:Insecta(1.00),o:Lepidoptera(1.00),f:Tortricidae(0.91),g:Phtheochroa(0.77)	+	k:Animalia,p:Arthropoda,c:Insecta,o:Lepidoptera,f:Tortricidae
18223c0124302425523c0786fa37cb6f	k:Animalia(1.00),p:Arthropoda(1.00),c:Insecta(1.00),o:Trichoptera(1.00),f:Hydropsychidae(1.00),g:Cheumatopsyche(1.00),s:Cheumatopsyche_campyla(0.26)	+	k:Animalia,p:Arthropoda,c:Insecta,o:Trichoptera,f:Hydropsychidae,g:Cheumatopsyche
17d29ea9b6129124a9f570f7d6fd5992	k:Animalia(1.00),p:Arthropoda(1.00),c:Insecta(1.00),o:Diptera(1.00),f:Culicidae(1.00),g:Culex(0.76),s:Culex_restuans(0.65)	+	k:Animalia,p:Arthropoda,c:Insecta,o:Diptera,f:Culicidae
17e9cae9edb25dc924d384431348c22f	k:Animalia(1.00),p:Arthropoda(1.00),c:Insecta(1.00),o:Lepidoptera(0.75),f:Uraniidae(0.09),g:Dysrhombia(0.09),s:Dysrhombia_longipennis(0.09)	+	k:Animalia,p:Arthropoda,c:Insecta
17c52ecbb684096d1bfd6a9b55cead63	k:Animalia(1.00),p:Arthropoda(1.00),c:Insecta(1.00),o:Diptera(0.99),f:Limoniidae(0.73)	+	k:Animalia,p:Arthropoda,c:Insecta,o:Diptera
17f8fe28af797e2177628a88b63e0b0a	k:Animalia(1.00),p:Arthropoda(1.00),c:Insecta(1.00),o:Diptera(0.75),f:Culicidae(0.16),g:Anopheles(0.15),s:Anopheles_quadriannulatus(0.07)	+	k:Animalia,p:Arthropoda,c:Insecta
18161b36f75963bc0a0294e1881ec3ff	k:Animalia(1.00),p:Arthropoda(1.00),c:Insecta(1.00),o:Megaloptera(0.90),f:Corydalidae(0.90),g:Chauliodes(0.90),s:Chauliodes_pectinicornis(0.83)	+	k:Animalia,p:Arthropoda,c:Insecta,o:Megaloptera,f:Corydalidae,g:Chauliodes
180a6ac22e5510f35643bc483a211ca4	k:Animalia(1.00),p:Arthropoda(1.00),c:Insecta(1.00),o:Psocodea(0.55),f:Psocidae(0.55),g:Metylophorus(0.55),s:Metylophorus_novaescotiae(0.55)	+	k:Animalia,p:Arthropoda,c:Insecta
18290214e8699dd44f4a8369af60235e	k:Animalia(1.00),p:Arthropoda(1.00),c:Insecta(1.00),o:Diptera(1.00),f:Tipulidae(1.00),g:Tipula(1.00),s:Tipula_sp.(0.76)	+	k:Animalia,p:Arthropoda,c:Insecta,o:Diptera,f:Tipulidae,g:Tipula
18540c603d16db396bf684b9c78f93e4	k:Animalia(1.00),p:Arthropoda(1.00),c:Insecta(1.00),o:Psocodea(1.00),f:Psocidae(1.00),g:Metylophorus(1.00),s:Metylophorus_novaescotiae(1.00)	+	k:Animalia,p:Arthropoda,c:Insecta,o:Psocodea,f:Psocidae,g:Metylophorus,s:Metylophorus_novaescotiae
17e564e99fd863c0fced9e7d779f81dd	k:Animalia(1.00),p:Arthropoda(1.00),c:Insecta(1.00),o:Coleoptera(1.00),f:Pyrochroidae(1.00),g:Dendroides(1.00),s:Dendroides_canadensis(1.00)	+	k:Animalia,p:Arthropoda,c:Insecta,o:Coleoptera,f:Pyrochroidae,g:Dendroides,s:Dendroides_canadensis
184a4271bc7ac4e6dfe033c54a75726c	k:Animalia(1.00),p:Arthropoda(1.00),c:Insecta(1.00),o:Diptera(0.89),f:Muscidae(0.06),g:Musca(0.02),s:Musca_autumnalis(0.02)	+	k:Animalia,p:Arthropoda,c:Insecta
182edd76db38b84be92b61d5fc11b15b	k:Animalia(1.00),p:Arthropoda(1.00),c:Insecta(1.00),o:Coleoptera(1.00),f:Gyrinidae(1.00),g:Dineutus(1.00),s:Dineutus_nigrior(0.96)	+	k:Animalia,p:Arthropoda,c:Insecta,o:Coleoptera,f:Gyrinidae,g:Dineutus,s:Dineutus_nigrior
1898d3cbd6ce47583e2f5ceb7882e1bf	k:Animalia(1.00),p:Arthropoda(1.00),c:Arachnida(0.09),o:Araneae(0.09),f:Phrurolithidae(0.03),g:Phrurotimpus(0.03),s:Phrurotimpus_alarius(0.03)	+	k:Animalia,p:Arthropoda
182b094d14a60e293e78f0d3c4dbd143	k:Animalia(1.00),p:Arthropoda(1.00),c:Insecta(1.00),o:Diptera(1.00),f:Chironomidae(1.00)	+	k:Animalia,p:Arthropoda,c:Insecta,o:Diptera,f:Chironomidae
18991caa1284e628141d3aa9142ca2cd
18a06b5a9e37e86ed2d07115933ea55e
1848b191e9fbe1425ce962611d0a6a39	k:Animalia(1.00),p:Arthropoda(1.00),c:Insecta(1.00),o:Trichoptera(0.78),f:Limnephilidae(0.77),g:Limnephilus(0.77),s:Limnephilus_indivisus(0.76)	+	k:Animalia,p:Arthropoda,c:Insecta
1806938908f0d14f19b9ea9855d726d8	k:Animalia(1.00),p:Arthropoda(1.00),c:Insecta(1.00),o:Lepidoptera(1.00),f:Crambidae(1.00),g:Ptochostola(0.01),s:Ptochostola_asaphes(0.01)	+	k:Animalia,p:Arthropoda,c:Insecta,o:Lepidoptera,f:Crambidae
181ff6bee09023c463a06c66849c4967	k:Animalia(1.00),p:Arthropoda(1.00),c:Insecta(1.00),o:Diptera(1.00),f:Limoniidae(1.00),g:Epiphragma(1.00),s:Epiphragma_fasciapenne(0.98)	+	k:Animalia,p:Arthropoda,c:Insecta,o:Diptera,f:Limoniidae,g:Epiphragma,s:Epiphragma_fasciapenne
184bd433d8db95436c544eeb290f992d	k:Animalia(1.00),p:Arthropoda(1.00),c:Insecta(1.00),o:Blattodea(1.00),f:Ectobiidae(1.00),g:Parcoblatta(1.00)	+	k:Animalia,p:Arthropoda,c:Insecta,o:Blattodea,f:Ectobiidae,g:Parcoblatta
18050f19fbdfe2ef9a12f8387b0c6ea9	k:Animalia(1.00),p:Arthropoda(1.00),c:Insecta(1.00),o:Lepidoptera(1.00),f:Notodontidae(0.16),g:Sericochroa(0.04),s:Sericochroa_myconos(0.04)	+	k:Animalia,p:Arthropoda,c:Insecta,o:Lepidoptera
1896622cdd3c9b1e4e9cda47e3da40f1	k:Animalia(1.00),p:Arthropoda(1.00),c:Insecta(1.00),o:Coleoptera(0.98),f:Lucanidae(0.93),g:Macrodorcas(0.43),s:Macrodorcas_striatipennis(0.43)	+	k:Animalia,p:Arthropoda,c:Insecta,o:Coleoptera,f:Lucanidae
185c1626536bed2c0122c540e11f7e86	k:Animalia(1.00),p:Arthropoda(1.00),c:Insecta(1.00),o:Diptera(0.94),f:Tipulidae(0.45),g:Tipula(0.26),s:Tipula_subcunctans(0.17)	+	k:Animalia,p:Arthropoda,c:Insecta,o:Diptera
183199b5e441974f0e2bbe0a3ab1676f	k:Animalia(1.00),p:Arthropoda(1.00),c:Insecta(1.00),o:Lepidoptera(1.00),f:Notodontidae(0.10),g:Ankale(0.10),s:Ankale_concordens(0.10)	+	k:Animalia,p:Arthropoda,c:Insecta,o:Lepidoptera
183cc807f31d7bd4fda10446cbbae15a	k:Animalia(1.00),p:Arthropoda(1.00),c:Insecta(1.00),o:Lepidoptera(1.00),f:Cosmopterigidae(1.00),g:Perimede(1.00),s:Perimede_circitor(1.00)	+	k:Animalia,p:Arthropoda,c:Insecta,o:Lepidoptera,f:Cosmopterigidae,g:Perimede,s:Perimede_circitor
1832212855483d017cacd42671ca523f	k:Animalia(1.00),p:Arthropoda(1.00),c:Insecta(1.00),o:Lepidoptera(1.00),f:Gelechiidae(1.00),g:Aristotelia(1.00),s:Aristotelia_rubidella(1.00)	+	k:Animalia,p:Arthropoda,c:Insecta,o:Lepidoptera,f:Gelechiidae,g:Aristotelia,s:Aristotelia_rubidella
1893fe48d8f2dbc6d899dd5c6ea6059b	k:Animalia(1.00),p:Arthropoda(1.00),c:Insecta(1.00),o:Megaloptera(1.00),f:Corydalidae(1.00),g:Chauliodes(1.00),s:Chauliodes_pectinicornis(1.00)	+	k:Animalia,p:Arthropoda,c:Insecta,o:Megaloptera,f:Corydalidae,g:Chauliodes,s:Chauliodes_pectinicornis
18b04a74c92b5236d01ad7f0aed391f8	k:Animalia(1.00),p:Arthropoda(1.00),c:Insecta(0.74),o:Coleoptera(0.06),f:Lampyridae(0.01),g:Pteroptyx(0.01),s:Pteroptyx_maipo(0.01)	+	k:Animalia,p:Arthropoda
18b4f5b348d9e8d6a459d2f97300432f	k:Animalia(1.00),p:Arthropoda(1.00),c:Insecta(1.00),o:Coleoptera(1.00),f:Scarabaeidae(0.86),g:Anomala(0.02),s:Anomala_sp31(0.02)	+	k:Animalia,p:Arthropoda,c:Insecta,o:Coleoptera
18a1f32bd4419d98329c7124e09f776c	k:Animalia(1.00),p:Arthropoda(1.00),c:Insecta(1.00),o:Lepidoptera(1.00),f:Lasiocampidae(1.00),g:Tolype(1.00),s:Tolype_velleda(1.00)	+	k:Animalia,p:Arthropoda,c:Insecta,o:Lepidoptera,f:Lasiocampidae,g:Tolype,s:Tolype_velleda
18929443b916b0bb915fa2bd59469a84	k:Animalia(1.00),p:Arthropoda(1.00),c:Insecta(1.00),o:Diptera(1.00),f:Chironomidae(1.00),g:Conchapelopia(1.00)	+	k:Animalia,p:Arthropoda,c:Insecta,o:Diptera,f:Chironomidae,g:Conchapelopia
1885f7e95ef315c804168e93998815fb	k:Animalia(1.00),p:Arthropoda(1.00),c:Insecta(1.00),o:Diptera(1.00),f:Chironomidae(1.00),g:Ablabesmyia(1.00),s:Ablabesmyia_americana(0.92)	+	k:Animalia,p:Arthropoda,c:Insecta,o:Diptera,f:Chironomidae,g:Ablabesmyia,s:Ablabesmyia_americana
1890c551fff9773c44a8b2c9257d0c5c	k:Animalia(1.00),p:Arthropoda(1.00),c:Insecta(1.00),o:Lepidoptera(1.00),f:Tortricidae(1.00),g:Acleris(1.00),s:Acleris_nivisellana(1.00)	+	k:Animalia,p:Arthropoda,c:Insecta,o:Lepidoptera,f:Tortricidae,g:Acleris,s:Acleris_nivisellana
18a3b527aff070ef404dbb604dc00470	k:Animalia(1.00),p:Arthropoda(1.00),c:Insecta(1.00),o:Coleoptera(1.00),f:Scarabaeidae(1.00),g:Phyllophaga(1.00),s:Phyllophaga_hirticula(0.54)	+	k:Animalia,p:Arthropoda,c:Insecta,o:Coleoptera,f:Scarabaeidae,g:Phyllophaga
18792a40c8c376ab92d6c847fd0249c2	k:Animalia(1.00),p:Arthropoda(1.00),c:Insecta(1.00),o:Lepidoptera(1.00),f:Tortricidae(0.97),g:Choristoneura(0.97)	+	k:Animalia,p:Arthropoda,c:Insecta,o:Lepidoptera,f:Tortricidae,g:Choristoneura
18d2706b59edd358a4742525dc41e931	k:Animalia(1.00),p:Arthropoda(1.00),c:Arachnida(1.00),o:Araneae(1.00),f:Clubionidae(1.00),g:Clubiona(1.00),s:Clubiona_pygmaea(1.00)	+	k:Animalia,p:Arthropoda,c:Arachnida,o:Araneae,f:Clubionidae,g:Clubiona,s:Clubiona_pygmaea
1866651a9081f39d9c760a76e01ea9cb	k:Animalia(1.00),p:Arthropoda(1.00),c:Insecta(1.00),o:Diptera(1.00),f:Chironomidae(1.00),g:Tanytarsus(1.00),s:Tanytarsus_guerlus(1.00)	+	k:Animalia,p:Arthropoda,c:Insecta,o:Diptera,f:Chironomidae,g:Tanytarsus,s:Tanytarsus_guerlus
18913ebcabb2bce61a20ecc7237d1ced	k:Animalia(1.00),p:Arthropoda(1.00),c:Insecta(1.00),o:Lepidoptera(0.99),f:Anthelidae(0.02),g:Anthela(0.02),s:Anthela_stygiana(0.01)	+	k:Animalia,p:Arthropoda,c:Insecta,o:Lepidoptera
18b10ebe46bd2c51973cb0aec8951251	k:Animalia(1.00),p:Arthropoda(1.00),c:Insecta(1.00),o:Coleoptera(1.00),f:Scarabaeidae(1.00),g:Phyllophaga(1.00),s:Phyllophaga_anxia(1.00)	+	k:Animalia,p:Arthropoda,c:Insecta,o:Coleoptera,f:Scarabaeidae,g:Phyllophaga,s:Phyllophaga_anxia
18982a9d49b9f5332cb590e2a707d4df	k:Animalia(1.00),p:Arthropoda(1.00),c:Insecta(1.00),o:Coleoptera(0.95),f:Cantharidae(0.95),g:Rhagonycha(0.84),s:Rhagonycha_recta(0.28)	+	k:Animalia,p:Arthropoda,c:Insecta,o:Coleoptera,f:Cantharidae
18d70224464a5280e2878d1e8732f16b	k:Animalia(1.00),p:Arthropoda(1.00),c:Insecta(1.00),o:Coleoptera(1.00),f:Scarabaeidae(1.00),g:Serica(1.00),s:Serica_georgiana(1.00)	+	k:Animalia,p:Arthropoda,c:Insecta,o:Coleoptera,f:Scarabaeidae,g:Serica,s:Serica_georgiana
18c17855975a1c5c80f3e1b22207745e	k:Animalia(1.00),p:Arthropoda(1.00),c:Insecta(1.00),o:Diptera(1.00),f:Chaoboridae(1.00)	+	k:Animalia,p:Arthropoda,c:Insecta,o:Diptera,f:Chaoboridae
18ec52bb8d7837588bc28a43beb593dc	k:Animalia(1.00),p:Arthropoda(1.00),c:Insecta(1.00),o:Coleoptera(1.00),f:Scarabaeidae(1.00),g:Phyllophaga(1.00),s:Phyllophaga_hirticula(1.00)	+	k:Animalia,p:Arthropoda,c:Insecta,o:Coleoptera,f:Scarabaeidae,g:Phyllophaga,s:Phyllophaga_hirticula
18b3dee8de516e9593337b75add4afe8	k:Animalia(1.00),p:Arthropoda(1.00),c:Insecta(1.00),o:Coleoptera(0.93),f:Scarabaeidae(0.93),g:Phyllophaga(0.93),s:Phyllophaga_marginalis(0.89)	+	k:Animalia,p:Arthropoda,c:Insecta,o:Coleoptera,f:Scarabaeidae,g:Phyllophaga
18c7fdb5068493f00a4cab6cc8407aa6	k:Animalia(1.00),p:Arthropoda(1.00),c:Insecta(1.00),o:Diptera(1.00),f:Tipulidae(0.84),g:Tipula(0.81),s:Ambiguous_taxa(0.61)	+	k:Animalia,p:Arthropoda,c:Insecta,o:Diptera
18d48980a002b1caf634b55fa3d7a9cc	k:Animalia(1.00),p:Arthropoda(1.00),c:Insecta(1.00),o:Coleoptera(0.79),f:Pyrochroidae(0.78),g:Dendroides(0.78),s:Dendroides_canadensis(0.78)	+	k:Animalia,p:Arthropoda,c:Insecta
1922dd8159803e149c01d22c90da7abd	k:Animalia(1.00),p:Arthropoda(1.00),c:Insecta(0.97),o:Lepidoptera(0.52),f:Geometridae(0.15),g:Absala(0.02),s:Absala_dorcada(0.02)	+	k:Animalia,p:Arthropoda,c:Insecta
18df3af154bb60dee7ae84e8600c569e	k:Animalia(1.00),p:Arthropoda(1.00),c:Insecta(1.00),o:Diptera(1.00),f:Chaoboridae(1.00),g:Chaoborus(0.99)	+	k:Animalia,p:Arthropoda,c:Insecta,o:Diptera,f:Chaoboridae,g:Chaoborus
18c85388611c188cf3032ba9834fe3bc	k:Animalia(1.00),p:Arthropoda(1.00),c:Insecta(1.00),o:Trichoptera(1.00),f:Phryganeidae(1.00),g:Agrypnia(1.00),s:Agrypnia_vestita(1.00)	+	k:Animalia,p:Arthropoda,c:Insecta,o:Trichoptera,f:Phryganeidae,g:Agrypnia,s:Agrypnia_vestita
18da6ac938747e9597055e0620a35990	k:Animalia(1.00),p:Arthropoda(1.00),c:Insecta(1.00),o:Diptera(1.00),f:Limoniidae(1.00),g:Erioptera(1.00),s:Erioptera_caliptera(1.00)	+	k:Animalia,p:Arthropoda,c:Insecta,o:Diptera,f:Limoniidae,g:Erioptera,s:Erioptera_caliptera
18b9e811e805fd837cd4430625225a1f	k:Animalia(1.00),p:Arthropoda(1.00),c:Insecta(1.00),o:Diptera(0.95),f:Limoniidae(0.72),g:Helius(0.71),s:Helius_flavipes(0.71)	+	k:Animalia,p:Arthropoda,c:Insecta,o:Diptera
18ae798682b541ea5ec42941d301341f	k:Animalia(1.00),p:Arthropoda(1.00),c:Insecta(1.00),o:Lepidoptera(1.00),f:Depressariidae(0.99),g:Psilocorsis(0.99),s:Psilocorsis_reflexella(0.97)	+	k:Animalia,p:Arthropoda,c:Insecta,o:Lepidoptera,f:Depressariidae,g:Psilocorsis,s:Psilocorsis_reflexella
18df88bb942b278a047574c6b6f3fa83	k:Animalia(1.00),p:Arthropoda(1.00),c:Insecta(1.00),o:Trichoptera(1.00),f:Leptoceridae(1.00),g:Triaenodes(1.00),s:Triaenodes_injustus(1.00)	+	k:Animalia,p:Arthropoda,c:Insecta,o:Trichoptera,f:Leptoceridae,g:Triaenodes,s:Triaenodes_injustus
18cf2e1d022449df0daa52146107731b	k:Animalia(1.00),p:Arthropoda(1.00),c:Insecta(1.00),o:Diptera(0.97),f:Empididae(0.67)	+	k:Animalia,p:Arthropoda,c:Insecta,o:Diptera
18ca9495c89bc6016b48eb6973c19c6b	k:Animalia(1.00),p:Arthropoda(1.00),c:Insecta(1.00),o:Diptera(0.99),f:Limoniidae(0.92),g:Pseudolimnophila(0.92),s:Pseudolimnophila_luteipennis(0.78)	+	k:Animalia,p:Arthropoda,c:Insecta,o:Diptera,f:Limoniidae,g:Pseudolimnophila
1901226d6f1fb9897dcbc20e10c08240	k:Animalia(1.00),p:Arthropoda(1.00),c:Insecta(1.00),o:Megaloptera(1.00),f:Corydalidae(1.00),g:Chauliodes(1.00),s:Chauliodes_pectinicornis(1.00)	+	k:Animalia,p:Arthropoda,c:Insecta,o:Megaloptera,f:Corydalidae,g:Chauliodes,s:Chauliodes_pectinicornis
19146a19a5cb596a6eb5d0edff9a2fa5	k:Animalia(1.00),p:Arthropoda(1.00),c:Insecta(1.00),o:Ephemeroptera(1.00),f:Baetidae(1.00),g:Procloeon(1.00),s:Procloeon_rivulare(0.37)	+	k:Animalia,p:Arthropoda,c:Insecta,o:Ephemeroptera,f:Baetidae,g:Procloeon
18db9e0eb8284ce045c24ed004536d08	k:Animalia(1.00),p:Arthropoda(1.00),c:Insecta(1.00),o:Lepidoptera(1.00),f:Erebidae(1.00),g:Hypena(1.00),s:Hypena_scabra(1.00)	+	k:Animalia,p:Arthropoda,c:Insecta,o:Lepidoptera,f:Erebidae,g:Hypena,s:Hypena_scabra
194eaa16820674ed2d2590e42e8efc45	k:Animalia(1.00),p:Arthropoda(1.00),c:Insecta(1.00),o:Coleoptera(1.00),f:Tenebrionidae(1.00),g:Isomira(1.00),s:Isomira_pulla(0.22)	+	k:Animalia,p:Arthropoda,c:Insecta,o:Coleoptera,f:Tenebrionidae,g:Isomira
18ee28598df9f849fe7dc24e5bdbbaed	k:Animalia(1.00),p:Arthropoda(1.00),c:Insecta(1.00),o:Lepidoptera(1.00),f:Geometridae(1.00),g:Protoboarmia(1.00),s:Protoboarmia_porcelaria(1.00)	+	k:Animalia,p:Arthropoda,c:Insecta,o:Lepidoptera,f:Geometridae,g:Protoboarmia,s:Protoboarmia_porcelaria
19529358c0d2ac276d998aa95d84b676	k:Animalia(1.00),p:Arthropoda(1.00),c:Insecta(1.00),o:Coleoptera(1.00),f:Scarabaeidae(1.00),g:Phyllophaga(1.00),s:Phyllophaga_anxia(1.00)	+	k:Animalia,p:Arthropoda,c:Insecta,o:Coleoptera,f:Scarabaeidae,g:Phyllophaga,s:Phyllophaga_anxia
198aea06cb2aec0dc28f45656a707788	k:Animalia(1.00),p:Arthropoda(1.00),c:Arachnida(0.95),o:Trombidiformes(0.86),f:Eriophyidae(0.86)	+	k:Animalia,p:Arthropoda,c:Arachnida
19394df4dd0ad33a92ea4b54fcd2f3c5	k:Animalia(1.00),p:Arthropoda(1.00),c:Insecta(1.00),o:Hymenoptera(1.00),f:Ichneumonidae(1.00),g:Cidaphus(1.00),s:Cidaphus_paniscoides(1.00)	+	k:Animalia,p:Arthropoda,c:Insecta,o:Hymenoptera,f:Ichneumonidae,g:Cidaphus,s:Cidaphus_paniscoides
18f25c13f38f7be0a28598b6b7d0d1c3	k:Animalia(1.00),p:Arthropoda(1.00),c:Insecta(1.00),o:Lepidoptera(1.00),f:Coleophoridae(0.96),g:Coleophora(0.96),s:Ambiguous_taxa(0.65)	+	k:Animalia,p:Arthropoda,c:Insecta,o:Lepidoptera,f:Coleophoridae,g:Coleophora
1902ca3e79a7f112672b5c189fb566f6	k:Animalia(1.00),p:Arthropoda(1.00),c:Insecta(1.00),o:Diptera(1.00),f:Limoniidae(0.98)	+	k:Animalia,p:Arthropoda,c:Insecta,o:Diptera,f:Limoniidae
19406dee2590366f27d1a82d4d2838f0	k:Animalia(1.00),p:Arthropoda(1.00),c:Insecta(1.00),o:Psocodea(1.00),f:Amphipsocidae(1.00),g:Polypsocus(1.00),s:Polypsocus_corruptus(1.00)	+	k:Animalia,p:Arthropoda,c:Insecta,o:Psocodea,f:Amphipsocidae,g:Polypsocus,s:Polypsocus_corruptus
1910c2fc90f6e6992f5e47fc5e169233	k:Animalia(1.00),p:Arthropoda(1.00),c:Insecta(1.00),o:Diptera(1.00),f:Calliphoridae(1.00),g:Calliphora(1.00),s:Calliphora_vicina(0.97)	+	k:Animalia,p:Arthropoda,c:Insecta,o:Diptera,f:Calliphoridae,g:Calliphora,s:Calliphora_vicina
191510b5c0c06b7b0c1c537cd27c5e2d	k:Animalia(1.00),p:Arthropoda(1.00),c:Insecta(1.00),o:Diptera(1.00),f:Limoniidae(1.00),g:Pseudolimnophila(1.00),s:Pseudolimnophila_luteipennis(1.00)	+	k:Animalia,p:Arthropoda,c:Insecta,o:Diptera,f:Limoniidae,g:Pseudolimnophila,s:Pseudolimnophila_luteipennis
192269f18797e57d746e2a2cf9de074c	k:Animalia(1.00),p:Arthropoda(1.00),c:Insecta(1.00),o:Lepidoptera(1.00),f:Crambidae(0.11),g:Filodes(0.04)	+	k:Animalia,p:Arthropoda,c:Insecta,o:Lepidoptera
18f1185ad28647bef8ccdab05901407d	k:Animalia(1.00),p:Arthropoda(1.00),c:Insecta(1.00),o:Lepidoptera(1.00),f:Tortricidae(0.89),g:Eucopina(0.84),s:Eucopina_tocullionana(0.81)	+	k:Animalia,p:Arthropoda,c:Insecta,o:Lepidoptera
199489d852958d823f92692bc5920860	k:Animalia(1.00),p:Arthropoda(1.00),c:Arachnida(1.00),o:Araneae(1.00),f:Dictynidae(1.00),g:Emblyna(1.00),s:Emblyna_sublata(1.00)	+	k:Animalia,p:Arthropoda,c:Arachnida,o:Araneae,f:Dictynidae,g:Emblyna,s:Emblyna_sublata
197e39d642861ba5d384b3630ce37220	k:Animalia(1.00),p:Arthropoda(1.00),c:Insecta(1.00),o:Hymenoptera(0.95),f:Ichneumonidae(0.84),g:Netelia(0.58)	+	k:Animalia,p:Arthropoda,c:Insecta,o:Hymenoptera
198d76c1dcbb6f866886b62078b02a1a	k:Animalia(1.00),p:Arthropoda(1.00),c:Insecta(1.00),o:Diptera(0.49),f:Chloropidae(0.16),g:Tricimba(0.04)	+	k:Animalia,p:Arthropoda,c:Insecta
1946b1781c1ff683ef861750daef0418	k:Animalia(1.00),p:Arthropoda(1.00),c:Insecta(1.00),o:Diptera(1.00),f:Limoniidae(0.97),g:Elephantomyia(0.97),s:Elephantomyia_westwoodi(0.97)	+	k:Animalia,p:Arthropoda,c:Insecta,o:Diptera,f:Limoniidae,g:Elephantomyia,s:Elephantomyia_westwoodi
19aa5d38ad0b306c4bddf42520a40bc7	k:Animalia(1.00),p:Arthropoda(1.00),c:Insecta(1.00),o:Hemiptera(0.99),f:Cicadellidae(0.99),g:Gyponana(0.99),s:Gyponana_ortha(0.05)	+	k:Animalia,p:Arthropoda,c:Insecta,o:Hemiptera,f:Cicadellidae,g:Gyponana
196255ba1e5d7c2617805dbfe032e5d5	k:Animalia(1.00),p:Arthropoda(1.00),c:Insecta(1.00),o:Lepidoptera(1.00),f:Erebidae(0.23)	+	k:Animalia,p:Arthropoda,c:Insecta,o:Lepidoptera
1954fc1e29385c25b692dc5b8a306655	k:Animalia(1.00),p:Arthropoda(1.00),c:Insecta(1.00),o:Coleoptera(1.00),f:Cantharidae(1.00),g:Rhagonycha(0.89),s:Rhagonycha_recta(0.36)	+	k:Animalia,p:Arthropoda,c:Insecta,o:Coleoptera,f:Cantharidae
19d03a169318a80cd020a2a44aa89bf4	k:Animalia(1.00),p:Arthropoda(1.00),c:Insecta(1.00),o:Coleoptera(1.00),f:Scarabaeidae(1.00),g:Phyllophaga(1.00),s:Phyllophaga_hirsuta(0.39)	+	k:Animalia,p:Arthropoda,c:Insecta,o:Coleoptera,f:Scarabaeidae,g:Phyllophaga
1993a4263aa29b28888b11be2e1e2a08	k:Animalia(1.00),p:Arthropoda(1.00),c:Insecta(1.00),o:Hymenoptera(1.00),f:Ichneumonidae(1.00)	+	k:Animalia,p:Arthropoda,c:Insecta,o:Hymenoptera,f:Ichneumonidae
19cd11fb225ea5a3d993ed6e9cfa06f5	k:Animalia(1.00),p:Arthropoda(1.00),c:Insecta(1.00),o:Coleoptera(1.00),f:Scarabaeidae(1.00),g:Phyllophaga(1.00),s:Phyllophaga_anxia(0.95)	+	k:Animalia,p:Arthropoda,c:Insecta,o:Coleoptera,f:Scarabaeidae,g:Phyllophaga,s:Phyllophaga_anxia
197ae56db699f4ae4bc7b3ed125ccd34	k:Animalia(1.00),p:Arthropoda(1.00),c:Insecta(1.00),o:Lepidoptera(1.00),f:Gelechiidae(0.96),g:Gelechia(0.96),s:Gelechia_lynceella(0.96)	+	k:Animalia,p:Arthropoda,c:Insecta,o:Lepidoptera,f:Gelechiidae,g:Gelechia,s:Gelechia_lynceella
19410d4a7f1d3875b2357936c672e63d	k:Animalia(1.00),p:Arthropoda(1.00),c:Insecta(1.00),o:Lepidoptera(1.00),f:Gelechiidae(0.60),g:Xenolechia(0.57),s:Xenolechia_ontariensis(0.57)	+	k:Animalia,p:Arthropoda,c:Insecta,o:Lepidoptera
194fe991b0378857cf5911760f8c300f	k:Animalia(1.00),p:Arthropoda(1.00),c:Insecta(1.00),o:Lepidoptera(1.00),f:Coleophoridae(1.00),g:Coleophora(1.00),s:Ambiguous_taxa(0.82)	+	k:Animalia,p:Arthropoda,c:Insecta,o:Lepidoptera,f:Coleophoridae,g:Coleophora
199122e1aa72c11e3c43834c5d69a73a	k:Animalia(1.00),p:Arthropoda(1.00),c:Insecta(1.00),o:Diptera(1.00),f:Limoniidae(1.00),g:Metalimnobia(0.66),s:Metalimnobia_triocellata(0.66)	+	k:Animalia,p:Arthropoda,c:Insecta,o:Diptera,f:Limoniidae
19a506d2ca6159d385c8bb9a932a094f	k:Animalia(1.00),p:Arthropoda(1.00),c:Insecta(1.00),o:Diptera(1.00),f:Keroplatidae(1.00),g:Macrocera(1.00),s:Macrocera_stigma(1.00)	+	k:Animalia,p:Arthropoda,c:Insecta,o:Diptera,f:Keroplatidae,g:Macrocera,s:Macrocera_stigma
19794a972ae545d436557d94dd6372d9	k:Animalia(1.00),p:Arthropoda(1.00),c:Insecta(1.00),o:Diptera(1.00),f:Tachinidae(1.00),g:Cryptomeigenia(1.00)	+	k:Animalia,p:Arthropoda,c:Insecta,o:Diptera,f:Tachinidae,g:Cryptomeigenia
19d164f6b43f4a2569b5fe515ad5f8c6	k:Animalia(1.00),p:Arthropoda(1.00),c:Insecta(1.00),o:Coleoptera(0.73),f:Pyrochroidae(0.73),g:Dendroides(0.72),s:Dendroides_concolor(0.02)	+	k:Animalia,p:Arthropoda,c:Insecta
19c7fb4fd8d5fd98923f0011765d8f5e	k:Animalia(1.00),p:Arthropoda(1.00),c:Insecta(1.00),o:Diptera(1.00),f:Limoniidae(1.00)	+	k:Animalia,p:Arthropoda,c:Insecta,o:Diptera,f:Limoniidae
1a07f0390fa10f7589e912567c735364	k:Animalia(1.00),p:Arthropoda(1.00),c:Insecta(0.81),o:Diptera(0.41),f:Chironomidae(0.13),g:Cladopelma(0.04),s:Cladopelma_forcipes(0.03)	+	k:Animalia,p:Arthropoda
19fa18231be177eb6c113174756a57d9	k:Animalia(1.00),p:Arthropoda(1.00),c:Insecta(1.00),o:Coleoptera(1.00),f:Scarabaeidae(1.00),g:Diplotaxis(0.96),s:Diplotaxis_mentalis(0.05)	+	k:Animalia,p:Arthropoda,c:Insecta,o:Coleoptera,f:Scarabaeidae,g:Diplotaxis
19e106fbfc0c27cad4c4ef8d270428c5	k:Animalia(1.00),p:Arthropoda(1.00),c:Insecta(1.00),o:Diptera(1.00),f:Chironomidae(1.00),g:Tanytarsus(1.00)	+	k:Animalia,p:Arthropoda,c:Insecta,o:Diptera,f:Chironomidae,g:Tanytarsus
19a761205c829cd107c0c3105e6afc3e	k:Animalia(1.00),p:Arthropoda(1.00),c:Insecta(1.00),o:Diptera(0.99),f:Chironomidae(0.97),g:Cricotopus(0.80),s:Cricotopus_sp._XJA(0.01)	+	k:Animalia,p:Arthropoda,c:Insecta,o:Diptera,f:Chironomidae
19b15068add9c22b572c309576d98259	k:Animalia(1.00),p:Arthropoda(1.00),c:Insecta(1.00),o:Lepidoptera(1.00),f:Erebidae(0.98),g:Idia(0.98),s:Ambiguous_taxa(0.86)	+	k:Animalia,p:Arthropoda,c:Insecta,o:Lepidoptera,f:Erebidae,g:Idia
19fbb1ee694802a63477a7d3325a8792	k:Animalia(1.00),p:Arthropoda(1.00),c:Insecta(0.99),o:Hemiptera(0.27),f:Cicadidae(0.26),g:Cryptotympana(0.11),s:Cryptotympana_facialis(0.10)	+	k:Animalia,p:Arthropoda,c:Insecta
19e1fe673e8cc1e5a272b4ebf054089c	k:Animalia(1.00),p:Arthropoda(1.00),c:Insecta(1.00),o:Megaloptera(1.00),f:Corydalidae(1.00),g:Chauliodes(1.00),s:Chauliodes_pectinicornis(1.00)	+	k:Animalia,p:Arthropoda,c:Insecta,o:Megaloptera,f:Corydalidae,g:Chauliodes,s:Chauliodes_pectinicornis
19dd683327560354fa4c1b255e4a8abf	k:Animalia(1.00),p:Arthropoda(1.00),c:Insecta(1.00),o:Coleoptera(1.00),f:Carabidae(1.00),g:Notiobia(1.00),s:Notiobia_terminata(1.00)	+	k:Animalia,p:Arthropoda,c:Insecta,o:Coleoptera,f:Carabidae,g:Notiobia,s:Notiobia_terminata
19bb09ef16a67bbd5b75642079cdbbf8	k:Animalia(1.00),p:Arthropoda(1.00),c:Insecta(1.00),o:Lepidoptera(1.00),f:Crambidae(0.99),g:Pediasia(0.99)	+	k:Animalia,p:Arthropoda,c:Insecta,o:Lepidoptera,f:Crambidae,g:Pediasia
19c6223611a84a74e86cd214cf5c6bde	k:Animalia(1.00),p:Arthropoda(1.00),c:Insecta(1.00),o:Diptera(1.00),f:Limoniidae(1.00)	+	k:Animalia,p:Arthropoda,c:Insecta,o:Diptera,f:Limoniidae
19b308c90e54dcdcb915a91bd27c64e0	k:Animalia(1.00),p:Arthropoda(1.00),c:Insecta(1.00),o:Diptera(0.99),f:Empididae(0.91)	+	k:Animalia,p:Arthropoda,c:Insecta,o:Diptera,f:Empididae
19f185d218e2554caeb72678787ab0fb	k:Animalia(1.00),p:Arthropoda(1.00),c:Insecta(1.00),o:Neuroptera(1.00),f:Hemerobiidae(1.00),g:Sympherobius(1.00),s:Sympherobius_amiculus(1.00)	+	k:Animalia,p:Arthropoda,c:Insecta,o:Neuroptera,f:Hemerobiidae,g:Sympherobius,s:Sympherobius_amiculus
19e025d54e9fdd0da358df527a3bf1a8	k:Animalia(1.00),p:Arthropoda(1.00),c:Insecta(1.00),o:Diptera(1.00),f:Tipulidae(1.00)	+	k:Animalia,p:Arthropoda,c:Insecta,o:Diptera,f:Tipulidae
19f9690f47790f095e2b126ff3decd84	k:Animalia(1.00),p:Arthropoda(1.00),c:Insecta(1.00),o:Trichoptera(1.00),f:Leptoceridae(1.00),g:Oecetis(1.00),s:Oecetis_inconspicua(1.00)	+	k:Animalia,p:Arthropoda,c:Insecta,o:Trichoptera,f:Leptoceridae,g:Oecetis,s:Oecetis_inconspicua
19f1a384a4e786fd07af21d9883955ae	k:Animalia(1.00),p:Arthropoda(1.00),c:Insecta(1.00),o:Diptera(0.97),f:Tipulidae(0.97),g:Tipula(0.96),s:Ambiguous_taxa(0.77)	+	k:Animalia,p:Arthropoda,c:Insecta,o:Diptera,f:Tipulidae,g:Tipula
19f371eeaf5198488511394319760f3e	k:Animalia(1.00),p:Arthropoda(1.00),c:Insecta(1.00),o:Lepidoptera(0.78),f:Notodontidae(0.04),g:Neoharpyia(0.03),s:Neoharpyia_multifasciata(0.03)	+	k:Animalia,p:Arthropoda,c:Insecta
1a1be52b865a1ab48e8bb7c41ca4ec9d	k:Animalia(1.00),p:Arthropoda(1.00),c:Insecta(1.00),o:Megaloptera(1.00),f:Corydalidae(1.00),g:Chauliodes(1.00),s:Chauliodes_rastricornis(1.00)	+	k:Animalia,p:Arthropoda,c:Insecta,o:Megaloptera,f:Corydalidae,g:Chauliodes,s:Chauliodes_rastricornis
1a3d3684a941c397be780572f649d37d	k:Animalia(1.00),p:Arthropoda(1.00),c:Insecta(1.00),o:Ephemeroptera(1.00),f:Heptageniidae(1.00),g:Leucrocuta(1.00),s:Leucrocuta_maculipennis(1.00)	+	k:Animalia,p:Arthropoda,c:Insecta,o:Ephemeroptera,f:Heptageniidae,g:Leucrocuta,s:Leucrocuta_maculipennis
19f92d83e44003878e2f627f924106c4	k:Animalia(1.00),p:Arthropoda(1.00),c:Insecta(1.00),o:Lepidoptera(1.00),f:Pterophoridae(1.00),g:Oidaematophorus(1.00),s:Oidaematophorus_mathewianus(1.00)	+	k:Animalia,p:Arthropoda,c:Insecta,o:Lepidoptera,f:Pterophoridae,g:Oidaematophorus,s:Oidaematophorus_mathewianus
1a1042430956f8a5214b41be06461856	k:Animalia(1.00),p:Arthropoda(1.00),c:Insecta(1.00),o:Coleoptera(0.76),f:Pyrochroidae(0.65),g:Dendroides(0.65),s:Dendroides_canadensis(0.60)	+	k:Animalia,p:Arthropoda,c:Insecta
1a1f134e1b3afe239577865691afd94c	k:Animalia(1.00),p:Arthropoda(1.00),c:Insecta(1.00),o:Diptera(0.40),f:Scatopsidae(0.01),s:ScatopIntGen2_sp._BOLD:ACG4181(0.01)	+	k:Animalia,p:Arthropoda,c:Insecta
1a46f442f8e7f82c5e1871fcc81b1764	k:Animalia(1.00),p:Arthropoda(1.00),c:Insecta(1.00),o:Coleoptera(0.59),f:Carabidae(0.15),g:Bembidion(0.07),s:Bembidion_gordoni(0.02)	+	k:Animalia,p:Arthropoda,c:Insecta
19fc4ead58ca18ccf79c1d2e1bcb6d01	k:Animalia(1.00),p:Arthropoda(1.00),c:Insecta(1.00),o:Lepidoptera(1.00),f:Tortricidae(0.74),g:Cenopis(0.66),s:Cenopis_reticulatana(0.65)	+	k:Animalia,p:Arthropoda,c:Insecta,o:Lepidoptera
1a66ea781d8c907ab7a779da27f8dc53	k:Animalia(1.00),p:Arthropoda(1.00),c:Insecta(1.00),o:Trichoptera(1.00),f:Hydropsychidae(1.00),g:Cheumatopsyche(1.00)	+	k:Animalia,p:Arthropoda,c:Insecta,o:Trichoptera,f:Hydropsychidae,g:Cheumatopsyche
1a2b869086169af38c475f617e904051	k:Animalia(1.00),p:Arthropoda(1.00),c:Insecta(1.00),o:Diptera(1.00),f:Chironomidae(1.00),g:Parachironomus(1.00)	+	k:Animalia,p:Arthropoda,c:Insecta,o:Diptera,f:Chironomidae,g:Parachironomus
1a240d4eaec510de143d4ffd30b73980	k:Animalia(1.00),p:Arthropoda(1.00),c:Insecta(1.00),o:Psocodea(1.00),f:Amphipsocidae(1.00),g:Polypsocus(1.00),s:Polypsocus_corruptus(1.00)	+	k:Animalia,p:Arthropoda,c:Insecta,o:Psocodea,f:Amphipsocidae,g:Polypsocus,s:Polypsocus_corruptus
1a2cd294b332d60509eebdec0902e37d	k:Animalia(1.00),p:Arthropoda(1.00),c:Insecta(0.98),o:Diptera(0.95),f:Lonchaeidae(0.09)	+	k:Animalia,p:Arthropoda,c:Insecta,o:Diptera
1a5f1178034f97f399b15d2d7c1f4181	k:Animalia(1.00),p:Arthropoda(1.00),c:Insecta(1.00),o:Diptera(1.00),f:Chironomidae(1.00),g:Heterotrissocladius(1.00)	+	k:Animalia,p:Arthropoda,c:Insecta,o:Diptera,f:Chironomidae,g:Heterotrissocladius
1a2dd6c629dfc016a25a952bb3316427	k:Animalia(1.00),p:Arthropoda(1.00),c:Insecta(1.00),o:Coleoptera(0.32),f:Carabidae(0.10),g:Bembidion(0.01),s:Bembidion_dyschirinum(0.01)	+	k:Animalia,p:Arthropoda,c:Insecta
1a6dfb1cf5f39aac24b13c88f6ea1e29	k:Animalia(1.00),p:Arthropoda(1.00),c:Insecta(1.00),o:Coleoptera(0.98),f:Pyrochroidae(0.97),g:Dendroides(0.97),s:Dendroides_canadensis(0.95)	+	k:Animalia,p:Arthropoda,c:Insecta,o:Coleoptera,f:Pyrochroidae,g:Dendroides,s:Dendroides_canadensis
1a75468529750cffe9b2e5e231e35ec4	k:Animalia(1.00),p:Arthropoda(1.00),c:Insecta(1.00),o:Hemiptera(1.00),f:Miridae(1.00),g:Phytocoris(0.80),s:Phytocoris_eximius(0.05)	+	k:Animalia,p:Arthropoda,c:Insecta,o:Hemiptera,f:Miridae
1a4ef4ca2a6685678e2f545c76bcbc55	k:Animalia(1.00),p:Arthropoda(1.00),c:Insecta(1.00),o:Lepidoptera(1.00),f:Geometridae(1.00),g:Xanthorhoe(1.00),s:Xanthorhoe_lacustrata(1.00)	+	k:Animalia,p:Arthropoda,c:Insecta,o:Lepidoptera,f:Geometridae,g:Xanthorhoe,s:Xanthorhoe_lacustrata
1a6c117cd150a38083d8aba8489deb29	k:Animalia(1.00),p:Arthropoda(1.00),c:Insecta(1.00),o:Diptera(0.99),f:Limoniidae(0.90)	+	k:Animalia,p:Arthropoda,c:Insecta,o:Diptera,f:Limoniidae
1a4dbb245071bfa6b2cf02080c8ca9d2	k:Animalia(1.00),p:Arthropoda(1.00),c:Insecta(1.00),o:Diptera(0.99),f:Limoniidae(0.78)	+	k:Animalia,p:Arthropoda,c:Insecta,o:Diptera
1a825d95e6b13fcc748fb26d9cb8fab5	k:Animalia(1.00),p:Arthropoda(1.00),c:Insecta(1.00),o:Diptera(0.36),f:Lauxaniidae(0.02),g:Peplomyza(0.01),s:Peplomyza_litura(0.01)	+	k:Animalia,p:Arthropoda,c:Insecta
1a41ae2b22c23dd10c2786cecead7cf2	k:Animalia(1.00),p:Arthropoda(1.00),c:Insecta(1.00),o:Lepidoptera(1.00),f:Gelechiidae(0.76),g:Monochroa(0.76),s:Monochroa_fragariae(0.76)	+	k:Animalia,p:Arthropoda,c:Insecta,o:Lepidoptera
1a91e8274a4519a1e28e365ffd03bc97	k:Animalia(1.00),p:Arthropoda(1.00),c:Insecta(0.87),o:Hymenoptera(0.42),f:Megalodontesidae(0.05),g:Megalodontes(0.05),s:Megalodontes_cephalotes(0.05)	+	k:Animalia,p:Arthropoda
1a53922c948dc9301cbfc5ea1e7f3d11	k:Animalia(1.00),p:Arthropoda(1.00),c:Insecta(1.00),o:Lepidoptera(1.00),f:Noctuidae(0.96),g:Anathix(0.96),s:Anathix_ralla(0.96)	+	k:Animalia,p:Arthropoda,c:Insecta,o:Lepidoptera,f:Noctuidae,g:Anathix,s:Anathix_ralla
1a854d9d522d6591ee4635ba001fcfe1	k:Animalia(1.00),p:Arthropoda(1.00),c:Insecta(1.00),o:Diptera(1.00),f:Chironomidae(1.00),g:Tanytarsus(0.81)	+	k:Animalia,p:Arthropoda,c:Insecta,o:Diptera,f:Chironomidae
1a589e45391a7e9fc0b162cd98865888	k:Animalia(1.00),p:Arthropoda(1.00),c:Insecta(1.00),o:Neuroptera(1.00),f:Mantispidae(1.00),g:Dicromantispa(1.00),s:Dicromantispa_sayi(1.00)	+	k:Animalia,p:Arthropoda,c:Insecta,o:Neuroptera,f:Mantispidae,g:Dicromantispa,s:Dicromantispa_sayi
1a6f6709b1e9fc5a71a44ca30e3146d4	k:Animalia(1.00),p:Arthropoda(1.00),c:Insecta(1.00),o:Coleoptera(0.64),f:Carabidae(0.48),g:Bembidion(0.38),s:Bembidion_dentellum(0.27)	+	k:Animalia,p:Arthropoda,c:Insecta
1a6ad612ff56ed68b6f0811c79fa7ace	k:Animalia(1.00),p:Arthropoda(1.00),c:Insecta(1.00),o:Diptera(1.00),f:Pediciidae(1.00),g:Tricyphona(0.97),s:Tricyphona_inconstans(0.92)	+	k:Animalia,p:Arthropoda,c:Insecta,o:Diptera,f:Pediciidae,g:Tricyphona,s:Tricyphona_inconstans
1ad215e876ef351daf0272ebdbb748ff	k:Animalia(1.00),p:Arthropoda(1.00),c:Insecta(1.00),o:Coleoptera(1.00),f:Scarabaeidae(1.00),g:Phyllophaga(1.00)	+	k:Animalia,p:Arthropoda,c:Insecta,o:Coleoptera,f:Scarabaeidae,g:Phyllophaga
1a7b0a0b46957506d7404b1d1455bb48	k:Animalia(1.00),p:Arthropoda(1.00),c:Insecta(1.00),o:Diptera(1.00),f:Tipulidae(1.00),g:Nephrotoma(1.00),s:Nephrotoma_ferruginea(0.97)	+	k:Animalia,p:Arthropoda,c:Insecta,o:Diptera,f:Tipulidae,g:Nephrotoma,s:Nephrotoma_ferruginea
1a955f17e01e2c132f5bb4cbd13431d3	k:Animalia(1.00),p:Arthropoda(1.00),c:Insecta(1.00),o:Diptera(1.00),f:Culicidae(1.00),g:Aedes(1.00),s:Aedes_provocans(1.00)	+	k:Animalia,p:Arthropoda,c:Insecta,o:Diptera,f:Culicidae,g:Aedes,s:Aedes_provocans
1ac8acef1c522750d692bc7235041ed8	k:Animalia(1.00),p:Arthropoda(1.00),c:Insecta(1.00),o:Psocodea(1.00),f:Psocidae(1.00),g:Metylophorus(1.00),s:Metylophorus_novaescotiae(0.99)	+	k:Animalia,p:Arthropoda,c:Insecta,o:Psocodea,f:Psocidae,g:Metylophorus,s:Metylophorus_novaescotiae
1a708b12c6f7cc3253eecd9fff89142a	k:Animalia(1.00),p:Arthropoda(1.00),c:Insecta(1.00),o:Coleoptera(0.74),f:Pyrochroidae(0.74),g:Dendroides(0.74),s:Dendroides_canadensis(0.66)	+	k:Animalia,p:Arthropoda,c:Insecta
1ab3454c93b68c9556777045d87b9dcd	k:Animalia(1.00),p:Arthropoda(1.00),c:Insecta(1.00),o:Megaloptera(0.86),f:Corydalidae(0.86),g:Chauliodes(0.86),s:Chauliodes_pectinicornis(0.67)	+	k:Animalia,p:Arthropoda,c:Insecta
1a7d40ea3143d26500e68d0fc7bf3cee	k:Animalia(1.00),p:Arthropoda(1.00),c:Insecta(1.00),o:Lepidoptera(1.00),f:Erebidae(1.00),g:Hyphantria(1.00),s:Hyphantria_cunea(1.00)	+	k:Animalia,p:Arthropoda,c:Insecta,o:Lepidoptera,f:Erebidae,g:Hyphantria,s:Hyphantria_cunea
1a8c672762a7ae030b745440221ae336	k:Animalia(1.00),p:Arthropoda(1.00),c:Insecta(1.00),o:Diptera(0.99),f:Limoniidae(0.99),g:Pseudolimnophila(0.99),s:Pseudolimnophila_luteipennis(0.94)	+	k:Animalia,p:Arthropoda,c:Insecta,o:Diptera,f:Limoniidae,g:Pseudolimnophila,s:Pseudolimnophila_luteipennis
1a8fb2c163796def0e440bd835aeb46f	k:Animalia(1.00),p:Arthropoda(1.00),c:Insecta(1.00),o:Lepidoptera(1.00),f:Erebidae(1.00),g:Lymantria(1.00),s:Ambiguous_taxa(0.44)	+	k:Animalia,p:Arthropoda,c:Insecta,o:Lepidoptera,f:Erebidae,g:Lymantria
1a94ed7f326dccc4f5cfe22e1a2cb5bd	k:Animalia(1.00),p:Arthropoda(1.00),c:Insecta(1.00),o:Trichoptera(1.00),f:Goeridae(1.00),g:Goera(1.00),s:Goera_calcarata(1.00)	+	k:Animalia,p:Arthropoda,c:Insecta,o:Trichoptera,f:Goeridae,g:Goera,s:Goera_calcarata
1abc8b02fb0d88b518b48656c0708064	k:Animalia(1.00),p:Arthropoda(1.00),c:Insecta(1.00),o:Megaloptera(1.00),f:Corydalidae(1.00),g:Chauliodes(0.88),s:Chauliodes_rastricornis(0.88)	+	k:Animalia,p:Arthropoda,c:Insecta,o:Megaloptera,f:Corydalidae
1adea067b7ab282f0549ce17f69444c8	k:Animalia(1.00),p:Arthropoda(1.00),c:Insecta(1.00),o:Ephemeroptera(1.00),f:Heptageniidae(1.00),g:Leucrocuta(1.00),s:Leucrocuta_minerva(1.00)	+	k:Animalia,p:Arthropoda,c:Insecta,o:Ephemeroptera,f:Heptageniidae,g:Leucrocuta,s:Leucrocuta_minerva
1ae15ccb18f1ef971c7c7d124d0d8460	k:Animalia(1.00),p:Arthropoda(1.00),c:Insecta(1.00),o:Coleoptera(1.00),f:Elateridae(1.00),g:Athous(1.00),s:Athous_brightwelli(1.00)	+	k:Animalia,p:Arthropoda,c:Insecta,o:Coleoptera,f:Elateridae,g:Athous,s:Athous_brightwelli
1afa624b85a57311bc7fe0043141686e	k:Animalia(1.00),p:Arthropoda(1.00),c:Insecta(0.89),o:Hymenoptera(0.27),f:Cynipidae(0.01),g:Andricus(0.01),s:Andricus_curvator(0.01)	+	k:Animalia,p:Arthropoda
1a924a3fd00420cd1746d6941000e735	k:Animalia(1.00),p:Arthropoda(1.00),c:Insecta(1.00),o:Diptera(1.00),f:Limoniidae(0.88),g:Pseudolimnophila(0.88),s:Pseudolimnophila_inornata(0.84)	+	k:Animalia,p:Arthropoda,c:Insecta,o:Diptera
1ad3df24dd047ca23bb187883c2f0384	k:Animalia(1.00),p:Arthropoda(1.00),c:Insecta(1.00),o:Diptera(0.81),f:Chironomidae(0.62)	+	k:Animalia,p:Arthropoda,c:Insecta
1ad39396bdd97d6953cd79f0a7b471e4	k:Animalia(1.00),p:Arthropoda(1.00),c:Insecta(1.00),o:Diptera(1.00),f:Limoniidae(1.00),g:Geranomyia(1.00)	+	k:Animalia,p:Arthropoda,c:Insecta,o:Diptera,f:Limoniidae,g:Geranomyia
1ad6901b5f07db18051883fd5a4382ef	k:Animalia(1.00),p:Arthropoda(1.00),c:Insecta(1.00),o:Diptera(0.93),f:Tipulidae(0.41)	+	k:Animalia,p:Arthropoda,c:Insecta,o:Diptera
1adc2a42715efb9f18436e5d0165fe53	k:Animalia(1.00),p:Arthropoda(1.00),c:Insecta(1.00),o:Diptera(1.00),f:Tipulidae(1.00),g:Nephrotoma(1.00),s:Nephrotoma_ferruginea(1.00)	+	k:Animalia,p:Arthropoda,c:Insecta,o:Diptera,f:Tipulidae,g:Nephrotoma,s:Nephrotoma_ferruginea
1afc07fd6a80a7c4161f83b2df217f3d	k:Animalia(1.00),p:Arthropoda(1.00),c:Insecta(1.00),o:Hymenoptera(1.00),f:Tenthredinidae(1.00),g:Pristiphora(1.00),s:Pristiphora_chlorea(1.00)	+	k:Animalia,p:Arthropoda,c:Insecta,o:Hymenoptera,f:Tenthredinidae,g:Pristiphora,s:Pristiphora_chlorea
1ae4fc1dbc2806159b237b7d9fa006d0	k:Animalia(1.00),p:Arthropoda(1.00),c:Insecta(1.00),o:Coleoptera(0.57),f:Cleridae(0.06)	+	k:Animalia,p:Arthropoda,c:Insecta
1aeebe9dbae6a7123e3dbed7c219f33e	k:Animalia(1.00),p:Arthropoda(1.00),c:Insecta(1.00),o:Diptera(1.00),f:Bombyliidae(1.00),g:Lepidophora(1.00),s:Lepidophora_lutea(1.00)	+	k:Animalia,p:Arthropoda,c:Insecta,o:Diptera,f:Bombyliidae,g:Lepidophora,s:Lepidophora_lutea
1b08b58b44da8aded16aab820219887c	k:Animalia(1.00),p:Arthropoda(1.00),c:Insecta(1.00),o:Coleoptera(1.00),f:Scarabaeidae(1.00),g:Phyllophaga(1.00),s:Phyllophaga_hirticula(0.29)	+	k:Animalia,p:Arthropoda,c:Insecta,o:Coleoptera,f:Scarabaeidae,g:Phyllophaga
1adef2e133d20942b77d696491af575f	k:Animalia(1.00),p:Arthropoda(1.00),c:Insecta(1.00),o:Coleoptera(1.00),f:Pyrochroidae(1.00),g:Dendroides(1.00),s:Dendroides_canadensis(1.00)	+	k:Animalia,p:Arthropoda,c:Insecta,o:Coleoptera,f:Pyrochroidae,g:Dendroides,s:Dendroides_canadensis
1b029978578f7c7ac48950f5b4d4943d	k:Animalia(1.00),p:Arthropoda(1.00),c:Insecta(1.00),o:Coleoptera(1.00),f:Staphylinidae(1.00),g:Acidota(1.00),s:Acidota_subcarinata(1.00)	+	k:Animalia,p:Arthropoda,c:Insecta,o:Coleoptera,f:Staphylinidae,g:Acidota,s:Acidota_subcarinata
1b008111d640294ea918d67e13388181	k:Animalia(1.00),p:Arthropoda(1.00),c:Insecta(1.00),o:Hymenoptera(1.00),f:Ichneumonidae(1.00),g:Netelia(1.00)	+	k:Animalia,p:Arthropoda,c:Insecta,o:Hymenoptera,f:Ichneumonidae,g:Netelia
1ae194497359556f3606f65e5b792c3a	k:Animalia(1.00),p:Arthropoda(1.00),c:Insecta(1.00),o:Lepidoptera(1.00),f:Erebidae(1.00),g:Lymantria(1.00),s:Lymantria_dispar(0.43)	+	k:Animalia,p:Arthropoda,c:Insecta,o:Lepidoptera,f:Erebidae,g:Lymantria
1af9e32027f6331b670b84eefccef578	k:Animalia(1.00),p:Arthropoda(1.00),c:Insecta(1.00),o:Diptera(1.00),f:Tipulidae(1.00),g:Tipula(0.98),s:Tipula_entomophthorae(0.20)	+	k:Animalia,p:Arthropoda,c:Insecta,o:Diptera,f:Tipulidae,g:Tipula
1af1fd1569aa5480cef3169a82d70574	k:Animalia(1.00),p:Arthropoda(1.00),c:Insecta(1.00),o:Diptera(1.00),f:Limoniidae(1.00),g:Metalimnobia(0.99),s:Metalimnobia_triocellata(0.99)	+	k:Animalia,p:Arthropoda,c:Insecta,o:Diptera,f:Limoniidae,g:Metalimnobia,s:Metalimnobia_triocellata
1b395ba4e0a5f15359dafefd4e0fcfe6	k:Animalia(1.00),p:Arthropoda(1.00),c:Insecta(0.99),o:Coleoptera(0.79),f:Scarabaeidae(0.79),g:Phyllophaga(0.78),s:Phyllophaga_hirsuta(0.18)	+	k:Animalia,p:Arthropoda,c:Insecta
1aef05da09df6cf8e31af96c2c1bc5e8	k:Animalia(1.00),p:Arthropoda(1.00),c:Insecta(1.00),o:Diptera(1.00),f:Tabanidae(1.00),g:Tabanus(1.00)	+	k:Animalia,p:Arthropoda,c:Insecta,o:Diptera,f:Tabanidae,g:Tabanus
1b2eec2920407b01e0fe8c4cc119cf12	k:Animalia(1.00),p:Arthropoda(1.00),c:Insecta(1.00),o:Coleoptera(1.00),f:Scarabaeidae(1.00),g:Phyllophaga(1.00),s:Phyllophaga_hirsuta(0.31)	+	k:Animalia,p:Arthropoda,c:Insecta,o:Coleoptera,f:Scarabaeidae,g:Phyllophaga
1af599be31c8cf0578d86e7a2f95c383	k:Animalia(1.00),p:Arthropoda(1.00),c:Insecta(1.00),o:Diptera(0.89),f:Limoniidae(0.33),g:Helius(0.33),s:Helius_flavipes(0.33)	+	k:Animalia,p:Arthropoda,c:Insecta
1b06db3896ab73b78ff906fc6b6fb0f4	k:Animalia(1.00),p:Arthropoda(1.00),c:Insecta(1.00),o:Megaloptera(1.00),f:Corydalidae(1.00),g:Chauliodes(1.00),s:Chauliodes_pectinicornis(1.00)	+	k:Animalia,p:Arthropoda,c:Insecta,o:Megaloptera,f:Corydalidae,g:Chauliodes,s:Chauliodes_pectinicornis
1b084a17a145062e9c789f4dbf9d1e36	k:Animalia(1.00),p:Arthropoda(1.00),c:Insecta(1.00),o:Coleoptera(0.56),f:Coccinellidae(0.55),g:Harmonia(0.50),s:Harmonia_axyridis(0.50)	+	k:Animalia,p:Arthropoda,c:Insecta
1af1b689ed9ca527fdad132bee57eecd	k:Animalia(1.00),p:Arthropoda(1.00),c:Insecta(1.00),o:Lepidoptera(1.00),f:Erebidae(1.00),g:Hypena(1.00),s:Hypena_scabra(1.00)	+	k:Animalia,p:Arthropoda,c:Insecta,o:Lepidoptera,f:Erebidae,g:Hypena,s:Hypena_scabra
1b18a4671325538a4ab7b6f3f4315195	k:Animalia(1.00),p:Arthropoda(1.00),c:Insecta(1.00),o:Diptera(1.00),f:Chironomidae(1.00)	+	k:Animalia,p:Arthropoda,c:Insecta,o:Diptera,f:Chironomidae
1b3cbdfbf1115b639e480a0d9aa91d38	k:Animalia(1.00),p:Arthropoda(1.00),c:Insecta(1.00),o:Ephemeroptera(1.00),f:Heptageniidae(1.00),g:Maccaffertium(1.00),s:Maccaffertium_terminatum(0.93)	+	k:Animalia,p:Arthropoda,c:Insecta,o:Ephemeroptera,f:Heptageniidae,g:Maccaffertium,s:Maccaffertium_terminatum
1b2be4c24753dae62bcf1c10f28f087f	k:Animalia(1.00),p:Arthropoda(1.00),c:Insecta(1.00),o:Diptera(1.00),f:Chironomidae(1.00),g:Chironomus(1.00)	+	k:Animalia,p:Arthropoda,c:Insecta,o:Diptera,f:Chironomidae,g:Chironomus
1b0247a1a24489b89e4f24a3a755019f	k:Animalia(1.00),p:Arthropoda(1.00),c:Insecta(1.00),o:Lepidoptera(1.00),f:Tortricidae(0.65),g:Choristoneura(0.62),s:Choristoneura_fractivittana(0.61)	+	k:Animalia,p:Arthropoda,c:Insecta,o:Lepidoptera
1b3b5ef3598eb96a89e176bf7b5a250c	k:Animalia(1.00),p:Arthropoda(1.00),c:Insecta(1.00),o:Diptera(0.21),f:Cecidomyiidae(0.08)	+	k:Animalia,p:Arthropoda,c:Insecta
1b1fa278d441295f636e20cb36d19fe3	k:Animalia(1.00),p:Arthropoda(1.00),c:Insecta(1.00),o:Diptera(1.00),f:Chironomidae(1.00),g:Procladius(0.99)	+	k:Animalia,p:Arthropoda,c:Insecta,o:Diptera,f:Chironomidae,g:Procladius
1b6c3a686f659770dea8288f0e528b8d	k:Animalia(1.00),p:Arthropoda(1.00),c:Arachnida(0.55),o:Araneae(0.32),f:Sparassidae(0.03)	+	k:Animalia,p:Arthropoda
1b276c72127fbbd016e3cc2448d18c40	k:Animalia(1.00),p:Arthropoda(1.00),c:Insecta(1.00),o:Diptera(0.93),f:Ceratopogonidae(0.80)	+	k:Animalia,p:Arthropoda,c:Insecta,o:Diptera
1b6f6240a8293898f3bdcb2251a36b7d	k:Animalia(1.00),p:Arthropoda(1.00),c:Insecta(1.00),o:Coleoptera(1.00),f:Scarabaeidae(1.00),g:Phyllophaga(1.00),s:Phyllophaga_hirsuta(0.98)	+	k:Animalia,p:Arthropoda,c:Insecta,o:Coleoptera,f:Scarabaeidae,g:Phyllophaga,s:Phyllophaga_hirsuta
1b61516c9555c395c24f5f262e61b802	k:Animalia(1.00),p:Arthropoda(1.00),c:Insecta(1.00),o:Coleoptera(1.00),f:Elateridae(1.00),g:Melanotus(1.00)	+	k:Animalia,p:Arthropoda,c:Insecta,o:Coleoptera,f:Elateridae,g:Melanotus
1b7b9303244ad5668f0be1986295ea7f	k:Animalia(1.00),p:Arthropoda(1.00),c:Insecta(1.00),o:Ambiguous_taxa(1.00),f:Ambiguous_taxa(1.00),g:Ambiguous_taxa(1.00),s:Ambiguous_taxa(1.00)	+	k:Animalia,p:Arthropoda,c:Insecta,o:Ambiguous_taxa,f:Ambiguous_taxa,g:Ambiguous_taxa,s:Ambiguous_taxa
1b5556b21a773a4873b65a2d37560590	k:Animalia(1.00),p:Arthropoda(1.00),c:Insecta(1.00),o:Hemiptera(1.00),f:Cicadellidae(1.00),g:Gyponana(1.00),s:Gyponana_ortha(0.21)	+	k:Animalia,p:Arthropoda,c:Insecta,o:Hemiptera,f:Cicadellidae,g:Gyponana
1b29bdc86ce850ef694a8c625bb82383	k:Animalia(1.00),p:Arthropoda(1.00),c:Insecta(1.00),o:Lepidoptera(1.00),f:Noctuidae(0.82),g:Amphipyra(0.82),s:Amphipyra_pyramidoides(0.82)	+	k:Animalia,p:Arthropoda,c:Insecta,o:Lepidoptera
1b3b2bb835ed4fe32f019b6219128ef9	k:Animalia(1.00),p:Arthropoda(1.00),c:Insecta(1.00),o:Neuroptera(1.00),f:Coniopterygidae(1.00)	+	k:Animalia,p:Arthropoda,c:Insecta,o:Neuroptera,f:Coniopterygidae
1b79e662fb52d325b8bd2f0785601c4c	k:Animalia(1.00),p:Arthropoda(1.00),c:Arachnida(1.00),o:Araneae(1.00),f:Theridiidae(1.00),g:Theridion(1.00),s:Theridion_differens(1.00)	+	k:Animalia,p:Arthropoda,c:Arachnida,o:Araneae,f:Theridiidae,g:Theridion,s:Theridion_differens
1b2c6701b01b2b711bd28d1317769421	k:Animalia(1.00),p:Arthropoda(1.00),c:Insecta(1.00),o:Lepidoptera(1.00),f:Gelechiidae(0.97),g:Coleotechnites(0.96),s:Coleotechnites_atrupictella(0.96)	+	k:Animalia,p:Arthropoda,c:Insecta,o:Lepidoptera,f:Gelechiidae,g:Coleotechnites,s:Coleotechnites_atrupictella
1b2bfb4c7c49baad77622ef3a9d255b7	k:Animalia(1.00),p:Arthropoda(1.00),c:Insecta(1.00),o:Diptera(0.94),f:Limoniidae(0.90),g:Geranomyia(0.89)	+	k:Animalia,p:Arthropoda,c:Insecta,o:Diptera,f:Limoniidae
1b3ce9cecb0ef0265c15b385df40a58e	k:Animalia(1.00),p:Arthropoda(1.00),c:Insecta(1.00),o:Diptera(1.00),f:Drosophilidae(1.00),g:Drosophila(1.00),s:Drosophila_suzukii(1.00)	+	k:Animalia,p:Arthropoda,c:Insecta,o:Diptera,f:Drosophilidae,g:Drosophila,s:Drosophila_suzukii
1b375235e55dffe42aac252963694287	k:Animalia(1.00),p:Arthropoda(1.00),c:Insecta(1.00),o:Lepidoptera(1.00),f:Tortricidae(0.94),g:Epinotia(0.87),s:Epinotia_transmissana(0.26)	+	k:Animalia,p:Arthropoda,c:Insecta,o:Lepidoptera,f:Tortricidae
1ba18187066ed7dc83228d70e1d6970a	k:Animalia(1.00),p:Arthropoda(1.00),c:Insecta(0.94),o:Lepidoptera(0.34),f:Tortricidae(0.05),g:Choristoneura(0.03),s:Choristoneura_longicellana(0.03)	+	k:Animalia,p:Arthropoda,c:Insecta
1b54b51b0f92e1a134c1c9bea5df701a	k:Animalia(1.00),p:Arthropoda(1.00),c:Insecta(1.00),o:Diptera(1.00),f:Chironomidae(1.00)	+	k:Animalia,p:Arthropoda,c:Insecta,o:Diptera,f:Chironomidae
1b77684534a0757bad93f099e6c0f0c1	k:Animalia(1.00),p:Arthropoda(1.00),c:Insecta(1.00),o:Coleoptera(0.33),f:Curculionidae(0.02),g:Lachnopus(0.02),s:Lachnopus_sp._GZ12(0.02)	+	k:Animalia,p:Arthropoda,c:Insecta
1b743e7305f4b21a4fe27f93b8d18be6	k:Animalia(1.00),p:Arthropoda(1.00),c:Insecta(1.00),o:Diptera(0.91),f:Chironomidae(0.51),g:Chironomus(0.44)	+	k:Animalia,p:Arthropoda,c:Insecta,o:Diptera
1ba930af4bc93b835d6afbcada544bd7	k:Animalia(1.00),p:Arthropoda(1.00),c:Insecta(1.00),o:Coleoptera(1.00),f:Elateridae(1.00),g:Athous(1.00),s:Athous_brightwelli(1.00)	+	k:Animalia,p:Arthropoda,c:Insecta,o:Coleoptera,f:Elateridae,g:Athous,s:Athous_brightwelli
1b52e56cb8a766d0bc7468ca83412784	k:Animalia(1.00),p:Arthropoda(1.00),c:Insecta(1.00),o:Diptera(1.00),f:Limoniidae(0.83)	+	k:Animalia,p:Arthropoda,c:Insecta,o:Diptera
1b49bd432c136519ba54c0ce8305379b	k:Animalia(1.00),p:Arthropoda(1.00),c:Insecta(1.00),o:Lepidoptera(1.00),f:Blastobasidae(0.88),g:Blastobasis(0.88),s:Blastobasis_glandulella(0.88)	+	k:Animalia,p:Arthropoda,c:Insecta,o:Lepidoptera
1b863c0c88da9e5aeb712f96b1dacc77	k:Animalia(1.00),p:Arthropoda(1.00),c:Insecta(0.99),o:Diptera(0.87),f:Sphaeroceridae(0.03),g:Leptocera(0.01),s:Leptocera_erythrocera(0.01)	+	k:Animalia,p:Arthropoda,c:Insecta
1ba35127e1c808fc5d8caf94a364354b	k:Animalia(1.00),p:Arthropoda(1.00),c:Insecta(1.00),o:Coleoptera(0.65),f:Pyrochroidae(0.65),g:Dendroides(0.63),s:Dendroides_canadensis(0.60)	+	k:Animalia,p:Arthropoda,c:Insecta
1b9decd70e4c250aa0ef166e867ea943	k:Animalia(1.00),p:Arthropoda(1.00),c:Insecta(1.00),o:Diptera(1.00),f:Empididae(1.00)	+	k:Animalia,p:Arthropoda,c:Insecta,o:Diptera,f:Empididae
1b602bca1ae987028eb0ca7154e3700c	k:Animalia(1.00),p:Arthropoda(1.00),c:Insecta(1.00),o:Diptera(1.00),f:Chaoboridae(1.00),g:Chaoborus(1.00),s:Chaoborus_punctipennis(1.00)	+	k:Animalia,p:Arthropoda,c:Insecta,o:Diptera,f:Chaoboridae,g:Chaoborus,s:Chaoborus_punctipennis
1bc16317c26d287d7df8e2ddeb74b961	k:Animalia(1.00),p:Arthropoda(1.00),c:Insecta(1.00),o:Coleoptera(0.99),f:Scarabaeidae(0.99),g:Phyllophaga(0.99),s:Phyllophaga_hirsuta(0.37)	+	k:Animalia,p:Arthropoda,c:Insecta,o:Coleoptera,f:Scarabaeidae,g:Phyllophaga
1bc4636504cd5c17aba61eed5eb99ee1	k:Animalia(1.00),p:Arthropoda(1.00),c:Insecta(1.00),o:Hemiptera(1.00),f:Derbidae(1.00),g:Apache(1.00),s:Apache_degeerii(1.00)	+	k:Animalia,p:Arthropoda,c:Insecta,o:Hemiptera,f:Derbidae,g:Apache,s:Apache_degeerii
1b957c9f3ad7d426e662300d53fa96af	k:Animalia(1.00),p:Arthropoda(1.00),c:Insecta(1.00),o:Diptera(1.00),f:Sciaridae(0.97),g:Cratyna(0.86),s:Cratyna_perplexa(0.76)	+	k:Animalia,p:Arthropoda,c:Insecta,o:Diptera,f:Sciaridae
1bc59195f154bed9329951f66bdd72db	k:Animalia(1.00),p:Arthropoda(1.00),c:Insecta(0.94),o:Hymenoptera(0.55),f:Chrysididae(0.01),g:Ceratochrysis(0.01)	+	k:Animalia,p:Arthropoda,c:Insecta
1bd0e8641b9daeb818ebdc019b5c8865
1ba04bbc20ceabacc529cb5e2cdc56f4	k:Animalia(1.00),p:Arthropoda(1.00),c:Insecta(1.00),o:Diptera(1.00),f:Mycetophilidae(1.00),g:Mycetophila(1.00)	+	k:Animalia,p:Arthropoda,c:Insecta,o:Diptera,f:Mycetophilidae,g:Mycetophila
1b9e8f5e257a07ebbbfbf978463518b6	k:Animalia(1.00),p:Arthropoda(1.00),c:Insecta(1.00),o:Diptera(1.00),f:Tipulidae(1.00),g:Tipula(0.97),s:Ambiguous_taxa(0.87)	+	k:Animalia,p:Arthropoda,c:Insecta,o:Diptera,f:Tipulidae,g:Tipula
1bdb53b97908146e3022f6f240583b4a	k:Animalia(1.00),p:Arthropoda(1.00),c:Insecta(1.00),o:Coleoptera(1.00),f:Scarabaeidae(1.00),g:Phyllophaga(1.00),s:Phyllophaga_hirsuta(1.00)	+	k:Animalia,p:Arthropoda,c:Insecta,o:Coleoptera,f:Scarabaeidae,g:Phyllophaga,s:Phyllophaga_hirsuta
1bab1ec2a8e2d2eecaa905f8665791db	k:Animalia(1.00),p:Arthropoda(1.00),c:Insecta(1.00),o:Hymenoptera(1.00),f:Ichneumonidae(1.00),g:Enicospilus(0.99)	+	k:Animalia,p:Arthropoda,c:Insecta,o:Hymenoptera,f:Ichneumonidae,g:Enicospilus
1bd3ed79da3f11511488b14b0cc45393	k:Animalia(1.00),p:Arthropoda(1.00),c:Insecta(0.99),o:Diptera(0.20),f:Tachinidae(0.08),g:Exorista(0.01),s:Exorista_sorbillans(0.01)	+	k:Animalia,p:Arthropoda,c:Insecta
1bcdca1ef516f15ec2dea634111cca2c	k:Animalia(1.00),p:Arthropoda(1.00),c:Insecta(0.99),o:Coleoptera(0.99),f:Scarabaeidae(0.93),g:Phyllophaga(0.93),s:Phyllophaga_hirticula(0.12)	+	k:Animalia,p:Arthropoda,c:Insecta,o:Coleoptera,f:Scarabaeidae,g:Phyllophaga
1be0f55c61f4a292a7ec6d82da1d2a3d	k:Animalia(1.00),p:Arthropoda(1.00),c:Collembola(0.97),o:Entomobryomorpha(0.97),f:Tomoceridae(0.60)	+	k:Animalia,p:Arthropoda,c:Collembola,o:Entomobryomorpha
1bfe5c1b11e65884d55faf321c2a89e5	k:Animalia(1.00),p:Arthropoda(1.00),c:Insecta(1.00),o:Coleoptera(0.74),f:Carabidae(0.01),g:Poecilus(0.01),s:Poecilus_versicolor(0.01)	+	k:Animalia,p:Arthropoda,c:Insecta
1b9226184f0a4b942b3bcfcae098b21c	k:Animalia(1.00),p:Arthropoda(1.00),c:Insecta(1.00),o:Diptera(1.00),f:Culicidae(1.00),g:Ambiguous_taxa(0.05),s:Ambiguous_taxa(0.05)	+	k:Animalia,p:Arthropoda,c:Insecta,o:Diptera,f:Culicidae
1bb3add97c91b78ec6b908f0787d0eb7	k:Animalia(1.00),p:Arthropoda(1.00),c:Insecta(1.00),o:Diptera(0.96),f:Chironomidae(0.79)	+	k:Animalia,p:Arthropoda,c:Insecta,o:Diptera
1c1f95bd216ec4e77624d568e284beb4
1bf6ba98685834b6e723338a7efa9fb0	k:Animalia(1.00),p:Arthropoda(1.00),c:Insecta(1.00),o:Coleoptera(1.00),f:Scarabaeidae(1.00),g:Phyllophaga(1.00),s:Phyllophaga_anxia(1.00)	+	k:Animalia,p:Arthropoda,c:Insecta,o:Coleoptera,f:Scarabaeidae,g:Phyllophaga,s:Phyllophaga_anxia
1bbc4eca82b10ab8aefc5ab0c1df1c6d	k:Animalia(1.00),p:Arthropoda(1.00),c:Insecta(1.00),o:Diptera(1.00),f:Chironomidae(0.96)	+	k:Animalia,p:Arthropoda,c:Insecta,o:Diptera,f:Chironomidae
1be77f72434f56f609d69558860e4801	k:Animalia(1.00),p:Arthropoda(1.00),c:Insecta(1.00),o:Diptera(0.99),f:Pediciidae(0.89)	+	k:Animalia,p:Arthropoda,c:Insecta,o:Diptera
1bbec88a37eea3418a805d759a664d07	k:Animalia(1.00),p:Arthropoda(1.00),c:Insecta(1.00),o:Diptera(1.00),f:Tipulidae(1.00),g:Dolichopeza(1.00),s:Dolichopeza_obscura(1.00)	+	k:Animalia,p:Arthropoda,c:Insecta,o:Diptera,f:Tipulidae,g:Dolichopeza,s:Dolichopeza_obscura
1bbdcb52bc4d8f323a95267eab0a71b3	k:Animalia(1.00),p:Arthropoda(1.00),c:Insecta(1.00),o:Diptera(1.00),f:Chironomidae(1.00),g:Polypedilum(1.00)	+	k:Animalia,p:Arthropoda,c:Insecta,o:Diptera,f:Chironomidae,g:Polypedilum
1bc52a4b822cd855a1d1e6c028ad3bf2	k:Animalia(1.00),p:Arthropoda(1.00),c:Insecta(1.00),o:Diptera(0.99),f:Limoniidae(0.96),g:Pseudolimnophila(0.96),s:Pseudolimnophila_luteipennis(0.89)	+	k:Animalia,p:Arthropoda,c:Insecta,o:Diptera,f:Limoniidae,g:Pseudolimnophila
1c4a459a398c7c57d943220002494ff2	k:Animalia(1.00),p:Arthropoda(1.00),c:Arachnida(0.53),o:Araneae(0.41),f:Tetragnathidae(0.05),g:Tetragnatha(0.05),s:Tetragnatha_maxillosa(0.04)	+	k:Animalia,p:Arthropoda
1bde03b7451355ed23856b665d0af33f	k:Animalia(1.00),p:Arthropoda(1.00),c:Insecta(1.00),o:Coleoptera(1.00),f:Geotrupidae(1.00),g:Odonteus(1.00),s:Odonteus_liebecki(1.00)	+	k:Animalia,p:Arthropoda,c:Insecta,o:Coleoptera,f:Geotrupidae,g:Odonteus,s:Odonteus_liebecki
1c436e200028cc4df44731e5b1ae3a8d	k:Animalia(1.00),p:Arthropoda(1.00),c:Insecta(1.00),o:Ephemeroptera(1.00),f:Heptageniidae(1.00),g:Maccaffertium(1.00),s:Maccaffertium_vicarium(1.00)	+	k:Animalia,p:Arthropoda,c:Insecta,o:Ephemeroptera,f:Heptageniidae,g:Maccaffertium,s:Maccaffertium_vicarium
1c4c22364b2626d57778fdee5980c360	k:Animalia(1.00),p:Arthropoda(1.00),c:Insecta(1.00),o:Hemiptera(0.99),f:Cicadellidae(0.99),g:Nesophrosyne(0.98),s:Nesophrosyne_sp._36_GMB-2012(0.36)	+	k:Animalia,p:Arthropoda,c:Insecta,o:Hemiptera,f:Cicadellidae,g:Nesophrosyne
1bd436577cc08bf3ef733d0bed425fcd	k:Animalia(1.00),p:Arthropoda(1.00),c:Insecta(1.00),o:Diptera(0.93),f:Tipulidae(0.66)	+	k:Animalia,p:Arthropoda,c:Insecta,o:Diptera
1c2a6c42d1568fafb4bff89f60f34acb	k:Animalia(1.00),p:Arthropoda(1.00),c:Insecta(1.00),o:Diptera(0.80),f:Muscidae(0.37),g:Haematobia(0.30),s:Haematobia_irritans(0.30)	+	k:Animalia,p:Arthropoda,c:Insecta
1bd77590e1637fb65aabf1a81d2ef601	k:Animalia(1.00),p:Arthropoda(1.00),c:Insecta(1.00),o:Diptera(1.00),f:Limoniidae(1.00),g:Geranomyia(1.00)	+	k:Animalia,p:Arthropoda,c:Insecta,o:Diptera,f:Limoniidae,g:Geranomyia
1c34b3a4dfdc842491017f839de8ee57	k:Animalia(1.00),p:Arthropoda(1.00),c:Insecta(0.99),o:Coleoptera(0.49),f:Melandryidae(0.16),g:Rushia(0.13),s:Rushia_parreyssi(0.13)	+	k:Animalia,p:Arthropoda,c:Insecta
1c0831414503f3349e32c57e6028e0b2	k:Animalia(1.00),p:Arthropoda(1.00),c:Insecta(0.99),o:Hymenoptera(0.03),f:Platygastridae(0.01),g:Probaryconus(0.01),s:Probaryconus_sp._1_EJT2013(0.01)	+	k:Animalia,p:Arthropoda,c:Insecta
1c035224af590598eff034e6b6e0118f	k:Animalia(1.00),p:Arthropoda(1.00),c:Insecta(1.00),o:Diptera(1.00),f:Limoniidae(0.99),g:Pseudolimnophila(0.98),s:Pseudolimnophila_inornata(0.95)	+	k:Animalia,p:Arthropoda,c:Insecta,o:Diptera,f:Limoniidae,g:Pseudolimnophila,s:Pseudolimnophila_inornata
1c7005acccc39b373e41745a1a22ee8f	k:Animalia(1.00),p:Arthropoda(1.00),c:Insecta(1.00),o:Coleoptera(1.00),f:Scarabaeidae(0.99),g:Phyllophaga(0.99)	+	k:Animalia,p:Arthropoda,c:Insecta,o:Coleoptera,f:Scarabaeidae,g:Phyllophaga
1bf054039d192b1faf35bf09c61d7d00	k:Animalia(1.00),p:Arthropoda(1.00),c:Insecta(1.00),o:Diptera(1.00),f:Limoniidae(0.96),g:Gonomyia(0.95)	+	k:Animalia,p:Arthropoda,c:Insecta,o:Diptera,f:Limoniidae,g:Gonomyia
1c85c143780aa19c8d4fabcc1dca6b22	k:Animalia(1.00),p:Arthropoda(1.00),c:Insecta(0.88),o:Hymenoptera(0.42),f:Apidae(0.11),g:Peponapis(0.01)	+	k:Animalia,p:Arthropoda
1c40f963fc3869133ce940c1bf7c362e	k:Animalia(1.00),p:Arthropoda(1.00),c:Insecta(1.00),o:Psocodea(0.94),f:Psocidae(0.94),g:Metylophorus(0.94),s:Metylophorus_novaescotiae(0.94)	+	k:Animalia,p:Arthropoda,c:Insecta,o:Psocodea,f:Psocidae,g:Metylophorus,s:Metylophorus_novaescotiae
1c1482df0a5809b50dfa9d689f034fd0	k:Animalia(1.00),p:Arthropoda(1.00),c:Insecta(1.00),o:Diptera(1.00),f:Chironomidae(0.99)	+	k:Animalia,p:Arthropoda,c:Insecta,o:Diptera,f:Chironomidae
1c43e9dd5675773a311b84d79b83b876	k:Animalia(1.00),p:Arthropoda(1.00),c:Insecta(1.00),o:Coleoptera(1.00),f:Cerambycidae(1.00),g:Urgleptes(1.00),s:Urgleptes_signatus(1.00)	+	k:Animalia,p:Arthropoda,c:Insecta,o:Coleoptera,f:Cerambycidae,g:Urgleptes,s:Urgleptes_signatus
1c8dbe7d088bad6531859d89b8891183	k:Animalia(1.00),p:Arthropoda(1.00),c:Insecta(0.87),o:Hymenoptera(0.57),f:Braconidae(0.07),g:Parapanteles(0.01),s:Parapanteles_Whitfield98(0.01)	+	k:Animalia,p:Arthropoda
1c4d89878a8d572e73d7bdce25fb8172	k:Animalia(1.00),p:Arthropoda(1.00),c:Insecta(1.00),o:Megaloptera(1.00),f:Corydalidae(1.00),g:Chauliodes(1.00),s:Chauliodes_pectinicornis(1.00)	+	k:Animalia,p:Arthropoda,c:Insecta,o:Megaloptera,f:Corydalidae,g:Chauliodes,s:Chauliodes_pectinicornis
1c22d192e75a2e9a01c40529b094f635	k:Animalia(1.00),p:Arthropoda(1.00),c:Insecta(1.00),o:Lepidoptera(1.00),f:Yponomeutidae(0.95),g:Swammerdamia(0.95),s:Swammerdamia_caesiella(0.95)	+	k:Animalia,p:Arthropoda,c:Insecta,o:Lepidoptera,f:Yponomeutidae,g:Swammerdamia,s:Swammerdamia_caesiella
1c2783cc3e2a078c4335c6fb0b86f87a	k:Animalia(1.00),p:Arthropoda(1.00),c:Insecta(1.00),o:Megaloptera(0.98),f:Corydalidae(0.98),g:Chauliodes(0.98),s:Chauliodes_pectinicornis(0.98)	+	k:Animalia,p:Arthropoda,c:Insecta,o:Megaloptera,f:Corydalidae,g:Chauliodes,s:Chauliodes_pectinicornis
1caf1fba66a5a88b65ca298afe15a93c	k:Animalia(1.00),p:Arthropoda(1.00),c:Insecta(0.95),o:Hemiptera(0.06),f:Aleyrodidae(0.05),g:Neomaskellia(0.03),s:Neomaskellia_andropogonis(0.03)	+	k:Animalia,p:Arthropoda,c:Insecta
1c5f7e8dc107e671df2e7220a645c5ba	k:Animalia(1.00),p:Arthropoda(1.00),c:Insecta(1.00),o:Hymenoptera(1.00),f:Ichneumonidae(1.00),g:Netelia(1.00),s:Ambiguous_taxa(0.60)	+	k:Animalia,p:Arthropoda,c:Insecta,o:Hymenoptera,f:Ichneumonidae,g:Netelia
1c31188f3e4f8410f4ae570e1ca7a7d2	k:Animalia(1.00),p:Arthropoda(1.00),c:Insecta(1.00),o:Lepidoptera(1.00),f:Depressariidae(1.00),g:Psilocorsis(0.95),s:Psilocorsis_reflexella(0.95)	+	k:Animalia,p:Arthropoda,c:Insecta,o:Lepidoptera,f:Depressariidae,g:Psilocorsis,s:Psilocorsis_reflexella
1c589af260173e264bc641ed8ca50e5d	k:Animalia(1.00),p:Arthropoda(1.00),c:Insecta(1.00),o:Diptera(1.00),f:Limoniidae(1.00),g:Cheilotrichia(0.99),s:Cheilotrichia_stigmatica(0.99)	+	k:Animalia,p:Arthropoda,c:Insecta,o:Diptera,f:Limoniidae,g:Cheilotrichia,s:Cheilotrichia_stigmatica
1c2f6e8a8204fb1c86c97c6a5d11892d	k:Animalia(1.00),p:Arthropoda(1.00),c:Insecta(1.00),o:Diptera(1.00),f:Tipulidae(1.00),g:Tipula(1.00)	+	k:Animalia,p:Arthropoda,c:Insecta,o:Diptera,f:Tipulidae,g:Tipula
1c64e4b8daba74a0efe695b523a307a7	k:Animalia(1.00),p:Arthropoda(1.00),c:Insecta(1.00),o:Diptera(0.80),f:Cecidomyiidae(0.28)	+	k:Animalia,p:Arthropoda,c:Insecta
1ccd5593cce9cc37cc3415ef7719c438	k:Animalia(1.00),p:Arthropoda(1.00),c:Insecta(1.00),o:Trichoptera(1.00),f:Dipseudopsidae(1.00),g:Phylocentropus(1.00),s:Phylocentropus_placidus(1.00)	+	k:Animalia,p:Arthropoda,c:Insecta,o:Trichoptera,f:Dipseudopsidae,g:Phylocentropus,s:Phylocentropus_placidus
1cdc2e624f17ccb915ad8b440ab3225b	k:Animalia(1.00),p:Arthropoda(1.00),c:Insecta(1.00),o:Coleoptera(1.00),f:Scarabaeidae(1.00),g:Phyllophaga(1.00),s:Phyllophaga_hirsuta(0.99)	+	k:Animalia,p:Arthropoda,c:Insecta,o:Coleoptera,f:Scarabaeidae,g:Phyllophaga,s:Phyllophaga_hirsuta
1c70a40321fda74594ef91b93712fd35	k:Animalia(1.00),p:Arthropoda(1.00),c:Insecta(1.00),o:Blattodea(0.39),f:Ectobiidae(0.38),g:Parcoblatta(0.38)	+	k:Animalia,p:Arthropoda,c:Insecta
1cd975f9196b626d8b3f4c28a28ad6c1	k:Animalia(1.00),p:Arthropoda(1.00),c:Insecta(0.57),o:Hymenoptera(0.40),f:Agaonidae(0.04),g:Idarnes(0.03),s:Idarnes_sp._17(0.01)	+	k:Animalia,p:Arthropoda
1cb6be1fd5535be5ace76b7c24355108	k:Animalia(1.00),p:Arthropoda(1.00),c:Insecta(1.00),o:Coleoptera(0.97),f:Scarabaeidae(0.96),g:Phyllophaga(0.96),s:Phyllophaga_fraterna(0.22)	+	k:Animalia,p:Arthropoda,c:Insecta,o:Coleoptera,f:Scarabaeidae,g:Phyllophaga
1cac428b12982c5beef9551d20fd3acc	k:Animalia(1.00),p:Arthropoda(1.00),c:Insecta(1.00),o:Coleoptera(1.00),f:Coccinellidae(1.00),g:Harmonia(1.00),s:Harmonia_axyridis(1.00)	+	k:Animalia,p:Arthropoda,c:Insecta,o:Coleoptera,f:Coccinellidae,g:Harmonia,s:Harmonia_axyridis
1c9c29a00e2fdb8e31e034ef9fb4d7ea	k:Animalia(1.00),p:Arthropoda(1.00),c:Insecta(1.00),o:Coleoptera(1.00),f:Elateridae(1.00),g:Athous(1.00),s:Athous_brightwelli(1.00)	+	k:Animalia,p:Arthropoda,c:Insecta,o:Coleoptera,f:Elateridae,g:Athous,s:Athous_brightwelli
1c81404b4aa7dac96ece0f840fc60048	k:Animalia(1.00),p:Arthropoda(1.00),c:Insecta(1.00),o:Lepidoptera(1.00),f:Gelechiidae(0.92),g:Carpatolechia(0.92),s:Carpatolechia_belangerella(0.90)	+	k:Animalia,p:Arthropoda,c:Insecta,o:Lepidoptera,f:Gelechiidae,g:Carpatolechia,s:Carpatolechia_belangerella
1cb4fab634cd3dbadb370335d31f01ee	k:Animalia(1.00),p:Arthropoda(1.00),c:Insecta(1.00),o:Diptera(1.00),f:Psychodidae(1.00),g:Ambiguous_taxa(0.92),s:Ambiguous_taxa(0.92)	+	k:Animalia,p:Arthropoda,c:Insecta,o:Diptera,f:Psychodidae,g:Ambiguous_taxa,s:Ambiguous_taxa
1c635d49b96ecb2b79051d44908665f2	k:Animalia(1.00),p:Arthropoda(1.00),c:Insecta(1.00),o:Diptera(0.93),f:Culicidae(0.08),g:Anopheles(0.08),s:Anopheles_minimus_A(0.04)	+	k:Animalia,p:Arthropoda,c:Insecta,o:Diptera
1c9135f039e397213c4899a9605073e2	k:Animalia(1.00),p:Arthropoda(1.00),c:Insecta(1.00),o:Lepidoptera(0.82),f:Blastobasidae(0.29),g:Hypatopa(0.28),s:Hypatopa_simplicella(0.28)	+	k:Animalia,p:Arthropoda,c:Insecta
1cf4359300785342c89956ad98145db4	k:Animalia(1.00),p:Arthropoda(1.00),c:Insecta(1.00),o:Ephemeroptera(1.00),f:Caenidae(1.00),g:Caenis(1.00)	+	k:Animalia,p:Arthropoda,c:Insecta,o:Ephemeroptera,f:Caenidae,g:Caenis
1caf5158cb6dc992abb3f52cf1805dcf	k:Animalia(1.00),p:Arthropoda(1.00),c:Insecta(1.00),o:Diptera(1.00),f:Limoniidae(1.00),g:Epiphragma(1.00),s:Epiphragma_fasciapenne(0.99)	+	k:Animalia,p:Arthropoda,c:Insecta,o:Diptera,f:Limoniidae,g:Epiphragma,s:Epiphragma_fasciapenne
1d228e692c7c9f2eb4b9198b76c1407b	k:Animalia(1.00),p:Arthropoda(1.00),c:Insecta(1.00),o:Coleoptera(1.00),f:Scarabaeidae(1.00),g:Phyllophaga(1.00),s:Phyllophaga_hirsuta(0.45)	+	k:Animalia,p:Arthropoda,c:Insecta,o:Coleoptera,f:Scarabaeidae,g:Phyllophaga
1cd1ff405bf366c31e72fd99dfd39ede	k:Animalia(1.00),p:Arthropoda(1.00),c:Insecta(1.00),o:Coleoptera(1.00),f:Coccinellidae(1.00),g:Harmonia(1.00),s:Harmonia_axyridis(1.00)	+	k:Animalia,p:Arthropoda,c:Insecta,o:Coleoptera,f:Coccinellidae,g:Harmonia,s:Harmonia_axyridis
1cd028ee207b8dcb57ff8ee0303a6b04	k:Animalia(1.00),p:Arthropoda(1.00),c:Insecta(1.00),o:Diptera(1.00),f:Chironomidae(1.00)	+	k:Animalia,p:Arthropoda,c:Insecta,o:Diptera,f:Chironomidae
1d30c927ac60a12a807fcbc79c0c0454
1c95c8cd9eb037c176515655783abab2	k:Animalia(1.00),p:Arthropoda(1.00),c:Insecta(1.00),o:Diptera(1.00),f:Milichiidae(1.00),g:Leptometopa(1.00),s:Leptometopa_latipes(1.00)	+	k:Animalia,p:Arthropoda,c:Insecta,o:Diptera,f:Milichiidae,g:Leptometopa,s:Leptometopa_latipes
1c9cc0ba093f16c986ffe5b2fcfa4951	k:Animalia(1.00),p:Arthropoda(1.00),c:Insecta(1.00),o:Lepidoptera(0.99),f:Ambiguous_taxa(0.22),g:Ambiguous_taxa(0.22),s:Ambiguous_taxa(0.24)	+	k:Animalia,p:Arthropoda,c:Insecta,o:Lepidoptera
1d2da708d02be8b1598b42b023398d80	k:Animalia(1.00),p:Arthropoda(1.00),c:Insecta(1.00),o:Coleoptera(1.00),f:Scarabaeidae(0.99),g:Phyllophaga(0.99),s:Phyllophaga_hirticula(0.15)	+	k:Animalia,p:Arthropoda,c:Insecta,o:Coleoptera,f:Scarabaeidae,g:Phyllophaga
1cf736011ed0740a64df42051effdbe8	k:Animalia(1.00),p:Arthropoda(1.00),c:Insecta(1.00),o:Coleoptera(1.00),f:Elateridae(1.00),g:Melanotus(1.00),s:Melanotus_hyslopi(1.00)	+	k:Animalia,p:Arthropoda,c:Insecta,o:Coleoptera,f:Elateridae,g:Melanotus,s:Melanotus_hyslopi
1cc41362df2317af57cb7776bc4ada68	k:Animalia(1.00),p:Arthropoda(1.00),c:Insecta(1.00),o:Diptera(1.00),f:Empididae(1.00)	+	k:Animalia,p:Arthropoda,c:Insecta,o:Diptera,f:Empididae
1c9afd9c0e24eb3cf93a2bb3c047c755	k:Animalia(1.00),p:Arthropoda(1.00),c:Insecta(1.00),o:Lepidoptera(1.00),f:Depressariidae(1.00),g:Psilocorsis(0.99),s:Psilocorsis_reflexella(0.99)	+	k:Animalia,p:Arthropoda,c:Insecta,o:Lepidoptera,f:Depressariidae,g:Psilocorsis,s:Psilocorsis_reflexella
1d34fb7932e95bf5f252102dac7615df	k:Animalia(1.00),p:Arthropoda(1.00),c:Insecta(1.00),o:Hemiptera(1.00),f:Pentatomidae(1.00),g:Banasa(1.00),s:Banasa_dimidiata(1.00)	+	k:Animalia,p:Arthropoda,c:Insecta,o:Hemiptera,f:Pentatomidae,g:Banasa,s:Banasa_dimidiata
1d1953f93c6eac355eefbcd3213b5cbf	k:Animalia(1.00),p:Arthropoda(1.00),c:Insecta(1.00),o:Coleoptera(1.00),f:Elateridae(1.00),g:Melanotus(1.00),s:Melanotus_hyslopi(1.00)	+	k:Animalia,p:Arthropoda,c:Insecta,o:Coleoptera,f:Elateridae,g:Melanotus,s:Melanotus_hyslopi
1d29d34d9d9a8c98978f778c3c6492b9	k:Animalia(1.00),p:Arthropoda(1.00),c:Insecta(1.00),o:Ephemeroptera(1.00),f:Ephemeridae(1.00),g:Hexagenia(1.00),s:Hexagenia_limbata(1.00)	+	k:Animalia,p:Arthropoda,c:Insecta,o:Ephemeroptera,f:Ephemeridae,g:Hexagenia,s:Hexagenia_limbata
1ce797beb8d62c856503af32d5997456	k:Animalia(1.00),p:Arthropoda(1.00),c:Insecta(1.00),o:Lepidoptera(1.00),f:Geometridae(0.22),g:Prasinocyma(0.04),s:Prasinocyma_ocyptera(0.04)	+	k:Animalia,p:Arthropoda,c:Insecta,o:Lepidoptera
1cc4197f0229c7788beae06743edbda9	k:Animalia(1.00),p:Arthropoda(1.00),c:Insecta(1.00),o:Lepidoptera(1.00),f:Drepanidae(1.00),g:Pseudothyatira(1.00),s:Pseudothyatira_cymatophoroides(1.00)	+	k:Animalia,p:Arthropoda,c:Insecta,o:Lepidoptera,f:Drepanidae,g:Pseudothyatira,s:Pseudothyatira_cymatophoroides
1cd9539a846345609f4720d91b012839	k:Animalia(1.00),p:Arthropoda(1.00),c:Insecta(1.00),o:Diptera(1.00),f:Cecidomyiidae(1.00)	+	k:Animalia,p:Arthropoda,c:Insecta,o:Diptera,f:Cecidomyiidae
1d36d054fadfbb1fadd36b18f20d06c9	k:Animalia(1.00),p:Arthropoda(1.00),c:Insecta(1.00),o:Psocodea(1.00),f:Psocidae(1.00),g:Metylophorus(1.00),s:Metylophorus_novaescotiae(1.00)	+	k:Animalia,p:Arthropoda,c:Insecta,o:Psocodea,f:Psocidae,g:Metylophorus,s:Metylophorus_novaescotiae
1d5ecb684ada9f2a63432a05736cac6f	k:Animalia(1.00),p:Arthropoda(1.00),c:Insecta(1.00),o:Diptera(0.55),f:Chloropidae(0.07)	+	k:Animalia,p:Arthropoda,c:Insecta
1d895bff47e80370daf199554712c750	k:Animalia(1.00),p:Arthropoda(1.00),c:Insecta(1.00),o:Coleoptera(0.97),f:Scarabaeidae(0.97),g:Phyllophaga(0.97),s:Phyllophaga_hirsuta(0.58)	+	k:Animalia,p:Arthropoda,c:Insecta,o:Coleoptera,f:Scarabaeidae,g:Phyllophaga
1d932d8dc3897b4a47769bd9ea995717
1d062b09117f6382c804fa02ad7317e7	k:Animalia(1.00),p:Arthropoda(1.00),c:Insecta(1.00),o:Diptera(0.97),f:Cecidomyiidae(0.97)	+	k:Animalia,p:Arthropoda,c:Insecta,o:Diptera,f:Cecidomyiidae
1d5a1fb05de30650a10e32338b6bfc06	k:Animalia(1.00),p:Arthropoda(1.00),c:Insecta(1.00),o:Diptera(1.00),f:Chaoboridae(1.00)	+	k:Animalia,p:Arthropoda,c:Insecta,o:Diptera,f:Chaoboridae
1d60602103f5837caf6585c0c3f6bcfe	k:Animalia(1.00),p:Arthropoda(1.00),c:Insecta(1.00),o:Hemiptera(1.00),f:Cicadellidae(1.00),g:Gyponana(1.00),s:Gyponana_salsa(0.14)	+	k:Animalia,p:Arthropoda,c:Insecta,o:Hemiptera,f:Cicadellidae,g:Gyponana
1d8fbe6d363c8fcfe46ae7f94d970dff	k:Animalia(1.00),p:Arthropoda(1.00),c:Insecta(1.00),o:Coleoptera(0.97),f:Scarabaeidae(0.97),g:Phyllophaga(0.97),s:Phyllophaga_crenulata(0.97)	+	k:Animalia,p:Arthropoda,c:Insecta,o:Coleoptera,f:Scarabaeidae,g:Phyllophaga,s:Phyllophaga_crenulata
1d1ed2af9f0040b28989b37ca34a8671	k:Animalia(1.00),p:Arthropoda(1.00),c:Insecta(1.00),o:Lepidoptera(1.00),f:Argyresthiidae(0.95),g:Argyresthia(0.95)	+	k:Animalia,p:Arthropoda,c:Insecta,o:Lepidoptera,f:Argyresthiidae,g:Argyresthia
1d2f6cfc4cdc1c9394c24b700fab7870	k:Animalia(1.00),p:Arthropoda(1.00),c:Insecta(1.00),o:Coleoptera(1.00),f:Carabidae(1.00),g:Agonum(1.00),s:Agonum_corvus(0.23)	+	k:Animalia,p:Arthropoda,c:Insecta,o:Coleoptera,f:Carabidae,g:Agonum
1d448fac4185728b7dea5b40c2421326	k:Animalia(1.00),p:Arthropoda(1.00),c:Insecta(0.99),o:Lepidoptera(0.57),f:Hepialidae(0.14),g:Philoenia(0.10)	+	k:Animalia,p:Arthropoda,c:Insecta
1d5f30305a93aca9473c1fd6f57c51c3	k:Animalia(1.00),p:Arthropoda(1.00),c:Insecta(1.00),o:Diptera(0.98),f:Tipulidae(0.98),g:Tipula(0.88),s:Tipula_entomophthorae(0.66)	+	k:Animalia,p:Arthropoda,c:Insecta,o:Diptera,f:Tipulidae
1d2dfd08cd0cebc7077dad4d97899924	k:Animalia(1.00),p:Arthropoda(1.00),c:Insecta(1.00),o:Diptera(0.98),f:Limoniidae(0.95),g:Pseudolimnophila(0.95),s:Pseudolimnophila_luteipennis(0.89)	+	k:Animalia,p:Arthropoda,c:Insecta,o:Diptera,f:Limoniidae,g:Pseudolimnophila
1d5776e20e2d00a021a2f0676e755b57	k:Animalia(1.00),p:Arthropoda(1.00),c:Insecta(1.00),o:Coleoptera(0.84),f:Pyrochroidae(0.84),g:Dendroides(0.84),s:Dendroides_canadensis(0.78)	+	k:Animalia,p:Arthropoda,c:Insecta
1d0e06e8fbee0239a061169dbca389e4	k:Animalia(1.00),p:Arthropoda(1.00),c:Insecta(1.00),o:Lepidoptera(1.00),f:Blastobasidae(1.00),g:Hypatopa(1.00),s:Hypatopa_vestaliella(1.00)	+	k:Animalia,p:Arthropoda,c:Insecta,o:Lepidoptera,f:Blastobasidae,g:Hypatopa,s:Hypatopa_vestaliella
1d38147e4b05d8d5f03269faceabf95f	k:Animalia(1.00),p:Arthropoda(1.00),c:Insecta(1.00),o:Coleoptera(1.00),f:Pyrochroidae(1.00),g:Dendroides(1.00),s:Dendroides_canadensis(1.00)	+	k:Animalia,p:Arthropoda,c:Insecta,o:Coleoptera,f:Pyrochroidae,g:Dendroides,s:Dendroides_canadensis
1d5efa6ad199deff8d98528a3a52ee3f	k:Animalia(1.00),p:Arthropoda(1.00),c:Insecta(1.00),o:Lepidoptera(0.60),f:Crambidae(0.11),g:Patania(0.03),s:Patania_sabinusalis(0.02)	+	k:Animalia,p:Arthropoda,c:Insecta
1dd6b94381950d846c3270781508f5b3	k:Animalia(1.00),p:Arthropoda(1.00),c:Insecta(0.85),o:Hemiptera(0.13),f:Rhopalidae(0.04),g:Corizus(0.04),s:Corizus_sp._albomarginatus(0.04)	+	k:Animalia,p:Arthropoda
1d4369128396b0ee044e61519563b28b	k:Animalia(1.00),p:Arthropoda(1.00),c:Insecta(1.00),o:Diptera(1.00),f:Culicidae(1.00),g:Ambiguous_taxa(0.80),s:Ambiguous_taxa(0.80)	+	k:Animalia,p:Arthropoda,c:Insecta,o:Diptera,f:Culicidae
1d91470b69d2ebdaaa08df56b1949281	k:Animalia(1.00),p:Arthropoda(1.00),c:Insecta(0.99),o:Diptera(0.39),f:Lonchaeidae(0.07)	+	k:Animalia,p:Arthropoda,c:Insecta
1df44568db053b781c71f1d9576dd35c	k:Animalia(1.00),p:Arthropoda(1.00),c:Insecta(1.00),o:Coleoptera(1.00),f:Scarabaeidae(1.00),g:Phyllophaga(1.00),s:Phyllophaga_anxia(1.00)	+	k:Animalia,p:Arthropoda,c:Insecta,o:Coleoptera,f:Scarabaeidae,g:Phyllophaga,s:Phyllophaga_anxia
1d5807ada7abea397487b1309a93460d	k:Animalia(1.00),p:Arthropoda(1.00),c:Insecta(1.00),o:Lepidoptera(1.00),f:Tortricidae(1.00),g:Gretchena(1.00)	+	k:Animalia,p:Arthropoda,c:Insecta,o:Lepidoptera,f:Tortricidae,g:Gretchena
1dd784282d87be3998d6e9cc47f669a8	k:Animalia(1.00),p:Arthropoda(1.00),c:Insecta(0.99),o:Coleoptera(0.57),f:Curculionidae(0.14)	+	k:Animalia,p:Arthropoda,c:Insecta
1d6408e81c523819388fbb953206a0db	k:Animalia(1.00),p:Arthropoda(1.00),c:Insecta(1.00),o:Coleoptera(1.00),f:Coccinellidae(0.99),g:Chilocorus(0.99),s:Chilocorus_stigma(0.97)	+	k:Animalia,p:Arthropoda,c:Insecta,o:Coleoptera,f:Coccinellidae,g:Chilocorus,s:Chilocorus_stigma
1dd5c36de1096bbf19ccd21a7b8f8492	k:Animalia(1.00),p:Arthropoda(1.00),c:Insecta(1.00),o:Trichoptera(1.00),f:Hydropsychidae(1.00),g:Cheumatopsyche(1.00)	+	k:Animalia,p:Arthropoda,c:Insecta,o:Trichoptera,f:Hydropsychidae,g:Cheumatopsyche
1dd9a1dfc3f69834b0b14ececfa07cd9	k:Animalia(1.00),p:Arthropoda(1.00),c:Insecta(1.00),o:Coleoptera(1.00),f:Byrrhidae(1.00),g:Simplocaria(1.00),s:Simplocaria_semistriata(1.00)	+	k:Animalia,p:Arthropoda,c:Insecta,o:Coleoptera,f:Byrrhidae,g:Simplocaria,s:Simplocaria_semistriata
1e027851b7bbe4c0c66b4e343464f380	k:Animalia(1.00),p:Arthropoda(1.00),c:Insecta(1.00),o:Coleoptera(1.00),f:Elateridae(1.00),g:Athous(1.00),s:Athous_acanthus(1.00)	+	k:Animalia,p:Arthropoda,c:Insecta,o:Coleoptera,f:Elateridae,g:Athous,s:Athous_acanthus
1d7c3a222f2f73fe11445f2a1fa76c71	k:Animalia(1.00),p:Arthropoda(1.00),c:Insecta(1.00),o:Lepidoptera(1.00),f:Tineidae(1.00),g:Acrolophus(1.00),s:Acrolophus_BioLep447(1.00)	+	k:Animalia,p:Arthropoda,c:Insecta,o:Lepidoptera,f:Tineidae,g:Acrolophus,s:Acrolophus_BioLep447
1dd54b3344c0fcd7150f10af553b84f6	k:Animalia(1.00),p:Arthropoda(1.00),c:Insecta(1.00),o:Coleoptera(1.00),f:Elateridae(1.00),g:Melanotus(1.00),s:Melanotus_hyslopi(1.00)	+	k:Animalia,p:Arthropoda,c:Insecta,o:Coleoptera,f:Elateridae,g:Melanotus,s:Melanotus_hyslopi
1df1b90133f0c2caddadbedb2013971f	k:Animalia(1.00),p:Arthropoda(1.00),c:Insecta(0.99),o:Coleoptera(0.54),f:Scarabaeidae(0.22)	+	k:Animalia,p:Arthropoda,c:Insecta
1e1b3dda9ac4f6c74c589b1b099044eb	k:Animalia(1.00),p:Arthropoda(1.00),c:Insecta(1.00),o:Coleoptera(1.00),f:Scarabaeidae(1.00),g:Phyllophaga(1.00)	+	k:Animalia,p:Arthropoda,c:Insecta,o:Coleoptera,f:Scarabaeidae,g:Phyllophaga
1e19cd2e974004a91c79f50cbf28409d	k:Animalia(1.00),p:Arthropoda(1.00),c:Insecta(0.90),o:Diptera(0.76),f:Cecidomyiidae(0.36)	+	k:Animalia,p:Arthropoda,c:Insecta
1e17b6115125ccc8ce0b3cde7c56a8a8	k:Animalia(1.00),p:Arthropoda(1.00),c:Insecta(1.00),o:Coleoptera(1.00),f:Elateridae(1.00),g:Melanotus(0.97)	+	k:Animalia,p:Arthropoda,c:Insecta,o:Coleoptera,f:Elateridae,g:Melanotus
1e3110fc21ba4c454f82bc8a79600e87	k:Animalia(1.00),p:Arthropoda(1.00),c:Protura(0.05),o:Eosentomata(0.05),f:Eosentomidae(0.05),g:Eosentomon(0.05),s:Eosentomon_sp.(0.05)	+	k:Animalia,p:Arthropoda
1ddfacf6658003428bf85caa37372be0	k:Animalia(1.00),p:Arthropoda(1.00),c:Insecta(1.00),o:Megaloptera(1.00),f:Corydalidae(1.00),g:Chauliodes(1.00),s:Chauliodes_pectinicornis(1.00)	+	k:Animalia,p:Arthropoda,c:Insecta,o:Megaloptera,f:Corydalidae,g:Chauliodes,s:Chauliodes_pectinicornis
1e3c8629be66ff6cd0c86bd6c68d9607
1e0b61dba945393935458265db4d2e32	k:Animalia(1.00),p:Arthropoda(1.00),c:Insecta(1.00),o:Diptera(1.00),f:Limoniidae(1.00),g:Cheilotrichia(1.00),s:Cheilotrichia_stigmatica(1.00)	+	k:Animalia,p:Arthropoda,c:Insecta,o:Diptera,f:Limoniidae,g:Cheilotrichia,s:Cheilotrichia_stigmatica
1e67eca314de0c539baad0dd5b4dfb5d
1e207112cf68147c4277a6b234ea47c0	k:Animalia(1.00),p:Arthropoda(1.00),c:Insecta(1.00),o:Coleoptera(1.00),f:Scarabaeidae(1.00),g:Phyllophaga(1.00),s:Phyllophaga_drakii(1.00)	+	k:Animalia,p:Arthropoda,c:Insecta,o:Coleoptera,f:Scarabaeidae,g:Phyllophaga,s:Phyllophaga_drakii
1e4c9f1cd21073eb29a996d110fb5a5a	k:Animalia(1.00),p:Arthropoda(1.00),c:Arachnida(0.65),o:Scorpiones(0.49),f:Bothriuridae(0.08),g:Brachistosternus(0.08),s:Brachistosternus_ehrenbergii(0.03)	+	k:Animalia,p:Arthropoda
1e27cfb4ea197245f80c6412b1031b0a	k:Animalia(1.00),p:Arthropoda(1.00),c:Insecta(1.00),o:Hymenoptera(1.00),f:Ichneumonidae(1.00),g:Enicospilus(1.00)	+	k:Animalia,p:Arthropoda,c:Insecta,o:Hymenoptera,f:Ichneumonidae,g:Enicospilus
1e13c5d1729018506e05332d42229e40	k:Animalia(1.00),p:Arthropoda(1.00),c:Insecta(1.00),o:Ephemeroptera(1.00),f:Caenidae(1.00),g:Caenis(1.00)	+	k:Animalia,p:Arthropoda,c:Insecta,o:Ephemeroptera,f:Caenidae,g:Caenis
1db104e0615dcba9c3a8fc9e6a35caf4	k:Animalia(1.00),p:Arthropoda(1.00),c:Insecta(1.00),o:Lepidoptera(1.00),f:Gelechiidae(0.89),g:Xenolechia(0.89),s:Xenolechia_ontariensis(0.89)	+	k:Animalia,p:Arthropoda,c:Insecta,o:Lepidoptera
1e2ef7094e71273e7d0dd8614301608a	k:Animalia(1.00),p:Arthropoda(1.00),c:Insecta(0.96),o:Hymenoptera(0.68),f:Ichneumonidae(0.42)	+	k:Animalia,p:Arthropoda,c:Insecta
1e12b434439073bed9f5f82d6c3e832f	k:Animalia(1.00),p:Arthropoda(1.00),c:Insecta(0.99),o:Coleoptera(0.76),f:Pyrochroidae(0.75),g:Dendroides(0.75),s:Dendroides_canadensis(0.75)	+	k:Animalia,p:Arthropoda,c:Insecta
1d9d8ea98a6dfc277fe7dcf018a16b28	k:Animalia(1.00),p:Arthropoda(1.00),c:Insecta(1.00),o:Lepidoptera(1.00),f:Tortricidae(0.28),g:Amorbia(0.23),s:Amorbia_humerosana(0.23)	+	k:Animalia,p:Arthropoda,c:Insecta,o:Lepidoptera
1e3810f096f036597a32222be749a363	k:Animalia(1.00),p:Arthropoda(1.00),c:Insecta(0.92),o:Hymenoptera(0.35),f:Trichogrammatidae(0.04),g:Trichogramma(0.04)	+	k:Animalia,p:Arthropoda,c:Insecta
1e4ad35880f4213448f87d3d6d69d602	k:Animalia(1.00),p:Arthropoda(1.00),c:Insecta(1.00),o:Diptera(1.00),f:Chironomidae(1.00),g:Chironomus(1.00)	+	k:Animalia,p:Arthropoda,c:Insecta,o:Diptera,f:Chironomidae,g:Chironomus
1dff8116481e6c200129c2492081a25d	k:Animalia(1.00),p:Arthropoda(1.00),c:Insecta(1.00),o:Lepidoptera(1.00),f:Erebidae(0.48),g:Idia(0.30),s:Idia_americalis(0.29)	+	k:Animalia,p:Arthropoda,c:Insecta,o:Lepidoptera
1e61fe09bedf74b723773b653aa7a64d	k:Animalia(1.00),p:Arthropoda(1.00),c:Insecta(1.00),o:Ephemeroptera(1.00),f:Heptageniidae(1.00),g:Maccaffertium(1.00),s:Maccaffertium_smithae(1.00)	+	k:Animalia,p:Arthropoda,c:Insecta,o:Ephemeroptera,f:Heptageniidae,g:Maccaffertium,s:Maccaffertium_smithae
1e3c54c3f80d967baf90691f20e91eb8	k:Animalia(1.00),p:Arthropoda(1.00),c:Insecta(1.00),o:Hemiptera(1.00),f:Membracidae(1.00),g:Smilia(1.00),s:Smilia_camelus(1.00)	+	k:Animalia,p:Arthropoda,c:Insecta,o:Hemiptera,f:Membracidae,g:Smilia,s:Smilia_camelus
1e3626f9180ddb4ed4e7335a50b80667	k:Animalia(1.00),p:Arthropoda(1.00),c:Insecta(0.99),o:Coleoptera(0.46),f:Curculionidae(0.01)	+	k:Animalia,p:Arthropoda,c:Insecta
1e664766564272f2520a8b55e641be46	k:Animalia(1.00),p:Arthropoda(1.00),c:Insecta(1.00),o:Coleoptera(1.00),f:Elateridae(1.00),g:Hemicrepidius(1.00),s:Hemicrepidius_memnonius(1.00)	+	k:Animalia,p:Arthropoda,c:Insecta,o:Coleoptera,f:Elateridae,g:Hemicrepidius,s:Hemicrepidius_memnonius
1ec30d0d8de9479bbe21ca4262cbcfa5
1e1c60e7800e9397be5f845c5bd46ddc	k:Animalia(1.00),p:Arthropoda(1.00),c:Insecta(1.00),o:Lepidoptera(0.99),f:Erebidae(0.35),g:Hypena(0.18),s:Hypena_Poole08(0.02)	+	k:Animalia,p:Arthropoda,c:Insecta,o:Lepidoptera
1e77076005902a59e231004ecaf2daf0	k:Animalia(1.00),p:Arthropoda(1.00),c:Insecta(1.00),o:Diptera(1.00),f:Chironomidae(1.00)	+	k:Animalia,p:Arthropoda,c:Insecta,o:Diptera,f:Chironomidae
1e8deb0b8ad651d00e3536fecd110a5b	k:Animalia(1.00),p:Arthropoda(1.00),c:Insecta(1.00),o:Coleoptera(1.00),f:Elateridae(1.00),g:Hemicrepidius(1.00),s:Hemicrepidius_memnonius(1.00)	+	k:Animalia,p:Arthropoda,c:Insecta,o:Coleoptera,f:Elateridae,g:Hemicrepidius,s:Hemicrepidius_memnonius
1e81f3043916be59444ba3c9b16c9fff	k:Animalia(1.00),p:Arthropoda(1.00),c:Insecta(1.00),o:Coleoptera(0.32),f:Attelabidae(0.09),g:Rhynchites(0.09),s:Rhynchites_bacchus(0.03)	+	k:Animalia,p:Arthropoda,c:Insecta
1e428e97a290db3f6353ad26cf8832d8	k:Animalia(1.00),p:Arthropoda(1.00),c:Insecta(1.00),o:Diptera(0.98),f:Chironomidae(0.95),g:Micropsectra(0.06)	+	k:Animalia,p:Arthropoda,c:Insecta,o:Diptera,f:Chironomidae
1ecb4c6a93ac689177cc5e605b91e0c0	k:Animalia(1.00),p:Arthropoda(1.00),c:Arachnida(1.00),o:Araneae(1.00),f:Araneidae(1.00),g:Araneus(1.00),s:Araneus_guttulatus(1.00)	+	k:Animalia,p:Arthropoda,c:Arachnida,o:Araneae,f:Araneidae,g:Araneus,s:Araneus_guttulatus
1e72ba1e31d066373694da2f86215848	k:Animalia(1.00),p:Arthropoda(1.00),c:Insecta(1.00),o:Diptera(0.97),f:Chironomidae(0.51),g:Trissopelopia(0.06),s:Trissopelopia_longimanus(0.06)	+	k:Animalia,p:Arthropoda,c:Insecta,o:Diptera
1eb37506e11f302dc7688b34a7b44c7c	k:Animalia(1.00),p:Arthropoda(1.00),c:Insecta(1.00),o:Hemiptera(1.00),f:Cicadellidae(1.00),g:Gyponana(1.00)	+	k:Animalia,p:Arthropoda,c:Insecta,o:Hemiptera,f:Cicadellidae,g:Gyponana
1e574b2a991786c9f77cd851ea0895f5	k:Animalia(1.00),p:Arthropoda(1.00),c:Insecta(1.00),o:Coleoptera(0.87),f:Pyrochroidae(0.83),g:Dendroides(0.83),s:Dendroides_canadensis(0.82)	+	k:Animalia,p:Arthropoda,c:Insecta
1e809f141ccbf933feb6a2569d2c99bd	k:Animalia(1.00),p:Arthropoda(1.00),c:Insecta(1.00),o:Diptera(0.97),f:Chironomidae(0.81)	+	k:Animalia,p:Arthropoda,c:Insecta,o:Diptera
1ee41fbe91a805270fe1fc1ffaf3d340	k:Animalia(1.00),p:Arthropoda(1.00),c:Insecta(0.99),o:Coleoptera(0.94),f:Scarabaeidae(0.94),g:Amphimallon(0.94),s:Amphimallon_majale(0.94)	+	k:Animalia,p:Arthropoda,c:Insecta,o:Coleoptera,f:Scarabaeidae,g:Amphimallon,s:Amphimallon_majale
1ebc6e3ca7c4c2cc22453f80810ecc70	k:Animalia(1.00),p:Arthropoda(1.00),c:Insecta(1.00),o:Coleoptera(1.00),f:Coccinellidae(1.00),g:Harmonia(1.00),s:Harmonia_axyridis(1.00)	+	k:Animalia,p:Arthropoda,c:Insecta,o:Coleoptera,f:Coccinellidae,g:Harmonia,s:Harmonia_axyridis
1e608a1752b8c823a44e40c4340d2b4a	k:Animalia(1.00),p:Arthropoda(1.00),c:Insecta(1.00),o:Lepidoptera(0.99),f:Oecophoridae(0.15),g:Oenochroa(0.09),s:Oenochroa_endochlora(0.09)	+	k:Animalia,p:Arthropoda,c:Insecta,o:Lepidoptera
1e8a37d938bff1cb2bfb08d877f832fa	k:Animalia(1.00),p:Arthropoda(1.00),c:Insecta(1.00),o:Diptera(1.00),f:Culicidae(1.00),g:Coquillettidia(0.79),s:Coquillettidia_perturbans(0.79)	+	k:Animalia,p:Arthropoda,c:Insecta,o:Diptera,f:Culicidae
1ec617466cf6b3e5934156aa91e2e444	k:Animalia(1.00),p:Arthropoda(1.00),c:Arachnida(1.00),o:Araneae(1.00),f:Theridiidae(1.00),g:Euryopis(1.00),s:Euryopis_funebris(1.00)	+	k:Animalia,p:Arthropoda,c:Arachnida,o:Araneae,f:Theridiidae,g:Euryopis,s:Euryopis_funebris
1efdc4d6b01bcb75c9aa14cc0997f65d
1e94c71c0132d752007f3ce23a82659d	k:Animalia(1.00),p:Arthropoda(1.00),c:Insecta(1.00),o:Hymenoptera(1.00),f:Ichneumonidae(1.00),g:Ophion(1.00),s:Ophion_luteus(0.16)	+	k:Animalia,p:Arthropoda,c:Insecta,o:Hymenoptera,f:Ichneumonidae,g:Ophion
1e92ed8c94dfda56a8007e8d1e809b96	k:Animalia(1.00),p:Arthropoda(1.00),c:Insecta(1.00),o:Diptera(0.99),f:Psychodidae(0.92),g:Psychoda(0.73),s:Psychoda_phalaenoides(0.70)	+	k:Animalia,p:Arthropoda,c:Insecta,o:Diptera,f:Psychodidae
1eed9a379f423d7fd7c087044dd62255	k:Animalia(1.00),p:Arthropoda(1.00),c:Insecta(1.00),o:Coleoptera(1.00),f:Scarabaeidae(1.00),g:Phyllophaga(1.00)	+	k:Animalia,p:Arthropoda,c:Insecta,o:Coleoptera,f:Scarabaeidae,g:Phyllophaga
1e4b1c1a01e6920147f97d291d5f9bcd	k:Animalia(1.00),p:Arthropoda(1.00),c:Insecta(1.00),o:Lepidoptera(1.00),f:Erebidae(0.20),g:Cyana(0.05),s:Cyana_klausruedigerbecki(0.05)	+	k:Animalia,p:Arthropoda,c:Insecta,o:Lepidoptera
1ebb586176f157ee0753ee8fc5af9180	k:Animalia(1.00),p:Arthropoda(1.00),c:Insecta(1.00),o:Lepidoptera(0.98),f:Gelechiidae(0.13),g:Coleotechnites(0.10)	+	k:Animalia,p:Arthropoda,c:Insecta,o:Lepidoptera
1ee233a6592461256695121e0580d40a	k:Animalia(1.00),p:Arthropoda(1.00),c:Insecta(1.00),o:Ephemeroptera(1.00),f:Heptageniidae(1.00),g:Leucrocuta(0.94),s:Leucrocuta_sp._BOLDAAC9882(0.74)	+	k:Animalia,p:Arthropoda,c:Insecta,o:Ephemeroptera,f:Heptageniidae,g:Leucrocuta
1eda1a4274f92c1bb99c966a3cd2214f	k:Animalia(1.00),p:Arthropoda(1.00),c:Insecta(1.00),o:Diptera(1.00),f:Limoniidae(1.00),g:Erioptera(1.00)	+	k:Animalia,p:Arthropoda,c:Insecta,o:Diptera,f:Limoniidae,g:Erioptera
1ea40f2b3336db4bad7107724c0deef9	k:Animalia(1.00),p:Arthropoda(1.00),c:Insecta(1.00),o:Lepidoptera(1.00),f:Depressariidae(0.60),g:Nites(0.60),s:Nites_grotella(0.19)	+	k:Animalia,p:Arthropoda,c:Insecta,o:Lepidoptera
1ef29e9213c1297da58131a210dd97a0	k:Animalia(1.00),p:Arthropoda(1.00),c:Insecta(1.00),o:Hemiptera(0.99),f:Cicadellidae(0.99),g:Gyponana(0.99),s:Gyponana_cacumina(0.99)	+	k:Animalia,p:Arthropoda,c:Insecta,o:Hemiptera,f:Cicadellidae,g:Gyponana,s:Gyponana_cacumina
1edfc922288255575a2c5513a79c4913	k:Animalia(1.00),p:Arthropoda(1.00),c:Insecta(1.00),o:Coleoptera(1.00),f:Hydrophilidae(1.00),g:Cercyon(1.00),s:Cercyon_praetextatus(1.00)	+	k:Animalia,p:Arthropoda,c:Insecta,o:Coleoptera,f:Hydrophilidae,g:Cercyon,s:Cercyon_praetextatus
1e74c6f29bf47f0d6cc42d3b16e246ff	k:Animalia(1.00),p:Arthropoda(1.00),c:Insecta(1.00),o:Lepidoptera(1.00),f:Noctuidae(0.95),g:Agrotis(0.95),s:Agrotis_ipsilon(0.94)	+	k:Animalia,p:Arthropoda,c:Insecta,o:Lepidoptera,f:Noctuidae,g:Agrotis,s:Agrotis_ipsilon
1e9b970af75d0558a5fd72505feaa57b	k:Animalia(1.00),p:Arthropoda(1.00),c:Insecta(1.00),o:Lepidoptera(1.00),f:Noctuidae(0.87),g:Xestia(0.87),s:Xestia_c-nigrum(0.72)	+	k:Animalia,p:Arthropoda,c:Insecta,o:Lepidoptera
1eddc0a4d718b1d125f5a1875cf2a531	k:Animalia(1.00),p:Arthropoda(1.00),c:Insecta(0.99),o:Diptera(0.38),f:Sphaeroceridae(0.07)	+	k:Animalia,p:Arthropoda,c:Insecta
1f13cfac827ce1d7651a5a492a3e7943	k:Animalia(1.00),p:Arthropoda(1.00),c:Insecta(1.00),o:Hymenoptera(1.00),f:Ichneumonidae(1.00),g:Ophion(1.00),s:Ambiguous_taxa(0.99)	+	k:Animalia,p:Arthropoda,c:Insecta,o:Hymenoptera,f:Ichneumonidae,g:Ophion,s:Ambiguous_taxa
1f007b7cdbd5901b561d0ad164c12131	k:Animalia(1.00),p:Arthropoda(1.00),c:Insecta(1.00),o:Plecoptera(0.06),f:Nemouridae(0.05),g:Zapada(0.04),s:Zapada_cinctipes(0.04)	+	k:Animalia,p:Arthropoda,c:Insecta
1f4bc8a91b04858ecd0f7756d09d20a0
1f032d56c8583dc5d12d7e0c84cd1b66	k:Animalia(1.00),p:Arthropoda(1.00),c:Arachnida(1.00),o:Araneae(1.00),f:Araneidae(0.40),g:Argiope(0.34),s:Argiope_dang(0.03)	+	k:Animalia,p:Arthropoda,c:Arachnida,o:Araneae
1f1b81f288dcd3bfd918310bdf4cea2f	k:Animalia(1.00),p:Arthropoda(1.00),c:Insecta(1.00),o:Hemiptera(1.00),f:Cicadellidae(1.00),g:Gyponana(1.00),s:Gyponana_ortha(0.83)	+	k:Animalia,p:Arthropoda,c:Insecta,o:Hemiptera,f:Cicadellidae,g:Gyponana
1ef609c60acc9720204e5083df62d9c3	k:Animalia(1.00),p:Arthropoda(1.00),c:Insecta(1.00),o:Diptera(1.00),f:Chironomidae(1.00),g:Procladius(1.00)	+	k:Animalia,p:Arthropoda,c:Insecta,o:Diptera,f:Chironomidae,g:Procladius
1eca0dd081913d655c5a5f6fc4212e7c	k:Animalia(1.00),p:Arthropoda(1.00),c:Insecta(1.00),o:Lepidoptera(1.00),f:Depressariidae(0.99),g:Psilocorsis(0.76),s:Psilocorsis_reflexella(0.76)	+	k:Animalia,p:Arthropoda,c:Insecta,o:Lepidoptera,f:Depressariidae
1f2530ce76edbc5a1d472ff8017d718c	k:Animalia(1.00),p:Arthropoda(1.00),c:Insecta(1.00),o:Coleoptera(1.00),f:Elateridae(1.00),g:Melanotus(0.97)	+	k:Animalia,p:Arthropoda,c:Insecta,o:Coleoptera,f:Elateridae,g:Melanotus
1ee89c79bf6a079044e300225d26de80	k:Animalia(1.00),p:Arthropoda(1.00),c:Insecta(1.00),o:Diptera(1.00),f:Sciaridae(1.00),g:Pseudolycoriella(1.00)	+	k:Animalia,p:Arthropoda,c:Insecta,o:Diptera,f:Sciaridae,g:Pseudolycoriella
1f5352d7e7c5e16e0316828bc0cc3dc2	k:Animalia(1.00),p:Arthropoda(1.00),c:Insecta(0.90),o:Diptera(0.61),f:Culicidae(0.02),g:Anopheles(0.02),s:Anopheles_hinesorum(0.01)	+	k:Animalia,p:Arthropoda
1f3c2f229f121ce77fbb3df8d40e36b2	k:Animalia(1.00),p:Arthropoda(1.00),c:Insecta(1.00),o:Trichoptera(1.00),f:Hydropsychidae(1.00),g:Hydropsyche(1.00),s:Hydropsyche_slossonae(1.00)	+	k:Animalia,p:Arthropoda,c:Insecta,o:Trichoptera,f:Hydropsychidae,g:Hydropsyche,s:Hydropsyche_slossonae
1f6c99e8294a9478acc4ce8d6a1d7a18	k:Animalia(1.00),p:Arthropoda(1.00),c:Insecta(1.00),o:Coleoptera(1.00),f:Scarabaeidae(0.99),g:Diplotaxis(0.80),s:Diplotaxis_obscura(0.38)	+	k:Animalia,p:Arthropoda,c:Insecta,o:Coleoptera,f:Scarabaeidae
1eeb14ad5f9aca2c2a643f2312b0d75c	k:Animalia(1.00),p:Arthropoda(1.00),c:Insecta(1.00),o:Lepidoptera(1.00),f:Lasiocampidae(0.99),g:Malacosoma(0.99),s:Malacosoma_disstria(0.98)	+	k:Animalia,p:Arthropoda,c:Insecta,o:Lepidoptera,f:Lasiocampidae,g:Malacosoma,s:Malacosoma_disstria
1f5b950584554e105ea37321c6dc46c6	k:Animalia(1.00),p:Arthropoda(1.00),c:Insecta(0.94),o:Orthoptera(0.01),f:Acrididae(0.01),g:Sinopodisma(0.01),s:Sinopodisma_wulingshana(0.01)	+	k:Animalia,p:Arthropoda,c:Insecta
1f4101ddd74ec362d0169a39586ab8ee	k:Animalia(1.00),p:Arthropoda(1.00),c:Insecta(1.00),o:Coleoptera(0.75),f:Pyrochroidae(0.70),g:Dendroides(0.69),s:Dendroides_canadensis(0.59)	+	k:Animalia,p:Arthropoda,c:Insecta
1f25cfa50c3090c34abdf62132d4cd23	k:Animalia(1.00),p:Arthropoda(1.00),c:Insecta(1.00),o:Coleoptera(1.00),f:Stenotrachelidae(1.00),g:Cephaloon(1.00),s:Cephaloon_lepturoides(1.00)	+	k:Animalia,p:Arthropoda,c:Insecta,o:Coleoptera,f:Stenotrachelidae,g:Cephaloon,s:Cephaloon_lepturoides
1f1fc79787144ccc12160e56d4d10616	k:Animalia(1.00),p:Arthropoda(1.00),c:Insecta(1.00),o:Coleoptera(1.00),f:Pyrochroidae(1.00),g:Neopyrochroa(1.00),s:Neopyrochroa_femoralis(1.00)	+	k:Animalia,p:Arthropoda,c:Insecta,o:Coleoptera,f:Pyrochroidae,g:Neopyrochroa,s:Neopyrochroa_femoralis
1f0498c63c4a54c89f925d1ba769378e	k:Animalia(1.00),p:Arthropoda(1.00),c:Insecta(1.00),o:Lepidoptera(1.00),f:Tortricidae(0.99),g:Acleris(0.99),s:Acleris_nigrolinea(0.99)	+	k:Animalia,p:Arthropoda,c:Insecta,o:Lepidoptera,f:Tortricidae,g:Acleris,s:Acleris_nigrolinea
1f1603fe92354486b2641eb82811b4cc	k:Animalia(1.00),p:Arthropoda(1.00),c:Insecta(1.00),o:Diptera(1.00),f:Limoniidae(0.82)	+	k:Animalia,p:Arthropoda,c:Insecta,o:Diptera
1f6ea69c4a3b1b7a2e05a05cc2dec807	k:Animalia(1.00),p:Arthropoda(1.00),c:Insecta(1.00),o:Hymenoptera(1.00),f:Ichneumonidae(1.00)	+	k:Animalia,p:Arthropoda,c:Insecta,o:Hymenoptera,f:Ichneumonidae
1f26b437c39d2cc30812183928e44718	k:Animalia(1.00),p:Arthropoda(1.00),c:Insecta(1.00),o:Diptera(0.99),f:Limoniidae(0.93),g:Pseudolimnophila(0.93),s:Pseudolimnophila_luteipennis(0.88)	+	k:Animalia,p:Arthropoda,c:Insecta,o:Diptera,f:Limoniidae,g:Pseudolimnophila
1f6b9a17d62ca452ac8689c2cfec707a	k:Animalia(1.00),p:Arthropoda(1.00),c:Insecta(1.00),o:Hymenoptera(0.68),f:Braconidae(0.50),g:Lytopylus(0.31),s:Lytopylus_miguelviquezi(0.22)	+	k:Animalia,p:Arthropoda,c:Insecta
1f3c87597130cde83b5e1d4517cc72ca	k:Animalia(1.00),p:Arthropoda(1.00),c:Insecta(1.00),o:Diptera(1.00),f:Chironomidae(1.00),g:Procladius(0.98)	+	k:Animalia,p:Arthropoda,c:Insecta,o:Diptera,f:Chironomidae,g:Procladius
1f45ec6a2ed85d4750405827e70fb3bb	k:Animalia(1.00),p:Arthropoda(1.00),c:Insecta(1.00),o:Diptera(1.00),f:Limoniidae(1.00)	+	k:Animalia,p:Arthropoda,c:Insecta,o:Diptera,f:Limoniidae
1f8f596b7a67faaeea94f55a3d81eb3a	k:Animalia(1.00),p:Arthropoda(1.00),c:Insecta(1.00),o:Coleoptera(0.99),f:Scarabaeidae(0.98),g:Phyllophaga(0.98),s:Phyllophaga_fraterna(0.15)	+	k:Animalia,p:Arthropoda,c:Insecta,o:Coleoptera,f:Scarabaeidae,g:Phyllophaga
1f727eed8ea65898f4479e9373ebc98a	k:Animalia(1.00),p:Arthropoda(1.00),c:Insecta(1.00),o:Diptera(1.00),f:Sciaridae(1.00),g:Cratyna(1.00)	+	k:Animalia,p:Arthropoda,c:Insecta,o:Diptera,f:Sciaridae,g:Cratyna
1f349447fc3e1cc7b45eafd04e1fa49e	k:Animalia(1.00),p:Arthropoda(1.00),c:Insecta(1.00),o:Lepidoptera(1.00),f:Crambidae(0.63),g:spiloBioLep01(0.61),s:spiloBioLep01_BioLep77(0.61)	+	k:Animalia,p:Arthropoda,c:Insecta,o:Lepidoptera
1f322af6e10d53c0e6365a6fe7bcbd39	k:Animalia(1.00),p:Arthropoda(1.00),c:Insecta(1.00),o:Lepidoptera(1.00),f:Sphingidae(0.22),g:Manduca(0.14),s:Manduca_florestan(0.10)	+	k:Animalia,p:Arthropoda,c:Insecta,o:Lepidoptera
1f7c91f9420dd67672f36d3dfc3a98f9	k:Animalia(1.00),p:Arthropoda(1.00),c:Insecta(1.00),o:Hemiptera(1.00),f:Miridae(0.99),g:Phytocoris(0.98),s:Phytocoris_eximius(0.10)	+	k:Animalia,p:Arthropoda,c:Insecta,o:Hemiptera,f:Miridae,g:Phytocoris
1fb9264ea0f7c16fd4dc4c1acb9e36ce	k:Animalia(1.00),p:Arthropoda(1.00),c:Arachnida(0.31),o:Araneae(0.04),f:Lycosidae(0.01),g:Trochosa(0.01),s:Trochosa_ruricola(0.01)	+	k:Animalia,p:Arthropoda
1f49ed411154ec38c55d4735f472928c	k:Animalia(1.00),p:Arthropoda(1.00),c:Insecta(1.00),o:Lepidoptera(1.00),f:Gelechiidae(0.97),g:Coleotechnites(0.97),s:Coleotechnites_piceaella(0.32)	+	k:Animalia,p:Arthropoda,c:Insecta,o:Lepidoptera,f:Gelechiidae,g:Coleotechnites
1f75de22ff5bdc938d9105286d7dc395	k:Animalia(1.00),p:Arthropoda(1.00),c:Insecta(1.00),o:Megaloptera(1.00),f:Corydalidae(1.00),g:Chauliodes(1.00),s:Chauliodes_pectinicornis(1.00)	+	k:Animalia,p:Arthropoda,c:Insecta,o:Megaloptera,f:Corydalidae,g:Chauliodes,s:Chauliodes_pectinicornis
1fa3f92303284e5f6755dd5b0ee18528	k:Animalia(1.00),p:Arthropoda(1.00),c:Insecta(0.99),o:Lepidoptera(0.19),f:Nymphalidae(0.08),g:Lexias(0.02),s:Lexias_pardalis(0.01)	+	k:Animalia,p:Arthropoda,c:Insecta
1f95e486ccc08654f6d643a26fa5e215	k:Animalia(1.00),p:Arthropoda(1.00),c:Insecta(1.00),o:Trichoptera(1.00),f:Limnephilidae(1.00),g:Pycnopsyche(1.00),s:Pycnopsyche_lepida(0.94)	+	k:Animalia,p:Arthropoda,c:Insecta,o:Trichoptera,f:Limnephilidae,g:Pycnopsyche,s:Pycnopsyche_lepida
1f821fa915a60aa600915cc7a39706e8	k:Animalia(1.00),p:Arthropoda(1.00),c:Insecta(1.00),o:Hymenoptera(1.00),f:Xyelidae(1.00),g:Xyela(1.00),s:Ambiguous_taxa(1.00)	+	k:Animalia,p:Arthropoda,c:Insecta,o:Hymenoptera,f:Xyelidae,g:Xyela,s:Ambiguous_taxa
1fa0e94cd7e303f8416a0dbe2dac92cc	k:Animalia(1.00),p:Arthropoda(1.00),c:Insecta(0.99),o:Coleoptera(0.79),f:Scarabaeidae(0.79),g:Phyllophaga(0.77),s:Phyllophaga_spreta(0.09)	+	k:Animalia,p:Arthropoda,c:Insecta
1f79b5b0ce4a066c9efaf17ddd9b9ad6	k:Animalia(1.00),p:Arthropoda(1.00),c:Insecta(1.00),o:Coleoptera(0.95),f:Cantharidae(0.95),g:Rhagonycha(0.81),s:Rhagonycha_recta(0.24)	+	k:Animalia,p:Arthropoda,c:Insecta,o:Coleoptera,f:Cantharidae
1fddd2bc5a11f753699f9592879e58ea	k:Animalia(1.00),p:Arthropoda(1.00),c:Insecta(1.00),o:Ephemeroptera(1.00),f:Heptageniidae(1.00),g:Maccaffertium(1.00),s:Maccaffertium_terminatum(1.00)	+	k:Animalia,p:Arthropoda,c:Insecta,o:Ephemeroptera,f:Heptageniidae,g:Maccaffertium,s:Maccaffertium_terminatum
1fa9380d8c1cf1359a6adc84fe4666e9	k:Animalia(1.00),p:Arthropoda(1.00),c:Insecta(1.00),o:Coleoptera(1.00),f:Scarabaeidae(1.00),g:Phyllophaga(1.00)	+	k:Animalia,p:Arthropoda,c:Insecta,o:Coleoptera,f:Scarabaeidae,g:Phyllophaga
1f91c680f55259f2548b8c17ccd982b2	k:Animalia(1.00),p:Arthropoda(1.00),c:Insecta(1.00),o:Coleoptera(0.96),f:Pyrochroidae(0.95),g:Dendroides(0.95),s:Dendroides_canadensis(0.94)	+	k:Animalia,p:Arthropoda,c:Insecta,o:Coleoptera,f:Pyrochroidae,g:Dendroides,s:Dendroides_canadensis
1fd8aaea727837abd5cfca8c99192538	k:Animalia(1.00),p:Arthropoda(1.00),c:Insecta(0.99),o:Hemiptera(0.91),f:Miridae(0.82),g:Lygus(0.53),s:Lygus_striatus(0.09)	+	k:Animalia,p:Arthropoda,c:Insecta,o:Hemiptera
1f99d7da135a8049e2b993ad29e8a90a	k:Animalia(1.00),p:Arthropoda(1.00),c:Insecta(1.00),o:Lepidoptera(0.99),f:Tortricidae(0.48),g:tortBioLep01(0.10),s:tortBioLep01_BioLep167(0.09)	+	k:Animalia,p:Arthropoda,c:Insecta,o:Lepidoptera
1f95208ef7ee8c01d162eb17753626b7	k:Animalia(1.00),p:Arthropoda(1.00),c:Insecta(1.00),o:Lepidoptera(1.00),f:Geometridae(0.99),g:Nematocampa(0.99),s:Nematocampa_resistaria(0.99)	+	k:Animalia,p:Arthropoda,c:Insecta,o:Lepidoptera,f:Geometridae,g:Nematocampa,s:Nematocampa_resistaria
1fb1bb088a8ea5274a50bf081a3d19f3	k:Animalia(1.00),p:Arthropoda(1.00),c:Insecta(1.00),o:Ephemeroptera(1.00),f:Heptageniidae(1.00),g:Leucrocuta(1.00),s:Leucrocuta_minerva(1.00)	+	k:Animalia,p:Arthropoda,c:Insecta,o:Ephemeroptera,f:Heptageniidae,g:Leucrocuta,s:Leucrocuta_minerva
1fdd602f1868f11ab08a96e106e26b81	k:Animalia(1.00),p:Arthropoda(1.00),c:Insecta(1.00),o:Coleoptera(1.00),f:Scarabaeidae(1.00),g:Phyllophaga(1.00),s:Phyllophaga_hirsuta(0.44)	+	k:Animalia,p:Arthropoda,c:Insecta,o:Coleoptera,f:Scarabaeidae,g:Phyllophaga
1fd4dacfb951db660b0a886e499f0434	k:Animalia(1.00),p:Arthropoda(1.00),c:Insecta(1.00),o:Diptera(0.40),f:Chironomidae(0.29),g:Cricotopus(0.05)	+	k:Animalia,p:Arthropoda,c:Insecta
1f9af54a3f04d78abb78c08c68756ce3	k:Animalia(1.00),p:Arthropoda(1.00),c:Insecta(1.00),o:Lepidoptera(1.00),f:Tortricidae(0.99),g:Gymnandrosoma(0.99),s:Gymnandrosoma_punctidiscanum(0.99)	+	k:Animalia,p:Arthropoda,c:Insecta,o:Lepidoptera,f:Tortricidae,g:Gymnandrosoma,s:Gymnandrosoma_punctidiscanum
1fa4297112963eb21825f0584a9e7ff8	k:Animalia(1.00),p:Arthropoda(1.00),c:Insecta(1.00),o:Diptera(1.00),f:Chironomidae(1.00),g:Thienemannimyia(1.00)	+	k:Animalia,p:Arthropoda,c:Insecta,o:Diptera,f:Chironomidae,g:Thienemannimyia
1fbbd7a7b81a0f8de90aa09211d7ac33	k:Animalia(1.00),p:Arthropoda(1.00),c:Insecta(1.00),o:Diptera(0.95),f:Muscidae(0.19),g:Haematobia(0.18),s:Haematobia_irritans(0.18)	+	k:Animalia,p:Arthropoda,c:Insecta,o:Diptera
1ff990765baa1814c4cd4751a4e7de76
1fcb7873ba520c352fbc373c2b7ded1b	k:Animalia(1.00),p:Arthropoda(1.00),c:Insecta(1.00),o:Diptera(1.00),f:Limoniidae(1.00),g:Erioptera(1.00)	+	k:Animalia,p:Arthropoda,c:Insecta,o:Diptera,f:Limoniidae,g:Erioptera
1fc50bf8f827fd72bd249bd327719817	k:Animalia(1.00),p:Arthropoda(1.00),c:Insecta(1.00),o:Diptera(1.00),f:Limoniidae(1.00)	+	k:Animalia,p:Arthropoda,c:Insecta,o:Diptera,f:Limoniidae
20024a93d2d8999d8f0d96715cab49cb	k:Animalia(1.00),p:Arthropoda(1.00),c:Insecta(1.00),o:Coleoptera(0.81),f:Hydrophilidae(0.76),g:Helocombus(0.76),s:Helocombus_bifidus(0.76)	+	k:Animalia,p:Arthropoda,c:Insecta
1fea54a8269d729fedd480d3287d8499	k:Animalia(1.00),p:Arthropoda(1.00),c:Insecta(1.00),o:Lepidoptera(0.83),f:Tortricidae(0.27),g:Epinotia(0.13),s:Epinotia_pygmaeana(0.12)	+	k:Animalia,p:Arthropoda,c:Insecta
201aea81b1a61b42ebad5dad028f9cc0	k:Animalia(1.00),p:Arthropoda(1.00),c:Insecta(1.00),o:Coleoptera(0.87),f:Scarabaeidae(0.83),g:Phyllophaga(0.83),s:Phyllophaga_fraterna(0.06)	+	k:Animalia,p:Arthropoda,c:Insecta
1ff901f3b706fff7a026f2cf215dd670	k:Animalia(1.00),p:Arthropoda(1.00),c:Insecta(1.00),o:Hymenoptera(1.00),f:Braconidae(1.00),g:Dolichogenidea(0.98),s:Dolichogenidea_Janzen06(0.33)	+	k:Animalia,p:Arthropoda,c:Insecta,o:Hymenoptera,f:Braconidae,g:Dolichogenidea
1fecfd4342fbab7e46e93e07193a54fb	k:Animalia(1.00),p:Arthropoda(1.00),c:Insecta(1.00),o:Diptera(1.00),f:Ceratopogonidae(1.00),g:Palpomyia(1.00)	+	k:Animalia,p:Arthropoda,c:Insecta,o:Diptera,f:Ceratopogonidae,g:Palpomyia
1fb6be8cd814a05800eeb30522f8c85d	k:Animalia(1.00),p:Arthropoda(1.00),c:Insecta(1.00),o:Diptera(1.00),f:Ceratopogonidae(0.93)	+	k:Animalia,p:Arthropoda,c:Insecta,o:Diptera,f:Ceratopogonidae
1f8dad23f6892e5c7b78bb0e60748ed1	k:Animalia(1.00),p:Arthropoda(1.00),c:Insecta(1.00),o:Diptera(1.00),f:Culicidae(1.00),g:Aedes(0.56),s:Aedes_vexans(0.56)	+	k:Animalia,p:Arthropoda,c:Insecta,o:Diptera,f:Culicidae
1febd1fc9190745eb0045383b8254a0a	k:Animalia(1.00),p:Arthropoda(1.00),c:Insecta(1.00),o:Megaloptera(1.00),f:Corydalidae(1.00),g:Chauliodes(1.00),s:Chauliodes_pectinicornis(1.00)	+	k:Animalia,p:Arthropoda,c:Insecta,o:Megaloptera,f:Corydalidae,g:Chauliodes,s:Chauliodes_pectinicornis
202db27f31b7770d2b3e2db8b17f9e75	k:Animalia(1.00),p:Arthropoda(1.00),c:Insecta(1.00),o:Diptera(0.15),f:Tachinidae(0.07),g:Hemyda(0.07),s:Hemyda_aurata(0.07)	+	k:Animalia,p:Arthropoda,c:Insecta
1fabe2a72c0530d842a4acf3e3e6f56b	k:Animalia(1.00),p:Arthropoda(1.00),c:Insecta(1.00),o:Lepidoptera(1.00),f:Depressariidae(0.95),g:Psilocorsis(0.66),s:Psilocorsis_reflexella(0.66)	+	k:Animalia,p:Arthropoda,c:Insecta,o:Lepidoptera,f:Depressariidae
202c22ef28f44bb77e8873aeb3c71e83	k:Animalia(1.00),p:Arthropoda(1.00),c:Insecta(1.00),o:Coleoptera(1.00),f:Scirtidae(1.00),g:Contacyphon(1.00),s:Contacyphon_obscurus(1.00)	+	k:Animalia,p:Arthropoda,c:Insecta,o:Coleoptera,f:Scirtidae,g:Contacyphon,s:Contacyphon_obscurus
1fed03da203ab933cff2e82f841ff332	k:Animalia(1.00),p:Arthropoda(1.00),c:Insecta(1.00),o:Diptera(1.00),f:Psychodidae(1.00),g:Ambiguous_taxa(1.00),s:Ambiguous_taxa(1.00)	+	k:Animalia,p:Arthropoda,c:Insecta,o:Diptera,f:Psychodidae,g:Ambiguous_taxa,s:Ambiguous_taxa
20052a942dcd40022f3f8b36f11bbb84	k:Animalia(1.00),p:Arthropoda(1.00),c:Insecta(1.00),o:Ambiguous_taxa(0.37),f:Ambiguous_taxa(0.38),g:Ambiguous_taxa(0.38),s:Ambiguous_taxa(0.45)	+	k:Animalia,p:Arthropoda,c:Insecta
20016b049a4ad11635af58e51ea42c85	k:Animalia(1.00),p:Arthropoda(1.00),c:Insecta(1.00),o:Coleoptera(0.73),f:Cerambycidae(0.66),g:Monochamus(0.66),s:Monochamus_scutellatus(0.38)	+	k:Animalia,p:Arthropoda,c:Insecta
203f9a47a85d211890e08f54bc67c4a1	k:Animalia(1.00),p:Arthropoda(1.00),c:Insecta(1.00),o:Coleoptera(1.00),f:Scarabaeidae(1.00),g:Phyllophaga(1.00),s:Phyllophaga_hirsuta(0.33)	+	k:Animalia,p:Arthropoda,c:Insecta,o:Coleoptera,f:Scarabaeidae,g:Phyllophaga
204695766b4a716ca71d705f33252a81	k:Animalia(1.00),p:Arthropoda(1.00),c:Insecta(1.00),o:Coleoptera(1.00),f:Scarabaeidae(1.00),g:Phyllophaga(1.00),s:Phyllophaga_hirsuta(0.19)	+	k:Animalia,p:Arthropoda,c:Insecta,o:Coleoptera,f:Scarabaeidae,g:Phyllophaga
200952b7f75d08d9c6322808b39e43d7	k:Animalia(1.00),p:Arthropoda(1.00),c:Insecta(1.00),o:Hymenoptera(1.00),f:Ichneumonidae(1.00)	+	k:Animalia,p:Arthropoda,c:Insecta,o:Hymenoptera,f:Ichneumonidae
204b30a461c52f284afb5aad7009a98f	k:Animalia(1.00),p:Arthropoda(1.00),c:Insecta(1.00),o:Coleoptera(1.00),f:Tenebrionidae(1.00),g:Isomira(1.00)	+	k:Animalia,p:Arthropoda,c:Insecta,o:Coleoptera,f:Tenebrionidae,g:Isomira
2050295dd1918980f7eb677368198625	k:Animalia(1.00),p:Arthropoda(1.00),c:Insecta(1.00),o:Ephemeroptera(1.00),f:Heptageniidae(1.00),g:Stenacron(1.00),s:Stenacron_interpunctatum(0.98)	+	k:Animalia,p:Arthropoda,c:Insecta,o:Ephemeroptera,f:Heptageniidae,g:Stenacron,s:Stenacron_interpunctatum
200b1083719d9daf3164db34f2b354e1	k:Animalia(1.00),p:Arthropoda(1.00),c:Insecta(1.00),o:Trichoptera(1.00),f:Thremmatidae(1.00),g:Neophylax(1.00),s:Neophylax_oligius(1.00)	+	k:Animalia,p:Arthropoda,c:Insecta,o:Trichoptera,f:Thremmatidae,g:Neophylax,s:Neophylax_oligius
200a120969a0769953e52feee5c9ed4d	k:Animalia(1.00),p:Arthropoda(1.00),c:Insecta(1.00),o:Diptera(1.00),f:Cecidomyiidae(1.00)	+	k:Animalia,p:Arthropoda,c:Insecta,o:Diptera,f:Cecidomyiidae
20129b24c2cf27a33a980104ecd4be7a	k:Animalia(1.00),p:Arthropoda(1.00),c:Insecta(1.00),o:Megaloptera(1.00),f:Corydalidae(1.00),g:Chauliodes(1.00),s:Chauliodes_rastricornis(1.00)	+	k:Animalia,p:Arthropoda,c:Insecta,o:Megaloptera,f:Corydalidae,g:Chauliodes,s:Chauliodes_rastricornis
1ff1f9bcaaaa8fe6008d97b8c6707055	k:Animalia(1.00),p:Arthropoda(1.00),c:Insecta(1.00),o:Diptera(1.00),f:Tachinidae(1.00),g:Ceromya(1.00)	+	k:Animalia,p:Arthropoda,c:Insecta,o:Diptera,f:Tachinidae,g:Ceromya
20162836506955b33fe2f0eb2db87f24	k:Animalia(1.00),p:Arthropoda(1.00),c:Insecta(1.00),o:Diptera(1.00),f:Fanniidae(1.00),g:Fannia(1.00)	+	k:Animalia,p:Arthropoda,c:Insecta,o:Diptera,f:Fanniidae,g:Fannia
206312a909eb9a98dc10cf48efa46646	k:Animalia(1.00),p:Arthropoda(1.00),c:Insecta(0.92),o:Coleoptera(0.11),f:Curculionidae(0.11),g:Rhynchophorus(0.11),s:Rhynchophorus_ferrugineus(0.11)	+	k:Animalia,p:Arthropoda,c:Insecta
20621dbd973aab6527ee183533c4cfbe	k:Animalia(1.00),p:Arthropoda(1.00),c:Insecta(1.00),o:Coleoptera(1.00),f:Scarabaeidae(1.00),g:Phyllophaga(1.00),s:Phyllophaga_hirsuta(0.98)	+	k:Animalia,p:Arthropoda,c:Insecta,o:Coleoptera,f:Scarabaeidae,g:Phyllophaga,s:Phyllophaga_hirsuta
200667db5ec1a51e36488e6f0b952a9c	k:Animalia(1.00),p:Arthropoda(1.00),c:Insecta(1.00),o:Coleoptera(1.00),f:Scraptiidae(1.00),g:Canifa(1.00)	+	k:Animalia,p:Arthropoda,c:Insecta,o:Coleoptera,f:Scraptiidae,g:Canifa
2009bd56d041d24dfcd9880b5c38fd47	k:Animalia(1.00),p:Arthropoda(1.00),c:Insecta(1.00),o:Lepidoptera(1.00),f:Geometridae(0.97),g:Macaria(0.96),s:Ambiguous_taxa(0.73)	+	k:Animalia,p:Arthropoda,c:Insecta,o:Lepidoptera,f:Geometridae,g:Macaria
203c9e0c396ae201eba016060118e316	k:Animalia(1.00),p:Arthropoda(1.00),c:Insecta(1.00),o:Megaloptera(1.00),f:Sialidae(1.00),g:Sialis(1.00),s:Sialis_velata(0.83)	+	k:Animalia,p:Arthropoda,c:Insecta,o:Megaloptera,f:Sialidae,g:Sialis
207b21fb43182edf4fa0550283d9e579	k:Animalia(1.00),p:Arthropoda(1.00),c:Insecta(0.98),o:Hemiptera(0.94),f:Pentatomidae(0.93)	+	k:Animalia,p:Arthropoda,c:Insecta,o:Hemiptera,f:Pentatomidae
2083779af0a7c8daf31657acf0b7b2f9	k:Animalia(1.00),p:Arthropoda(1.00),c:Insecta(0.98),o:Coleoptera(0.77),f:Scarabaeidae(0.77),g:Phyllophaga(0.76),s:Phyllophaga_spreta(0.12)	+	k:Animalia,p:Arthropoda,c:Insecta
204e5342bcbf536740ebfb924f59f131	k:Animalia(1.00),p:Arthropoda(1.00),c:Malacostraca(0.02),o:Amphipoda(0.02),f:Vibiliidae(0.02),g:Vibilia(0.02),s:Vibilia_viatrix(0.02)	+	k:Animalia,p:Arthropoda
2090aae933a733a7eba62029ad85caa8	k:Animalia(1.00),p:Arthropoda(1.00),c:Insecta(1.00),o:Diptera(1.00),f:Chironomidae(1.00)	+	k:Animalia,p:Arthropoda,c:Insecta,o:Diptera,f:Chironomidae
204e179284f5822d90f305ed6293ce81	k:Animalia(1.00),p:Arthropoda(1.00),c:Insecta(1.00),o:Diptera(0.92),f:Limoniidae(0.88)	+	k:Animalia,p:Arthropoda,c:Insecta,o:Diptera
2050ae9b2ed286b843d87b2dd7e5d6b5	k:Animalia(1.00),p:Arthropoda(1.00),c:Insecta(1.00),o:Coleoptera(1.00),f:Pyrochroidae(1.00),g:Dendroides(1.00),s:Dendroides_canadensis(1.00)	+	k:Animalia,p:Arthropoda,c:Insecta,o:Coleoptera,f:Pyrochroidae,g:Dendroides,s:Dendroides_canadensis
204da07b4dd34b94e122f4e36d4c482d	k:Animalia(1.00),p:Arthropoda(1.00),c:Insecta(1.00),o:Lepidoptera(1.00),f:Depressariidae(0.74),g:Psilocorsis(0.73),s:Psilocorsis_reflexella(0.73)	+	k:Animalia,p:Arthropoda,c:Insecta,o:Lepidoptera
20b387bc44931d288de706b623c83183	k:Animalia(1.00),p:Arthropoda(1.00),c:Insecta(1.00),o:Ephemeroptera(1.00),f:Caenidae(1.00),g:Caenis(1.00)	+	k:Animalia,p:Arthropoda,c:Insecta,o:Ephemeroptera,f:Caenidae,g:Caenis
2092691f621975f113956667bb0a6a07	k:Animalia(1.00),p:Arthropoda(1.00),c:Insecta(1.00),o:Diptera(1.00),f:Limoniidae(1.00)	+	k:Animalia,p:Arthropoda,c:Insecta,o:Diptera,f:Limoniidae
20503d7a12c4b6f69a31697a5ff012b4	k:Animalia(1.00),p:Arthropoda(1.00),c:Insecta(1.00),o:Megaloptera(1.00),f:Corydalidae(1.00),g:Chauliodes(1.00),s:Chauliodes_pectinicornis(1.00)	+	k:Animalia,p:Arthropoda,c:Insecta,o:Megaloptera,f:Corydalidae,g:Chauliodes,s:Chauliodes_pectinicornis
207832d4bc1e65459ab97d84dd54d36b	k:Animalia(1.00),p:Arthropoda(1.00),c:Insecta(1.00),o:Coleoptera(1.00),f:Carabidae(1.00),g:Cymindis(1.00),s:Cymindis_platicollis(1.00)	+	k:Animalia,p:Arthropoda,c:Insecta,o:Coleoptera,f:Carabidae,g:Cymindis,s:Cymindis_platicollis
20611fd2fb50878b21f4a2d22446bd02	k:Animalia(1.00),p:Arthropoda(1.00),c:Insecta(1.00),o:Lepidoptera(1.00),f:Crambidae(1.00),g:Crambus(1.00),s:Ambiguous_taxa(1.00)	+	k:Animalia,p:Arthropoda,c:Insecta,o:Lepidoptera,f:Crambidae,g:Crambus,s:Ambiguous_taxa
20be3397d791ca0239fde29120364020	k:Animalia(1.00),p:Arthropoda(1.00),c:Insecta(1.00),o:Diptera(1.00),f:Chironomidae(1.00),g:Xenochironomus(1.00)	+	k:Animalia,p:Arthropoda,c:Insecta,o:Diptera,f:Chironomidae,g:Xenochironomus
2066a2ef9e7c8048b1af441a0d9614b1	k:Animalia(1.00),p:Arthropoda(1.00),c:Insecta(1.00),o:Diptera(1.00),f:Culicidae(1.00),g:Uranotaenia(1.00),s:Uranotaenia_sapphirina(1.00)	+	k:Animalia,p:Arthropoda,c:Insecta,o:Diptera,f:Culicidae,g:Uranotaenia,s:Uranotaenia_sapphirina
207470a7b9e12e89cdd02f8fd5a432d6	k:Animalia(1.00),p:Arthropoda(1.00),c:Insecta(1.00),o:Diptera(1.00),f:Tachinidae(1.00),g:Chrysoexorista(1.00)	+	k:Animalia,p:Arthropoda,c:Insecta,o:Diptera,f:Tachinidae,g:Chrysoexorista
20af7488a05b78dda2f0ea734d822a91	k:Animalia(1.00),p:Arthropoda(1.00),c:Insecta(1.00),o:Diptera(0.99),f:Tipulidae(0.99),g:Nephrotoma(0.99),s:Nephrotoma_ferruginea(0.99)	+	k:Animalia,p:Arthropoda,c:Insecta,o:Diptera,f:Tipulidae,g:Nephrotoma,s:Nephrotoma_ferruginea
20aeb814e76698d74907fd261d826bc5	k:Animalia(1.00),p:Arthropoda(1.00),c:Insecta(1.00),o:Diptera(1.00),f:Limoniidae(1.00),g:Erioptera(1.00)	+	k:Animalia,p:Arthropoda,c:Insecta,o:Diptera,f:Limoniidae,g:Erioptera
207c6ac82c88cdaed92c42e798491479	k:Animalia(1.00),p:Arthropoda(1.00),c:Insecta(1.00),o:Coleoptera(1.00),f:Carabidae(1.00),g:Amara(1.00),s:Amara_musculis(1.00)	+	k:Animalia,p:Arthropoda,c:Insecta,o:Coleoptera,f:Carabidae,g:Amara,s:Amara_musculis
2076dfed191083f5c3ad2d6325c3f2d9	k:Animalia(1.00),p:Arthropoda(1.00),c:Insecta(1.00),o:Diptera(0.96),f:Limoniidae(0.26)	+	k:Animalia,p:Arthropoda,c:Insecta,o:Diptera
20c085c527f373774b3037b1003f58c3	k:Animalia(1.00),p:Arthropoda(1.00),c:Insecta(1.00),o:Trichoptera(1.00),f:Leptoceridae(1.00),g:Oecetis(1.00),s:Oecetis_inconspicua(1.00)	+	k:Animalia,p:Arthropoda,c:Insecta,o:Trichoptera,f:Leptoceridae,g:Oecetis,s:Oecetis_inconspicua
20bd123b15697747448ffc60830158d5	k:Animalia(1.00),p:Arthropoda(1.00),c:Insecta(1.00),o:Lepidoptera(1.00),f:Crambidae(0.99),g:Fissicrambus(0.97),s:Fissicrambus_mutabilis_PS3(0.05)	+	k:Animalia,p:Arthropoda,c:Insecta,o:Lepidoptera,f:Crambidae,g:Fissicrambus
20cf71914416d00edbc4caad89168284	k:Animalia(1.00),p:Arthropoda(1.00),c:Insecta(0.70),o:Lepidoptera(0.20),f:Nymphalidae(0.15),g:Lohora(0.07),s:Lohora_transiens(0.06)	+	k:Animalia,p:Arthropoda
20d68475678d207db284e07ba6c93c0e	k:Animalia(1.00),p:Arthropoda(1.00),c:Insecta(1.00),o:Ephemeroptera(1.00),f:Heptageniidae(1.00),g:Stenacron(1.00),s:Stenacron_interpunctatum(1.00)	+	k:Animalia,p:Arthropoda,c:Insecta,o:Ephemeroptera,f:Heptageniidae,g:Stenacron,s:Stenacron_interpunctatum
20af2553d2096428d12cfa3a12dd4ef0	k:Animalia(1.00),p:Arthropoda(1.00),c:Insecta(1.00),o:Megaloptera(1.00),f:Corydalidae(1.00),g:Chauliodes(1.00),s:Chauliodes_pectinicornis(1.00)	+	k:Animalia,p:Arthropoda,c:Insecta,o:Megaloptera,f:Corydalidae,g:Chauliodes,s:Chauliodes_pectinicornis
20b7bb6e853da015b1411d6f76ea5786	k:Animalia(1.00),p:Arthropoda(1.00),c:Insecta(1.00),o:Diptera(1.00),f:Calliphoridae(1.00),g:Pollenia(1.00),s:Pollenia_pediculata(1.00)	+	k:Animalia,p:Arthropoda,c:Insecta,o:Diptera,f:Calliphoridae,g:Pollenia,s:Pollenia_pediculata
208455e636f73ce6471b39b67393f8f5	k:Animalia(1.00),p:Arthropoda(1.00),c:Insecta(1.00),o:Diptera(0.98),f:Limoniidae(0.68)	+	k:Animalia,p:Arthropoda,c:Insecta,o:Diptera
20c776b03b91809f9d33dabf6f50ba9e	k:Animalia(1.00),p:Arthropoda(1.00),c:Insecta(1.00),o:Diptera(1.00),f:Tipulidae(1.00)	+	k:Animalia,p:Arthropoda,c:Insecta,o:Diptera,f:Tipulidae
21085e77329f7bba76656675647b679f	k:Animalia(1.00),p:Arthropoda(1.00),c:Arachnida(0.64),o:Trombidiformes(0.43),f:Phytoptidae(0.41),g:Oziella(0.03),s:Oziella_sibirica(0.03)	+	k:Animalia,p:Arthropoda
212e028d484819e2e9e19f01f1030a07	k:Animalia(1.00),p:Arthropoda(1.00),c:Insecta(1.00),o:Ephemeroptera(1.00),f:Heptageniidae(1.00),g:Maccaffertium(1.00),s:Maccaffertium_vicarium(1.00)	+	k:Animalia,p:Arthropoda,c:Insecta,o:Ephemeroptera,f:Heptageniidae,g:Maccaffertium,s:Maccaffertium_vicarium
211f8e603db9532d984774abcdb8d7a2	k:Animalia(1.00),p:Arthropoda(1.00),c:Insecta(1.00),o:Coleoptera(1.00),f:Scarabaeidae(1.00),g:Phyllophaga(1.00),s:Phyllophaga_hirsuta(0.03)	+	k:Animalia,p:Arthropoda,c:Insecta,o:Coleoptera,f:Scarabaeidae,g:Phyllophaga
20c92c90e3eae584a0d652363c4802ce	k:Animalia(1.00),p:Arthropoda(1.00),c:Insecta(1.00),o:Diptera(0.60),f:Drosophilidae(0.18)	+	k:Animalia,p:Arthropoda,c:Insecta
20ddab25ea01f679323d4416c3038ea9	k:Animalia(1.00),p:Arthropoda(1.00),c:Insecta(1.00),o:Coleoptera(0.84),f:Pyrochroidae(0.82),g:Dendroides(0.81),s:Dendroides_canadensis(0.69)	+	k:Animalia,p:Arthropoda,c:Insecta
20c7ca218f54eeb4c67a62d972d69f25	k:Animalia(1.00),p:Arthropoda(1.00),c:Insecta(1.00),o:Lepidoptera(1.00),f:Crambidae(0.10),g:Conocrambus(0.06),s:Conocrambus_medioradiellus(0.06)	+	k:Animalia,p:Arthropoda,c:Insecta,o:Lepidoptera
20e679be1e94caa60caf5e14d3fb139b	k:Animalia(1.00),p:Arthropoda(1.00),c:Insecta(1.00),o:Diptera(1.00),f:Limoniidae(1.00),g:Erioptera(1.00)	+	k:Animalia,p:Arthropoda,c:Insecta,o:Diptera,f:Limoniidae,g:Erioptera
20d421a67822421b714ef6686bea2ae2	k:Animalia(1.00),p:Arthropoda(1.00),c:Insecta(1.00),o:Coleoptera(1.00),f:Carabidae(1.00),g:Amphasia(0.97),s:Amphasia_sericea(0.97)	+	k:Animalia,p:Arthropoda,c:Insecta,o:Coleoptera,f:Carabidae,g:Amphasia,s:Amphasia_sericea
20fcf25bfdbe09a189e29c862d90410b	k:Animalia(1.00),p:Arthropoda(1.00),c:Insecta(1.00),o:Coleoptera(1.00),f:Cerambycidae(1.00),g:Centrodera(1.00),s:Centrodera_decolorata(1.00)	+	k:Animalia,p:Arthropoda,c:Insecta,o:Coleoptera,f:Cerambycidae,g:Centrodera,s:Centrodera_decolorata
212ec628114cc32193016baeaabaa30e	k:Animalia(1.00),p:Arthropoda(1.00),c:Insecta(1.00),o:Coleoptera(1.00),f:Carabidae(1.00),g:Cymindis(1.00),s:Cymindis_platicollis(1.00)	+	k:Animalia,p:Arthropoda,c:Insecta,o:Coleoptera,f:Carabidae,g:Cymindis,s:Cymindis_platicollis
2141ab47ae3d2b1fa9b662fa7a49d423
2106071f5631e40610f51a2e31c1b054	k:Animalia(1.00),p:Arthropoda(1.00),c:Insecta(1.00),o:Diptera(1.00),f:Tipulidae(1.00),g:Tipula(0.99),s:Ambiguous_taxa(0.84)	+	k:Animalia,p:Arthropoda,c:Insecta,o:Diptera,f:Tipulidae,g:Tipula
214f5c460b7fd16ba8a8bb9a3f5b2253	k:Animalia(1.00),p:Arthropoda(1.00),c:Insecta(0.97),o:Coleoptera(0.61),f:Elateridae(0.39),g:Pseudanostirus(0.38),s:Pseudanostirus_hamatus(0.38)	+	k:Animalia,p:Arthropoda,c:Insecta
20f38ce40223e1388402148a75e423a8	k:Animalia(1.00),p:Arthropoda(1.00),c:Insecta(1.00),o:Diptera(1.00),f:Agromyzidae(1.00),g:Japanagromyza(1.00),s:Japanagromyza_viridula(1.00)	+	k:Animalia,p:Arthropoda,c:Insecta,o:Diptera,f:Agromyzidae,g:Japanagromyza,s:Japanagromyza_viridula
20d2d1cc2e1d5037962db4990843bbfe	k:Animalia(1.00),p:Arthropoda(1.00),c:Insecta(1.00),o:Lepidoptera(1.00),f:Depressariidae(0.99),g:Agonopterix(0.99),s:Agonopterix_pulvipennella(0.99)	+	k:Animalia,p:Arthropoda,c:Insecta,o:Lepidoptera,f:Depressariidae,g:Agonopterix,s:Agonopterix_pulvipennella
20ff844235814ad7d705df30946d0463	k:Animalia(1.00),p:Arthropoda(1.00),c:Insecta(1.00),o:Lepidoptera(1.00),f:Tortricidae(1.00),g:Olethreutes(1.00),s:Ambiguous_taxa(1.00)	+	k:Animalia,p:Arthropoda,c:Insecta,o:Lepidoptera,f:Tortricidae,g:Olethreutes,s:Ambiguous_taxa
20f400bd415ba94defb8de7174568db3	k:Animalia(1.00),p:Arthropoda(1.00),c:Insecta(1.00),o:Lepidoptera(1.00),f:Erebidae(0.22),g:Lesmone(0.07),s:Lesmone_Poole02(0.06)	+	k:Animalia,p:Arthropoda,c:Insecta,o:Lepidoptera
214f04a7c741274374fdf58ca0e6867e	k:Animalia(1.00),p:Arthropoda(1.00),c:Insecta(1.00),o:Coleoptera(1.00),f:Ptinidae(1.00),g:Oligomerus(1.00),s:Oligomerus_obtusus(1.00)	+	k:Animalia,p:Arthropoda,c:Insecta,o:Coleoptera,f:Ptinidae,g:Oligomerus,s:Oligomerus_obtusus
211f34e0f54ee803668c4b07a4b924bb	k:Animalia(1.00),p:Arthropoda(1.00),c:Insecta(1.00),o:Lepidoptera(1.00),f:Crambidae(0.97),g:Elophila(0.97),s:Elophila_obliteralis(0.97)	+	k:Animalia,p:Arthropoda,c:Insecta,o:Lepidoptera,f:Crambidae,g:Elophila,s:Elophila_obliteralis
20fa52039f220afffe7983fdf8b51af6	k:Animalia(1.00),p:Arthropoda(1.00),c:Insecta(1.00),o:Lepidoptera(1.00),f:Gelechiidae(0.22),g:Pseudotelphusa(0.18),s:Pseudotelphusa_quercinigracella(0.14)	+	k:Animalia,p:Arthropoda,c:Insecta,o:Lepidoptera
21348ec8f42623bd77d4a45272da412d	k:Animalia(1.00),p:Arthropoda(1.00),c:Insecta(0.98),o:Diptera(0.93),f:Limoniidae(0.75),g:Pseudolimnophila(0.74),s:Pseudolimnophila_luteipennis(0.72)	+	k:Animalia,p:Arthropoda,c:Insecta,o:Diptera
21602678e875cd4aee2738f6e7863b4e	k:Animalia(1.00),p:Arthropoda(1.00),c:Insecta(1.00),o:Coleoptera(1.00),f:Scarabaeidae(1.00),g:Phyllophaga(1.00),s:Phyllophaga_hirsuta(0.45)	+	k:Animalia,p:Arthropoda,c:Insecta,o:Coleoptera,f:Scarabaeidae,g:Phyllophaga
2105147f15b9366572575f6d75e5b66c	k:Animalia(1.00),p:Arthropoda(1.00),c:Insecta(1.00),o:Lepidoptera(1.00),f:Gelechiidae(0.92),g:Xenolechia(0.92),s:Xenolechia_ontariensis(0.92)	+	k:Animalia,p:Arthropoda,c:Insecta,o:Lepidoptera,f:Gelechiidae,g:Xenolechia,s:Xenolechia_ontariensis
216f9999c46e3185a634eceee24647dc	k:Animalia(1.00),p:Arthropoda(1.00),c:Insecta(0.14),o:Hymenoptera(0.03),f:Formicidae(0.01),g:Pseudomyrmex(0.01),s:Pseudomyrmex_triplarinus(0.01)	+	k:Animalia,p:Arthropoda
213adfd3be60bbc0b1814fb24b9b763e	k:Animalia(1.00),p:Arthropoda(1.00),c:Insecta(1.00),o:Diptera(0.90),f:Cecidomyiidae(0.86)	+	k:Animalia,p:Arthropoda,c:Insecta,o:Diptera
212b99a8f30ce3714c93cde5ca38367a	k:Animalia(1.00),p:Arthropoda(1.00),c:Insecta(1.00),o:Diptera(0.99),f:Limoniidae(0.98),g:Pseudolimnophila(0.98),s:Pseudolimnophila_luteipennis(0.97)	+	k:Animalia,p:Arthropoda,c:Insecta,o:Diptera,f:Limoniidae,g:Pseudolimnophila,s:Pseudolimnophila_luteipennis
213828e7ffa936971357f7f9e78c1b05	k:Animalia(1.00),p:Arthropoda(1.00),c:Insecta(1.00),o:Neuroptera(0.99),f:Hemerobiidae(0.98),g:Wesmaelius(0.97),s:Wesmaelius_longifrons(0.97)	+	k:Animalia,p:Arthropoda,c:Insecta,o:Neuroptera,f:Hemerobiidae,g:Wesmaelius,s:Wesmaelius_longifrons
213313b45141f74f23cea9453405f27f	k:Animalia(1.00),p:Arthropoda(1.00),c:Insecta(1.00),o:Lepidoptera(0.99),f:Geometridae(0.30),g:Eupithecia(0.05),s:Eupithecia_AH01SA(0.01)	+	k:Animalia,p:Arthropoda,c:Insecta,o:Lepidoptera
21799306e964e39a1f7ae38bdec73950	k:Animalia(1.00),p:Arthropoda(1.00),c:Insecta(1.00),o:Coleoptera(1.00),f:Elateridae(1.00),g:Melanotus(0.96)	+	k:Animalia,p:Arthropoda,c:Insecta,o:Coleoptera,f:Elateridae,g:Melanotus
213e5cb23c942f7456ff997f58a3a717	k:Animalia(1.00),p:Arthropoda(1.00),c:Insecta(1.00),o:Diptera(1.00),f:Chironomidae(1.00),g:Ablabesmyia(1.00),s:Ablabesmyia_americana(1.00)	+	k:Animalia,p:Arthropoda,c:Insecta,o:Diptera,f:Chironomidae,g:Ablabesmyia,s:Ablabesmyia_americana
212feca256ced07b817fc5ea731b3799	k:Animalia(1.00),p:Arthropoda(1.00),c:Insecta(1.00),o:Lepidoptera(0.91),f:Depressariidae(0.49),g:Agonopterix(0.46)	+	k:Animalia,p:Arthropoda,c:Insecta,o:Lepidoptera
20ef304f6fa77735c919b4d02761982e	k:Animalia(1.00),p:Arthropoda(1.00),c:Insecta(1.00),o:Lepidoptera(1.00),f:Gelechiidae(0.57),g:Coleotechnites(0.57)	+	k:Animalia,p:Arthropoda,c:Insecta,o:Lepidoptera
21588ff5dc49eda3891e206b16a1cf45	k:Animalia(1.00),p:Arthropoda(1.00),c:Insecta(1.00),o:Lepidoptera(1.00),f:Tortricidae(0.96),g:Amorbia(0.94),s:Amorbia_humerosana(0.94)	+	k:Animalia,p:Arthropoda,c:Insecta,o:Lepidoptera,f:Tortricidae,g:Amorbia,s:Amorbia_humerosana
21aae5dac1d0e1b9302a469ed0dc7cb3	k:Animalia(1.00),p:Arthropoda(1.00),c:Insecta(1.00),o:Coleoptera(0.16),f:Pyrochroidae(0.07),g:Dendroides(0.05),s:Dendroides_canadensis(0.04)	+	k:Animalia,p:Arthropoda,c:Insecta
218af3eb13eb14fd1b25cbf960595362	k:Animalia(1.00),p:Arthropoda(1.00),c:Insecta(1.00),o:Hemiptera(1.00),f:Corixidae(1.00),g:Sigara(1.00),s:Sigara_bicoloripennis(1.00)	+	k:Animalia,p:Arthropoda,c:Insecta,o:Hemiptera,f:Corixidae,g:Sigara,s:Sigara_bicoloripennis
21c8d5d13155254800520cb7e459b163	k:Animalia(1.00),p:Arthropoda(1.00),c:Insecta(0.90),o:Hemiptera(0.80),f:Cicadidae(0.77),g:Platypleura(0.25),s:Platypleura_plumosa(0.22)	+	k:Animalia,p:Arthropoda,c:Insecta
215e071f78f2f065b029169f15a48bef	k:Animalia(1.00),p:Arthropoda(1.00),c:Insecta(1.00),o:Neuroptera(1.00),f:Mantispidae(1.00),g:Dicromantispa(1.00),s:Dicromantispa_sayi(1.00)	+	k:Animalia,p:Arthropoda,c:Insecta,o:Neuroptera,f:Mantispidae,g:Dicromantispa,s:Dicromantispa_sayi
21abf8ad50d04da27ea6a41e5d1bba90	k:Animalia(1.00),p:Arthropoda(1.00),c:Insecta(1.00),o:Megaloptera(0.47),f:Corydalidae(0.47),g:Chauliodes(0.43),s:Chauliodes_pectinicornis(0.12)	+	k:Animalia,p:Arthropoda,c:Insecta
21c0ab47889aa8c197d7ab5c3397fb8d	k:Animalia(1.00),p:Arthropoda(1.00),c:Insecta(1.00),o:Coleoptera(0.95),f:Curculionidae(0.95),g:Dendroctonus(0.95),s:Dendroctonus_valens(0.61)	+	k:Animalia,p:Arthropoda,c:Insecta,o:Coleoptera,f:Curculionidae,g:Dendroctonus
21823a9854c5f58dc63ab84ef3ece222	k:Animalia(1.00),p:Arthropoda(1.00),c:Insecta(1.00),o:Coleoptera(1.00),f:Carabidae(1.00),g:Selenophorus(0.10),s:Selenophorus_aeneopiceus(0.06)	+	k:Animalia,p:Arthropoda,c:Insecta,o:Coleoptera,f:Carabidae
[truncated: 11,660 more rows]
