# Supplementary material for: A total crapshoot? Evaluating bioinformatic decisions in animal diet metabarcoding analyses
Source: Ecol Evol. 2020 Jul 23;10(18):9721–39. doi: 10.1002/ece3.6594 (PMC7520210; doi:10.1002/ece3.6594)
Supplement: Supplementary file 1 — Supplementary Material [file ECE3-10-9721-s001.zip › tidybug-master/data/classify_comps/mock_comps/CFMR_insect_mock4_wtax_noIM52.fasta]

>MockIM3;	tax=k:Animalia,p:Arthropoda,c:Insecta,o:Diptera,f:Culicidae,g:Aedes,s:Aedes vexans	
GTCAACAAATCATAAAGATATTGGAACATTATATTTTATTTTTGGAGTTTGATCAGGAATAGTAGGAACATCTTTAAGTATATTAATTCGTGCTGAATTAAGTCACCCAGGGATATTTATTGGAAATGATCAAATTTATAACGTAATTGTTACAGCTCATGCATTTATTATAATTTTTTTTATAGTAATACCAATTATAATTGGAGGATTTGGAAATTGATTAGTTCC
>MockIM4;	tax=k:Animalia,p:Arthropoda,c:Insecta,o:Lepidoptera,f:Noctuidae,g:Agrotis,s:Agrotis ipsilon	
GTCAACAAATCATAAAGATATTGGAACATTATATTTTATTTTTGGTATTTGAGCTGGAATAGTAGGAACTTCTTTAAGATTATTAATTCGAGCTGAACTAGGAAACCCAGGATCTTTAATTGGAGATGATCAAATTTATAATACAATTGTTACAGCACATGCTTTTATTATAATTTTTTTTATAGTAATACCTATTATAATTGGAGGATTTGGAAATTGATTAGTACC
>MockIM5;	tax=k:Animalia,p:Arthropoda,c:Insecta,o:Hemiptera,f:Aphididae,g:Aphis,s:Aphis asclepiadis
GTCAACAAATCATAAAGATATTGGAACTTTATATTTTTTATTTGGTATTTGATCAGGTATAATTGGATCTTCACTTAGAATTTTAATTCGATTAGAATTAAGTCAAATTAATTCAATTATTAATAATAACCAACTATATAATGTAATTGTTACAATTCATGCTTTTATTATAATTTTCTTTATAACTATACCAATTGTAATTGGTGGATTTGGAAATTGATTAATTCC
>MockIM7;	tax=k:Animalia,p:Arthropoda,c:Insecta,o:Trichoptera,f:Leptoceridae,g:Ceraclea,s:Ceraclea maculata	
GTCAACAAATCATAAAGATATTGGAACATTATATTTTATTTTTGGTGTATGATCTGGTCTTTTAGGCACATCCTTGAGAGTCTTAATTCGAACAGAGTTAGGGATAGTTGGATCATTAATTAAAAATGATCAAATTTATAACGTTTTAGTAACAGCTCATGCTTTTATTATAATTTTCTTTATAGTCATACCTATTATAATTGGAGGGTTTGGAAATTGATTAGTTCC
>MockIM10;	tax=k:Animalia,p:Arthropoda,c:Insecta,o:Lepidoptera,f:Tortricidae,g:Choristoneura,s:Choristoneura rosaceana	
GTCAACAAATCATAAAGATATTGGTACATTATATTTTATATTTGGAATTTGAGCAGGTATAGTAGGAACATCATTAAGATTATTAATTCGAGCTGAACTAGGAAATCCTGGATCTTTAATTGGTGATGATCAAATTTATAATACTATTGTAACAGCTCATGCTTTTATTATAATTTTTTTTATAGTTATACCTATTATAATTGGAGGATTTGGAAATTGATTAGTTCC
>MockIM15;	tax=k:Animalia,p:Arthropoda,c:Insecta,o:Diptera,f:Bombyliidae,g:Lepidophora,s:Lepidophora lutea	
GTCAACAAATCATAAAGATATTGGAACTTTATATTTTATTTTTTGGAGCCTGAGCAGGTATAGTAGGTACATCTTTAAGAATTCTTGTACGTGCCGAATTAGGACACCCTGGAGCATTAATTGGAGATGATCAAATCTATAATGTAATTGTTACAGCTCACGCTTTTATTATAATTTTCTTTATAGTAATACCTATTATAATTGGGGGATTTGGAAACTGATTGGTTCC
>MockIM16;	tax=k:Animalia,p:Arthropoda,c:Insecta,o:Lepidoptera,f:Crambidae,g:Elophila,s:Elophila obliteralis	
GTCAACAAATCATAAAGATATTGGAACTTTATATTTCATTTTTGGTATTTGGGCAGGAATAGTAGGAACTTCTTTAAGATTATTAATTCGAGCTGAATTAGGAAATCCGGGATATTTAATTGGAGATGATCAAATTTATAATACTATTGTTACAGCTCATGCTTTTATCATAATTTTTTTTATAGTTATACCTATTATAATTGGGGGATTTGGTAATTGATTAGTGCC
>MockIM20;	tax=k:Animalia,p:Arthropoda,c:Insecta,o:Lepidoptera,f:Geometridae,g:Haematopis,s:Haematopis grataria	
GTCAACAAATCATAAAGATATTGGAACATTATACTTTATTTTTGGAATCTGAGCCGGAATAATTGGAACCTCTTTAAGATTAATAATTCGAGCTGAATTAGGAGCTCCAGGACATTTAATTGGAGACGATCAAATTTATAATACTATTGTAACAGCTCATGCTTTTATTATAATTTTTTTTATAGTAATGCCAATTATAATTGGAGGATTTGGAAATTGATTAGTGCC
>MockIM21;	tax=k:Animalia,p:Arthropoda,c:Insecta,o:Coleoptera,f:Coccinellidae,g:Harmonia,s:Harmonia axyridis	
GTCAACAAATCATAAAGATATTGGAACATTATACTTTTTATTTGGAATATGGGCAGGAATAGTAGGAACATCGTTAAGTATTTTAATTCGGTTAGAATTAGGAACTAGAGGAAGATTAATTGGAAGCGACCAAATTTATAATATAATTGTTACAGCTCATGCTTTCATTATAATTTTCTTTATAGTAATACCTATTATAATTGGGGGTTTTGGAAATTGATTAGTTCC
>MockIM23;	tax=k:Animalia,p:Arthropoda,c:Insecta,o:Coleoptera,f:Coccinellidae,g:Harmonia,s:Harmonia axyridis	
GTCAACAAATCATAAAGATATTGGAACATTATACTTTTTATTTGGAATATGAGCAGGAATAGTAGGAACATCGCTAAGTATTTTAATTCGGTTAGAATTAGGGACTAGAGGAAGATTAATTGGAAACGACCAAATTTATAATATAATTGTTACAGCTCATGCTTTCATTATAATTTTCTTTATAGTAATACCTATTATAATTGGAGGTTTTGGAAATTGATTAGTTCC
>MockIM27;	tax=k:Animalia,p:Arthropoda,c:Insecta,o:Coleoptera,f:Hydrophilidae,g:Cercyon,s:Cercyon praetextatus
GTCAACAAATCATAAAGATATTGGAACTTTGTATTTTATTTTCGGTGCTTGAGCAGGTATAGTAAGAACATCTTTAAGAATCCTTATTCGAGCTGAATTAGGTAATCCCGGAACATTAATTGGTGATGACCAAATTTATAACGTAATTGTAACTGCACATGCTTTTATCATAATTTTTTTTATAGTTATACCTATTATAATTGGAGGGTTTGGAAATTGATTAGTTCC
>MockIM28;	tax=k:Animalia,p:Arthropoda,c:Insecta,o:Lepidoptera,f:Erebidae,g:Hyphantria,s:Hyphantria cunea	
GTCAACAAATCATAAGATATTGGAACATTATATTTTATTTTTGGAATTTGAGCAGGAATAGTTGGAACATCTTTAAGATTGTTAATTCGAGCAGAATTAGGAAACCCTGGATCTTTAATTGGAGATGATCAAATTTATAATACTATTGTAACAGCTCATGCTTTTATTATAATTTTTTTCATAGTTATACCAATTATAATTGGAGGATTTGGAAATTGATTAGTCCC
>MockIM29;	tax=k:Animalia,p:Arthropoda,c:Insecta,o:Lepidoptera,f:Erebidae,g:Hypena,s:Hypena scabra	
GTCAACAAATCATAAAGATATTGGTACTTTATATTTTATTTTTGGAATTTGAGCAGGAATAGTAGGAACTTCTTTAAGATTATTAATTCGTGCAGAATTAGGAACTCCCGGATCATTAATTGGTGATGATCAAATTTATAATACTATTGTCACAGCTCACGCTTTCATTATAATTTTTTTTATAGTTATACCTATTATAATTGGAGGATTTGGTAATTGATTAGTTCC
>MockIM32;	tax=k:Animalia,p:Arthropoda,c:Insecta,o:Ephemeroptera,f:Heptageniidae,g:Leucrocuta,s:Leucrocuta maculipennis
GTCAACAAATCATAAAGATATTGGTACCCTTTATTTTATTTTTGGAGCTTGGGCAGGAATAGTAGGAACTTCTTTGAGCTTATTAATCCGAGCTGAACTTGGTCAGCCTGGTTCACTTATTGGGGATGACCAAATTTATAATGTTATTGTAACAGCCCACGCCTTCATTATAATTTTCTTTATAGTGATACCAATTATAATTGGAGGATTTGGTAATTGATTAGTACC
>MockIM33;	tax=k:Animalia,p:Arthropoda,c:Insecta,o:Neuroptera,f:Mantispidae,g:Dicromantispa,s:Dicromantispa sayi
GTCAACAAATCATAAAGATATTGGAGTTTTATATTTTATTTTTGGAATTTGATCAGGACTTGTAGGTACAAGTTTAAGTTTATTAATTCGAGCTGAATTAGGTCAGCCAGGTTCATTAATTGGGGATGATCAAATTTATAATGTTATTGTTACAGCTCATGCTTTTATTATAATTTTTTTTATAGTAATGCCTATTATAATTGGAGGATTTGGTAATTGATTAGTTCC
>MockIM39;	tax=k:Animalia,p:Arthropoda,c:Insecta,o:Coleoptera,f:Chrysomelidae,g:Paria,s:Paria fragariae
GTCAACAAATCATAAAGATATTGGAACGTTATATTTTATTTTTGGAGCTTGAGCCGGAATAGTAGGAACCTCCCTAAGACTATTAATTCGAATCGAACTTGGAAATCCAGGAACTTTAATTGGAAATGATCAAATTTATAATACAATTGTAACAGCCCACGCTTTTATTATAATTTTCTTTATGGTAATACCAATTATAATTGGTGGATTTGGTAATTGATTAGTACC
>MockIM40;	tax=k:Animalia,p:Arthropoda,c:Insecta,o:Blattodea,f:Blattidae,g:Periplaneta,s:Periplaneta fuliginosa	
GTCAACAAATCATAAAGATATTGGAACTTTATACTTCATTTTTGGTGCTTGATCAGGTATAGTAGGAACATCATTGAGAATATTAATTCGTGCTGAGCTTGGTCAACCCGGTTCACTAATTGGAGATGATCAAATTTATAATGTGATTGTAACTGCACATGCTTTCATTATAATTTTCTTTATAGTAATACCAATTATAATTGGTGGATTTGGTAATTGATTAGTACC
>MockIM42;	tax=k:Animalia,p:Arthropoda,c:Arachnida,o:Opiliones,f:Phalangiidae,g:Phalangium,s:Phalangium opilio	
GTCAACAAATCATAAAGATATTGGTACAATATACATAATTTTTGGGATATGGGCTGCAATAATTGGGACAGCCCTTAGTATACTAATCCGAGCTGAATTAGGACAACCTGGGTCAATAATAAATGATGATCAAATTTATAATGTTATTGTAACTGCCCATGCCTTTGTTATAATTTTCTTTATAGTAATACCTATTATAATTGGGGGATTTGGAAACTGATTAGTCCC
>MockIM44;	tax=k:Animalia,p:Arthropoda,c:Insecta,o:Diptera,f:Chironomidae,g:Procladius,s:Procladius sp. 1ES	
GTCAACAAATCATAAAGATATTGGAACTTTATATTTTATTTTTGGTGCATGAGCCGGTATAGTAGGTACCTCCCTTAGTATCTTAGTACGGGCTGAATTAGGACATCCAGGAGCATTAATTGGTGATGATCAAATTTATAATGTAATTGTTACTGCTCACGCTTTTGTAATAATTTTTTTTATAGTTATACCTATTTTAATTGGTGGGTTTGGAAATTGATTAGTTCC
>MockIM46;	tax=k:Animalia,p:Arthropoda,c:Insecta,o:Coleoptera,f:Scarabaeidae,g:Euphoria,s:Euphoria fulgida
GTCAACAAATCATAAAGATATTGGAACATTATATTTTTTGTTCGGTAGTTGAGCAGGAATAGTAGGAACATCATTAAGATTACTAATCCGTGCTGAACTAGGAAACCCCGGATCTTTAATTGGTGATGATCAAATTTATAATGTAATTGTAACAGCACATGCTTTCATTATGATTTTTTTCATAGTTATACCAATTATGATTGGTGGATTTGGAAATTGACTTGTACC
>MockIM47;	tax=k:Animalia,p:Arthropoda,c:Insecta,o:Orthoptera,f:Tettigoniidae,g:Scudderia,s:Scudderia curvicauda	
GTCAACAAATCATAAAGATATTGGAACATTATACTTCATTTTTGGAGCTGAGCTGGAATAGTAGGTACATCCTTAAGACTACTTATTCGAGCCGAACTAGGGCAACCAGGATATCTAATTGGTGATGATCAAATTTATAACGTTATTGTAACTGCTCATGCATTTGTAATAATCTTCTTCATGGTTATACCTATCATAATTGGAGGATTTGGTAATTGACTAGTACC
>MockIM49;	tax=k:Animalia,p:Arthropoda,c:Insecta,o:Blattodea,f:Ectobiidae,g:Supella,s:Supella longipalpa	
GTCAACAAATCATAAAGATATTGGAACTTTATACTTCGTTTTTGGTGCATGATCAGGGATAGTAGGAACTTCATTAAGTATATTAATTCGCACCGAATTAAATCAACCTGGATCCTTAATTGGAGATGACCAAATCTATAATGTAATTGTTACAGCTCATGCTTTTGTCATAATCTTTTTCATAGTAATACCAATTCTTATCGGAGGATTCGGGAATTGATTAGTTCC
>MockIM53;	tax=k:Animalia,p:Arthropoda,c:Insecta,o:Lepidoptera,f:Crambidae,g:Udea,s:Udea rubigalis	
GTCAACAAATCATAAAGATATTGGAACTTTATATTTTATTTTTGGAATTTGAGCAGGAATAGTAGGAACATCTTTAAGTTTATTAATTCGAGCTGAATTAGGAAATCCAGGTTCATTAATTGGTGATGATCAAATTTATAATACTATTGTAACAGCCCATGCATTTATTATAATTTTTTTTATAGTTATACCTATTATAATTGGAGGATTTGGAAATTGATTAATTCC
