# Supplementary material for: A total crapshoot? Evaluating bioinformatic decisions in animal diet metabarcoding analyses
Source: Ecol Evol. 2020 Jul 23;10(18):9721–39. doi: 10.1002/ece3.6594 (PMC7520210; doi:10.1002/ece3.6594)
Supplement: Supplementary file 1 — Supplementary Material [file ECE3-10-9721-s001.zip › tidybug-master/data/classify_comps/mock_comps/dada2_mockData/MockHashIDs2search.txt]

098f65da59f0fa927fe804d96cb3dff4
106866132fd52b9d5c96c38bde87c51f
1a589e45391a7e9fc0b162cd98865888
1cd1ff405bf366c31e72fd99dfd39ede
3456ff6251490eea3e12040d3e345c65
38266d9f6aa0062dc3abecfdf193dc33
443a72aa5f34ea34fd921e6c56388ce3
49337d34e108aaa7b9eed947dfc6a6d7
5592a4d77978f1271b28d3058d03e55d
55a17d8326442d559967b1c9445390bf
7f8765e7a170252a49c619116f0cfbfa
821aa64611daa3da216572e13a62b9ce
84efcdc4397b06db856a314c95b0ab2e
86d824f733d61170ef80a4235cb32238
899f39fc558547da06b0737419092c95
a1bf48aed3403b048276c6c7541b6b82
a33e9d5dcc6aebafe47272127f7f4b4f
a6152ff903092bda54f1fe77a3167563
aea4dfce56b29e85d72e79b1453366e4
c753f823a8823c373321618db6ba8e30
e0425a63c5717f2c0bfc70a1886275f4
f1e2e46d9d39da02757f2e3e3c2a62e5
f51974df289e803808177a78bdf311e2
f6a5686e762060e92089709944306a6a
fba1769661698317d960d93ee6943def
