# Supplementary material for: A total crapshoot? Evaluating bioinformatic decisions in animal diet metabarcoding analyses
Source: Ecol Evol. 2020 Jul 23;10(18):9721–39. doi: 10.1002/ece3.6594 (PMC7520210; doi:10.1002/ece3.6594)
Supplement: Supplementary file 1 — Supplementary Material [file ECE3-10-9721-s001.zip › tidybug-master/data/classify_comps/mock_comps/observed_mockData/bold/bl95.txt]

MockIM3	k__Animalia;p__Arthropoda;c__Insecta;o__Diptera;f__Culicidae
MockIM4	k__Animalia;p__Arthropoda;c__Insecta;o__Lepidoptera
MockIM5	k__Animalia;p__Arthropoda;c__Insecta;o__Hemiptera;f__Aphididae;g__Aphis
MockIM7	k__Animalia;p__Arthropoda;c__Insecta;o__Trichoptera;f__Leptoceridae;g__Ceraclea;s__Ceraclea maculata
MockIM10	k__Animalia;p__Arthropoda;c__Insecta;o__Lepidoptera;f__Tortricidae
MockIM15	k__Animalia;p__Arthropoda;c__Insecta;o__Diptera;f__Bombyliidae;g__Lepidophora;s__Lepidophora lutea
MockIM16	k__Animalia;p__Arthropoda;c__Insecta;o__Lepidoptera;f__Erebidae
MockIM20	k__Animalia;p__Arthropoda;c__Insecta;o__Lepidoptera;f__Geometridae;g__Haematopis;s__Haematopis grataria
MockIM21	k__Animalia;p__Arthropoda;c__Insecta;o__Coleoptera;f__Coccinellidae;g__Harmonia;s__Harmonia axyridis
MockIM23	k__Animalia;p__Arthropoda;c__Insecta;o__Coleoptera;f__Coccinellidae;g__Harmonia;s__Harmonia axyridis
MockIM27	k__Animalia;p__Arthropoda;c__Insecta;o__Coleoptera;f__Hydrophilidae;g__Cercyon;s__Cercyon praetextatus
MockIM28	k__Animalia;p__Arthropoda;c__Insecta;o__Lepidoptera
MockIM29	k__Animalia;p__Arthropoda;c__Insecta;o__Lepidoptera;f__Erebidae
MockIM32	k__Animalia;p__Arthropoda;c__Insecta;o__Ephemeroptera;f__Heptageniidae;g__Leucrocuta;s__Leucrocuta maculipennis
MockIM33	k__Animalia;p__Arthropoda;c__Insecta;o__Neuroptera;f__Mantispidae;g__Dicromantispa;s__Dicromantispa sayi
MockIM39	k__Animalia;p__Arthropoda;c__Insecta;o__Coleoptera;f__Chrysomelidae;g__Paria;s__Paria fragariae
MockIM40	k__Animalia;p__Arthropoda;c__Insecta;o__Blattodea;f__Blattidae;g__Periplaneta;s__Periplaneta fuliginosa
MockIM42	k__Animalia;p__Arthropoda;c__Arachnida;o__Opiliones;f__Phalangiidae;g__Phalangium;s__Phalangium opilio
MockIM44	k__Animalia;p__Arthropoda;c__Insecta;o__Diptera;f__Chironomidae;g__Procladius
MockIM46	k__Animalia;p__Arthropoda;c__Insecta;o__Coleoptera;f__Scarabaeidae;g__Euphoria;s__Euphoria fulgida
MockIM47	k__Animalia;p__Arthropoda;c__Insecta;o__Orthoptera;f__Tettigoniidae;g__Scudderia;s__
MockIM49	k__Animalia;p__Arthropoda;c__Insecta;o__Blattodea;f__Ectobiidae;g__Supella;s__Supella longipalpa
MockIM53	k__Animalia;p__Arthropoda;c__Insecta;o__Lepidoptera;f__Crambidae
