# Supplementary material for: A total crapshoot? Evaluating bioinformatic decisions in animal diet metabarcoding analyses
Source: Ecol Evol. 2020 Jul 23;10(18):9721–39. doi: 10.1002/ece3.6594 (PMC7520210; doi:10.1002/ece3.6594)
Supplement: Supplementary file 1 — Supplementary Material [file ECE3-10-9721-s001.zip › tidybug-master/data/classify_comps/mock_comps/observed_mockData/bold/boldAPI_mock_lca95.csv]

query	Taxon
MockIM10	k__Arthropoda;p__Insecta;c__Lepidoptera;NA;NA;NA;NA
MockIM15	k__Arthropoda;p__Insecta;NA;NA;NA;NA;NA
MockIM16	k__Arthropoda;p__Insecta;c__Lepidoptera;o__Crambidae;f__Elophila;g__Elophila obliteralis;NA
MockIM20	k__Arthropoda;p__Insecta;c__Lepidoptera;NA;NA;NA;NA
MockIM21	k__Arthropoda;p__Insecta;c__Coleoptera;o__Coccinellidae;f__Harmonia;g__Harmonia axyridis;NA
MockIM23	k__Arthropoda;p__Insecta;c__Coleoptera;o__Coccinellidae;f__Harmonia;g__Harmonia axyridis;NA
MockIM27	k__Arthropoda;p__Insecta;NA;NA;NA;NA;NA
MockIM28	k__Arthropoda;p__Insecta;c__Lepidoptera;o__Erebidae;f__Hyphantria;g__Hyphantria cunea;NA
MockIM29	k__Arthropoda;p__Insecta;c__Lepidoptera;o__Erebidae;f__Hypena;g__Hypena scabra;NA
MockIM3	k__Arthropoda;p__Insecta;c__Diptera;o__Culicidae;f__Aedes;g__Aedes vexans;NA
MockIM32	k__Arthropoda;p__Insecta;NA;NA;NA;NA;NA
MockIM33	k__Arthropoda;NA;NA;NA;NA;NA;NA
MockIM39	k__Arthropoda;p__Insecta;c__Coleoptera;o__Chrysomelidae;f__Paria;g__Paria fragariae;NA
MockIM4	k__Arthropoda;p__Insecta;c__Lepidoptera;o__Noctuidae;f__Agrotis;NA;NA
MockIM40	k__Arthropoda;p__Insecta;NA;NA;NA;NA;NA
MockIM42	k__Arthropoda;p__Arachnida;c__Opiliones;o__Phalangiidae;f__Phalangium;g__Phalangium opilio;NA
MockIM44	k__Arthropoda;p__Insecta;c__Diptera;o__Chironomidae;f__Procladius;NA;NA
MockIM46	k__Arthropoda;p__Insecta;c__Coleoptera;o__Scarabaeidae;f__Euphoria;NA;NA
MockIM47	k__Arthropoda;p__Insecta;c__Orthoptera;o__Tettigoniidae;f__Scudderia;NA;NA
MockIM49	k__Arthropoda;p__Insecta;c__Blattodea;o__Ectobiidae;f__Supella;g__Supella longipalpa;NA
MockIM5	k__Arthropoda;p__Insecta;c__Hemiptera;o__Aphididae;f__Aphis;NA;NA
MockIM53	k__Arthropoda;p__Insecta;c__Lepidoptera;o__Crambidae;f__Udea;NA;NA
MockIM7	k__Arthropoda;p__Insecta;NA;NA;NA;NA;NA
