# Supplementary material for: A total crapshoot? Evaluating bioinformatic decisions in animal diet metabarcoding analyses
Source: Ecol Evol. 2020 Jul 23;10(18):9721–39. doi: 10.1002/ece3.6594 (PMC7520210; doi:10.1002/ece3.6594)
Supplement: Supplementary file 1 — Supplementary Material [file ECE3-10-9721-s001.zip › tidybug-master/data/classify_comps/mock_comps/observed_mockData/bold/boldAPI_mock_lca95.txt]

MockIM10	k__Animalia;p__Arthropoda;c__Insecta;o__Lepidoptera;NA;NA;NA
MockIM15	k__Animalia;p__Arthropoda;c__Insecta;NA;NA;NA;NA
MockIM16	k__Animalia;p__Arthropoda;c__Insecta;o__Lepidoptera;f__Crambidae;g__Elophila;s__Elophila obliteralis
MockIM20	k__Animalia;p__Arthropoda;c__Insecta;o__Lepidoptera;NA;NA;NA
MockIM21	k__Animalia;p__Arthropoda;c__Insecta;o__Coleoptera;f__Coccinellidae;g__Harmonia;s__Harmonia axyridis
MockIM23	k__Animalia;p__Arthropoda;c__Insecta;o__Coleoptera;f__Coccinellidae;g__Harmonia;s__Harmonia axyridis
MockIM27	k__Animalia;p__Arthropoda;c__Insecta;NA;NA;NA;NA
MockIM28	k__Animalia;p__Arthropoda;c__Insecta;o__Lepidoptera;f__Erebidae;g__Hyphantria;s__Hyphantria cunea
MockIM29	k__Animalia;p__Arthropoda;c__Insecta;o__Lepidoptera;f__Erebidae;g__Hypena;s__Hypena scabra
MockIM3	k__Animalia;p__Arthropoda;c__Insecta;o__Diptera;f__Culicidae;g__Aedes;s__Aedes vexans
MockIM32	k__Animalia;p__Arthropoda;c__Insecta;NA;NA;NA;NA
MockIM33	k__Animalia;p__Arthropoda;NA;NA;NA;NA;NA
MockIM39	k__Animalia;p__Arthropoda;c__Insecta;o__Coleoptera;f__Chrysomelidae;g__Paria;s__Paria fragariae
MockIM4	k__Animalia;p__Arthropoda;c__Insecta;o__Lepidoptera;f__Noctuidae;g__Agrotis;NA
MockIM40	k__Animalia;p__Arthropoda;c__Insecta;NA;NA;NA;NA
MockIM42	k__Animalia;p__Arthropoda;c__Arachnida;o__Opiliones;f__Phalangiidae;g__Phalangium;s__Phalangium opilio
MockIM44	k__Animalia;p__Arthropoda;c__Insecta;o__Diptera;f__Chironomidae;g__Procladius;NA
MockIM46	k__Animalia;p__Arthropoda;c__Insecta;o__Coleoptera;f__Scarabaeidae;g__Euphoria;NA
MockIM47	k__Animalia;p__Arthropoda;c__Insecta;o__Orthoptera;f__Tettigoniidae;g__Scudderia;NA
MockIM49	k__Animalia;p__Arthropoda;c__Insecta;o__Blattodea;f__Ectobiidae;g__Supella;s__Supella longipalpa
MockIM5	k__Animalia;p__Arthropoda;c__Insecta;o__Hemiptera;f__Aphididae;g__Aphis;NA
MockIM53	k__Animalia;p__Arthropoda;c__Insecta;o__Lepidoptera;f__Crambidae;g__Udea;NA
MockIM7	k__Animalia;p__Arthropoda;c__Insecta;NA;NA;NA;NA
