# Supplementary material for: A total crapshoot? Evaluating bioinformatic decisions in animal diet metabarcoding analyses
Source: Ecol Evol. 2020 Jul 23;10(18):9721–39. doi: 10.1002/ece3.6594 (PMC7520210; doi:10.1002/ece3.6594)
Supplement: Supplementary file 1 — Supplementary Material [file ECE3-10-9721-s001.zip › tidybug-master/data/classify_comps/mock_comps/shell_scripts/mockClassify_sintax.sh]

#!/bin/bash

#SBATCH -D /mnt/lustre/macmaneslab/devon/guano/Data/tidy_paper/classifer_comps/mock_comps/classified_output/sintax
#SBATCH --job-name="mock_st"
#SBATCH --output="mock_st.log"
#SBATCH --cpus-per-task=12

module purge
module load linuxbrew/colsa

VSEARCH=/mnt/lustre/macmaneslab/devon/pkgs/vsearch-2.13.4/bin/vsearch
SINFASTA=/mnt/lustre/macmaneslab/devon/guano/BOLDdb/allBOLD/tmp_foramptk.fasta
REPSEQS=/mnt/lustre/macmaneslab/devon/guano/mockFastas/CFMR_insect_mock4.fa

$VSEARCH \
--sintax $REPSEQS \
--db $SINFASTA \
--tabbedout vsintax_out_sedited.txt \
--sintax_cutoff 0.9 \
--threads 12
