# Supplementary material for: A total crapshoot? Evaluating bioinformatic decisions in animal diet metabarcoding analyses
Source: Ecol Evol. 2020 Jul 23;10(18):9721–39. doi: 10.1002/ece3.6594 (PMC7520210; doi:10.1002/ece3.6594)
Supplement: Supplementary file 1 — Supplementary Material [file ECE3-10-9721-s001.zip › tidybug-master/data/databases/bayes_comparisons_palmer.vsearch_CHIMERAcounts.csv]

AlignType	Uchime_value	GDL	GS	GSL	SS	US
p97c94	chimera_detected	NA	363	17	7	1
p97c94	no_chimera_detected	1	7209	473	66	36
p97c10	chimera_detected	NA	83	NA	331	157
p97c10	no_chimera_detected	NA	250	5	1159	740
p90c10	chimera_detected	NA	2	NA	78	41
p90c10	no_chimera_detected	NA	101	NA	507	932
notAligned	chimera_detected	NA	NA	NA	22	32
notAligned	no_chimera_detected	NA	1	NA	75	718
