# Supplementary material for: A total crapshoot? Evaluating bioinformatic decisions in animal diet metabarcoding analyses
Source: Ecol Evol. 2020 Jul 23;10(18):9721–39. doi: 10.1002/ece3.6594 (PMC7520210; doi:10.1002/ece3.6594)
Supplement: Supplementary file 1 — Supplementary Material [file ECE3-10-9721-s001.zip › tidybug-master/data/databases/bayes_comparisons_palmer.vsearch_counts-noInsects.csv]

AlignType	GS	GSL	SS	US
p97c94	268	6	2	3
p97c10	11	2	18	55
p90c10	NA	NA	9	156
notAligned	NA	NA	1	225
