# Supplementary material for: A total crapshoot? Evaluating bioinformatic decisions in animal diet metabarcoding analyses
Source: Ecol Evol. 2020 Jul 23;10(18):9721–39. doi: 10.1002/ece3.6594 (PMC7520210; doi:10.1002/ece3.6594)
Supplement: Supplementary file 1 — Supplementary Material [file ECE3-10-9721-s001.zip › tidybug-master/data/databases/bayes_comparisons_palmer.vsearch_counts.csv]

AlignType	GDL	GS	GSL	SS	US
notAligned	NA	1	NA	97	750
p90c10	NA	103	NA	585	973
p97c10	NA	333	5	1490	897
p97c94	1	7572	490	73	37
