# Supplementary material for: A total crapshoot? Evaluating bioinformatic decisions in animal diet metabarcoding analyses
Source: Ecol Evol. 2020 Jul 23;10(18):9721–39. doi: 10.1002/ece3.6594 (PMC7520210; doi:10.1002/ece3.6594)
Supplement: Supplementary file 1 — Supplementary Material [file ECE3-10-9721-s001.zip › tidybug-master/data/databases/boldAPI_lca99.csv]

	query	location_output
1	0008c84452d3d57cad188f36fc3dcfff	Arthropoda;Arachnida;Araneae;Lycosidae;Piratula
2	0010fceb4a81a05d9a1d9cd1ca6378d7	Arthropoda;Insecta;Lepidoptera;Blastobasidae;Asaphocrita;Asaphocrita busckiella
3	0018d08164d1ff71929c4365fd9fe916	Arthropoda;Insecta;Lepidoptera
4	0021868efb8e7cd53c337a5d28b828d5	Arthropoda;Insecta;Diptera;Tipulidae;Nephrotoma;Nephrotoma ferruginea
5	0039ac8608e8925d81ca6fbb667b8612	Arthropoda;Insecta;Lepidoptera
6	005c3a2f9f0c0836caf2f02c070f7770	Arthropoda;Arachnida;Araneae;Philodromidae;Philodromus
7	0069d28e1ab5cd817168e97e6e234f7b	Arthropoda;Insecta;Lepidoptera;Oecophoridae;Philobota;Philobota sp. ANIC139
8	006fa5118fa2929f4674b9d8d7582748	Arthropoda;Insecta;Diptera;Sciaridae;Cratyna
9	007226f52307e4eae17e3e85e227d7d1	Arthropoda;Insecta;Lepidoptera;Pyralidae;Ephestiodes;Ephestiodes erythrella
10	007cb9a2be6df005d108a4993e3d20e8	Arthropoda;Insecta;Trichoptera;Hydropsychidae;Cheumatopsyche
11	008011fed1b1968fd7094eeaaa95d49d	Arthropoda;Insecta;Lepidoptera;Blastobasidae;Asaphocrita;Asaphocrita aphidiella
12	009e9aad6208f5243f14797bb7c50bad	Arthropoda;Insecta;Ephemeroptera;Heptageniidae;Maccaffertium;Maccaffertium terminatum
13	00a9e0cac384e8abebff110037667e3f	Arthropoda;Insecta;Ephemeroptera;Heptageniidae;Stenonema;Stenonema femoratum
14	00ab5de955bef788d54e992bda15703e	Arthropoda;Insecta;Hemiptera;Aphididae;Aphis;Aphis spiraecola
15	00adec7b8330a258ef9aa0c530a6e0c7	Arthropoda;Insecta;Trichoptera;Dipseudopsidae;Phylocentropus;Phylocentropus placidus
16	00b34bedd1b6db525eeaeca2d2cb5bca	Arthropoda;Insecta;Trichoptera;Phryganeidae;Ptilostomis;Ptilostomis ocellifera
17	00b57fa555a42fe56b68063a88817d85	Arthropoda;Insecta;Lepidoptera
18	00baa009d50b7e0162f4122d6d42881a	Arthropoda;Insecta;Diptera;Limoniidae;Metalimnobia;Metalimnobia triocellata
19	00c8f6d772f38fedde0f24fbcd44f032	Arthropoda;Insecta;Lepidoptera;Hepialidae;Korscheltellus;Korscheltellus gracilis
20	00ef8c8ab32a62f6f8a2f9b4d10fed3d	Arthropoda;Insecta;Lepidoptera
21	00f952e975d87ded62c363d52179c394	Arthropoda;Insecta;Diptera;Culicidae;Aedes;Aedes sp.
22	0111b00f0ccbe2d49e1e7e2fe9c057e0	Arthropoda;Insecta;Trichoptera;Hydropsychidae;Cheumatopsyche
23	011741af5ee53b70010e822621a944ec	Arthropoda;Insecta;Ephemeroptera;Heptageniidae;Maccaffertium;Maccaffertium mediopunctatum
24	011ab6fb9eeaf3923e29b2419f37925b	Arthropoda;Insecta;Diptera
25	011abe6ce2ae8cf4fbd599b7273a3087	Arthropoda;Arachnida;Araneae;Amaurobiidae;Callobius;Callobius bennetti
26	011ff0755fa96450186226e077dfa322	Arthropoda;Insecta;Diptera;Bolitophilidae;Bolitophila
27	012270bf53c2edcf52695f22ad5530ad	Arthropoda;Insecta;Lepidoptera;Tortricidae;Phtheochroa
28	01306b89843094668eedab3dd305780b	Arthropoda;Insecta;Diptera;Chaoboridae;Chaoborus;Chaoborus punctipennis
29	01497181c6c1e11218646703b8f15ac1	Arthropoda;Insecta;Lepidoptera;Depressariidae;Psilocorsis
30	015cf5a5d7bc64a1fb4f4c7e34a3b023	Arthropoda;Insecta;Coleoptera;Elateridae;Melanotus;Melanotus similis
31	016079b272cfc6df55347707effec450	Arthropoda;Insecta;Diptera;Chironomidae;Tanytarsus;Tanytarsus mendax
32	0194efa493df4c8f681431a5571b7743	Arthropoda;Insecta;Megaloptera;Corydalidae;Chauliodes;Chauliodes pectinicornis
33	01b2be609ff99c0007515f329043715a	Arthropoda;Insecta;Hemiptera;Cicadellidae;Gyponana;Gyponana expanda
34	01d41b96bbf776659a5d77877f30584e	Arthropoda;Insecta;Diptera;Chironomidae;Procladius;Procladius rufovittatus
35	01e6f83ed86af36c9b0bde932ec06031	Arthropoda;Insecta;Diptera;Bombyliidae;Lepidophora
36	01ee04ccb58f8f4ef72f309755b145de	Arthropoda;Insecta;Lepidoptera
37	01eef8b879a560a9a728fadd780f12de	Arthropoda;Insecta;Ephemeroptera;Caenidae;Caenis
38	0201434e273a5ad08555532b434c334b	Arthropoda;Insecta;Diptera;Chaoboridae;Chaoborus;Chaoborus punctipennis
39	0234c37b81b7a23126a5ff598eef1eb4	Arthropoda;Insecta;Coleoptera;Cleridae;Placopterus;Placopterus thoracicus
40	0234e2cc089998fe20541bea7828c849	Arthropoda;Insecta;Diptera;Ceratopogonidae;Atrichopogon
41	0237e513f7a4b2d49c5f1a7e5f8faabc	Arthropoda;Insecta;Lepidoptera;Tortricidae;Zomaria;Zomaria interruptolineana
42	0245a65fd2413cba4f5ad3000d74d6af	Arthropoda;Insecta;Coleoptera;Carabidae;Notiobia;Notiobia terminata
43	0258395c035afa9eb72c5d631d461167	Arthropoda;Insecta;Diptera;Empididae;Hemerodromia
44	025d9fa82e0c4c8fb796b1f1aa2c0393	Arthropoda;Insecta;Lepidoptera;Geometridae;Plagodis;Plagodis serinaria
45	02715268ba7e3fd5fea67213d31a05de	Arthropoda;Insecta;Diptera;Drosophilidae;Drosophila;Drosophila suzukii
46	027cb62a13056de3ce3e9f9aea0c226f	Arthropoda;Insecta;Trichoptera;Limnephilidae;Pycnopsyche;Pycnopsyche nr. lepida
47	02804e8f753d253c2dde04889f8bf1c4	Arthropoda;Insecta;Coleoptera;Silphidae;Nicrophorus;Nicrophorus pustulatus
48	02a8c975400f642e6eb7ae995cbf8111	Arthropoda;Insecta;Coleoptera;Elateridae;Melanotus;Melanotus decumanus
49	02bd74facefe462086a0ae10b66553d4	Arthropoda;Insecta;Diptera;Limoniidae;Epiphragma;Epiphragma fasciapenne
50	02bedbf044d813c6ba923ad1660f9f91	Arthropoda;Insecta;Diptera;Tipulidae;Tipula;Tipula entomophthorae
51	02c0fd9698cdfbd9f33e1a41bb1415cc	Arthropoda;Insecta;Diptera;Muscidae;Coenosia
52	02ca0bfd39d6e6d30baaaf413de869e8	Arthropoda;Insecta;Psocodea;Psocidae;Indiopsocus;Indiopsocus infumatus
53	02da6bed43808108e9a10132489bf0f0	Arthropoda;Insecta;Diptera;Culicidae;Coquillettidia;Coquillettidia perturbans
54	02e675c7d0d80f3b0f5c877a102cb3b6	Arthropoda;Insecta;Ephemeroptera;Ephemerellidae;Ephemerella;Ephemerella subvaria
55	02e9473fbc4037163158245d92a4bc8e	Arthropoda;Insecta;Diptera;Culicidae;Aedes;Aedes sp.
56	02fa71349d8d519ad8cb9f36b48d2b2b	Arthropoda;Insecta;Hemiptera;Cicadellidae;Gyponana;Gyponana gladia
57	03072912e10810c2ce7e07465f169387	Arthropoda;Insecta;Diptera;Limoniidae;Erioptera;Erioptera caliptera
58	030ae5b2d36063d58068261c405ba87c	Arthropoda;Insecta;Lepidoptera;Depressariidae;Bibarrambla;Bibarrambla allenella
59	031a1d4208446ce7ee06441a2edf12bd	Arthropoda;Insecta;Diptera;Culicidae;Coquillettidia;Coquillettidia perturbans
60	037a9fe860d4be0aa1e3a84cda6f2ce0	Arthropoda;Insecta;Lepidoptera;Oecophoridae;Epicallima;Epicallima argenticinctella
61	03832aef8a77f8f7f6b99a22ededcd11	Arthropoda;Insecta;Diptera;Chironomidae;Dicrotendipes;Dicrotendipes tritomus
62	03ba5a6395a25670698648462dd14b21	Arthropoda;Insecta;Lepidoptera
63	03c6247aee2db07b0af691b7621c5e9e	Arthropoda;Insecta;Diptera;Tipulidae;Tipula
64	03e84bb3dc1c3f78dc63654b16a755e0	Arthropoda;Insecta;Trichoptera;Limnephilidae;Platycentropus;Platycentropus radiatus
65	03efbb9065e60cff8918a61801139283	Arthropoda;Insecta;Lepidoptera;Tortricidae;Retinia;Retinia comstockiana
66	03f402fd3cdfa87372f36ac43b04ba79	Arthropoda;Insecta;Diptera;Psychodidae;Lutzomyia;Lutzomyia longipalpis
67	040137a5a2e0c23158b7b2e1976e8762	Arthropoda;Insecta;Hemiptera;Miridae;Neolygus;Neolygus quercalbae
68	04151263f8eec7dd50598e7db78f5fd4	Arthropoda;Insecta;Lepidoptera
69	04179e410bb687dfa75623f55bfeb93a	Arthropoda;Insecta;Diptera;Limoniidae;Dicranomyia
70	042bd20a550a1fc77f0e9d685331ab84	Arthropoda;Insecta;Lepidoptera;Tortricidae;Gretchena;Gretchena delicatana
71	042bf9cc96098d28d3aa31773db158cd	Arthropoda;Insecta;Psocodea;Psocidae;Metylophorus;Metylophorus novaescotiae
72	042d86fb53ea53333abffbee678245b0	Arthropoda;Insecta;Diptera;Limoniidae;Cheilotrichia;Cheilotrichia stigmatica
73	044721d08f8d66168ba527b82dd956a2	Arthropoda;Insecta;Megaloptera;Corydalidae;Chauliodes;Chauliodes rastricornis
74	04669f719b33e017bd258372c575fc6e	Arthropoda;Insecta;Psocodea;Peripsocidae;Peripsocus;Peripsocus madidus
75	046b8ad9738eca797fe8bb3351119ab6	Arthropoda;Insecta;Diptera;Mycetophilidae;Mycomya
76	047104b2d17f89b77f595ffa816ff677	Arthropoda;Insecta;Coleoptera;Cerambycidae;Goes;Goes debilis
77	048ae33e2c1154ba86eb44034a85cbbb	Arthropoda;Insecta;Coleoptera;Elateridae;Melanotus;Melanotus similis
78	04997820ccf1df2debbead11a3a944ce	Arthropoda;Insecta;Diptera;Limoniidae;Antocha
79	04d33c27e6c9b2937d5f7c09d190abfc	Arthropoda;Insecta;Lepidoptera
80	04db2b39f23eaa0ed7ea72bb3b743c63	Arthropoda;Insecta;Hymenoptera;Ichneumonidae;Coelichneumon
81	04e4ddb55b302dd59b03aa082c1bcf09	Arthropoda;Insecta;Hemiptera;Miridae;Neolygus;Neolygus omnivagus
82	04f0c5769fcb09d7d91f7e73a349518c	Arthropoda;Insecta;Coleoptera;Pyrochroidae;Dendroides;Dendroides concolor
83	04f5c10297e90f33bcf7dc23a771dc43	Arthropoda;Arachnida;Araneae;Theridiidae;Wamba;Wamba crispulus
84	04ff0459a6f44f7a89893ec06d079095	Arthropoda;Insecta;Diptera;Chironomidae;Psectrocladius;Psectrocladius sordidellus
85	050225ee3d1aaa79f60b9bb704173f7f	Arthropoda;Insecta;Diptera;Chironomidae;Ablabesmyia;Ablabesmyia monilis
86	05056805eeed4ddde4445f51f90e819a	Arthropoda;Insecta;Diptera;Chironomidae;Heterotrissocladius
87	05113e7e537af70cd75e67189e266c7f	Arthropoda;Insecta;Diptera;Tipulidae;Tipula
88	0526f44e5ce0cd6164f3226a73b84dc4	Arthropoda;Insecta;Diptera;Tachinidae;Houghia;Houghia gracilis
89	0537537060a18dc17d40800c3c0e38fe	Arthropoda;Insecta;Diptera;Dolichopodidae;Chrysotus
90	053ae1f78da0667df0af0cf19030bdff	Arthropoda;Insecta;Diptera;Rhagionidae;Chrysopilus;Chrysopilus quadratus
91	053e23a256af121444a37361862fac63	Arthropoda;Insecta;Lepidoptera;Blastobasidae;Pigritia;Pigritia fidella
92	0547fc0c9760b9239d6b56d44c818c72	Arthropoda;Insecta;Diptera;Chironomidae;Chironomus
93	054ec8658be5a2179d484854193bf1b1	Arthropoda;Insecta;Hemiptera;Aphididae;Aphis
94	056941c31f7cf6b374b65c94460191ee	Arthropoda;Insecta;Coleoptera;Chrysomelidae;Paria;Paria fragariae
95	057ac979aa14ddd81a474926276ed5b6	Arthropoda;Insecta;Lepidoptera
96	057b8f7a52410a07e90cad2f6132ba08	Arthropoda;Insecta;Lepidoptera
97	058acb19e14ec8376d76cc42fa3d5a10	Arthropoda;Insecta;Trichoptera;Leptoceridae;Nectopsyche;Nectopsyche exquisita
98	059e418761d0c375ca68edff8ee0561f	Arthropoda;Insecta;Lepidoptera;Tortricidae;Decodes;Decodes basiplagana
99	05a309962c0fee1ef2ec94f2759bd57b	Arthropoda;Insecta;Hymenoptera;Vespidae;Dolichovespula;Dolichovespula arenaria
100	05a7617a1451f874eee51773f954742f	Arthropoda;Arachnida;Araneae;Philodromidae;Philodromus;Philodromus rufus
101	05ae9d6195abd011c6888aec81837d81	Arthropoda;Insecta;Trichoptera;Limnephilidae;Platycentropus;Platycentropus radiatus
102	05bbf7242488ca15f872919da0ed99f9	Arthropoda;Insecta;Coleoptera;Elateridae;Melanotus
103	05c09faa5fa868b5e91134d93a57904f	Arthropoda;Arachnida;Araneae;Philodromidae;Philodromus;Philodromus rufus
104	05c8293df9dc44bde901eae7f797b46f	Arthropoda;Insecta;Psocodea;Psocidae;Metylophorus;Metylophorus novaescotiae
105	05c8959918a8d8e8acfecea8e92ecaf4	Arthropoda;Insecta;Diptera;Limoniidae;Metalimnobia;Metalimnobia triocellata
106	05c8ee84ad4ece37d8983d71256f5048	Arthropoda;Insecta;Diptera;Chironomidae;Procladius;Procladius rufovittatus
107	062f6cd25d1ba7607ffb46030b747adc	Arthropoda;Insecta;Hymenoptera;Formicidae;Camponotus
108	063cf5e4f471fb85fec7759dd75bc28d	Arthropoda;Insecta;Coleoptera;Hydrophilidae;Hydrochara;Hydrochara obtusata
109	063d29a1407d69ed415d4ea4a808cd6f	Arthropoda;Insecta;Lepidoptera;Tortricidae;Catastega
110	0641345c0eaf00d84120b8e65a05092b	Arthropoda;Insecta;Hymenoptera;Ichneumonidae;Ophion
111	0653625ce9b0bb5035b6b441f31e105f	Arthropoda;Insecta;Diptera;Limoniidae;Rhipidia
112	0653fdae9a867b225e74956622f0e770	Arthropoda;Insecta;Megaloptera;Corydalidae;Chauliodes;Chauliodes pectinicornis
113	0657ed6afe3faeb726ad6fad2db0d596	Arthropoda;Insecta;Diptera;Limoniidae;Erioptera
114	06665f2d6160ef8e020a716e0dcaaf6f	Arthropoda;Insecta;Lepidoptera;Tortricidae;Catastega;Catastega aceriella
115	066b5eee1896c0a34151773b9df99b26	Arthropoda;Insecta;Neuroptera;Hemerobiidae;Micromus;Micromus subanticus
116	067746cff59214b6daeb05b19bfa82f8	Arthropoda;Insecta;Lepidoptera;Gelechiidae;Pseudotelphusa
117	06933e057b455789f9effdbc2d1c35a8	Arthropoda;Insecta;Lepidoptera
118	06a75c5aa82e8a084aaf89b61ccf7655	Arthropoda;Insecta;Diptera;Limoniidae;Epiphragma;Epiphragma fasciapenne
119	06aa807901933544cb7d4b5886d09e26	Arthropoda;Insecta;Lepidoptera;Noctuidae;Anathix;Anathix puta
120	06b30c183d8329842789ffbc1ff40f2a	Arthropoda;Insecta;Diptera;Tipulidae;Tipula
121	06b545d3544e85804cdeb28fee4928f9	Arthropoda;Insecta;Lepidoptera;Erebidae
122	06b8c37facb536bd633768ab761cb24c	Arthropoda;Insecta;Lepidoptera;Tortricidae;Orthotaenia;Orthotaenia undulana
123	06c059fbe81eaa9c42cd47352498f473	Arthropoda;Insecta;Lepidoptera;Autostichidae;Taygete;Taygete attributella
124	06cba5bbf2884b8cf02211e57ad347e5	Arthropoda;Insecta;Trichoptera;Hydropsychidae;Hydropsyche;Hydropsyche morosa
125	06cc5faccebfed1ae42d5fd81c826cb1	Arthropoda;Insecta;Diptera;Culicidae;Aedes;Aedes sp.
126	06de8e1d3e0022d42675b3ec5ccd2e5d	Arthropoda;Insecta;Diptera;Chaoboridae;Chaoborus;Chaoborus punctipennis
127	06e4235dda827c46807d10ec6f632bb2	Arthropoda;Insecta;Diptera;Chaoboridae;Chaoborus;Chaoborus punctipennis
128	06e7f6724116978053cf19611f7dba43	Arthropoda;Insecta;Coleoptera;Cerambycidae;Sternidius;Sternidius alpha
129	06eaa07df2f9d7a4dd040819d00a9022	Arthropoda;Insecta;Blattodea;Blattidae;Periplaneta;Periplaneta fuliginosa
130	06fa11d48ca2870f267cc977f2a1fd53	Arthropoda;Insecta;Diptera;Tachinidae;Phytomyptera;Phytomyptera Wood02
131	0705463275161ad4b1e616ac7dbc4b1a	Arthropoda;Insecta;Lepidoptera;Tortricidae;Sparganothis
132	0720b8cddb5d21983f91d414d87f66e3	Arthropoda;Insecta;Diptera;Tipulidae;Tipula;Tipula entomophthorae
133	072cd0268574ae392728b381e5b0ef21	Arthropoda;Insecta;Diptera;Asilidae;Tipulogaster;Tipulogaster glabrata
134	073deef6ffc6448b96e4774f0bd520bb	Arthropoda;Insecta;Lepidoptera
135	07444e79ed7a59d59415d87b972d36e4	Arthropoda;Insecta;Diptera;Chloropidae;Tricimba;Tricimba melancholica
136	074a8d32bf7c44d9a6d5caf5bf33e425	Arthropoda;Insecta;Plecoptera;Chloroperlidae;Sweltsa
137	07595f58ffba631c55904cc59f406399	Arthropoda;Insecta;Diptera;Ephydridae;Paracoenia
138	077103276bff113c6e83ab65251ad043	Arthropoda;Insecta;Lepidoptera;Erebidae;Idia
139	079de38fc1ebd53f569d733dea83a2dc	Arthropoda;Insecta;Psocodea;Psocidae;Metylophorus;Metylophorus novaescotiae
140	07c77cb0a0945e3f0318da4dd798a9b0	Arthropoda;Insecta;Coleoptera;Pyrochroidae;Dendroides;Dendroides canadensis
141	07c83be64f9d1fbafaa90af65971f5fa	Arthropoda;Insecta;Lepidoptera
142	07e08953602f5302740af8620f6046a3	Arthropoda;Insecta;Lepidoptera;Tortricidae;Argyrotaenia
143	07e1d9fd94050831d9bdbb249e8583fa	Arthropoda;Insecta;Coleoptera;Cantharidae;Podabrus;Podabrus diadema
144	07eaa2b08a91622a17cd985098096c1c	Arthropoda;Insecta;Coleoptera;Silphidae;Nicrophorus;Nicrophorus orbicollis
145	07f75465f1aa795f171fcfd29276c465	Arthropoda;Insecta;Trichoptera;Limnephilidae;Pycnopsyche;Pycnopsyche lepida
146	07f90fd1536c893009e47b129a59c8b1	Arthropoda;Insecta;Lepidoptera;Erebidae;Idia;Idia americalis
147	07fc3d8164cb596fbcb7050e9987e813	Arthropoda;Insecta;Hemiptera;Cicadellidae;Gyponana
148	0800bfd0a4fdce8c3928b79bc5cf1698	Arthropoda;Insecta;Diptera;Limoniidae;Metalimnobia;Metalimnobia triocellata
149	0815bfefe3b8eb5a89605417de80d032	Arthropoda;Insecta;Coleoptera;Ciidae;Cis;Cis fuscipes
150	0817311c4db69456e329c7c80fcd575d	Arthropoda;Insecta;Megaloptera;Corydalidae;Chauliodes;Chauliodes pectinicornis
151	0837da0c4c6340e73a243e837fae5f8f	Arthropoda;Insecta;Coleoptera;Coccinellidae;Harmonia;Harmonia axyridis
152	08637a3c15ed3fe54c037f5fde2504b2	Arthropoda;Insecta;Diptera;Chaoboridae;Chaoborus;Chaoborus punctipennis
153	0871fb8fc45696ef2abe3569477afa6f	Arthropoda;Insecta;Diptera;Chaoboridae;Chaoborus;Chaoborus punctipennis
154	087e50c1ae4e93d8300ca21f640137b8	Arthropoda;Insecta;Diptera;Empididae;Rhamphomyia
155	0887bbcc747490e8899f2e7f9c8a1b9b	Arthropoda;Insecta;Lepidoptera;Tortricidae;Proteoteras
156	08a66e636c949e65220731f85cb948d5	Arthropoda;Insecta;Psocodea;Amphipsocidae;Polypsocus;Polypsocus corruptus
157	08a6d50b53f5981c4303f067db74704c	Arthropoda;Insecta;Diptera;Tipulidae;Nephrotoma
158	08be6cd92add6cb670240dcfc397b266	Arthropoda;Insecta;Coleoptera;Elateridae;Melanotus;Melanotus similis
159	08c6e0fc389dbe8ec31ee18110d0e4c8	Arthropoda;Insecta;Lepidoptera
160	08eca98df871da88592f06ac9f11ed23	Arthropoda;Insecta;Diptera;Limoniidae;Epiphragma;Epiphragma fasciapenne
161	09141d3ae9d4c60dbc5b15f577b811e4	Arthropoda;Insecta;Coleoptera;Cerambycidae;Orthosoma
162	091734555d8d55d8ff339e6718384316	Arthropoda;Insecta;Lepidoptera;Geometridae;Aethalura;Aethalura intertexta
163	093889f33e34bb38014f639d2ff71319	Arthropoda;Insecta;Coleoptera;Elateridae;Athous;Athous brightwelli
164	094f2b86e6f5c9c879fb37a770e29e30	Arthropoda;Insecta;Diptera;Limoniidae;Geranomyia
165	09563c157c7e56eb4a085cf5873b3f1c	Arthropoda;Insecta;Lepidoptera;Lasiocampidae;Malacosoma;Malacosoma disstria
166	096b288377f779486c0272f7970d68f8	Arthropoda;Insecta;Diptera;Chironomidae;Microtendipes
167	097cfce5bb8730cec2ab8602d7a0be8f	Arthropoda;Arachnida;Trombidiformes;Lebertiidae;Lebertia
168	09832a0a70b2f6e3a3cc2e2a0871a5da	Arthropoda;Insecta;Diptera;Tachinidae;Phytomyptera;Phytomyptera Wood02
169	0986351a9f5d834742312a281f06c584	Arthropoda;Insecta;Megaloptera;Corydalidae;Chauliodes;Chauliodes pectinicornis
170	098d89de723d4e279714b98f35448ec1	Arthropoda;Arachnida;Trombidiformes;Pionidae;Piona
171	098f65da59f0fa927fe804d96cb3dff4	Arthropoda;Insecta;Diptera;Bombyliidae;Lepidophora
172	0993d3eabdab9548d73470944f3042e3	Arthropoda;Insecta;Lepidoptera;Crambidae;Eoparargyractis;Eoparargyractis plevie
173	0994de0daf02de45c4cfe62a4b214e12	Arthropoda;Insecta;Lepidoptera;Geometridae;Eupithecia;Eupithecia columbiata
174	09ae53914827f1da629c68c940a53e6a	Arthropoda;Insecta;Diptera;Chaoboridae;Chaoborus
175	09b3c843d6ee102436188bf6dba340fa	Arthropoda;Insecta;Diptera;Culicidae;Aedes;Aedes albopictus
176	09b407f1502dca13e3fbe5830d75ccf4	Arthropoda;Insecta;Megaloptera;Corydalidae;Chauliodes;Chauliodes pectinicornis
177	09b51bc71668ed28a36f2902df31267f	Arthropoda;Insecta;Diptera;Culicidae;Aedes;Aedes sp.
178	09b5722d74f94162661c5ae0086010ef	Arthropoda;Insecta;Lepidoptera
179	09bb72f95ac3e9f2af127a3c3acec66a	Arthropoda;Insecta;Coleoptera;Cantharidae;Podabrus;Podabrus brevicollis
180	09cb2629015f1f8601465c7700016670	Arthropoda;Insecta;Trichoptera;Phryganeidae;Agrypnia;Agrypnia vestita
181	09d5430b5e530809a53dcd04559865a1	Arthropoda;Insecta;Lepidoptera;Nymphalidae;Heteropsis;Heteropsis turbata
182	0a02f6ef13a82eb33ad3bb1a5e65032e	Arthropoda;Insecta;Lepidoptera;Coleophoridae;Coleophora;Coleophora persimplexella
183	0a0ebb5aedfd57b158579503f7457b6b	Arthropoda;Insecta;Lepidoptera
184	0a17291df217391819217021091a4fb6	Arthropoda;Insecta;Lepidoptera;Tortricidae;Gretchena
185	0a2b07f1dc612075b527f9c74e95ca74	Arthropoda;Insecta;Lepidoptera;Tortricidae;Epinotia
186	0a485671a39cc1072a2346fe75d9e543	Arthropoda;Insecta;Coleoptera;Elateridae;Melanotus;Melanotus similis
187	0a5384aa258b37048677e9efe9e42b83	Arthropoda;Insecta;Lepidoptera;Erebidae;Spargaloma;Spargaloma sexpunctata
188	0a5ed036fbe1bf3290a18e42f83b5527	Arthropoda;Insecta;Diptera;Limoniidae;Epiphragma;Epiphragma fasciapenne
189	0a8ecd08173cbdef34c371287d999f78	Arthropoda;Insecta;Hemiptera;Derbidae;Otiocerus;Otiocerus wolfei
190	0a930ee3e5833075348efef14e707e11	Arthropoda;Insecta;Coleoptera;Elateridae;Melanotus;Melanotus similis
191	0aa29b4058585824ae310e905a153f3b	Arthropoda;Insecta;Lepidoptera;Tortricidae;Acleris;Acleris youngana
192	0aad8c776bdfe34b6d1af505f5aed1e8	Arthropoda;Insecta;Lepidoptera
193	0ac7ba1e22fdc47c0750b583cf20bfee	Arthropoda;Insecta;Lepidoptera;Tortricidae;Eucosma
194	0aea53d23fb719be799ff33f458bb929	Arthropoda;Insecta;Diptera;Simuliidae;Prosimulium
195	0aee7d939130d8c3bc6ed8864e264802	Arthropoda;Insecta;Diptera;Psychodidae;Psychoda;Psychoda phalaenoides
196	0afcb0b5b27f0579de3909c861bec547	Arthropoda;Arachnida;Araneae;Lycosidae;Pirata;Pirata piraticus
197	0b0995ad01a99a3e8cf2ca1a5582da1f	Arthropoda;Insecta;Diptera;Chironomidae;Tanytarsus
198	0b0a9ff6d2626b6d912a03485f2548b0	Arthropoda;Insecta;Coleoptera;Brentidae;Arrhenodes;Arrhenodes minutus
199	0b1d012129e3e69af91032829f5c5c12	Arthropoda;Insecta;Lepidoptera;Tortricidae;Acleris;Acleris semipurpurana
200	0b1e8ff8af33feecf30552bf242e7aa7	Arthropoda;Insecta;Lepidoptera;Coleophoridae;Coleophora;Coleophora tiliaefoliella
201	0b2bfa5875601996b68be3f66ab8dacd	Arthropoda;Insecta;Diptera;Lauxaniidae;Poecilolycia;Poecilolycia aspinosa
202	0b4482aec37d805434b5cdcbcac6d702	Arthropoda;Insecta;Trichoptera;Limnephilidae;Pycnopsyche;Pycnopsyche gentilis
203	0b5acf0f3654e0db37de90f1437e75f1	Arthropoda;Collembola;Entomobryomorpha;Entomobryidae;Lepidocyrtus;Lepidocyrtus cyaneus
204	0b680aea4aedd082dd7e7f9a7770af66	Arthropoda;Insecta;Coleoptera;Hydrophilidae;Hydrophilus;Hydrophilus ovatus
205	0b6c5bb4632c1769296874226d6c42da	Arthropoda;Insecta;Trichoptera;Phryganeidae;Agrypnia;Agrypnia vestita
206	0b7af639111230ef5e6c77d94e773072	Arthropoda;Insecta;Hemiptera;Miridae;Phytocoris
207	0b7e45e841909a82fb1288a4f1cb33ae	Arthropoda;Insecta;Diptera;Culicidae;Aedes;Aedes vexans
208	0b9243a2aa9773a13fe9b16a8247b5e8	Arthropoda;Insecta;Lepidoptera;Erebidae;Hyphantria;Hyphantria cunea
209	0b9436da593478b19b79092cc87f6cd4	Arthropoda;Insecta;Diptera;Chaoboridae;Chaoborus;Chaoborus punctipennis
210	0baab0867ac55162daddeb409ad7611b	Arthropoda;Insecta;Coleoptera;Carabidae;Chlaenius
211	0bcfbafa95a9903da42688bf4e2a5c68	Arthropoda;Insecta;Ephemeroptera;Caenidae;Caenis
212	0bd3724111a0a8dcd304cfb1516782e3	Arthropoda;Insecta;Coleoptera;Hydrophilidae;Hydrochara;Hydrochara obtusata
213	0be3d9cb1686113027e17cde0366c03b	Arthropoda;Insecta;Lepidoptera;Crambidae;Elophila;Elophila obliteralis
214	0bec844d3ff5751e6b89e24824c70398	Arthropoda;Insecta;Lepidoptera;Erebidae;Caenurgina;Caenurgina crassiuscula
215	0bed70dc3aa89b66e4b787a9188729cf	Arthropoda;Insecta;Diptera;Chironomidae;Rheotanytarsus
216	0bf9b28fe70208d332cdbcab55421893	Arthropoda;Insecta;Megaloptera;Corydalidae;Chauliodes;Chauliodes pectinicornis
217	0bfa7567ba51c6f70fafb0695ca58818	Arthropoda;Insecta;Diptera;Limoniidae
218	0c01068bfc1fff78387d3c0d2e54a3b0	Arthropoda;Insecta;Coleoptera;Elateridae;Melanotus
219	0c0fd96c4f1874b7461e9e17d16f599c	Arthropoda;Insecta;Psocodea;Psocidae;Metylophorus;Metylophorus novaescotiae
220	0c174b2fe75a2ebab9719718e60503a8	Arthropoda;Insecta;Lepidoptera;Tortricidae;Acleris;Acleris ferrugana
221	0c1f8ece69f340fc2ec7aec84bc5b0e0	Arthropoda;Insecta;Trichoptera;Philopotamidae;Wormaldia;Wormaldia moesta
222	0c2a0a159e0622aa2e2e562cad9db7de	Arthropoda;Insecta;Lepidoptera;Noctuidae;Amphipyra;Amphipyra pyramidoides
223	0c389e8e6ac0f2ce2a15176e19df4f64	Arthropoda;Insecta;Hymenoptera;Formicidae;Lasius
224	0c4f44ce0caa2d30d0a3105d66406ae4	Arthropoda;Insecta;Lepidoptera;Coleophoridae;Coleophora
225	0c518b9a267d2d01f09d4df6dfeb7d68	Arthropoda;Insecta;Diptera;Culicidae;Culiseta;Culiseta morsitans
226	0c629a8930cf1bbc484da1fd09165a68	Arthropoda;Insecta;Ephemeroptera;Caenidae;Caenis
227	0c7693ff73e95485282d0de296301577	Arthropoda;Insecta;Coleoptera;Elateridae;Melanotus;Melanotus similis
228	0c7f9091130b814ab0d9597cb619a8e3	Arthropoda;Insecta;Lepidoptera;Crambidae;Elophila;Elophila obliteralis
229	0c8c8d4f0608e9e898bb6bf33208679f	Arthropoda;Insecta;Trichoptera;Leptoceridae;Triaenodes
230	0c9a22c60e68a005aaad46c161e401d8	Arthropoda;Insecta;Hemiptera;Aphididae;Aphis
231	0cc150eae794f13aa80a249e64f93f50	Arthropoda;Insecta;Lepidoptera
232	0cc3bd06c3a23ed7db7e08cf2eb37530	Arthropoda;Insecta;Coleoptera;Pyrochroidae;Dendroides;Dendroides canadensis
233	0ce0d428ac77aac9837612649e3568c0	Arthropoda;Arachnida;Mesostigmata;Macrochelidae;Macrocheles
234	0ce745201b847a107e3c491788f99256	Arthropoda;Insecta;Psocodea;Psocidae;Metylophorus;Metylophorus novaescotiae
235	0cf2c47dbd95ce06577731b72a810c57	Arthropoda;Insecta;Trichoptera;Hydropsychidae;Cheumatopsyche
236	0d03cc7ec4f6744b06ff903b1db3b661	Arthropoda;Insecta;Lepidoptera;Limacodidae;Tortricidia
237	0d1187694e0eb739eeea2464e7adc075	Arthropoda;Insecta;Ephemeroptera;Caenidae;Caenis
238	0d3edc3ef9923fa614b40ffd69762ba4	Arthropoda;Insecta;Coleoptera;Tenebrionidae;Isomira
239	0d497cbcf2707fca7f681fee4e5cd354	Arthropoda;Insecta;Diptera;Tipulidae;Nephrotoma;Nephrotoma alterna
240	0d6cc8ee7ddd7af9bf22eb60a8dcd0c6	Arthropoda;Insecta;Psocodea;Psocidae;Metylophorus;Metylophorus novaescotiae
241	0d77da47a6c7cd79076f1a73a41191cb	Arthropoda;Insecta;Lepidoptera;Tortricidae;Gypsonoma
242	0d7dfb14eb07bca2ea4b598b194ee2d6	Arthropoda;Insecta;Coleoptera;Pyrochroidae;Dendroides;Dendroides canadensis
243	0d88231feffc492015e72b6bef5aa413	Arthropoda;Insecta;Lepidoptera;Noctuidae;Mythimna;Mythimna unipuncta
244	0d8bc9e4b19c0b56ad83ed7417023a9a	Arthropoda;Insecta;Diptera;Chironomidae;Tanytarsus;Tanytarsus mendax
245	0d914aecd99c01895c69dea100a14ecf	Arthropoda;Insecta;Diptera;Psychodidae;Lutzomyia;Lutzomyia longipalpis
246	0da63e54dd3a5299123bd2c06ef5d0d7	Arthropoda;Insecta;Diptera;Mycetophilidae;Katatopygia;Katatopygia sahlbergi
247	0dd973427794c21f6ad239d4c664a190	Arthropoda;Insecta;Lepidoptera
248	0de79af4b7cc15000cb569a42c8c2759	Arthropoda;Insecta;Diptera;Chironomidae;Micropsectra
249	0df09d557db0d0729bb36cbbf8e36ba4	Arthropoda;Collembola;Entomobryomorpha;Entomobryidae
250	0df1b91ef5d7b77457c5025ab1e8b5ae	Arthropoda;Insecta;Coleoptera;Dytiscidae;Ilybius
251	0e07b617f791962e6c07c5e06dd4939a	Arthropoda;Insecta;Trichoptera;Hydropsychidae;Cheumatopsyche;Cheumatopsyche sp. MLS
252	0e1d0354e33281e15262e261e2a3410b	Arthropoda;Insecta;Hymenoptera;Ichneumonidae;Enicospilus
253	0e22e32cabb3615f4fe8b595d0d6f44c	Arthropoda;Insecta;Lepidoptera;Noctuidae;Agrotis;Agrotis ipsilon
254	0e300f60b4a9e18ec5f9e24986b366b7	Arthropoda;Insecta;Diptera;Chironomidae;Ablabesmyia;Ablabesmyia americana
255	0e38bf8976fceb1cf4e286ae9f23eeb6	Arthropoda;Insecta;Diptera;Chaoboridae;Chaoborus;Chaoborus punctipennis
256	0e4c4e1272964ba9df93cc8b9e8f57bf	Arthropoda;Insecta;Diptera;Chaoboridae;Chaoborus;Chaoborus punctipennis
257	0e57eb69473ae13080125f77559b4ffc	Arthropoda;Insecta;Coleoptera;Elateridae;Cardiophorus;Cardiophorus convexus
258	0e5b47fffaf3b7423aa8212c4170fad9	Arthropoda;Insecta;Megaloptera;Sialidae;Sialis
259	0e73e86f7a267ef619175787bb76d086	Arthropoda;Insecta;Diptera;Culicidae;Aedes;Aedes sp.
260	0e8117193387733de8805892639775bf	Arthropoda;Insecta;Hymenoptera;Vespidae;Polistes
261	0e8a2841677f7cf3b03b7893396caecd	Arthropoda;Arachnida;Araneae;Tetragnathidae;Tetragnatha;Tetragnatha shoshone
262	0e9633a831bbb6f745843e1cd04622f4	Arthropoda;Insecta;Diptera;Tephritidae;Rhagoletis;Rhagoletis suavis
263	0e970491fa77a77bb44a67068e911931	Arthropoda;Insecta;Hymenoptera;Vespidae;Polistes
264	0e9725b709820c929ad948aa4dacde14	Arthropoda;Insecta;Coleoptera;Elateridae;Melanotus;Melanotus hyslopi
265	0e99668fed5408e7a3089116e22599ab	Arthropoda;Insecta;Lepidoptera
266	0ea25156834fcaf752a0f0878658b74c	Arthropoda;Insecta;Hemiptera;Cicadellidae;Gyponana
267	0ea63abf581dd239d85c771b61d7024a	Arthropoda;Insecta;Lepidoptera;Depressariidae;Psilocorsis
268	0ea8434097402f2a59e3e33141540d2c	Arthropoda;Insecta;Diptera;Rhagionidae;Rhagio;Rhagio gracilis
269	0ed8f8f0d882d5af5de134b58b68ea7e	Arthropoda;Insecta;Lepidoptera;Blastobasidae;Asaphocrita;Asaphocrita aphidiella
270	0edb57b810448e9c1117330470acc568	Arthropoda;Insecta;Lepidoptera
271	0ee9faa90b42b877fa5f6ec680f427b6	Arthropoda;Insecta;Lepidoptera
272	0ef31ab1f44f2dd072e2a743dee1321d	Arthropoda;Insecta;Diptera;Limoniidae;Helius;Helius flavipes
273	0f0c881f8bf9611b346305a6c54a4ebd	Arthropoda;Insecta;Trichoptera;Phryganeidae;Banksiola;Banksiola crotchi
274	0f0d48ab957efb8233fd14278345e651	Arthropoda;Insecta;Diptera;Tipulidae;Tipula
275	0f16e8f801e2c0e388c49d1737ffed94	Arthropoda;Insecta;Blattodea;Ectobiidae;Balta;Balta notulata
276	0f18f86e952970162f7a1105665b83b3	Arthropoda;Insecta;Diptera;Lauxaniidae;Poecilolycia
277	0f1ea9ea880b78cec142797bb0a953ae	Arthropoda;Insecta;Diptera;Chironomidae;Procladius;Procladius sp. 1ES
278	0f211f2f275b4be0b57e9c449bd51d6d	Arthropoda;Insecta;Diptera;Culicidae;Aedes;Aedes sp.
279	0f3164f8113f6e254bca43d2c60a2053	Arthropoda;Insecta;Diptera;Tabanidae
280	0f3719247570692ba3c21ccf2731a7bb	Arthropoda;Insecta;Hemiptera;Cicadellidae;Gyponana;Gyponana brevita
281	0f3b0b4144fa8245de871640c5d5195e	Arthropoda;Insecta;Diptera;Chironomidae;Cricotopus
282	0f408534242de97bf2c848e326e13189	Arthropoda;Insecta;Lepidoptera;Tortricidae;Pandemis;Pandemis lamprosana
283	0f4c35f88549c42a7f49b66b20c14086	Arthropoda;Insecta;Lepidoptera;Nymphalidae;Ithomia;Ithomia lagusa
284	0f597b09dd835af05204f657b0dff8ca	Arthropoda;Insecta;Coleoptera;Hydrophilidae;Helocombus;Helocombus bifidus
285	0f5b78c11b233e6cfddf32093f7ba826	Arthropoda;Insecta;Diptera;Simuliidae;Cnephia;Cnephia ornithophilia
286	0f5d2c8b97cb046b90a6f74b42bcb7dc	Arthropoda;Insecta;Hemiptera;Miridae;Neolygus;Neolygus caryae
287	0f6793eae7af776813ef12d09a34856d	Arthropoda;Insecta;Lepidoptera;Noctuidae;Agrotis
288	0f7228dbcafb3ab1752262c9600e1036	Arthropoda;Insecta;Lepidoptera
289	0f73095e70aaece5e1089c89129096bf	Arthropoda;Arachnida;Trombidiformes;Pionidae;Piona
290	0f7694b7b17152d707ac48d8a66ad768	Arthropoda;Insecta;Diptera;Chironomidae;Parachironomus
291	0f86ec3205889488cff9c333f9582592	Arthropoda;Insecta;Diptera;Mycetophilidae;Katatopygia;Katatopygia sahlbergi
292	0f89928487a2d116bf75dc10f5533c9d	Arthropoda;Insecta;Diptera;Chironomidae;Orthocladius;Orthocladius carlatus
293	0f99a23296bdd8e89ba6fdffbde98e95	Arthropoda;Insecta;Diptera;Limoniidae;Helius;Helius flavipes
294	0f9f4e4990e99f90517d16421eb293ef	Arthropoda;Insecta;Diptera;Tipulidae;Tipula;Tipula oleracea
295	0fbcbe6d9646bcc3129b619aa48f1064	Arthropoda;Insecta;Diptera;Tachinidae;Blepharipa;Blepharipa albicauda
296	0fce97f7319dd7cec144a748b07481da	Arthropoda;Insecta;Coleoptera;Cerambycidae;Ecyrus;Ecyrus dasycerus
297	0fd265c58ffa9ffd8de6cff22030fbf2	Arthropoda;Insecta;Diptera;Simuliidae;Cnephia;Cnephia ornithophilia
298	0fe17c2541bfd811160594d550941a16	Arthropoda;Insecta;Megaloptera;Corydalidae;Chauliodes;Chauliodes pectinicornis
299	0fe757598e87b80f61d11d670b501399	Arthropoda;Insecta;Diptera;Calliphoridae;Pollenia;Pollenia labialis
300	0fe8a72cc9c66b158fa66d52c2bee1e4	Arthropoda;Arachnida;Trombidiformes;Lebertiidae;Lebertia
301	0fefdf8cba7ee56b9d5eca357bb39f81	Arthropoda;Insecta;Lepidoptera;Tineidae;Nemapogon;Nemapogon granella
302	0ff84af5cfb7b5d25e371550a16a895c	Arthropoda;Insecta;Lepidoptera;Gelechiidae;Pseudotelphusa;Pseudotelphusa quercinigracella
303	1005b4c2eb0bce17dfc87e7c1cacbb03	Arthropoda;Insecta;Coleoptera;Cerambycidae;Urgleptes;Urgleptes signatus
304	100d8ef551af3ca1fa5659cfd3363562	Arthropoda;Insecta;Coleoptera;Mycetophagidae;Litargus;Litargus tetraspilotus
305	100d9e7ed1ea4cbc4a96139d7981a98d	Arthropoda;Insecta;Diptera;Culicidae;Culex;Culex territans
306	1014ecea00940645fa3c7a6b4cf278df	Arthropoda;Insecta;Coleoptera;Elateridae;Melanotus;Melanotus similis
307	1018449ded7da3cfee83f22cee7d42da	Arthropoda;Insecta;Diptera;Tabanidae;Tabanus;Tabanus catenatus
308	101c62bb574db545533812d47e753d84	Arthropoda;Insecta;Ephemeroptera;Heptageniidae;Stenacron;Stenacron interpunctatum
309	102107856ae506ee178aec10009ae381	Arthropoda;Insecta;Lepidoptera;Bucculatricidae;Bucculatrix
310	1037589c54b29feb41c5f5cf26896331	Arthropoda;Insecta;Diptera;Limoniidae;Euphylidorea;Euphylidorea platyphallus
311	104536021039b70bdeb11200ebab0d32	Arthropoda;Insecta;Megaloptera;Corydalidae;Chauliodes;Chauliodes rastricornis
312	104bc27926b0bbd9e4a4b4c24cdc756d	Arthropoda;Insecta;Hymenoptera;Ichneumonidae;Enicospilus
313	1063b8eff5e20668983d8e84860b1cfb	Arthropoda;Insecta;Lepidoptera;Depressariidae;Psilocorsis
314	1065ccd669535d916b688a0bb2f1819c	Arthropoda;Insecta;Diptera;Chironomidae;Microtendipes
315	1065f51e9fdf0e1148df1a0a8c55798b	Arthropoda;Insecta;Diptera;Chironomidae;Ablabesmyia
316	106866132fd52b9d5c96c38bde87c51f	Arthropoda;Insecta;Diptera;Culicidae;Aedes;Aedes vexans
317	1068b84423274771ff960bbca2d64de6	Arthropoda;Insecta;Lepidoptera;Tortricidae;Acleris;Acleris subnivana
318	10751561e072b0400b9e6a34c96bd935	Arthropoda;Insecta;Diptera;Tipulidae;Tipula
319	10797b8c747ff95ae145555ee626f931	Arthropoda;Insecta;Diptera;Tipulidae;Tipula;Tipula entomophthorae
320	1080d2a7e49c1856aa4ad1e2a61bbefc	Arthropoda;Insecta;Lepidoptera;Crambidae;Udea
321	1088ef50c600a887babcff31c60500b9	Arthropoda;Insecta;Lepidoptera
322	1093793058e8462b1988fb67965541dd	Arthropoda;Insecta;Trichoptera;Hydropsychidae;Hydropsyche;Hydropsyche morosa
323	109adffe38113f75fb530bb3a4c1e3b3	Arthropoda;Insecta;Diptera;Chironomidae;Procladius
324	10a63b0f5161363d4c6672cf02f7c3f7	Arthropoda;Insecta;Trichoptera;Hydropsychidae;Cheumatopsyche
325	10a7de68a19d392a74b9cc6817a4994e	Arthropoda;Arachnida;Araneae;Linyphiidae;Grammonota
326	10aa8f20f5574e5a6403af1fe5deb6c7	Arthropoda;Insecta;Lepidoptera;Geometridae;Rhodesia;Rhodesia alboviridata
327	10ab80f31c5c202718370dd0b1a8b743	Arthropoda;Insecta;Psocodea;Psocidae;Psocus;Psocus leidyi
328	10ae73e86be9f6bc63a52d1ee879f84c	Arthropoda;Insecta;Lepidoptera
329	10b11a450d2d4583c640031a88074958	Arthropoda;Insecta;Hemiptera;Cicadellidae;Gyponana
330	10bdee550d50ed0d03296277daee3e22	Arthropoda;Insecta;Coleoptera;Elateridae;Melanotus;Melanotus similis
331	10be4a1a65db546518c6819a3a682de2	Arthropoda;Insecta;Hemiptera;Aphididae;Phyllaphis;Phyllaphis fagi
332	10c7fcb204866e200a8e64d890fed2be	Arthropoda;Insecta;Coleoptera;Tenebrionidae;Isomira
333	10cc2d8ad184fac7a30ab3efa6fff02b	Arthropoda;Insecta;Diptera;Limoniidae;Ormosia;Ormosia affinis
334	10e296b571d3950eeefa14e7daa8bd03	Arthropoda;Insecta;Diptera;Limoniidae;Erioptera
335	10ef0502c311affefefe68510211702d	Arthropoda;Insecta;Megaloptera;Corydalidae;Chauliodes;Chauliodes rastricornis
336	10f632731b22b2d6a89a4aca733bc076	Arthropoda;Insecta;Diptera;Culicidae;Coquillettidia;Coquillettidia perturbans
337	11264eb130ed7d889b489601b6f531f1	Arthropoda;Insecta;Diptera;Muscidae;Lispocephala;Lispocephala alma
338	11410182161adf424ba0aa8342431d39	Arthropoda;Insecta;Coleoptera;Scirtidae;Scirtes;Scirtes tibialis
339	1142cec37645722d4592e6d1e04a9dc2	Arthropoda;Insecta;Coleoptera;Scarabaeidae;Phyllophaga;Phyllophaga crenulata
340	114a17896643959d4ad8c47aa02d40d5	Arthropoda;Insecta;Lepidoptera;Sphingidae;Ceratomia;Ceratomia undulosa
341	1153b82fc2ad9fca13eae283e26bea25	Arthropoda;Insecta;Trichoptera;Hydropsychidae;Hydropsyche;Hydropsyche morosa
342	11541b6dbf8add2299d8e6e00e46e19b	Arthropoda;Insecta;Ephemeroptera;Caenidae;Caenis
343	115eec980808fb6a12eb1c38d4d83f8d	Arthropoda;Insecta;Lepidoptera
344	11612b1bbc0fe8f1da48e70eeafe8aba	Arthropoda;Insecta;Ephemeroptera;Heptageniidae;Maccaffertium;Maccaffertium modestum
345	117183bae963134de3b804c857895525	Arthropoda;Insecta;Lepidoptera;Tortricidae;Epinotia;Epinotia radicana
346	1178b01abd9fb48d8e6798696f4a2d97	Arthropoda;Insecta;Ephemeroptera;Heptageniidae;Maccaffertium;Maccaffertium terminatum
347	1184afe9b7e1411f336a88dfd00fc1da	Arthropoda;Insecta;Diptera;Anisopodidae;Sylvicola;Sylvicola alternatus
348	118f57742ff956ecf7dccac0b0b18c64	Arthropoda;Insecta;Diptera;Culicidae;Aedes;Aedes japonicus
349	1190a60bf2ff0d3900e5534eff032738	Arthropoda;Insecta;Trichoptera;Hydropsychidae;Hydropsyche;Hydropsyche morosa
350	119767a578fc355e03957d5970470511	Arthropoda;Insecta;Coleoptera;Elateridae;Melanotus;Melanotus hyslopi
351	11a90682b418eecc7e7ad760ba05ee37	Arthropoda;Insecta;Lepidoptera;Tortricidae;Cenopis;Cenopis reticulatana
352	11ab53f8caf9153a0b0716b629a5e16e	Arthropoda;Insecta;Coleoptera;Synchroidae;Synchroa;Synchroa punctata
353	11ace8749e4aa4e50081c6a1ba7868b6	Arthropoda;Insecta;Diptera;Tipulidae;Tipula
354	11ad94865bacd1efc87afc30e0a16fe9	Arthropoda;Insecta;Lepidoptera;Oecophoridae;Epicallima;Epicallima argenticinctella
355	11adc769bf11474841f62b2246c5a8b4	Arthropoda;Insecta;Coleoptera;Elateridae;Hemicrepidius;Hemicrepidius memnonius
356	11b26c40a954b011601f31d6a1010f97	Arthropoda;Insecta;Lepidoptera;Erebidae;Idia;Idia rotundalis
357	11c670747d45b72bc70f49dd1486055e	Arthropoda;Insecta;Diptera;Ceratopogonidae;Forcipomyia
358	11c7b05097a277e2b7c255d5ed385ac9	Arthropoda;Arachnida;Trombidiformes;Arrenuridae;Arrenurus
359	11d84dde15092b49f1b43b4029ab3afa	Arthropoda;Insecta;Diptera;Limoniidae;Metalimnobia;Metalimnobia triocellata
360	11e20f316087a5694a6bd1f374faa18c	Arthropoda;Insecta;Coleoptera;Hydrophilidae;Helocombus;Helocombus bifidus
361	11e748a525f75f587f5b3a2ef75f640f	Arthropoda;Insecta;Diptera;Limoniidae;Molophilus
362	11e7b6df3cc94d500c6bf46818b42a0e	Arthropoda;Insecta;Lepidoptera;Tortricidae;Ancylis
363	11f8dea5187fccf910dd726c719038bf	Arthropoda;Insecta;Megaloptera;Corydalidae;Chauliodes;Chauliodes pectinicornis
364	11fba4c34aca4d053812f2611d7b9ed0	Arthropoda;Insecta;Coleoptera;Elateridae;Hemicrepidius;Hemicrepidius memnonius
365	12053238a977f382a7339a3228c8bb83	Arthropoda;Insecta;Coleoptera;Gyrinidae;Gyrinus;Gyrinus pugionis
366	120651e72a26ab5167ae6a7a855805cc	Arthropoda;Insecta;Lepidoptera;Tortricidae;Choristoneura;Choristoneura fractivittana
367	1210d95c4263600af29dc79df7e2137f	Arthropoda;Insecta;Lepidoptera
368	1231d147df39b719ba80a6c67f1ac354	Arthropoda;Insecta;Diptera;Culicidae;Aedes;Aedes sp.
369	123257d03a3d581b9cd78287d774a582	Arthropoda;Arachnida;Araneae;Philodromidae;Philodromus;Philodromus keyserlingi
370	12334db96c1c3991ce9142a7421c36f4	Arthropoda;Insecta;Hemiptera;Cicadellidae;Gyponana
371	1236653f06f43600dd900ca0761ea4cd	Arthropoda;Insecta;Ephemeroptera;Caenidae;Caenis
372	123950dd8db5d5efd3f81d7381ba683b	Arthropoda;Insecta;Diptera;Tabanidae;Chrysops
373	123fbd60650c116c3b5cb978ee21883f	Arthropoda;Arachnida;Trombidiformes;Tetranychidae;Tetranychus;Tetranychus urticae
374	124989247cfcd26473b021c7e35fdecf	Arthropoda;Insecta;Diptera;Culicidae;Aedes;Aedes sp.
375	124a5628b8403ce7ac1c4ce3a2a77191	Arthropoda;Insecta;Lepidoptera;Gelechiidae;Chionodes
376	1256e433db4e0ae931fbf072b415fd0f	Arthropoda;Insecta;Coleoptera;Elateridae;Melanotus
377	1282ac3ca24a0de384e65acc3d313c05	Arthropoda;Insecta;Lepidoptera
378	128921f70e2d58d3e8b6e115a25eea10	Arthropoda;Insecta;Lepidoptera;Depressariidae;Psilocorsis;Psilocorsis reflexella
379	12a2110edac7748fc961e0d76adafafe	Arthropoda;Insecta;Diptera;Tipulidae;Nephrotoma;Nephrotoma ferruginea
380	12a47f39b8cab1441bc805bd6706069d	Arthropoda;Insecta;Diptera;Chironomidae;Ablabesmyia;Ablabesmyia americana
381	12b0c4cb8ba51bbeae84673695b25736	Arthropoda;Insecta;Diptera;Sphaeroceridae;Leptocera;Leptocera erythrocera
382	12b2b2930c293fc0994343646ea9da9f	Arthropoda;Arachnida;Araneae;Dictynidae;Emblyna;Emblyna annulipes
383	12b82d8b480ab2dfc13a76daf704f254	Arthropoda;Insecta;Coleoptera;Elateridae;Hemicrepidius;Hemicrepidius memnonius
384	12c6b501efd9262511da249e6e018376	Arthropoda;Insecta;Ephemeroptera;Siphlonuridae;Siphlonurus;Siphlonurus alternatus
385	12d0a3e44fd84d31345b60beef782a8e	Arthropoda;Insecta;Ephemeroptera;Caenidae;Caenis
386	12d7f441913a4fc168af3bf330d6bcb5	Arthropoda;Insecta;Lepidoptera;Erebidae;Hypena;Hypena scabra
387	12e42b9fce847feb065cb7f88bfb73df	Arthropoda;Insecta;Ephemeroptera;Heptageniidae;Stenonema;Stenonema femoratum
388	12e60344da965b91e280fc7914ceb7dd	Arthropoda;Insecta;Lepidoptera
389	12e97f1f0035462dc73782ffa2c68aff	Arthropoda;Insecta;Lepidoptera;Erebidae;Hyphantria;Hyphantria cunea
390	12f7a4dfd4b07c353595d11f16b64286	Arthropoda;Insecta;Diptera;Empididae;Rhamphomyia
391	12f7c7a9b5dfbe8625b041bca0713346	Arthropoda;Insecta;Diptera;Chironomidae;Chironomus
392	12fb0bf07ff48ace6c99c4b4cba71520	Arthropoda;Insecta;Diptera;Culicidae;Aedes;Aedes albopictus
393	130398046c959396a885566d5e3d5315	Arthropoda;Insecta;Diptera;Chironomidae;Ablabesmyia
394	13056df3f30cd9f29714881b1b934470	Arthropoda;Insecta;Diptera;Culicidae;Aedes;Aedes sp.
395	13182d02caa1e75254b8b4eaa26c8b5c	Arthropoda;Insecta;Lepidoptera;Limacodidae;Tortricidia
396	13235e32c876fdd2e5f5136f9c96f359	Arthropoda;Insecta;Coleoptera;Elateridae;Melanotus;Melanotus miscellus
397	132f6e5aadf00faea7cdc07d33b9c106	Arthropoda;Insecta;Megaloptera;Corydalidae;Chauliodes;Chauliodes pectinicornis
398	13397971f64e2668d3ee1d75acf9ae00	Arthropoda;Insecta;Lepidoptera;Crambidae;Eoparargyractis;Eoparargyractis plevie
399	134ec88b3ab6e584e520ad33f609fb64	Arthropoda;Insecta;Diptera;Culicidae;Aedes;Aedes provocans
400	13524070ec6e046e5f6a255c44cf2775	Arthropoda;Insecta;Diptera;Chironomidae;Microtendipes
401	13614a602369becba913228a8caf74ab	Arthropoda;Insecta;Hemiptera;Cicadellidae;Gyponana
402	13768f34a2b146e756f566300f2f0b23	Arthropoda;Insecta;Hemiptera;Gerridae;Rheumatobates;Rheumatobates rileyi
403	1385c880de82de909941ecad66214833	Arthropoda;Insecta;Lepidoptera;Erebidae;Idia
404	1386f8c55034a95579d777d77ee20aac	Arthropoda;Insecta;Coleoptera;Scarabaeidae;Serica;Serica georgiana
405	138c70a0b1355c2df77c47c24b32de97	Arthropoda;Insecta;Coleoptera;Elateridae;Ampedus;Ampedus phoenicopterus
406	13a52675599088d8e6f763753f14aa13	Arthropoda;Insecta;Trichoptera;Sericostomatidae;Agarodes
407	13ad29664abcc37e0587761b86bfea98	Arthropoda;Insecta;Lepidoptera;Noctuidae;Agrotis;Agrotis ipsilon
408	13af746fd6534825531468cbe6937725	Arthropoda;Insecta;Psocodea;Lachesillidae;Lachesilla;Lachesilla pedicularia
409	13d22889fbcc4c00c426138797a0c42d	Arthropoda;Insecta;Lepidoptera;Tischeriidae;Coptotriche
410	13e0f58b06b1d8c8f714bd96fa6062f0	Arthropoda;Insecta;Lepidoptera;Tortricidae;Argyrotaenia;Argyrotaenia mariana
411	13e7cd4613fe8e2a4b8c5bd9851fa8d2	Arthropoda;Insecta;Ephemeroptera;Heptageniidae;Maccaffertium;Maccaffertium mediopunctatum
412	13f815fe8c5a954f71c70f4fefda0844	Arthropoda;Arachnida;Trombidiformes;Pionidae;Piona
413	140709dda8cec8541b9e8144ac03bcfd	Arthropoda;Insecta;Coleoptera;Scirtidae;Scirtes;Scirtes tibialis
414	140715c27dbb886b8ef9681e67d0bf75	Arthropoda;Insecta;Diptera;Chironomidae;Ablabesmyia;Ablabesmyia americana
415	140b914ee5fb7fab51ce432dcdd4f794	Arthropoda;Insecta;Lepidoptera;Tortricidae;Cydia;Cydia latiferreana
416	142ff524aacf5fe74698f0f974f6a610	Arthropoda;Insecta;Lepidoptera;Sphingidae;Deidamia
417	14324e86ed097550c25a0167bab11d78	Arthropoda;Insecta;Lepidoptera;Geometridae;Eufidonia
418	143d7307511226a862dd064e2a8daf41	Arthropoda;Insecta;Coleoptera;Cerambycidae;Monochamus;Monochamus carolinensis
419	14407ae6259d2b7169fc8653888ee7a3	Arthropoda;Insecta;Diptera;Chaoboridae;Chaoborus;Chaoborus punctipennis
420	1444be5a5fdd75be12a8592116ee6cc6	Arthropoda;Insecta;Diptera;Chironomidae;Orthocladius
421	144f86a5c4ae5c9de9d352d864778194	Arthropoda;Insecta;Trichoptera;Hydropsychidae;Hydropsyche;Hydropsyche betteni
422	145ba2ea680b07912b59d1a3b5174c52	Arthropoda;Insecta;Diptera;Culicidae;Aedes;Aedes provocans
423	14612f1cfeffd5bfae1bbcf515fac61b	Arthropoda;Insecta;Lepidoptera;Noctuidae;Anathix;Anathix puta
424	146dfcd3baff6a1d025a1a376bf717c7	Arthropoda;Insecta;Coleoptera;Coccinellidae;Chilocorus;Chilocorus stigma
425	14886cc3522875fdb29ab55c86962f09	Arthropoda;Insecta;Diptera;Culicidae;Aedes;Aedes albopictus
426	1497e20ba619bed9588dfb688ddcae98	Arthropoda;Insecta;Coleoptera;Scarabaeidae;Phyllophaga
427	149ec1a9535bb3e4644035f1d9cd1431	Arthropoda;Insecta;Trichoptera;Hydropsychidae;Hydropsyche;Hydropsyche phalerata
428	14a529450940a59e218b1962597fb240	Arthropoda;Insecta;Trichoptera;Phryganeidae;Ptilostomis;Ptilostomis ocellifera
429	14cfe2878dc513cb4f16096958db6e27	Arthropoda;Insecta;Megaloptera;Sialidae;Sialis;Sialis velata
430	14d14bef0f922ee8c0b4da10e8ea7183	Arthropoda;Insecta;Diptera;Chironomidae;Tanytarsus;Tanytarsus mendax
431	14d4130aff125d7c2d3ddac0d7f54bb2	Arthropoda;Insecta;Lepidoptera
432	14d67b221c379705a38becf92bf6130c	Arthropoda;Insecta;Diptera;Chaoboridae;Chaoborus;Chaoborus punctipennis
433	14f8549f93992b64a4b4eacc1e858bdd	Arthropoda;Insecta;Coleoptera;Pyrochroidae;Dendroides;Dendroides concolor
434	14fb1cf2d3fa1a02e275993264b98289	Arthropoda;Arachnida;Araneae;Linyphiidae;Grammonota
435	150e9c7c6884deb23b13cf6b738e649e	Arthropoda;Insecta;Hemiptera;Miridae;Phytocoris;Phytocoris conspurcatus
436	15146fa899617f1eb162089c28c6d0b6	Arthropoda;Insecta;Trichoptera;Phryganeidae;Agrypnia;Agrypnia vestita
437	1520ef759e7f1815b1bf0cf1fc5df139	Arthropoda;Insecta;Diptera;Culicidae;Aedes;Aedes canadensis
438	1535f45412b5318ecb725de0bda8d6a6	Arthropoda;Insecta;Coleoptera;Scarabaeidae;Phyllophaga;Phyllophaga anxia
439	153a1bbda2202ed70bb7bd47ff4b4b51	Arthropoda;Insecta;Coleoptera;Silphidae;Necrodes;Necrodes surinamensis
440	153b8de33231a3512d363e6288783ded	Arthropoda;Insecta;Hemiptera;Aphididae;Acyrthosiphon;Acyrthosiphon pisum
441	153c89ba5de09f2ca21bb3840ec2d7c7	Arthropoda;Insecta;Trichoptera;Phryganeidae;Agrypnia;Agrypnia vestita
442	153fc24d8992a2e0a2a62de47727efc9	Arthropoda;Insecta;Diptera;Culicidae;Aedes;Aedes sp.
443	1544aa3432670d54d98013039ce63829	Arthropoda;Insecta;Ephemeroptera;Heptageniidae;Maccaffertium;Maccaffertium terminatum
444	15503a5641297b14ecafbbe28e75488b	Arthropoda;Insecta;Diptera;Chaoboridae;Chaoborus;Chaoborus punctipennis
445	156f694cdb4cfdbd2a6a43fcd0a46efe	Arthropoda;Insecta;Coleoptera;Elateridae;Melanotus
446	1588fe9c00d20cb978600692eeebdd8a	Arthropoda;Insecta;Lepidoptera;Geometridae;Eupithecia;Eupithecia annulata
447	1599b1cb541938729b721f96e6118499	Arthropoda;Insecta;Lepidoptera;Tortricidae;Olethreutes;Olethreutes fasciatana
448	159a12a178f42466efd5a778760df7dd	Arthropoda;Insecta;Diptera;Chaoboridae;Chaoborus
449	159f95b9e5d3489a5bfed93177a444b6	Arthropoda;Insecta;Trichoptera;Leptoceridae;Ceraclea;Ceraclea transversa
450	15abc8a40ab89895750056a2f383020e	Arthropoda;Insecta;Coleoptera;Scarabaeidae;Phyllophaga;Phyllophaga drakii
451	15b00351c6b213254a97584da9d09c1a	Arthropoda;Insecta;Lepidoptera;Tortricidae;Argyrotaenia;Argyrotaenia quercifoliana
452	15bafc7eefa55eddfb4b254011014df1	Arthropoda;Insecta;Diptera;Chironomidae;Polypedilum
453	15bc0d81429d9681f7ef29bea769b250	Arthropoda;Insecta;Psocodea;Psocidae;Metylophorus;Metylophorus novaescotiae
454	15eea725a9e462b42b50a051dbfbfdf9	Arthropoda;Insecta;Coleoptera;Elateridae;Melanotus
455	15f5f9bbf51ec39f5d52f49fcf2099a8	Arthropoda;Insecta;Diptera;Chironomidae;Chironomus
456	15fe5c9952672b127bdca23879b712ee	Arthropoda;Insecta;Coleoptera;Elateridae;Melanotus;Melanotus hyslopi
457	15fea1e6c3350df155221a660394d1fe	Arthropoda;Insecta;Hemiptera;Miridae;Phytocoris
458	1605a43eaba004abf6edbaeefd0d5f47	Arthropoda;Insecta;Trichoptera;Limnephilidae;Platycentropus;Platycentropus radiatus
459	16184f75206bde67514d821abd321e08	Arthropoda;Insecta;Diptera;Agromyzidae;Phytobia
460	1627274020dceb322fbcba6d679c400e	Arthropoda;Arachnida;Araneae;Linyphiidae;Pityohyphantes;Pityohyphantes costatus
461	162dedee3204b822b5becb7b6b646e11	Arthropoda;Insecta;Hemiptera;Cimicidae;Cimex;Cimex adjunctus
462	1640015a658efb9b538ac53402271494	Arthropoda;Insecta;Hymenoptera;Ichneumonidae;Euceros;Euceros canadensis
463	164c944a141e77e493bb4e36227c15a1	Arthropoda;Insecta;Diptera;Chironomidae;Dicrotendipes;Dicrotendipes modestus
464	1653278f63d7b5422d701acf6ee2724a	Arthropoda;Insecta;Trichoptera;Phryganeidae;Agrypnia;Agrypnia vestita
465	166250a0b46906710c0e3b652dfdca41	Arthropoda;Insecta;Lepidoptera;Tortricidae;Acleris;Acleris ferrugana
466	1671d048b9695f463472c5cc5248cee5	Arthropoda;Insecta;Coleoptera;Carabidae;Calosoma
467	167b4d1cd64ce89afaf2d2ba4c9f4e81	Arthropoda;Arachnida;Trombidiformes;Pionidae;Piona
468	168ba4f4f7d82aed79c52b5ef6de71b9	Arthropoda;Insecta;Trichoptera;Hydropsychidae;Cheumatopsyche
469	16a1004ab6ba40ce09b857d62ad036d7	Arthropoda;Insecta;Ephemeroptera;Heptageniidae;Stenonema;Stenonema femoratum
470	16a91bc39442f7d417dfe783ad7daeee	Arthropoda;Insecta;Diptera;Tipulidae;Nephrotoma;Nephrotoma alterna
471	16af05a9cac648b5272109c3c99c0596	Arthropoda;Insecta;Lepidoptera
472	16b1c712effc4ab6d9fe2380df2b0854	Arthropoda;Insecta;Coleoptera;Elateridae;Melanotus;Melanotus hyslopi
473	16e34b94c79c0506602bda580fa7988b	Arthropoda;Insecta;Lepidoptera
474	16e4f01d230cba4dd209a841e5fe99ca	Arthropoda;Insecta;Psocodea;Psocidae;Blaste
475	16f9014d36ebc2d7a643e64dff31f94f	Arthropoda;Insecta;Lepidoptera
476	16fb6ea9a5eb980b3c9b3812bd6934cd	Arthropoda;Insecta;Trichoptera;Phryganeidae;Agrypnia;Agrypnia vestita
477	1704518ff06fded1e986196fd2151edf	Arthropoda;Insecta;Ephemeroptera;Baetiscidae;Baetisca;Baetisca laurentina
478	171f69cb54dc4814fd0f4f5d743350c6	Arthropoda;Insecta;Diptera;Mycetophilidae;Greenomyia
479	1724d4d9b6e123d4af03cddc51f092f8	Arthropoda;Arachnida;Araneae;Linyphiidae;Pityohyphantes
480	174e46298f29f5c7008e0ae6fead2597	Arthropoda;Insecta;Diptera;Culicidae;Coquillettidia;Coquillettidia perturbans
481	175af96b3ddb73af0abf38a46155ee64	Arthropoda;Insecta;Diptera;Culicidae;Aedes;Aedes sp.
482	175b97b7a67b870552fac021389fb6bf	Arthropoda;Insecta;Coleoptera;Carabidae;Cymindis;Cymindis limbata
483	17626e289e1bcfd8b77c142797b3b200	Arthropoda;Insecta;Psocodea;Psocidae;Metylophorus;Metylophorus novaescotiae
484	1768acd88f82fc210f69f2e74f8a97f2	Arthropoda;Insecta;Diptera;Chironomidae;Tanytarsus
485	176d7f287e47dce69bedaea2d8f02c3e	Arthropoda;Insecta;Diptera;Culicidae;Aedes;Aedes sp.
486	177018183c89311bdbbd6debce456332	Arthropoda;Insecta;Lepidoptera;Coleophoridae;Coleophora
487	17724f1dc33389dad4bea8882943c053	Arthropoda;Insecta;Lepidoptera;Gelechiidae;Pseudotelphusa;Pseudotelphusa quercinigracella
488	17943b76d6ff4e9baabfbdef99320fa7	Arthropoda;Insecta;Ephemeroptera;Heptageniidae;Stenacron
489	179b704c69347a90b3272467167d0170	Arthropoda;Insecta;Hemiptera;Cicadellidae;Gyponana;Gyponana octolineata
490	17a309fb462b729758b397ce4eb1786c	Arthropoda;Insecta;Coleoptera;Elateridae;Melanotus;Melanotus hyslopi
491	17a7f13aeb8bec56cb45f620d1c72b39	Arthropoda;Insecta;Diptera;Tachinidae;Eutrixa;Eutrixa exilis
492	17b6f328ae8ffc863ac56deb629bd168	Arthropoda;Insecta;Lepidoptera;Tortricidae;Phtheochroa
493	17bf1e621be71b5f293abec216b91a66	Arthropoda;Insecta;Trichoptera;Phryganeidae;Agrypnia;Agrypnia vestita
494	17cf1c9ee4296eae00b07a45b622d222	Arthropoda;Insecta;Diptera;Chironomidae;Polypedilum
495	17d29ea9b6129124a9f570f7d6fd5992	Arthropoda;Insecta;Diptera;Culicidae;Culex
496	17d901e4c9048ec454db2a0e0dddc9b8	Arthropoda;Insecta;Trichoptera;Hydropsychidae;Hydropsyche;Hydropsyche betteni
497	17e564e99fd863c0fced9e7d779f81dd	Arthropoda;Insecta;Coleoptera;Pyrochroidae;Dendroides;Dendroides canadensis
498	1806938908f0d14f19b9ea9855d726d8	Arthropoda;Insecta;Lepidoptera;Crambidae;Udea
499	181ff6bee09023c463a06c66849c4967	Arthropoda;Insecta;Diptera;Limoniidae;Epiphragma;Epiphragma fasciapenne
500	18223c0124302425523c0786fa37cb6f	Arthropoda;Insecta;Trichoptera;Hydropsychidae;Cheumatopsyche
501	1832212855483d017cacd42671ca523f	Arthropoda;Insecta;Lepidoptera;Gelechiidae;Aristotelia;Aristotelia rubidella
502	183cc807f31d7bd4fda10446cbbae15a	Arthropoda;Insecta;Lepidoptera;Cosmopterigidae;Perimede;Perimede circitor
503	184bd433d8db95436c544eeb290f992d	Arthropoda;Insecta;Blattodea;Ectobiidae;Parcoblatta
504	18540c603d16db396bf684b9c78f93e4	Arthropoda;Insecta;Psocodea;Psocidae;Metylophorus;Metylophorus novaescotiae
505	1866651a9081f39d9c760a76e01ea9cb	Arthropoda;Insecta;Diptera;Chironomidae;Tanytarsus;Tanytarsus guerlus
506	18792a40c8c376ab92d6c847fd0249c2	Arthropoda;Insecta;Lepidoptera
507	1890c551fff9773c44a8b2c9257d0c5c	Arthropoda;Insecta;Lepidoptera;Tortricidae;Acleris;Acleris nivisellana
508	18929443b916b0bb915fa2bd59469a84	Arthropoda;Insecta;Diptera;Chironomidae;Conchapelopia
509	1893fe48d8f2dbc6d899dd5c6ea6059b	Arthropoda;Insecta;Megaloptera;Corydalidae;Chauliodes;Chauliodes pectinicornis
510	18ae798682b541ea5ec42941d301341f	Arthropoda;Insecta;Lepidoptera;Depressariidae;Psilocorsis
511	18c85388611c188cf3032ba9834fe3bc	Arthropoda;Insecta;Trichoptera;Phryganeidae;Agrypnia;Agrypnia vestita
512	18ca9495c89bc6016b48eb6973c19c6b	Arthropoda;Insecta;Diptera;Culicidae;Aedes;Aedes sp.
513	18d2706b59edd358a4742525dc41e931	Arthropoda;Arachnida;Araneae;Clubionidae;Clubiona;Clubiona pygmaea
514	18d70224464a5280e2878d1e8732f16b	Arthropoda;Insecta;Coleoptera;Scarabaeidae;Serica;Serica georgiana
515	18db9e0eb8284ce045c24ed004536d08	Arthropoda;Insecta;Lepidoptera;Erebidae;Hypena;Hypena scabra
516	18df88bb942b278a047574c6b6f3fa83	Arthropoda;Insecta;Trichoptera;Leptoceridae;Triaenodes;Triaenodes injustus
517	18ee28598df9f849fe7dc24e5bdbbaed	Arthropoda;Insecta;Lepidoptera;Geometridae;Protoboarmia;Protoboarmia porcelaria
518	18f1185ad28647bef8ccdab05901407d	Arthropoda;Insecta;Lepidoptera;Nymphalidae;Adelpha;Adelpha serpa
519	18f25c13f38f7be0a28598b6b7d0d1c3	Arthropoda;Insecta;Lepidoptera;Coleophoridae;Coleophora
520	1910c2fc90f6e6992f5e47fc5e169233	Arthropoda;Insecta;Diptera;Tachinidae;Austrophorocera
521	19146a19a5cb596a6eb5d0edff9a2fa5	Arthropoda;Insecta;Ephemeroptera;Baetidae;Procloeon
522	191510b5c0c06b7b0c1c537cd27c5e2d	Arthropoda;Insecta;Diptera
523	192269f18797e57d746e2a2cf9de074c	Arthropoda;Insecta;Lepidoptera;Gelechiidae;Arogalea;Arogalea cristifasciella
524	19394df4dd0ad33a92ea4b54fcd2f3c5	Arthropoda;Insecta;Hymenoptera;Ichneumonidae;Cidaphus;Cidaphus paniscoides
525	19406dee2590366f27d1a82d4d2838f0	Arthropoda;Insecta;Psocodea;Amphipsocidae;Polypsocus;Polypsocus corruptus
526	19410d4a7f1d3875b2357936c672e63d	Arthropoda;Insecta;Lepidoptera
527	194eaa16820674ed2d2590e42e8efc45	Arthropoda;Insecta;Coleoptera;Tenebrionidae;Isomira
528	194fe991b0378857cf5911760f8c300f	Arthropoda;Insecta;Lepidoptera;Coleophoridae;Coleophora
529	196255ba1e5d7c2617805dbfe032e5d5	Arthropoda;Insecta;Lepidoptera;Blastobasidae;Holcocera;Holcocera chalcofrontella
530	19794a972ae545d436557d94dd6372d9	Arthropoda;Insecta;Diptera;Tachinidae;Cryptomeigenia
531	197ae56db699f4ae4bc7b3ed125ccd34	Arthropoda;Insecta;Lepidoptera;Gelechiidae;Gelechia;Gelechia lynceella
532	199122e1aa72c11e3c43834c5d69a73a	Arthropoda;Insecta;Diptera;Limoniidae;Metalimnobia;Metalimnobia triocellata
533	199489d852958d823f92692bc5920860	Arthropoda;Arachnida;Araneae;Dictynidae;Emblyna;Emblyna sublata
534	19a506d2ca6159d385c8bb9a932a094f	Arthropoda;Insecta;Diptera;Keroplatidae;Macrocera;Macrocera stigma
535	19b15068add9c22b572c309576d98259	Arthropoda;Insecta;Lepidoptera;Erebidae;Idia
536	19bb09ef16a67bbd5b75642079cdbbf8	Arthropoda;Insecta;Lepidoptera;Crambidae;Pediasia;Pediasia trisecta
537	19c6223611a84a74e86cd214cf5c6bde	Arthropoda;Insecta;Diptera;Limoniidae;Metalimnobia;Metalimnobia triocellata
538	19cd11fb225ea5a3d993ed6e9cfa06f5	Arthropoda;Insecta;Coleoptera;Scarabaeidae;Phyllophaga
539	19dd683327560354fa4c1b255e4a8abf	Arthropoda;Insecta;Coleoptera;Carabidae;Notiobia;Notiobia terminata
540	19e106fbfc0c27cad4c4ef8d270428c5	Arthropoda;Insecta;Diptera;Chironomidae;Tanytarsus
541	19f185d218e2554caeb72678787ab0fb	Arthropoda;Insecta;Neuroptera;Hemerobiidae;Sympherobius;Sympherobius amiculus
542	19f92d83e44003878e2f627f924106c4	Arthropoda;Insecta;Lepidoptera;Pterophoridae;Oidaematophorus
543	19f9690f47790f095e2b126ff3decd84	Arthropoda;Insecta;Trichoptera;Leptoceridae;Oecetis;Oecetis inconspicua
544	1a1be52b865a1ab48e8bb7c41ca4ec9d	Arthropoda;Insecta;Megaloptera;Corydalidae;Chauliodes;Chauliodes rastricornis
545	1a240d4eaec510de143d4ffd30b73980	Arthropoda;Insecta;Psocodea;Amphipsocidae;Polypsocus;Polypsocus corruptus
546	1a2b869086169af38c475f617e904051	Arthropoda;Insecta;Diptera;Chironomidae;Parachironomus
547	1a41ae2b22c23dd10c2786cecead7cf2	Arthropoda;Insecta;Lepidoptera
548	1a4ef4ca2a6685678e2f545c76bcbc55	Arthropoda;Insecta;Lepidoptera;Geometridae;Xanthorhoe;Xanthorhoe lacustrata
549	1a53922c948dc9301cbfc5ea1e7f3d11	Arthropoda;Insecta;Lepidoptera;Noctuidae;Anathix;Anathix ralla
550	1a589e45391a7e9fc0b162cd98865888	Arthropoda;Insecta;Neuroptera;Mantispidae;Dicromantispa;Dicromantispa sayi
551	1a5f1178034f97f399b15d2d7c1f4181	Arthropoda;Insecta;Diptera;Chironomidae;Heterotrissocladius
552	1a66ea781d8c907ab7a779da27f8dc53	Arthropoda;Insecta;Trichoptera;Hydropsychidae;Cheumatopsyche
553	1a7d40ea3143d26500e68d0fc7bf3cee	Arthropoda;Insecta;Lepidoptera;Erebidae;Hyphantria;Hyphantria cunea
554	1a854d9d522d6591ee4635ba001fcfe1	Arthropoda;Insecta;Diptera;Chironomidae;Tanytarsus
555	1a8fb2c163796def0e440bd835aeb46f	Arthropoda;Insecta;Lepidoptera;Erebidae;Lymantria;Lymantria dispar
556	1a924a3fd00420cd1746d6941000e735	Arthropoda;Insecta;Diptera;Limoniidae;Pseudolimnophila;Pseudolimnophila inornata
557	1a94ed7f326dccc4f5cfe22e1a2cb5bd	Arthropoda;Insecta;Trichoptera;Goeridae;Goera;Goera calcarata
558	1ac8acef1c522750d692bc7235041ed8	Arthropoda;Insecta;Psocodea;Psocidae;Metylophorus;Metylophorus novaescotiae
559	1adc2a42715efb9f18436e5d0165fe53	Arthropoda;Insecta;Diptera;Tipulidae;Nephrotoma;Nephrotoma ferruginea
560	1ae15ccb18f1ef971c7c7d124d0d8460	Arthropoda;Insecta;Coleoptera;Elateridae;Athous;Athous brightwelli
561	1ae194497359556f3606f65e5b792c3a	Arthropoda;Insecta;Lepidoptera;Erebidae;Lymantria;Lymantria dispar
562	1aeebe9dbae6a7123e3dbed7c219f33e	Arthropoda;Insecta;Diptera;Bombyliidae;Lepidophora
563	1aef05da09df6cf8e31af96c2c1bc5e8	Arthropoda;Insecta;Diptera;Tabanidae;Tabanus
564	1af1b689ed9ca527fdad132bee57eecd	Arthropoda;Insecta;Lepidoptera;Erebidae;Hypena;Hypena scabra
565	1af1fd1569aa5480cef3169a82d70574	Arthropoda;Insecta;Diptera;Limoniidae;Metalimnobia;Metalimnobia triocellata
566	1afc07fd6a80a7c4161f83b2df217f3d	Arthropoda;Insecta;Hymenoptera;Tenthredinidae;Pristiphora;Pristiphora chlorea
567	1b1fa278d441295f636e20cb36d19fe3	Arthropoda;Insecta;Diptera;Chironomidae;Procladius
568	1b2be4c24753dae62bcf1c10f28f087f	Arthropoda;Insecta;Diptera;Chironomidae;Chironomus
569	1b2bfb4c7c49baad77622ef3a9d255b7	Arthropoda;Insecta;Diptera;Limoniidae;Geranomyia
570	1b2c6701b01b2b711bd28d1317769421	Arthropoda;Insecta;Lepidoptera
571	1b375235e55dffe42aac252963694287	Arthropoda;Insecta;Lepidoptera;Tortricidae;Epinotia
572	1b3ce9cecb0ef0265c15b385df40a58e	Arthropoda;Insecta;Diptera;Drosophilidae;Drosophila;Drosophila suzukii
573	1b49bd432c136519ba54c0ce8305379b	Arthropoda;Insecta;Lepidoptera;Blastobasidae;Blastobasis;Blastobasis glandulella
574	1b5556b21a773a4873b65a2d37560590	Arthropoda;Insecta;Hemiptera;Cicadellidae;Gyponana
575	1b602bca1ae987028eb0ca7154e3700c	Arthropoda;Insecta;Diptera;Chaoboridae;Chaoborus;Chaoborus punctipennis
576	1b79e662fb52d325b8bd2f0785601c4c	Arthropoda;Arachnida;Araneae;Theridiidae;Theridion;Theridion differens
577	1b7b9303244ad5668f0be1986295ea7f	Arthropoda;Insecta;Hemiptera;Miridae;Lygus
578	1b9226184f0a4b942b3bcfcae098b21c	Arthropoda;Insecta;Diptera;Culicidae;Culiseta
579	1bbdcb52bc4d8f323a95267eab0a71b3	Arthropoda;Insecta;Diptera;Chironomidae;Polypedilum
580	1bc4636504cd5c17aba61eed5eb99ee1	Arthropoda;Insecta;Hemiptera;Derbidae;Apache;Apache degeerii
581	1bc52a4b822cd855a1d1e6c028ad3bf2	Arthropoda;Insecta;Diptera;Culicidae;Aedes;Aedes sp.
582	1bd77590e1637fb65aabf1a81d2ef601	Arthropoda;Insecta;Diptera;Limoniidae;Geranomyia
583	1bde03b7451355ed23856b665d0af33f	Arthropoda;Insecta;Coleoptera;Geotrupidae;Odonteus;Odonteus liebecki
584	1bf054039d192b1faf35bf09c61d7d00	Arthropoda;Insecta;Diptera;Limoniidae;Gonomyia
585	1c035224af590598eff034e6b6e0118f	Arthropoda;Insecta;Diptera;Limoniidae;Pseudolimnophila;Pseudolimnophila inornata
586	1c2f6e8a8204fb1c86c97c6a5d11892d	Arthropoda;Insecta;Diptera;Tipulidae;Tipula
587	1c31188f3e4f8410f4ae570e1ca7a7d2	Arthropoda;Insecta;Lepidoptera;Depressariidae;Psilocorsis
588	1c436e200028cc4df44731e5b1ae3a8d	Arthropoda;Insecta;Ephemeroptera;Heptageniidae;Maccaffertium;Maccaffertium vicarium
589	1c5f7e8dc107e671df2e7220a645c5ba	Arthropoda;Insecta;Hymenoptera;Ichneumonidae;Netelia
590	1c81404b4aa7dac96ece0f840fc60048	Arthropoda;Insecta;Lepidoptera
591	1c95c8cd9eb037c176515655783abab2	Arthropoda;Insecta;Diptera
592	1c9afd9c0e24eb3cf93a2bb3c047c755	Arthropoda;Insecta;Lepidoptera;Depressariidae;Psilocorsis
593	1c9cc0ba093f16c986ffe5b2fcfa4951	Arthropoda;Insecta;Lepidoptera
594	1caf5158cb6dc992abb3f52cf1805dcf	Arthropoda;Insecta;Diptera;Limoniidae;Epiphragma;Epiphragma fasciapenne
595	1cc41362df2317af57cb7776bc4ada68	Arthropoda;Insecta;Diptera;Empididae;Rhamphomyia
596	1cc4197f0229c7788beae06743edbda9	Arthropoda;Insecta;Lepidoptera;Drepanidae;Pseudothyatira;Pseudothyatira cymatophoroides
597	1ccd5593cce9cc37cc3415ef7719c438	Arthropoda;Insecta;Trichoptera;Dipseudopsidae;Phylocentropus;Phylocentropus placidus
598	1cd1ff405bf366c31e72fd99dfd39ede	Arthropoda;Insecta;Coleoptera;Coccinellidae;Harmonia;Harmonia axyridis
599	1cf4359300785342c89956ad98145db4	Arthropoda;Insecta;Ephemeroptera;Caenidae;Caenis
600	1cf736011ed0740a64df42051effdbe8	Arthropoda;Insecta;Coleoptera;Elateridae;Melanotus;Melanotus hyslopi
601	1d0e06e8fbee0239a061169dbca389e4	Arthropoda;Insecta;Lepidoptera
602	1d1ed2af9f0040b28989b37ca34a8671	Arthropoda;Insecta;Lepidoptera;Argyresthiidae;Argyresthia
603	1d29d34d9d9a8c98978f778c3c6492b9	Arthropoda;Insecta;Ephemeroptera;Ephemeridae;Hexagenia;Hexagenia limbata
604	1d2f6cfc4cdc1c9394c24b700fab7870	Arthropoda;Insecta;Coleoptera;Carabidae;Agonum
605	1d34fb7932e95bf5f252102dac7615df	Arthropoda;Insecta;Hemiptera;Pentatomidae;Banasa
606	1d36d054fadfbb1fadd36b18f20d06c9	Arthropoda;Insecta;Psocodea;Psocidae;Metylophorus;Metylophorus novaescotiae
607	1d4369128396b0ee044e61519563b28b	Arthropoda;Insecta;Diptera;Culicidae;Culiseta
608	1d5807ada7abea397487b1309a93460d	Arthropoda;Insecta;Lepidoptera;Tortricidae;Gretchena
609	1d5f30305a93aca9473c1fd6f57c51c3	Arthropoda;Insecta;Lepidoptera;Oecophoridae;Sphyrelata;Sphyrelata amotella
610	1d7c3a222f2f73fe11445f2a1fa76c71	Arthropoda;Insecta;Lepidoptera;Tineidae;Acrolophus;Acrolophus BioLep447
611	1dd5c36de1096bbf19ccd21a7b8f8492	Arthropoda;Insecta;Trichoptera;Hydropsychidae;Cheumatopsyche
612	1dd9a1dfc3f69834b0b14ececfa07cd9	Arthropoda;Insecta;Coleoptera;Byrrhidae;Simplocaria;Simplocaria semistriata
613	1ddfacf6658003428bf85caa37372be0	Arthropoda;Insecta;Megaloptera;Corydalidae;Chauliodes;Chauliodes pectinicornis
614	1e0b61dba945393935458265db4d2e32	Arthropoda;Insecta;Diptera;Limoniidae;Cheilotrichia;Cheilotrichia stigmatica
615	1e13c5d1729018506e05332d42229e40	Arthropoda;Insecta;Ephemeroptera;Caenidae;Caenis
616	1e17b6115125ccc8ce0b3cde7c56a8a8	Arthropoda;Insecta;Coleoptera;Elateridae;Melanotus
617	1e207112cf68147c4277a6b234ea47c0	Arthropoda;Insecta;Coleoptera;Scarabaeidae;Phyllophaga;Phyllophaga drakii
618	1e3c54c3f80d967baf90691f20e91eb8	Arthropoda;Insecta;Hemiptera;Membracidae;Smilia;Smilia camelus
619	1e4ad35880f4213448f87d3d6d69d602	Arthropoda;Insecta;Diptera;Chironomidae;Chironomus
620	1e4b1c1a01e6920147f97d291d5f9bcd	Arthropoda;Insecta;Lepidoptera
621	1e61fe09bedf74b723773b653aa7a64d	Arthropoda;Insecta;Ephemeroptera;Heptageniidae;Maccaffertium;Maccaffertium smithae
622	1e664766564272f2520a8b55e641be46	Arthropoda;Insecta;Coleoptera;Elateridae;Hemicrepidius;Hemicrepidius memnonius
623	1e8a37d938bff1cb2bfb08d877f832fa	Arthropoda;Insecta;Diptera;Culicidae;Coquillettidia;Coquillettidia perturbans
624	1e8deb0b8ad651d00e3536fecd110a5b	Arthropoda;Insecta;Coleoptera;Elateridae;Hemicrepidius;Hemicrepidius memnonius
625	1e92ed8c94dfda56a8007e8d1e809b96	Arthropoda;Insecta;Diptera;Psychodidae;Psychoda;Psychoda phalaenoides
626	1e9b970af75d0558a5fd72505feaa57b	Arthropoda;Insecta;Lepidoptera;Noctuidae;Xestia;Xestia c-nigrum
627	1ec617466cf6b3e5934156aa91e2e444	Arthropoda;Arachnida;Araneae;Theridiidae;Euryopis;Euryopis funebris
628	1eca0dd081913d655c5a5f6fc4212e7c	Arthropoda;Insecta;Lepidoptera;Depressariidae;Psilocorsis
629	1ecb4c6a93ac689177cc5e605b91e0c0	Arthropoda;Arachnida;Araneae;Araneidae;Araneus;Araneus guttulatus
630	1eda1a4274f92c1bb99c966a3cd2214f	Arthropoda;Insecta;Diptera;Limoniidae;Erioptera
631	1ee233a6592461256695121e0580d40a	Arthropoda;Insecta;Ephemeroptera;Heptageniidae;Leucrocuta;Leucrocuta aphrodite
632	1ee41fbe91a805270fe1fc1ffaf3d340	Arthropoda;Insecta;Coleoptera;Scarabaeidae;Amphimallon;Amphimallon majale
633	1ee89c79bf6a079044e300225d26de80	Arthropoda;Insecta;Diptera;Sciaridae;Pseudolycoriella
634	1eeb14ad5f9aca2c2a643f2312b0d75c	Arthropoda;Insecta;Lepidoptera;Lasiocampidae;Malacosoma;Malacosoma disstria
635	1ef29e9213c1297da58131a210dd97a0	Arthropoda;Insecta;Hemiptera;Cicadellidae;Gyponana
636	1ef609c60acc9720204e5083df62d9c3	Arthropoda;Insecta;Diptera;Chironomidae;Procladius
637	1f0498c63c4a54c89f925d1ba769378e	Arthropoda;Insecta;Lepidoptera;Tortricidae;Acleris;Acleris nigrolinea
638	1f13cfac827ce1d7651a5a492a3e7943	Arthropoda;Insecta;Hymenoptera;Ichneumonidae;Ophion
639	1f1b81f288dcd3bfd918310bdf4cea2f	Arthropoda;Insecta;Hemiptera;Cicadellidae;Gyponana
640	1f25cfa50c3090c34abdf62132d4cd23	Arthropoda;Insecta;Coleoptera;Stenotrachelidae;Cephaloon;Cephaloon lepturoides
641	1f3c2f229f121ce77fbb3df8d40e36b2	Arthropoda;Insecta;Trichoptera;Hydropsychidae;Hydropsyche;Hydropsyche slossonae
642	1f3c87597130cde83b5e1d4517cc72ca	Arthropoda;Insecta;Diptera;Chironomidae;Procladius
643	1f6ea69c4a3b1b7a2e05a05cc2dec807	Arthropoda;Insecta;Hymenoptera;Ichneumonidae
644	1f727eed8ea65898f4479e9373ebc98a	Arthropoda;Insecta;Diptera;Sciaridae;Cratyna
645	1f75de22ff5bdc938d9105286d7dc395	Arthropoda;Insecta;Megaloptera;Corydalidae;Chauliodes;Chauliodes pectinicornis
646	1f7c91f9420dd67672f36d3dfc3a98f9	Arthropoda;Insecta;Hemiptera;Miridae;Phytocoris;Phytocoris eximius
647	1f821fa915a60aa600915cc7a39706e8	Arthropoda;Insecta;Hymenoptera;Xyelidae;Xyela
648	1f8dad23f6892e5c7b78bb0e60748ed1	Arthropoda;Insecta;Diptera;Culicidae;Aedes;Aedes vexans
649	1f95208ef7ee8c01d162eb17753626b7	Arthropoda;Insecta;Lepidoptera;Geometridae;Nematocampa
650	1f9af54a3f04d78abb78c08c68756ce3	Arthropoda;Insecta;Lepidoptera;Tortricidae;Gymnandrosoma;Gymnandrosoma punctidiscanum
651	1fa4297112963eb21825f0584a9e7ff8	Arthropoda;Insecta;Diptera;Chironomidae
652	1fddd2bc5a11f753699f9592879e58ea	Arthropoda;Insecta;Ephemeroptera;Heptageniidae;Maccaffertium;Maccaffertium terminatum
653	1febd1fc9190745eb0045383b8254a0a	Arthropoda;Insecta;Megaloptera;Corydalidae;Chauliodes;Chauliodes pectinicornis
654	1fed03da203ab933cff2e82f841ff332	Arthropoda;Insecta;Diptera;Psychodidae;Psychoda
655	20052a942dcd40022f3f8b36f11bbb84	Arthropoda;Insecta;Trichoptera;Hydropsychidae;Cheumatopsyche
656	200667db5ec1a51e36488e6f0b952a9c	Arthropoda;Insecta;Coleoptera;Scraptiidae;Canifa
657	200b1083719d9daf3164db34f2b354e1	Arthropoda;Insecta;Trichoptera;Thremmatidae;Neophylax
658	20162836506955b33fe2f0eb2db87f24	Arthropoda;Insecta;Diptera;Fanniidae;Fannia
659	202c22ef28f44bb77e8873aeb3c71e83	Arthropoda;Insecta;Coleoptera;Scirtidae;Contacyphon;Contacyphon obscurus
660	204b30a461c52f284afb5aad7009a98f	Arthropoda;Insecta;Coleoptera;Tenebrionidae;Isomira
661	2050295dd1918980f7eb677368198625	Arthropoda;Insecta;Ephemeroptera;Heptageniidae;Stenacron
662	20503d7a12c4b6f69a31697a5ff012b4	Arthropoda;Insecta;Megaloptera;Corydalidae;Chauliodes;Chauliodes pectinicornis
663	2050ae9b2ed286b843d87b2dd7e5d6b5	Arthropoda;Insecta;Coleoptera;Pyrochroidae;Dendroides;Dendroides canadensis
664	20611fd2fb50878b21f4a2d22446bd02	Arthropoda;Insecta;Lepidoptera;Crambidae;Crambus
665	2066a2ef9e7c8048b1af441a0d9614b1	Arthropoda;Insecta;Diptera;Culicidae;Uranotaenia;Uranotaenia sapphirina
666	207470a7b9e12e89cdd02f8fd5a432d6	Arthropoda;Insecta;Diptera;Tachinidae;Chrysoexorista
667	2076dfed191083f5c3ad2d6325c3f2d9	Arthropoda;Insecta;Diptera;Culicidae;Aedes;Aedes sp.
668	207832d4bc1e65459ab97d84dd54d36b	Arthropoda;Insecta;Coleoptera;Carabidae;Cymindis;Cymindis platicollis
669	207c6ac82c88cdaed92c42e798491479	Arthropoda;Insecta;Coleoptera;Carabidae;Amara
670	20aeb814e76698d74907fd261d826bc5	Arthropoda;Insecta;Diptera;Limoniidae;Erioptera
671	20b387bc44931d288de706b623c83183	Arthropoda;Insecta;Ephemeroptera;Caenidae;Caenis
672	20b7bb6e853da015b1411d6f76ea5786	Arthropoda;Insecta;Diptera;Calliphoridae;Pollenia;Pollenia pediculata
673	20be3397d791ca0239fde29120364020	Arthropoda;Insecta;Diptera;Chironomidae;Xenochironomus
674	20c085c527f373774b3037b1003f58c3	Arthropoda;Insecta;Trichoptera;Leptoceridae;Oecetis;Oecetis inconspicua
675	20c776b03b91809f9d33dabf6f50ba9e	Arthropoda;Insecta;Diptera;Tipulidae;Tipula
676	20c7ca218f54eeb4c67a62d972d69f25	Arthropoda;Insecta;Lepidoptera
677	20d2d1cc2e1d5037962db4990843bbfe	Arthropoda;Insecta;Lepidoptera
678	20d68475678d207db284e07ba6c93c0e	Arthropoda;Insecta;Ephemeroptera;Heptageniidae;Stenacron;Stenacron interpunctatum
679	20e679be1e94caa60caf5e14d3fb139b	Arthropoda;Insecta;Diptera;Limoniidae;Erioptera
680	20f38ce40223e1388402148a75e423a8	Arthropoda;Insecta;Diptera;Agromyzidae;Japanagromyza;Japanagromyza viridula
681	20fcf25bfdbe09a189e29c862d90410b	Arthropoda;Insecta;Coleoptera;Cerambycidae;Centrodera;Centrodera decolorata
682	20ff844235814ad7d705df30946d0463	Arthropoda;Insecta;Lepidoptera;Tortricidae;Olethreutes
683	2105147f15b9366572575f6d75e5b66c	Arthropoda;Insecta;Lepidoptera;Gelechiidae;Xenolechia;Xenolechia ontariensis
684	212b99a8f30ce3714c93cde5ca38367a	Arthropoda;Insecta;Diptera;Culicidae;Aedes;Aedes sp.
685	212e028d484819e2e9e19f01f1030a07	Arthropoda;Insecta;Ephemeroptera;Heptageniidae;Maccaffertium;Maccaffertium vicarium
686	213e5cb23c942f7456ff997f58a3a717	Arthropoda;Insecta;Diptera;Chironomidae;Ablabesmyia;Ablabesmyia americana
687	214f04a7c741274374fdf58ca0e6867e	Arthropoda;Insecta;Coleoptera;Ptinidae;Oligomerus
688	215e071f78f2f065b029169f15a48bef	Arthropoda;Insecta;Neuroptera;Mantispidae;Dicromantispa;Dicromantispa sayi
689	21799306e964e39a1f7ae38bdec73950	Arthropoda;Insecta;Coleoptera;Elateridae;Melanotus
690	21813da02890976f09dfb251effe5020	Arthropoda;Insecta;Lepidoptera;Sphingidae;Sphinx;Sphinx kalmiae
691	21823a9854c5f58dc63ab84ef3ece222	Arthropoda;Insecta;Coleoptera;Carabidae
692	218af3eb13eb14fd1b25cbf960595362	Arthropoda;Insecta;Hemiptera;Corixidae;Sigara;Sigara bicoloripennis
693	21900034764c59876d73d40952168e6e	Arthropoda;Insecta;Diptera;Drosophilidae;Drosophila;Drosophila suzukii
694	21aea8ed07a267f0f3ae6eccf73d412c	Arthropoda;Insecta;Lepidoptera;Geometridae;Haematopis;Haematopis grataria
695	21c211bbe0f3f9390fb9b5a5688699a2	Arthropoda;Insecta;Diptera;Culicidae;Culex;Culex territans
696	21c68e3e84d98699d725520ef31a7616	Arthropoda;Insecta;Diptera;Tachinidae
697	21d3d50f64903cbe1a611811acc20534	Arthropoda;Insecta;Diptera
698	21ded2c96cdf8eeae4245ffe0e54dca9	Arthropoda;Insecta;Lepidoptera
699	21f1a19b0d723db5084ffcb0b84f819c	Arthropoda;Insecta;Diptera
700	21f8811653d6d22fbd2e979eab839f76	Arthropoda;Insecta;Diptera;Dolichopodidae;Xanthochlorus;Xanthochlorus helvinus
701	220c33968fd0f1bd1ce700b7f432b00e	Arthropoda;Insecta;Lepidoptera;Crambidae;Elophila;Elophila obliteralis
702	220fb3c3fe242c9481cade714cf58833	Arthropoda;Insecta;Lepidoptera
703	221429da3d24b5f8698ac22fce008b7b	Arthropoda;Insecta;Trichoptera;Leptoceridae;Ceraclea;Ceraclea maculata
704	221a63e06dc23afe509b701cd214f46d	Arthropoda;Insecta;Diptera;Tipulidae;Tipula
705	221d390b3dec2053f8dede1b2793bed8	Arthropoda;Insecta;Lepidoptera;Gracillariidae;Neurobathra
706	2224f202213b63a097f0a8b32859850f	Arthropoda;Insecta;Lepidoptera;Gracillariidae;Caloptilia
707	222c96fa63bc89464241b0ebb1eff077	Arthropoda;Insecta;Blattodea;Ectobiidae;Parcoblatta
708	222ecfd1debd4e0457eae76a522ec7f4	Arthropoda;Insecta;Coleoptera;Elateridae;Hemicrepidius;Hemicrepidius memnonius
709	223260da4b4ccff55b234b384a894a52	Arthropoda;Insecta;Ephemeroptera;Heptageniidae;Maccaffertium;Maccaffertium terminatum
710	224d1b6fb9e7bfff45493fa76834e9aa	Arthropoda;Arachnida;Araneae;Theridiidae;Theridion;Theridion albidum
711	224ed461f0b78beacfc3051c12bde626	Arthropoda;Insecta;Diptera;Pipunculidae;Nephrocerus
712	2250481a4ccd73d8e560944e978d8bcf	Arthropoda;Insecta;Diptera;Chaoboridae;Chaoborus;Chaoborus punctipennis
713	2252535c57937eda2829fbfab7c0d9e0	Arthropoda;Insecta;Lepidoptera;Geometridae;Hydriomena
714	2255e707f1407c503e964a67a54a0195	Arthropoda;Insecta;Megaloptera;Corydalidae;Chauliodes;Chauliodes rastricornis
715	2266dca9cbaf694ee12c58badd5d7818	Arthropoda;Insecta;Diptera;Tachinidae;Cryptomeigenia
716	22742fadf6d25b84f01d38e4c8e3cef5	Arthropoda;Insecta;Lepidoptera;Tortricidae;Catastega;Catastega aceriella
717	228020820a84eedeea56bbdfeb05542c	Arthropoda;Insecta;Diptera;Chaoboridae;Chaoborus;Chaoborus punctipennis
718	228a1a4d5149bff4f617ba348a22d5b1	Arthropoda;Insecta;Diptera;Limoniidae;Epiphragma;Epiphragma fasciapenne
719	228e20d54755b1c9f2590c2571ff4d54	Arthropoda;Insecta;Trichoptera;Limnephilidae;Platycentropus;Platycentropus radiatus
720	229398e92be4f77216518b3c039f1c59	Arthropoda;Insecta;Lepidoptera;Crambidae;Crambus;Crambus agitatellus
721	22a97f02e12ec0c438883f90e30477a0	Arthropoda;Insecta;Lepidoptera
722	22ac3aa260064a27d1a9a3a0c5809b00	Arthropoda;Insecta;Diptera;Pipunculidae;Nephrocerus
723	22ad5479ca9b0b597fa6a19d0666d677	Arthropoda;Insecta;Coleoptera;Cerambycidae;Astylopsis;Astylopsis collaris
724	22b410d44cdd3bc36340e84931d49bf2	Arthropoda;Insecta;Diptera;Chironomidae;Procladius;Procladius sp. 1ES
725	22bae5f7986a3d1f6f7e36a0e06e4708	Arthropoda;Insecta;Diptera;Limoniidae;Antocha
726	22bb9b97dbf88c0266e6953209467e8a	Arthropoda;Insecta;Trichoptera;Philopotamidae;Chimarra;Chimarra socia
727	22c0adbd8705bcececabfc983fd97ba0	Arthropoda;Insecta;Psocodea;Caeciliusidae;Valenzuela
728	22cfe9a9aed5e69452281df194110146	Arthropoda;Insecta;Diptera;Limoniidae;Erioptera
729	22d50af95c5ad471b07a818c91a23303	Arthropoda;Insecta;Lepidoptera;Blastobasidae;Asaphocrita;Asaphocrita busckiella
730	22db6630b1c6460ef45c7792b56c7ec1	Arthropoda;Insecta;Diptera;Culicidae;Aedes;Aedes sp.
731	22dd49eb90cc34d8625ebe790d2f821d	Arthropoda;Insecta;Diptera;Chironomidae;Procladius
732	22f4c883d49e536a5dc85a39e6ee78ca	Arthropoda;Insecta;Megaloptera;Corydalidae;Chauliodes;Chauliodes rastricornis
733	2317df003bf9a9c9fbf1da8850bfbeb1	Arthropoda;Insecta;Trichoptera;Hydropsychidae;Cheumatopsyche
734	2331f50db0b58dfaf9f67ef33e6c4474	Arthropoda;Insecta;Ephemeroptera;Caenidae;Caenis
735	23494dbebc727f18425cfcda95a71aa5	Arthropoda;Insecta;Lepidoptera;Tortricidae;Pseudosciaphila;Pseudosciaphila duplex
736	235f3aa504a43f60ea40edc7bb862c6b	Arthropoda;Insecta;Lepidoptera;Blastobasidae;Hypatopa;Hypatopa musa
737	236a9d0a167f83afb7b9c67f3533c46c	Arthropoda;Insecta;Coleoptera;Tenebrionidae;Isomira
738	238cc09c5f99415f6363a9dfe132376c	Arthropoda;Insecta;Coleoptera;Coccinellidae;Harmonia;Harmonia axyridis
739	238fa090f305c52a5d80638fe21a38b0	Arthropoda;Insecta;Diptera;Anthomyiidae;Pegomya
740	239305e79574dbd49ed3e6839031aafd	Arthropoda;Insecta;Diptera;Chironomidae;Procladius
741	239c51ac16f51bf2ff110c099ebc0773	Arthropoda;Insecta;Lepidoptera;Gelechiidae;Gnorimoschema;Gnorimoschema jocelynae
742	23a04708115bade898c83fe8f4c848df	Arthropoda;Insecta;Lepidoptera;Limacodidae;Tortricidia
743	23a3eb976b47c6102e9689884ee670b4	Arthropoda;Arachnida;Araneae;Dictynidae;Emblyna;Emblyna phylax
744	23a80902153327b1d3b59f01b0753818	Arthropoda;Insecta;Diptera;Culicidae;Aedes;Aedes canadensis
745	23ac2a086ea44e2475096af7292f967c	Arthropoda;Insecta;Diptera;Chironomidae;Tanytarsus
746	23bfb1959b22d2d2e666b45190eb3040	Arthropoda;Insecta;Lepidoptera
747	23ce6c02b237585abb33a7a2447fe536	Arthropoda;Insecta;Coleoptera;Scirtidae;Contacyphon;Contacyphon obscurus
748	23d6108c23021c9c0e7fed168c272864	Arthropoda;Insecta;Lepidoptera;Depressariidae;Psilocorsis
749	23db26e74866251021e86d3610512c34	Arthropoda;Insecta;Lepidoptera;Depressariidae;Psilocorsis
750	23dc80ca9660e34e569cb7c1c218efbc	Arthropoda;Insecta;Diptera;Chironomidae;Procladius
751	23dd430fbe8c453e6c74bfff27ef782d	Arthropoda;Insecta;Coleoptera;Scarabaeidae;Phyllophaga;Phyllophaga drakii
752	23e0a34eb9fcbc8fd759951bc02a7d81	Arthropoda;Insecta;Lepidoptera;Limacodidae;Ecnomoctena;Ecnomoctena brachyopa
753	23e74fb460a7505d499906e4e4b42187	Arthropoda;Insecta;Hymenoptera;Formicidae;Tetramorium
754	23ebc6833aad5ca0a53fabc8d32f103c	Arthropoda;Insecta;Diptera;Chironomidae;Tanytarsus
755	23f1979f490d4dcfbde87ae621f22d8a	Arthropoda;Insecta;Diptera;Limoniidae;Rhipidia;Rhipidia maculata
756	24034e09975d835d5a7722ab9fb53d07	Arthropoda;Insecta;Hemiptera;Miridae;Phytocoris;Phytocoris sulcatus
757	24382c99396c79ff1416ad35f3a02dc4	Arthropoda;Insecta;Lepidoptera;Tortricidae;Pelochrista;Pelochrista similiana
758	244a7e025b4e29c9750bb7e53ffb71e6	Arthropoda;Insecta;Trichoptera;Leptoceridae;Ceraclea;Ceraclea maculata
759	24546cbaed9393c5e969276d6656ac82	Arthropoda;Insecta;Lepidoptera;Blastobasidae;Pigritia
760	24546d2417b704e1b62284379820b193	Arthropoda;Insecta;Diptera;Chironomidae;Chironomus
761	2458c85a6a291b06abbb96acbeef976f	Arthropoda;Insecta;Diptera;Simuliidae;Cnephia;Cnephia ornithophilia
762	2470fb91af68b73c0dc7cb24008365eb	Arthropoda;Insecta;Ephemeroptera;Heptageniidae;Stenonema;Stenonema femoratum
763	247d95d1d59acf3b3fc3f13cb29c5622	Arthropoda;Insecta;Diptera;Limoniidae;Antocha
764	24991519a584f05e275890c18477bf04	Arthropoda;Insecta;Trichoptera;Limnephilidae;Limnephilus;Limnephilus indivisus
765	24a20c09648436af6425e8cb53bdfb02	Arthropoda;Insecta;Trichoptera;Psychomyiidae;Psychomyia;Psychomyia flavida
766	24acde9389a0c8d6ab09623187eb5fd7	Arthropoda;Insecta;Lepidoptera;Nymphalidae;Cymothoe;Cymothoe egesta
767	24ba08b63fa1a2fce49ca8b2536c7ff8	Arthropoda;Insecta;Lepidoptera;Noctuidae;Anathix;Anathix puta
768	24c22235b0bbc7eeb035a9078cf24bc8	Arthropoda;Insecta;Lepidoptera;Tortricidae;Argyrotaenia;Argyrotaenia mariana
769	2507fa742d3a3707f605a3acb872a663	Arthropoda;Insecta;Ephemeroptera;Heptageniidae;Maccaffertium;Maccaffertium modestum
770	25084c125311e080429d722571a6aa88	Arthropoda;Insecta;Lepidoptera;Geometridae;Besma;Besma endropiaria
771	2508647c1b83f84a3e6e42b32202078d	Arthropoda;Insecta;Coleoptera;Dermestidae;Attagenus;Attagenus brunneus
772	250a9d22ee01fdd92b38e4d3a72e91ed	Arthropoda;Insecta;Coleoptera;Tenebrionidae;Isomira
773	250bc87ecc9d3286e29741bdb2f72c17	Arthropoda;Insecta;Diptera;Chironomidae;Ablabesmyia;Ablabesmyia americana
774	250fcf5bec8e8e1c676d1ff69416ecd0	Arthropoda;Insecta;Lepidoptera;Depressariidae;Agonopterix
775	253c403f77183f43e025815d9e06f9fa	Arthropoda;Insecta;Trichoptera;Phryganeidae;Agrypnia;Agrypnia vestita
776	253cbbdd21962a53e5ff99005c198bea	Arthropoda;Insecta;Diptera;Chironomidae;Dicrotendipes;Dicrotendipes modestus
777	254b79466bd489256a87c7300184af22	Arthropoda;Insecta;Diptera;Tipulidae;Tipula
778	256316410f8caac77e1b84b2695695ef	Arthropoda;Insecta;Lepidoptera;Depressariidae;Machimia;Machimia tentoriferella
779	2569e8eb1bf2bd15b185435acbfc6e54	Arthropoda;Insecta;Ephemeroptera;Caenidae;Caenis
780	256b8d934e12d9ff5aa3b3f12214e39f	Arthropoda;Insecta;Hemiptera;Cicadellidae;Gyponana
781	25706488b916f265a6abe81960ecb544	Arthropoda;Insecta;Megaloptera;Corydalidae;Chauliodes;Chauliodes rastricornis
782	257e01cd7fc3c08221f402c24d49c481	Arthropoda;Insecta;Ephemeroptera;Ephemerellidae;Serratella;Serratella serrata
783	25840a1e1e48e85b9a9053fd7bb1e927	Arthropoda;Insecta;Diptera;Chironomidae;Micropsectra
784	2585f2348e958072997564092074f5cf	Arthropoda;Insecta;Coleoptera;Scarabaeidae;Phyllophaga;Phyllophaga hirticula
785	258935918c8203f405c23327a9b493dc	Arthropoda;Insecta;Coleoptera;Tenebrionidae;Hymenorus;Hymenorus picipennis
786	2598699e353a352fb1bd9596655e2324	Arthropoda;Insecta;Hemiptera;Cicadellidae;Gyponana
787	2598abb42686674be9f2f044f961ecbd	Arthropoda;Insecta;Diptera;Limoniidae;Helius;Helius flavipes
788	25b05228ba6e3df36f043236302e4399	Arthropoda;Insecta;Diptera;Anthomyiidae;Delia;Delia platura
789	25ddb3cd7edb34071b390f118ccac08d	Arthropoda;Arachnida;Araneae;Clubionidae;Clubiona;Clubiona pygmaea
790	25e60b23ba3dd1c6ff6b810e1a021fcb	Arthropoda;Insecta;Diptera;Mycetophilidae;Mycetophila
791	25e92c61b8801fd5cdbe6ddc243e9a16	Arthropoda;Insecta;Lepidoptera;Depressariidae;Machimia;Machimia tentoriferella
792	2614a2847817f146c9c63d9a49e21edb	Arthropoda;Insecta;Lepidoptera;Oecophoridae;Eido;Eido trimaculella
793	261b592d786eac09615b1a78a4be5556	Arthropoda;Insecta;Psocodea;Psocidae;Metylophorus;Metylophorus novaescotiae
794	261b79ecf6a60983ddea221caacb74ed	Arthropoda;Insecta;Lepidoptera;Tineidae;Setomorpha;Setomorpha BioLep5510
795	26241b78b0265a6d71028e8f5b142b5e	Arthropoda;Insecta;Diptera;Chironomidae;Microtendipes
796	262734c74b6d8c0fe20f21d2160f9e7e	Arthropoda;Insecta;Diptera;Limoniidae;Elephantomyia;Elephantomyia westwoodi
797	263a03cc638a1d462c82cd0d55de05f0	Arthropoda;Insecta;Lepidoptera;Sphingidae
798	264f964c1a76c9b36bd500ae31af5d41	Arthropoda;Insecta;Diptera;Limoniidae;Epiphragma;Epiphragma fasciapenne
799	26510d4e04971726240ab8df95f23e7c	Arthropoda;Insecta;Psocodea;Psocidae;Metylophorus;Metylophorus novaescotiae
800	26530ee79792fc5e011fd122af05f161	Arthropoda;Insecta;Megaloptera;Corydalidae;Chauliodes;Chauliodes rastricornis
801	265624272d980f4f793356b6086e6ae1	Arthropoda;Insecta;Diptera;Tachinidae;Phytomyptera;Phytomyptera Wood02
802	265b6f85843ba9466f47faf058377325	Arthropoda;Insecta;Lepidoptera;Crambidae;Scoparia;Scoparia biplagialis
803	265f883c88dea34b6fa8341201d39418	Arthropoda;Insecta;Lepidoptera;Sphingidae;Sphinx
804	266298431ac540628bb09a65a7540963	Arthropoda;Insecta;Coleoptera;Tenebrionidae;Isomira
805	266bc49428652e42da420a402b7fd026	Arthropoda;Insecta;Coleoptera;Scarabaeidae;Phyllophaga;Phyllophaga hirticula
806	26724dbbed06b28ce05275b6cbbf7977	Arthropoda;Insecta;Lepidoptera;Argyresthiidae;Argyresthia
807	26823674f3647ae449131ef24869b546	Arthropoda;Insecta;Neuroptera;Hemerobiidae;Wesmaelius;Wesmaelius longifrons
808	26912c7cb437cb4d65a6469957041592	Arthropoda;Insecta;Coleoptera;Pyrochroidae;Neopyrochroa;Neopyrochroa flabellata
809	2699880d26295298d366fed83af85037	Arthropoda;Insecta;Diptera;Culicidae;Aedes;Aedes vexans
810	269fbc5eb22469b4b6e278d5a8070698	Arthropoda;Insecta;Lepidoptera;Nepticulidae;Stigmella
811	26b1a36f0c724e0b6814caf4f316c874	Arthropoda;Insecta;Lepidoptera;Oecophoridae;Sphyrelata;Sphyrelata amotella
812	26b2888ccc815b633d36c9e511ef1b54	Arthropoda;Insecta;Diptera;Chironomidae;Ablabesmyia
813	26bbbc5c10b4dab1405e84cf35f2f428	Arthropoda;Insecta;Diptera;Chironomidae;Chironomus
814	26cf05bc45012ed48e65945e379fc3a2	Arthropoda;Insecta;Lepidoptera;Bucculatricidae;Bucculatrix
815	26d52501565279adf2a17a9264e3e3b2	Arthropoda;Insecta;Lepidoptera;Tortricidae;Spilonota;Spilonota laricana
816	26f1e473cb0ee1def3dc2fd14156261d	Arthropoda;Insecta;Psocodea;Psocidae;Metylophorus;Metylophorus novaescotiae
817	26f80a0b972216c8db90741307ecca64	Arthropoda;Insecta;Coleoptera;Chrysomelidae;Paria;Paria fragariae
818	2706ff5549e413290805341b93520ef0	Arthropoda;Insecta;Lepidoptera;Nymphalidae;Calisto;Calisto aquilum
819	271117751abf468048a65083595ab523	Arthropoda;Insecta;Lepidoptera;Gracillariidae;Caloptilia;Caloptilia alnivorella
820	274b79df005db86418685e61da28504b	Arthropoda;Insecta;Diptera;Culicidae;Aedes;Aedes sp.
821	274f1e4bf091cffcfda5f75cd5037f24	Arthropoda;Insecta;Lepidoptera
822	275c3c116677ef2487ef858470605e24	Arthropoda;Insecta;Psocodea;Dasydemellidae;Teliapsocus
823	2767ba40bae41a616779e2fc7cda26ad	Arthropoda;Insecta;Lepidoptera
824	27680444d536cb1d4a985f3e18afaab4	Arthropoda;Insecta;Coleoptera;Pyrochroidae;Dendroides;Dendroides concolor
825	2770a6d73308dd58081ab50f59eded0d	Arthropoda;Insecta;Diptera;Tipulidae;Tipula;Tipula senega
826	2774bd9f04a17cf8a3d5a7b77f5cad2d	Arthropoda;Insecta;Coleoptera;Carabidae;Calathus;Calathus opaculus
827	2777e21ee803562a0344f8650b4dcaa7	Arthropoda;Insecta;Ephemeroptera;Heptageniidae;Maccaffertium;Maccaffertium terminatum
828	2779d1e008438a9fdc2d31ad5a9756db	Arthropoda;Insecta;Hymenoptera;Braconidae;Euphoriella
829	277d3dc2bdc1d2ecddbb17aa31a3bf11	Arthropoda;Insecta;Coleoptera;Chrysomelidae;Paria;Paria fragariae
830	27850196dfbb8b3ee7d36f7908efcc8d	Arthropoda;Insecta;Diptera;Tipulidae;Tipula;Tipula entomophthorae
831	278b95827b32087ed0644f54049bfaa8	Arthropoda;Arachnida;Araneae;Clubionidae;Clubiona;Clubiona pygmaea
832	279a849615ad7732ea6aa026aa5eb3b9	Arthropoda;Insecta;Diptera;Bibionidae;Bibio
833	27a9f280ddd5d4b6f825421ed8101cb7	Arthropoda;Insecta;Lepidoptera;Erebidae;Hypena;Hypena palparia
834	27ac9cc060b5961b1ee0fe0c0565d5e4	Arthropoda;Insecta;Lepidoptera;Crambidae;Elophila;Elophila obliteralis
835	27ad981429d69c7cc309a39a04f0efae	Arthropoda;Insecta;Coleoptera;Dytiscidae;Ilybius;Ilybius pleuriticus
836	27b159fe9c5dc25c288197d530c19525	Arthropoda;Insecta;Lepidoptera;Depressariidae;Psilocorsis
837	27b28c944e7c958c5cfe448f7edd8cb9	Arthropoda;Insecta;Plecoptera;Nemouridae;Ostrocerca
838	27d579fbc44d8d25ac9ff62d9280cb3f	Arthropoda;Insecta;Lepidoptera;Geometridae;Macaria
839	27e2833ecf8811db5e28cde2112f90f7	Arthropoda;Insecta;Lepidoptera;Geometridae;Xanthorhoe;Xanthorhoe ferrugata
840	27ecd592d9c4fce229239134da820ab9	Arthropoda;Insecta;Diptera;Chironomidae;Dicrotendipes;Dicrotendipes modestus
841	27f6704f020ca34612102683e43f9989	Arthropoda;Insecta;Lepidoptera;Crambidae;Anania;Anania quebecensis
842	2806dd21143242f2c905569e7ed7bc8c	Arthropoda;Insecta;Hemiptera;Cicadellidae;Ponana;Ponana rubida
843	2816d9876f6d09b831042a02f271f06f	Arthropoda;Insecta;Megaloptera;Sialidae;Sialis
844	2818f18feb822ec7526ec9ae8315bd94	Arthropoda;Insecta;Diptera;Limoniidae;Metalimnobia;Metalimnobia triocellata
845	28211cbb4f3ca99ad443efb46e0b97f0	Arthropoda;Arachnida;Araneae;Philodromidae;Philodromus;Philodromus rufus
846	282707b502a1042ac1486e978b574dc9	Arthropoda;Insecta;Lepidoptera;Erebidae;Hypena;Hypena baltimoralis
847	282902c65a5941e68f5b4651b7af2f54	Arthropoda;Insecta;Lepidoptera;Saturniidae;Actias;Actias luna
848	28388abe51cb3d4b7bcdbc32a11a5c3c	Arthropoda;Insecta;Diptera;Culicidae;Aedes;Aedes sp.
849	283b33f743153c2fc4b45bf324ae254d	Arthropoda;Insecta;Diptera;Chironomidae;Chironomus
850	283bc33829d0011b35cb1f41e7f89098	Arthropoda;Insecta;Lepidoptera;Erebidae;Hypena;Hypena scabra
851	283bd640a7b6ddabf8fdd7b22ca8e3f9	Arthropoda;Insecta;Ephemeroptera;Caenidae;Caenis
852	28490aaf2f6f2ba454afdba5e9941cbc	Arthropoda;Insecta;Coleoptera;Scarabaeidae;Phyllophaga;Phyllophaga hirticula
853	285278d9303f730e1403beb550beeb11	Arthropoda;Insecta;Diptera;Tachinidae;Panzeria;Panzeria johnsoni
854	28748c076915bed803944542f431003c	Arthropoda;Insecta;Diptera;Psychodidae;Psychoda
855	2885f4670de2db17d45deb827666d61a	Arthropoda;Insecta;Lepidoptera
856	28895d0a14525f4062aeca3b188c1a44	Arthropoda;Insecta;Lepidoptera;Tortricidae;Olethreutes
857	28921b9fb99bc9773e1e6b73eb15579e	Arthropoda;Insecta;Lepidoptera;Tortricidae;Cydia;Cydia populana
858	2895a99abafb6887774687c441428f18	Arthropoda;Insecta;Trichoptera;Leptoceridae;Ceraclea
859	28a1097e7b6022ae31517647c70776c1	Arthropoda;Insecta;Lepidoptera;Tortricidae;Olethreutes
860	28a4d7e3b4621c5fd47a41543b3359b0	Arthropoda;Insecta;Lepidoptera
861	28af0d56d47919863048d72087f44590	Arthropoda;Insecta;Diptera;Chironomidae;Xenochironomus
862	28b80e74f100e30da11a3060a277ce0a	Arthropoda;Insecta;Lepidoptera;Crambidae;Crambus
863	28c19bd87b1120430179cc024a6c753e	Arthropoda;Insecta;Lepidoptera
864	28c653c60efccc827576e1abba91bc2a	Arthropoda;Insecta;Trichoptera;Hydropsychidae;Hydropsyche;Hydropsyche morosa
865	28cea70f1432104371c9afb6bfa829f1	Arthropoda;Insecta;Diptera;Limoniidae;Euphylidorea;Euphylidorea platyphallus
866	28d4459b2b3fae251842b2aef7f9037b	Arthropoda;Insecta;Lepidoptera;Tortricidae;Clepsis;Clepsis virescana
867	28f66b76f78ca6a0c789625f0d12cb6a	Arthropoda;Insecta;Hymenoptera;Ichneumonidae;Tycherus
868	28f8877b406bb5b44cdef82d3497b9ed	Arthropoda;Insecta;Ephemeroptera;Caenidae;Caenis
869	28fccbdf31dc55b42c90e10da11afcb4	Arthropoda;Insecta;Diptera;Culicidae;Aedes;Aedes vexans
870	29168acb1af2dc6cdc6a73f417912a31	Arthropoda;Insecta;Megaloptera;Corydalidae;Chauliodes;Chauliodes pectinicornis
871	2919ca83c4bef80e56526ed6bbf7acb4	Arthropoda;Insecta;Coleoptera;Scarabaeidae;Phyllophaga;Phyllophaga crenulata
872	2929f0d1020b94297bb3af7bc77845da	Arthropoda;Insecta
873	293238260e8b6c91b51e2b04bff31e4d	Arthropoda;Arachnida;Araneae;Araneidae;Eustala;Eustala rosae
874	2936fc258da928a7e650eb78dd5d0bc2	Arthropoda;Insecta;Lepidoptera
875	29385fefe4bcfeaf0982cd48da476351	Arthropoda;Insecta;Coleoptera;Scraptiidae;Canifa;Canifa pallipes
876	294b9ef65e532496a03ad914506526d4	Arthropoda;Insecta;Diptera;Limoniidae;Ormosia;Ormosia affinis
877	294d294e32b42e97c96f5434fd0767c7	Arthropoda;Insecta;Trichoptera;Phryganeidae;Agrypnia;Agrypnia vestita
878	2963feeac2d697cc60a48414b7347a89	Arthropoda;Insecta;Lepidoptera;Argyresthiidae;Argyresthia;Argyresthia conjugella
879	29688a0acf15740d368c89f69e3bc0fa	Arthropoda;Insecta;Diptera;Culicidae;Aedes;Aedes sp.
880	2972126240769dcd3fc9450436d047c8	Arthropoda;Insecta;Coleoptera;Scarabaeidae;Phyllophaga;Phyllophaga fusca
881	29797b090b53a8334a3ec4c6a4d2e20a	Arthropoda;Insecta;Lepidoptera;Tortricidae;Cenopis;Cenopis reticulatana
882	2980f04b9a73982a5013c52ebc1f6f13	Arthropoda;Insecta;Lepidoptera;Erebidae;Catocala
883	29933f0b8c2765a7a6417ee00f03e302	Arthropoda;Insecta;Ephemeroptera;Ephemerellidae;Eurylophella;Eurylophella poconoensis
884	29b608243f2f0baaae65a137434483d9	Arthropoda;Insecta;Hymenoptera;Ichneumonidae;Ophion
885	29b979de26ce912f0cea530f1c2ac38d	Arthropoda;Insecta;Coleoptera;Coccinellidae;Harmonia;Harmonia axyridis
886	29d26278491f4e1f4a4ebede184cfab8	Arthropoda;Insecta;Lepidoptera
887	29d8106a35d6dbda9d9a46833d73497a	Arthropoda;Insecta;Coleoptera;Scirtidae;Contacyphon
888	29da0fd932741dc00b601ca57739078c	Arthropoda;Insecta;Lepidoptera
889	29da2b1f327f5433e46cd43fce5be36a	Arthropoda;Insecta;Diptera;Limoniidae;Metalimnobia;Metalimnobia triocellata
890	29f731714759ae910d6e6615744d2b45	Arthropoda;Insecta;Diptera;Chironomidae;Procladius
891	2a053ec0ddc8187779ba288571a4b92c	Arthropoda;Insecta;Trichoptera;Polycentropodidae;Polycentropus;Polycentropus pentus
892	2a29dada06f9399d656584b5696b2b0c	Arthropoda;Insecta;Ephemeroptera;Caenidae;Caenis
893	2a2ad8be88e21ba5fcb3ea123d9bffff	Arthropoda;Insecta;Diptera;Culicidae;Culiseta;Culiseta morsitans
894	2a2f8725b586915bfcb905cb66f90e6b	Arthropoda;Insecta;Diptera;Limoniidae;Rhipidia;Rhipidia maculata
895	2a517a049b1a49137f36792ef2007c96	Arthropoda;Insecta;Lepidoptera
896	2a6591f72902f9107ccec2650d9c63fd	Arthropoda;Insecta;Lepidoptera;Tortricidae;Acleris;Acleris ferrugana
897	2a6c26d719db115883883af5abb3aa2d	Arthropoda;Insecta;Lepidoptera
898	2a7ba424b8392cf81dd19e950277765f	Arthropoda;Insecta;Lepidoptera
899	2a7fd96e863cc3b2542eb8ff0eb87588	Arthropoda;Insecta;Hemiptera;Lygaeidae;Kleidocerys;Kleidocerys resedae
900	2a8dd196ab98b79da9fb64be5f6bb4b4	Arthropoda;Insecta;Lepidoptera;Tortricidae;Syndemis
901	2a99552cc9a404635d07ff52176cac82	Arthropoda;Insecta;Coleoptera;Hydrophilidae;Hydrobius
902	2a9c57e8556a5b7a3da4137815153141	Arthropoda;Insecta;Coleoptera;Scarabaeidae;Euphoria;Euphoria fulgida
903	2ac4d0ee291f3e85465cc3e2d1f13377	Arthropoda;Insecta;Coleoptera;Carabidae;Platynus;Platynus tenuicollis
904	2acd6a28574041337fac13293c9d052a	Arthropoda;Insecta;Diptera;Dolichopodidae;Gymnopternus;Gymnopternus opacus
905	2ad1d5be66679383381bf96dbf04d400	Arthropoda;Insecta;Diptera;Culicidae;Aedes;Aedes canadensis
906	2ae25d61d9ae54ed5798719061ee09c3	Arthropoda;Arachnida;Araneae;Theridiidae;Wamba;Wamba crispulus
907	2ae3930738c655f51c253c785df5cd49	Arthropoda;Insecta;Diptera;Culicidae;Aedes;Aedes sp.
908	2aff2090a82e5ebf691631d1b0e75256	Arthropoda;Insecta;Lepidoptera;Tortricidae;Argyrotaenia;Argyrotaenia mariana
909	2b21eb89d196776805d2a862f1894a9b	Arthropoda;Insecta;Diptera;Limoniidae;Gnophomyia
910	2b240d8ab824df90ff16755b24ad4c6e	Arthropoda;Insecta;Diptera;Tipulidae;Tipula;Tipula penobscot
911	2b2492e0cd515e431e962ad0a644b9e1	Arthropoda;Insecta;Ephemeroptera;Heptageniidae;Maccaffertium;Maccaffertium terminatum
912	2b2ae1c0a8f77238fea9ed0659d4d4da	Arthropoda;Insecta;Megaloptera;Sialidae;Sialis
913	2b3d42ba260ef56f95f1459040b56f54	Arthropoda;Insecta;Lepidoptera;Coleophoridae;Coleophora
914	2b556c01f6426b53a917ffb15ebd1e8e	Arthropoda;Insecta;Hymenoptera;Ichneumonidae;Enicospilus
915	2b5b90f0cbc45e98ca50aefb09ca7b12	Arthropoda;Insecta;Lepidoptera;Erebidae;Hypena;Hypena scabra
916	2b62dfff4e4b11792bc5605870f56405	Arthropoda;Insecta;Megaloptera;Corydalidae;Chauliodes;Chauliodes pectinicornis
917	2b702ef062e84534ab072b8f4c4aea4e	Arthropoda;Insecta;Lepidoptera;Depressariidae;Psilocorsis
918	2b77d211c8582d7c9e54f65d26dfe979	Arthropoda;Insecta;Diptera
919	2b7f031b58ca27c4a06ac8ca4e783944	Arthropoda;Insecta;Diptera;Limoniidae;Geranomyia
920	2b809f3cc97654b8e32c40305219af98	Arthropoda;Insecta;Lepidoptera;Gelechiidae;Chionodes
921	2b8413897a17bf68d6f60b1a89481452	Arthropoda;Insecta;Coleoptera;Silphidae;Necrodes;Necrodes surinamensis
922	2b876077cfd1b896628a9ee1ba075385	Arthropoda;Insecta;Diptera;Sciaridae;Bradysia
923	2b9551548ced23ff4476ad2a30ad427e	Arthropoda;Insecta;Coleoptera;Hydrophilidae;Helocombus;Helocombus bifidus
924	2b98c1cd8b7d0c4452edbb066a38816e	Arthropoda;Collembola;Entomobryomorpha;Entomobryidae;Entomobrya;Entomobrya nivalis
925	2b9b898e451e7eee371f332ae725e927	Arthropoda;Insecta;Diptera;Tabanidae;Hybomitra;Hybomitra pechumani
926	2ba069e69af2c11bad3aaa9d094e0223	Arthropoda;Insecta;Trichoptera;Hydropsychidae;Cheumatopsyche
927	2ba7e0584275293e8e4bd9ff355656d3	Arthropoda;Insecta;Diptera;Limoniidae;Ormosia
928	2baa8faf02e934d8203768a840794e1a	Arthropoda;Insecta;Hymenoptera;Ichneumonidae;Enicospilus
929	2bf0a4ea9d64f183c2facbb7aaccb9fd	Arthropoda;Insecta;Lepidoptera;Depressariidae;Psilocorsis
930	2bfb7d12826c03a70dda298b681b510b	Arthropoda;Insecta;Ephemeroptera;Heptageniidae;Leucrocuta;Leucrocuta minerva
931	2c00d77497547e2412067ed2d66d837b	Arthropoda;Insecta;Lepidoptera;Tortricidae;Eucosma;Eucosma gomonana
932	2c0f2a9c5aa536d2acaaeb667ea848d6	Arthropoda;Insecta;Coleoptera;Cerambycidae;Monochamus
933	2c11ea64de16805e25ed359888baabf6	Arthropoda;Insecta;Psocodea;Psocidae;Metylophorus;Metylophorus novaescotiae
934	2c3e74bb4615964bfb69e782e11984eb	Arthropoda;Insecta;Diptera;Drosophilidae;Scaptomyza;Scaptomyza pallida
935	2c47e914bb647a42631dc92de3a04208	Arthropoda;Insecta;Diptera;Anthomyiidae;Pegomya;Pegomya geniculata
936	2c5373583088954b9b82f1aacdc14e38	Arthropoda;Insecta;Diptera;Chironomidae;Thienemanniella;Thienemanniella lobapodema
937	2c5de29b7fe666fae009ce0b3ab082ec	Arthropoda;Insecta;Trichoptera;Phryganeidae;Ptilostomis;Ptilostomis ocellifera
938	2c6f706f11378cb46722d9192485979d	Arthropoda;Insecta;Diptera;Chironomidae;Procladius
939	2c931a088cc44dbc6e74d3d182d2ba2a	Arthropoda;Arachnida;Araneae;Linyphiidae;Pityohyphantes;Pityohyphantes costatus
940	2cbb896686d16251b722283af79b9698	Arthropoda;Insecta;Diptera;Sciaridae;Claustropyga;Claustropyga acanthostyla
941	2cc5c772db3c63d86ed64e8c17c39113	Arthropoda;Insecta;Coleoptera;Cantharidae;Silis;Silis percomis
942	2ceb54d29e5f38b51aa9ddd327c6aaf2	Arthropoda;Insecta;Coleoptera;Scarabaeidae;Phyllophaga;Phyllophaga anxia
943	2d16f3a38cdc200a514da9ea9354bb47	Arthropoda;Arachnida;Opiliones;Phalangiidae;Phalangium;Phalangium opilio
944	2d1e6ca2475d6e9f4c97140e500f364d	Arthropoda;Insecta;Coleoptera;Elateridae;Melanotus;Melanotus hyslopi
945	2d4c4c456a205bc0cac403ada15b36f5	Arthropoda;Insecta;Lepidoptera
946	2d4e5096064973d4079804f71a3f98b7	Arthropoda;Insecta;Coleoptera;Staphylinidae;Creophilus;Creophilus maxillosus
947	2d4ee49c4f1439be0c637c4aade3d93c	Arthropoda;Insecta;Psocodea;Psocidae;Metylophorus;Metylophorus novaescotiae
948	2d54b950efc8b4f980687fd970510797	Arthropoda;Insecta;Coleoptera;Cleridae;Placopterus;Placopterus thoracicus
949	2d5f8f8b0772a6f9e02f253cafff0342	Arthropoda;Insecta;Diptera;Limoniidae;Atarba;Atarba picticornis
950	2d622312e0b03e5ef0683b878316ccc4	Arthropoda;Insecta;Diptera;Culicidae;Aedes;Aedes sp.
951	2d748b2c35b4b76b60f852c811ae81fe	Arthropoda;Insecta;Diptera;Limoniidae;Erioptera;Erioptera chlorophylla
952	2d80442bf46bc5ff6c7de46c57a8c7ac	Arthropoda;Insecta;Lepidoptera
953	2d8eb751c69130232b70f5ac8265435b	Arthropoda;Insecta;Lepidoptera
954	2d9061622b9b502cf225b59673931e97	Arthropoda;Insecta;Ephemeroptera;Heptageniidae;Maccaffertium;Maccaffertium terminatum
955	2d96b8520b15f8bb801962c246745851	Arthropoda;Insecta;Lepidoptera
956	2db25389c6a504642fdb920af6cdb703	Arthropoda;Insecta;Lepidoptera
957	2dcf48f8ce7f12f4fdba1d3db892529f	Arthropoda;Insecta;Diptera;Culicidae;Culex
958	2dde12b2f9d37287e2d511d6e79b3fcf	Arthropoda;Insecta;Trichoptera;Dipseudopsidae;Phylocentropus;Phylocentropus placidus
959	2de34bed6914d158e4a17bf1820210ed	Arthropoda;Insecta;Diptera;Limoniidae;Geranomyia
960	2de43c63a810f329b2491d7cd2ece9da	Arthropoda;Insecta;Lepidoptera;Tortricidae;Decodes;Decodes basiplagana
961	2df9e40c0d98aeaa1458f8a107568afe	Arthropoda;Insecta;Megaloptera;Corydalidae;Chauliodes;Chauliodes rastricornis
962	2e052c7c13848f8f3772aa59fc8880a6	Arthropoda;Insecta;Lepidoptera;Momphidae;Mompha;Mompha eloisella
963	2e341280a2be018ce9da59bec0c183ea	Arthropoda;Insecta;Megaloptera;Corydalidae;Chauliodes;Chauliodes pectinicornis
964	2e39fb21d4d1b0ddafe06a3298d66b0d	Arthropoda;Insecta;Lepidoptera;Noctuidae;Lithophane;Lithophane petulca
965	2e3aeadd43c6d168767b7c1babd4cec7	Arthropoda;Insecta;Coleoptera;Scarabaeidae;Phyllophaga
966	2e3ef681132fca782040f320fe14c986	Arthropoda;Insecta;Coleoptera;Phalacridae;Olibrus
967	2e50276787601f8dc2493e32b0ee1585	Arthropoda;Insecta;Lepidoptera;Tortricidae;Platynota;Platynota exasperatana
968	2e568ca8cba7b4e4019ad67c50066bae	Arthropoda;Insecta;Hemiptera;Cimicidae;Cimex;Cimex adjunctus
969	2e5c4d98c1f0aa7746cf35b9d9d5258e	Arthropoda;Insecta;Hemiptera;Cicadellidae;Gyponana
970	2e6afc0cfd600a84b5f87b89ab2c545e	Arthropoda;Insecta;Diptera;Chironomidae;Tribelos
971	2e7597d429085d9c043ad89a744b1591	Arthropoda;Insecta;Ephemeroptera;Heptageniidae;Stenacron;Stenacron interpunctatum
972	2e78eca8ae82f450f643e18ca3dea96b	Arthropoda;Insecta;Lepidoptera;Tortricidae;Olethreutes
973	2e88cceedf28a7a5a0ffa770b266e8bc	Arthropoda;Insecta;Diptera;Chironomidae;Ablabesmyia
974	2e9c27fd8327169db09dc3ee9bfff193	Arthropoda;Insecta;Diptera;Chironomidae;Chironomus;Chironomus acidophilus
975	2ea5d7e461fc2a99dae66c063fc70256	Arthropoda;Insecta;Hemiptera;Aphididae;Chaetosiphon
976	2ec6de0a15f165c7388df97423922393	Arthropoda;Insecta;Lepidoptera;Tortricidae;Epinotia
977	2ec7048c994c616570fadf75349c6a18	Arthropoda;Insecta;Lepidoptera;Tineidae;Scardiella;Scardiella approximatella
978	2ee199cd5672fa459ffd435d3f3ae29b	Arthropoda;Insecta;Coleoptera;Scarabaeidae;Phyllophaga;Phyllophaga hirticula
979	2efa946c7b3ad8f6a200dac6139f747c	Arthropoda;Insecta;Lepidoptera;Geometridae;Protoboarmia;Protoboarmia porcelaria
980	2f1149afc473741c1cb8a4451272b78a	Arthropoda;Insecta;Trichoptera;Leptoceridae;Triaenodes;Triaenodes injustus
981	2f169aa5cec3a469414349b1a7bf921a	Arthropoda;Insecta;Diptera;Chironomidae;Tanytarsus;Tanytarsus mendax
982	2f1f35b0ea759b797f067937b4936f1b	Arthropoda;Insecta;Diptera;Chironomidae;Procladius;Procladius nigriventris
983	2f264e4b8232e3341e7465fff855af9e	Arthropoda;Insecta;Diptera;Chironomidae;Chironomus
984	2f2979532128528c8d09da55f37ad901	Arthropoda;Insecta;Lepidoptera;Tortricidae;Cenopis;Cenopis reticulatana
985	2f2ad32c86d347b0b071ac96a0dbfc38	Arthropoda;Insecta;Lepidoptera;Crambidae;Udea
986	2f2e3c72c26fe6efd7af7e51327726b1	Arthropoda;Insecta;Blattodea;Ectobiidae;Supella;Supella longipalpa
987	2f43458d2eb36c28b93a74a39a6cc296	Arthropoda;Insecta;Diptera;Culicidae;Coquillettidia;Coquillettidia perturbans
988	2f4e3f72fd211684b768d151c140948e	Arthropoda;Insecta;Lepidoptera;Depressariidae;Psilocorsis
989	2f4ff335b0713650f755a6da9771aac4	Arthropoda;Insecta;Coleoptera;Scarabaeidae;Phyllophaga;Phyllophaga hirticula
990	2f5995b06c7e4e90f9b3eda031f3e082	Arthropoda;Insecta;Coleoptera;Elateridae;Hemicrepidius;Hemicrepidius memnonius
991	2f59f8552b93df1c12567e7eb168feb5	Arthropoda;Insecta;Trichoptera;Limnephilidae;Ironoquia;Ironoquia punctatissima
992	2f6b4fe95a71e53ec97145d50fbee9e9	Arthropoda;Insecta;Diptera;Ceratopogonidae;Stilobezzia;Stilobezzia antennalis
993	2f9f436463eb0ebc61dcec9e35654974	Arthropoda;Insecta;Lepidoptera;Blastobasidae;Blastobasis;Blastobasis floridella
994	2fb1d6bb3f1857d3e349f1130ef68b1c	Arthropoda;Insecta;Trichoptera;Leptoceridae;Oecetis;Oecetis inconspicua
995	2fb60930f064c94ebbe5a68a060ebba5	Arthropoda;Insecta;Diptera;Tipulidae;Tipula;Tipula longiventris
996	2fc820427d0d6caf9c3aee003245b4ae	Arthropoda;Insecta;Psocodea;Dasydemellidae;Teliapsocus
997	2fcdfe59f27b507c180020747d4c77da	Arthropoda;Insecta;Diptera;Tipulidae;Tipula
998	2fdb62e43d23181276dd17027140d93a	Arthropoda;Insecta;Lepidoptera;Tineidae;Acrolophus;Acrolophus BioLep447
999	2fdcd9a7f28e04f614aad82fa152ebd0	Arthropoda;Insecta;Ephemeroptera;Heptageniidae;Maccaffertium;Maccaffertium terminatum
1000	30173a1bd5e8b084490923638fe8021e	Arthropoda;Insecta;Psocodea;Lachesillidae;Lachesilla
1001	3019836df83e332ce59481161afca490	Arthropoda;Insecta;Coleoptera;Cerambycidae;Tetraopes;Tetraopes tetrophthalmus
1002	30245b3650ad2ce3c0e4cd29f2bd5694	Arthropoda;Insecta;Diptera;Tachinidae;Trichopoda
1003	302b8371fcd0d8c699b695e3d5ea97aa	Arthropoda;Insecta;Diptera;Psychodidae;Lutzomyia;Lutzomyia longipalpis
1004	302f5220d918ae1f23dd6b8957788562	Arthropoda;Insecta;Lepidoptera;Crambidae;Fissicrambus;Fissicrambus mutabilis PS3
1005	3036db51237e658febc4f6f800a602e6	Arthropoda;Insecta;Diptera;Tipulidae;Tipula
1006	30574eac840c5511b2cba5ee6e7b302d	Arthropoda;Insecta;Psocodea;Psocidae;Blaste
1007	3061736ce1aba7d344eaa66d8208401b	Arthropoda;Insecta;Coleoptera;Elateridae;Hemicrepidius;Hemicrepidius brevicollis
1008	307d8d522b66a383ada019e1632083d1	Arthropoda;Insecta;Psocodea;Amphipsocidae;Polypsocus;Polypsocus corruptus
1009	30913bf0ed3e6cdf2160826dca38be87	Arthropoda;Insecta;Lepidoptera
1010	309a35422c8aab42a6b84df784db3d56	Arthropoda;Insecta;Hemiptera;Cicadellidae;Gyponana
1011	30ae96d7a2ee671b6cb074cc049de3cc	Arthropoda;Insecta;Diptera;Chironomidae;Procladius
1012	30af25bd589dcf292c73d3c553651a97	Arthropoda;Insecta;Lepidoptera;Erebidae;Idia
1013	30b3e3eb7e197002748790ef3e0bea98	Arthropoda;Insecta;Ephemeroptera;Baetidae;Callibaetis;Callibaetis pretiosus
1014	30b441175799f3572edda28e79eb6b4c	Arthropoda;Insecta;Coleoptera;Scarabaeidae;Phyllophaga;Phyllophaga anxia
1015	30bcb5f4614a1bb4204657d241032dce	Arthropoda;Insecta;Lepidoptera;Tortricidae;Epinotia
1016	30d138855942f71d9da225c99faa822b	Arthropoda;Insecta;Hymenoptera;Ichneumonidae;Opheltes
1017	30d945dcb9a4c3e1e8b98201cae2c0e9	Arthropoda;Insecta;Lepidoptera
1018	30dcf208afa0a7149e4ee15e3bf4ae6e	Arthropoda;Insecta;Lepidoptera
1019	30e6b0cf90fd7d942a9dd9855366e01b	Arthropoda;Insecta;Diptera;Culicidae;Aedes;Aedes sp.
1020	30e9c546be314251b1b776220871d97e	Arthropoda;Insecta;Coleoptera;Dytiscidae;Coptotomus;Coptotomus longulus
1021	30ee233dcf507494c83fb726a955bdc6	Arthropoda;Insecta;Diptera;Chaoboridae;Chaoborus;Chaoborus punctipennis
1022	30f7705743a634dbe6714a9687fb881f	Arthropoda;Insecta;Diptera;Mycetophilidae;Mycetophila;Mycetophila fungorum
1023	30fb021f5e62103b848181d0ecdaa6a8	Arthropoda;Insecta;Ephemeroptera;Caenidae;Caenis
1024	31043e9047adf93977890cdf4de8fe49	Arthropoda;Insecta;Diptera;Culicidae;Aedes;Aedes provocans
1025	312483e418ad443c45d79a825fb46dcb	Arthropoda;Insecta;Diptera;Chironomidae;Procladius
1026	312878c29d33b2b6dc80d29386a6fb64	Arthropoda;Insecta;Lepidoptera;Erebidae;Hyphantria;Hyphantria cunea
1027	314d27ce5f4007c6678961417270cc39	Arthropoda;Insecta;Diptera;Tipulidae;Tipula
1028	3154cd9eb968e8a3006392becd34f07e	Arthropoda;Insecta;Lepidoptera;Hepialidae
1029	315a78199df1e45a98449de569728cf3	Arthropoda;Insecta;Diptera;Chironomidae;Tanytarsus;Tanytarsus mendax
1030	315b5b8981e9c8450dafd776f9fcf3ff	Arthropoda;Insecta;Lepidoptera;Crambidae;Pediasia
1031	3168ec255126dd40b1bc44812ca1a475	Arthropoda;Insecta;Diptera;Culicidae;Coquillettidia;Coquillettidia perturbans
1032	316d687ddcda44951c165a7fe208902a	Arthropoda;Insecta;Diptera;Tipulidae;Nephrotoma;Nephrotoma ferruginea
1033	31809df3d7b3e5a382218acd6ab3f5dc	Arthropoda;Insecta;Lepidoptera
1034	31a59d118a388e6bb56bac5c7fdd1213	Arthropoda;Insecta;Coleoptera;Elateridae;Ctenicera;Ctenicera pyrrhos
1035	31adaad0326a8563f35f95ce7a52cfa1	Arthropoda;Insecta;Lepidoptera
1036	31c7a7bffa5063fbeacf358b38b3dfe2	Arthropoda;Insecta;Lepidoptera;Noctuidae;Agrotis
1037	31cc154bdb5cbe976c6d8c8034a00b68	Arthropoda;Insecta;Diptera;Tipulidae;Tipula
1038	31d0604cef37b60c6e8faf8165e12ba2	Arthropoda;Insecta;Psocodea;Amphipsocidae;Polypsocus;Polypsocus corruptus
1039	31d7a581b357fa04bf65a315604981f6	Arthropoda;Insecta;Lepidoptera;Tortricidae;Pandemis
1040	31d7b44a4f6923e5f294cfba12752ccf	Arthropoda;Insecta;Hemiptera;Miridae;Deraeocoris;Deraeocoris brevis
1041	31dad0155de5de4dae4c363fc2992e19	Arthropoda;Insecta;Trichoptera;Glossosomatidae;Glossosoma;Glossosoma lividum
1042	3204e3926e6e71fda9f41948e73c0ea1	Arthropoda;Insecta;Diptera;Tipulidae;Tipula
1043	32083405ee0992be5d5f7072a1efb900	Arthropoda;Insecta;Trichoptera;Hydropsychidae;Hydropsyche;Hydropsyche morosa
1044	3223a1fff3c4afc87a841693f278577d	Arthropoda;Insecta;Diptera;Empididae;Rhamphomyia
1045	323b7f43756f0d2f1c88d91923309d8e	Arthropoda;Insecta;Lepidoptera;Erebidae;Idia
1046	323e50ec55df3dfaa6dde131c2241d1c	Arthropoda;Insecta;Coleoptera;Coccinellidae;Chilocorus;Chilocorus stigma
1047	3246ee74c3d58ea87f75409b264db201	Arthropoda;Insecta;Diptera;Tipulidae;Tipula
1048	324c2be3aeba8a82ab1d53f272b29323	Arthropoda;Insecta;Coleoptera;Cerambycidae;Goes;Goes debilis
1049	32539622411438bd493add10f5476495	Arthropoda;Insecta;Diptera;Limoniidae;Pseudolimnophila;Pseudolimnophila luteipennis
1050	3254b710a8543f884ba1cee0cbc387e4	Arthropoda;Insecta;Diptera;Limoniidae;Helius;Helius flavipes
1051	325ba8cde1c4ce28f97d8efc966ff30c	Arthropoda;Insecta;Diptera;Limoniidae;Pseudolimnophila;Pseudolimnophila inornata
1052	3264fb2d88bd1c671aa6f9b6b7e082a1	Arthropoda;Arachnida;Opiliones;Phalangiidae;Phalangium;Phalangium opilio
1053	326fb5433a34c0ed2e0b92628a3ec81d	Arthropoda;Insecta;Hymenoptera;Ichneumonidae;Enicospilus
1054	3285e6ffbaf5d62a3ef19f3a66ab63a9	Arthropoda;Insecta;Lepidoptera;Carposinidae;Carposina;Carposina sasakii
1055	32923bf4e2ff28201708abc03174d258	Arthropoda;Insecta;Lepidoptera;Tortricidae;Argyrotaenia
1056	3297c21768f16ba7eef4ec9e51087589	Arthropoda;Insecta;Lepidoptera;Tortricidae;Pseudexentera
1057	329dd03065cf5d0639b1eba71939e09c	Arthropoda;Insecta;Diptera;Limoniidae;Euphylidorea;Euphylidorea luteola
1058	32ad725ba1855807f674e45399d5033a	Arthropoda;Insecta;Hemiptera;Cicadellidae;Gyponana
1059	32e4fee56c654dc70bdaf4b4a84c8176	Arthropoda;Insecta;Diptera;Chaoboridae;Chaoborus;Chaoborus punctipennis
1060	32f9c1439c001b3ce61de27b7263dd3c	Arthropoda;Insecta;Diptera;Mycetophilidae;Mycetophila
1061	32fd4180c20faf83dd134636d9cf71be	Arthropoda;Insecta;Lepidoptera;Crambidae;Eulepte;Eulepte concordalis
1062	3315b0cc7f99d1fa83dd29433259929e	Arthropoda;Insecta;Lepidoptera;Gelechiidae;Aproaerema
1063	33224b5687ddcca9925fc37e82318d33	Arthropoda;Insecta;Lepidoptera;Geometridae
1064	3328fba528ba17feddd3615c89095173	Arthropoda;Insecta;Hymenoptera;Ichneumonidae;Enicospilus
1065	334ddd7aaacf7da83908894b22fb1bae	Arthropoda;Insecta;Psocodea;Amphipsocidae;Polypsocus;Polypsocus corruptus
1066	3354edfeb7bb6bd06d31db7ce0694ba5	Arthropoda;Insecta;Coleoptera;Carabidae;Chlaenius
1067	335f83490748a2ca2706a19d9564db29	Arthropoda;Insecta;Coleoptera;Geotrupidae;Odonteus;Odonteus liebecki
1068	3362729c8da28778709bfe9c3a0d5c9e	Arthropoda;Insecta;Lepidoptera;Tortricidae;Acleris;Acleris ferrugana
1069	33691b6a7c8047d4ac5e024ef978ae3b	Arthropoda;Insecta;Hemiptera;Miridae;Phoenicocoris;Phoenicocoris strobicola
1070	3380644ffee877a295f9e176247d8b2f	Arthropoda;Insecta;Ephemeroptera;Caenidae;Caenis
1071	338223da3abd493d250b363d8dd833f2	Arthropoda;Arachnida;Araneae;Theridiidae;Neospintharus;Neospintharus trigonum
1072	33835f95da14841b3fc688f351079716	Arthropoda;Insecta;Diptera;Chironomidae;Ablabesmyia
1073	33a8fd03ac7377ab70a2b96db0b2dd36	Arthropoda;Insecta;Hymenoptera;Formicidae;Lasius
1074	33af2ce02d518005b3f6a88b5270f20a	Arthropoda;Insecta;Diptera;Dolichopodidae;Sympycnus;Sympycnus lineatus
1075	33b22ce7951c9be1e3dcd8352f36cccf	Arthropoda;Insecta;Lepidoptera;Argyresthiidae;Argyresthia;Argyresthia austerella
1076	33b325817b2df108adcd6d320d54e2e7	Arthropoda;Insecta;Coleoptera;Elateridae;Ampedus;Ampedus melsheimeri
1077	33b737d6a950467b6b6f0fe0fd3f9e71	Arthropoda;Insecta;Lepidoptera;Depressariidae;Psilocorsis;Psilocorsis reflexella
1078	33be1f8b4228b70a8901f628db0135c6	Arthropoda;Insecta;Ephemeroptera;Caenidae;Caenis
1079	33bea237ccd0c1b534beb767c02e2a75	Arthropoda;Insecta;Hymenoptera;Apidae;Apis;Apis mellifera
1080	33c46a1c7a433158098a5ac058e6e34f	Arthropoda;Insecta;Diptera;Dolichopodidae;Gymnopternus
1081	33ca199f310d63a15847ba519389e924	Arthropoda;Insecta;Hymenoptera;Ichneumonidae;Enicospilus
1082	33e2a6e108ee2c47510d45bdb0d05b90	Arthropoda;Insecta;Diptera;Chaoboridae;Chaoborus;Chaoborus punctipennis
1083	33e9cdcfc27f8e27e0551eba25e381f9	Arthropoda;Insecta;Diptera;Limoniidae;Cheilotrichia;Cheilotrichia stigmatica
1084	33fbe4eba2b8f03b835a10089f8818e2	Arthropoda;Insecta;Diptera;Limoniidae;Rhipidia
1085	33fc805a5743a0fed96f960fa6466cf0	Arthropoda;Insecta;Diptera;Simuliidae;Cnephia;Cnephia ornithophilia
1086	33ff194312a7fb96d64f9f14d3b3599c	Arthropoda;Insecta;Lepidoptera
1087	34278d81945b708e28efd4acf3d5d985	Arthropoda;Insecta;Diptera;Chironomidae;Procladius
1088	34296572e162d5df1a72ef5d2a68eeea	Arthropoda;Insecta;Diptera;Syrphidae;Lejops;Lejops curvipes
1089	342d62b16b3f4738b0391c88ef4c804d	Arthropoda;Insecta;Diptera;Limoniidae;Metalimnobia;Metalimnobia triocellata
1090	34374b7278673d072a16961ddcc87076	Arthropoda;Insecta;Ephemeroptera;Ephemeridae;Hexagenia;Hexagenia limbata
1091	344a860402dced72c4b5772798649cd2	Arthropoda;Insecta;Diptera;Chironomidae;Ablabesmyia;Ablabesmyia americana
1092	344f629c0858b921a3e81524477da0b4	Arthropoda;Insecta;Psocodea;Psocidae;Metylophorus;Metylophorus novaescotiae
1093	3456ff6251490eea3e12040d3e345c65	Arthropoda;Insecta;Blattodea;Blattidae;Periplaneta;Periplaneta fuliginosa
1094	3459bd4697e1ec8d667b5d959da4e3d4	Arthropoda;Insecta;Trichoptera;Leptoceridae;Oecetis;Oecetis inconspicua
1095	34622e2f75a2c4c99a4ab718b6490d29	Arthropoda;Insecta;Diptera;Tipulidae;Nephrotoma
1096	3469556b522bef5fca12cf56d1258474	Arthropoda;Insecta;Coleoptera;Scarabaeidae;Amphimallon;Amphimallon majale
1097	347430a366507f047fc002bee94186df	Arthropoda;Insecta;Lepidoptera;Limacodidae;Packardia;Packardia geminata
1098	347f21003faddff0f6a3e4254932d155	Arthropoda;Insecta;Hymenoptera;Vespidae;Dolichovespula;Dolichovespula maculata
1099	3486f13fbe4f2aa85760c44229587579	Arthropoda;Insecta;Diptera;Limoniidae;Erioptera;Erioptera caliptera
1100	34912d5a915631805c184b570ead34f4	Arthropoda;Insecta;Trichoptera;Limnephilidae;Pycnopsyche
1101	34919953bebfa8fd7b3f730956f8a6f4	Arthropoda;Insecta;Diptera;Culicidae;Culex;Culex territans
1102	3492a9585d3aee2b84db673ec458f02c	Arthropoda;Insecta;Diptera;Dolichopodidae;Condylostylus;Condylostylus patibulatus
1103	34a01a63e16561cb499c713367d9cb45	Arthropoda;Insecta;Diptera;Chaoboridae;Chaoborus;Chaoborus punctipennis
1104	34a1ae2fba55901a8c922ce1940036de	Arthropoda;Insecta;Diptera;Tipulidae;Dolichopeza;Dolichopeza tridenticulata
1105	34ca0b843ef9004f603ceb5894ccbd20	Arthropoda;Insecta;Hemiptera;Miridae;Phytocoris
1106	34cc8839bc10c82059c795fc4b0e0af7	Arthropoda;Insecta;Coleoptera;Carabidae;Plochionus;Plochionus timidus
1107	34e014f9423b668b91fb41babd590ca7	Arthropoda;Insecta;Lepidoptera;Depressariidae;Psilocorsis
1108	34e5b3db3b829191aba62bc1ddf24cd9	Arthropoda;Insecta;Lepidoptera;Tortricidae;Gretchena
1109	34e77ba6b8b758d0f4f33a7e0c542e9c	Arthropoda;Insecta;Diptera;Chironomidae;Procladius
1110	34eaf2fc552e0a034ef0aa4321914879	Arthropoda;Insecta;Hemiptera;Cicadellidae;Gyponana
1111	34ebda9dfc43032b8515e8de4af6cfcc	Arthropoda;Insecta;Hemiptera;Miridae;Tropidosteptes
1112	34f1de834778e940b45f8f9b951a50ca	Arthropoda;Insecta;Hemiptera;Cicadellidae;Oncopsis
1113	34ff3046baecec3d3792969a74a2d05b	Arthropoda;Insecta;Lepidoptera;Blastobasidae;Holcocera;Holcocera chalcofrontella
1114	34ff6cc45c74821fb18cb989246801ad	Arthropoda;Insecta;Diptera;Chironomidae;Polypedilum
1115	3507253556a6965afaac451c9ea3c4c9	Arthropoda;Insecta;Lepidoptera;Nymphalidae;Bebearia;Bebearia cocalia
1116	350a308e74a5a5c66635696c979f3e50	Arthropoda;Insecta;Diptera;Tachinidae;Zaira;Zaira sp. 1
1117	35137be9d1ced804b9341da061071408	Arthropoda;Arachnida;Araneae;Theridiidae;Theridion;Theridion grallator
1118	351e6192bde89154afd9f6cae45ff002	Arthropoda;Insecta;Lepidoptera
1119	352985c9ef65e55fd643132a5fed61b0	Arthropoda;Insecta;Lepidoptera;Gelechiidae;Pseudotelphusa;Pseudotelphusa quercinigracella
1120	355bca3144b88fa5a6972ff400819038	Arthropoda;Insecta;Lepidoptera;Erebidae;Hyphantria;Hyphantria cunea
1121	35691a8d27a3a8fc554a737c237d8406	Arthropoda;Insecta;Lepidoptera;Noctuidae;Anathix;Anathix ralla
1122	357d398ed5f017e8bd9f9456cfea27e1	Arthropoda;Insecta;Ephemeroptera;Heptageniidae;Stenacron;Stenacron interpunctatum
1123	35a3f96a9bac591a0044e8c6d192b358	Arthropoda;Insecta;Trichoptera;Hydroptilidae;Orthotrichia;Orthotrichia cristata
1124	35a9c3f14cb0460cf70362adc2236fb2	Arthropoda;Insecta;Lepidoptera;Tineidae;Acrolophus;Acrolophus BioLep447
1125	35afdf0b878a88f9cad09c1a5d10e280	Arthropoda;Insecta;Lepidoptera;Tortricidae;Ancylis
1126	35bac381bbc6023598ce35c370305210	Arthropoda;Insecta;Coleoptera;Pyrochroidae;Dendroides;Dendroides canadensis
1127	35bf1d5545d45c72d068cd47f67b27c6	Arthropoda;Insecta;Diptera;Chironomidae;Tanytarsus
1128	35c250fe5affb3de544f369be56664f5	Arthropoda;Insecta;Psocodea;Amphipsocidae;Polypsocus;Polypsocus corruptus
1129	35d6952b034bf5b6effb9b52e546b8ee	Arthropoda;Insecta;Lepidoptera;Depressariidae;Psilocorsis
1130	35db1f3869333bc94a68b4c53c211ea0	Arthropoda;Insecta;Coleoptera;Elateridae;Melanotus;Melanotus similis
1131	35e10f2e5a307adf1f7f7301111a090c	Arthropoda;Insecta;Diptera;Syrphidae;Toxomerus;Toxomerus marginatus
1132	35ee54ca0d350dcba8f0de32e8aac5de	Arthropoda;Insecta;Lepidoptera;Noctuidae;Neoligia;Neoligia exhausta
1133	35f15c097662a238c52ef587204e01b0	Arthropoda;Insecta;Lepidoptera
1134	35fc65e6315df9f037775b3d3fee92bd	Arthropoda;Insecta;Diptera;Limoniidae;Ormosia;Ormosia affinis
1135	3611ab7dfef696faef287acc3b4ddb9f	Arthropoda;Insecta;Hemiptera;Cicadellidae;Gyponana
1136	361c542c464bfe4e53a75b6a8ce391d7	Arthropoda;Insecta;Lepidoptera;Tortricidae;Ecdytolopha;Ecdytolopha insiticiana
1137	361e8cb901cf1c16e17e0636cccf65f5	Arthropoda;Insecta;Trichoptera;Leptoceridae;Oecetis;Oecetis inconspicua
1138	362e481a9b9077a91752572e22a0924a	Arthropoda;Insecta;Coleoptera;Scarabaeidae;Serica;Serica georgiana
1139	3630189e0f4992e77e5ef359e35d2551	Arthropoda;Insecta;Diptera;Hybotidae;Platypalpus
1140	363396500473c679a6b94133f25604a3	Arthropoda;Insecta;Diptera;Chaoboridae;Chaoborus;Chaoborus punctipennis
1141	363c020cb5821468b71c8bc0a80a93df	Arthropoda;Insecta;Diptera;Tipulidae;Tipula;Tipula abdominalis
1142	364c7bc287e6ec243bd68cd3492deeeb	Arthropoda;Insecta;Diptera;Limoniidae;Cheilotrichia;Cheilotrichia stigmatica
1143	365f7ee9a5fab235c25c05b9b93cfbf9	Arthropoda;Insecta;Hemiptera;Cicadellidae;Gyponana
1144	365fd0f0cc3d2c912c6720a870485ec7	Arthropoda;Insecta;Lepidoptera;Crambidae;Elophila;Elophila obliteralis
1145	36697fc2136004400d9dfc3eab0e89e4	Arthropoda;Insecta;Coleoptera;Elateridae;Hemicrepidius;Hemicrepidius memnonius
1146	36797087208dfbf23ef65adc4a9697d6	Arthropoda;Insecta;Diptera;Mycetophilidae;Mycetophila;Mycetophila fungorum
1147	367dae4df8341320bfd1e82a82b233cb	Arthropoda;Insecta;Diptera;Chironomidae;Polypedilum
1148	368ec3bbf96aaaa07c229424fce54274	Arthropoda;Insecta;Lepidoptera;Tortricidae;Pseudexentera;Pseudexentera virginiana
1149	369ccaa920e71aa91e03592a01911052	Arthropoda;Insecta;Coleoptera;Coccinellidae;Harmonia;Harmonia axyridis
1150	36a0d16217e4443992212a71e287076d	Arthropoda;Insecta;Trichoptera;Hydropsychidae;Cheumatopsyche
1151	36abe4015016eb5585ded43a726239c6	Arthropoda;Insecta;Coleoptera;Carabidae;Selenophorus;Selenophorus opalinus
1152	36aebd2e820b90fd0320b3f75eb8063d	Arthropoda;Insecta;Lepidoptera;Geometridae
1153	36b43c671307586c223a3094b000c150	Arthropoda;Insecta;Diptera;Mycetophilidae;Boletina
1154	36c18aa8c94bc6c0ae427c4e4ec5ca05	Arthropoda;Insecta;Lepidoptera;Noctuidae;Agrotis;Agrotis trifurca
1155	36c7ba3e72ed862f052201ab2e1fbdda	Arthropoda;Insecta;Lepidoptera;Gelechiidae;Xenolechia;Xenolechia ontariensis
1156	36e3f37497ab0a5576de100a5d7cfbdd	Arthropoda;Insecta;Lepidoptera;Tortricidae;Pandemis
1157	36eeb4ca53d03d1e7689becd3e7d5533	Arthropoda;Insecta;Diptera;Tipulidae;Tipula
1158	36f02c2c81e016ca626321f32537e7a1	Arthropoda;Insecta;Diptera;Muscidae;Helina;Helina evecta
1159	36f22aea018404380a162868449da6fb	Arthropoda;Insecta;Diptera;Chaoboridae;Chaoborus;Chaoborus punctipennis
1160	3716a2e63b93787009b1aa17ea008d89	Arthropoda;Insecta;Coleoptera;Dytiscidae;Colymbetes
1161	372ffe07bc9faa0a9d20587928cdfc1b	Arthropoda;Insecta;Lepidoptera;Coleophoridae;Coleophora
1162	3730379d9ad5a5a5b5587ee9152894df	Arthropoda;Insecta;Diptera;Dolichopodidae;Hydrophorus;Hydrophorus chrysologus
1163	373ff21d39374b2ef53528b433f26c64	Arthropoda;Insecta;Lepidoptera;Depressariidae;Ethmia;Ethmia nivosella
1164	374de0dd063e703d5f7e4ce82e2212b4	Arthropoda;Insecta;Hemiptera;Miridae;Phytocoris
1165	376b7647277b2ece9853c7f6b6f89cb1	Arthropoda;Insecta;Lepidoptera
1166	37996653d50aac82c2cd8a0e848dbc51	Arthropoda;Insecta;Diptera;Limoniidae;Dicranomyia
1167	37baeb9fbd50af0d1d4bed1af35755b1	Arthropoda;Insecta;Lepidoptera;Noctuidae;Agrotis;Agrotis ipsilon
1168	37cc2d90711207605021458f20e1ee90	Arthropoda;Insecta;Diptera;Chironomidae;Procladius
1169	37cceb67afa6ecbb5ce44148e8d8f5bc	Arthropoda;Insecta;Lepidoptera;Geometridae;Coryphista;Coryphista meadii
1170	37cf7012a68db0be880ac7c0488dd392	Arthropoda;Insecta;Lepidoptera;Depressariidae;Psilocorsis
1171	37e55dfa7e82d28ff0155e9bec54d06e	Arthropoda;Insecta;Hymenoptera;Ichneumonidae;Ophion
1172	37ee58f6d0677a768317eab3be58bb38	Arthropoda;Insecta;Lepidoptera;Gelechiidae;Pseudotelphusa
1173	37f70c15fa1c6442f3e3223773e9c2c6	Arthropoda;Insecta;Diptera;Chironomidae;Microtendipes
1174	38004898003250bed89e403401402e58	Arthropoda;Insecta;Lepidoptera;Tortricidae;Pandemis
1175	38137c477a454198dea0b6a7c29a0838	Arthropoda;Insecta;Lepidoptera
1176	3817eb4602b64f7fe88d470e20ea43ae	Arthropoda;Insecta;Lepidoptera
1177	381a0e29ae38fc71afe14aab1266def8	Arthropoda;Insecta;Megaloptera;Corydalidae;Chauliodes;Chauliodes pectinicornis
1178	38243c893314eafd4821e32564962f4a	Arthropoda;Insecta;Trichoptera;Polycentropodidae;Plectrocnemia;Plectrocnemia cinerea
1179	38266d9f6aa0062dc3abecfdf193dc33	Arthropoda;Insecta;Blattodea;Ectobiidae;Supella;Supella longipalpa
1180	382a2d6ae48f8d17bbcb2d13bc8413ef	Arthropoda;Insecta;Trichoptera;Rhyacophilidae;Rhyacophila;Rhyacophila manistee
1181	3830555f54540802e2a66f50857fb5e3	Arthropoda;Insecta;Coleoptera;Carabidae;Lebia
1182	384a3dd8a1ac0f8542bd28c6ddfe36b4	Arthropoda;Insecta;Diptera;Chironomidae;Tanytarsus
1183	38639b3c7c04238b1199f4fe7644e94a	Arthropoda;Insecta;Coleoptera;Geotrupidae;Geotrupes;Geotrupes hornii
1184	386ab83922e210eb384547c7394e0c86	Arthropoda;Insecta;Diptera;Chironomidae;Microtendipes
1185	387d85dcf5a2da4328caf484b01e6e14	Arthropoda;Insecta;Coleoptera;Silphidae;Nicrophorus;Nicrophorus pustulatus
1186	3885869cfed31248c1278510c044439d	Arthropoda;Insecta;Diptera;Simuliidae;Simulium
1187	388928d55df3875791209bec8efd13fc	Arthropoda;Insecta;Coleoptera;Carabidae;Amphasia;Amphasia sericea
1188	389cdf9640ac642299e5420c8c4e21ef	Arthropoda;Insecta;Coleoptera;Elateridae;Melanotus
1189	38a79adc3936e736d4f0717199496629	Arthropoda;Insecta;Lepidoptera;Tortricidae;Ancylis;Ancylis nubeculana
1190	38b9add83688d214764ffd63f84d82a2	Arthropoda;Insecta;Megaloptera;Corydalidae;Chauliodes;Chauliodes rastricornis
1191	38e88d77824c73077f78c71d9bad5f4f	Arthropoda;Insecta;Hymenoptera;Ichneumonidae;Enicospilus
1192	38ed264f52cc799399a3681baf1dac58	Arthropoda;Insecta;Diptera;Limoniidae;Cheilotrichia;Cheilotrichia stigmatica
1193	39035ce64dd033f512405692fb61ff92	Arthropoda;Insecta;Diptera;Chaoboridae;Chaoborus;Chaoborus punctipennis
1194	39494f6689b4570dfdf2383fef0d66b7	Arthropoda;Insecta;Diptera;Limoniidae;Pseudolimnophila;Pseudolimnophila inornata
1195	395d7f5b2b4baa7d19bfc990cfbf99b5	Arthropoda;Insecta;Lepidoptera;Geometridae;Oxymacaria;Oxymacaria odontias
1196	39609101065641cbb7ab6c192f79c320	Arthropoda;Arachnida;Trombidiformes;Lebertiidae;Lebertia
1197	39690c75de8a22eb40add95999c4fa16	Arthropoda;Insecta;Trichoptera;Dipseudopsidae;Phylocentropus;Phylocentropus placidus
1198	3986697c79cb9353f5f9523639a09893	Arthropoda;Insecta;Neuroptera;Hemerobiidae;Hemerobius
1199	398e0db7ff15543f5315ef9d215d2914	Arthropoda;Insecta;Coleoptera;Scarabaeidae;Phyllophaga;Phyllophaga hirticula
1200	39964365544f57c9ff2e81f48493bbe0	Arthropoda;Insecta;Diptera;Ceratopogonidae;Atrichopogon
1201	39bb8e6e89b9c9e2a67c521a0e97a577	Arthropoda;Insecta;Trichoptera;Leptoceridae;Ceraclea;Ceraclea maculata
1202	39c38b0037d1ec779e82323116ecbe3a	Arthropoda;Insecta;Lepidoptera;Tortricidae;Catastega;Catastega aceriella
1203	39e1ca01f4b06c359b9076d7b217ea80	Arthropoda;Arachnida;Araneae;Araneidae;Eustala;Eustala emertoni
1204	39e43c5b107f5d6aaa0bc9277139083b	Arthropoda;Insecta;Megaloptera;Corydalidae;Chauliodes;Chauliodes pectinicornis
1205	39f4255a063517000669c62bdfe2e8a7	Arthropoda;Insecta;Hymenoptera;Ichneumonidae;Pimpla
1206	3a052cf3a5fd61329d60c0fd7e63d81d	Arthropoda;Insecta;Lepidoptera;Geometridae
1207	3a0e6030724d67cdf5c3ac020735a7b4	Arthropoda;Insecta;Diptera;Pipunculidae;Nephrocerus
1208	3a209ab35314e9650381fa058e47bd3d	Arthropoda;Insecta;Diptera;Culicidae;Coquillettidia;Coquillettidia perturbans
1209	3a2506bd6fa4edf68a11d348d35dc62f	Arthropoda;Insecta;Diptera;Culicidae;Aedes
1210	3a3ba77d3a309999d14935ad50f26c8b	Arthropoda;Insecta;Hymenoptera;Ichneumonidae;Lissonota;Lissonota sexcincta
1211	3a4ea5849bc8f0c4edaaa4cfe06261e3	Arthropoda;Insecta;Coleoptera;Cerambycidae;Enaphalodes;Enaphalodes rufulus
1212	3a56ff1d0a9a47509922a5cf7aa0b301	Arthropoda;Insecta;Diptera;Chironomidae;Procladius
1213	3a62d8466f2b4b2e7b4c8e3793350187	Arthropoda;Insecta;Trichoptera;Dipseudopsidae;Phylocentropus;Phylocentropus placidus
1214	3a8edb64c8e31c4e5d62a893b7ecf0d2	Arthropoda;Insecta;Diptera;Chironomidae;Pseudochironomus
1215	3ab2f3d22c1ea94056245b704fee2e7d	Arthropoda;Insecta;Diptera;Limoniidae;Dicranomyia
1216	3abb79f3e48c4dfc37916ca89a7d49ee	Arthropoda;Insecta;Coleoptera;Elateridae;Melanotus;Melanotus hyslopi
1217	3ac2a52f052221bcfe06314f4bbb9d39	Arthropoda;Insecta;Hemiptera;Alydidae;Alydus
1218	3acf43a1630c4d2d2b1981e84bfc0bdf	Arthropoda;Insecta;Diptera;Chaoboridae;Chaoborus;Chaoborus punctipennis
1219	3ad1675a9b6519bd1c956e2ece543948	Arthropoda;Insecta;Diptera;Chaoboridae;Chaoborus;Chaoborus punctipennis
1220	3ad7b8f9f79a088aa8111d775023179f	Arthropoda;Insecta;Trichoptera;Phryganeidae;Agrypnia;Agrypnia vestita
1221	3ada8b3f23f8f0b2f874d91a4856d127	Arthropoda;Insecta;Megaloptera;Corydalidae;Chauliodes;Chauliodes pectinicornis
1222	3adeca393899525aa95e1d05a362257a	Arthropoda;Insecta;Lepidoptera;Tortricidae;Argyrotaenia;Argyrotaenia mariana
1223	3adf5be0f7949bb3b2081bc13e06c833	Arthropoda;Insecta;Coleoptera;Elateridae;Melanotus
1224	3af28fb558cee3f22e2278ad6a4e82f8	Arthropoda;Insecta;Diptera;Limoniidae;Epiphragma;Epiphragma fasciapenne
1225	3af56df5bd8f489b55e8c5ab6a24522c	Arthropoda;Insecta;Diptera;Culicidae;Aedes
1226	3b0a2788f669db7a9ba7802127363337	Arthropoda;Insecta;Lepidoptera;Gelechiidae;Arogalea;Arogalea cristifasciella
1227	3b1fd7faa10556f312636fb85db972cc	Arthropoda;Insecta;Diptera;Culicidae;Aedes;Aedes sp.
1228	3b463b45862aead2252c004b944ba163	Arthropoda;Insecta;Coleoptera;Dermestidae;Dermestes;Dermestes lardarius
1229	3b4e726cdea9c0f9349afd2e37b0c729	Arthropoda;Insecta;Coleoptera;Elateridae;Melanotus
1230	3b501a5ffc1af4055cd0fb06abd836a9	Arthropoda;Insecta;Lepidoptera;Tortricidae;Eucopina;Eucopina gloriola
1231	3b57cbee4c1fe7b67983c40b3ed156ff	Arthropoda;Insecta;Diptera;Limoniidae;Metalimnobia;Metalimnobia triocellata
1232	3b5a5aab4ac0e3509625d5f431b75105	Arthropoda;Insecta;Ephemeroptera;Caenidae;Caenis
1233	3b63abcced9f9c317c305a2283849f25	Arthropoda;Insecta;Coleoptera;Scarabaeidae;Phyllophaga;Phyllophaga anxia
1234	3b6989510eeb445c6a701372e13180f9	Arthropoda;Insecta;Trichoptera;Limnephilidae;Platycentropus;Platycentropus radiatus
1235	3b7bf61ccaeb70294c4f86f7725fcc6a	Arthropoda;Insecta;Lepidoptera;Tortricidae;Catastega;Catastega aceriella
1236	3b88ae029f1a182d636fb8c01ce77f67	Arthropoda;Insecta;Trichoptera;Limnephilidae;Limnephilus;Limnephilus indivisus
1237	3b92841c5732848032459b889dd73bf3	Arthropoda;Insecta;Coleoptera;Silphidae;Nicrophorus;Nicrophorus pustulatus
1238	3b975bee504fa844d94baf72d7fb5cc9	Arthropoda;Insecta;Megaloptera;Corydalidae;Chauliodes;Chauliodes rastricornis
1239	3bbf75efa4331bc4513a7a66acc45096	Arthropoda;Insecta;Coleoptera;Scarabaeidae;Phyllophaga;Phyllophaga crenulata
1240	3bca14387685b5827348c700e1cbb3b6	Arthropoda;Insecta;Diptera;Tachinidae;Phytomyptera;Phytomyptera Wood02
1241	3bfae5c4a742dd8d2441642cf9c2f74b	Arthropoda;Insecta;Coleoptera;Heteroceridae
1242	3c04f2e5e12da693bff21a10f7ce9eed	Arthropoda;Insecta;Hymenoptera;Apidae;Apis;Apis mellifera
1243	3c0881e6c768b2b4813b1f705cb2bc0f	Arthropoda;Insecta;Diptera;Tipulidae;Tipula
1244	3c242e3dea9218dce1697dfcf028f621	Arthropoda;Insecta;Diptera;Empididae;Rhamphomyia
1245	3c24ca0e6787f798f1d16ac7bf89f3ba	Arthropoda;Insecta;Coleoptera;Byrrhidae;Simplocaria;Simplocaria semistriata
1246	3c2aed7d8b53f90fd025b0378a283453	Arthropoda;Insecta;Hymenoptera;Ichneumonidae;Lissonota;Lissonota sexcincta
1247	3c47068fa6cc8226fde3ace1e8a5d0dc	Arthropoda;Insecta;Lepidoptera;Gelechiidae;Chionodes
1248	3c52b56868c6a7b67e02fd3777680cd8	Arthropoda;Insecta;Diptera;Limoniidae;Austrolimnophila;Austrolimnophila toxoneura
1249	3c5423c213cf0027257b844a9c89b19d	Arthropoda;Insecta;Diptera;Limoniidae;Helius;Helius flavipes
1250	3c667addca500526015175bbe615d08a	Arthropoda;Insecta;Coleoptera;Scarabaeidae;Phyllophaga;Phyllophaga fusca
1251	3c6921d6bbd887672cf84e8d0476d775	Arthropoda;Insecta;Coleoptera;Elateridae;Athous;Athous brightwelli
1252	3c8b0c1040a02954644ee14be7366ec5	Arthropoda;Insecta;Diptera
1253	3c9139868d3fdbefce6576645422f4ba	Arthropoda;Insecta;Lepidoptera;Crambidae;Crambus;Crambus agitatellus
1254	3ca390f40b2a7c39a0c011e8825fc828	Arthropoda;Insecta;Hymenoptera;Ichneumonidae;Enicospilus
1255	3ca9e137365d652b4d7c853522472cdb	Arthropoda;Insecta;Psocodea;Mesopsocidae;Mesopsocus;Mesopsocus laticeps
1256	3caef548ade03a6cb4d6ef129416401c	Arthropoda;Insecta;Lepidoptera;Noctuidae;Agrotis;Agrotis ipsilon
1257	3cc03379e33d886ce8cce7d961f12570	Arthropoda;Insecta;Diptera;Limoniidae;Erioptera;Erioptera caliptera
1258	3cdbf5e375dac45ca1efdf197c74d499	Arthropoda;Insecta;Lepidoptera;Tortricidae;Gymnandrosoma;Gymnandrosoma punctidiscanum
1259	3ceb3449886b8bbca1b34ec7302f7fce	Arthropoda;Insecta;Lepidoptera;Coleophoridae;Coleophora
1260	3cf7b699194493213acaf79223786bd7	Arthropoda;Insecta;Lepidoptera;Gracillariidae;Caloptilia
1261	3cf99417a7c3a80213683649d0f5c953	Arthropoda;Insecta;Coleoptera;Chrysomelidae;Paria;Paria fragariae
1262	3cfeeb16701da023d483c4bca6e37a3e	Arthropoda;Insecta;Diptera;Limoniidae;Rhipidia
1263	3d016e9fd888d180a5145317431a0387	Arthropoda;Insecta;Diptera;Chironomidae;Chironomus
1264	3d034b43f708989774d9b7422771ad40	Arthropoda;Insecta;Diptera;Tipulidae;Dolichopeza;Dolichopeza obscura
1265	3d24a23cc095d85b3652aa1fa8cabd99	Arthropoda;Insecta;Diptera;Rhagionidae;Chrysopilus;Chrysopilus quadratus
1266	3d346fb79e792fd17ab76722ed86f7fd	Arthropoda;Insecta;Diptera;Chaoboridae;Chaoborus;Chaoborus punctipennis
1267	3d37834bc007b67db4728bcb53c5381b	Arthropoda;Insecta;Lepidoptera
1268	3d3861b2a803782daec3c00dad69aef4	Arthropoda;Insecta;Lepidoptera;Crambidae;Udea
1269	3d49b20fa1bace3c83b8c0d38f97e981	Arthropoda;Insecta;Megaloptera;Corydalidae;Chauliodes;Chauliodes rastricornis
1270	3d4c42e7fc541a4704ba2fffdde04dee	Arthropoda;Insecta;Diptera;Mycetophilidae;Docosia
1271	3d4cefb336d2dbc5f7b5bb9c3e1495c0	Arthropoda;Insecta;Ephemeroptera;Heptageniidae;Stenacron;Stenacron interpunctatum
1272	3d5dd638f8b0f3f453333dcbad923b18	Arthropoda;Insecta;Diptera;Limoniidae;Helius;Helius flavipes
1273	3d6187009733cfdae3b40c8db9e7b3c9	Arthropoda;Insecta;Diptera;Limoniidae;Antocha
1274	3d64e4294a8eade84875804bbd7ddd43	Arthropoda;Insecta;Diptera;Chironomidae;Orthocladius
1275	3d6b53abc2cbdda99bb79dc3d34306b2	Arthropoda;Insecta;Diptera;Limoniidae;Cheilotrichia;Cheilotrichia stigmatica
1276	3d893b07c316e98a09125743d53ad007	Arthropoda;Insecta;Diptera;Chironomidae;Orthocladius
1277	3d8e1e6b516082c52f6a0527ba35dfe9	Arthropoda;Insecta;Lepidoptera;Gracillariidae;Caloptilia
1278	3d8ed5032f3278a78cb4a0af4ceb4c9e	Arthropoda;Insecta;Lepidoptera;Saturniidae;Anisota
1279	3d973e42977a3af179032b1ecb056937	Arthropoda;Insecta;Lepidoptera;Tortricidae;Acleris;Acleris logiana
1280	3d98d9abc127f8fed195f82fd6bff997	Arthropoda;Insecta;Ephemeroptera;Ephemerellidae;Eurylophella;Eurylophella poconoensis
1281	3d9cb58e5f2829771c6b4ff1edc47572	Arthropoda;Insecta;Lepidoptera;Erebidae;Idia
1282	3da38b396176f2ca5adc631966b8de98	Arthropoda;Insecta;Lepidoptera;Lasiocampidae;Malacosoma;Malacosoma disstria
1283	3da82b85c91c01dd9c43c1b2fc250ddc	Arthropoda;Insecta;Diptera;Chaoboridae;Chaoborus;Chaoborus punctipennis
1284	3daf00f3f40f670ba221e7c4bb6bb157	Arthropoda;Arachnida;Araneae;Philodromidae;Philodromus;Philodromus rufus
1285	3dafe622aa1d3b4d8ee42f343a9d56bc	Arthropoda;Insecta;Lepidoptera;Pterophoridae;Hellinsia;Hellinsia pectodactylus
1286	3db34ebdcd9043fc24a8c395503adf03	Arthropoda;Insecta;Coleoptera;Pyrochroidae;Dendroides;Dendroides canadensis
1287	3db37f565405418eb940b8fbd07869bc	Arthropoda;Insecta;Megaloptera;Corydalidae;Chauliodes;Chauliodes pectinicornis
1288	3dbc7dfbe9d6e34c103ba1917251a882	Arthropoda;Insecta;Psocodea;Psocidae;Metylophorus;Metylophorus novaescotiae
1289	3dc7870ba168ae7dc1e62624f70ae1f3	Arthropoda;Insecta;Megaloptera;Corydalidae;Chauliodes;Chauliodes rastricornis
1290	3dce1fa2f6ac76ef57e492a1d69c82bd	Arthropoda;Insecta;Hemiptera;Pentatomidae;Euschistus;Euschistus tristigmus
1291	3dcea6f0b5cc1678686dff4d2b2b15b1	Arthropoda;Insecta;Diptera;Limoniidae;Erioptera
1292	3dd87a8c0602f61e5736b8f4da294101	Arthropoda;Insecta;Lepidoptera;Uraniidae;Cyphura
1293	3df1efe80ee13ef63491ec8dcfeeba8a	Arthropoda;Insecta;Coleoptera;Carabidae;Trichotichnus;Trichotichnus vulpeculus
1294	3dfedf93e6ff09da9649311e2d24ce06	Arthropoda;Insecta;Megaloptera;Corydalidae;Chauliodes;Chauliodes pectinicornis
1295	3e07940d273ac010d4b5e5ae6348aaf1	Arthropoda;Insecta;Diptera;Limoniidae;Antocha
1296	3e1dd6c06ad5f0810fae53fcab2c36ad	Arthropoda;Arachnida;Trombidiformes;Pionidae;Piona
1297	3e2c0fccb4c354bc351758add4b1e50d	Arthropoda;Insecta;Diptera;Tabanidae
1298	3e38c1d7b513d144e4aad5b3e48250f7	Arthropoda;Insecta;Lepidoptera;Gelechiidae;Xenolechia;Xenolechia ontariensis
1299	3e3fa42b5ba84cf8ccca132fe9a2968e	Arthropoda;Insecta;Lepidoptera
1300	3e581649cf3838dd1e6804263bb3e587	Arthropoda;Insecta;Diptera;Heleomyzidae;Scoliocentra;Scoliocentra villosa
1301	3e5a5d8b2cc17de7c96c4cc7d3894322	Arthropoda;Insecta;Lepidoptera;Tortricidae;Acleris;Acleris logiana
1302	3e6064649848a2be89d69a93af82a329	Arthropoda;Arachnida;Trombidiformes;Pionidae;Piona
1303	3ec6625bc13bc2927b8c854eb58ae8bf	Arthropoda;Insecta;Diptera;Tipulidae;Tipula
1304	3eceacc106295f1a66f2e4d9c105d96e	Arthropoda;Insecta;Ephemeroptera;Heptageniidae;Stenacron;Stenacron interpunctatum
1305	3ed61680443c06eeef11f8adc6817752	Arthropoda;Insecta;Diptera;Chironomidae;Dicrotendipes;Dicrotendipes tritomus
1306	3ed7466fde376ba19c9c1f5d1f7f45ab	Arthropoda;Insecta;Diptera;Tachinidae;Cryptomeigenia
1307	3ed8b6a4ded8120378fd1845dc0ca415	Arthropoda;Insecta;Diptera;Limoniidae;Rhipidia;Rhipidia maculata
1308	3ee689a12890a67c5949773bb5abccad	Arthropoda;Insecta;Lepidoptera
1309	3efc6e2b5d19aa67d45829815ef5d7b1	Arthropoda;Insecta;Coleoptera;Cerambycidae;Sternidius
1310	3f0827bfc7d3170a6bcaf2980291af62	Arthropoda;Insecta;Lepidoptera;Geometridae;Xanthorhoe;Xanthorhoe lacustrata
1311	3f0ea9fb0de0deab3e0a45cdd0aaf782	Arthropoda;Insecta;Trichoptera;Hydropsychidae;Hydropsyche;Hydropsyche morosa
1312	3f18dff6c03bc15dcdf81bd01b3daeb6	Arthropoda;Insecta;Diptera;Tachinidae;Lypha
1313	3f1e15d4c7e83f85eb4daa64cba51ff4	Arthropoda;Insecta;Lepidoptera;Sesiidae;Synanthedon;Synanthedon acerrubri
1314	3f2a0d1ce8dd43f02188256ca05c8147	Arthropoda;Insecta;Diptera;Limoniidae;Erioptera
1315	3f2e688e0f5e81a41835c47c80c8db78	Arthropoda;Insecta;Lepidoptera
1316	3f309c57e3f6ca69d6fdc5f8933834da	Arthropoda;Insecta;Diptera;Mycetophilidae;Mycomya
1317	3f326c5ef32ef1d5c5dcfe6b58b596e9	Arthropoda;Insecta;Diptera;Chironomidae;Psectrocladius;Psectrocladius sordidellus
1318	3f35b486bd260c7f9a73274bd94730fb	Arthropoda;Insecta;Diptera;Culicidae;Aedes
1319	3f430e399ee707e554a24cb5c3476c4c	Arthropoda;Insecta;Coleoptera;Staphylinidae;Lathrobium;Lathrobium simile
1320	3f4d6847f501bcb0c3eadbbf9bcf8d67	Arthropoda;Insecta;Lepidoptera;Tineidae;Acrolophus;Acrolophus BioLep447
1321	3f511cbd18e4fbc22437a98472e59487	Arthropoda;Insecta;Coleoptera;Scarabaeidae;Phyllophaga
1322	3f51496909f3ca38c07fbb2a39615e8e	Arthropoda;Arachnida;Araneae;Clubionidae;Clubiona;Clubiona pygmaea
1323	3f58384d18891cf51ec50f864625d00d	Arthropoda;Insecta;Diptera;Limoniidae;Rhipidia
1324	3f69e6e4da3738c09c908c42784ce65f	Arthropoda;Insecta;Lepidoptera
1325	3f70ccc7253ceaf941966f039b77f68a	Arthropoda;Insecta;Diptera;Chironomidae;Eukiefferiella
1326	3f783da8575550ed07d135b1a1292fa1	Arthropoda;Insecta;Hymenoptera;Vespidae;Polybia;Polybia diguetana
1327	3f7a0049fd76770cd60d24e3a9ff85dc	Arthropoda;Insecta;Blattodea;Blattidae;Blatta;Blatta orientalis
1328	3f8d305499aa0701e889a14571933da2	Arthropoda;Insecta;Diptera;Chironomidae;Dicrotendipes;Dicrotendipes modestus
1329	3f96ad4fbf9fb7cbc109daac7203cb59	Arthropoda;Insecta;Ephemeroptera;Caenidae;Caenis
1330	3fa2314b9a3852b492647dd2ba47feba	Arthropoda;Insecta
1331	3fbbef42f8c3180726b056def295ea39	Arthropoda;Arachnida;Opiliones;Phalangiidae;Phalangium;Phalangium opilio
1332	3fe4a0b3830774147f3c6611c5463a51	Arthropoda;Insecta;Diptera;Limoniidae;Limonia;Limonia indigena
1333	3fee4466ce9c728cc1037f0305af0e23	Arthropoda;Insecta;Diptera;Chaoboridae;Chaoborus;Chaoborus punctipennis
1334	3fee7fb17086c7c2ad9da565f58dce66	Arthropoda;Insecta;Diptera;Dolichopodidae;Gymnopternus
1335	3ff9bec0145b049fbd48b70e3dc1089b	Arthropoda;Insecta;Diptera;Tachinidae;Lespesia
1336	3ff9d780b8213529a8444a5c280b07dd	Arthropoda;Insecta;Lepidoptera;Depressariidae;Psilocorsis
1337	3ffbb6d32d95542bcde8052d774dbc9d	Arthropoda;Insecta;Diptera;Chironomidae;Dicrotendipes;Dicrotendipes tritomus
1338	400099428e3ccb5fc04da2202b0b8b09	Arthropoda;Insecta;Orthoptera;Tettigoniidae;Scudderia;Scudderia pistillata
1339	40047f1c4fdec072669574f8da147f16	Arthropoda;Insecta;Diptera;Limoniidae;Metalimnobia;Metalimnobia triocellata
1340	4026ea6063a31be8379fed12e7d1ae37	Arthropoda;Insecta;Lepidoptera;Tineidae;Xylesthia;Xylesthia pruniramiella
1341	402b88d9e3175c14476b8348c6037e7c	Arthropoda;Insecta;Coleoptera;Scarabaeidae;Phyllophaga
1342	404f496a98fae0d7799f04e1cf4f463d	Arthropoda;Insecta;Lepidoptera;Tortricidae;Spilonota;Spilonota ocellana
1343	4051c7e1067a54c84168b7da673ed632	Arthropoda;Insecta;Diptera;Chaoboridae;Chaoborus;Chaoborus punctipennis
1344	40598713f904e1666335c68ed8881e33	Arthropoda;Insecta;Ephemeroptera;Caenidae;Caenis
1345	406451f6312e57f8c264a94242b049e6	Arthropoda;Insecta;Diptera;Chironomidae;Chironomus
1346	40646a88234e0bae2949124b990b4480	Arthropoda;Insecta;Lepidoptera
1347	406f4b54f99147f7a2ce0b67bc157ae3	Arthropoda;Insecta;Trichoptera;Hydropsychidae;Cheumatopsyche
1348	40774ffbb56abd30d83ed8ba6ebde1ab	Arthropoda;Arachnida;Araneae;Lycosidae;Piratula;Piratula insularis
1349	40934c8a498cc922c628e5fb19088ed7	Arthropoda;Insecta;Coleoptera;Ptilodactylidae;Ptilodactyla
1350	409a63e0edcd69563cfbee39bbd55673	Arthropoda;Insecta;Hemiptera;Cicadellidae;Gyponana
1351	409b26481833db67651aaf6319b63293	Arthropoda;Insecta;Diptera;Limoniidae;Erioptera
1352	40b1c29d0f62733a0e33e848ea874208	Arthropoda;Insecta;Lepidoptera
1353	40b530e7772b1fe68b266cd68f96bcf5	Arthropoda;Insecta;Trichoptera;Philopotamidae;Chimarra;Chimarra obscura
1354	40c17a87e7c53cc08c86d7606d9a6a6a	Arthropoda;Insecta;Ephemeroptera;Heptageniidae;Stenacron;Stenacron interpunctatum
1355	40c38b4fa02576a5f64750bd1df7e6a9	Arthropoda;Insecta;Diptera;Drosophilidae;Drosophila
1356	40eb03bafee0545c008ced670ca861ed	Arthropoda;Insecta;Lepidoptera;Tineidae;Homosetia;Homosetia tricingulatella
1357	40f03aa4d34ee34eb6b95e9acc2d621b	Arthropoda;Insecta;Trichoptera;Hydropsychidae;Hydropsyche;Hydropsyche morosa
1358	40f1a2a69214bfae24803d9ca3330f8f	Arthropoda;Insecta;Ephemeroptera;Caenidae;Caenis
1359	41163d5044fb8ec43a7bb8b920fbc04b	Arthropoda;Insecta;Diptera;Sciaridae;Corynoptera
1360	411c2b4941ca3eb823384dda27fca6d9	Arthropoda;Insecta;Lepidoptera;Blastobasidae;Asaphocrita;Asaphocrita aphidiella
1361	411ceccfab41768d08dbcfa91cf80661	Arthropoda;Insecta;Coleoptera;Lucanidae;Ceruchus;Ceruchus piceus
1362	411d0ecefc3940cb9d6137388961b037	Arthropoda;Insecta;Ephemeroptera;Caenidae;Caenis
1363	4126095120c3f5e3db3660cf5ee09b50	Arthropoda;Insecta;Lepidoptera
1364	412eeff80c1cec1ecb4d671ba970595e	Arthropoda;Insecta;Diptera;Tachinidae;Goniocera;Goniocera io
1365	41530f5a825080bac435866c7e7e0944	Arthropoda;Insecta;Coleoptera;Carabidae;Dromius;Dromius piceus
1366	415b1dc8ed04970dfd55176646a9332d	Arthropoda;Insecta;Coleoptera;Pyrochroidae;Dendroides;Dendroides canadensis
1367	415f54ee9da7a70b7db8aef51388bfd9	Arthropoda;Insecta;Lepidoptera;Gelechiidae;Coleotechnites
1368	4180120fa6fac2ee6c27c7f61955e140	Arthropoda;Insecta;Hemiptera;Cicadellidae;Oncopsis
1369	41801d9ad31df1487e5a59192c7eec0f	Arthropoda;Insecta;Lepidoptera
1370	41872e53074cb9c2153ea62f2d610c3d	Arthropoda;Insecta;Ephemeroptera;Heptageniidae;Maccaffertium;Maccaffertium smithae
1371	41adb784015f5a5353d73b1d1b4a731c	Arthropoda;Insecta;Lepidoptera;Depressariidae;Psilocorsis
1372	41b42bfdabce82a853e3314aed765902	Arthropoda;Insecta;Diptera;Culicidae;Aedes;Aedes sp.
1373	41b61d5678854e897b654c86d4b0c830	Arthropoda;Insecta;Diptera;Limoniidae;Geranomyia
1374	41bf95ea004caf090f7877e8ee3bcef4	Arthropoda;Insecta;Hymenoptera;Ichneumonidae;Enicospilus
1375	41c38d311a5baef794f7682289a7d866	Arthropoda;Insecta;Hemiptera;Aphididae
1376	41cfedc7cf4ba9c85178f576a795f948	Arthropoda;Insecta;Megaloptera;Corydalidae;Chauliodes;Chauliodes pectinicornis
1377	41d38a4dbc426fa556cb61eb861004dd	Arthropoda;Insecta;Diptera;Anthomyiidae
1378	41e6c1c2fdea57df8624811b3be0433e	Arthropoda;Insecta;Diptera;Tipulidae;Nephrotoma;Nephrotoma ferruginea
1379	41f5ce15a39d3de725cd07571b031544	Arthropoda;Insecta;Hymenoptera;Ichneumonidae;Euceros;Euceros canadensis
1380	4200083ea5f678442e6a5cbc9c721810	Arthropoda;Insecta;Lepidoptera
1381	421baf515d595855f7a80a1043c5cb9c	Arthropoda;Insecta;Diptera;Ceratopogonidae;Stilobezzia;Stilobezzia antennalis
1382	421cbd102ba4af742b8d5b2ce1901780	Arthropoda;Insecta;Hemiptera;Cicadellidae;Gyponana
1383	4224aac41c49d874475fa524bf1f4361	Arthropoda;Insecta;Lepidoptera
1384	422a43d8b958c97a916077ab2827d879	Arthropoda;Insecta;Lepidoptera;Tortricidae;Ancylis
1385	4231e7f75124469821b180dc051c21ab	Arthropoda;Insecta;Diptera;Chironomidae;Phaenopsectra;Phaenopsectra punctipes
1386	423281d88b39aa0b29df24248fddde0f	Arthropoda;Insecta;Diptera;Chironomidae;Parachironomus
1387	4252f8f38a22a8c76dff00c0ffa70362	Arthropoda;Insecta;Coleoptera;Elateridae;Athous;Athous brightwelli
1388	427e3409d2c9d05c384c3a4160052dd1	Arthropoda;Insecta;Hemiptera;Miridae;Phytocoris;Phytocoris conspurcatus
1389	4289db8f0df472f64e8b47c1155da958	Arthropoda;Insecta;Lepidoptera;Tortricidae;Epinotia;Epinotia solicitana
1390	429cd6b36f3cbf44f41fa6c456253bdc	Arthropoda;Insecta;Psocodea;Psocidae;Metylophorus;Metylophorus novaescotiae
1391	42a023e923bc0fc2230badaff0bd0785	Arthropoda;Insecta;Trichoptera;Limnephilidae;Nemotaulius;Nemotaulius hostilis
1392	42a3ab35d4770f1bc44611c3c988a46b	Arthropoda;Insecta
1393	42aa715f05cba52a0736826bfe77fefa	Arthropoda;Insecta;Lepidoptera
1394	42c3dcb11bcc46a97e8ffdbd8ae45319	Arthropoda;Insecta;Diptera;Limoniidae;Cheilotrichia;Cheilotrichia stigmatica
1395	42dcb0e4c6f9d3d96cfcbdc3b559d274	Arthropoda;Insecta;Lepidoptera
1396	42eae55f0cf56037ce55c52be69f3aa1	Arthropoda;Insecta;Trichoptera;Leptoceridae;Mystacides;Mystacides sepulchralis
1397	42f3ce1c23812a0f7fc7989410deaed6	Arthropoda;Insecta;Lepidoptera;Geometridae;Macaria
1398	431c520635c7e7d0306ca075e21cec32	Arthropoda;Insecta;Zygentoma;Lepismatidae;Thermobia;Thermobia domestica
1399	431f7e5dfc33be93bcf85451430ba8c0	Arthropoda;Insecta;Coleoptera;Elateridae;Melanotus
1400	432d6d32008392de5f340d14dd19d793	Arthropoda;Insecta;Lepidoptera
1401	434048804b496a0a2c385d24be611711	Arthropoda;Insecta;Lepidoptera;Noctuidae;Anathix;Anathix ralla
1402	434c3ec5964d9040fbc970908ae87e49	Arthropoda;Insecta;Lepidoptera;Tineidae;Nemapogon;Nemapogon multistriatella
1403	4353dcdb3647834a77ccc6c6a2db99f7	Arthropoda;Insecta;Lepidoptera;Gracillariidae;Parornix
1404	4377a56ecce4a59ff7ec6b705fe3d112	Arthropoda;Insecta;Megaloptera;Sialidae;Sialis;Sialis velata
1405	4387639769c7c8ff916bfc9416ec6de2	Arthropoda;Insecta;Diptera;Limoniidae;Cheilotrichia;Cheilotrichia stigmatica
1406	4397991e3c6d7bbe76618d197d68867a	Arthropoda;Arachnida;Araneae;Dictynidae;Emblyna;Emblyna sublata
1407	43a90cb19936d26eecefa674926bbb24	Arthropoda;Insecta;Lepidoptera
1408	43aa1cf9104ce425111bcaefbfd7228a	Arthropoda;Insecta;Megaloptera;Corydalidae;Chauliodes;Chauliodes pectinicornis
1409	43b04b547fcfa38535ca984d38dcce31	Arthropoda;Insecta;Diptera;Mycetophilidae;Greenomyia
1410	43b3dedc2add310f98f4f31395cb1569	Arthropoda;Insecta;Coleoptera;Elateridae;Melanotus;Melanotus similis
1411	43c1589540cea7460e08468435d586c3	Arthropoda;Insecta;Lepidoptera;Erebidae;Schrankia;Schrankia costaestrigalis
1412	43c51488316663266a63b48ae420c8cb	Arthropoda;Insecta;Lepidoptera
1413	43d11424d5e856e6288389839bd02bff	Arthropoda;Insecta;Trichoptera;Rhyacophilidae;Rhyacophila;Rhyacophila manistee
1414	43dcc5a07f9d10fdd355a358de425469	Arthropoda;Insecta;Diptera;Culicidae;Culex
1415	43e38220f4477d8a0206b36ee0cbde84	Arthropoda;Insecta;Diptera;Chironomidae;Chironomus
1416	43f16309cb7e30074260254e9607e106	Arthropoda;Insecta;Diptera;Limoniidae;Erioptera
1417	43f32962ef4ecf1e9738cc6c18613fc2	Arthropoda;Insecta;Lepidoptera;Notodontidae;Lochmaeus
1418	43f4d6d29d1767c4ac0c051fe345ce03	Arthropoda;Insecta;Lepidoptera
1419	43f5d21d65fee17d3541b96c4dc77457	Arthropoda;Insecta;Hymenoptera;Ichneumonidae;Ophion
1420	443648b34b83234a234c7e1094e415b3	Arthropoda;Insecta;Lepidoptera;Tortricidae;Gypsonoma
1421	443a72aa5f34ea34fd921e6c56388ce3	Arthropoda;Insecta;Ephemeroptera;Heptageniidae;Leucrocuta;Leucrocuta maculipennis
1422	4441993e99cc0e1efb997534ce378d7e	Arthropoda;Insecta;Coleoptera;Coccinellidae;Harmonia;Harmonia axyridis
1423	444b74ce1d2968cf63b265452fa23240	Arthropoda;Insecta;Lepidoptera;Saturniidae;Dryocampa;Dryocampa rubicunda
1424	4469610369adbd2c07f5c9f7b7cb4867	Arthropoda;Insecta;Diptera;Tipulidae;Nephrotoma;Nephrotoma ferruginea
1425	4474b231afd623a11333f0224a57b42d	Arthropoda;Insecta;Diptera
1426	447e55c85ededb245ad8cad7eba120de	Arthropoda;Insecta;Trichoptera;Limnephilidae;Limnephilus;Limnephilus submonilifer
1427	449d5fc4fe10fe2911e1eba51278aa87	Arthropoda;Arachnida;Araneae;Theridiidae;Theridion;Theridion frondeum
1428	44aa8762809348fc43f67c6b55948e1e	Arthropoda;Insecta;Lepidoptera
1429	44ae1a9122a0fdef6effaeced1bcc634	Arthropoda;Insecta;Megaloptera;Corydalidae;Chauliodes;Chauliodes pectinicornis
1430	44af255a13996ae755047345daf11d05	Arthropoda;Insecta;Lepidoptera;Gelechiidae;Pseudotelphusa
1431	44b18de0629657023fa595d5280b9a3b	Arthropoda;Insecta;Lepidoptera;Gracillariidae;Cameraria;Cameraria aceriella
1432	44b876b11ffdf3be2ad0a81794a42cd9	Arthropoda;Insecta;Lepidoptera;Tortricidae;Coelostathma;Coelostathma discopunctana
1433	44dc11ecaebd81c650d777d4a32c31a1	Arthropoda;Insecta;Lepidoptera
1434	44df62860eea7b424a59f9f14b47a657	Arthropoda;Insecta;Diptera;Limoniidae;Geranomyia
1435	44ea31247e874768ec04c127dc1596fc	Arthropoda;Insecta;Diptera;Limoniidae;Helius;Helius flavipes
1436	44edb2672067c9b3a1adb33d3618f86f	Arthropoda;Insecta;Lepidoptera;Depressariidae;Psilocorsis
1437	44f02224a1d14ec5eae00926eb4bfef9	Arthropoda;Insecta;Lepidoptera;Crambidae;Hahncappsia;Hahncappsia marculenta
1438	44f1d979a0b01fa1cc2ccf61eb9cc7d3	Arthropoda;Insecta;Diptera;Culicidae;Culiseta
1439	44ff1f1258c5ae73633dd2536fc3a50b	Arthropoda;Insecta;Coleoptera;Elateridae;Hemicrepidius;Hemicrepidius brevicollis
1440	44ffe4b9ffa33ba1fae0ea80aad5f467	Arthropoda;Insecta;Lepidoptera;Crambidae;Eudonia
1441	4504db1512ee06bb4ccabc5d6a1045ed	Arthropoda;Insecta;Diptera;Tipulidae;Tipula;Tipula paludosa
1442	4505b81825c393d580a644b6dcce4b7a	Arthropoda;Insecta;Diptera
1443	451faac22d130c4159577bd305c238d8	Arthropoda;Insecta;Diptera;Tipulidae;Tipula;Tipula entomophthorae
1444	451fbb02ef32060272577cabe65295b3	Arthropoda;Insecta;Coleoptera;Hydrophilidae;Helocombus;Helocombus bifidus
1445	4520c1454c07eab51d2afcabf1572b6f	Arthropoda;Insecta;Lepidoptera;Crambidae;Elophila;Elophila obliteralis
1446	452ab05c70046005823302a483b26aa4	Arthropoda;Insecta;Lepidoptera
1447	452bba35da1616ef2a9cfbedb62974a4	Arthropoda;Insecta;Diptera;Tachinidae;Gonia
1448	452f5f6af2c76f54a66eaa55d238482f	Arthropoda;Insecta;Diptera;Anthomyiidae;Hylemyza;Hylemyza partita
1449	453e1915ccabdc894a014c81d5f59d9b	Arthropoda;Insecta;Diptera;Limoniidae;Euphylidorea;Euphylidorea platyphallus
1450	456093bff4d6174db419ac6d572082d4	Arthropoda;Insecta;Lepidoptera;Geometridae;Cladara
1451	4560f233590a006a655ec910d74b36cb	Arthropoda;Insecta;Diptera;Chironomidae;Diamesa
1452	456163fa230d9f226c64136c17d64888	Arthropoda;Insecta;Coleoptera;Pyrochroidae;Dendroides;Dendroides canadensis
1453	45620e4048ed2eea04f4acc9ed80a7d9	Arthropoda;Insecta;Diptera;Tipulidae;Nephrotoma;Nephrotoma alterna
1454	45658e7a6783f79a9849cbd8dc03bbf5	Arthropoda;Insecta;Diptera;Tipulidae;Angarotipula;Angarotipula illustris
1455	4568792f8b0268b88e097e708e064b22	Arthropoda;Insecta;Coleoptera;Cerambycidae;Monochamus;Monochamus titillator
1456	45982886caa2a41859af2bddc3efcbc2	Arthropoda;Insecta;Coleoptera;Scirtidae;Contacyphon
1457	45a04af0ed1aa8a89018f4fbfd79f023	Arthropoda;Insecta;Diptera;Chaoboridae;Chaoborus;Chaoborus punctipennis
1458	45a55757335252ead1a02499f86058fb	Arthropoda;Insecta;Lepidoptera;Coleophoridae;Coleophora
1459	45aaff97db6678ce514cc1f35a763744	Arthropoda;Insecta;Lepidoptera;Tortricidae;Orthotaenia;Orthotaenia undulana
1460	45ac2b73cabe826f79d0694018047021	Arthropoda;Insecta;Coleoptera;Cerambycidae;Monochamus;Monochamus notatus
1461	45b3cf3c162f9806fa26943e0924ca65	Arthropoda;Arachnida;Araneae;Linyphiidae;Pityohyphantes;Pityohyphantes alticeps
1462	45bfa5c78f3ad16337206ed74bde9988	Arthropoda;Insecta;Lepidoptera;Coleophoridae;Coleophora
1463	45c0f5ad2a27dc110f8e13220600f395	Arthropoda;Insecta;Lepidoptera;Drepanidae
1464	45cbca72169ea72ceb945f23a30ec54d	Arthropoda;Insecta;Trichoptera;Polycentropodidae;Plectrocnemia;Plectrocnemia cinerea
1465	45d6ca402646525cea83f39eb87233b5	Arthropoda;Insecta;Diptera;Chaoboridae;Chaoborus;Chaoborus punctipennis
1466	45d962f16d7f7450046dd5cc38fd6d42	Arthropoda;Insecta;Lepidoptera;Gelechiidae;Chionodes
1467	45daeaea5791c12079173212797f4d47	Arthropoda;Insecta;Lepidoptera;Nymphalidae;Adelpha;Adelpha serpa
1468	45e92a4fff859e084d88a367b84e6f27	Arthropoda;Insecta;Trichoptera;Hydropsychidae;Cheumatopsyche;Cheumatopsyche campyla
1469	45ea0337d6cf05bc59b2572ebced9032	Arthropoda;Insecta;Lepidoptera;Depressariidae;Psilocorsis
1470	45f1d117d75b1a820f8797c3a4f431e4	Arthropoda;Insecta;Trichoptera;Psychomyiidae;Psychomyia
1471	45f2b3418c1d93c9ac6a32ba0a8dac70	Arthropoda;Insecta;Ephemeroptera;Heptageniidae;Maccaffertium;Maccaffertium terminatum
1472	460289d46f22fcb41652a2fe9c24f9df	Arthropoda;Insecta;Lepidoptera;Tortricidae;Coelostathma;Coelostathma discopunctana
1473	460b7e2d74b5afe38dea7a135cb54206	Arthropoda;Insecta;Diptera;Culicidae;Aedes;Aedes sp.
1474	460f630a0b0ee586aac0822c3935baa2	Arthropoda;Insecta;Megaloptera;Corydalidae;Chauliodes;Chauliodes pectinicornis
1475	4613ada1d9b55f7b2fbfc79b507f6778	Arthropoda;Insecta;Megaloptera;Corydalidae;Chauliodes;Chauliodes pectinicornis
1476	4623cc1151ca4ea733f1b24af2e9c180	Arthropoda;Insecta;Lepidoptera;Erebidae;Idia;Idia rotundalis
1477	4644ddd6b31ccedcc8df91b2e1463cb9	Arthropoda;Insecta;Hemiptera;Cicadellidae;Gyponana
1478	46595f6739b76a8b07780699590fc1ff	Arthropoda;Insecta;Coleoptera;Brentidae;Arrhenodes;Arrhenodes minutus
1479	466a767f41902e81118c27bfd2173b55	Arthropoda;Insecta;Diptera;Limoniidae;Cheilotrichia;Cheilotrichia stigmatica
1480	466c3499623d8afb49560f7b43f316b2	Arthropoda;Arachnida;Araneae;Araneidae;Larinioides;Larinioides cornutus
1481	466fef19273171928e7408466bcdf9ab	Arthropoda;Insecta;Diptera;Chaoboridae;Chaoborus;Chaoborus punctipennis
1482	467d75a49ac5a72e82e7c1f3bbcc387e	Arthropoda;Insecta;Diptera;Limoniidae;Cheilotrichia;Cheilotrichia stigmatica
1483	469a534f2220014daa917775522e6788	Arthropoda;Insecta;Diptera;Culicidae;Coquillettidia;Coquillettidia perturbans
1484	46cd35dd4b585cc11675e5caa5cfdaa0	Arthropoda;Insecta;Lepidoptera;Gelechiidae;Xenolechia;Xenolechia ontariensis
1485	46d345d6588650c62dce4d10f23c59ac	Arthropoda;Insecta;Lepidoptera;Gelechiidae;Xenolechia;Xenolechia ontariensis
1486	46df46f7d027b268d2b5d433cf4d3f40	Arthropoda;Insecta;Lepidoptera
1487	46e71ccfb983bee2c18f9d15d410167a	Arthropoda;Insecta;Diptera;Chironomidae;Dicrotendipes;Dicrotendipes modestus
1488	4709ca2210ffe99834fb099e4736576d	Arthropoda;Insecta;Diptera;Chironomidae;Orthocladius;Orthocladius smolandicus
1489	4714229c61e7eeecc28ada05f36f95a0	Arthropoda;Insecta;Diptera;Chaoboridae;Chaoborus;Chaoborus punctipennis
1490	471f47e7d7802c40ce2e029fbf9712f8	Arthropoda;Insecta;Diptera;Simuliidae;Cnephia;Cnephia ornithophilia
1491	472b41c8c1fa2db188a238505d795b23	Arthropoda;Insecta;Diptera;Limoniidae;Pilaria;Pilaria quadrata
1492	473d141bfcebc69e7eb981d88c56618b	Arthropoda;Insecta;Megaloptera;Sialidae;Sialis;Sialis velata
1493	475705c7aa796150f6ad9c1915e3327c	Arthropoda;Insecta;Coleoptera;Scarabaeidae;Phyllophaga;Phyllophaga anxia
1494	475812a9b89178d3f6f416a26efc00d5	Arthropoda;Insecta;Lepidoptera
1495	47611d1a2c25e07c850a0ef024ddcaeb	Arthropoda;Insecta;Ephemeroptera;Heptageniidae;Maccaffertium;Maccaffertium terminatum
1496	47722d96a14eb8f78ac471d471bb47f6	Arthropoda;Insecta;Coleoptera;Elateridae;Hemicrepidius;Hemicrepidius memnonius
1497	4774d969ee631dfa01905553f105d332	Arthropoda;Insecta;Diptera;Tipulidae;Tipula
1498	478c83cd663983b789bdc06946149f22	Arthropoda;Insecta;Megaloptera;Sialidae;Sialis;Sialis velata
1499	479bb63033604958c61aaf040cfa93ee	Arthropoda;Insecta;Coleoptera;Elateridae;Dolerosomus;Dolerosomus silaceus
1500	479e8da9db990a3ddec6651977bd9f07	Arthropoda;Insecta;Lepidoptera
1501	47a373635a2423b8a66425fada37a63e	Arthropoda;Insecta;Lepidoptera
1502	47a82946e7cabfc4a68642cec9046020	Arthropoda;Insecta;Diptera;Culicidae
1503	47aa5d284662b3fe483b549af4faa9f4	Arthropoda;Insecta;Lepidoptera
1504	47aca15d038d416120f33affbc13ba32	Arthropoda;Arachnida;Araneae;Theridiidae;Theridion;Theridion glaucescens
1505	47b277031aaf9b2aea3efb084d03cd5f	Arthropoda;Insecta;Diptera;Culicidae
1506	47bd6df2ac3516b13023681617e622c4	Arthropoda;Insecta;Diptera;Limoniidae;Geranomyia
1507	47da55dd1768fc6b3911ae1008157c70	Arthropoda;Insecta;Lepidoptera;Tortricidae;Syndemis
1508	47f41fd0cf7724e5488aa234f96f4707	Arthropoda;Insecta;Hemiptera;Miridae;Phytocoris
1509	47f9755842e3181f26e05747f2c2939c	Arthropoda;Insecta;Diptera;Chironomidae;Polypedilum
1510	480ef3d4e9623dafdaf63858664e1d02	Arthropoda;Insecta;Coleoptera;Stenotrachelidae;Cephaloon;Cephaloon lepturoides
1511	481957f72935b3c5e4b7d25375fb8b2a	Arthropoda;Insecta;Diptera;Tipulidae;Tipula
1512	4819c6e9412c26667a639d92535041ee	Arthropoda;Insecta;Lepidoptera;Depressariidae;Nites
1513	481aba425027b206cfe7a75b4fab118e	Arthropoda;Insecta
1514	483a19fcbad73d3f7632ed6d17baa5a6	Arthropoda;Insecta;Diptera;Chironomidae;Dicrotendipes;Dicrotendipes modestus
1515	4844c9026deb9877c71c6d79e17df89f	Arthropoda;Insecta;Lepidoptera;Geometridae;Macaria
1516	48475248062a1e6fcc426d32db40c04e	Arthropoda;Insecta;Megaloptera;Corydalidae;Chauliodes;Chauliodes rastricornis
1517	4848654c04271e1377eb667fd8171a42	Arthropoda;Insecta;Lepidoptera;Gracillariidae;Phyllonorycter
1518	486443029ca08b8d5a2ad2c01c01b57e	Arthropoda;Insecta;Coleoptera;Cerambycidae;Monochamus;Monochamus carolinensis
1519	4867aec894b278031dc0b1bdff347d37	Arthropoda;Insecta;Coleoptera;Staphylinidae;Acidota;Acidota subcarinata
1520	4873e287c4e63df0ca43edd3478193d7	Arthropoda;Insecta;Coleoptera;Elateridae;Melanotus
1521	48847ea0fb8978146ada2658b2c10228	Arthropoda;Insecta;Coleoptera;Elateridae;Athous;Athous brightwelli
1522	48ab5958984ee9d4488f21a3243efe14	Arthropoda;Insecta;Diptera;Mycetophilidae;Mycomya
1523	48ab84d72d025e9b9e3f9414443358e5	Arthropoda;Insecta;Coleoptera;Scirtidae;Prionocyphon;Prionocyphon discoideus
1524	48acdf300cbdd6e8f37dd19a0ebe2721	Arthropoda;Arachnida;Araneae;Theridiidae;Theridion;Theridion murarium
1525	48ae154146b41124116245aa17aafedf	Arthropoda;Insecta;Coleoptera;Cerambycidae;Monochamus;Monochamus notatus
1526	48b937c3ee3ec4045eb8a47363a3c4eb	Arthropoda;Insecta;Coleoptera;Cerambycidae;Monochamus
1527	48b9f2b586be4592d6cad8a212f235b7	Arthropoda;Insecta;Diptera;Hybotidae;Leptopeza
1528	48c5134d3d609ffedd1f27a945641815	Arthropoda;Insecta;Lepidoptera;Coleophoridae;Coleophora;Coleophora deauratella
1529	48c8e7e14241d3c2ca9b3ebf4bae38bc	Arthropoda;Insecta;Coleoptera;Coccinellidae;Harmonia;Harmonia axyridis
1530	48da23d1d13d247f659b021d175d9ee1	Arthropoda;Insecta;Hemiptera;Aphididae;Mindarus;Mindarus obliquus
1531	48ecfc86ace915331c0f1a1c5afb09bd	Arthropoda;Insecta;Lepidoptera;Gracillariidae;Caloptilia;Caloptilia alnivorella
1532	48f28035a7415efa12a29984a75883ca	Arthropoda;Insecta;Lepidoptera;Gracillariidae;Cameraria
1533	49130f3062897196dc8ab59293376bb9	Arthropoda;Insecta;Diptera;Chironomidae;Tribelos
1534	49337d34e108aaa7b9eed947dfc6a6d7	Arthropoda;Insecta;Hemiptera;Aphididae;Aphis
1535	49347fb8dbea0f63201e33f417abe8a7	Arthropoda;Insecta;Lepidoptera;Gelechiidae;Chionodes;Chionodes mediofuscella
1536	493d4006b9a813e44f19d302ed725afb	Arthropoda;Insecta;Diptera;Culicidae;Aedes;Aedes vexans
1537	49446f4e8cc6471d34079701cf078d9a	Arthropoda;Insecta;Ephemeroptera;Heptageniidae;Stenacron;Stenacron interpunctatum
1538	495a8e4b3f1fd58f56fa3f2ba689454c	Arthropoda;Insecta;Hemiptera;Miridae;Neolygus;Neolygus omnivagus
1539	4961799ea409f781da010078de034322	Arthropoda;Insecta;Coleoptera;Elateridae;Melanotus;Melanotus similis
1540	4980ad1e419c985a615113177103b05b	Arthropoda;Insecta;Lepidoptera;Tortricidae;Cenopis;Cenopis reticulatana
1541	4988dd4a8af170d2ac75118c3a208694	Arthropoda;Insecta;Diptera;Chaoboridae;Chaoborus;Chaoborus punctipennis
1542	498c0af9e449fbcc5564031b0c25c7a8	Arthropoda;Insecta;Diptera;Psychodidae;PschodididGC
1543	498d90c0a8ec15ac73881221e0cb2e4a	Arthropoda;Insecta;Diptera;Chironomidae;Ablabesmyia
1544	49925eff12b07cd274790cc6c609362c	Arthropoda;Insecta;Trichoptera;Brachycentridae;Micrasema;Micrasema sprulesi
1545	49933a6b419569cda2d3ffa0aadb84ec	Arthropoda;Insecta;Diptera;Chironomidae;Corynoneura
1546	49a7db4c281cb5452a2f91dbfcb78508	Arthropoda;Insecta;Lepidoptera
1547	49a81ab6c95e0c3d8e2de47dee35b240	Arthropoda;Insecta;Neuroptera;Hemerobiidae;Micromus;Micromus posticus
1548	49c6fdd908751c552e36a7cce43c5526	Arthropoda;Insecta;Diptera;Fanniidae;Fannia
1549	49d9ee63bf2b4339f34fa822e5e0312e	Arthropoda;Insecta;Lepidoptera;Tortricidae;Spilonota;Spilonota ocellana
1550	49ea9bb6aa25d8a3316c164bafd4fafc	Arthropoda;Insecta;Lepidoptera;Tortricidae;Argyrotaenia
1551	49f2709f850ef9ea7c56cdfe7f321d4d	Arthropoda;Insecta;Lepidoptera
1552	49f473e517e072b569892de0a39451f4	Arthropoda;Insecta;Diptera;Chironomidae;Ablabesmyia;Ablabesmyia americana
1553	49fe8b9b0bd6cafe0858cd49755a4a3b	Arthropoda;Insecta;Diptera;Chironomidae;Parachironomus
1554	4a0af282557933fba1cd41f19da10092	Arthropoda;Insecta;Diptera;Limoniidae;Cheilotrichia;Cheilotrichia stigmatica
1555	4a0ba63050a8f3c05eec56fdb73e0242	Arthropoda;Insecta;Lepidoptera;Blastobasidae;Pigritia
1556	4a29f2e38f14034ac3e65255a6ab27dd	Arthropoda;Insecta;Diptera;Tipulidae;Tipula
1557	4a2e5e73d75b5134ef148351add010b2	Arthropoda;Insecta;Lepidoptera;Drepanidae;Drepana;Drepana arcuata
1558	4a3536ef1b2cc036b5a2a0be5b974b43	Arthropoda;Insecta;Diptera;Bibionidae;Bibio
1559	4a37ffc2397771e2da5c894a647da915	Arthropoda;Insecta;Trichoptera;Dipseudopsidae;Phylocentropus;Phylocentropus placidus
1560	4a3c4207d2c2850949060abe716130bf	Arthropoda;Insecta;Trichoptera;Hydropsychidae;Cheumatopsyche
1561	4a52bb27bfd8fb9204b7fdae49360ff9	Arthropoda;Insecta;Lepidoptera
1562	4a63ca398422f9dcf5e48a3571456b3a	Arthropoda;Insecta;Diptera;Chironomidae;Brillia
1563	4a779595497f8d557aba5ba1d06690de	Arthropoda;Arachnida;Araneae;Araneidae;Eustala;Eustala anastera
1564	4a7b081eb01e833f0fbe16041c32f295	Arthropoda;Insecta;Lepidoptera;Erebidae
1565	4a919727c1fbab06b7317c198a7aa460	Arthropoda;Insecta;Lepidoptera
1566	4a9b82c8a7489b545e833d920473f147	Arthropoda;Insecta;Diptera;Limoniidae;Pseudolimnophila;Pseudolimnophila inornata
1567	4aa2b54a86b439a7a7c6d253821f51d7	Arthropoda;Insecta;Diptera;Culicidae;Aedes;Aedes sp.
1568	4aaf6897233d33ab209cc60260b99a44	Arthropoda;Insecta;Lepidoptera;Crambidae;Donacaula
1569	4ab99bdfcf36271356e25cb82718bb9e	Arthropoda;Insecta;Ephemeroptera;Caenidae;Caenis
1570	4abaafe219794915392a82b5a908d8f4	Arthropoda;Insecta;Coleoptera;Carabidae;Trichotichnus;Trichotichnus vulpeculus
1571	4abb082e0a8642cdffb31eaa55b52c3e	Arthropoda;Insecta;Lepidoptera
1572	4abd8100cd1c21c22c62bff3d23cc1d8	Arthropoda;Insecta;Coleoptera;Scarabaeidae;Phyllophaga
1573	4ac87ca9ff106961b58d613815472f96	Arthropoda;Insecta;Diptera;Culicidae;Aedes;Aedes canadensis
1574	4ad29402da91ebeaf1c7db0641a672c0	Arthropoda;Insecta;Diptera;Stratiomyidae;Odontomyia;Odontomyia cincta
1575	4ad9cb94b95523512c6a39c670d5b7cd	Arthropoda;Insecta;Lepidoptera;Crambidae;Elophila;Elophila obliteralis
1576	4adbcc385380f7c33ae491aca70280d4	Arthropoda;Insecta;Lepidoptera;Geometridae;Lambdina
1577	4aeb7b3e23ab00aa8927c7a930a4e480	Arthropoda;Insecta;Diptera;Culicidae;Aedes;Aedes sp.
1578	4af7e66a58742d93a722dd1d3fa49563	Arthropoda;Insecta;Diptera;Psychodidae;PschodididGC
1579	4af8456590b434ccfde59f6ff7ebe129	Arthropoda;Insecta;Lepidoptera;Tortricidae;Argyrotaenia;Argyrotaenia quercifoliana
1580	4afcf78d0c33a0f42ffa45679c389a3e	Arthropoda;Insecta;Lepidoptera
1581	4b0618e4b2cd1191d426afd2e070336e	Arthropoda;Insecta;Diptera;Culicidae;Culiseta;Culiseta morsitans
1582	4b08310661e83f1f1a6b2e1280fe22b6	Arthropoda;Insecta;Diptera;Culicidae;Aedes;Aedes sp.
1583	4b0a822a735fa92ed1f0bf152e095a77	Arthropoda;Insecta;Diptera;Chironomidae;Trichochilus;Trichochilus lacteipennis
1584	4b0e92feb15f812da81560a3cc73205f	Arthropoda;Insecta;Lepidoptera;Cosmopterigidae;Anatrachyntis;Anatrachyntis badia
1585	4b1093786906cae347dfbce2f681717a	Arthropoda;Insecta;Coleoptera;Elateridae;Melanotus;Melanotus similis
1586	4b1c4c10cba29dd8dd687e9f96a98342	Arthropoda;Insecta;Diptera;Limoniidae;Euphylidorea;Euphylidorea platyphallus
1587	4b20f3c2a5b78460976b201481243833	Arthropoda;Insecta;Trichoptera;Dipseudopsidae;Phylocentropus;Phylocentropus placidus
1588	4b4c80daffa79abadd0ec1e4f6bda995	Arthropoda;Insecta;Diptera;Chironomidae;Tanytarsus;Tanytarsus mendax
1589	4b4ce089f117d82ed23e122b05d1dbc1	Arthropoda;Insecta;Lepidoptera;Euteliidae;Eutelia
1590	4b5de815dd3a92309ec8c1a686ecb00c	Arthropoda;Insecta;Lepidoptera;Limacodidae;Tortricidia
1591	4b7e91666247f90a3337446a48e42e54	Arthropoda;Insecta;Lepidoptera;Sesiidae;Synanthedon;Synanthedon acerni
1592	4b80d6feaf04441f1ab364d54d988c04	Arthropoda;Insecta;Diptera;Culicidae;Aedes;Aedes sp.
1593	4b90f79fec5ea7dd5eb14ea96e005ce7	Arthropoda;Insecta;Lepidoptera;Tortricidae
1594	4b9e24aa05fc104a511c0f1660c9e03d	Arthropoda;Insecta;Neuroptera;Mantispidae;Dicromantispa;Dicromantispa sayi
1595	4bae200fe72e6532b207f303b93cfd0a	Arthropoda;Insecta;Lepidoptera;Erebidae;Idia;Idia rotundalis
1596	4bbdab0b0d320661ec6f79845626783a	Arthropoda;Insecta;Diptera;Limoniidae;Cheilotrichia;Cheilotrichia stigmatica
1597	4bd8112c622821514442449943fcc452	Arthropoda;Insecta;Lepidoptera
1598	4bd9ff6fc4ee32d6406296cf501d82b3	Arthropoda;Insecta;Lepidoptera
1599	4bdca8a8be5df3ce45477b2562f50265	Arthropoda;Insecta;Lepidoptera;Autostichidae;Taygete;Taygete attributella
1600	4bf51972bb374a4882fd6d441b155923	Arthropoda;Insecta;Ephemeroptera;Heptageniidae;Maccaffertium;Maccaffertium terminatum
1601	4bf7e1c4218a204568a20a5c06855c54	Arthropoda;Insecta;Diptera;Simuliidae;Cnephia;Cnephia ornithophilia
1602	4c06834088ff2803efaf15ec0db52668	Arthropoda;Insecta;Hemiptera;Cicadellidae;Gyponana
1603	4c16463a485a3e5e027862a613e02cc6	Arthropoda;Insecta;Hymenoptera;Vespidae;Polistes;Polistes dominula
1604	4c2e3a8a001396dac67b32fcca0a3cbc	Arthropoda;Insecta;Lepidoptera;Tortricidae;Eucosma;Eucosma gomonana
1605	4c5c18aa71cc2c94b21a997abc533a74	Arthropoda;Insecta;Lepidoptera;Gelechiidae;Coleotechnites
1606	4c60d62a989a1cb83240f2fd7b7d9633	Arthropoda;Insecta;Lepidoptera;Limacodidae;Packardia;Packardia geminata
1607	4c6dc7f87eeece72741d49e45ea73a9d	Arthropoda;Insecta;Hymenoptera;Xyelidae;Xyela
1608	4c718eff705b3317cba677b65ab935c6	Arthropoda;Insecta;Diptera;Culicidae;Aedes;Aedes albopictus
1609	4c72c8d57b13a506895141e940416159	Arthropoda;Insecta;Hemiptera;Cicadellidae;Gyponana
1610	4c76450f13c3df3fc8d80c4d0e1325a0	Arthropoda;Insecta;Diptera;Tipulidae;Nephrotoma;Nephrotoma alterna
1611	4c76c9df0a816755a3dd43513e187a93	Arthropoda;Insecta;Diptera;Psychodidae;Clogmia;Clogmia albipunctata
1612	4c7e24d71aa49ebc872d8f4bdaca1c07	Arthropoda;Insecta;Trichoptera;Phryganeidae;Phryganea;Phryganea cinerea
1613	4c814c2eab329d089ca57a0352da23d1	Arthropoda;Arachnida;Araneae;Tetragnathidae;Tetragnatha;Tetragnatha shoshone
1614	4c847545a878104933e97f3ba5d14711	Arthropoda;Insecta;Lepidoptera
1615	4c896e37f363e75bc4e92f4b2fbcc562	Arthropoda;Insecta;Hemiptera;Derbidae;Apache;Apache degeerii
1616	4c92c4eacd3220a6694a0293db8865bb	Arthropoda;Arachnida;Trombidiformes;Unionicolidae;Unionicola
1617	4c97a69e9ded9f1803af0856066eaa7c	Arthropoda;Insecta;Hemiptera;Aphididae;Callipterinella;Callipterinella calliptera
1618	4caea2321449f58ca61a88f8ca028670	Arthropoda;Insecta;Lepidoptera;Tortricidae;Acleris;Acleris nigrolinea
1619	4ccafda756cd8f5bc64666a7269a7f40	Arthropoda;Insecta;Lepidoptera
1620	4cf759d345cfdddaab79b690c7242062	Arthropoda;Insecta;Coleoptera;Elateridae;Hemicrepidius;Hemicrepidius brevicollis
1621	4d1df3632c12ad43e9dbac02f5dc28c0	Arthropoda;Insecta;Diptera;Chironomidae;Micropsectra
1622	4d25738be823ee7adef2e469141ef490	Arthropoda;Insecta;Lepidoptera;Tortricidae;Proteoteras;Proteoteras moffatiana
1623	4d3587b33517c1760d02d361bf47de1e	Arthropoda;Insecta;Diptera;Tabanidae
1624	4d378d3bd40135e9431b9b7d60f3e416	Arthropoda;Insecta;Lepidoptera;Tortricidae;Choristoneura;Choristoneura rosaceana
1625	4d52637bf3fa0cbbe38c4a1b274008ac	Arthropoda;Insecta;Coleoptera;Scarabaeidae;Phyllophaga;Phyllophaga fusca
1626	4d563873188dd3461d73b3f4a1f5757f	Arthropoda;Insecta;Ephemeroptera;Heptageniidae;Maccaffertium;Maccaffertium mediopunctatum
1627	4d58b65eb8f5ab41adab1b6f96391bb0	Arthropoda;Insecta;Diptera;Tabanidae;Chrysops;Chrysops caecutiens
1628	4d5acfd03911c80f3a2f56e05ac1d1e0	Arthropoda;Insecta;Coleoptera;Coccinellidae;Anatis;Anatis labiculata
1629	4d6844e2e1aaa41f64bbcee1d9dea924	Arthropoda;Insecta;Diptera;Culicidae;Coquillettidia;Coquillettidia perturbans
1630	4d763b2e82aff6e95a3f2409ad581f86	Arthropoda;Insecta;Diptera;Culicidae;Aedes;Aedes vexans
1631	4d8793024e0e165b7a6ef3a0db049a8f	Arthropoda;Insecta;Lepidoptera
1632	4d8799807f8cf9a306056c15d177ca87	Arthropoda;Insecta;Lepidoptera
1633	4d97d9a18c7ac36f484c5021cada9abb	Arthropoda;Insecta;Lepidoptera;Erebidae;Idia
1634	4db5b5cd58cc20970a9abb95418d3eed	Arthropoda;Insecta;Lepidoptera;Noctuidae;Anathix;Anathix ralla
1635	4dbeb51bb4c3e2cd190082063dd40ada	Arthropoda;Insecta;Lepidoptera;Tortricidae;Apotomis;Apotomis funerea
1636	4dbf736cc6e08e67bddd0625d322b148	Arthropoda;Arachnida;Trombidiformes;Pionidae;Piona
1637	4dd3acaddce7277774a548afa75263b5	Arthropoda;Insecta;Diptera;Culicidae
1638	4dd6908faf43eb1ff19fcf9f0d63cfc5	Arthropoda;Insecta;Diptera;Limoniidae;Epiphragma;Epiphragma fasciapenne
1639	4ddeb1c0fbbd28751434352b67d8e42b	Arthropoda;Insecta;Lepidoptera;Erebidae;Idia;Idia rotundalis
1640	4de123b1989dc3beaa09d588b6853ed8	Arthropoda;Insecta;Lepidoptera;Noctuidae;Euxoa;Euxoa campestris
1641	4dea25c66861a6b7b260f7e8a8bf1473	Arthropoda;Insecta;Coleoptera;Carabidae
1642	4debea166da133fd8230df5e0c1c0167	Arthropoda;Insecta;Lepidoptera
1643	4df48705c318f617f914bba2b8a009ae	Arthropoda;Insecta;Lepidoptera;Depressariidae;Machimia;Machimia tentoriferella
1644	4e0288adcd03c97edf08435fddaff670	Arthropoda;Insecta;Psocodea;Psocidae;Metylophorus;Metylophorus novaescotiae
1645	4e044d9ce5710da7c15d96d0baf3d899	Arthropoda;Insecta;Ephemeroptera;Caenidae;Caenis
1646	4e11635ac3dd49bb4a6aae24cadace26	Arthropoda;Insecta;Lepidoptera;Tortricidae;Olethreutes;Olethreutes glaciana
1647	4e1c6ed7ce05996de2849cda8f10c2a1	Arthropoda;Insecta;Diptera;Chironomidae;Dicrotendipes;Dicrotendipes tritomus
1648	4e39cf2d204fd608759efb514a4bec5f	Arthropoda;Insecta;Lepidoptera;Crambidae
1649	4e55b5bf1e5b5ef23a88f33579468cc6	Arthropoda;Insecta;Diptera;Chironomidae;Tanytarsus
1650	4e59003879c8ee2d7dab02a2df6b3e0b	Arthropoda;Insecta;Coleoptera;Carabidae;Stenolophus;Stenolophus ochropezus
1651	4e9008889b65a8d60d69e7e1917a635d	Arthropoda;Insecta;Lepidoptera;Tortricidae;Hulda;Hulda impudens
1652	4eb1b92e53dfb75e685c7e8dd1142d9f	Arthropoda;Insecta;Lepidoptera;Oecophoridae;Polix;Polix coloradella
1653	4ebabae69528fcde38b25b74fea722ad	Arthropoda;Insecta;Diptera;Chironomidae;Procladius
1654	4ee21babcdf84400605dbc9917c103ef	Arthropoda;Insecta;Diptera;Limoniidae;Cladura;Cladura flavoferruginea
1655	4ee5ee82f68be35d5daa00af63cbee61	Arthropoda;Insecta;Lepidoptera;Tortricidae;Platynota;Platynota exasperatana
1656	4efef2398957ffcece6c339bc6244e8b	Arthropoda;Insecta;Megaloptera;Corydalidae;Chauliodes;Chauliodes rastricornis
1657	4f031a0d8924746e7832a05ec2a79491	Arthropoda;Insecta;Coleoptera;Elateridae;Melanotus
1658	4f03bd39a81795fc2d00957cfddd5559	Arthropoda;Insecta;Coleoptera;Cerambycidae;Monochamus;Monochamus notatus
1659	4f044e86d08b504f833392259cf91530	Arthropoda;Insecta;Lepidoptera;Crambidae;Palpita;Palpita aenescentalis
1660	4f0efb1de097533de2c488f01831be09	Arthropoda;Insecta;Lepidoptera;Erebidae;Catocala
1661	4f4db1f46d2e4d90ef3d53bb31e6286f	Arthropoda;Insecta;Coleoptera;Elateridae;Melanotus
1662	4f5776232c2d4cd69826bd98d7897003	Arthropoda;Insecta;Diptera;Calliphoridae;Phormia;Phormia regina
1663	4f62f19b7288474a6c9ae93c25851887	Arthropoda;Insecta;Lepidoptera;Gelechiidae;Coleotechnites
1664	4f65a0267862305ce16246601ed7eaea	Arthropoda;Insecta;Lepidoptera;Depressariidae;Psilocorsis
1665	4f6cb50d5f0e68e03ca88635d3a2f322	Arthropoda;Insecta;Diptera;Calliphoridae;Pollenia;Pollenia pediculata
1666	4fb3356084f5f532e4008e4d2bee51e1	Arthropoda;Insecta;Diptera;Culicidae;Aedes;Aedes provocans
1667	4fc81e03d0b17efa8ba2b68e232ed3de	Arthropoda;Insecta;Coleoptera;Carabidae;Amphasia;Amphasia sericea
1668	4fdf88dae59a8c1cf271013a2de20065	Arthropoda;Insecta;Coleoptera;Elateridae;Athous;Athous acanthus
1669	4fe6016ad4ab638c565b078be44c47b8	Arthropoda;Insecta;Psocodea;Psocidae;Metylophorus;Metylophorus novaescotiae
1670	4ff4df15cec9972e286762bddf8a6cd3	Arthropoda;Insecta;Lepidoptera;Papilionidae;Papilio;Papilio lorquinianus ssp CBGPFLC_00061
1671	4ff679d544c44fa8b24ac46efcdb39c4	Arthropoda;Insecta;Diptera;Limoniidae;Euphylidorea;Euphylidorea platyphallus
1672	4ff70154547c1ee971d9f6b74361b25c	Arthropoda;Insecta;Coleoptera;Scraptiidae;Canifa
1673	500a35bf65637801df8d87c580375de2	Arthropoda;Insecta;Diptera;Chironomidae;Procladius
1674	501441813bed8815f76b09441aa6c0f6	Arthropoda;Insecta;Coleoptera;Curculionidae
1675	50163e219958733007848fc33e1a4643	Arthropoda;Insecta;Lepidoptera;Depressariidae;Psilocorsis
1676	501d65a1e3b6a00c47adf7d93ac18097	Arthropoda;Insecta;Hymenoptera;Ichneumonidae;Netelia
1677	50396b44f9feada219903b5aa51136cd	Arthropoda;Insecta;Diptera;Chironomidae;Dicrotendipes;Dicrotendipes tritomus
1678	503bf0e770f48b3e4a52d9c9b1cfc2f1	Arthropoda;Insecta;Lepidoptera;Tortricidae;Sparganothis
1679	50405f064bb1f830c6b0c0ef9130e6b2	Arthropoda;Insecta;Hymenoptera;Perilampidae;Perilampus
1680	50405f5a1d658593e1842b1e7ce85e46	Arthropoda;Insecta;Coleoptera;Scarabaeidae;Phyllophaga;Phyllophaga drakii
1681	50498d60d6fe28188e222d3c6ae27188	Arthropoda;Insecta;Diptera;Syrphidae;Toxomerus;Toxomerus geminatus
1682	504b9b0a6fd74dc7a87c74e3751f28cf	Arthropoda;Insecta;Lepidoptera;Blastobasidae;Holcocera;Holcocera chalcofrontella
1683	504e03304ef5d502a6ef0bb2ba1c6c06	Arthropoda;Insecta;Lepidoptera;Depressariidae;Psilocorsis
1684	504e270f62b16f852aa36f5bffaa76db	Arthropoda;Insecta;Ephemeroptera;Caenidae;Caenis;Caenis latipennis
1685	504edf807041f2a590606c3f0f2adc3d	Arthropoda;Insecta;Diptera;Culicidae;Culiseta;Culiseta morsitans
1686	50631e17c1efdd7d4fd01239b6b35688	Arthropoda;Insecta;Lepidoptera;Geometridae;Besma;Besma endropiaria
1687	506bfc887ceb1d281f039322f3e89c21	Arthropoda;Insecta;Hemiptera;Derbidae;Apache;Apache degeerii
1688	506f1a1653e8e3775f382507a9bb1bf9	Arthropoda;Insecta;Diptera;Tipulidae;Tipula
1689	5071946bf2f613ff9cd959e76a594f01	Arthropoda;Insecta;Coleoptera;Scarabaeidae;Phyllophaga;Phyllophaga drakii
1690	50734b949d8e4399c9d9fdcac22b46fa	Arthropoda;Insecta;Diptera;Limoniidae;Erioptera
1691	5078e4970d97956b5cd44abf4906913e	Arthropoda;Insecta;Coleoptera;Coccinellidae;Harmonia;Harmonia axyridis
1692	507d04d2ee00a1cf8bfbea76f6f6b080	Arthropoda;Insecta;Diptera;Chironomidae;Procladius
1693	508010ed046cd68ccb25384181b61591	Arthropoda;Insecta;Coleoptera;Elateridae;Athous;Athous brightwelli
1694	5083240e4858e37c3542e8b956e46a5e	Arthropoda;Insecta;Coleoptera;Silphidae;Nicrophorus;Nicrophorus pustulatus
1695	508ca27268b6b95647da9b03a8285517	Arthropoda;Insecta;Diptera;Culicidae;Aedes
1696	5093567ef1138d1db94a75ab71db27ea	Arthropoda;Insecta;Ephemeroptera;Heptageniidae;Maccaffertium;Maccaffertium modestum
1697	50a6891c52d326bc9822532a7413774c	Arthropoda;Insecta;Coleoptera;Elateridae;Melanotus
1698	50a887d538822cfbf2c09f31015c5f97	Arthropoda;Insecta;Lepidoptera;Crambidae;Crambus;Crambus praefectellus
1699	50ac8660829517e4a69a3f1e2edbee3f	Arthropoda;Insecta;Megaloptera;Corydalidae;Chauliodes;Chauliodes pectinicornis
1700	50aefa12546cd230e63823b853fdc75e	Arthropoda;Insecta;Hemiptera;Miridae;Stenodema
1701	50b010c145a37a2166f4e4278ca3c432	Arthropoda;Insecta;Diptera;Chironomidae;Chironomus;Chironomus acidophilus
1702	50bbf9bfcac52342f615aea715aa8509	Arthropoda;Insecta;Diptera;Chironomidae;Conchapelopia
1703	50dde70523186becf868286348ebbe1f	Arthropoda;Insecta;Diptera;Limoniidae;Antocha
1704	5123aefaca1194532265dfcf3a7e0bde	Arthropoda;Insecta;Diptera;Sarcophagidae;Blaesoxipha;Blaesoxipha hunteri
1705	5123dbc48d83172a244ad6288041f8ce	Arthropoda;Insecta;Diptera;Chironomidae;Chironomus;Chironomus acidophilus
1706	51254876001641d7d6508ca32d176933	Arthropoda;Insecta;Diptera;Culicidae
1707	51513f4ca639d32e577ea8e6715fb76b	Arthropoda;Insecta;Diptera;Chironomidae;Tanytarsus
1708	5158e7cfa0860b2b8f570115ba87735d	Arthropoda;Insecta;Ephemeroptera;Ephemeridae;Ephemera;Ephemera varia
1709	5158ed079073ec95e2e78d2c679cf154	Arthropoda;Insecta;Lepidoptera;Coleophoridae;Coleophora
1710	516dde111f3c9cf51de2c1f3e703e77e	Arthropoda;Insecta;Diptera;Chironomidae;Einfeldia
1711	517757b37e0a993b1236499210dbe54b	Arthropoda;Insecta;Ephemeroptera;Caenidae;Caenis
1712	51865c5492785095df95e693346f8160	Arthropoda;Insecta;Diptera;Drosophilidae;Drosophila
1713	5194d93757377e42b94055d07005f043	Arthropoda;Insecta;Diptera;Tipulidae;Tipula;Tipula oleracea
1714	51956228427cf59408ee457d19289ab9	Arthropoda;Insecta;Diptera;Chaoboridae;Chaoborus;Chaoborus punctipennis
1715	5197b80e23bd46084e3e0e52968f5a49	Arthropoda;Insecta;Diptera;Syrphidae;Lejops;Lejops curvipes
1716	51a06bc43a9728c6f30e494e2817a7f3	Arthropoda;Insecta;Lepidoptera;Blastobasidae;Blastobasis;Blastobasis taurusella
1717	51a24f024943483875c2ba68a32b83c8	Arthropoda;Insecta;Lepidoptera;Pyralidae;Condylolomia;Condylolomia participalis
1718	51b32bc0623cc12ea6a947802bab0071	Arthropoda;Insecta;Diptera;Limoniidae;Metalimnobia;Metalimnobia triocellata
1719	51bc16205ae29ec884d954fce10537ce	Arthropoda;Insecta;Diptera;Limoniidae;Epiphragma;Epiphragma fasciapenne
1720	51c44bf641cea4c22853d06ff096f439	Arthropoda;Insecta;Lepidoptera;Tortricidae;Epinotia
1721	51c69394711fd328342f76eea9cf3059	Arthropoda;Insecta;Hymenoptera;Vespidae;Vespula;Vespula flavopilosa
1722	51d14d592a03fa0cf9b01f2c2311622b	Arthropoda;Insecta;Diptera;Limoniidae;Geranomyia
1723	51d1701fce77615c82fb9ded9ffd259a	Arthropoda;Insecta;Lepidoptera;Nepticulidae;Ectoedemia;Ectoedemia argyropeza
1724	51edad3d3e1d8e09507db192c2e71f6f	Arthropoda;Insecta;Blattodea;Ectobiidae;Supella;Supella longipalpa
1725	51ff779493b824ae3010a68096f5d52e	Arthropoda;Insecta;Lepidoptera
1726	520db71401bad65f29bcff3eee054ce1	Arthropoda;Arachnida;Araneae;Lycosidae;Pirata;Pirata piraticus
1727	521f136bcd1ca187423fd44233411f45	Arthropoda;Insecta;Coleoptera;Pyrochroidae;Dendroides;Dendroides canadensis
1728	522330ab4e34557498926bbc05e62dd9	Arthropoda;Insecta;Lepidoptera;Coleophoridae;Coleophora
1729	526b18837f4f1972f9bdd915e8d35c05	Arthropoda;Insecta;Diptera;Culicidae;Coquillettidia;Coquillettidia perturbans
1730	526c225150a468e794225a94e5cf7ee6	Arthropoda;Insecta;Coleoptera;Scarabaeidae;Euphoria;Euphoria fulgida
1731	527c57b08dbf5468c0cfbe1f249be0d9	Arthropoda;Insecta;Diptera;Limoniidae;Epiphragma;Epiphragma fasciapenne
1732	527cab065fdc6fd5faea28306eeeef13	Arthropoda;Insecta;Lepidoptera;Gelechiidae;Dichomeris;Dichomeris punctipennella
1733	5294016357a8276ff78ae974fd99f43a	Arthropoda;Insecta;Lepidoptera;Tortricidae;Ancylis
1734	52bfed0cdc89212fd43e8783e884343d	Arthropoda;Insecta;Psocodea;Caeciliusidae;Valenzuela;Valenzuela flavidus
1735	52c809d911d8f157d863c4135e86906b	Arthropoda;Insecta;Psocodea;Psocidae;Metylophorus;Metylophorus novaescotiae
1736	52d987c6e04b7bd82bcbd967f7c847f8	Arthropoda;Insecta;Ephemeroptera;Heptageniidae;Maccaffertium;Maccaffertium mediopunctatum
1737	52ddda846544860216485c11c238f567	Arthropoda;Insecta;Hemiptera;Cicadellidae;Gyponana
1738	52df5621f6ae2e6508acf6017695638f	Arthropoda;Insecta;Lepidoptera;Notodontidae;Symmerista
1739	52e9bd8f9603420bbe0ff07e3451afa3	Arthropoda;Insecta;Diptera;Chironomidae;Chironomus
1740	52f9c3de46ee9f3da57749e8783413ff	Arthropoda;Insecta;Diptera;Mycetophilidae;Mycetophila;Mycetophila fungorum
1741	52fa557a61d08876915cee74f035c0bd	Arthropoda;Insecta;Coleoptera;Scarabaeidae;Phyllophaga;Phyllophaga drakii
1742	52ff6dd45e6d87392d7d598afa0c12b6	Arthropoda;Insecta;Coleoptera;Cerambycidae;Urgleptes;Urgleptes querci
1743	530201fdba4f0ab611736c9646c683b5	Arthropoda;Insecta;Lepidoptera;Tortricidae;Phtheochroa
1744	53056a41244f9406474fc512aed9797b	Arthropoda;Insecta;Coleoptera;Hydrophilidae;Enochrus;Enochrus consors
1745	53083d612ec13bdea37ed5d9f572f745	Arthropoda;Insecta;Coleoptera;Pyrochroidae;Dendroides;Dendroides canadensis
1746	531a8e039e37c1c025af9e01a5254f73	Arthropoda;Insecta;Diptera;Limoniidae;Rhipidia
1747	5327d94884bd0ae313ea95cc523f9dbd	Arthropoda;Insecta;Lepidoptera;Lasiocampidae;Malacosoma;Malacosoma disstria
1748	532dcca28f5c5e090c14e9e3017cd7c7	Arthropoda;Insecta;Coleoptera;Elateridae;Hemicrepidius;Hemicrepidius memnonius
1749	5336f060d9e2da62e5771bd73a686733	Arthropoda;Insecta;Hemiptera;Cicadellidae;Gyponana
1750	533b85cc8b01b0ab6701e8d6230cb426	Arthropoda;Insecta;Lepidoptera;Erebidae;Zale
1751	5349af3ab0db943135c0232ec6dd99c7	Arthropoda;Insecta;Coleoptera;Cerambycidae;Monochamus
1752	534bd9ac88c2b194b744c8e6b57769c6	Arthropoda;Insecta;Diptera;Limoniidae;Erioptera;Erioptera caliptera
1753	536e12b2c5fdbb8392a4f7968ed5d2c8	Arthropoda;Insecta;Diptera;Culicidae;Aedes
1754	5391281122e21b18f14fce254036a616	Arthropoda;Insecta;Psocodea;Dasydemellidae;Teliapsocus
1755	5395c0c8253fe9dc89317924d860d931	Arthropoda;Insecta;Lepidoptera
1756	53ac788ddc180a56fb472ca800701c1b	Arthropoda;Insecta;Trichoptera;Hydropsychidae;Cheumatopsyche
1757	53ac9556dd2bc0bf75e43a14f92927fb	Arthropoda;Insecta;Lepidoptera;Gelechiidae;Sinoe;Sinoe chambersi
1758	53b69a4160ecb7d6d32cdd06371a4f84	Arthropoda;Insecta;Lepidoptera;Tortricidae;Coelostathma;Coelostathma discopunctana
1759	53bbdd7a546d2e8844ecefabbcb83589	Arthropoda;Insecta;Coleoptera;Scarabaeidae;Phyllophaga;Phyllophaga hirticula
1760	53c3483737e2060ff066496b85a7ba31	Arthropoda;Insecta;Ephemeroptera;Heptageniidae;Maccaffertium;Maccaffertium terminatum
1761	53d623a2f2ae7defe0c5a1fb59882e7f	Arthropoda;Insecta;Diptera;Limoniidae
1762	53d98abbf1880d6f7bbd740fef576085	Arthropoda;Insecta;Lepidoptera;Tortricidae;Pelochrista;Pelochrista similiana
1763	53fa82e47ba7faf0b7e5a4f6b665945a	Arthropoda;Arachnida;Trombidiformes;Pionidae;Piona
1764	54140eac2954d380a9aeb579c42cebfc	Arthropoda;Insecta;Diptera;Limoniidae;Helius;Helius flavipes
1765	5422c9f7076c3942bbef26fbe894621e	Arthropoda;Insecta;Coleoptera;Dytiscidae;Colymbetes;Colymbetes dolabratus
1766	542a2acc6db2cd825094e2af557d117e	Arthropoda;Insecta;Hemiptera;Reduviidae;Zelus;Zelus luridus
1767	542d172f245008eb2c52df312b9070ec	Arthropoda;Insecta;Coleoptera;Carabidae;Stenolophus;Stenolophus ochropezus
1768	542e0ba3de978b5b2e123798b0bab4d5	Arthropoda;Insecta;Diptera;Culicidae
1769	54653f4fef842c69ca9a23a33e6d974c	Arthropoda;Insecta;Psocodea;Psocidae;Metylophorus;Metylophorus novaescotiae
1770	546d7dc5100fd2b1c3aafe49d683cec1	Arthropoda;Insecta;Coleoptera;Byrrhidae;Simplocaria;Simplocaria semistriata
1771	54703884d46ba1c78722fdac5bc4dab6	Arthropoda;Insecta;Hymenoptera;Vespidae;Polistes
1772	54730c82615d065ce78a6deaa3b1e092	Arthropoda;Insecta;Diptera;Chironomidae;Chironomus
1773	5478690394fb522ac92142a30b1a60c9	Arthropoda;Insecta;Diptera;Chironomidae;Chironomus
1774	5480bf539cadb27dfa62ad99a4dba356	Arthropoda;Insecta;Ephemeroptera;Heptageniidae;Maccaffertium;Maccaffertium vicarium
1775	5480de1dc68d70c5475fe1d244b3ad26	Arthropoda;Insecta;Lepidoptera;Tineidae;Homosetia
1776	548583976be54f242703d066cebc8d73	Arthropoda;Insecta;Coleoptera;Cerambycidae;Monochamus;Monochamus carolinensis
1777	548ce3c888831be4ad778c6ef83efd21	Arthropoda;Insecta;Coleoptera;Carabidae;Lebia;Lebia tricolor
1778	548f69b78cb6cabd0a78f2642cd2d699	Arthropoda;Insecta;Coleoptera;Elateridae;Melanotus
1779	5492a2adfd7bb1c820daec15ad6aeb35	Arthropoda;Insecta;Diptera;Calliphoridae;Pollenia;Pollenia pediculata
1780	54a0e8f0203ad8c038a784ee710c0c66	Arthropoda;Insecta;Diptera;Sciaridae;Hyperlasion;Hyperlasion wasmanni
1781	54a2edd8e5f623cf783529f89f788f62	Arthropoda;Insecta;Diptera;Dolichopodidae;Sympycnus;Sympycnus lineatus
1782	54b9d167a9465021aba18df9ca73f46f	Arthropoda;Insecta;Coleoptera;Elateridae;Melanotus
1783	54cc2ecba1726a5a0fb7459b7cdb4b2e	Arthropoda;Arachnida;Araneae;Araneidae
1784	54d680744b8bccd494d7def81040cafd	Arthropoda;Insecta;Ephemeroptera;Heptageniidae;Stenacron;Stenacron interpunctatum
1785	54d852eac083ee1d74a4c6aef4a9aa09	Arthropoda;Insecta;Lepidoptera;Blastobasidae;Holcocera;Holcocera chalcofrontella
1786	54dca1ba681eff7c291aa08ebf0bdb2b	Arthropoda;Insecta;Ephemeroptera;Caenidae;Caenis
1787	54df6cc1816d6ead5ca16a52a7a510b9	Arthropoda;Insecta;Coleoptera;Carabidae;Selenophorus;Selenophorus opalinus
1788	54f209854f0df4342860588ce97a4b4a	Arthropoda;Insecta;Lepidoptera;Tortricidae;Aethes;Aethes biscana
1789	54f3fab230a2c09672bd4162f0cec601	Arthropoda;Insecta;Lepidoptera;Gracillariidae;Parornix;Parornix obliterella
1790	55082659cedb439fc08f182c689e1a1d	Arthropoda;Insecta;Diptera;Psychodidae;Lutzomyia;Lutzomyia longipalpis
1791	550c19db3ee048d1ef1c276ddd856768	Arthropoda;Insecta;Hemiptera;Miridae;Phytocoris;Phytocoris conspurcatus
1792	5512b315dd86f4ad183ec024215d6797	Arthropoda;Insecta;Hymenoptera;Perilampidae;Perilampus;Perilampus Janzen24
1793	551328a0aac16b065e438cc7943f2f80	Arthropoda;Insecta;Coleoptera;Tenebrionidae;Isomira;Isomira quadristriata
1794	55155439ca116a45e9483593dbd4e20d	Arthropoda;Insecta;Diptera;Chironomidae;Cladopelma
1795	551ae31e080528adba17ee8690345715	Arthropoda;Insecta;Diptera;Limoniidae;Antocha
1796	551b37e0ff67cd94be385f4793c438df	Arthropoda;Insecta;Neuroptera;Sisyridae;Climacia;Climacia areolaris
1797	551e919dc5ba8df379d7f3cfeaf236c5	Arthropoda;Insecta;Diptera;Chironomidae;Ablabesmyia
1798	5525d08e89b5220cdb0a274e6d0786df	Arthropoda;Insecta;Ephemeroptera;Heptageniidae;Maccaffertium;Maccaffertium terminatum
1799	55350b76c40947ff134e94de8bb78bac	Arthropoda;Arachnida;Araneae;Clubionidae;Clubiona;Clubiona pygmaea
1800	5535a0445f0308724d8d35746e76f68d	Arthropoda;Insecta;Diptera;Tipulidae;Nephrotoma;Nephrotoma ferruginea
1801	554185385d283b74aea475bb77e9ccb5	Arthropoda;Insecta;Diptera;Tipulidae;Tipula;Tipula entomophthorae
1802	5544a42b7f1c941440ee359a8a690389	Arthropoda;Insecta;Diptera;Ceratopogonidae;Forcipomyia
1803	554782b03df897fb99065d282ed9d801	Arthropoda;Insecta;Diptera;Chironomidae;Ablabesmyia;Ablabesmyia annulata
1804	5548570893693b6cc346b1fd386a2135	Arthropoda;Insecta;Ephemeroptera;Ephemerellidae;Eurylophella;Eurylophella poconoensis
1805	5550aa184778b46b0845207fe9a1e97b	Arthropoda;Insecta;Lepidoptera;Geometridae;Oxymacaria;Oxymacaria odontias
1806	55526779c242d921146a7cca069311f8	Arthropoda;Insecta;Lepidoptera
1807	55664fcea36efc581c8fc198fcd2211c	Arthropoda;Insecta;Coleoptera;Chrysomelidae;Paria;Paria fragariae
1808	557040e3e5086e1320462aa2890737d4	Arthropoda;Insecta;Trichoptera;Polycentropodidae;Plectrocnemia;Plectrocnemia cinerea
1809	5574350057c1fb913e6bd1d95088826c	Arthropoda;Insecta;Hemiptera;Miridae;Tropidosteptes;Tropidosteptes rufusculus
1810	557a97084aa59cfb757fb9ffbc630ff0	Arthropoda;Insecta;Lepidoptera;Pterophoridae;Geina;Geina sheppardi
1811	5592a4d77978f1271b28d3058d03e55d	Arthropoda;Insecta;Lepidoptera;Noctuidae;Agrotis
1812	55a17d8326442d559967b1c9445390bf	Arthropoda;Insecta;Lepidoptera;Crambidae;Udea
1813	55af045717528d6b2492b7d58ecbbcfd	Arthropoda;Insecta;Coleoptera;Chrysomelidae;Paria;Paria fragariae
1814	55c289a2f44036cc88bb306026154c78	Arthropoda;Insecta;Diptera;Culicidae;Aedes;Aedes sp.
1815	55dcee2fedae9d3e5bb9abf76b0efe68	Arthropoda;Insecta;Diptera;Limoniidae;Dicranomyia
1816	55e14206526c2287157ced47f090a186	Arthropoda;Insecta;Ephemeroptera;Heptageniidae;Leucrocuta;Leucrocuta minerva
1817	55e638110ae6ced0faecb7d5599c63a7	Arthropoda;Insecta;Hymenoptera;Ichneumonidae;Enicospilus
1818	55ec3a9abdfeb0e68aeafb91008a0286	Arthropoda;Insecta;Lepidoptera;Tortricidae;Cenopis;Cenopis pettitana
1819	55eee90f23f40b7a0a1cae6e438e7968	Arthropoda;Insecta;Megaloptera;Corydalidae;Chauliodes;Chauliodes pectinicornis
1820	55f7bfa32b49ec54a7eb6aa4849a20ac	Arthropoda;Insecta;Blattodea;Blattidae;Periplaneta;Periplaneta fuliginosa
1821	5612caf8f8f52f6444b5d3725045dcb3	Arthropoda;Insecta;Lepidoptera;Geometridae;Pasiphila;Pasiphila rectangulata
1822	561aa584c831bb94115c6d3de5fc2e89	Arthropoda;Insecta;Coleoptera;Cerambycidae;Monochamus
1823	5622896dc276357fb6bcab68bd6e5feb	Arthropoda;Insecta;Hemiptera;Miridae;Adelphocoris;Adelphocoris lineolatus
1824	5641b641e69d7a1bece3654e2b1e1bdb	Arthropoda;Insecta;Lepidoptera;Depressariidae;Psilocorsis
1825	5656f1bf43d2db8fffebb4326099f18c	Arthropoda;Insecta;Diptera;Mycetophilidae;Mycetophila
1826	566b778a414b43b3741c8037d6e69636	Arthropoda;Insecta;Diptera;Empididae;Rhamphomyia
1827	567608d8586e1d772a4efea3a81a0db0	Arthropoda;Insecta;Lepidoptera
1828	5678d41e7d0cc124e87f84b1ed45a1ec	Arthropoda;Insecta;Diptera;Limoniidae;Epiphragma;Epiphragma fasciapenne
1829	5695973bd277c607ddad9f02bae07eb2	Arthropoda;Insecta;Diptera;Pipunculidae;Nephrocerus
1830	56968e5ea3a9efc0f752081e4c882527	Arthropoda;Insecta;Lepidoptera;Erebidae;Virbia;Virbia opella
1831	56bb6918ed96789b60d4e853aefa6325	Arthropoda;Insecta;Diptera;Limoniidae;Euphylidorea;Euphylidorea platyphallus
1832	56bb70adac472e815b0621f6189bf24f	Arthropoda;Insecta;Neuroptera;Chrysopidae;Chrysoperla;Chrysoperla rufilabris
1833	56bddcdb17632d13c5a6859bb8601976	Arthropoda;Insecta;Megaloptera;Corydalidae;Chauliodes;Chauliodes pectinicornis
1834	56bfb84fa5817cd5f4ed4f2b9dfff591	Arthropoda;Insecta;Coleoptera;Cerambycidae;Saperda;Saperda tridentata
1835	56c21a4e49fdeaa82ed505f66bec762d	Arthropoda;Insecta;Diptera;Chironomidae;Ablabesmyia;Ablabesmyia annulata
1836	56c51b76103b7f39a5971e7c7eabca6a	Arthropoda;Insecta;Coleoptera;Scarabaeidae;Phyllophaga;Phyllophaga hirticula
1837	56ceb892bd40d476c20b1d0ac1dc5da5	Arthropoda;Insecta;Diptera;Culicidae;Aedes;Aedes provocans
1838	56dc1018a79563741d5c1d545a8ae4a9	Arthropoda;Insecta;Lepidoptera;Erebidae;Zale;Zale termina
1839	56e7e3975923a8777cb1c28a653b0931	Arthropoda;Insecta;Orthoptera;Tettigoniidae;Conocephalus;Conocephalus strictus
1840	56f2d419398f2b0a649ac1169e6fc41e	Arthropoda;Insecta;Ephemeroptera;Heptageniidae;Leucrocuta
1841	571226c587bb6302c5064a7db24c2533	Arthropoda;Insecta;Lepidoptera;Erebidae;Idia
1842	571406a6484e1e5c8d433684b680cc17	Arthropoda;Insecta;Diptera;Cecidomyiidae;Peromyia;Peromyia cornuta
1843	572b0a5526bf2d9ff9a4370a8082762d	Arthropoda;Insecta;Lepidoptera;Limacodidae;Phobetron;Phobetron pithecium
1844	5734a11d82a4ea749b3907ff95dfd65c	Arthropoda;Insecta;Diptera;Chironomidae;Chironomus
1845	573bae2333efeccb8b0668a4973b5399	Arthropoda;Insecta;Trichoptera;Limnephilidae;Limnephilus;Limnephilus indivisus
1846	574701d3ec11dcb44eb4636d3a0e06a7	Arthropoda;Insecta;Coleoptera;Melandryidae;Phloiotrya;Phloiotrya fusca
1847	5748d15086624470bc9eb74eed36d8d9	Arthropoda;Insecta;Lepidoptera;Gracillariidae;Caloptilia
1848	57495f6b5ee0af5b96a2985b762c7018	Arthropoda;Insecta;Diptera;Tipulidae;Tipula;Tipula duplex
1849	574a793d797af13802c0f413b9793b16	Arthropoda;Arachnida;Araneae;Theridiidae;Theridion;Theridion murarium
1850	5757bb6605a345093d06f3137f391850	Arthropoda;Insecta;Coleoptera;Scarabaeidae;Euphoria;Euphoria fulgida
1851	57596a53ee0bb48e2bb30f3af3bd7a65	Arthropoda;Insecta;Diptera;Psychodidae;Psychoda;Psychoda alternata
1852	577164b00b7a3123b0bea6b0e1d2008f	Arthropoda;Insecta;Lepidoptera;Crambidae;Crambus;Crambus praefectellus
1853	5772c436ff3ee7ba2a9f500cc4fdc19f	Arthropoda;Insecta;Diptera;Chironomidae;Microtendipes
1854	577f9be9fbeace28850f4ca9a5342c3c	Arthropoda;Insecta;Ephemeroptera;Heptageniidae;Stenacron;Stenacron interpunctatum
1855	578a6b60eb971cb5bdb8ba57cf072d50	Arthropoda;Insecta;Coleoptera;Cerambycidae;Graphisurus;Graphisurus fasciatus
1856	57990cab03d41126c4e56a3525ead029	Arthropoda;Insecta;Lepidoptera;Erebidae
1857	57a9744ce451bcdc8cebce10ae85d9d9	Arthropoda;Insecta;Coleoptera;Cantharidae;Pacificanthia;Pacificanthia rotundicollis
1858	57b42b6c04908b403f161ca35b9d0601	Arthropoda;Insecta;Lepidoptera;Crambidae;Neodactria
1859	57be2a656df052bc06c1db8f8512c513	Arthropoda;Insecta;Coleoptera;Dermestidae;Dermestes;Dermestes lardarius
1860	57c8d3072e7d4237c53fb0345c01df05	Arthropoda;Insecta;Diptera;Lauxaniidae;Sapromyza
1861	57cbb97101f123d2267558f98e160aa8	Arthropoda;Insecta;Lepidoptera;Gelechiidae;Arogalea;Arogalea cristifasciella
1862	57d0519040f34b5a867f068d57b31a7a	Arthropoda;Arachnida;Trombidiformes;Hydryphantidae;Todothyas
1863	57dcac07b0b689491c01e69609d23599	Arthropoda;Insecta;Diptera;Culicidae;Aedes;Aedes albopictus
1864	57fbcc3593307071bea2d94da6cf77b6	Arthropoda;Insecta;Lepidoptera;Depressariidae;Semioscopis;Semioscopis inornata
1865	580879b3e2ebbd1c212a0e4db6d94ded	Arthropoda;Insecta;Diptera;Limoniidae;Ormosia;Ormosia affinis
1866	580f5c1eab13ad85ab37219bdb6d9dc9	Arthropoda;Insecta;Lepidoptera;Tortricidae;Gypsonoma
1867	581c46fa31155335560d471e5cfeee15	Arthropoda;Insecta;Coleoptera;Pyrochroidae;Dendroides;Dendroides concolor
1868	581d2273c9ea659164c89edca0e5e221	Arthropoda;Insecta;Diptera;Tipulidae;Nephrotoma;Nephrotoma virescens
1869	5826d28e387c582f232fd2ae29b8ede3	Arthropoda;Insecta;Diptera;Rhagionidae;Chrysopilus;Chrysopilus quadratus
1870	58359d3c35bc99610360b4b6ae570b9c	Arthropoda;Insecta;Lepidoptera
1871	583da68348528620249d0bba7eccfebc	Arthropoda;Insecta;Lepidoptera
1872	584641ff030f36d3ddb6192ce6fa018d	Arthropoda;Insecta;Hymenoptera;Vespidae;Ancistrocerus;Ancistrocerus unifasciatus
1873	5846ec48cfdd8b11b67ffb52381d111f	Arthropoda;Insecta;Psocodea;Psocidae;Metylophorus;Metylophorus novaescotiae
1874	584b03cb3fd38e336f9ebaf69d808223	Arthropoda;Insecta;Lepidoptera;Adelidae;Adela;Adela ridingsella
1875	584d87d740139247014dcfa65d233a9f	Arthropoda;Insecta;Lepidoptera
1876	585f1e4dd679a6eed77c8724521c3dcd	Arthropoda;Insecta;Lepidoptera;Gelechiidae;Pseudotelphusa;Pseudotelphusa quercinigracella
1877	5877ca28d2c4cb6f16ba4b16a268d5d2	Arthropoda;Insecta;Lepidoptera
1878	587eb7a8477d3b7213cfb7fabe43c643	Arthropoda;Insecta;Diptera;Psychodidae;PschodididGC
1879	5888532e5fcdd698cb0a7d12f30577fb	Arthropoda;Insecta;Coleoptera;Coccinellidae;Harmonia;Harmonia axyridis
1880	588f2853a05425e560b8eabc0abcbe02	Arthropoda;Insecta;Ephemeroptera;Caenidae;Caenis
1881	58bd0a83fe0a7ce20d0ae5cf439e2be1	Arthropoda;Insecta;Coleoptera;Elateridae;Melanotus
1882	58ccf16167773fdc41918217e2f66506	Arthropoda;Arachnida;Sarcoptiformes;Oribatellidae;Oribatella
1883	58dc7275ac0dcfba27266dc028785039	Arthropoda;Insecta;Ephemeroptera;Ephemerellidae;Penelomax;Penelomax septentrionalis
1884	58e534744ec891145cbec5565bf3828c	Arthropoda;Insecta;Diptera;Limoniidae;Epiphragma;Epiphragma fasciapenne
1885	58e63465da82c3ad1656911a3126b95c	Arthropoda;Insecta;Diptera;Chironomidae;Chironomus
1886	58ead3562474d225343dcf2e16f7f976	Arthropoda;Insecta;Diptera;Limoniidae;Erioptera
1887	59046b132f6c5e26fcb802fe338dba82	Arthropoda;Insecta;Diptera;Limoniidae;Erioptera
1888	5915e8065c2aad81d84d9e456d92da21	Arthropoda;Insecta;Coleoptera;Scarabaeidae;Serica;Serica georgiana
1889	592afd252bb4739e5a9e2b614f52527e	Arthropoda;Insecta;Lepidoptera;Erebidae;Hyphantria;Hyphantria cunea
1890	5930fae315133d5600b5deb76fffb479	Arthropoda;Insecta;Diptera;Culicidae;Aedes;Aedes vexans
1891	5947ed6699afe9ec8b813d21b22e4eb1	Arthropoda;Insecta;Diptera;Chaoboridae;Chaoborus
1892	5963f1d5eb15250d7f3345420b65c58e	Arthropoda;Insecta;Diptera;Limoniidae;Helius;Helius flavipes
1893	5966178d08a26be40d1088b5175d1a85	Arthropoda;Insecta;Coleoptera;Cerambycidae;Saperda;Saperda imitans
1894	5982eb6c08efd0b4d9b29198aec287e3	Arthropoda;Insecta;Hymenoptera;Ichneumonidae;Dusona;Dusona texana
1895	598a13032443c6117616f54e2d041b94	Arthropoda;Insecta;Lepidoptera;Lasiocampidae;Malacosoma;Malacosoma americanum
1896	59938cf0357ac7ce77ed032371954c1a	Arthropoda;Insecta;Diptera;Limoniidae;Ormosia
1897	59a5c4341e412755fffe9915f73073ed	Arthropoda;Insecta;Diptera;Psychodidae;PschodididGC
1898	59b65bcc61241c21ad41167b53d1bca2	Arthropoda;Insecta;Coleoptera;Pyrochroidae;Dendroides;Dendroides canadensis
1899	59b7dc187edf5fe0ae48ca6cd520930a	Arthropoda;Insecta;Odonata;Aeshnidae;Aeshna
1900	59c4422d2cb06830d11b9c589f2acb54	Arthropoda;Insecta;Lepidoptera;Tortricidae;Gypsonoma
1901	59ceea58b281c90a3769a779b3f3ac1f	Arthropoda;Insecta;Diptera;Ceratopogonidae;Atrichopogon
1902	59da5f73c6fc6912591e8121708f5da7	Arthropoda;Insecta
1903	59daf812ac28da9afd76225a541440fb	Arthropoda;Insecta;Diptera;Anthomyiidae;Delia;Delia florilega
1904	59e8ba9419560de78a23d6e38c5a0b2e	Arthropoda;Insecta;Coleoptera
1905	59f33d87d8c5bdadd9ea73c3972fc2ef	Arthropoda;Insecta;Hymenoptera;Ichneumonidae;Netelia
1906	59fffc51ec93a32ab8c3b0cb948db71c	Arthropoda;Insecta;Lepidoptera;Gelechiidae;Arogalea;Arogalea cristifasciella
1907	5a1174509407571142fd60072c2e857b	Arthropoda;Insecta;Diptera;Culicidae
1908	5a1d9d814b976bb2fbfe2d38a1ec313c	Arthropoda;Insecta;Hemiptera;Miridae;Deraeocoris;Deraeocoris brevis
1909	5a238535af2d83ad78d1614804fa7cfa	Arthropoda;Insecta;Diptera;Limoniidae;Erioptera;Erioptera caliptera
1910	5a27bb701a045a9ebde8b05bc5ea5d8f	Arthropoda;Insecta;Diptera;Fanniidae;Fannia
1911	5a284a92b236b2775799ca9fd3c6822a	Arthropoda;Insecta;Ephemeroptera;Ephemerellidae;Eurylophella
1912	5a5e8a096648a428f520ef3d70dc37b8	Arthropoda;Insecta;Lepidoptera;Tortricidae;Gretchena;Gretchena delicatana
1913	5a5f10ebcd53ebf2b0b4502c23dce388	Arthropoda;Insecta;Coleoptera;Scarabaeidae;Phyllophaga;Phyllophaga drakii
1914	5a6121ee296869e064842563b1a19ee2	Arthropoda;Insecta;Trichoptera;Phryganeidae;Agrypnia;Agrypnia vestita
1915	5a6d97f3448ba20a49a76bff28012ec4	Arthropoda;Insecta;Diptera;Culicidae;Aedes;Aedes provocans
1916	5a701ebf6a82efcd519c11fa6e8b66ca	Arthropoda;Insecta
1917	5a7f55fc4c4d67ba3c552d423ab72378	Arthropoda;Insecta;Ephemeroptera;Caenidae;Caenis
1918	5a87271318bf3c01193dc01edb54631f	Arthropoda;Insecta;Lepidoptera;Tortricidae;Aethes
1919	5a9152d559c0849a611d70169f7613bf	Arthropoda;Insecta;Lepidoptera;Depressariidae;Psilocorsis
1920	5a9d94981f7ab5f89a57ca311c36f93d	Arthropoda;Insecta;Trichoptera;Hydropsychidae;Cheumatopsyche
1921	5aa66f94a2bdd4a510cd9cd401e74df2	Arthropoda;Insecta;Megaloptera;Sialidae;Sialis;Sialis velata
1922	5aacebf4289263e0177dcfae4840e339	Arthropoda;Insecta;Diptera;Chironomidae;Ablabesmyia;Ablabesmyia americana
1923	5ab6dfa7aeef3d9e154555f82776f8aa	Arthropoda;Insecta;Diptera;Chironomidae;Procladius;Procladius sp. 1ES
1924	5ab74fb9f78904c5e3b039642adc1d9b	Arthropoda;Insecta;Lepidoptera;Ypsolophidae;Ypsolopha;Ypsolopha dentella
1925	5abb07997f615e8aafe84cb9b8bde9ed	Arthropoda;Insecta;Lepidoptera;Sphingidae;Paonias;Paonias myops
1926	5add2d33679a27a72abe098f1094e4ee	Arthropoda;Insecta;Diptera;Limoniidae;Dicranomyia
1927	5af4825b815ba94e667851ce5501c01b	Arthropoda;Insecta;Coleoptera;Curculionidae;Conotrachelus
1928	5b03d45b341f48b5c7472247ba51b75e	Arthropoda;Insecta;Megaloptera;Corydalidae;Chauliodes;Chauliodes pectinicornis
1929	5b09c02fe5bd23a1bf17002a8982f467	Arthropoda;Insecta
1930	5b1343863a98803ea3c72100131b56ed	Arthropoda;Insecta;Diptera;Chironomidae;Procladius;Procladius sp. 1ES
1931	5b14b7c809caff21c1bba376411ab52d	Arthropoda;Insecta;Coleoptera;Pyrochroidae;Dendroides;Dendroides concolor
1932	5b1878f77132502fd9fab3cc814bfd23	Arthropoda;Insecta;Diptera;Chironomidae;Procladius
1933	5b2c0e8f0a4beb00794161cc9938be21	Arthropoda;Insecta;Lepidoptera;Limacodidae;Lithacodes;Lithacodes fasciola
1934	5b3205bea0bbc38e5bf9edfe41bedde6	Arthropoda;Insecta;Lepidoptera;Geometridae;Cladara
1935	5b32312b4143e990d3f1a0eae3d61d52	Arthropoda;Insecta;Diptera;Chironomidae;Procladius
1936	5b441efa024caa5c0ddd26265ce6b372	Arthropoda;Insecta;Hemiptera;Miridae;Phytocoris;Phytocoris eximius
1937	5b55365bdb82e818d55e2fba1e719b08	Arthropoda;Insecta;Diptera;Chaoboridae;Chaoborus
1938	5b56094c4c6b889f98dd6466cc2859ac	Arthropoda;Insecta;Hymenoptera;Apidae;Apis;Apis mellifera
1939	5b5e4041bf8a4e2fc44c5382998e3493	Arthropoda;Insecta;Coleoptera;Pyrochroidae;Dendroides;Dendroides canadensis
1940	5b63291c1ec4c562bb0083e5939a596f	Arthropoda;Insecta;Diptera;Culicidae;Aedes;Aedes vexans
1941	5b6db0b52ca588b4ab062467351ebfdf	Arthropoda;Insecta;Lepidoptera;Geometridae;Macaria
1942	5b6e7a36b263a8b0b3da7068d09771ae	Arthropoda;Insecta;Coleoptera;Lucanidae;Ceruchus;Ceruchus piceus
1943	5b70159a99e908c499756e69b5de41aa	Arthropoda;Insecta;Psocodea;Psocidae;Metylophorus;Metylophorus novaescotiae
1944	5b76c67c9478ac3adf4dfe64190157a6	Arthropoda;Insecta;Coleoptera;Elateridae;Hemicrepidius;Hemicrepidius memnonius
1945	5b8512e0f1bcbf3199ca43be7723efd5	Arthropoda;Insecta;Diptera;Chironomidae;Thienemannimyia
1946	5b85de8c7d9c832dab559e87c3194263	Arthropoda;Insecta;Lepidoptera;Depressariidae;Psilocorsis
1947	5b88a581230d2432d1754fc55bdbe79c	Arthropoda;Insecta;Lepidoptera;Tortricidae;Olethreutes;Olethreutes concinnana
1948	5b8ca613f5bf2624a4c0dda33be3bc7b	Arthropoda;Insecta;Lepidoptera;Erebidae;Euparthenos;Euparthenos nubilis
1949	5b8f8cc4d29b354bb3b4aa0356991e3b	Arthropoda;Insecta;Coleoptera;Cerambycidae;Sternidius
1950	5b90dae8945c403ec917a6266608b73b	Arthropoda;Insecta;Diptera
1951	5b93a081e4099358b4b6a1d29f0e5983	Arthropoda;Insecta;Lepidoptera
1952	5b953b566a1e4974e8ab641ff9097927	Arthropoda;Insecta;Diptera;Ceratopogonidae;Culicoides;Culicoides biguttatus
1953	5b9ab6a9b689761f3dfa1e36b70be912	Arthropoda;Insecta;Coleoptera;Elateridae;Melanotus;Melanotus hyslopi
1954	5bbcff66db49642370a886de540d4110	Arthropoda;Insecta;Diptera;Culicidae;Aedes;Aedes provocans
1955	5bd1f029f26155260f6963bc071b8450	Arthropoda;Insecta;Diptera;Tipulidae;Tipula;Tipula tricolor
1956	5c0b9ee77b77aa38b3c0d088cf064257	Arthropoda;Insecta;Trichoptera;Hydropsychidae;Cheumatopsyche
1957	5c1219bf8835c5a7aba9cad33f62273f	Arthropoda;Arachnida;Araneae;Theridiidae;Theridion;Theridion frondeum
1958	5c1448af60d84976f639bd6dea25ac77	Arthropoda;Insecta;Diptera;Chironomidae;Trichochilus;Trichochilus lacteipennis
1959	5c1752b39f1c15c7df4d91f5a7caefc2	Arthropoda;Insecta;Megaloptera;Sialidae;Sialis;Sialis velata
1960	5c1ee356f3735bb5fa3b3c167c0c445b	Arthropoda;Insecta;Lepidoptera;Erebidae;Lascoria;Lascoria ambigualis
1961	5c26040a59cad7a32737d65574b4bd34	Arthropoda;Insecta;Lepidoptera;Stathmopodidae;Stathmopoda;Stathmopoda aenea
1962	5c282193396a612245c908f7aa2eeca7	Arthropoda;Insecta;Lepidoptera;Depressariidae;Psilocorsis
1963	5c45e4b125a52df65b688984fa6a0814	Arthropoda;Insecta;Diptera;Chironomidae;Chironomus
1964	5c492e8673ea4377798c0996b39033d7	Arthropoda;Arachnida;Araneae;Lycosidae;Pirata;Pirata sedentarius
1965	5c5e3fea1f48f2c1fd3cf2bd47ff8c17	Arthropoda;Insecta;Lepidoptera;Erebidae;Idia
1966	5c647e9c3ca2068fe0ee57e1e094e5fa	Arthropoda;Insecta;Diptera;Limoniidae;Antocha
1967	5c66292a336bf3d1f8c7c2d6812dea8a	Arthropoda;Insecta;Diptera
1968	5c6ae61a8c333effd6c0e11912a0589d	Arthropoda;Insecta;Coleoptera;Cantharidae;Rhagonycha
1969	5c6fb6f4ec2a806a3a4209c2c19b9c8d	Arthropoda;Arachnida;Trombidiformes;Pionidae;Piona
1970	5c86b631dc5ffa5868312793887601a1	Arthropoda;Insecta;Ephemeroptera;Heptageniidae;Maccaffertium;Maccaffertium terminatum
1971	5c9ef78704324c3bee365e525e3e39bf	Arthropoda;Insecta;Diptera;Psychodidae;Lutzomyia;Lutzomyia longipalpis
1972	5cb261c00b46498555e07fac023b9c21	Arthropoda;Insecta;Ephemeroptera;Caenidae;Caenis
1973	5cb31b1bc3fee6ac98dd78e56d2c2b53	Arthropoda;Insecta;Lepidoptera
1974	5cb5798746b305a6f6fc6bcbb6dfa237	Arthropoda;Insecta;Diptera;Tipulidae;Nephrotoma;Nephrotoma ferruginea
1975	5ccf0fdd1f1e48c395b8183f6c9a7b8f	Arthropoda;Insecta;Diptera;Chironomidae;Chironomus
1976	5ccfe40af5e85f44d032bfe2430e2d55	Arthropoda;Insecta;Lepidoptera
1977	5ce4aa348eb7119beea2d97803677e79	Arthropoda;Insecta;Diptera;Chironomidae;Chironomus
1978	5d0745f898329a9749c198b42c74aace	Arthropoda;Insecta;Hymenoptera;Ichneumonidae;Enicospilus
1979	5d0902c34b7c90125a06f4ff922f4bdf	Arthropoda;Insecta;Diptera;Chironomidae;Paratendipes
1980	5d0d6b41163d067bd078056d877149d9	Arthropoda;Insecta;Lepidoptera;Gracillariidae;Caloptilia;Caloptilia coroniella
1981	5d11e5472100740a392ecb12d7cd7456	Arthropoda;Insecta;Diptera;Chironomidae;Procladius;Procladius barbatus
1982	5d12a0f090ca8e8f881893a7f4a27f8e	Arthropoda;Insecta;Lepidoptera;Blastobasidae;Blastobasis;Blastobasis glandulella
1983	5d29079123af03818e2a233a184bbfa8	Arthropoda;Insecta;Lepidoptera
1984	5d2b5d903d91bb5498ca00f072a712b0	Arthropoda;Insecta;Psocodea;Psocidae;Loensia
1985	5d2cb6d2ecc30312158e47e389c3fa39	Arthropoda;Insecta;Hemiptera;Miridae;Neolygus;Neolygus hirticulus
1986	5d30e01f0b6129e24863ac927bdc9f67	Arthropoda;Insecta;Diptera;Limoniidae;Metalimnobia;Metalimnobia triocellata
1987	5d3b37514f9f03ca6adf8a35d9a2b4f6	Arthropoda;Insecta;Diptera;Chironomidae;Tanytarsus
1988	5d6687ad4673b54fea09c2498ed67e70	Arthropoda;Insecta;Coleoptera;Scarabaeidae;Phyllophaga;Phyllophaga tristis
1989	5d6a33ad89d8ad8312147558e22db1cc	Arthropoda;Insecta;Diptera;Pipunculidae;Nephrocerus
1990	5d74c094d1375c3cdeefc33a0881e132	Arthropoda;Arachnida;Trombidiformes;Pionidae;Piona
1991	5d77867f18d0fa82e292010129b2e675	Arthropoda;Insecta;Diptera;Chaoboridae;Chaoborus;Chaoborus punctipennis
1992	5d893ad258fc4aeb666d051c38000813	Arthropoda;Insecta;Lepidoptera
1993	5d96904cc76092ce039b1cdd162a12a1	Arthropoda;Insecta;Lepidoptera
1994	5d98481b6f32fade650d94321742f234	Arthropoda;Insecta;Lepidoptera;Tortricidae;Ancylis
1995	5d9cc0b2effee6e45971a71cb61a9cdc	Arthropoda;Insecta;Coleoptera;Elateridae;Hemicrepidius;Hemicrepidius brevicollis
1996	5daad97d9d3ade4914ef48a6f19e19bf	Arthropoda;Insecta;Diptera;Limoniidae;Metalimnobia;Metalimnobia triocellata
1997	5db835847a33024198b2b5b9ba31082d	Arthropoda;Insecta;Diptera;Limoniidae;Cheilotrichia;Cheilotrichia stigmatica
1998	5db960b575a15c88a8718567ce02d7e7	Arthropoda;Arachnida;Araneae;Linyphiidae;Grammonota;Grammonota angusta
1999	5dcad56e2ad52d4bbdc1923f09ceecc2	Arthropoda;Insecta;Hymenoptera;Tenthredinidae;Monophadnus;Monophadnus pallescens
[truncated: 3,381 more rows]
