# Supplementary material for: A total crapshoot? Evaluating bioinformatic decisions in animal diet metabarcoding analyses
Source: Ecol Evol. 2020 Jul 23;10(18):9721–39. doi: 10.1002/ece3.6594 (PMC7520210; doi:10.1002/ece3.6594)
Supplement: Supplementary file 1 — Supplementary Material [file ECE3-10-9721-s001.zip › tidybug-master/data/databases/classifier_allDistinctTaxa.csv]

HashID	pair1Taxa	pair2Taxa	matchtest	Pair	Level
0ad2f92feb91e9fd8d62f5f7d6d2b23f	Arthropoda;Insecta	Arthropoda;Arachnida	FALSE	AMPTK:Vsearch	Class
60c0c7eff85941c538e20e513610c198	Arthropoda;Insecta	Arthropoda;Arachnida	FALSE	AMPTK:Vsearch	Class
9ec056fe0f041334035ed3199e6b185c	Arthropoda;Insecta	Arthropoda;Arachnida	FALSE	AMPTK:Vsearch	Class
db5ff6d6ae0d9b3857ee420b5e9509e1	Arthropoda;Insecta	Arthropoda;Arachnida	FALSE	AMPTK:Vsearch	Class
dcde6e4f5bcacb6cfc65f5df9e68662d	Arthropoda;Insecta	Arthropoda;Arachnida	FALSE	AMPTK:Vsearch	Class
0ad2f92feb91e9fd8d62f5f7d6d2b23f	Arthropoda;Insecta	Arthropoda;Arachnida	FALSE	AMPTK:Blast	Class
60c0c7eff85941c538e20e513610c198	Arthropoda;Insecta	Arthropoda;Arachnida	FALSE	AMPTK:Blast	Class
9ec056fe0f041334035ed3199e6b185c	Arthropoda;Insecta	Arthropoda;Arachnida	FALSE	AMPTK:Blast	Class
db5ff6d6ae0d9b3857ee420b5e9509e1	Arthropoda;Insecta	Arthropoda;Arachnida	FALSE	AMPTK:Blast	Class
dcde6e4f5bcacb6cfc65f5df9e68662d	Arthropoda;Insecta	Arthropoda;Arachnida	FALSE	AMPTK:Blast	Class
0ad2f92feb91e9fd8d62f5f7d6d2b23f	Arthropoda;Insecta	Arthropoda;Arachnida	FALSE	AMPTK:boldAPI	Class
60c0c7eff85941c538e20e513610c198	Arthropoda;Insecta	Arthropoda;Arachnida	FALSE	AMPTK:boldAPI	Class
9ec056fe0f041334035ed3199e6b185c	Arthropoda;Insecta	Arthropoda;Arachnida	FALSE	AMPTK:boldAPI	Class
db5ff6d6ae0d9b3857ee420b5e9509e1	Arthropoda;Insecta	Arthropoda;Arachnida	FALSE	AMPTK:boldAPI	Class
dcde6e4f5bcacb6cfc65f5df9e68662d	Arthropoda;Insecta	Arthropoda;Arachnida	FALSE	AMPTK:boldAPI	Class
06eaa07df2f9d7a4dd040819d00a9022	Arthropoda;Insecta;Diptera	Arthropoda;Insecta;Blattodea	FALSE	AMPTK:Vsearch	Order
0ad2f92feb91e9fd8d62f5f7d6d2b23f	Arthropoda;Insecta;Lepidoptera	Arthropoda;Arachnida;Trombidiformes	FALSE	AMPTK:Vsearch	Order
3456ff6251490eea3e12040d3e345c65	Arthropoda;Insecta;Diptera	Arthropoda;Insecta;Blattodea	FALSE	AMPTK:Vsearch	Order
431c520635c7e7d0306ca075e21cec32	Arthropoda;Insecta;Diptera	Arthropoda;Insecta;Zygentoma	FALSE	AMPTK:Vsearch	Order
55f7bfa32b49ec54a7eb6aa4849a20ac	Arthropoda;Insecta;Diptera	Arthropoda;Insecta;Blattodea	FALSE	AMPTK:Vsearch	Order
60c0c7eff85941c538e20e513610c198	Arthropoda;Insecta;Hymenoptera	Arthropoda;Arachnida;Mesostigmata	FALSE	AMPTK:Vsearch	Order
6ce40de9b850efdda19b3ea47579d282	Arthropoda;Insecta;Lepidoptera	Arthropoda;Insecta;Blattodea	FALSE	AMPTK:Vsearch	Order
730ff44a9ac798adba90f4e1571bbac1	Arthropoda;Insecta;Coleoptera	Arthropoda;Insecta;Diptera	FALSE	AMPTK:Vsearch	Order
7b055c0b12df491d8f60fd322a38aed0	Arthropoda;Insecta;Diptera	Arthropoda;Insecta;Blattodea	FALSE	AMPTK:Vsearch	Order
930e82e3f91828295f6fe38fabc1b0ea	Arthropoda;Insecta;Diptera	Arthropoda;Insecta;Blattodea	FALSE	AMPTK:Vsearch	Order
9ec056fe0f041334035ed3199e6b185c	Arthropoda;Insecta;Lepidoptera	Arthropoda;Arachnida;Trombidiformes	FALSE	AMPTK:Vsearch	Order
afdec5e7ef16c651a4fc4267afaf7424	Arthropoda;Insecta;Diptera	Arthropoda;Insecta;Orthoptera	FALSE	AMPTK:Vsearch	Order
b8e5d4fa61f28a55d26903ed2324ad2d	Arthropoda;Insecta;Diptera	Arthropoda;Insecta;Blattodea	FALSE	AMPTK:Vsearch	Order
c483491d0ef116b96f946d8954cd4ac7	Arthropoda;Insecta;Diptera	Arthropoda;Insecta;Blattodea	FALSE	AMPTK:Vsearch	Order
cfe9cfd537498739efa835675655623b	Arthropoda;Insecta;Diptera	Arthropoda;Insecta;Blattodea	FALSE	AMPTK:Vsearch	Order
db5ff6d6ae0d9b3857ee420b5e9509e1	Arthropoda;Insecta;Lepidoptera	Arthropoda;Arachnida;Trombidiformes	FALSE	AMPTK:Vsearch	Order
dcde6e4f5bcacb6cfc65f5df9e68662d	Arthropoda;Insecta;Lepidoptera	Arthropoda;Arachnida;Trombidiformes	FALSE	AMPTK:Vsearch	Order
e17aa94b00d69a1d9af8bb4fb8599e41	Arthropoda;Insecta;Diptera	Arthropoda;Insecta;Blattodea	FALSE	AMPTK:Vsearch	Order
e19d40eac897d978599aab165413d2b7	Arthropoda;Insecta;Diptera	Arthropoda;Insecta;Blattodea	FALSE	AMPTK:Vsearch	Order
06eaa07df2f9d7a4dd040819d00a9022	Arthropoda;Insecta;Diptera	Arthropoda;Insecta;Blattodea	FALSE	AMPTK:Blast	Order
0ad2f92feb91e9fd8d62f5f7d6d2b23f	Arthropoda;Insecta;Lepidoptera	Arthropoda;Arachnida;Trombidiformes	FALSE	AMPTK:Blast	Order
3456ff6251490eea3e12040d3e345c65	Arthropoda;Insecta;Diptera	Arthropoda;Insecta;Blattodea	FALSE	AMPTK:Blast	Order
431c520635c7e7d0306ca075e21cec32	Arthropoda;Insecta;Diptera	Arthropoda;Insecta;Zygentoma	FALSE	AMPTK:Blast	Order
55f7bfa32b49ec54a7eb6aa4849a20ac	Arthropoda;Insecta;Diptera	Arthropoda;Insecta;Blattodea	FALSE	AMPTK:Blast	Order
60c0c7eff85941c538e20e513610c198	Arthropoda;Insecta;Hymenoptera	Arthropoda;Arachnida;Mesostigmata	FALSE	AMPTK:Blast	Order
6ce40de9b850efdda19b3ea47579d282	Arthropoda;Insecta;Lepidoptera	Arthropoda;Insecta;Blattodea	FALSE	AMPTK:Blast	Order
730ff44a9ac798adba90f4e1571bbac1	Arthropoda;Insecta;Coleoptera	Arthropoda;Insecta;Diptera	FALSE	AMPTK:Blast	Order
78351fba08308ab60a1f83ce0bc8c497	Arthropoda;Insecta;Lepidoptera	Arthropoda;Insecta;Coleoptera	FALSE	AMPTK:Blast	Order
7b055c0b12df491d8f60fd322a38aed0	Arthropoda;Insecta;Diptera	Arthropoda;Insecta;Blattodea	FALSE	AMPTK:Blast	Order
86dc8d8bec3d9dc2dce11d5e59f0be09	Arthropoda;Insecta;Diptera	Arthropoda;Insecta;Megaloptera	FALSE	AMPTK:Blast	Order
930e82e3f91828295f6fe38fabc1b0ea	Arthropoda;Insecta;Diptera	Arthropoda;Insecta;Blattodea	FALSE	AMPTK:Blast	Order
9ec056fe0f041334035ed3199e6b185c	Arthropoda;Insecta;Lepidoptera	Arthropoda;Arachnida;Trombidiformes	FALSE	AMPTK:Blast	Order
afdec5e7ef16c651a4fc4267afaf7424	Arthropoda;Insecta;Diptera	Arthropoda;Insecta;Orthoptera	FALSE	AMPTK:Blast	Order
b8e5d4fa61f28a55d26903ed2324ad2d	Arthropoda;Insecta;Diptera	Arthropoda;Insecta;Blattodea	FALSE	AMPTK:Blast	Order
c483491d0ef116b96f946d8954cd4ac7	Arthropoda;Insecta;Diptera	Arthropoda;Insecta;Blattodea	FALSE	AMPTK:Blast	Order
c7a95abb2e4b2878631b2e5b6be5b750	Arthropoda;Insecta;Diptera	Arthropoda;Insecta;Megaloptera	FALSE	AMPTK:Blast	Order
cfe9cfd537498739efa835675655623b	Arthropoda;Insecta;Diptera	Arthropoda;Insecta;Blattodea	FALSE	AMPTK:Blast	Order
db5ff6d6ae0d9b3857ee420b5e9509e1	Arthropoda;Insecta;Lepidoptera	Arthropoda;Arachnida;Trombidiformes	FALSE	AMPTK:Blast	Order
dcde6e4f5bcacb6cfc65f5df9e68662d	Arthropoda;Insecta;Lepidoptera	Arthropoda;Arachnida;Trombidiformes	FALSE	AMPTK:Blast	Order
e17aa94b00d69a1d9af8bb4fb8599e41	Arthropoda;Insecta;Diptera	Arthropoda;Insecta;Blattodea	FALSE	AMPTK:Blast	Order
e19d40eac897d978599aab165413d2b7	Arthropoda;Insecta;Diptera	Arthropoda;Insecta;Blattodea	FALSE	AMPTK:Blast	Order
06eaa07df2f9d7a4dd040819d00a9022	Arthropoda;Insecta;Diptera	Arthropoda;Insecta;Blattodea	FALSE	AMPTK:boldAPI	Order
0ad2f92feb91e9fd8d62f5f7d6d2b23f	Arthropoda;Insecta;Lepidoptera	Arthropoda;Arachnida;Trombidiformes	FALSE	AMPTK:boldAPI	Order
3456ff6251490eea3e12040d3e345c65	Arthropoda;Insecta;Diptera	Arthropoda;Insecta;Blattodea	FALSE	AMPTK:boldAPI	Order
431c520635c7e7d0306ca075e21cec32	Arthropoda;Insecta;Diptera	Arthropoda;Insecta;Zygentoma	FALSE	AMPTK:boldAPI	Order
55f7bfa32b49ec54a7eb6aa4849a20ac	Arthropoda;Insecta;Diptera	Arthropoda;Insecta;Blattodea	FALSE	AMPTK:boldAPI	Order
60c0c7eff85941c538e20e513610c198	Arthropoda;Insecta;Hymenoptera	Arthropoda;Arachnida;Mesostigmata	FALSE	AMPTK:boldAPI	Order
6ce40de9b850efdda19b3ea47579d282	Arthropoda;Insecta;Lepidoptera	Arthropoda;Insecta;Blattodea	FALSE	AMPTK:boldAPI	Order
730ff44a9ac798adba90f4e1571bbac1	Arthropoda;Insecta;Coleoptera	Arthropoda;Insecta;Diptera	FALSE	AMPTK:boldAPI	Order
78351fba08308ab60a1f83ce0bc8c497	Arthropoda;Insecta;Lepidoptera	Arthropoda;Insecta;Coleoptera	FALSE	AMPTK:boldAPI	Order
7b055c0b12df491d8f60fd322a38aed0	Arthropoda;Insecta;Diptera	Arthropoda;Insecta;Blattodea	FALSE	AMPTK:boldAPI	Order
86dc8d8bec3d9dc2dce11d5e59f0be09	Arthropoda;Insecta;Diptera	Arthropoda;Insecta;Megaloptera	FALSE	AMPTK:boldAPI	Order
930e82e3f91828295f6fe38fabc1b0ea	Arthropoda;Insecta;Diptera	Arthropoda;Insecta;Blattodea	FALSE	AMPTK:boldAPI	Order
9ec056fe0f041334035ed3199e6b185c	Arthropoda;Insecta;Lepidoptera	Arthropoda;Arachnida;Trombidiformes	FALSE	AMPTK:boldAPI	Order
afdec5e7ef16c651a4fc4267afaf7424	Arthropoda;Insecta;Diptera	Arthropoda;Insecta;Orthoptera	FALSE	AMPTK:boldAPI	Order
b8e5d4fa61f28a55d26903ed2324ad2d	Arthropoda;Insecta;Diptera	Arthropoda;Insecta;Blattodea	FALSE	AMPTK:boldAPI	Order
c483491d0ef116b96f946d8954cd4ac7	Arthropoda;Insecta;Diptera	Arthropoda;Insecta;Blattodea	FALSE	AMPTK:boldAPI	Order
c7a95abb2e4b2878631b2e5b6be5b750	Arthropoda;Insecta;Diptera	Arthropoda;Insecta;Megaloptera	FALSE	AMPTK:boldAPI	Order
cfe9cfd537498739efa835675655623b	Arthropoda;Insecta;Diptera	Arthropoda;Insecta;Blattodea	FALSE	AMPTK:boldAPI	Order
db5ff6d6ae0d9b3857ee420b5e9509e1	Arthropoda;Insecta;Lepidoptera	Arthropoda;Arachnida;Trombidiformes	FALSE	AMPTK:boldAPI	Order
dcde6e4f5bcacb6cfc65f5df9e68662d	Arthropoda;Insecta;Lepidoptera	Arthropoda;Arachnida;Trombidiformes	FALSE	AMPTK:boldAPI	Order
e17aa94b00d69a1d9af8bb4fb8599e41	Arthropoda;Insecta;Diptera	Arthropoda;Insecta;Blattodea	FALSE	AMPTK:boldAPI	Order
e19d40eac897d978599aab165413d2b7	Arthropoda;Insecta;Diptera	Arthropoda;Insecta;Blattodea	FALSE	AMPTK:boldAPI	Order
04151263f8eec7dd50598e7db78f5fd4	Arthropoda;Insecta;Lepidoptera;Gelechiidae	Arthropoda;Insecta;Lepidoptera;Crambidae	FALSE	AMPTK:Vsearch	Family
04d33c27e6c9b2937d5f7c09d190abfc	Arthropoda;Insecta;Lepidoptera;Noctuidae	Arthropoda;Insecta;Lepidoptera;Erebidae	FALSE	AMPTK:Vsearch	Family
057b8f7a52410a07e90cad2f6132ba08	Arthropoda;Insecta;Lepidoptera;Noctuidae	Arthropoda;Insecta;Lepidoptera;Erebidae	FALSE	AMPTK:Vsearch	Family
0a4a980425ef6db94a4cdb26e97e2d64	Arthropoda;Insecta;Lepidoptera;Noctuidae	Arthropoda;Insecta;Lepidoptera;Anthelidae	FALSE	AMPTK:Vsearch	Family
0b16608b11bc3d271918c19973a04476	Arthropoda;Insecta;Lepidoptera;Gelechiidae	Arthropoda;Insecta;Lepidoptera;Nolidae	FALSE	AMPTK:Vsearch	Family
10aa8f20f5574e5a6403af1fe5deb6c7	Arthropoda;Insecta;Lepidoptera;Noctuidae	Arthropoda;Insecta;Lepidoptera;Sphingidae	FALSE	AMPTK:Vsearch	Family
14e8bcaa73949b1ce46aa0d563b11b8e	Arthropoda;Insecta;Lepidoptera;Noctuidae	Arthropoda;Insecta;Lepidoptera;Sphingidae	FALSE	AMPTK:Vsearch	Family
17724f1dc33389dad4bea8882943c053	Arthropoda;Insecta;Lepidoptera;Gelechiidae	Arthropoda;Insecta;Lepidoptera;Stathmopodidae	FALSE	AMPTK:Vsearch	Family
19410d4a7f1d3875b2357936c672e63d	Arthropoda;Insecta;Lepidoptera;Gelechiidae	Arthropoda;Insecta;Lepidoptera;Crambidae	FALSE	AMPTK:Vsearch	Family
1b2c6701b01b2b711bd28d1317769421	Arthropoda;Insecta;Lepidoptera;Gelechiidae	Arthropoda;Insecta;Lepidoptera;Nolidae	FALSE	AMPTK:Vsearch	Family
1c9cc0ba093f16c986ffe5b2fcfa4951	Arthropoda;Insecta;Lepidoptera;Noctuidae	Arthropoda;Insecta;Lepidoptera;Geometridae	FALSE	AMPTK:Vsearch	Family
1ce797beb8d62c856503af32d5997456	Arthropoda;Insecta;Lepidoptera;Noctuidae	Arthropoda;Insecta;Lepidoptera;Lecithoceridae	FALSE	AMPTK:Vsearch	Family
1dff8116481e6c200129c2492081a25d	Arthropoda;Insecta;Lepidoptera;Erebidae	Arthropoda;Insecta;Lepidoptera;Notodontidae	FALSE	AMPTK:Vsearch	Family
1e1c60e7800e9397be5f845c5bd46ddc	Arthropoda;Insecta;Lepidoptera;Noctuidae	Arthropoda;Insecta;Lepidoptera;Nolidae	FALSE	AMPTK:Vsearch	Family
1e9b970af75d0558a5fd72505feaa57b	Arthropoda;Insecta;Lepidoptera;Noctuidae	Arthropoda;Insecta;Lepidoptera;Erebidae	FALSE	AMPTK:Vsearch	Family
1f349447fc3e1cc7b45eafd04e1fa49e	Arthropoda;Insecta;Lepidoptera;Noctuidae	Arthropoda;Insecta;Lepidoptera;Crambidae	FALSE	AMPTK:Vsearch	Family
2885f4670de2db17d45deb827666d61a	Arthropoda;Insecta;Lepidoptera;Gelechiidae	Arthropoda;Insecta;Lepidoptera;Crambidae	FALSE	AMPTK:Vsearch	Family
31809df3d7b3e5a382218acd6ab3f5dc	Arthropoda;Insecta;Lepidoptera;Gelechiidae	Arthropoda;Insecta;Lepidoptera;Geometridae	FALSE	AMPTK:Vsearch	Family
35691a8d27a3a8fc554a737c237d8406	Arthropoda;Insecta;Lepidoptera;Noctuidae	Arthropoda;Insecta;Lepidoptera;Depressariidae	FALSE	AMPTK:Vsearch	Family
36c7ba3e72ed862f052201ab2e1fbdda	Arthropoda;Insecta;Lepidoptera;Gelechiidae	Arthropoda;Insecta;Lepidoptera;Crambidae	FALSE	AMPTK:Vsearch	Family
3f2e688e0f5e81a41835c47c80c8db78	Arthropoda;Insecta;Lepidoptera;Gelechiidae	Arthropoda;Insecta;Lepidoptera;Geometridae	FALSE	AMPTK:Vsearch	Family
3fecef901ec7632a14c83c8511215fa4	Arthropoda;Insecta;Lepidoptera;Gelechiidae	Arthropoda;Insecta;Lepidoptera;Geometridae	FALSE	AMPTK:Vsearch	Family
4224aac41c49d874475fa524bf1f4361	Arthropoda;Insecta;Lepidoptera;Noctuidae	Arthropoda;Insecta;Lepidoptera;Tortricidae	FALSE	AMPTK:Vsearch	Family
484fe99ed9151d2d626e15f66854c167	Arthropoda;Insecta;Lepidoptera;Noctuidae	Arthropoda;Insecta;Lepidoptera;Erebidae	FALSE	AMPTK:Vsearch	Family
4c847545a878104933e97f3ba5d14711	Arthropoda;Insecta;Lepidoptera;Noctuidae	Arthropoda;Insecta;Lepidoptera;Geometridae	FALSE	AMPTK:Vsearch	Family
4de123b1989dc3beaa09d588b6853ed8	Arthropoda;Insecta;Lepidoptera;Noctuidae	Arthropoda;Insecta;Lepidoptera;Erebidae	FALSE	AMPTK:Vsearch	Family
54108465d44da8d54e528e210808aa85	Arthropoda;Insecta;Lepidoptera;Noctuidae	Arthropoda;Insecta;Lepidoptera;Geometridae	FALSE	AMPTK:Vsearch	Family
55d44a781fbd8946d63d28eb9ebaba86	Arthropoda;Insecta;Lepidoptera;Noctuidae	Arthropoda;Insecta;Lepidoptera;Momphidae	FALSE	AMPTK:Vsearch	Family
567608d8586e1d772a4efea3a81a0db0	Arthropoda;Insecta;Lepidoptera;Noctuidae	Arthropoda;Insecta;Lepidoptera;Geometridae	FALSE	AMPTK:Vsearch	Family
56cd1c1da6379b18b0d9f71a5db23345	Arthropoda;Insecta;Lepidoptera;Gelechiidae	Arthropoda;Insecta;Lepidoptera;Hesperiidae	FALSE	AMPTK:Vsearch	Family
5c73c7915203d03c37cce1a7d888cf29	Arthropoda;Insecta;Lepidoptera;Gelechiidae	Arthropoda;Insecta;Lepidoptera;Oecophoridae	FALSE	AMPTK:Vsearch	Family
5d0d6b41163d067bd078056d877149d9	Arthropoda;Insecta;Lepidoptera;Noctuidae	Arthropoda;Insecta;Lepidoptera;Erebidae	FALSE	AMPTK:Vsearch	Family
601297d93eef200770c6ceeab0ceaaca	Arthropoda;Insecta;Lepidoptera;Gelechiidae	Arthropoda;Insecta;Lepidoptera;Sphingidae	FALSE	AMPTK:Vsearch	Family
655c2bf643ac532b593b6d9f4dc7b5a6	Arthropoda;Insecta;Lepidoptera;Gelechiidae	Arthropoda;Insecta;Lepidoptera;Erebidae	FALSE	AMPTK:Vsearch	Family
6642f21427168048d155911a37d63ce9	Arthropoda;Insecta;Lepidoptera;Noctuidae	Arthropoda;Insecta;Lepidoptera;Anthelidae	FALSE	AMPTK:Vsearch	Family
6719b62ca11077def6b17e4d455cc559	Arthropoda;Insecta;Lepidoptera;Noctuidae	Arthropoda;Insecta;Lepidoptera;Erebidae	FALSE	AMPTK:Vsearch	Family
6b0d00b53230d5d6e52ea934e1cd002f	Arthropoda;Insecta;Lepidoptera;Noctuidae	Arthropoda;Insecta;Lepidoptera;Geometridae	FALSE	AMPTK:Vsearch	Family
7482f3fbaacf35844c97351360a18b5a	Arthropoda;Insecta;Lepidoptera;Noctuidae	Arthropoda;Insecta;Lepidoptera;Erebidae	FALSE	AMPTK:Vsearch	Family
74af3ce49ac902c1b89af44618d4aaf1	Arthropoda;Insecta;Lepidoptera;Noctuidae	Arthropoda;Insecta;Lepidoptera;Erebidae	FALSE	AMPTK:Vsearch	Family
74fcf127a3e1ee4e49ff590c02a9172c	Arthropoda;Insecta;Lepidoptera;Gelechiidae	Arthropoda;Insecta;Lepidoptera;Crambidae	FALSE	AMPTK:Vsearch	Family
753904b8494eb5af0dc0c8221d1e6d30	Arthropoda;Insecta;Lepidoptera;Noctuidae	Arthropoda;Insecta;Lepidoptera;Erebidae	FALSE	AMPTK:Vsearch	Family
792ec851bbf2f9f75acd95b041598538	Arthropoda;Insecta;Lepidoptera;Noctuidae	Arthropoda;Insecta;Lepidoptera;Erebidae	FALSE	AMPTK:Vsearch	Family
7cd05488aecabf931d8af42fbe3f0ebe	Arthropoda;Insecta;Lepidoptera;Noctuidae	Arthropoda;Insecta;Lepidoptera;Geometridae	FALSE	AMPTK:Vsearch	Family
7ead9ccc9990b027f00770c70be18128	Arthropoda;Insecta;Lepidoptera;Gelechiidae	Arthropoda;Insecta;Lepidoptera;Crambidae	FALSE	AMPTK:Vsearch	Family
821f5bc62fff73c87583f8f899467642	Arthropoda;Insecta;Lepidoptera;Noctuidae	Arthropoda;Insecta;Lepidoptera;Erebidae	FALSE	AMPTK:Vsearch	Family
83547311d0f67618c346928e8dca186e	Arthropoda;Insecta;Lepidoptera;Gelechiidae	Arthropoda;Insecta;Lepidoptera;Oecophoridae	FALSE	AMPTK:Vsearch	Family
83c2fe93a6a513386fbed4bf774c5832	Arthropoda;Insecta;Lepidoptera;Gelechiidae	Arthropoda;Insecta;Lepidoptera;Crambidae	FALSE	AMPTK:Vsearch	Family
893aad7f56834cf7783f7f8d1e71b240	Arthropoda;Insecta;Lepidoptera;Noctuidae	Arthropoda;Insecta;Lepidoptera;Notodontidae	FALSE	AMPTK:Vsearch	Family
89bc376b4a0aee74c948f30dd4498715	Arthropoda;Insecta;Lepidoptera;Gelechiidae	Arthropoda;Insecta;Lepidoptera;Geometridae	FALSE	AMPTK:Vsearch	Family
8b914d043952af1ea60c032787625026	Arthropoda;Insecta;Lepidoptera;Noctuidae	Arthropoda;Insecta;Lepidoptera;Erebidae	FALSE	AMPTK:Vsearch	Family
90cdc6f32318a47bb3e85186cde7c3cc	Arthropoda;Insecta;Lepidoptera;Gelechiidae	Arthropoda;Insecta;Lepidoptera;Nolidae	FALSE	AMPTK:Vsearch	Family
92c75c6414a47208a049610e7c1bd7fd	Arthropoda;Insecta;Lepidoptera;Noctuidae	Arthropoda;Insecta;Lepidoptera;Erebidae	FALSE	AMPTK:Vsearch	Family
953e293ab6bc753487ed1a78430d0890	Arthropoda;Insecta;Lepidoptera;Noctuidae	Arthropoda;Insecta;Lepidoptera;Notodontidae	FALSE	AMPTK:Vsearch	Family
953f540cdedcccf71d67de930f06515a	Arthropoda;Insecta;Lepidoptera;Noctuidae	Arthropoda;Insecta;Lepidoptera;Anthelidae	FALSE	AMPTK:Vsearch	Family
9ab81c691338e9aacbb93dc2f6a5eea5	Arthropoda;Insecta;Lepidoptera;Noctuidae	Arthropoda;Insecta;Lepidoptera;Crambidae	FALSE	AMPTK:Vsearch	Family
9d235c675341dcd2fc08d5d5692c14d6	Arthropoda;Insecta;Lepidoptera;Gelechiidae	Arthropoda;Insecta;Lepidoptera;Euteliidae	FALSE	AMPTK:Vsearch	Family
a1f21e8d3f860bb25619a27994d6a3ed	Arthropoda;Insecta;Lepidoptera;Gelechiidae	Arthropoda;Insecta;Lepidoptera;Euteliidae	FALSE	AMPTK:Vsearch	Family
a307a6947d49cda3ef853d70cce40f71	Arthropoda;Insecta;Lepidoptera;Noctuidae	Arthropoda;Insecta;Lepidoptera;Tortricidae	FALSE	AMPTK:Vsearch	Family
a425f01a1076b051dbf892b3993c2c38	Arthropoda;Insecta;Lepidoptera;Erebidae	Arthropoda;Insecta;Lepidoptera;Depressariidae	FALSE	AMPTK:Vsearch	Family
b16ed24caf0c50c0877d738af436caa9	Arthropoda;Insecta;Lepidoptera;Gelechiidae	Arthropoda;Insecta;Lepidoptera;Nolidae	FALSE	AMPTK:Vsearch	Family
b1fdd8e0df41546f5b041a39652f23f6	Arthropoda;Insecta;Lepidoptera;Noctuidae	Arthropoda;Insecta;Lepidoptera;Erebidae	FALSE	AMPTK:Vsearch	Family
b33033907669035e271703d99f79e7eb	Arthropoda;Insecta;Lepidoptera;Gelechiidae	Arthropoda;Insecta;Lepidoptera;Noctuidae	FALSE	AMPTK:Vsearch	Family
b461da5b4760c4c3c0db0551827fd7b3	Arthropoda;Insecta;Lepidoptera;Noctuidae	Arthropoda;Insecta;Lepidoptera;Erebidae	FALSE	AMPTK:Vsearch	Family
b72699af8ffeb2dca81711dda75a1ec4	Arthropoda;Insecta;Lepidoptera;Noctuidae	Arthropoda;Insecta;Lepidoptera;Erebidae	FALSE	AMPTK:Vsearch	Family
bb0748e298f439b55eb83117905ec51d	Arthropoda;Insecta;Lepidoptera;Gelechiidae	Arthropoda;Insecta;Lepidoptera;Oecophoridae	FALSE	AMPTK:Vsearch	Family
bdb60d312721998b7dcc515db6b4b8b3	Arthropoda;Insecta;Lepidoptera;Noctuidae	Arthropoda;Insecta;Lepidoptera;Erebidae	FALSE	AMPTK:Vsearch	Family
c1a30a1cb3f5ffe9a8c2be0d0e854826	Arthropoda;Insecta;Lepidoptera;Erebidae	Arthropoda;Insecta;Lepidoptera;Tortricidae	FALSE	AMPTK:Vsearch	Family
c27868cf62c692cb6eb2dd88c3cf6b63	Arthropoda;Insecta;Lepidoptera;Gelechiidae	Arthropoda;Insecta;Lepidoptera;Sphingidae	FALSE	AMPTK:Vsearch	Family
c499f11e8c263f4d20467b1dd8d7005e	Arthropoda;Insecta;Lepidoptera;Gelechiidae	Arthropoda;Insecta;Lepidoptera;Geometridae	FALSE	AMPTK:Vsearch	Family
c4d1646bb28fb834f4a4b018dc47fe0f	Arthropoda;Insecta;Lepidoptera;Gelechiidae	Arthropoda;Insecta;Lepidoptera;Erebidae	FALSE	AMPTK:Vsearch	Family
c513c8f1e0e7f8a7711ad4c18168aa63	Arthropoda;Insecta;Lepidoptera;Gelechiidae	Arthropoda;Insecta;Lepidoptera;Crambidae	FALSE	AMPTK:Vsearch	Family
c52bc8f1dde7902e43603691e7c6d3ac	Arthropoda;Insecta;Lepidoptera;Gelechiidae	Arthropoda;Insecta;Lepidoptera;Nolidae	FALSE	AMPTK:Vsearch	Family
c62d88cef17c65c474e2babb273c68ac	Arthropoda;Insecta;Lepidoptera;Gelechiidae	Arthropoda;Insecta;Lepidoptera;Crambidae	FALSE	AMPTK:Vsearch	Family
c8272857c34db82396366e96a98bfe49	Arthropoda;Insecta;Lepidoptera;Noctuidae	Arthropoda;Insecta;Lepidoptera;Stathmopodidae	FALSE	AMPTK:Vsearch	Family
c92c6435ffcdce581765a3da9b064f55	Arthropoda;Insecta;Lepidoptera;Noctuidae	Arthropoda;Insecta;Lepidoptera;Stathmopodidae	FALSE	AMPTK:Vsearch	Family
cc13015b9c63b70e2a8879a1280b8ec3	Arthropoda;Insecta;Lepidoptera;Gelechiidae	Arthropoda;Insecta;Lepidoptera;Crambidae	FALSE	AMPTK:Vsearch	Family
d2aced2d9755261877bf273392eb9da8	Arthropoda;Insecta;Lepidoptera;Erebidae	Arthropoda;Insecta;Lepidoptera;Tortricidae	FALSE	AMPTK:Vsearch	Family
d2c7c275f780d5632fe4e61ba1b97e95	Arthropoda;Insecta;Lepidoptera;Gelechiidae	Arthropoda;Insecta;Lepidoptera;Euteliidae	FALSE	AMPTK:Vsearch	Family
d2d498e287b93baea1c851e67081534a	Arthropoda;Insecta;Lepidoptera;Gelechiidae	Arthropoda;Insecta;Lepidoptera;Geometridae	FALSE	AMPTK:Vsearch	Family
d42ae89739753acde8bfd445ae29b36a	Arthropoda;Insecta;Lepidoptera;Noctuidae	Arthropoda;Insecta;Lepidoptera;Erebidae	FALSE	AMPTK:Vsearch	Family
d433b3337f418c05f4fdd50ad3b3befb	Arthropoda;Insecta;Lepidoptera;Noctuidae	Arthropoda;Insecta;Lepidoptera;Geometridae	FALSE	AMPTK:Vsearch	Family
d93771a2ab15f8437ce5f0ba67d5cf6b	Arthropoda;Insecta;Lepidoptera;Noctuidae	Arthropoda;Insecta;Lepidoptera;Geometridae	FALSE	AMPTK:Vsearch	Family
de92d7def22d73bd4e0af09e815b5296	Arthropoda;Insecta;Lepidoptera;Geometridae	Arthropoda;Insecta;Lepidoptera;Tortricidae	FALSE	AMPTK:Vsearch	Family
e5e397da67148805c9c4a297b6acd946	Arthropoda;Insecta;Lepidoptera;Noctuidae	Arthropoda;Insecta;Lepidoptera;Erebidae	FALSE	AMPTK:Vsearch	Family
e61aed71e9f4dd0479430069606ed2af	Arthropoda;Insecta;Lepidoptera;Gelechiidae	Arthropoda;Insecta;Lepidoptera;Depressariidae	FALSE	AMPTK:Vsearch	Family
f5ef370452461ff6da669b051a28ff83	Arthropoda;Insecta;Lepidoptera;Gelechiidae	Arthropoda;Insecta;Lepidoptera;Erebidae	FALSE	AMPTK:Vsearch	Family
f8448438340edcc7738f8822eb1da410	Arthropoda;Insecta;Lepidoptera;Gelechiidae	Arthropoda;Insecta;Lepidoptera;Nolidae	FALSE	AMPTK:Vsearch	Family
f84d2ee62951aab7fbd386897078284e	Arthropoda;Insecta;Lepidoptera;Noctuidae	Arthropoda;Insecta;Lepidoptera;Erebidae	FALSE	AMPTK:Vsearch	Family
fd8e6cd30519ea09c357298fb74fef24	Arthropoda;Insecta;Lepidoptera;Gelechiidae	Arthropoda;Insecta;Lepidoptera;Geometridae	FALSE	AMPTK:Vsearch	Family
fe79d0bb374da9e92529b2431dbcf739	Arthropoda;Insecta;Lepidoptera;Gelechiidae	Arthropoda;Insecta;Lepidoptera;Crambidae	FALSE	AMPTK:Vsearch	Family
ff34d410675cb49b08c23d28e576941a	Arthropoda;Insecta;Lepidoptera;Gelechiidae	Arthropoda;Insecta;Lepidoptera;Crambidae	FALSE	AMPTK:Vsearch	Family
04151263f8eec7dd50598e7db78f5fd4	Arthropoda;Insecta;Lepidoptera;Gelechiidae	Arthropoda;Insecta;Lepidoptera;Crambidae	FALSE	AMPTK:Blast	Family
04d33c27e6c9b2937d5f7c09d190abfc	Arthropoda;Insecta;Lepidoptera;Noctuidae	Arthropoda;Insecta;Lepidoptera;Erebidae	FALSE	AMPTK:Blast	Family
0a4a980425ef6db94a4cdb26e97e2d64	Arthropoda;Insecta;Lepidoptera;Noctuidae	Arthropoda;Insecta;Lepidoptera;Anthelidae	FALSE	AMPTK:Blast	Family
0c174b2fe75a2ebab9719718e60503a8	Arthropoda;Insecta;Lepidoptera;Erebidae	Arthropoda;Insecta;Lepidoptera;Notodontidae	FALSE	AMPTK:Blast	Family
0df8b65264b46866a3782928187ddcef	Arthropoda;Insecta;Lepidoptera;Noctuidae	Arthropoda;Insecta;Lepidoptera;Geometridae	FALSE	AMPTK:Blast	Family
10aa8f20f5574e5a6403af1fe5deb6c7	Arthropoda;Insecta;Lepidoptera;Noctuidae	Arthropoda;Insecta;Lepidoptera;Sphingidae	FALSE	AMPTK:Blast	Family
16f9014d36ebc2d7a643e64dff31f94f	Arthropoda;Insecta;Lepidoptera;Noctuidae	Arthropoda;Insecta;Lepidoptera;Erebidae	FALSE	AMPTK:Blast	Family
17724f1dc33389dad4bea8882943c053	Arthropoda;Insecta;Lepidoptera;Gelechiidae	Arthropoda;Insecta;Lepidoptera;Stathmopodidae	FALSE	AMPTK:Blast	Family
19410d4a7f1d3875b2357936c672e63d	Arthropoda;Insecta;Lepidoptera;Gelechiidae	Arthropoda;Insecta;Lepidoptera;Tortricidae	FALSE	AMPTK:Blast	Family
1ce797beb8d62c856503af32d5997456	Arthropoda;Insecta;Lepidoptera;Noctuidae	Arthropoda;Insecta;Lepidoptera;Lecithoceridae	FALSE	AMPTK:Blast	Family
1e4b1c1a01e6920147f97d291d5f9bcd	Arthropoda;Insecta;Lepidoptera;Gelechiidae	Arthropoda;Insecta;Lepidoptera;Tortricidae	FALSE	AMPTK:Blast	Family
1e9b970af75d0558a5fd72505feaa57b	Arthropoda;Insecta;Lepidoptera;Noctuidae	Arthropoda;Insecta;Lepidoptera;Erebidae	FALSE	AMPTK:Blast	Family
1f349447fc3e1cc7b45eafd04e1fa49e	Arthropoda;Insecta;Lepidoptera;Noctuidae	Arthropoda;Insecta;Lepidoptera;Crambidae	FALSE	AMPTK:Blast	Family
2411c0e2ecbc3040c5fb7e527bbd14cf	Arthropoda;Insecta;Lepidoptera;Gelechiidae	Arthropoda;Insecta;Lepidoptera;Crambidae	FALSE	AMPTK:Blast	Family
26c564d2a176745946552dc23ba4e906	Arthropoda;Insecta;Lepidoptera;Gelechiidae	Arthropoda;Insecta;Lepidoptera;Crambidae	FALSE	AMPTK:Blast	Family
27acc4fde41dbed71401cc8bb067243a	Arthropoda;Insecta;Lepidoptera;Noctuidae	Arthropoda;Insecta;Lepidoptera;Crambidae	FALSE	AMPTK:Blast	Family
2885f4670de2db17d45deb827666d61a	Arthropoda;Insecta;Lepidoptera;Gelechiidae	Arthropoda;Insecta;Lepidoptera;Crambidae	FALSE	AMPTK:Blast	Family
335e6fecd0d4531c1009feae46efb8ec	Arthropoda;Insecta;Lepidoptera;Gelechiidae	Arthropoda;Insecta;Lepidoptera;Erebidae	FALSE	AMPTK:Blast	Family
35691a8d27a3a8fc554a737c237d8406	Arthropoda;Insecta;Lepidoptera;Noctuidae	Arthropoda;Insecta;Lepidoptera;Depressariidae	FALSE	AMPTK:Blast	Family
36c7ba3e72ed862f052201ab2e1fbdda	Arthropoda;Insecta;Lepidoptera;Gelechiidae	Arthropoda;Insecta;Lepidoptera;Crambidae	FALSE	AMPTK:Blast	Family
3731ce62e3349ba2b14952b9d9bd04fd	Arthropoda;Insecta;Lepidoptera;Gelechiidae	Arthropoda;Insecta;Lepidoptera;Crambidae	FALSE	AMPTK:Blast	Family
3b0a2788f669db7a9ba7802127363337	Arthropoda;Insecta;Lepidoptera;Gelechiidae	Arthropoda;Insecta;Lepidoptera;Geometridae	FALSE	AMPTK:Blast	Family
3f2e688e0f5e81a41835c47c80c8db78	Arthropoda;Insecta;Lepidoptera;Gelechiidae	Arthropoda;Insecta;Lepidoptera;Oecophoridae	FALSE	AMPTK:Blast	Family
3fecef901ec7632a14c83c8511215fa4	Arthropoda;Insecta;Lepidoptera;Gelechiidae	Arthropoda;Insecta;Lepidoptera;Geometridae	FALSE	AMPTK:Blast	Family
4224aac41c49d874475fa524bf1f4361	Arthropoda;Insecta;Lepidoptera;Noctuidae	Arthropoda;Insecta;Lepidoptera;Tortricidae	FALSE	AMPTK:Blast	Family
46d345d6588650c62dce4d10f23c59ac	Arthropoda;Insecta;Lepidoptera;Gelechiidae	Arthropoda;Insecta;Lepidoptera;Crambidae	FALSE	AMPTK:Blast	Family
484fe99ed9151d2d626e15f66854c167	Arthropoda;Insecta;Lepidoptera;Noctuidae	Arthropoda;Insecta;Lepidoptera;Erebidae	FALSE	AMPTK:Blast	Family
4bd9ff6fc4ee32d6406296cf501d82b3	Arthropoda;Insecta;Lepidoptera;Depressariidae	Arthropoda;Insecta;Lepidoptera;Erebidae	FALSE	AMPTK:Blast	Family
4c8fabd36f51b8dcfd89da0300156156	Arthropoda;Insecta;Lepidoptera;Geometridae	Arthropoda;Insecta;Lepidoptera;Tortricidae	FALSE	AMPTK:Blast	Family
4de123b1989dc3beaa09d588b6853ed8	Arthropoda;Insecta;Lepidoptera;Noctuidae	Arthropoda;Insecta;Lepidoptera;Erebidae	FALSE	AMPTK:Blast	Family
54108465d44da8d54e528e210808aa85	Arthropoda;Insecta;Lepidoptera;Noctuidae	Arthropoda;Insecta;Lepidoptera;Geometridae	FALSE	AMPTK:Blast	Family
547032d5347b848dd78235629f8c675d	Arthropoda;Insecta;Lepidoptera;Gelechiidae	Arthropoda;Insecta;Lepidoptera;Crambidae	FALSE	AMPTK:Blast	Family
567608d8586e1d772a4efea3a81a0db0	Arthropoda;Insecta;Lepidoptera;Noctuidae	Arthropoda;Insecta;Lepidoptera;Geometridae	FALSE	AMPTK:Blast	Family
56cd1c1da6379b18b0d9f71a5db23345	Arthropoda;Insecta;Lepidoptera;Gelechiidae	Arthropoda;Insecta;Lepidoptera;Nymphalidae	FALSE	AMPTK:Blast	Family
5d0d6b41163d067bd078056d877149d9	Arthropoda;Insecta;Lepidoptera;Noctuidae	Arthropoda;Insecta;Lepidoptera;Erebidae	FALSE	AMPTK:Blast	Family
5f09b297b041dcc493b57920232d4c6a	Arthropoda;Insecta;Lepidoptera;Noctuidae	Arthropoda;Insecta;Lepidoptera;Tortricidae	FALSE	AMPTK:Blast	Family
634c0b2ba472d12c826090b0207afa00	Arthropoda;Insecta;Lepidoptera;Gelechiidae	Arthropoda;Insecta;Lepidoptera;Crambidae	FALSE	AMPTK:Blast	Family
655c2bf643ac532b593b6d9f4dc7b5a6	Arthropoda;Insecta;Lepidoptera;Gelechiidae	Arthropoda;Insecta;Lepidoptera;Erebidae	FALSE	AMPTK:Blast	Family
6642f21427168048d155911a37d63ce9	Arthropoda;Insecta;Lepidoptera;Noctuidae	Arthropoda;Insecta;Lepidoptera;Anthelidae	FALSE	AMPTK:Blast	Family
6719b62ca11077def6b17e4d455cc559	Arthropoda;Insecta;Lepidoptera;Noctuidae	Arthropoda;Insecta;Lepidoptera;Erebidae	FALSE	AMPTK:Blast	Family
6b0d00b53230d5d6e52ea934e1cd002f	Arthropoda;Insecta;Lepidoptera;Noctuidae	Arthropoda;Insecta;Lepidoptera;Geometridae	FALSE	AMPTK:Blast	Family
7233f84a9d0ac1ded49918d356f93841	Arthropoda;Insecta;Lepidoptera;Noctuidae	Arthropoda;Insecta;Lepidoptera;Erebidae	FALSE	AMPTK:Blast	Family
7482f3fbaacf35844c97351360a18b5a	Arthropoda;Insecta;Lepidoptera;Noctuidae	Arthropoda;Insecta;Lepidoptera;Erebidae	FALSE	AMPTK:Blast	Family
74af3ce49ac902c1b89af44618d4aaf1	Arthropoda;Insecta;Lepidoptera;Noctuidae	Arthropoda;Insecta;Lepidoptera;Anthelidae	FALSE	AMPTK:Blast	Family
74fcf127a3e1ee4e49ff590c02a9172c	Arthropoda;Insecta;Lepidoptera;Gelechiidae	Arthropoda;Insecta;Lepidoptera;Tortricidae	FALSE	AMPTK:Blast	Family
753904b8494eb5af0dc0c8221d1e6d30	Arthropoda;Insecta;Lepidoptera;Noctuidae	Arthropoda;Insecta;Lepidoptera;Erebidae	FALSE	AMPTK:Blast	Family
785690403d6205370f622e6e4b028979	Arthropoda;Insecta;Lepidoptera;Gelechiidae	Arthropoda;Insecta;Lepidoptera;Crambidae	FALSE	AMPTK:Blast	Family
792ec851bbf2f9f75acd95b041598538	Arthropoda;Insecta;Lepidoptera;Noctuidae	Arthropoda;Insecta;Lepidoptera;Erebidae	FALSE	AMPTK:Blast	Family
7c8dacd088d7eb933bc046f9f71a724b	Arthropoda;Insecta;Lepidoptera;Noctuidae	Arthropoda;Insecta;Lepidoptera;Erebidae	FALSE	AMPTK:Blast	Family
7cd05488aecabf931d8af42fbe3f0ebe	Arthropoda;Insecta;Lepidoptera;Noctuidae	Arthropoda;Insecta;Lepidoptera;Geometridae	FALSE	AMPTK:Blast	Family
7ead9ccc9990b027f00770c70be18128	Arthropoda;Insecta;Lepidoptera;Gelechiidae	Arthropoda;Insecta;Lepidoptera;Crambidae	FALSE	AMPTK:Blast	Family
83547311d0f67618c346928e8dca186e	Arthropoda;Insecta;Lepidoptera;Gelechiidae	Arthropoda;Insecta;Lepidoptera;Oecophoridae	FALSE	AMPTK:Blast	Family
83c2fe93a6a513386fbed4bf774c5832	Arthropoda;Insecta;Lepidoptera;Gelechiidae	Arthropoda;Insecta;Lepidoptera;Crambidae	FALSE	AMPTK:Blast	Family
85d6f1e5867a89d8956fb0089fb81a92	Arthropoda;Insecta;Lepidoptera;Gelechiidae	Arthropoda;Insecta;Lepidoptera;Crambidae	FALSE	AMPTK:Blast	Family
89bc376b4a0aee74c948f30dd4498715	Arthropoda;Insecta;Lepidoptera;Gelechiidae	Arthropoda;Insecta;Lepidoptera;Geometridae	FALSE	AMPTK:Blast	Family
8b914d043952af1ea60c032787625026	Arthropoda;Insecta;Lepidoptera;Noctuidae	Arthropoda;Insecta;Lepidoptera;Erebidae	FALSE	AMPTK:Blast	Family
92c75c6414a47208a049610e7c1bd7fd	Arthropoda;Insecta;Lepidoptera;Noctuidae	Arthropoda;Insecta;Lepidoptera;Erebidae	FALSE	AMPTK:Blast	Family
953f540cdedcccf71d67de930f06515a	Arthropoda;Insecta;Lepidoptera;Noctuidae	Arthropoda;Insecta;Lepidoptera;Anthelidae	FALSE	AMPTK:Blast	Family
9ab81c691338e9aacbb93dc2f6a5eea5	Arthropoda;Insecta;Lepidoptera;Noctuidae	Arthropoda;Insecta;Lepidoptera;Crambidae	FALSE	AMPTK:Blast	Family
9d235c675341dcd2fc08d5d5692c14d6	Arthropoda;Insecta;Lepidoptera;Gelechiidae	Arthropoda;Insecta;Lepidoptera;Euteliidae	FALSE	AMPTK:Blast	Family
9fb83d72d78b81075fef53af29014e92	Arthropoda;Insecta;Lepidoptera;Noctuidae	Arthropoda;Insecta;Lepidoptera;Tortricidae	FALSE	AMPTK:Blast	Family
9fda0b4a16f857d41349715a8e93ed59	Arthropoda;Insecta;Lepidoptera;Gelechiidae	Arthropoda;Insecta;Lepidoptera;Oecophoridae	FALSE	AMPTK:Blast	Family
a1f21e8d3f860bb25619a27994d6a3ed	Arthropoda;Insecta;Lepidoptera;Gelechiidae	Arthropoda;Insecta;Lepidoptera;Euteliidae	FALSE	AMPTK:Blast	Family
a307a6947d49cda3ef853d70cce40f71	Arthropoda;Insecta;Lepidoptera;Noctuidae	Arthropoda;Insecta;Lepidoptera;Tortricidae	FALSE	AMPTK:Blast	Family
a3ebec42af7cad49b6d638bc0e00d31e	Arthropoda;Insecta;Lepidoptera;Noctuidae	Arthropoda;Insecta;Lepidoptera;Geometridae	FALSE	AMPTK:Blast	Family
a425f01a1076b051dbf892b3993c2c38	Arthropoda;Insecta;Lepidoptera;Erebidae	Arthropoda;Insecta;Lepidoptera;Depressariidae	FALSE	AMPTK:Blast	Family
a4c3cb79acaabe68b8b2953019dd12e9	Arthropoda;Insecta;Lepidoptera;Noctuidae	Arthropoda;Insecta;Lepidoptera;Xyloryctidae	FALSE	AMPTK:Blast	Family
a56ba2d70dace585772fe9435232b962	Arthropoda;Insecta;Lepidoptera;Gelechiidae	Arthropoda;Insecta;Lepidoptera;Oecophoridae	FALSE	AMPTK:Blast	Family
aa2a5546bd2b373ea0977651ca3bc837	Arthropoda;Insecta;Lepidoptera;Noctuidae	Arthropoda;Insecta;Lepidoptera;Thyrididae	FALSE	AMPTK:Blast	Family
ab2e7520936c35de0e9104275464625f	Arthropoda;Insecta;Lepidoptera;Noctuidae	Arthropoda;Insecta;Lepidoptera;Depressariidae	FALSE	AMPTK:Blast	Family
b1f8f7a96a8b2de63508d795d547d655	Arthropoda;Insecta;Lepidoptera;Noctuidae	Arthropoda;Insecta;Lepidoptera;Geometridae	FALSE	AMPTK:Blast	Family
b33033907669035e271703d99f79e7eb	Arthropoda;Insecta;Lepidoptera;Gelechiidae	Arthropoda;Insecta;Lepidoptera;Noctuidae	FALSE	AMPTK:Blast	Family
b461da5b4760c4c3c0db0551827fd7b3	Arthropoda;Insecta;Lepidoptera;Noctuidae	Arthropoda;Insecta;Lepidoptera;Erebidae	FALSE	AMPTK:Blast	Family
b72699af8ffeb2dca81711dda75a1ec4	Arthropoda;Insecta;Lepidoptera;Noctuidae	Arthropoda;Insecta;Lepidoptera;Erebidae	FALSE	AMPTK:Blast	Family
b9fa03ff1c54199f8338f118557f6ec5	Arthropoda;Insecta;Lepidoptera;Gelechiidae	Arthropoda;Insecta;Lepidoptera;Crambidae	FALSE	AMPTK:Blast	Family
ba3af895b864684077e718a73fd21785	Arthropoda;Insecta;Lepidoptera;Gelechiidae	Arthropoda;Insecta;Lepidoptera;Crambidae	FALSE	AMPTK:Blast	Family
bb0748e298f439b55eb83117905ec51d	Arthropoda;Insecta;Lepidoptera;Gelechiidae	Arthropoda;Insecta;Lepidoptera;Oecophoridae	FALSE	AMPTK:Blast	Family
bccf5e8e2be8d69f2387dbcb93b1fefc	Arthropoda;Insecta;Lepidoptera;Gelechiidae	Arthropoda;Insecta;Lepidoptera;Erebidae	FALSE	AMPTK:Blast	Family
c1a30a1cb3f5ffe9a8c2be0d0e854826	Arthropoda;Insecta;Lepidoptera;Erebidae	Arthropoda;Insecta;Lepidoptera;Tortricidae	FALSE	AMPTK:Blast	Family
c27868cf62c692cb6eb2dd88c3cf6b63	Arthropoda;Insecta;Lepidoptera;Gelechiidae	Arthropoda;Insecta;Lepidoptera;Sphingidae	FALSE	AMPTK:Blast	Family
c499f11e8c263f4d20467b1dd8d7005e	Arthropoda;Insecta;Lepidoptera;Gelechiidae	Arthropoda;Insecta;Lepidoptera;Oecophoridae	FALSE	AMPTK:Blast	Family
c513c8f1e0e7f8a7711ad4c18168aa63	Arthropoda;Insecta;Lepidoptera;Gelechiidae	Arthropoda;Insecta;Lepidoptera;Crambidae	FALSE	AMPTK:Blast	Family
c8272857c34db82396366e96a98bfe49	Arthropoda;Insecta;Lepidoptera;Noctuidae	Arthropoda;Insecta;Lepidoptera;Stathmopodidae	FALSE	AMPTK:Blast	Family
cbc5892a5e98f50e7e2c3e07739dfc71	Arthropoda;Insecta;Lepidoptera;Gelechiidae	Arthropoda;Insecta;Lepidoptera;Crambidae	FALSE	AMPTK:Blast	Family
cc13015b9c63b70e2a8879a1280b8ec3	Arthropoda;Insecta;Lepidoptera;Gelechiidae	Arthropoda;Insecta;Lepidoptera;Crambidae	FALSE	AMPTK:Blast	Family
d118604323d5e8bd3d124a6eb0cc1c76	Arthropoda;Insecta;Lepidoptera;Noctuidae	Arthropoda;Insecta;Lepidoptera;Anthelidae	FALSE	AMPTK:Blast	Family
d2aced2d9755261877bf273392eb9da8	Arthropoda;Insecta;Lepidoptera;Erebidae	Arthropoda;Insecta;Lepidoptera;Tortricidae	FALSE	AMPTK:Blast	Family
d2d498e287b93baea1c851e67081534a	Arthropoda;Insecta;Lepidoptera;Gelechiidae	Arthropoda;Insecta;Lepidoptera;Oecophoridae	FALSE	AMPTK:Blast	Family
d42ae89739753acde8bfd445ae29b36a	Arthropoda;Insecta;Lepidoptera;Noctuidae	Arthropoda;Insecta;Lepidoptera;Erebidae	FALSE	AMPTK:Blast	Family
d93771a2ab15f8437ce5f0ba67d5cf6b	Arthropoda;Insecta;Lepidoptera;Noctuidae	Arthropoda;Insecta;Lepidoptera;Geometridae	FALSE	AMPTK:Blast	Family
dd28f904bc29087711999fcd3b81b969	Arthropoda;Insecta;Lepidoptera;Gelechiidae	Arthropoda;Insecta;Lepidoptera;Crambidae	FALSE	AMPTK:Blast	Family
de92d7def22d73bd4e0af09e815b5296	Arthropoda;Insecta;Lepidoptera;Geometridae	Arthropoda;Insecta;Lepidoptera;Tortricidae	FALSE	AMPTK:Blast	Family
e5e397da67148805c9c4a297b6acd946	Arthropoda;Insecta;Lepidoptera;Noctuidae	Arthropoda;Insecta;Lepidoptera;Erebidae	FALSE	AMPTK:Blast	Family
e61aed71e9f4dd0479430069606ed2af	Arthropoda;Insecta;Lepidoptera;Gelechiidae	Arthropoda;Insecta;Lepidoptera;Depressariidae	FALSE	AMPTK:Blast	Family
f2a6b7284d7912e62d0ebedda010e410	Arthropoda;Insecta;Diptera;Tipulidae	Arthropoda;Insecta;Diptera;Diastatidae	FALSE	AMPTK:Blast	Family
f5ef370452461ff6da669b051a28ff83	Arthropoda;Insecta;Lepidoptera;Gelechiidae	Arthropoda;Insecta;Lepidoptera;Geometridae	FALSE	AMPTK:Blast	Family
f65d4d3aa8c5287b7dc74493bbfdd9df	Arthropoda;Insecta;Lepidoptera;Gelechiidae	Arthropoda;Insecta;Lepidoptera;Thyrididae	FALSE	AMPTK:Blast	Family
f77bc5302ffbb7c3d89e3fa0db68bb37	Arthropoda;Insecta;Lepidoptera;Noctuidae	Arthropoda;Insecta;Lepidoptera;Tortricidae	FALSE	AMPTK:Blast	Family
f84d2ee62951aab7fbd386897078284e	Arthropoda;Insecta;Lepidoptera;Noctuidae	Arthropoda;Insecta;Lepidoptera;Erebidae	FALSE	AMPTK:Blast	Family
f8e6d3ad7c0e3d4735609d30dfd87f23	Arthropoda;Insecta;Lepidoptera;Noctuidae	Arthropoda;Insecta;Lepidoptera;Erebidae	FALSE	AMPTK:Blast	Family
fd8e6cd30519ea09c357298fb74fef24	Arthropoda;Insecta;Lepidoptera;Gelechiidae	Arthropoda;Insecta;Lepidoptera;Geometridae	FALSE	AMPTK:Blast	Family
fe79d0bb374da9e92529b2431dbcf739	Arthropoda;Insecta;Lepidoptera;Gelechiidae	Arthropoda;Insecta;Lepidoptera;Crambidae	FALSE	AMPTK:Blast	Family
ffc15e4a1a08b15e14b8586b8c3b28bd	Arthropoda;Insecta;Lepidoptera;Gelechiidae	Arthropoda;Insecta;Lepidoptera;Oecophoridae	FALSE	AMPTK:Blast	Family
04151263f8eec7dd50598e7db78f5fd4	Arthropoda;Insecta;Lepidoptera;Gelechiidae	Arthropoda;Insecta;Lepidoptera;Crambidae	FALSE	AMPTK:boldAPI	Family
04d33c27e6c9b2937d5f7c09d190abfc	Arthropoda;Insecta;Lepidoptera;Noctuidae	Arthropoda;Insecta;Lepidoptera;Erebidae	FALSE	AMPTK:boldAPI	Family
0a4a980425ef6db94a4cdb26e97e2d64	Arthropoda;Insecta;Lepidoptera;Noctuidae	Arthropoda;Insecta;Lepidoptera;Anthelidae	FALSE	AMPTK:boldAPI	Family
0c174b2fe75a2ebab9719718e60503a8	Arthropoda;Insecta;Lepidoptera;Erebidae	Arthropoda;Insecta;Lepidoptera;Notodontidae	FALSE	AMPTK:boldAPI	Family
0df8b65264b46866a3782928187ddcef	Arthropoda;Insecta;Lepidoptera;Noctuidae	Arthropoda;Insecta;Lepidoptera;Geometridae	FALSE	AMPTK:boldAPI	Family
10aa8f20f5574e5a6403af1fe5deb6c7	Arthropoda;Insecta;Lepidoptera;Noctuidae	Arthropoda;Insecta;Lepidoptera;Sphingidae	FALSE	AMPTK:boldAPI	Family
16f9014d36ebc2d7a643e64dff31f94f	Arthropoda;Insecta;Lepidoptera;Noctuidae	Arthropoda;Insecta;Lepidoptera;Erebidae	FALSE	AMPTK:boldAPI	Family
17724f1dc33389dad4bea8882943c053	Arthropoda;Insecta;Lepidoptera;Gelechiidae	Arthropoda;Insecta;Lepidoptera;Stathmopodidae	FALSE	AMPTK:boldAPI	Family
19410d4a7f1d3875b2357936c672e63d	Arthropoda;Insecta;Lepidoptera;Gelechiidae	Arthropoda;Insecta;Lepidoptera;Tortricidae	FALSE	AMPTK:boldAPI	Family
1ce797beb8d62c856503af32d5997456	Arthropoda;Insecta;Lepidoptera;Noctuidae	Arthropoda;Insecta;Lepidoptera;Lecithoceridae	FALSE	AMPTK:boldAPI	Family
1e4b1c1a01e6920147f97d291d5f9bcd	Arthropoda;Insecta;Lepidoptera;Gelechiidae	Arthropoda;Insecta;Lepidoptera;Tortricidae	FALSE	AMPTK:boldAPI	Family
1e9b970af75d0558a5fd72505feaa57b	Arthropoda;Insecta;Lepidoptera;Noctuidae	Arthropoda;Insecta;Lepidoptera;Erebidae	FALSE	AMPTK:boldAPI	Family
1f349447fc3e1cc7b45eafd04e1fa49e	Arthropoda;Insecta;Lepidoptera;Noctuidae	Arthropoda;Insecta;Lepidoptera;Crambidae	FALSE	AMPTK:boldAPI	Family
2411c0e2ecbc3040c5fb7e527bbd14cf	Arthropoda;Insecta;Lepidoptera;Gelechiidae	Arthropoda;Insecta;Lepidoptera;Crambidae	FALSE	AMPTK:boldAPI	Family
26c564d2a176745946552dc23ba4e906	Arthropoda;Insecta;Lepidoptera;Gelechiidae	Arthropoda;Insecta;Lepidoptera;Crambidae	FALSE	AMPTK:boldAPI	Family
27acc4fde41dbed71401cc8bb067243a	Arthropoda;Insecta;Lepidoptera;Noctuidae	Arthropoda;Insecta;Lepidoptera;Crambidae	FALSE	AMPTK:boldAPI	Family
2885f4670de2db17d45deb827666d61a	Arthropoda;Insecta;Lepidoptera;Gelechiidae	Arthropoda;Insecta;Lepidoptera;Crambidae	FALSE	AMPTK:boldAPI	Family
335e6fecd0d4531c1009feae46efb8ec	Arthropoda;Insecta;Lepidoptera;Gelechiidae	Arthropoda;Insecta;Lepidoptera;Erebidae	FALSE	AMPTK:boldAPI	Family
35691a8d27a3a8fc554a737c237d8406	Arthropoda;Insecta;Lepidoptera;Noctuidae	Arthropoda;Insecta;Lepidoptera;Depressariidae	FALSE	AMPTK:boldAPI	Family
36c7ba3e72ed862f052201ab2e1fbdda	Arthropoda;Insecta;Lepidoptera;Gelechiidae	Arthropoda;Insecta;Lepidoptera;Crambidae	FALSE	AMPTK:boldAPI	Family
3731ce62e3349ba2b14952b9d9bd04fd	Arthropoda;Insecta;Lepidoptera;Gelechiidae	Arthropoda;Insecta;Lepidoptera;Crambidae	FALSE	AMPTK:boldAPI	Family
3b0a2788f669db7a9ba7802127363337	Arthropoda;Insecta;Lepidoptera;Gelechiidae	Arthropoda;Insecta;Lepidoptera;Geometridae	FALSE	AMPTK:boldAPI	Family
3f2e688e0f5e81a41835c47c80c8db78	Arthropoda;Insecta;Lepidoptera;Gelechiidae	Arthropoda;Insecta;Lepidoptera;Oecophoridae	FALSE	AMPTK:boldAPI	Family
3fecef901ec7632a14c83c8511215fa4	Arthropoda;Insecta;Lepidoptera;Gelechiidae	Arthropoda;Insecta;Lepidoptera;Geometridae	FALSE	AMPTK:boldAPI	Family
4224aac41c49d874475fa524bf1f4361	Arthropoda;Insecta;Lepidoptera;Noctuidae	Arthropoda;Insecta;Lepidoptera;Tortricidae	FALSE	AMPTK:boldAPI	Family
46d345d6588650c62dce4d10f23c59ac	Arthropoda;Insecta;Lepidoptera;Gelechiidae	Arthropoda;Insecta;Lepidoptera;Crambidae	FALSE	AMPTK:boldAPI	Family
484fe99ed9151d2d626e15f66854c167	Arthropoda;Insecta;Lepidoptera;Noctuidae	Arthropoda;Insecta;Lepidoptera;Erebidae	FALSE	AMPTK:boldAPI	Family
4bd9ff6fc4ee32d6406296cf501d82b3	Arthropoda;Insecta;Lepidoptera;Depressariidae	Arthropoda;Insecta;Lepidoptera;Erebidae	FALSE	AMPTK:boldAPI	Family
4c8fabd36f51b8dcfd89da0300156156	Arthropoda;Insecta;Lepidoptera;Geometridae	Arthropoda;Insecta;Lepidoptera;Tortricidae	FALSE	AMPTK:boldAPI	Family
4de123b1989dc3beaa09d588b6853ed8	Arthropoda;Insecta;Lepidoptera;Noctuidae	Arthropoda;Insecta;Lepidoptera;Erebidae	FALSE	AMPTK:boldAPI	Family
54108465d44da8d54e528e210808aa85	Arthropoda;Insecta;Lepidoptera;Noctuidae	Arthropoda;Insecta;Lepidoptera;Geometridae	FALSE	AMPTK:boldAPI	Family
547032d5347b848dd78235629f8c675d	Arthropoda;Insecta;Lepidoptera;Gelechiidae	Arthropoda;Insecta;Lepidoptera;Crambidae	FALSE	AMPTK:boldAPI	Family
567608d8586e1d772a4efea3a81a0db0	Arthropoda;Insecta;Lepidoptera;Noctuidae	Arthropoda;Insecta;Lepidoptera;Geometridae	FALSE	AMPTK:boldAPI	Family
56cd1c1da6379b18b0d9f71a5db23345	Arthropoda;Insecta;Lepidoptera;Gelechiidae	Arthropoda;Insecta;Lepidoptera;Nymphalidae	FALSE	AMPTK:boldAPI	Family
5d0d6b41163d067bd078056d877149d9	Arthropoda;Insecta;Lepidoptera;Noctuidae	Arthropoda;Insecta;Lepidoptera;Erebidae	FALSE	AMPTK:boldAPI	Family
5f09b297b041dcc493b57920232d4c6a	Arthropoda;Insecta;Lepidoptera;Noctuidae	Arthropoda;Insecta;Lepidoptera;Tortricidae	FALSE	AMPTK:boldAPI	Family
634c0b2ba472d12c826090b0207afa00	Arthropoda;Insecta;Lepidoptera;Gelechiidae	Arthropoda;Insecta;Lepidoptera;Crambidae	FALSE	AMPTK:boldAPI	Family
655c2bf643ac532b593b6d9f4dc7b5a6	Arthropoda;Insecta;Lepidoptera;Gelechiidae	Arthropoda;Insecta;Lepidoptera;Erebidae	FALSE	AMPTK:boldAPI	Family
6642f21427168048d155911a37d63ce9	Arthropoda;Insecta;Lepidoptera;Noctuidae	Arthropoda;Insecta;Lepidoptera;Anthelidae	FALSE	AMPTK:boldAPI	Family
6719b62ca11077def6b17e4d455cc559	Arthropoda;Insecta;Lepidoptera;Noctuidae	Arthropoda;Insecta;Lepidoptera;Erebidae	FALSE	AMPTK:boldAPI	Family
6b0d00b53230d5d6e52ea934e1cd002f	Arthropoda;Insecta;Lepidoptera;Noctuidae	Arthropoda;Insecta;Lepidoptera;Geometridae	FALSE	AMPTK:boldAPI	Family
7233f84a9d0ac1ded49918d356f93841	Arthropoda;Insecta;Lepidoptera;Noctuidae	Arthropoda;Insecta;Lepidoptera;Erebidae	FALSE	AMPTK:boldAPI	Family
7482f3fbaacf35844c97351360a18b5a	Arthropoda;Insecta;Lepidoptera;Noctuidae	Arthropoda;Insecta;Lepidoptera;Erebidae	FALSE	AMPTK:boldAPI	Family
74af3ce49ac902c1b89af44618d4aaf1	Arthropoda;Insecta;Lepidoptera;Noctuidae	Arthropoda;Insecta;Lepidoptera;Anthelidae	FALSE	AMPTK:boldAPI	Family
74fcf127a3e1ee4e49ff590c02a9172c	Arthropoda;Insecta;Lepidoptera;Gelechiidae	Arthropoda;Insecta;Lepidoptera;Tortricidae	FALSE	AMPTK:boldAPI	Family
753904b8494eb5af0dc0c8221d1e6d30	Arthropoda;Insecta;Lepidoptera;Noctuidae	Arthropoda;Insecta;Lepidoptera;Erebidae	FALSE	AMPTK:boldAPI	Family
785690403d6205370f622e6e4b028979	Arthropoda;Insecta;Lepidoptera;Gelechiidae	Arthropoda;Insecta;Lepidoptera;Crambidae	FALSE	AMPTK:boldAPI	Family
792ec851bbf2f9f75acd95b041598538	Arthropoda;Insecta;Lepidoptera;Noctuidae	Arthropoda;Insecta;Lepidoptera;Erebidae	FALSE	AMPTK:boldAPI	Family
7c8dacd088d7eb933bc046f9f71a724b	Arthropoda;Insecta;Lepidoptera;Noctuidae	Arthropoda;Insecta;Lepidoptera;Erebidae	FALSE	AMPTK:boldAPI	Family
7cd05488aecabf931d8af42fbe3f0ebe	Arthropoda;Insecta;Lepidoptera;Noctuidae	Arthropoda;Insecta;Lepidoptera;Geometridae	FALSE	AMPTK:boldAPI	Family
7ead9ccc9990b027f00770c70be18128	Arthropoda;Insecta;Lepidoptera;Gelechiidae	Arthropoda;Insecta;Lepidoptera;Crambidae	FALSE	AMPTK:boldAPI	Family
83547311d0f67618c346928e8dca186e	Arthropoda;Insecta;Lepidoptera;Gelechiidae	Arthropoda;Insecta;Lepidoptera;Oecophoridae	FALSE	AMPTK:boldAPI	Family
83c2fe93a6a513386fbed4bf774c5832	Arthropoda;Insecta;Lepidoptera;Gelechiidae	Arthropoda;Insecta;Lepidoptera;Crambidae	FALSE	AMPTK:boldAPI	Family
85d6f1e5867a89d8956fb0089fb81a92	Arthropoda;Insecta;Lepidoptera;Gelechiidae	Arthropoda;Insecta;Lepidoptera;Crambidae	FALSE	AMPTK:boldAPI	Family
89bc376b4a0aee74c948f30dd4498715	Arthropoda;Insecta;Lepidoptera;Gelechiidae	Arthropoda;Insecta;Lepidoptera;Geometridae	FALSE	AMPTK:boldAPI	Family
8b914d043952af1ea60c032787625026	Arthropoda;Insecta;Lepidoptera;Noctuidae	Arthropoda;Insecta;Lepidoptera;Erebidae	FALSE	AMPTK:boldAPI	Family
92c75c6414a47208a049610e7c1bd7fd	Arthropoda;Insecta;Lepidoptera;Noctuidae	Arthropoda;Insecta;Lepidoptera;Erebidae	FALSE	AMPTK:boldAPI	Family
953f540cdedcccf71d67de930f06515a	Arthropoda;Insecta;Lepidoptera;Noctuidae	Arthropoda;Insecta;Lepidoptera;Anthelidae	FALSE	AMPTK:boldAPI	Family
9ab81c691338e9aacbb93dc2f6a5eea5	Arthropoda;Insecta;Lepidoptera;Noctuidae	Arthropoda;Insecta;Lepidoptera;Crambidae	FALSE	AMPTK:boldAPI	Family
9d235c675341dcd2fc08d5d5692c14d6	Arthropoda;Insecta;Lepidoptera;Gelechiidae	Arthropoda;Insecta;Lepidoptera;Euteliidae	FALSE	AMPTK:boldAPI	Family
9fb83d72d78b81075fef53af29014e92	Arthropoda;Insecta;Lepidoptera;Noctuidae	Arthropoda;Insecta;Lepidoptera;Tortricidae	FALSE	AMPTK:boldAPI	Family
9fda0b4a16f857d41349715a8e93ed59	Arthropoda;Insecta;Lepidoptera;Gelechiidae	Arthropoda;Insecta;Lepidoptera;Oecophoridae	FALSE	AMPTK:boldAPI	Family
a1f21e8d3f860bb25619a27994d6a3ed	Arthropoda;Insecta;Lepidoptera;Gelechiidae	Arthropoda;Insecta;Lepidoptera;Euteliidae	FALSE	AMPTK:boldAPI	Family
a307a6947d49cda3ef853d70cce40f71	Arthropoda;Insecta;Lepidoptera;Noctuidae	Arthropoda;Insecta;Lepidoptera;Tortricidae	FALSE	AMPTK:boldAPI	Family
a3ebec42af7cad49b6d638bc0e00d31e	Arthropoda;Insecta;Lepidoptera;Noctuidae	Arthropoda;Insecta;Lepidoptera;Geometridae	FALSE	AMPTK:boldAPI	Family
a425f01a1076b051dbf892b3993c2c38	Arthropoda;Insecta;Lepidoptera;Erebidae	Arthropoda;Insecta;Lepidoptera;Depressariidae	FALSE	AMPTK:boldAPI	Family
a4c3cb79acaabe68b8b2953019dd12e9	Arthropoda;Insecta;Lepidoptera;Noctuidae	Arthropoda;Insecta;Lepidoptera;Xyloryctidae	FALSE	AMPTK:boldAPI	Family
a56ba2d70dace585772fe9435232b962	Arthropoda;Insecta;Lepidoptera;Gelechiidae	Arthropoda;Insecta;Lepidoptera;Oecophoridae	FALSE	AMPTK:boldAPI	Family
aa2a5546bd2b373ea0977651ca3bc837	Arthropoda;Insecta;Lepidoptera;Noctuidae	Arthropoda;Insecta;Lepidoptera;Thyrididae	FALSE	AMPTK:boldAPI	Family
ab2e7520936c35de0e9104275464625f	Arthropoda;Insecta;Lepidoptera;Noctuidae	Arthropoda;Insecta;Lepidoptera;Depressariidae	FALSE	AMPTK:boldAPI	Family
b1f8f7a96a8b2de63508d795d547d655	Arthropoda;Insecta;Lepidoptera;Noctuidae	Arthropoda;Insecta;Lepidoptera;Geometridae	FALSE	AMPTK:boldAPI	Family
b33033907669035e271703d99f79e7eb	Arthropoda;Insecta;Lepidoptera;Gelechiidae	Arthropoda;Insecta;Lepidoptera;Noctuidae	FALSE	AMPTK:boldAPI	Family
b461da5b4760c4c3c0db0551827fd7b3	Arthropoda;Insecta;Lepidoptera;Noctuidae	Arthropoda;Insecta;Lepidoptera;Erebidae	FALSE	AMPTK:boldAPI	Family
b72699af8ffeb2dca81711dda75a1ec4	Arthropoda;Insecta;Lepidoptera;Noctuidae	Arthropoda;Insecta;Lepidoptera;Erebidae	FALSE	AMPTK:boldAPI	Family
b9fa03ff1c54199f8338f118557f6ec5	Arthropoda;Insecta;Lepidoptera;Gelechiidae	Arthropoda;Insecta;Lepidoptera;Crambidae	FALSE	AMPTK:boldAPI	Family
ba3af895b864684077e718a73fd21785	Arthropoda;Insecta;Lepidoptera;Gelechiidae	Arthropoda;Insecta;Lepidoptera;Crambidae	FALSE	AMPTK:boldAPI	Family
bb0748e298f439b55eb83117905ec51d	Arthropoda;Insecta;Lepidoptera;Gelechiidae	Arthropoda;Insecta;Lepidoptera;Oecophoridae	FALSE	AMPTK:boldAPI	Family
bccf5e8e2be8d69f2387dbcb93b1fefc	Arthropoda;Insecta;Lepidoptera;Gelechiidae	Arthropoda;Insecta;Lepidoptera;Erebidae	FALSE	AMPTK:boldAPI	Family
c1a30a1cb3f5ffe9a8c2be0d0e854826	Arthropoda;Insecta;Lepidoptera;Erebidae	Arthropoda;Insecta;Lepidoptera;Tortricidae	FALSE	AMPTK:boldAPI	Family
c27868cf62c692cb6eb2dd88c3cf6b63	Arthropoda;Insecta;Lepidoptera;Gelechiidae	Arthropoda;Insecta;Lepidoptera;Sphingidae	FALSE	AMPTK:boldAPI	Family
c499f11e8c263f4d20467b1dd8d7005e	Arthropoda;Insecta;Lepidoptera;Gelechiidae	Arthropoda;Insecta;Lepidoptera;Oecophoridae	FALSE	AMPTK:boldAPI	Family
c513c8f1e0e7f8a7711ad4c18168aa63	Arthropoda;Insecta;Lepidoptera;Gelechiidae	Arthropoda;Insecta;Lepidoptera;Crambidae	FALSE	AMPTK:boldAPI	Family
c8272857c34db82396366e96a98bfe49	Arthropoda;Insecta;Lepidoptera;Noctuidae	Arthropoda;Insecta;Lepidoptera;Stathmopodidae	FALSE	AMPTK:boldAPI	Family
cbc5892a5e98f50e7e2c3e07739dfc71	Arthropoda;Insecta;Lepidoptera;Gelechiidae	Arthropoda;Insecta;Lepidoptera;Crambidae	FALSE	AMPTK:boldAPI	Family
cc13015b9c63b70e2a8879a1280b8ec3	Arthropoda;Insecta;Lepidoptera;Gelechiidae	Arthropoda;Insecta;Lepidoptera;Crambidae	FALSE	AMPTK:boldAPI	Family
d118604323d5e8bd3d124a6eb0cc1c76	Arthropoda;Insecta;Lepidoptera;Noctuidae	Arthropoda;Insecta;Lepidoptera;Anthelidae	FALSE	AMPTK:boldAPI	Family
d2aced2d9755261877bf273392eb9da8	Arthropoda;Insecta;Lepidoptera;Erebidae	Arthropoda;Insecta;Lepidoptera;Tortricidae	FALSE	AMPTK:boldAPI	Family
d2d498e287b93baea1c851e67081534a	Arthropoda;Insecta;Lepidoptera;Gelechiidae	Arthropoda;Insecta;Lepidoptera;Oecophoridae	FALSE	AMPTK:boldAPI	Family
d42ae89739753acde8bfd445ae29b36a	Arthropoda;Insecta;Lepidoptera;Noctuidae	Arthropoda;Insecta;Lepidoptera;Erebidae	FALSE	AMPTK:boldAPI	Family
d93771a2ab15f8437ce5f0ba67d5cf6b	Arthropoda;Insecta;Lepidoptera;Noctuidae	Arthropoda;Insecta;Lepidoptera;Geometridae	FALSE	AMPTK:boldAPI	Family
dd28f904bc29087711999fcd3b81b969	Arthropoda;Insecta;Lepidoptera;Gelechiidae	Arthropoda;Insecta;Lepidoptera;Crambidae	FALSE	AMPTK:boldAPI	Family
de92d7def22d73bd4e0af09e815b5296	Arthropoda;Insecta;Lepidoptera;Geometridae	Arthropoda;Insecta;Lepidoptera;Tortricidae	FALSE	AMPTK:boldAPI	Family
e5e397da67148805c9c4a297b6acd946	Arthropoda;Insecta;Lepidoptera;Noctuidae	Arthropoda;Insecta;Lepidoptera;Erebidae	FALSE	AMPTK:boldAPI	Family
e61aed71e9f4dd0479430069606ed2af	Arthropoda;Insecta;Lepidoptera;Gelechiidae	Arthropoda;Insecta;Lepidoptera;Depressariidae	FALSE	AMPTK:boldAPI	Family
f2a6b7284d7912e62d0ebedda010e410	Arthropoda;Insecta;Diptera;Tipulidae	Arthropoda;Insecta;Diptera;Diastatidae	FALSE	AMPTK:boldAPI	Family
f5ef370452461ff6da669b051a28ff83	Arthropoda;Insecta;Lepidoptera;Gelechiidae	Arthropoda;Insecta;Lepidoptera;Geometridae	FALSE	AMPTK:boldAPI	Family
f65d4d3aa8c5287b7dc74493bbfdd9df	Arthropoda;Insecta;Lepidoptera;Gelechiidae	Arthropoda;Insecta;Lepidoptera;Thyrididae	FALSE	AMPTK:boldAPI	Family
f77bc5302ffbb7c3d89e3fa0db68bb37	Arthropoda;Insecta;Lepidoptera;Noctuidae	Arthropoda;Insecta;Lepidoptera;Tortricidae	FALSE	AMPTK:boldAPI	Family
f84d2ee62951aab7fbd386897078284e	Arthropoda;Insecta;Lepidoptera;Noctuidae	Arthropoda;Insecta;Lepidoptera;Erebidae	FALSE	AMPTK:boldAPI	Family
f8e6d3ad7c0e3d4735609d30dfd87f23	Arthropoda;Insecta;Lepidoptera;Noctuidae	Arthropoda;Insecta;Lepidoptera;Erebidae	FALSE	AMPTK:boldAPI	Family
fd8e6cd30519ea09c357298fb74fef24	Arthropoda;Insecta;Lepidoptera;Gelechiidae	Arthropoda;Insecta;Lepidoptera;Geometridae	FALSE	AMPTK:boldAPI	Family
fe79d0bb374da9e92529b2431dbcf739	Arthropoda;Insecta;Lepidoptera;Gelechiidae	Arthropoda;Insecta;Lepidoptera;Crambidae	FALSE	AMPTK:boldAPI	Family
ffc15e4a1a08b15e14b8586b8c3b28bd	Arthropoda;Insecta;Lepidoptera;Gelechiidae	Arthropoda;Insecta;Lepidoptera;Oecophoridae	FALSE	AMPTK:boldAPI	Family
19410d4a7f1d3875b2357936c672e63d	Arthropoda;Insecta;Lepidoptera;Tortricidae	Arthropoda;Insecta;Lepidoptera;Crambidae	FALSE	Vsearch:Blast	Family
1dff8116481e6c200129c2492081a25d	Arthropoda;Insecta;Lepidoptera;Erebidae	Arthropoda;Insecta;Lepidoptera;Notodontidae	FALSE	Vsearch:Blast	Family
26c564d2a176745946552dc23ba4e906	Arthropoda;Insecta;Lepidoptera;Crambidae	Arthropoda;Insecta;Lepidoptera;Gelechiidae	FALSE	Vsearch:Blast	Family
27acc4fde41dbed71401cc8bb067243a	Arthropoda;Insecta;Lepidoptera;Crambidae	Arthropoda;Insecta;Lepidoptera;Noctuidae	FALSE	Vsearch:Blast	Family
3b0a2788f669db7a9ba7802127363337	Arthropoda;Insecta;Lepidoptera;Geometridae	Arthropoda;Insecta;Lepidoptera;Gelechiidae	FALSE	Vsearch:Blast	Family
3f2e688e0f5e81a41835c47c80c8db78	Arthropoda;Insecta;Lepidoptera;Oecophoridae	Arthropoda;Insecta;Lepidoptera;Geometridae	FALSE	Vsearch:Blast	Family
4bd9ff6fc4ee32d6406296cf501d82b3	Arthropoda;Insecta;Lepidoptera;Erebidae	Arthropoda;Insecta;Lepidoptera;Depressariidae	FALSE	Vsearch:Blast	Family
4c8fabd36f51b8dcfd89da0300156156	Arthropoda;Insecta;Lepidoptera;Tortricidae	Arthropoda;Insecta;Lepidoptera;Geometridae	FALSE	Vsearch:Blast	Family
547032d5347b848dd78235629f8c675d	Arthropoda;Insecta;Lepidoptera;Crambidae	Arthropoda;Insecta;Lepidoptera;Gelechiidae	FALSE	Vsearch:Blast	Family
56cd1c1da6379b18b0d9f71a5db23345	Arthropoda;Insecta;Lepidoptera;Nymphalidae	Arthropoda;Insecta;Lepidoptera;Hesperiidae	FALSE	Vsearch:Blast	Family
7233f84a9d0ac1ded49918d356f93841	Arthropoda;Insecta;Lepidoptera;Erebidae	Arthropoda;Insecta;Lepidoptera;Noctuidae	FALSE	Vsearch:Blast	Family
74af3ce49ac902c1b89af44618d4aaf1	Arthropoda;Insecta;Lepidoptera;Anthelidae	Arthropoda;Insecta;Lepidoptera;Erebidae	FALSE	Vsearch:Blast	Family
74fcf127a3e1ee4e49ff590c02a9172c	Arthropoda;Insecta;Lepidoptera;Tortricidae	Arthropoda;Insecta;Lepidoptera;Crambidae	FALSE	Vsearch:Blast	Family
8d24796e915495369ad288ec7ae8240f	Arthropoda;Insecta;Lepidoptera;Coleophoridae	Arthropoda;Insecta;Lepidoptera;Thyrididae	FALSE	Vsearch:Blast	Family
c499f11e8c263f4d20467b1dd8d7005e	Arthropoda;Insecta;Lepidoptera;Oecophoridae	Arthropoda;Insecta;Lepidoptera;Geometridae	FALSE	Vsearch:Blast	Family
d2c7c275f780d5632fe4e61ba1b97e95	Arthropoda;Insecta;Lepidoptera;Gelechiidae	Arthropoda;Insecta;Lepidoptera;Euteliidae	FALSE	Vsearch:Blast	Family
d2d498e287b93baea1c851e67081534a	Arthropoda;Insecta;Lepidoptera;Oecophoridae	Arthropoda;Insecta;Lepidoptera;Geometridae	FALSE	Vsearch:Blast	Family
f2a6b7284d7912e62d0ebedda010e410	Arthropoda;Insecta;Diptera;Diastatidae	Arthropoda;Insecta;Diptera;Tipulidae	FALSE	Vsearch:Blast	Family
f5ef370452461ff6da669b051a28ff83	Arthropoda;Insecta;Lepidoptera;Geometridae	Arthropoda;Insecta;Lepidoptera;Erebidae	FALSE	Vsearch:Blast	Family
19410d4a7f1d3875b2357936c672e63d	Arthropoda;Insecta;Lepidoptera;Tortricidae	Arthropoda;Insecta;Lepidoptera;Crambidae	FALSE	Vsearch:boldAPI	Family
1dff8116481e6c200129c2492081a25d	Arthropoda;Insecta;Lepidoptera;Erebidae	Arthropoda;Insecta;Lepidoptera;Notodontidae	FALSE	Vsearch:boldAPI	Family
26c564d2a176745946552dc23ba4e906	Arthropoda;Insecta;Lepidoptera;Crambidae	Arthropoda;Insecta;Lepidoptera;Gelechiidae	FALSE	Vsearch:boldAPI	Family
27acc4fde41dbed71401cc8bb067243a	Arthropoda;Insecta;Lepidoptera;Crambidae	Arthropoda;Insecta;Lepidoptera;Noctuidae	FALSE	Vsearch:boldAPI	Family
3b0a2788f669db7a9ba7802127363337	Arthropoda;Insecta;Lepidoptera;Geometridae	Arthropoda;Insecta;Lepidoptera;Gelechiidae	FALSE	Vsearch:boldAPI	Family
3f2e688e0f5e81a41835c47c80c8db78	Arthropoda;Insecta;Lepidoptera;Oecophoridae	Arthropoda;Insecta;Lepidoptera;Geometridae	FALSE	Vsearch:boldAPI	Family
4bd9ff6fc4ee32d6406296cf501d82b3	Arthropoda;Insecta;Lepidoptera;Erebidae	Arthropoda;Insecta;Lepidoptera;Depressariidae	FALSE	Vsearch:boldAPI	Family
4c8fabd36f51b8dcfd89da0300156156	Arthropoda;Insecta;Lepidoptera;Tortricidae	Arthropoda;Insecta;Lepidoptera;Geometridae	FALSE	Vsearch:boldAPI	Family
547032d5347b848dd78235629f8c675d	Arthropoda;Insecta;Lepidoptera;Crambidae	Arthropoda;Insecta;Lepidoptera;Gelechiidae	FALSE	Vsearch:boldAPI	Family
56cd1c1da6379b18b0d9f71a5db23345	Arthropoda;Insecta;Lepidoptera;Nymphalidae	Arthropoda;Insecta;Lepidoptera;Hesperiidae	FALSE	Vsearch:boldAPI	Family
7233f84a9d0ac1ded49918d356f93841	Arthropoda;Insecta;Lepidoptera;Erebidae	Arthropoda;Insecta;Lepidoptera;Noctuidae	FALSE	Vsearch:boldAPI	Family
74af3ce49ac902c1b89af44618d4aaf1	Arthropoda;Insecta;Lepidoptera;Anthelidae	Arthropoda;Insecta;Lepidoptera;Erebidae	FALSE	Vsearch:boldAPI	Family
74fcf127a3e1ee4e49ff590c02a9172c	Arthropoda;Insecta;Lepidoptera;Tortricidae	Arthropoda;Insecta;Lepidoptera;Crambidae	FALSE	Vsearch:boldAPI	Family
8d24796e915495369ad288ec7ae8240f	Arthropoda;Insecta;Lepidoptera;Coleophoridae	Arthropoda;Insecta;Lepidoptera;Thyrididae	FALSE	Vsearch:boldAPI	Family
c499f11e8c263f4d20467b1dd8d7005e	Arthropoda;Insecta;Lepidoptera;Oecophoridae	Arthropoda;Insecta;Lepidoptera;Geometridae	FALSE	Vsearch:boldAPI	Family
d2c7c275f780d5632fe4e61ba1b97e95	Arthropoda;Insecta;Lepidoptera;Gelechiidae	Arthropoda;Insecta;Lepidoptera;Euteliidae	FALSE	Vsearch:boldAPI	Family
d2d498e287b93baea1c851e67081534a	Arthropoda;Insecta;Lepidoptera;Oecophoridae	Arthropoda;Insecta;Lepidoptera;Geometridae	FALSE	Vsearch:boldAPI	Family
f2a6b7284d7912e62d0ebedda010e410	Arthropoda;Insecta;Diptera;Diastatidae	Arthropoda;Insecta;Diptera;Tipulidae	FALSE	Vsearch:boldAPI	Family
f5ef370452461ff6da669b051a28ff83	Arthropoda;Insecta;Lepidoptera;Geometridae	Arthropoda;Insecta;Lepidoptera;Erebidae	FALSE	Vsearch:boldAPI	Family
19410d4a7f1d3875b2357936c672e63d	Arthropoda;Insecta;Lepidoptera;Tortricidae	Arthropoda;Insecta;Lepidoptera;Crambidae	FALSE	Blast:boldAPI	Family
1dff8116481e6c200129c2492081a25d	Arthropoda;Insecta;Lepidoptera;Erebidae	Arthropoda;Insecta;Lepidoptera;Notodontidae	FALSE	Blast:boldAPI	Family
26c564d2a176745946552dc23ba4e906	Arthropoda;Insecta;Lepidoptera;Crambidae	Arthropoda;Insecta;Lepidoptera;Gelechiidae	FALSE	Blast:boldAPI	Family
27acc4fde41dbed71401cc8bb067243a	Arthropoda;Insecta;Lepidoptera;Crambidae	Arthropoda;Insecta;Lepidoptera;Noctuidae	FALSE	Blast:boldAPI	Family
3b0a2788f669db7a9ba7802127363337	Arthropoda;Insecta;Lepidoptera;Geometridae	Arthropoda;Insecta;Lepidoptera;Gelechiidae	FALSE	Blast:boldAPI	Family
3f2e688e0f5e81a41835c47c80c8db78	Arthropoda;Insecta;Lepidoptera;Oecophoridae	Arthropoda;Insecta;Lepidoptera;Geometridae	FALSE	Blast:boldAPI	Family
4bd9ff6fc4ee32d6406296cf501d82b3	Arthropoda;Insecta;Lepidoptera;Erebidae	Arthropoda;Insecta;Lepidoptera;Depressariidae	FALSE	Blast:boldAPI	Family
4c8fabd36f51b8dcfd89da0300156156	Arthropoda;Insecta;Lepidoptera;Tortricidae	Arthropoda;Insecta;Lepidoptera;Geometridae	FALSE	Blast:boldAPI	Family
547032d5347b848dd78235629f8c675d	Arthropoda;Insecta;Lepidoptera;Crambidae	Arthropoda;Insecta;Lepidoptera;Gelechiidae	FALSE	Blast:boldAPI	Family
56cd1c1da6379b18b0d9f71a5db23345	Arthropoda;Insecta;Lepidoptera;Nymphalidae	Arthropoda;Insecta;Lepidoptera;Hesperiidae	FALSE	Blast:boldAPI	Family
7233f84a9d0ac1ded49918d356f93841	Arthropoda;Insecta;Lepidoptera;Erebidae	Arthropoda;Insecta;Lepidoptera;Noctuidae	FALSE	Blast:boldAPI	Family
74af3ce49ac902c1b89af44618d4aaf1	Arthropoda;Insecta;Lepidoptera;Anthelidae	Arthropoda;Insecta;Lepidoptera;Erebidae	FALSE	Blast:boldAPI	Family
74fcf127a3e1ee4e49ff590c02a9172c	Arthropoda;Insecta;Lepidoptera;Tortricidae	Arthropoda;Insecta;Lepidoptera;Crambidae	FALSE	Blast:boldAPI	Family
8d24796e915495369ad288ec7ae8240f	Arthropoda;Insecta;Lepidoptera;Coleophoridae	Arthropoda;Insecta;Lepidoptera;Thyrididae	FALSE	Blast:boldAPI	Family
c499f11e8c263f4d20467b1dd8d7005e	Arthropoda;Insecta;Lepidoptera;Oecophoridae	Arthropoda;Insecta;Lepidoptera;Geometridae	FALSE	Blast:boldAPI	Family
d2c7c275f780d5632fe4e61ba1b97e95	Arthropoda;Insecta;Lepidoptera;Gelechiidae	Arthropoda;Insecta;Lepidoptera;Euteliidae	FALSE	Blast:boldAPI	Family
d2d498e287b93baea1c851e67081534a	Arthropoda;Insecta;Lepidoptera;Oecophoridae	Arthropoda;Insecta;Lepidoptera;Geometridae	FALSE	Blast:boldAPI	Family
f2a6b7284d7912e62d0ebedda010e410	Arthropoda;Insecta;Diptera;Diastatidae	Arthropoda;Insecta;Diptera;Tipulidae	FALSE	Blast:boldAPI	Family
f5ef370452461ff6da669b051a28ff83	Arthropoda;Insecta;Lepidoptera;Geometridae	Arthropoda;Insecta;Lepidoptera;Erebidae	FALSE	Blast:boldAPI	Family
04151263f8eec7dd50598e7db78f5fd4	Arthropoda;Insecta;Lepidoptera;Gelechiidae;Pseudotelphusa	Arthropoda;Insecta;Lepidoptera;Crambidae;Glyphodes	FALSE	AMPTK:Vsearch	Genus
04d33c27e6c9b2937d5f7c09d190abfc	Arthropoda;Insecta;Lepidoptera;Noctuidae;Noctua	Arthropoda;Insecta;Lepidoptera;Erebidae;Polypogon	FALSE	AMPTK:Vsearch	Genus
0a4a980425ef6db94a4cdb26e97e2d64	Arthropoda;Insecta;Lepidoptera;Noctuidae;Anicla	Arthropoda;Insecta;Lepidoptera;Anthelidae;Anthela	FALSE	AMPTK:Vsearch	Genus
0b16608b11bc3d271918c19973a04476	Arthropoda;Insecta;Lepidoptera;Gelechiidae;Chionodes	Arthropoda;Insecta;Lepidoptera;Nolidae;Blenina	FALSE	AMPTK:Vsearch	Genus
17724f1dc33389dad4bea8882943c053	Arthropoda;Insecta;Lepidoptera;Gelechiidae;Pseudotelphusa	Arthropoda;Insecta;Lepidoptera;Stathmopodidae;Stathmopoda	FALSE	AMPTK:Vsearch	Genus
19410d4a7f1d3875b2357936c672e63d	Arthropoda;Insecta;Lepidoptera;Gelechiidae;Xenolechia	Arthropoda;Insecta;Lepidoptera;Crambidae;Scoparia	FALSE	AMPTK:Vsearch	Genus
1b2c6701b01b2b711bd28d1317769421	Arthropoda;Insecta;Lepidoptera;Gelechiidae;Coleotechnites	Arthropoda;Insecta;Lepidoptera;Nolidae;Iscadia	FALSE	AMPTK:Vsearch	Genus
1dff8116481e6c200129c2492081a25d	Arthropoda;Insecta;Lepidoptera;Erebidae;Idia	Arthropoda;Insecta;Lepidoptera;Notodontidae;Hemiceras	FALSE	AMPTK:Vsearch	Genus
1e1c60e7800e9397be5f845c5bd46ddc	Arthropoda;Insecta;Lepidoptera;Noctuidae;Psaphida	Arthropoda;Insecta;Lepidoptera;Nolidae;Nola	FALSE	AMPTK:Vsearch	Genus
1e9b970af75d0558a5fd72505feaa57b	Arthropoda;Insecta;Lepidoptera;Noctuidae;Xestia	Arthropoda;Insecta;Lepidoptera;Erebidae;Zanclognatha	FALSE	AMPTK:Vsearch	Genus
1f349447fc3e1cc7b45eafd04e1fa49e	Arthropoda;Insecta;Lepidoptera;Noctuidae;Catabenoides	Arthropoda;Insecta;Lepidoptera;Crambidae;spiloBioLep01	FALSE	AMPTK:Vsearch	Genus
2a5865fa55ea160c8e87d9eefe8dcf65	Arthropoda;Insecta;Lepidoptera;Noctuidae;Mesapamea	Arthropoda;Insecta;Lepidoptera;Noctuidae;Amphipoea	FALSE	AMPTK:Vsearch	Genus
35691a8d27a3a8fc554a737c237d8406	Arthropoda;Insecta;Lepidoptera;Noctuidae;Anathix	Arthropoda;Insecta;Lepidoptera;Depressariidae;Agonopterix	FALSE	AMPTK:Vsearch	Genus
36c7ba3e72ed862f052201ab2e1fbdda	Arthropoda;Insecta;Lepidoptera;Gelechiidae;Xenolechia	Arthropoda;Insecta;Lepidoptera;Crambidae;Scoparia	FALSE	AMPTK:Vsearch	Genus
3f2e688e0f5e81a41835c47c80c8db78	Arthropoda;Insecta;Lepidoptera;Gelechiidae;Chionodes	Arthropoda;Insecta;Lepidoptera;Geometridae;Scopula	FALSE	AMPTK:Vsearch	Genus
4224aac41c49d874475fa524bf1f4361	Arthropoda;Insecta;Lepidoptera;Noctuidae;Xestia	Arthropoda;Insecta;Lepidoptera;Tortricidae;Suleima	FALSE	AMPTK:Vsearch	Genus
433e8183762b9abf7323502e860360f1	Arthropoda;Insecta;Lepidoptera;Noctuidae;Eucirroedia	Arthropoda;Insecta;Lepidoptera;Noctuidae;Hadena	FALSE	AMPTK:Vsearch	Genus
45daeaea5791c12079173212797f4d47	Arthropoda;Insecta;Lepidoptera;Noctuidae;Spodoptera	Arthropoda;Insecta;Lepidoptera;Noctuidae;Chaograptis	FALSE	AMPTK:Vsearch	Genus
4c847545a878104933e97f3ba5d14711	Arthropoda;Insecta;Lepidoptera;Noctuidae;Eupsilia	Arthropoda;Insecta;Lepidoptera;Geometridae;Pero	FALSE	AMPTK:Vsearch	Genus
53ac9556dd2bc0bf75e43a14f92927fb	Arthropoda;Insecta;Lepidoptera;Gelechiidae;Sinoe	Arthropoda;Insecta;Lepidoptera;Gelechiidae;Parachronistis	FALSE	AMPTK:Vsearch	Genus
567608d8586e1d772a4efea3a81a0db0	Arthropoda;Insecta;Lepidoptera;Noctuidae;Euxoa	Arthropoda;Insecta;Lepidoptera;Geometridae;Pachyplocia	FALSE	AMPTK:Vsearch	Genus
56cd1c1da6379b18b0d9f71a5db23345	Arthropoda;Insecta;Lepidoptera;Gelechiidae;Dichomeris	Arthropoda;Insecta;Lepidoptera;Hesperiidae;Remella	FALSE	AMPTK:Vsearch	Genus
5c73c7915203d03c37cce1a7d888cf29	Arthropoda;Insecta;Lepidoptera;Gelechiidae;Pseudotelphusa	Arthropoda;Insecta;Lepidoptera;Oecophoridae;Oenochroa	FALSE	AMPTK:Vsearch	Genus
5d0d6b41163d067bd078056d877149d9	Arthropoda;Insecta;Lepidoptera;Noctuidae;Euxoa	Arthropoda;Insecta;Lepidoptera;Erebidae;Allerastria	FALSE	AMPTK:Vsearch	Genus
601297d93eef200770c6ceeab0ceaaca	Arthropoda;Insecta;Lepidoptera;Gelechiidae;Coleotechnites	Arthropoda;Insecta;Lepidoptera;Sphingidae;Clanis	FALSE	AMPTK:Vsearch	Genus
603bd099f2c8c0b0383915dfc6040c95	Arthropoda;Insecta;Hymenoptera;Braconidae;Protapanteles	Arthropoda;Insecta;Hymenoptera;Braconidae;Parapanteles	FALSE	AMPTK:Vsearch	Genus
655c2bf643ac532b593b6d9f4dc7b5a6	Arthropoda;Insecta;Lepidoptera;Gelechiidae;Telphusa	Arthropoda;Insecta;Lepidoptera;Erebidae;Phalaenostola	FALSE	AMPTK:Vsearch	Genus
6642f21427168048d155911a37d63ce9	Arthropoda;Insecta;Lepidoptera;Noctuidae;Anicla	Arthropoda;Insecta;Lepidoptera;Anthelidae;Anthela	FALSE	AMPTK:Vsearch	Genus
6719b62ca11077def6b17e4d455cc559	Arthropoda;Insecta;Lepidoptera;Noctuidae;Noctua	Arthropoda;Insecta;Lepidoptera;Erebidae;Polypogon	FALSE	AMPTK:Vsearch	Genus
74af3ce49ac902c1b89af44618d4aaf1	Arthropoda;Insecta;Lepidoptera;Noctuidae;Anicla	Arthropoda;Insecta;Lepidoptera;Erebidae;Cosmosoma	FALSE	AMPTK:Vsearch	Genus
74fcf127a3e1ee4e49ff590c02a9172c	Arthropoda;Insecta;Lepidoptera;Gelechiidae;Xenolechia	Arthropoda;Insecta;Lepidoptera;Crambidae;Scoparia	FALSE	AMPTK:Vsearch	Genus
753904b8494eb5af0dc0c8221d1e6d30	Arthropoda;Insecta;Lepidoptera;Noctuidae;Chaetaglaea	Arthropoda;Insecta;Lepidoptera;Erebidae;Arrade	FALSE	AMPTK:Vsearch	Genus
792ec851bbf2f9f75acd95b041598538	Arthropoda;Insecta;Lepidoptera;Noctuidae;Apamea	Arthropoda;Insecta;Lepidoptera;Erebidae;Hemiceratoides	FALSE	AMPTK:Vsearch	Genus
7cd05488aecabf931d8af42fbe3f0ebe	Arthropoda;Insecta;Lepidoptera;Noctuidae;Euxoa	Arthropoda;Insecta;Lepidoptera;Geometridae;Pachyplocia	FALSE	AMPTK:Vsearch	Genus
7ead9ccc9990b027f00770c70be18128	Arthropoda;Insecta;Lepidoptera;Gelechiidae;Pseudotelphusa	Arthropoda;Insecta;Lepidoptera;Crambidae;Glyphodes	FALSE	AMPTK:Vsearch	Genus
821f5bc62fff73c87583f8f899467642	Arthropoda;Insecta;Lepidoptera;Noctuidae;Euxoa	Arthropoda;Insecta;Lepidoptera;Erebidae;Allerastria	FALSE	AMPTK:Vsearch	Genus
83547311d0f67618c346928e8dca186e	Arthropoda;Insecta;Lepidoptera;Gelechiidae;Chionodes	Arthropoda;Insecta;Lepidoptera;Oecophoridae;Barea1	FALSE	AMPTK:Vsearch	Genus
83c2fe93a6a513386fbed4bf774c5832	Arthropoda;Insecta;Lepidoptera;Gelechiidae;Pseudotelphusa	Arthropoda;Insecta;Lepidoptera;Crambidae;Glyphodes	FALSE	AMPTK:Vsearch	Genus
893aad7f56834cf7783f7f8d1e71b240	Arthropoda;Insecta;Lepidoptera;Noctuidae;Xestia	Arthropoda;Insecta;Lepidoptera;Notodontidae;Paradestolmia	FALSE	AMPTK:Vsearch	Genus
89bc376b4a0aee74c948f30dd4498715	Arthropoda;Insecta;Lepidoptera;Gelechiidae;Gnorimoschema	Arthropoda;Insecta;Lepidoptera;Geometridae;Camptogramma	FALSE	AMPTK:Vsearch	Genus
8b914d043952af1ea60c032787625026	Arthropoda;Insecta;Lepidoptera;Noctuidae;Abagrotis	Arthropoda;Insecta;Lepidoptera;Erebidae;Gonodonta	FALSE	AMPTK:Vsearch	Genus
8ea5f0915b2e507c13ecae5a49b0f1ff	Arthropoda;Insecta;Coleoptera;Cerambycidae;Goes	Arthropoda;Insecta;Coleoptera;Cerambycidae;Monochamus	FALSE	AMPTK:Vsearch	Genus
90cdc6f32318a47bb3e85186cde7c3cc	Arthropoda;Insecta;Lepidoptera;Gelechiidae;Coleotechnites	Arthropoda;Insecta;Lepidoptera;Nolidae;Iscadia	FALSE	AMPTK:Vsearch	Genus
92c75c6414a47208a049610e7c1bd7fd	Arthropoda;Insecta;Lepidoptera;Noctuidae;Anicla	Arthropoda;Insecta;Lepidoptera;Erebidae;Cosmosoma	FALSE	AMPTK:Vsearch	Genus
953e293ab6bc753487ed1a78430d0890	Arthropoda;Insecta;Lepidoptera;Noctuidae;Xestia	Arthropoda;Insecta;Lepidoptera;Notodontidae;Paradestolmia	FALSE	AMPTK:Vsearch	Genus
953f540cdedcccf71d67de930f06515a	Arthropoda;Insecta;Lepidoptera;Noctuidae;Anicla	Arthropoda;Insecta;Lepidoptera;Anthelidae;Anthela	FALSE	AMPTK:Vsearch	Genus
9b7136d5cd7c7a9721ad9c8258493c45	Arthropoda;Insecta;Lepidoptera;Noctuidae;Metaponpneumata	Arthropoda;Insecta;Lepidoptera;Noctuidae;Xanthodes	FALSE	AMPTK:Vsearch	Genus
9d235c675341dcd2fc08d5d5692c14d6	Arthropoda;Insecta;Lepidoptera;Gelechiidae;Sinoe	Arthropoda;Insecta;Lepidoptera;Euteliidae;Paectes	FALSE	AMPTK:Vsearch	Genus
9fcbb7d90ab6bf81c6229c1a4f9f600c	Arthropoda;Insecta;Lepidoptera;Noctuidae;Mesapamea	Arthropoda;Insecta;Lepidoptera;Noctuidae;Amphipoea	FALSE	AMPTK:Vsearch	Genus
a1f21e8d3f860bb25619a27994d6a3ed	Arthropoda;Insecta;Lepidoptera;Gelechiidae;Trypanisma	Arthropoda;Insecta;Lepidoptera;Euteliidae;Paectes	FALSE	AMPTK:Vsearch	Genus
a348eba4a3a70f23d0ce2399dd8f81ea	Arthropoda;Insecta;Lepidoptera;Tortricidae;Phaneta	Arthropoda;Insecta;Lepidoptera;Tortricidae;Eucosma	FALSE	AMPTK:Vsearch	Genus
a425f01a1076b051dbf892b3993c2c38	Arthropoda;Insecta;Lepidoptera;Erebidae;Bruceia	Arthropoda;Insecta;Lepidoptera;Depressariidae;Psilocorsis	FALSE	AMPTK:Vsearch	Genus
a5cd1ff94ea2b1d088fd311351ec7088	Arthropoda;Insecta;Lepidoptera;Tortricidae;Aterpia	Arthropoda;Insecta;Lepidoptera;Tortricidae;Eucopina	FALSE	AMPTK:Vsearch	Genus
a8cee2913aaa5729325fa21cc3a8ad37	Arthropoda;Insecta;Coleoptera;Carabidae;Oodes	Arthropoda;Insecta;Coleoptera;Carabidae;Chlaenius	FALSE	AMPTK:Vsearch	Genus
aefc723850fd40610d5fcc410e3c4be5	Arthropoda;Insecta;Lepidoptera;Gelechiidae;Chionodes	Arthropoda;Insecta;Lepidoptera;Gelechiidae;Faculta	FALSE	AMPTK:Vsearch	Genus
b16ed24caf0c50c0877d738af436caa9	Arthropoda;Insecta;Lepidoptera;Gelechiidae;Coleotechnites	Arthropoda;Insecta;Lepidoptera;Nolidae;Iscadia	FALSE	AMPTK:Vsearch	Genus
b33033907669035e271703d99f79e7eb	Arthropoda;Insecta;Lepidoptera;Gelechiidae;Chionodes	Arthropoda;Insecta;Lepidoptera;Noctuidae;Lophoptera	FALSE	AMPTK:Vsearch	Genus
b461da5b4760c4c3c0db0551827fd7b3	Arthropoda;Insecta;Lepidoptera;Noctuidae;Apamea	Arthropoda;Insecta;Lepidoptera;Erebidae;Hemiceratoides	FALSE	AMPTK:Vsearch	Genus
b72699af8ffeb2dca81711dda75a1ec4	Arthropoda;Insecta;Lepidoptera;Noctuidae;Leuconycta	Arthropoda;Insecta;Lepidoptera;Erebidae;Melese	FALSE	AMPTK:Vsearch	Genus
bb0748e298f439b55eb83117905ec51d	Arthropoda;Insecta;Lepidoptera;Gelechiidae;Coleotechnites	Arthropoda;Insecta;Lepidoptera;Oecophoridae;Eulechria	FALSE	AMPTK:Vsearch	Genus
bdb60d312721998b7dcc515db6b4b8b3	Arthropoda;Insecta;Lepidoptera;Noctuidae;Euxoa	Arthropoda;Insecta;Lepidoptera;Erebidae;Allerastria	FALSE	AMPTK:Vsearch	Genus
c1a30a1cb3f5ffe9a8c2be0d0e854826	Arthropoda;Insecta;Lepidoptera;Erebidae;Lesmone	Arthropoda;Insecta;Lepidoptera;Tortricidae;Pelochrista	FALSE	AMPTK:Vsearch	Genus
c27868cf62c692cb6eb2dd88c3cf6b63	Arthropoda;Insecta;Lepidoptera;Gelechiidae;Coleotechnites	Arthropoda;Insecta;Lepidoptera;Sphingidae;Clanis	FALSE	AMPTK:Vsearch	Genus
c499f11e8c263f4d20467b1dd8d7005e	Arthropoda;Insecta;Lepidoptera;Gelechiidae;Chionodes	Arthropoda;Insecta;Lepidoptera;Geometridae;Scopula	FALSE	AMPTK:Vsearch	Genus
c4d1646bb28fb834f4a4b018dc47fe0f	Arthropoda;Insecta;Lepidoptera;Gelechiidae;Chionodes	Arthropoda;Insecta;Lepidoptera;Erebidae;Hyamia	FALSE	AMPTK:Vsearch	Genus
c513c8f1e0e7f8a7711ad4c18168aa63	Arthropoda;Insecta;Lepidoptera;Gelechiidae;Pseudotelphusa	Arthropoda;Insecta;Lepidoptera;Crambidae;Glyphodes	FALSE	AMPTK:Vsearch	Genus
c52bc8f1dde7902e43603691e7c6d3ac	Arthropoda;Insecta;Lepidoptera;Gelechiidae;Coleotechnites	Arthropoda;Insecta;Lepidoptera;Nolidae;Iscadia	FALSE	AMPTK:Vsearch	Genus
c62d88cef17c65c474e2babb273c68ac	Arthropoda;Insecta;Lepidoptera;Gelechiidae;Pseudotelphusa	Arthropoda;Insecta;Lepidoptera;Crambidae;Glyphodes	FALSE	AMPTK:Vsearch	Genus
c8272857c34db82396366e96a98bfe49	Arthropoda;Insecta;Lepidoptera;Noctuidae;Feralia	Arthropoda;Insecta;Lepidoptera;Stathmopodidae;Stathmopoda	FALSE	AMPTK:Vsearch	Genus
c92c6435ffcdce581765a3da9b064f55	Arthropoda;Insecta;Lepidoptera;Noctuidae;Feralia	Arthropoda;Insecta;Lepidoptera;Stathmopodidae;Stathmopoda	FALSE	AMPTK:Vsearch	Genus
cacb48fb24651ff26f65fed8032d0979	Arthropoda;Insecta;Lepidoptera;Noctuidae;Mesapamea	Arthropoda;Insecta;Lepidoptera;Noctuidae;Amphipoea	FALSE	AMPTK:Vsearch	Genus
cc13015b9c63b70e2a8879a1280b8ec3	Arthropoda;Insecta;Lepidoptera;Gelechiidae;Pseudotelphusa	Arthropoda;Insecta;Lepidoptera;Crambidae;Glyphodes	FALSE	AMPTK:Vsearch	Genus
d2aced2d9755261877bf273392eb9da8	Arthropoda;Insecta;Lepidoptera;Erebidae;Lesmone	Arthropoda;Insecta;Lepidoptera;Tortricidae;Pelochrista	FALSE	AMPTK:Vsearch	Genus
d2c7c275f780d5632fe4e61ba1b97e95	Arthropoda;Insecta;Lepidoptera;Gelechiidae;Filatima	Arthropoda;Insecta;Lepidoptera;Euteliidae;Paectes	FALSE	AMPTK:Vsearch	Genus
d2d498e287b93baea1c851e67081534a	Arthropoda;Insecta;Lepidoptera;Gelechiidae;Chionodes	Arthropoda;Insecta;Lepidoptera;Geometridae;Scopula	FALSE	AMPTK:Vsearch	Genus
d42ae89739753acde8bfd445ae29b36a	Arthropoda;Insecta;Lepidoptera;Noctuidae;Xestia	Arthropoda;Insecta;Lepidoptera;Erebidae;Zanclognatha	FALSE	AMPTK:Vsearch	Genus
d433b3337f418c05f4fdd50ad3b3befb	Arthropoda;Insecta;Lepidoptera;Noctuidae;Euxoa	Arthropoda;Insecta;Lepidoptera;Geometridae;Pachyplocia	FALSE	AMPTK:Vsearch	Genus
d93771a2ab15f8437ce5f0ba67d5cf6b	Arthropoda;Insecta;Lepidoptera;Noctuidae;Feltia	Arthropoda;Insecta;Lepidoptera;Geometridae;Scopula	FALSE	AMPTK:Vsearch	Genus
e5e397da67148805c9c4a297b6acd946	Arthropoda;Insecta;Lepidoptera;Noctuidae;Lacinipolia	Arthropoda;Insecta;Lepidoptera;Erebidae;Catocala	FALSE	AMPTK:Vsearch	Genus
f5ef370452461ff6da669b051a28ff83	Arthropoda;Insecta;Lepidoptera;Gelechiidae;Arogalea	Arthropoda;Insecta;Lepidoptera;Erebidae;Soloella	FALSE	AMPTK:Vsearch	Genus
f8448438340edcc7738f8822eb1da410	Arthropoda;Insecta;Lepidoptera;Gelechiidae;Coleotechnites	Arthropoda;Insecta;Lepidoptera;Nolidae;Iscadia	FALSE	AMPTK:Vsearch	Genus
fd8e6cd30519ea09c357298fb74fef24	Arthropoda;Insecta;Lepidoptera;Gelechiidae;Coleotechnites	Arthropoda;Insecta;Lepidoptera;Geometridae;Problepsis	FALSE	AMPTK:Vsearch	Genus
fe79d0bb374da9e92529b2431dbcf739	Arthropoda;Insecta;Lepidoptera;Gelechiidae;Pseudotelphusa	Arthropoda;Insecta;Lepidoptera;Crambidae;Glyphodes	FALSE	AMPTK:Vsearch	Genus
04151263f8eec7dd50598e7db78f5fd4	Arthropoda;Insecta;Lepidoptera;Gelechiidae;Pseudotelphusa	Arthropoda;Insecta;Lepidoptera;Crambidae;Glyphodes	FALSE	AMPTK:Blast	Genus
04d33c27e6c9b2937d5f7c09d190abfc	Arthropoda;Insecta;Lepidoptera;Noctuidae;Noctua	Arthropoda;Insecta;Lepidoptera;Erebidae;Polypogon	FALSE	AMPTK:Blast	Genus
0a4a980425ef6db94a4cdb26e97e2d64	Arthropoda;Insecta;Lepidoptera;Noctuidae;Anicla	Arthropoda;Insecta;Lepidoptera;Anthelidae;Anthela	FALSE	AMPTK:Blast	Genus
0c174b2fe75a2ebab9719718e60503a8	Arthropoda;Insecta;Lepidoptera;Erebidae;Idia	Arthropoda;Insecta;Lepidoptera;Notodontidae;Hemiceras	FALSE	AMPTK:Blast	Genus
0df8b65264b46866a3782928187ddcef	Arthropoda;Insecta;Lepidoptera;Noctuidae;Euxoa	Arthropoda;Insecta;Lepidoptera;Geometridae;Pachyplocia	FALSE	AMPTK:Blast	Genus
0f5d58c311d1f69c31aa18370adf6142	Arthropoda;Insecta;Lepidoptera;Noctuidae;Chrysanympha	Arthropoda;Insecta;Lepidoptera;Noctuidae;Autographa	FALSE	AMPTK:Blast	Genus
16f9014d36ebc2d7a643e64dff31f94f	Arthropoda;Insecta;Lepidoptera;Noctuidae;Phlogophora	Arthropoda;Insecta;Lepidoptera;Erebidae;Lascoria	FALSE	AMPTK:Blast	Genus
17724f1dc33389dad4bea8882943c053	Arthropoda;Insecta;Lepidoptera;Gelechiidae;Pseudotelphusa	Arthropoda;Insecta;Lepidoptera;Stathmopodidae;Stathmopoda	FALSE	AMPTK:Blast	Genus
19410d4a7f1d3875b2357936c672e63d	Arthropoda;Insecta;Lepidoptera;Gelechiidae;Xenolechia	Arthropoda;Insecta;Lepidoptera;Tortricidae;Isotenes	FALSE	AMPTK:Blast	Genus
197ae56db699f4ae4bc7b3ed125ccd34	Arthropoda;Insecta;Lepidoptera;Gelechiidae;Gelechia	Arthropoda;Insecta;Lepidoptera;Gelechiidae;Symmetrischema	FALSE	AMPTK:Blast	Genus
1e4b1c1a01e6920147f97d291d5f9bcd	Arthropoda;Insecta;Lepidoptera;Gelechiidae;Arogalea	Arthropoda;Insecta;Lepidoptera;Tortricidae;Thrincophora	FALSE	AMPTK:Blast	Genus
1e9b970af75d0558a5fd72505feaa57b	Arthropoda;Insecta;Lepidoptera;Noctuidae;Xestia	Arthropoda;Insecta;Lepidoptera;Erebidae;Zanclognatha	FALSE	AMPTK:Blast	Genus
1f349447fc3e1cc7b45eafd04e1fa49e	Arthropoda;Insecta;Lepidoptera;Noctuidae;Catabenoides	Arthropoda;Insecta;Lepidoptera;Crambidae;spiloBioLep01	FALSE	AMPTK:Blast	Genus
26c564d2a176745946552dc23ba4e906	Arthropoda;Insecta;Lepidoptera;Gelechiidae;Pseudotelphusa	Arthropoda;Insecta;Lepidoptera;Crambidae;Glyphodes	FALSE	AMPTK:Blast	Genus
27acc4fde41dbed71401cc8bb067243a	Arthropoda;Insecta;Lepidoptera;Noctuidae;Xestia	Arthropoda;Insecta;Lepidoptera;Crambidae;Glycythyma	FALSE	AMPTK:Blast	Genus
2a5865fa55ea160c8e87d9eefe8dcf65	Arthropoda;Insecta;Lepidoptera;Noctuidae;Mesapamea	Arthropoda;Insecta;Lepidoptera;Noctuidae;Amphipoea	FALSE	AMPTK:Blast	Genus
3731ce62e3349ba2b14952b9d9bd04fd	Arthropoda;Insecta;Lepidoptera;Gelechiidae;Glauce	Arthropoda;Insecta;Lepidoptera;Crambidae;Dasyscopa	FALSE	AMPTK:Blast	Genus
3b0a2788f669db7a9ba7802127363337	Arthropoda;Insecta;Lepidoptera;Gelechiidae;Arogalea	Arthropoda;Insecta;Lepidoptera;Geometridae;Loxotephria	FALSE	AMPTK:Blast	Genus
4224aac41c49d874475fa524bf1f4361	Arthropoda;Insecta;Lepidoptera;Noctuidae;Xestia	Arthropoda;Insecta;Lepidoptera;Tortricidae;Suleima	FALSE	AMPTK:Blast	Genus
433e8183762b9abf7323502e860360f1	Arthropoda;Insecta;Lepidoptera;Noctuidae;Eucirroedia	Arthropoda;Insecta;Lepidoptera;Noctuidae;Hadena	FALSE	AMPTK:Blast	Genus
45daeaea5791c12079173212797f4d47	Arthropoda;Insecta;Lepidoptera;Noctuidae;Spodoptera	Arthropoda;Insecta;Lepidoptera;Noctuidae;Chaograptis	FALSE	AMPTK:Blast	Genus
46d345d6588650c62dce4d10f23c59ac	Arthropoda;Insecta;Lepidoptera;Gelechiidae;Xenolechia	Arthropoda;Insecta;Lepidoptera;Crambidae;Scoparia	FALSE	AMPTK:Blast	Genus
4bd9ff6fc4ee32d6406296cf501d82b3	Arthropoda;Insecta;Lepidoptera;Depressariidae;Agonopterix	Arthropoda;Insecta;Lepidoptera;Erebidae;Asota	FALSE	AMPTK:Blast	Genus
547032d5347b848dd78235629f8c675d	Arthropoda;Insecta;Lepidoptera;Gelechiidae;Xenolechia	Arthropoda;Insecta;Lepidoptera;Crambidae;Scoparia	FALSE	AMPTK:Blast	Genus
567608d8586e1d772a4efea3a81a0db0	Arthropoda;Insecta;Lepidoptera;Noctuidae;Euxoa	Arthropoda;Insecta;Lepidoptera;Geometridae;Pachyplocia	FALSE	AMPTK:Blast	Genus
56cd1c1da6379b18b0d9f71a5db23345	Arthropoda;Insecta;Lepidoptera;Gelechiidae;Dichomeris	Arthropoda;Insecta;Lepidoptera;Nymphalidae;Chersonesia	FALSE	AMPTK:Blast	Genus
5d0d6b41163d067bd078056d877149d9	Arthropoda;Insecta;Lepidoptera;Noctuidae;Euxoa	Arthropoda;Insecta;Lepidoptera;Erebidae;Allerastria	FALSE	AMPTK:Blast	Genus
603bd099f2c8c0b0383915dfc6040c95	Arthropoda;Insecta;Hymenoptera;Braconidae;Protapanteles	Arthropoda;Insecta;Hymenoptera;Braconidae;Parapanteles	FALSE	AMPTK:Blast	Genus
634c0b2ba472d12c826090b0207afa00	Arthropoda;Insecta;Lepidoptera;Gelechiidae;Pseudotelphusa	Arthropoda;Insecta;Lepidoptera;Crambidae;Glyphodes	FALSE	AMPTK:Blast	Genus
6642f21427168048d155911a37d63ce9	Arthropoda;Insecta;Lepidoptera;Noctuidae;Anicla	Arthropoda;Insecta;Lepidoptera;Anthelidae;Anthela	FALSE	AMPTK:Blast	Genus
6719b62ca11077def6b17e4d455cc559	Arthropoda;Insecta;Lepidoptera;Noctuidae;Noctua	Arthropoda;Insecta;Lepidoptera;Erebidae;Polypogon	FALSE	AMPTK:Blast	Genus
6b0d00b53230d5d6e52ea934e1cd002f	Arthropoda;Insecta;Lepidoptera;Noctuidae;Euxoa	Arthropoda;Insecta;Lepidoptera;Geometridae;Neoterpes	FALSE	AMPTK:Blast	Genus
7233f84a9d0ac1ded49918d356f93841	Arthropoda;Insecta;Lepidoptera;Noctuidae;Chytonix	Arthropoda;Insecta;Lepidoptera;Erebidae;Xenogenes	FALSE	AMPTK:Blast	Genus
74af3ce49ac902c1b89af44618d4aaf1	Arthropoda;Insecta;Lepidoptera;Noctuidae;Anicla	Arthropoda;Insecta;Lepidoptera;Anthelidae;Anthela	FALSE	AMPTK:Blast	Genus
74fcf127a3e1ee4e49ff590c02a9172c	Arthropoda;Insecta;Lepidoptera;Gelechiidae;Xenolechia	Arthropoda;Insecta;Lepidoptera;Tortricidae;Isotenes	FALSE	AMPTK:Blast	Genus
753904b8494eb5af0dc0c8221d1e6d30	Arthropoda;Insecta;Lepidoptera;Noctuidae;Chaetaglaea	Arthropoda;Insecta;Lepidoptera;Erebidae;Arrade	FALSE	AMPTK:Blast	Genus
785690403d6205370f622e6e4b028979	Arthropoda;Insecta;Lepidoptera;Gelechiidae;Glauce	Arthropoda;Insecta;Lepidoptera;Crambidae;Dasyscopa	FALSE	AMPTK:Blast	Genus
7c8dacd088d7eb933bc046f9f71a724b	Arthropoda;Insecta;Lepidoptera;Noctuidae;Pseudohermonassa	Arthropoda;Insecta;Lepidoptera;Erebidae;Chytolita	FALSE	AMPTK:Blast	Genus
7cd05488aecabf931d8af42fbe3f0ebe	Arthropoda;Insecta;Lepidoptera;Noctuidae;Euxoa	Arthropoda;Insecta;Lepidoptera;Geometridae;Pachyplocia	FALSE	AMPTK:Blast	Genus
7ead9ccc9990b027f00770c70be18128	Arthropoda;Insecta;Lepidoptera;Gelechiidae;Pseudotelphusa	Arthropoda;Insecta;Lepidoptera;Crambidae;Glyphodes	FALSE	AMPTK:Blast	Genus
83547311d0f67618c346928e8dca186e	Arthropoda;Insecta;Lepidoptera;Gelechiidae;Chionodes	Arthropoda;Insecta;Lepidoptera;Oecophoridae;Barea1	FALSE	AMPTK:Blast	Genus
85d6f1e5867a89d8956fb0089fb81a92	Arthropoda;Insecta;Lepidoptera;Gelechiidae;Glauce	Arthropoda;Insecta;Lepidoptera;Crambidae;Dasyscopa	FALSE	AMPTK:Blast	Genus
89bc376b4a0aee74c948f30dd4498715	Arthropoda;Insecta;Lepidoptera;Gelechiidae;Gnorimoschema	Arthropoda;Insecta;Lepidoptera;Geometridae;Camptogramma	FALSE	AMPTK:Blast	Genus
8b914d043952af1ea60c032787625026	Arthropoda;Insecta;Lepidoptera;Noctuidae;Abagrotis	Arthropoda;Insecta;Lepidoptera;Erebidae;Gonodonta	FALSE	AMPTK:Blast	Genus
8ea5f0915b2e507c13ecae5a49b0f1ff	Arthropoda;Insecta;Coleoptera;Cerambycidae;Goes	Arthropoda;Insecta;Coleoptera;Cerambycidae;Monochamus	FALSE	AMPTK:Blast	Genus
92c75c6414a47208a049610e7c1bd7fd	Arthropoda;Insecta;Lepidoptera;Noctuidae;Anicla	Arthropoda;Insecta;Lepidoptera;Erebidae;Cosmosoma	FALSE	AMPTK:Blast	Genus
953f540cdedcccf71d67de930f06515a	Arthropoda;Insecta;Lepidoptera;Noctuidae;Anicla	Arthropoda;Insecta;Lepidoptera;Anthelidae;Anthela	FALSE	AMPTK:Blast	Genus
9b7136d5cd7c7a9721ad9c8258493c45	Arthropoda;Insecta;Lepidoptera;Noctuidae;Metaponpneumata	Arthropoda;Insecta;Lepidoptera;Noctuidae;Xanthodes	FALSE	AMPTK:Blast	Genus
9d235c675341dcd2fc08d5d5692c14d6	Arthropoda;Insecta;Lepidoptera;Gelechiidae;Sinoe	Arthropoda;Insecta;Lepidoptera;Euteliidae;Paectes	FALSE	AMPTK:Blast	Genus
9fb83d72d78b81075fef53af29014e92	Arthropoda;Insecta;Lepidoptera;Noctuidae;Xestia	Arthropoda;Insecta;Lepidoptera;Tortricidae;Adoxophyes	FALSE	AMPTK:Blast	Genus
9fcbb7d90ab6bf81c6229c1a4f9f600c	Arthropoda;Insecta;Lepidoptera;Noctuidae;Mesapamea	Arthropoda;Insecta;Lepidoptera;Noctuidae;Amphipoea	FALSE	AMPTK:Blast	Genus
a1f21e8d3f860bb25619a27994d6a3ed	Arthropoda;Insecta;Lepidoptera;Gelechiidae;Trypanisma	Arthropoda;Insecta;Lepidoptera;Euteliidae;Paectes	FALSE	AMPTK:Blast	Genus
a348eba4a3a70f23d0ce2399dd8f81ea	Arthropoda;Insecta;Lepidoptera;Tortricidae;Phaneta	Arthropoda;Insecta;Lepidoptera;Tortricidae;Eucosma	FALSE	AMPTK:Blast	Genus
a425f01a1076b051dbf892b3993c2c38	Arthropoda;Insecta;Lepidoptera;Erebidae;Bruceia	Arthropoda;Insecta;Lepidoptera;Depressariidae;Psilocorsis	FALSE	AMPTK:Blast	Genus
a4c3cb79acaabe68b8b2953019dd12e9	Arthropoda;Insecta;Lepidoptera;Noctuidae;Sympistis	Arthropoda;Insecta;Lepidoptera;Xyloryctidae;Lichenaula	FALSE	AMPTK:Blast	Genus
a56ba2d70dace585772fe9435232b962	Arthropoda;Insecta;Lepidoptera;Gelechiidae;Pseudotelphusa	Arthropoda;Insecta;Lepidoptera;Oecophoridae;Oenochroa	FALSE	AMPTK:Blast	Genus
a8cee2913aaa5729325fa21cc3a8ad37	Arthropoda;Insecta;Coleoptera;Carabidae;Oodes	Arthropoda;Insecta;Coleoptera;Carabidae;Chlaenius	FALSE	AMPTK:Blast	Genus
aa2a5546bd2b373ea0977651ca3bc837	Arthropoda;Insecta;Lepidoptera;Noctuidae;Abagrotis	Arthropoda;Insecta;Lepidoptera;Thyrididae;Mellea	FALSE	AMPTK:Blast	Genus
ab2e7520936c35de0e9104275464625f	Arthropoda;Insecta;Lepidoptera;Noctuidae;Lithophane	Arthropoda;Insecta;Lepidoptera;Depressariidae;Agonopterix	FALSE	AMPTK:Blast	Genus
aefc723850fd40610d5fcc410e3c4be5	Arthropoda;Insecta;Lepidoptera;Gelechiidae;Chionodes	Arthropoda;Insecta;Lepidoptera;Gelechiidae;Faculta	FALSE	AMPTK:Blast	Genus
b1f8f7a96a8b2de63508d795d547d655	Arthropoda;Insecta;Lepidoptera;Noctuidae;Euxoa	Arthropoda;Insecta;Lepidoptera;Geometridae;Pachyplocia	FALSE	AMPTK:Blast	Genus
b33033907669035e271703d99f79e7eb	Arthropoda;Insecta;Lepidoptera;Gelechiidae;Chionodes	Arthropoda;Insecta;Lepidoptera;Noctuidae;Lophoptera	FALSE	AMPTK:Blast	Genus
b9fa03ff1c54199f8338f118557f6ec5	Arthropoda;Insecta;Lepidoptera;Gelechiidae;Glauce	Arthropoda;Insecta;Lepidoptera;Crambidae;Dasyscopa	FALSE	AMPTK:Blast	Genus
ba3af895b864684077e718a73fd21785	Arthropoda;Insecta;Lepidoptera;Gelechiidae;Glauce	Arthropoda;Insecta;Lepidoptera;Crambidae;Dasyscopa	FALSE	AMPTK:Blast	Genus
bb0748e298f439b55eb83117905ec51d	Arthropoda;Insecta;Lepidoptera;Gelechiidae;Coleotechnites	Arthropoda;Insecta;Lepidoptera;Oecophoridae;Eulechria	FALSE	AMPTK:Blast	Genus
bccf5e8e2be8d69f2387dbcb93b1fefc	Arthropoda;Insecta;Lepidoptera;Gelechiidae;Coleotechnites	Arthropoda;Insecta;Lepidoptera;Erebidae;Hypotacha	FALSE	AMPTK:Blast	Genus
c1a30a1cb3f5ffe9a8c2be0d0e854826	Arthropoda;Insecta;Lepidoptera;Erebidae;Lesmone	Arthropoda;Insecta;Lepidoptera;Tortricidae;Pelochrista	FALSE	AMPTK:Blast	Genus
c27868cf62c692cb6eb2dd88c3cf6b63	Arthropoda;Insecta;Lepidoptera;Gelechiidae;Coleotechnites	Arthropoda;Insecta;Lepidoptera;Sphingidae;Clanis	FALSE	AMPTK:Blast	Genus
c513c8f1e0e7f8a7711ad4c18168aa63	Arthropoda;Insecta;Lepidoptera;Gelechiidae;Pseudotelphusa	Arthropoda;Insecta;Lepidoptera;Crambidae;Glyphodes	FALSE	AMPTK:Blast	Genus
c8272857c34db82396366e96a98bfe49	Arthropoda;Insecta;Lepidoptera;Noctuidae;Feralia	Arthropoda;Insecta;Lepidoptera;Stathmopodidae;Stathmopoda	FALSE	AMPTK:Blast	Genus
cacb48fb24651ff26f65fed8032d0979	Arthropoda;Insecta;Lepidoptera;Noctuidae;Mesapamea	Arthropoda;Insecta;Lepidoptera;Noctuidae;Amphipoea	FALSE	AMPTK:Blast	Genus
cbc5892a5e98f50e7e2c3e07739dfc71	Arthropoda;Insecta;Lepidoptera;Gelechiidae;Glauce	Arthropoda;Insecta;Lepidoptera;Crambidae;Dasyscopa	FALSE	AMPTK:Blast	Genus
cc13015b9c63b70e2a8879a1280b8ec3	Arthropoda;Insecta;Lepidoptera;Gelechiidae;Pseudotelphusa	Arthropoda;Insecta;Lepidoptera;Crambidae;Glyphodes	FALSE	AMPTK:Blast	Genus
d118604323d5e8bd3d124a6eb0cc1c76	Arthropoda;Insecta;Lepidoptera;Noctuidae;Anicla	Arthropoda;Insecta;Lepidoptera;Anthelidae;Anthela	FALSE	AMPTK:Blast	Genus
d2aced2d9755261877bf273392eb9da8	Arthropoda;Insecta;Lepidoptera;Erebidae;Lesmone	Arthropoda;Insecta;Lepidoptera;Tortricidae;Pelochrista	FALSE	AMPTK:Blast	Genus
d42ae89739753acde8bfd445ae29b36a	Arthropoda;Insecta;Lepidoptera;Noctuidae;Xestia	Arthropoda;Insecta;Lepidoptera;Erebidae;Zanclognatha	FALSE	AMPTK:Blast	Genus
d93771a2ab15f8437ce5f0ba67d5cf6b	Arthropoda;Insecta;Lepidoptera;Noctuidae;Feltia	Arthropoda;Insecta;Lepidoptera;Geometridae;Scopula	FALSE	AMPTK:Blast	Genus
dd28f904bc29087711999fcd3b81b969	Arthropoda;Insecta;Lepidoptera;Gelechiidae;Glauce	Arthropoda;Insecta;Lepidoptera;Crambidae;Dasyscopa	FALSE	AMPTK:Blast	Genus
edea2f74711a00036911e31ec4554bd6	Arthropoda;Insecta;Neuroptera;Chrysopidae;Ceraeochrysa	Arthropoda;Insecta;Neuroptera;Chrysopidae;Glenochrysa	FALSE	AMPTK:Blast	Genus
f2a6b7284d7912e62d0ebedda010e410	Arthropoda;Insecta;Diptera;Tipulidae;Dolichopeza	Arthropoda;Insecta;Diptera;Diastatidae;Campichoeta	FALSE	AMPTK:Blast	Genus
f5ef370452461ff6da669b051a28ff83	Arthropoda;Insecta;Lepidoptera;Gelechiidae;Arogalea	Arthropoda;Insecta;Lepidoptera;Geometridae;Loxotephria	FALSE	AMPTK:Blast	Genus
f65d4d3aa8c5287b7dc74493bbfdd9df	Arthropoda;Insecta;Lepidoptera;Gelechiidae;Arogalea	Arthropoda;Insecta;Lepidoptera;Thyrididae;siculoJanzen01	FALSE	AMPTK:Blast	Genus
f77bc5302ffbb7c3d89e3fa0db68bb37	Arthropoda;Insecta;Lepidoptera;Noctuidae;Lithomoia	Arthropoda;Insecta;Lepidoptera;Tortricidae;Adoxophyes	FALSE	AMPTK:Blast	Genus
f84d2ee62951aab7fbd386897078284e	Arthropoda;Insecta;Lepidoptera;Noctuidae;Xestia	Arthropoda;Insecta;Lepidoptera;Erebidae;Zanclognatha	FALSE	AMPTK:Blast	Genus
f8e6d3ad7c0e3d4735609d30dfd87f23	Arthropoda;Insecta;Lepidoptera;Noctuidae;Phlogophora	Arthropoda;Insecta;Lepidoptera;Erebidae;Lascoria	FALSE	AMPTK:Blast	Genus
fe79d0bb374da9e92529b2431dbcf739	Arthropoda;Insecta;Lepidoptera;Gelechiidae;Pseudotelphusa	Arthropoda;Insecta;Lepidoptera;Crambidae;Glyphodes	FALSE	AMPTK:Blast	Genus
04151263f8eec7dd50598e7db78f5fd4	Arthropoda;Insecta;Lepidoptera;Gelechiidae;Pseudotelphusa	Arthropoda;Insecta;Lepidoptera;Crambidae;Glyphodes	FALSE	AMPTK:boldAPI	Genus
04d33c27e6c9b2937d5f7c09d190abfc	Arthropoda;Insecta;Lepidoptera;Noctuidae;Noctua	Arthropoda;Insecta;Lepidoptera;Erebidae;Polypogon	FALSE	AMPTK:boldAPI	Genus
0a4a980425ef6db94a4cdb26e97e2d64	Arthropoda;Insecta;Lepidoptera;Noctuidae;Anicla	Arthropoda;Insecta;Lepidoptera;Anthelidae;Anthela	FALSE	AMPTK:boldAPI	Genus
0c174b2fe75a2ebab9719718e60503a8	Arthropoda;Insecta;Lepidoptera;Erebidae;Idia	Arthropoda;Insecta;Lepidoptera;Notodontidae;Hemiceras	FALSE	AMPTK:boldAPI	Genus
0df8b65264b46866a3782928187ddcef	Arthropoda;Insecta;Lepidoptera;Noctuidae;Euxoa	Arthropoda;Insecta;Lepidoptera;Geometridae;Pachyplocia	FALSE	AMPTK:boldAPI	Genus
0f5d58c311d1f69c31aa18370adf6142	Arthropoda;Insecta;Lepidoptera;Noctuidae;Chrysanympha	Arthropoda;Insecta;Lepidoptera;Noctuidae;Autographa	FALSE	AMPTK:boldAPI	Genus
16f9014d36ebc2d7a643e64dff31f94f	Arthropoda;Insecta;Lepidoptera;Noctuidae;Phlogophora	Arthropoda;Insecta;Lepidoptera;Erebidae;Lascoria	FALSE	AMPTK:boldAPI	Genus
17724f1dc33389dad4bea8882943c053	Arthropoda;Insecta;Lepidoptera;Gelechiidae;Pseudotelphusa	Arthropoda;Insecta;Lepidoptera;Stathmopodidae;Stathmopoda	FALSE	AMPTK:boldAPI	Genus
19410d4a7f1d3875b2357936c672e63d	Arthropoda;Insecta;Lepidoptera;Gelechiidae;Xenolechia	Arthropoda;Insecta;Lepidoptera;Tortricidae;Isotenes	FALSE	AMPTK:boldAPI	Genus
197ae56db699f4ae4bc7b3ed125ccd34	Arthropoda;Insecta;Lepidoptera;Gelechiidae;Gelechia	Arthropoda;Insecta;Lepidoptera;Gelechiidae;Symmetrischema	FALSE	AMPTK:boldAPI	Genus
1e4b1c1a01e6920147f97d291d5f9bcd	Arthropoda;Insecta;Lepidoptera;Gelechiidae;Arogalea	Arthropoda;Insecta;Lepidoptera;Tortricidae;Thrincophora	FALSE	AMPTK:boldAPI	Genus
1e9b970af75d0558a5fd72505feaa57b	Arthropoda;Insecta;Lepidoptera;Noctuidae;Xestia	Arthropoda;Insecta;Lepidoptera;Erebidae;Zanclognatha	FALSE	AMPTK:boldAPI	Genus
1f349447fc3e1cc7b45eafd04e1fa49e	Arthropoda;Insecta;Lepidoptera;Noctuidae;Catabenoides	Arthropoda;Insecta;Lepidoptera;Crambidae;spiloBioLep01	FALSE	AMPTK:boldAPI	Genus
26c564d2a176745946552dc23ba4e906	Arthropoda;Insecta;Lepidoptera;Gelechiidae;Pseudotelphusa	Arthropoda;Insecta;Lepidoptera;Crambidae;Glyphodes	FALSE	AMPTK:boldAPI	Genus
27acc4fde41dbed71401cc8bb067243a	Arthropoda;Insecta;Lepidoptera;Noctuidae;Xestia	Arthropoda;Insecta;Lepidoptera;Crambidae;Glycythyma	FALSE	AMPTK:boldAPI	Genus
2a5865fa55ea160c8e87d9eefe8dcf65	Arthropoda;Insecta;Lepidoptera;Noctuidae;Mesapamea	Arthropoda;Insecta;Lepidoptera;Noctuidae;Amphipoea	FALSE	AMPTK:boldAPI	Genus
3731ce62e3349ba2b14952b9d9bd04fd	Arthropoda;Insecta;Lepidoptera;Gelechiidae;Glauce	Arthropoda;Insecta;Lepidoptera;Crambidae;Dasyscopa	FALSE	AMPTK:boldAPI	Genus
3b0a2788f669db7a9ba7802127363337	Arthropoda;Insecta;Lepidoptera;Gelechiidae;Arogalea	Arthropoda;Insecta;Lepidoptera;Geometridae;Loxotephria	FALSE	AMPTK:boldAPI	Genus
4224aac41c49d874475fa524bf1f4361	Arthropoda;Insecta;Lepidoptera;Noctuidae;Xestia	Arthropoda;Insecta;Lepidoptera;Tortricidae;Suleima	FALSE	AMPTK:boldAPI	Genus
433e8183762b9abf7323502e860360f1	Arthropoda;Insecta;Lepidoptera;Noctuidae;Eucirroedia	Arthropoda;Insecta;Lepidoptera;Noctuidae;Hadena	FALSE	AMPTK:boldAPI	Genus
45daeaea5791c12079173212797f4d47	Arthropoda;Insecta;Lepidoptera;Noctuidae;Spodoptera	Arthropoda;Insecta;Lepidoptera;Noctuidae;Chaograptis	FALSE	AMPTK:boldAPI	Genus
46d345d6588650c62dce4d10f23c59ac	Arthropoda;Insecta;Lepidoptera;Gelechiidae;Xenolechia	Arthropoda;Insecta;Lepidoptera;Crambidae;Scoparia	FALSE	AMPTK:boldAPI	Genus
4bd9ff6fc4ee32d6406296cf501d82b3	Arthropoda;Insecta;Lepidoptera;Depressariidae;Agonopterix	Arthropoda;Insecta;Lepidoptera;Erebidae;Asota	FALSE	AMPTK:boldAPI	Genus
547032d5347b848dd78235629f8c675d	Arthropoda;Insecta;Lepidoptera;Gelechiidae;Xenolechia	Arthropoda;Insecta;Lepidoptera;Crambidae;Scoparia	FALSE	AMPTK:boldAPI	Genus
567608d8586e1d772a4efea3a81a0db0	Arthropoda;Insecta;Lepidoptera;Noctuidae;Euxoa	Arthropoda;Insecta;Lepidoptera;Geometridae;Pachyplocia	FALSE	AMPTK:boldAPI	Genus
56cd1c1da6379b18b0d9f71a5db23345	Arthropoda;Insecta;Lepidoptera;Gelechiidae;Dichomeris	Arthropoda;Insecta;Lepidoptera;Nymphalidae;Chersonesia	FALSE	AMPTK:boldAPI	Genus
5d0d6b41163d067bd078056d877149d9	Arthropoda;Insecta;Lepidoptera;Noctuidae;Euxoa	Arthropoda;Insecta;Lepidoptera;Erebidae;Allerastria	FALSE	AMPTK:boldAPI	Genus
603bd099f2c8c0b0383915dfc6040c95	Arthropoda;Insecta;Hymenoptera;Braconidae;Protapanteles	Arthropoda;Insecta;Hymenoptera;Braconidae;Parapanteles	FALSE	AMPTK:boldAPI	Genus
634c0b2ba472d12c826090b0207afa00	Arthropoda;Insecta;Lepidoptera;Gelechiidae;Pseudotelphusa	Arthropoda;Insecta;Lepidoptera;Crambidae;Glyphodes	FALSE	AMPTK:boldAPI	Genus
6642f21427168048d155911a37d63ce9	Arthropoda;Insecta;Lepidoptera;Noctuidae;Anicla	Arthropoda;Insecta;Lepidoptera;Anthelidae;Anthela	FALSE	AMPTK:boldAPI	Genus
6719b62ca11077def6b17e4d455cc559	Arthropoda;Insecta;Lepidoptera;Noctuidae;Noctua	Arthropoda;Insecta;Lepidoptera;Erebidae;Polypogon	FALSE	AMPTK:boldAPI	Genus
6b0d00b53230d5d6e52ea934e1cd002f	Arthropoda;Insecta;Lepidoptera;Noctuidae;Euxoa	Arthropoda;Insecta;Lepidoptera;Geometridae;Neoterpes	FALSE	AMPTK:boldAPI	Genus
7233f84a9d0ac1ded49918d356f93841	Arthropoda;Insecta;Lepidoptera;Noctuidae;Chytonix	Arthropoda;Insecta;Lepidoptera;Erebidae;Xenogenes	FALSE	AMPTK:boldAPI	Genus
74af3ce49ac902c1b89af44618d4aaf1	Arthropoda;Insecta;Lepidoptera;Noctuidae;Anicla	Arthropoda;Insecta;Lepidoptera;Anthelidae;Anthela	FALSE	AMPTK:boldAPI	Genus
74fcf127a3e1ee4e49ff590c02a9172c	Arthropoda;Insecta;Lepidoptera;Gelechiidae;Xenolechia	Arthropoda;Insecta;Lepidoptera;Tortricidae;Isotenes	FALSE	AMPTK:boldAPI	Genus
753904b8494eb5af0dc0c8221d1e6d30	Arthropoda;Insecta;Lepidoptera;Noctuidae;Chaetaglaea	Arthropoda;Insecta;Lepidoptera;Erebidae;Arrade	FALSE	AMPTK:boldAPI	Genus
785690403d6205370f622e6e4b028979	Arthropoda;Insecta;Lepidoptera;Gelechiidae;Glauce	Arthropoda;Insecta;Lepidoptera;Crambidae;Dasyscopa	FALSE	AMPTK:boldAPI	Genus
7c8dacd088d7eb933bc046f9f71a724b	Arthropoda;Insecta;Lepidoptera;Noctuidae;Pseudohermonassa	Arthropoda;Insecta;Lepidoptera;Erebidae;Chytolita	FALSE	AMPTK:boldAPI	Genus
7cd05488aecabf931d8af42fbe3f0ebe	Arthropoda;Insecta;Lepidoptera;Noctuidae;Euxoa	Arthropoda;Insecta;Lepidoptera;Geometridae;Pachyplocia	FALSE	AMPTK:boldAPI	Genus
7ead9ccc9990b027f00770c70be18128	Arthropoda;Insecta;Lepidoptera;Gelechiidae;Pseudotelphusa	Arthropoda;Insecta;Lepidoptera;Crambidae;Glyphodes	FALSE	AMPTK:boldAPI	Genus
83547311d0f67618c346928e8dca186e	Arthropoda;Insecta;Lepidoptera;Gelechiidae;Chionodes	Arthropoda;Insecta;Lepidoptera;Oecophoridae;Barea1	FALSE	AMPTK:boldAPI	Genus
85d6f1e5867a89d8956fb0089fb81a92	Arthropoda;Insecta;Lepidoptera;Gelechiidae;Glauce	Arthropoda;Insecta;Lepidoptera;Crambidae;Dasyscopa	FALSE	AMPTK:boldAPI	Genus
89bc376b4a0aee74c948f30dd4498715	Arthropoda;Insecta;Lepidoptera;Gelechiidae;Gnorimoschema	Arthropoda;Insecta;Lepidoptera;Geometridae;Camptogramma	FALSE	AMPTK:boldAPI	Genus
8b914d043952af1ea60c032787625026	Arthropoda;Insecta;Lepidoptera;Noctuidae;Abagrotis	Arthropoda;Insecta;Lepidoptera;Erebidae;Gonodonta	FALSE	AMPTK:boldAPI	Genus
8ea5f0915b2e507c13ecae5a49b0f1ff	Arthropoda;Insecta;Coleoptera;Cerambycidae;Goes	Arthropoda;Insecta;Coleoptera;Cerambycidae;Monochamus	FALSE	AMPTK:boldAPI	Genus
92c75c6414a47208a049610e7c1bd7fd	Arthropoda;Insecta;Lepidoptera;Noctuidae;Anicla	Arthropoda;Insecta;Lepidoptera;Erebidae;Cosmosoma	FALSE	AMPTK:boldAPI	Genus
953f540cdedcccf71d67de930f06515a	Arthropoda;Insecta;Lepidoptera;Noctuidae;Anicla	Arthropoda;Insecta;Lepidoptera;Anthelidae;Anthela	FALSE	AMPTK:boldAPI	Genus
9b7136d5cd7c7a9721ad9c8258493c45	Arthropoda;Insecta;Lepidoptera;Noctuidae;Metaponpneumata	Arthropoda;Insecta;Lepidoptera;Noctuidae;Xanthodes	FALSE	AMPTK:boldAPI	Genus
9d235c675341dcd2fc08d5d5692c14d6	Arthropoda;Insecta;Lepidoptera;Gelechiidae;Sinoe	Arthropoda;Insecta;Lepidoptera;Euteliidae;Paectes	FALSE	AMPTK:boldAPI	Genus
9fb83d72d78b81075fef53af29014e92	Arthropoda;Insecta;Lepidoptera;Noctuidae;Xestia	Arthropoda;Insecta;Lepidoptera;Tortricidae;Adoxophyes	FALSE	AMPTK:boldAPI	Genus
9fcbb7d90ab6bf81c6229c1a4f9f600c	Arthropoda;Insecta;Lepidoptera;Noctuidae;Mesapamea	Arthropoda;Insecta;Lepidoptera;Noctuidae;Amphipoea	FALSE	AMPTK:boldAPI	Genus
a1f21e8d3f860bb25619a27994d6a3ed	Arthropoda;Insecta;Lepidoptera;Gelechiidae;Trypanisma	Arthropoda;Insecta;Lepidoptera;Euteliidae;Paectes	FALSE	AMPTK:boldAPI	Genus
a348eba4a3a70f23d0ce2399dd8f81ea	Arthropoda;Insecta;Lepidoptera;Tortricidae;Phaneta	Arthropoda;Insecta;Lepidoptera;Tortricidae;Eucosma	FALSE	AMPTK:boldAPI	Genus
a425f01a1076b051dbf892b3993c2c38	Arthropoda;Insecta;Lepidoptera;Erebidae;Bruceia	Arthropoda;Insecta;Lepidoptera;Depressariidae;Psilocorsis	FALSE	AMPTK:boldAPI	Genus
a4c3cb79acaabe68b8b2953019dd12e9	Arthropoda;Insecta;Lepidoptera;Noctuidae;Sympistis	Arthropoda;Insecta;Lepidoptera;Xyloryctidae;Lichenaula	FALSE	AMPTK:boldAPI	Genus
a56ba2d70dace585772fe9435232b962	Arthropoda;Insecta;Lepidoptera;Gelechiidae;Pseudotelphusa	Arthropoda;Insecta;Lepidoptera;Oecophoridae;Oenochroa	FALSE	AMPTK:boldAPI	Genus
a8cee2913aaa5729325fa21cc3a8ad37	Arthropoda;Insecta;Coleoptera;Carabidae;Oodes	Arthropoda;Insecta;Coleoptera;Carabidae;Chlaenius	FALSE	AMPTK:boldAPI	Genus
aa2a5546bd2b373ea0977651ca3bc837	Arthropoda;Insecta;Lepidoptera;Noctuidae;Abagrotis	Arthropoda;Insecta;Lepidoptera;Thyrididae;Mellea	FALSE	AMPTK:boldAPI	Genus
ab2e7520936c35de0e9104275464625f	Arthropoda;Insecta;Lepidoptera;Noctuidae;Lithophane	Arthropoda;Insecta;Lepidoptera;Depressariidae;Agonopterix	FALSE	AMPTK:boldAPI	Genus
aefc723850fd40610d5fcc410e3c4be5	Arthropoda;Insecta;Lepidoptera;Gelechiidae;Chionodes	Arthropoda;Insecta;Lepidoptera;Gelechiidae;Faculta	FALSE	AMPTK:boldAPI	Genus
b1f8f7a96a8b2de63508d795d547d655	Arthropoda;Insecta;Lepidoptera;Noctuidae;Euxoa	Arthropoda;Insecta;Lepidoptera;Geometridae;Pachyplocia	FALSE	AMPTK:boldAPI	Genus
b33033907669035e271703d99f79e7eb	Arthropoda;Insecta;Lepidoptera;Gelechiidae;Chionodes	Arthropoda;Insecta;Lepidoptera;Noctuidae;Lophoptera	FALSE	AMPTK:boldAPI	Genus
b9fa03ff1c54199f8338f118557f6ec5	Arthropoda;Insecta;Lepidoptera;Gelechiidae;Glauce	Arthropoda;Insecta;Lepidoptera;Crambidae;Dasyscopa	FALSE	AMPTK:boldAPI	Genus
ba3af895b864684077e718a73fd21785	Arthropoda;Insecta;Lepidoptera;Gelechiidae;Glauce	Arthropoda;Insecta;Lepidoptera;Crambidae;Dasyscopa	FALSE	AMPTK:boldAPI	Genus
bb0748e298f439b55eb83117905ec51d	Arthropoda;Insecta;Lepidoptera;Gelechiidae;Coleotechnites	Arthropoda;Insecta;Lepidoptera;Oecophoridae;Eulechria	FALSE	AMPTK:boldAPI	Genus
bccf5e8e2be8d69f2387dbcb93b1fefc	Arthropoda;Insecta;Lepidoptera;Gelechiidae;Coleotechnites	Arthropoda;Insecta;Lepidoptera;Erebidae;Hypotacha	FALSE	AMPTK:boldAPI	Genus
c1a30a1cb3f5ffe9a8c2be0d0e854826	Arthropoda;Insecta;Lepidoptera;Erebidae;Lesmone	Arthropoda;Insecta;Lepidoptera;Tortricidae;Pelochrista	FALSE	AMPTK:boldAPI	Genus
c27868cf62c692cb6eb2dd88c3cf6b63	Arthropoda;Insecta;Lepidoptera;Gelechiidae;Coleotechnites	Arthropoda;Insecta;Lepidoptera;Sphingidae;Clanis	FALSE	AMPTK:boldAPI	Genus
c513c8f1e0e7f8a7711ad4c18168aa63	Arthropoda;Insecta;Lepidoptera;Gelechiidae;Pseudotelphusa	Arthropoda;Insecta;Lepidoptera;Crambidae;Glyphodes	FALSE	AMPTK:boldAPI	Genus
c8272857c34db82396366e96a98bfe49	Arthropoda;Insecta;Lepidoptera;Noctuidae;Feralia	Arthropoda;Insecta;Lepidoptera;Stathmopodidae;Stathmopoda	FALSE	AMPTK:boldAPI	Genus
cacb48fb24651ff26f65fed8032d0979	Arthropoda;Insecta;Lepidoptera;Noctuidae;Mesapamea	Arthropoda;Insecta;Lepidoptera;Noctuidae;Amphipoea	FALSE	AMPTK:boldAPI	Genus
cbc5892a5e98f50e7e2c3e07739dfc71	Arthropoda;Insecta;Lepidoptera;Gelechiidae;Glauce	Arthropoda;Insecta;Lepidoptera;Crambidae;Dasyscopa	FALSE	AMPTK:boldAPI	Genus
cc13015b9c63b70e2a8879a1280b8ec3	Arthropoda;Insecta;Lepidoptera;Gelechiidae;Pseudotelphusa	Arthropoda;Insecta;Lepidoptera;Crambidae;Glyphodes	FALSE	AMPTK:boldAPI	Genus
d118604323d5e8bd3d124a6eb0cc1c76	Arthropoda;Insecta;Lepidoptera;Noctuidae;Anicla	Arthropoda;Insecta;Lepidoptera;Anthelidae;Anthela	FALSE	AMPTK:boldAPI	Genus
d2aced2d9755261877bf273392eb9da8	Arthropoda;Insecta;Lepidoptera;Erebidae;Lesmone	Arthropoda;Insecta;Lepidoptera;Tortricidae;Pelochrista	FALSE	AMPTK:boldAPI	Genus
d42ae89739753acde8bfd445ae29b36a	Arthropoda;Insecta;Lepidoptera;Noctuidae;Xestia	Arthropoda;Insecta;Lepidoptera;Erebidae;Zanclognatha	FALSE	AMPTK:boldAPI	Genus
d93771a2ab15f8437ce5f0ba67d5cf6b	Arthropoda;Insecta;Lepidoptera;Noctuidae;Feltia	Arthropoda;Insecta;Lepidoptera;Geometridae;Scopula	FALSE	AMPTK:boldAPI	Genus
dd28f904bc29087711999fcd3b81b969	Arthropoda;Insecta;Lepidoptera;Gelechiidae;Glauce	Arthropoda;Insecta;Lepidoptera;Crambidae;Dasyscopa	FALSE	AMPTK:boldAPI	Genus
edea2f74711a00036911e31ec4554bd6	Arthropoda;Insecta;Neuroptera;Chrysopidae;Ceraeochrysa	Arthropoda;Insecta;Neuroptera;Chrysopidae;Glenochrysa	FALSE	AMPTK:boldAPI	Genus
f2a6b7284d7912e62d0ebedda010e410	Arthropoda;Insecta;Diptera;Tipulidae;Dolichopeza	Arthropoda;Insecta;Diptera;Diastatidae;Campichoeta	FALSE	AMPTK:boldAPI	Genus
f5ef370452461ff6da669b051a28ff83	Arthropoda;Insecta;Lepidoptera;Gelechiidae;Arogalea	Arthropoda;Insecta;Lepidoptera;Geometridae;Loxotephria	FALSE	AMPTK:boldAPI	Genus
f65d4d3aa8c5287b7dc74493bbfdd9df	Arthropoda;Insecta;Lepidoptera;Gelechiidae;Arogalea	Arthropoda;Insecta;Lepidoptera;Thyrididae;siculoJanzen01	FALSE	AMPTK:boldAPI	Genus
f77bc5302ffbb7c3d89e3fa0db68bb37	Arthropoda;Insecta;Lepidoptera;Noctuidae;Lithomoia	Arthropoda;Insecta;Lepidoptera;Tortricidae;Adoxophyes	FALSE	AMPTK:boldAPI	Genus
f84d2ee62951aab7fbd386897078284e	Arthropoda;Insecta;Lepidoptera;Noctuidae;Xestia	Arthropoda;Insecta;Lepidoptera;Erebidae;Zanclognatha	FALSE	AMPTK:boldAPI	Genus
f8e6d3ad7c0e3d4735609d30dfd87f23	Arthropoda;Insecta;Lepidoptera;Noctuidae;Phlogophora	Arthropoda;Insecta;Lepidoptera;Erebidae;Lascoria	FALSE	AMPTK:boldAPI	Genus
fe79d0bb374da9e92529b2431dbcf739	Arthropoda;Insecta;Lepidoptera;Gelechiidae;Pseudotelphusa	Arthropoda;Insecta;Lepidoptera;Crambidae;Glyphodes	FALSE	AMPTK:boldAPI	Genus
19410d4a7f1d3875b2357936c672e63d	Arthropoda;Insecta;Lepidoptera;Tortricidae;Isotenes	Arthropoda;Insecta;Lepidoptera;Crambidae;Scoparia	FALSE	Vsearch:Blast	Genus
1dff8116481e6c200129c2492081a25d	Arthropoda;Insecta;Lepidoptera;Erebidae;Idia	Arthropoda;Insecta;Lepidoptera;Notodontidae;Hemiceras	FALSE	Vsearch:Blast	Genus
26c564d2a176745946552dc23ba4e906	Arthropoda;Insecta;Lepidoptera;Crambidae;Glyphodes	Arthropoda;Insecta;Lepidoptera;Gelechiidae;Pseudotelphusa	FALSE	Vsearch:Blast	Genus
27acc4fde41dbed71401cc8bb067243a	Arthropoda;Insecta;Lepidoptera;Crambidae;Glycythyma	Arthropoda;Insecta;Lepidoptera;Noctuidae;Xestia	FALSE	Vsearch:Blast	Genus
3b0a2788f669db7a9ba7802127363337	Arthropoda;Insecta;Lepidoptera;Geometridae;Loxotephria	Arthropoda;Insecta;Lepidoptera;Gelechiidae;Arogalea	FALSE	Vsearch:Blast	Genus
4bd9ff6fc4ee32d6406296cf501d82b3	Arthropoda;Insecta;Lepidoptera;Erebidae;Asota	Arthropoda;Insecta;Lepidoptera;Depressariidae;Agonopterix	FALSE	Vsearch:Blast	Genus
547032d5347b848dd78235629f8c675d	Arthropoda;Insecta;Lepidoptera;Crambidae;Scoparia	Arthropoda;Insecta;Lepidoptera;Gelechiidae;Xenolechia	FALSE	Vsearch:Blast	Genus
56cd1c1da6379b18b0d9f71a5db23345	Arthropoda;Insecta;Lepidoptera;Nymphalidae;Chersonesia	Arthropoda;Insecta;Lepidoptera;Hesperiidae;Remella	FALSE	Vsearch:Blast	Genus
7061adb6c1b4a071f50f6460464798b2	Arthropoda;Insecta;Lepidoptera;Tortricidae;Sparganothis	Arthropoda;Insecta;Lepidoptera;Tortricidae;Cenopis	FALSE	Vsearch:Blast	Genus
7233f84a9d0ac1ded49918d356f93841	Arthropoda;Insecta;Lepidoptera;Erebidae;Xenogenes	Arthropoda;Insecta;Lepidoptera;Noctuidae;Chytonix	FALSE	Vsearch:Blast	Genus
74af3ce49ac902c1b89af44618d4aaf1	Arthropoda;Insecta;Lepidoptera;Anthelidae;Anthela	Arthropoda;Insecta;Lepidoptera;Erebidae;Cosmosoma	FALSE	Vsearch:Blast	Genus
74fcf127a3e1ee4e49ff590c02a9172c	Arthropoda;Insecta;Lepidoptera;Tortricidae;Isotenes	Arthropoda;Insecta;Lepidoptera;Crambidae;Scoparia	FALSE	Vsearch:Blast	Genus
7b1563d2d35beae3efbfbbfbfbb7d029	Arthropoda;Insecta;Lepidoptera;Tortricidae;Sparganothis	Arthropoda;Insecta;Lepidoptera;Tortricidae;Cenopis	FALSE	Vsearch:Blast	Genus
8d24796e915495369ad288ec7ae8240f	Arthropoda;Insecta;Lepidoptera;Coleophoridae;Coleophora	Arthropoda;Insecta;Lepidoptera;Thyrididae;Addaea	FALSE	Vsearch:Blast	Genus
d2c7c275f780d5632fe4e61ba1b97e95	Arthropoda;Insecta;Lepidoptera;Gelechiidae;Filatima	Arthropoda;Insecta;Lepidoptera;Euteliidae;Paectes	FALSE	Vsearch:Blast	Genus
edea2f74711a00036911e31ec4554bd6	Arthropoda;Insecta;Neuroptera;Chrysopidae;Glenochrysa	Arthropoda;Insecta;Neuroptera;Chrysopidae;Ceraeochrysa	FALSE	Vsearch:Blast	Genus
f2a6b7284d7912e62d0ebedda010e410	Arthropoda;Insecta;Diptera;Diastatidae;Campichoeta	Arthropoda;Insecta;Diptera;Tipulidae;Dolichopeza	FALSE	Vsearch:Blast	Genus
f5ef370452461ff6da669b051a28ff83	Arthropoda;Insecta;Lepidoptera;Geometridae;Loxotephria	Arthropoda;Insecta;Lepidoptera;Erebidae;Soloella	FALSE	Vsearch:Blast	Genus
19410d4a7f1d3875b2357936c672e63d	Arthropoda;Insecta;Lepidoptera;Tortricidae;Isotenes	Arthropoda;Insecta;Lepidoptera;Crambidae;Scoparia	FALSE	Vsearch:boldAPI	Genus
1dff8116481e6c200129c2492081a25d	Arthropoda;Insecta;Lepidoptera;Erebidae;Idia	Arthropoda;Insecta;Lepidoptera;Notodontidae;Hemiceras	FALSE	Vsearch:boldAPI	Genus
26c564d2a176745946552dc23ba4e906	Arthropoda;Insecta;Lepidoptera;Crambidae;Glyphodes	Arthropoda;Insecta;Lepidoptera;Gelechiidae;Pseudotelphusa	FALSE	Vsearch:boldAPI	Genus
27acc4fde41dbed71401cc8bb067243a	Arthropoda;Insecta;Lepidoptera;Crambidae;Glycythyma	Arthropoda;Insecta;Lepidoptera;Noctuidae;Xestia	FALSE	Vsearch:boldAPI	Genus
3b0a2788f669db7a9ba7802127363337	Arthropoda;Insecta;Lepidoptera;Geometridae;Loxotephria	Arthropoda;Insecta;Lepidoptera;Gelechiidae;Arogalea	FALSE	Vsearch:boldAPI	Genus
4bd9ff6fc4ee32d6406296cf501d82b3	Arthropoda;Insecta;Lepidoptera;Erebidae;Asota	Arthropoda;Insecta;Lepidoptera;Depressariidae;Agonopterix	FALSE	Vsearch:boldAPI	Genus
547032d5347b848dd78235629f8c675d	Arthropoda;Insecta;Lepidoptera;Crambidae;Scoparia	Arthropoda;Insecta;Lepidoptera;Gelechiidae;Xenolechia	FALSE	Vsearch:boldAPI	Genus
56cd1c1da6379b18b0d9f71a5db23345	Arthropoda;Insecta;Lepidoptera;Nymphalidae;Chersonesia	Arthropoda;Insecta;Lepidoptera;Hesperiidae;Remella	FALSE	Vsearch:boldAPI	Genus
7061adb6c1b4a071f50f6460464798b2	Arthropoda;Insecta;Lepidoptera;Tortricidae;Sparganothis	Arthropoda;Insecta;Lepidoptera;Tortricidae;Cenopis	FALSE	Vsearch:boldAPI	Genus
7233f84a9d0ac1ded49918d356f93841	Arthropoda;Insecta;Lepidoptera;Erebidae;Xenogenes	Arthropoda;Insecta;Lepidoptera;Noctuidae;Chytonix	FALSE	Vsearch:boldAPI	Genus
74af3ce49ac902c1b89af44618d4aaf1	Arthropoda;Insecta;Lepidoptera;Anthelidae;Anthela	Arthropoda;Insecta;Lepidoptera;Erebidae;Cosmosoma	FALSE	Vsearch:boldAPI	Genus
74fcf127a3e1ee4e49ff590c02a9172c	Arthropoda;Insecta;Lepidoptera;Tortricidae;Isotenes	Arthropoda;Insecta;Lepidoptera;Crambidae;Scoparia	FALSE	Vsearch:boldAPI	Genus
7b1563d2d35beae3efbfbbfbfbb7d029	Arthropoda;Insecta;Lepidoptera;Tortricidae;Sparganothis	Arthropoda;Insecta;Lepidoptera;Tortricidae;Cenopis	FALSE	Vsearch:boldAPI	Genus
8d24796e915495369ad288ec7ae8240f	Arthropoda;Insecta;Lepidoptera;Coleophoridae;Coleophora	Arthropoda;Insecta;Lepidoptera;Thyrididae;Addaea	FALSE	Vsearch:boldAPI	Genus
d2c7c275f780d5632fe4e61ba1b97e95	Arthropoda;Insecta;Lepidoptera;Gelechiidae;Filatima	Arthropoda;Insecta;Lepidoptera;Euteliidae;Paectes	FALSE	Vsearch:boldAPI	Genus
edea2f74711a00036911e31ec4554bd6	Arthropoda;Insecta;Neuroptera;Chrysopidae;Glenochrysa	Arthropoda;Insecta;Neuroptera;Chrysopidae;Ceraeochrysa	FALSE	Vsearch:boldAPI	Genus
f2a6b7284d7912e62d0ebedda010e410	Arthropoda;Insecta;Diptera;Diastatidae;Campichoeta	Arthropoda;Insecta;Diptera;Tipulidae;Dolichopeza	FALSE	Vsearch:boldAPI	Genus
f5ef370452461ff6da669b051a28ff83	Arthropoda;Insecta;Lepidoptera;Geometridae;Loxotephria	Arthropoda;Insecta;Lepidoptera;Erebidae;Soloella	FALSE	Vsearch:boldAPI	Genus
19410d4a7f1d3875b2357936c672e63d	Arthropoda;Insecta;Lepidoptera;Tortricidae;Isotenes	Arthropoda;Insecta;Lepidoptera;Crambidae;Scoparia	FALSE	Blast:boldAPI	Genus
1dff8116481e6c200129c2492081a25d	Arthropoda;Insecta;Lepidoptera;Erebidae;Idia	Arthropoda;Insecta;Lepidoptera;Notodontidae;Hemiceras	FALSE	Blast:boldAPI	Genus
26c564d2a176745946552dc23ba4e906	Arthropoda;Insecta;Lepidoptera;Crambidae;Glyphodes	Arthropoda;Insecta;Lepidoptera;Gelechiidae;Pseudotelphusa	FALSE	Blast:boldAPI	Genus
27acc4fde41dbed71401cc8bb067243a	Arthropoda;Insecta;Lepidoptera;Crambidae;Glycythyma	Arthropoda;Insecta;Lepidoptera;Noctuidae;Xestia	FALSE	Blast:boldAPI	Genus
3b0a2788f669db7a9ba7802127363337	Arthropoda;Insecta;Lepidoptera;Geometridae;Loxotephria	Arthropoda;Insecta;Lepidoptera;Gelechiidae;Arogalea	FALSE	Blast:boldAPI	Genus
4bd9ff6fc4ee32d6406296cf501d82b3	Arthropoda;Insecta;Lepidoptera;Erebidae;Asota	Arthropoda;Insecta;Lepidoptera;Depressariidae;Agonopterix	FALSE	Blast:boldAPI	Genus
547032d5347b848dd78235629f8c675d	Arthropoda;Insecta;Lepidoptera;Crambidae;Scoparia	Arthropoda;Insecta;Lepidoptera;Gelechiidae;Xenolechia	FALSE	Blast:boldAPI	Genus
56cd1c1da6379b18b0d9f71a5db23345	Arthropoda;Insecta;Lepidoptera;Nymphalidae;Chersonesia	Arthropoda;Insecta;Lepidoptera;Hesperiidae;Remella	FALSE	Blast:boldAPI	Genus
7061adb6c1b4a071f50f6460464798b2	Arthropoda;Insecta;Lepidoptera;Tortricidae;Sparganothis	Arthropoda;Insecta;Lepidoptera;Tortricidae;Cenopis	FALSE	Blast:boldAPI	Genus
7233f84a9d0ac1ded49918d356f93841	Arthropoda;Insecta;Lepidoptera;Erebidae;Xenogenes	Arthropoda;Insecta;Lepidoptera;Noctuidae;Chytonix	FALSE	Blast:boldAPI	Genus
74af3ce49ac902c1b89af44618d4aaf1	Arthropoda;Insecta;Lepidoptera;Anthelidae;Anthela	Arthropoda;Insecta;Lepidoptera;Erebidae;Cosmosoma	FALSE	Blast:boldAPI	Genus
74fcf127a3e1ee4e49ff590c02a9172c	Arthropoda;Insecta;Lepidoptera;Tortricidae;Isotenes	Arthropoda;Insecta;Lepidoptera;Crambidae;Scoparia	FALSE	Blast:boldAPI	Genus
7b1563d2d35beae3efbfbbfbfbb7d029	Arthropoda;Insecta;Lepidoptera;Tortricidae;Sparganothis	Arthropoda;Insecta;Lepidoptera;Tortricidae;Cenopis	FALSE	Blast:boldAPI	Genus
8d24796e915495369ad288ec7ae8240f	Arthropoda;Insecta;Lepidoptera;Coleophoridae;Coleophora	Arthropoda;Insecta;Lepidoptera;Thyrididae;Addaea	FALSE	Blast:boldAPI	Genus
d2c7c275f780d5632fe4e61ba1b97e95	Arthropoda;Insecta;Lepidoptera;Gelechiidae;Filatima	Arthropoda;Insecta;Lepidoptera;Euteliidae;Paectes	FALSE	Blast:boldAPI	Genus
edea2f74711a00036911e31ec4554bd6	Arthropoda;Insecta;Neuroptera;Chrysopidae;Glenochrysa	Arthropoda;Insecta;Neuroptera;Chrysopidae;Ceraeochrysa	FALSE	Blast:boldAPI	Genus
f2a6b7284d7912e62d0ebedda010e410	Arthropoda;Insecta;Diptera;Diastatidae;Campichoeta	Arthropoda;Insecta;Diptera;Tipulidae;Dolichopeza	FALSE	Blast:boldAPI	Genus
f5ef370452461ff6da669b051a28ff83	Arthropoda;Insecta;Lepidoptera;Geometridae;Loxotephria	Arthropoda;Insecta;Lepidoptera;Erebidae;Soloella	FALSE	Blast:boldAPI	Genus
0039ac8608e8925d81ca6fbb667b8612	Arthropoda;Insecta;Lepidoptera;Pterophoridae;Hellinsia;Hellinsia pan	Arthropoda;Insecta;Lepidoptera;Pterophoridae;Hellinsia;Hellinsia inquinatus	FALSE	AMPTK:Vsearch	Species
027cb62a13056de3ce3e9f9aea0c226f	Arthropoda;Insecta;Trichoptera;Limnephilidae;Pycnopsyche;Pycnopsyche nr lepida	Arthropoda;Insecta;Trichoptera;Limnephilidae;Pycnopsyche;Pycnopsyche subfasciata	FALSE	AMPTK:Vsearch	Species
03183113d1062c9071dd1863333c3ef7	Arthropoda;Insecta;Trichoptera;Limnephilidae;Pycnopsyche;Pycnopsyche lepida	Arthropoda;Insecta;Trichoptera;Limnephilidae;Pycnopsyche;Pycnopsyche subfasciata	FALSE	AMPTK:Vsearch	Species
0aad8c776bdfe34b6d1af505f5aed1e8	Arthropoda;Insecta;Lepidoptera;Gelechiidae;Gnorimoschema;Gnorimoschema jocelynae	Arthropoda;Insecta;Lepidoptera;Gelechiidae;Gnorimoschema;Gnorimoschema septentrionella	FALSE	AMPTK:Vsearch	Species
0b16608b11bc3d271918c19973a04476	Arthropoda;Insecta;Lepidoptera;Gelechiidae;Chionodes;Chionodes imber	Arthropoda;Insecta;Lepidoptera;Nolidae;Blenina;Blenina chlorophila	FALSE	AMPTK:Vsearch	Species
11af73661ef6798f6ea0a24439afdb28	Arthropoda;Insecta;Lepidoptera;Gelechiidae;Gnorimoschema;Gnorimoschema gallaeasterella	Arthropoda;Insecta;Lepidoptera;Gelechiidae;Gnorimoschema;Gnorimoschema septentrionella	FALSE	AMPTK:Vsearch	Species
13a52675599088d8e6f763753f14aa13	Arthropoda;Insecta;Trichoptera;Sericostomatidae;Agarodes;Agarodes libalis	Arthropoda;Insecta;Trichoptera;Sericostomatidae;Agarodes;Agarodes distinctus	FALSE	AMPTK:Vsearch	Species
1724d4d9b6e123d4af03cddc51f092f8	Arthropoda;Arachnida;Araneae;Linyphiidae;Pityohyphantes;Pityohyphantes subarcticus	Arthropoda;Arachnida;Araneae;Linyphiidae;Pityohyphantes;Pityohyphantes alticeps	FALSE	AMPTK:Vsearch	Species
17724f1dc33389dad4bea8882943c053	Arthropoda;Insecta;Lepidoptera;Gelechiidae;Pseudotelphusa;Pseudotelphusa quercinigracella	Arthropoda;Insecta;Lepidoptera;Stathmopodidae;Stathmopoda;Stathmopoda sp. AAG3464	FALSE	AMPTK:Vsearch	Species
182edd76db38b84be92b61d5fc11b15b	Arthropoda;Insecta;Coleoptera;Gyrinidae;Dineutus;Dineutus nigrior	Arthropoda;Insecta;Coleoptera;Gyrinidae;Dineutus;Dineutus emarginatus	FALSE	AMPTK:Vsearch	Species
19410d4a7f1d3875b2357936c672e63d	Arthropoda;Insecta;Lepidoptera;Gelechiidae;Xenolechia;Xenolechia ontariensis	Arthropoda;Insecta;Lepidoptera;Crambidae;Scoparia;Scoparia biplagialis	FALSE	AMPTK:Vsearch	Species
1dff8116481e6c200129c2492081a25d	Arthropoda;Insecta;Lepidoptera;Erebidae;Idia;Idia americalis	Arthropoda;Insecta;Lepidoptera;Notodontidae;Hemiceras;Hemiceras losa	FALSE	AMPTK:Vsearch	Species
1e1c60e7800e9397be5f845c5bd46ddc	Arthropoda;Insecta;Lepidoptera;Noctuidae;Psaphida;Psaphida rolandi	Arthropoda;Insecta;Lepidoptera;Nolidae;Nola;Nola hesycha	FALSE	AMPTK:Vsearch	Species
1e9b970af75d0558a5fd72505feaa57b	Arthropoda;Insecta;Lepidoptera;Noctuidae;Xestia;Xestia c-nigrum	Arthropoda;Insecta;Lepidoptera;Erebidae;Zanclognatha;Zanclognatha laevigata	FALSE	AMPTK:Vsearch	Species
1f349447fc3e1cc7b45eafd04e1fa49e	Arthropoda;Insecta;Lepidoptera;Noctuidae;Catabenoides;Catabenoides terminellus	Arthropoda;Insecta;Lepidoptera;Crambidae;spiloBioLep01;spiloBioLep01 BioLep77	FALSE	AMPTK:Vsearch	Species
239c51ac16f51bf2ff110c099ebc0773	Arthropoda;Insecta;Lepidoptera;Gelechiidae;Gnorimoschema;Gnorimoschema jocelynae	Arthropoda;Insecta;Lepidoptera;Gelechiidae;Gnorimoschema;Gnorimoschema septentrionella	FALSE	AMPTK:Vsearch	Species
23dd430fbe8c453e6c74bfff27ef782d	Arthropoda;Insecta;Coleoptera;Scarabaeidae;Phyllophaga;Phyllophaga fusca	Arthropoda;Insecta;Coleoptera;Scarabaeidae;Phyllophaga;Phyllophaga drakii	FALSE	AMPTK:Vsearch	Species
2569e8eb1bf2bd15b185435acbfc6e54	Arthropoda;Insecta;Ephemeroptera;Caenidae;Caenis;Caenis amica	Arthropoda;Insecta;Ephemeroptera;Caenidae;Caenis;Caenis sp. BOLDAAA7515	FALSE	AMPTK:Vsearch	Species
2895a99abafb6887774687c441428f18	Arthropoda;Insecta;Trichoptera;Leptoceridae;Ceraclea;Ceraclea protonepha	Arthropoda;Insecta;Trichoptera;Leptoceridae;Ceraclea;Ceraclea tarsipunctata	FALSE	AMPTK:Vsearch	Species
29b608243f2f0baaae65a137434483d9	Arthropoda;Insecta;Hymenoptera;Ichneumonidae;Ophion;Ophion tityri	Arthropoda;Insecta;Hymenoptera;Ichneumonidae;Ophion;Ophion bilineatus	FALSE	AMPTK:Vsearch	Species
2a5865fa55ea160c8e87d9eefe8dcf65	Arthropoda;Insecta;Lepidoptera;Noctuidae;Mesapamea;Mesapamea fractilinea	Arthropoda;Insecta;Lepidoptera;Noctuidae;Amphipoea;Amphipoea americana	FALSE	AMPTK:Vsearch	Species
2a99552cc9a404635d07ff52176cac82	Arthropoda;Insecta;Coleoptera;Hydrophilidae;Hydrobius;Hydrobius fuscipes var fuscipes	Arthropoda;Insecta;Coleoptera;Hydrophilidae;Hydrobius;Hydrobius fuscipes var. fuscipes	FALSE	AMPTK:Vsearch	Species
2b9b898e451e7eee371f332ae725e927	Arthropoda;Insecta;Diptera;Tabanidae;Tabanus;Tabanus subsimilis	Arthropoda;Insecta;Diptera;Tabanidae;Tabanus;Tabanus similis	FALSE	AMPTK:Vsearch	Species
2f5ced7c8653060323df9ea0d78b63e7	Arthropoda;Insecta;Hemiptera;Miridae;Neolygus;Neolygus quercalbae	Arthropoda;Insecta;Hemiptera;Miridae;Neolygus;Neolygus omnivagus	FALSE	AMPTK:Vsearch	Species
30fb021f5e62103b848181d0ecdaa6a8	Arthropoda;Insecta;Ephemeroptera;Caenidae;Caenis;Caenis youngi	Arthropoda;Insecta;Ephemeroptera;Caenidae;Caenis;Caenis sp. BOLDAAA7515	FALSE	AMPTK:Vsearch	Species
315b5b8981e9c8450dafd776f9fcf3ff	Arthropoda;Insecta;Lepidoptera;Crambidae;Pediasia;Pediasia trisecta CS	Arthropoda;Insecta;Lepidoptera;Crambidae;Pediasia;Pediasia trisecta PS1	FALSE	AMPTK:Vsearch	Species
31adaad0326a8563f35f95ce7a52cfa1	Arthropoda;Insecta;Lepidoptera;Limacodidae;Euclea;Euclea incisa	Arthropoda;Insecta;Lepidoptera;Limacodidae;Euclea;Euclea delphinii	FALSE	AMPTK:Vsearch	Species
3354edfeb7bb6bd06d31db7ce0694ba5	Arthropoda;Insecta;Coleoptera;Carabidae;Chlaenius;Chlaenius pennsylvanicus pennsylvanicus	Arthropoda;Insecta;Coleoptera;Carabidae;Chlaenius;Chlaenius pennsylvanicus	FALSE	AMPTK:Vsearch	Species
3617513bc7d6476a6d7d26b540766209	Arthropoda;Insecta;Coleoptera;Scarabaeidae;Phyllophaga;Phyllophaga tecta	Arthropoda;Insecta;Coleoptera;Scarabaeidae;Phyllophaga;Phyllophaga forsteri	FALSE	AMPTK:Vsearch	Species
36c7ba3e72ed862f052201ab2e1fbdda	Arthropoda;Insecta;Lepidoptera;Gelechiidae;Xenolechia;Xenolechia ontariensis	Arthropoda;Insecta;Lepidoptera;Crambidae;Scoparia;Scoparia biplagialis	FALSE	AMPTK:Vsearch	Species
395d7f5b2b4baa7d19bfc990cfbf99b5	Arthropoda;Insecta;Lepidoptera;Gelechiidae;Chionodes;Chionodes bicostomaculella	Arthropoda;Insecta;Lepidoptera;Gelechiidae;Chionodes;Chionodes fuscomaculella	FALSE	AMPTK:Vsearch	Species
3c43657d4e17c688d646419f10f5e6a8	Arthropoda;Insecta;Diptera;Tabanidae;Chrysops;Chrysops calvus	Arthropoda;Insecta;Diptera;Tabanidae;Chrysops;Chrysops furcatus	FALSE	AMPTK:Vsearch	Species
3e2c0fccb4c354bc351758add4b1e50d	Arthropoda;Insecta;Diptera;Tabanidae;Tabanus;Tabanus subsimilis	Arthropoda;Insecta;Diptera;Tabanidae;Tabanus;Tabanus similis	FALSE	AMPTK:Vsearch	Species
3f2e688e0f5e81a41835c47c80c8db78	Arthropoda;Insecta;Lepidoptera;Gelechiidae;Chionodes;Chionodes sevir	Arthropoda;Insecta;Lepidoptera;Geometridae;Scopula;Scopula minorata	FALSE	AMPTK:Vsearch	Species
40f1a2a69214bfae24803d9ca3330f8f	Arthropoda;Insecta;Ephemeroptera;Caenidae;Caenis;Caenis youngi	Arthropoda;Insecta;Ephemeroptera;Caenidae;Caenis;Caenis sp. BOLDAAA7515	FALSE	AMPTK:Vsearch	Species
4224aac41c49d874475fa524bf1f4361	Arthropoda;Insecta;Lepidoptera;Noctuidae;Xestia;Xestia normanianus	Arthropoda;Insecta;Lepidoptera;Tortricidae;Suleima;Suleima helianthana	FALSE	AMPTK:Vsearch	Species
433e8183762b9abf7323502e860360f1	Arthropoda;Insecta;Lepidoptera;Noctuidae;Eucirroedia;Eucirroedia pampina	Arthropoda;Insecta;Lepidoptera;Noctuidae;Hadena;Hadena compta	FALSE	AMPTK:Vsearch	Species
43f32962ef4ecf1e9738cc6c18613fc2	Arthropoda;Insecta;Lepidoptera;Notodontidae;Lochmaeus;Lochmaeus bilineata	Arthropoda;Insecta;Lepidoptera;Notodontidae;Lochmaeus;Lochmaeus manteo	FALSE	AMPTK:Vsearch	Species
43f5d21d65fee17d3541b96c4dc77457	Arthropoda;Insecta;Hymenoptera;Ichneumonidae;Ophion;Ophion tityri	Arthropoda;Insecta;Hymenoptera;Ichneumonidae;Ophion;Ophion bilineatus	FALSE	AMPTK:Vsearch	Species
443e6a9c9a6c5bbf5477ee715fc36611	Arthropoda;Insecta;Lepidoptera;Crambidae;Donacaula;Donacaula nr nitidellus	Arthropoda;Insecta;Lepidoptera;Crambidae;Donacaula;Donacaula nr. nitidellus	FALSE	AMPTK:Vsearch	Species
4aaf6897233d33ab209cc60260b99a44	Arthropoda;Insecta;Lepidoptera;Crambidae;Donacaula;Donacaula nr nitidellus	Arthropoda;Insecta;Lepidoptera;Crambidae;Donacaula;Donacaula nr. nitidellus	FALSE	AMPTK:Vsearch	Species
50405f5a1d658593e1842b1e7ce85e46	Arthropoda;Insecta;Coleoptera;Scarabaeidae;Phyllophaga;Phyllophaga fusca	Arthropoda;Insecta;Coleoptera;Scarabaeidae;Phyllophaga;Phyllophaga drakii	FALSE	AMPTK:Vsearch	Species
5349af3ab0db943135c0232ec6dd99c7	Arthropoda;Insecta;Coleoptera;Cerambycidae;Monochamus;Monochamus notatus	Arthropoda;Insecta;Coleoptera;Cerambycidae;Monochamus;Monochamus scutellatus	FALSE	AMPTK:Vsearch	Species
53ac9556dd2bc0bf75e43a14f92927fb	Arthropoda;Insecta;Lepidoptera;Gelechiidae;Sinoe;Sinoe chambersi	Arthropoda;Insecta;Lepidoptera;Gelechiidae;Parachronistis;Parachronistis BioLep12	FALSE	AMPTK:Vsearch	Species
5550aa184778b46b0845207fe9a1e97b	Arthropoda;Insecta;Lepidoptera;Gelechiidae;Chionodes;Chionodes bicostomaculella	Arthropoda;Insecta;Lepidoptera;Gelechiidae;Chionodes;Chionodes fuscomaculella	FALSE	AMPTK:Vsearch	Species
567608d8586e1d772a4efea3a81a0db0	Arthropoda;Insecta;Lepidoptera;Noctuidae;Euxoa;Euxoa messoria	Arthropoda;Insecta;Lepidoptera;Geometridae;Pachyplocia;Pachyplocia griseata	FALSE	AMPTK:Vsearch	Species
56cd1c1da6379b18b0d9f71a5db23345	Arthropoda;Insecta;Lepidoptera;Gelechiidae;Dichomeris;Dichomeris punctidiscellus	Arthropoda;Insecta;Lepidoptera;Hesperiidae;Remella;Remella remus	FALSE	AMPTK:Vsearch	Species
5768540856416574f7ddc9a6fa9d6e5b	Arthropoda;Insecta;Coleoptera;Scarabaeidae;Phyllophaga;Phyllophaga delata	Arthropoda;Insecta;Coleoptera;Scarabaeidae;Phyllophaga;Phyllophaga fraterna	FALSE	AMPTK:Vsearch	Species
581d2273c9ea659164c89edca0e5e221	Arthropoda;Insecta;Diptera;Tipulidae;Nephrotoma;Nephrotoma virescens	Arthropoda;Insecta;Diptera;Tipulidae;Nephrotoma;Nephrotoma alterna	FALSE	AMPTK:Vsearch	Species
5a284a92b236b2775799ca9fd3c6822a	Arthropoda;Insecta;Ephemeroptera;Ephemerellidae;Eurylophella;Eurylophella aestiva	Arthropoda;Insecta;Ephemeroptera;Ephemerellidae;Eurylophella;Eurylophella sp. BOLDAAB7259	FALSE	AMPTK:Vsearch	Species
5b6db0b52ca588b4ab062467351ebfdf	Arthropoda;Insecta;Lepidoptera;Geometridae;Macaria;Macaria carpo	Arthropoda;Insecta;Lepidoptera;Geometridae;Macaria;Macaria carpoDHJ02	FALSE	AMPTK:Vsearch	Species
5b93a081e4099358b4b6a1d29f0e5983	Arthropoda;Insecta;Lepidoptera;Tortricidae;Pelochrista;Pelochrista similiana	Arthropoda;Insecta;Lepidoptera;Tortricidae;Pelochrista;Pelochrista dorsisignatana	FALSE	AMPTK:Vsearch	Species
5d0d6b41163d067bd078056d877149d9	Arthropoda;Insecta;Lepidoptera;Noctuidae;Euxoa;Euxoa messoria	Arthropoda;Insecta;Lepidoptera;Erebidae;Allerastria;Allerastria albiciliatus	FALSE	AMPTK:Vsearch	Species
5fc6f046366657768ba2ca2315967891	Arthropoda;Insecta;Trichoptera;Limnephilidae;Pycnopsyche;Pycnopsyche lepida	Arthropoda;Insecta;Trichoptera;Limnephilidae;Pycnopsyche;Pycnopsyche subfasciata	FALSE	AMPTK:Vsearch	Species
603bd099f2c8c0b0383915dfc6040c95	Arthropoda;Insecta;Hymenoptera;Braconidae;Protapanteles;Protapanteles alaskensis	Arthropoda;Insecta;Hymenoptera;Braconidae;Parapanteles;Parapanteles Whitfield12	FALSE	AMPTK:Vsearch	Species
61c602d65c5cab8daa647cd51cd08c3a	Arthropoda;Insecta;Lepidoptera;Blastobasidae;Pigritia;Pigritia laticapitella	Arthropoda;Insecta;Lepidoptera;Blastobasidae;Pigritia;Pigritia fidella	FALSE	AMPTK:Vsearch	Species
655c2bf643ac532b593b6d9f4dc7b5a6	Arthropoda;Insecta;Lepidoptera;Gelechiidae;Telphusa;Telphusa latifasciella	Arthropoda;Insecta;Lepidoptera;Erebidae;Phalaenostola;Phalaenostola larentioides	FALSE	AMPTK:Vsearch	Species
667bdbf401f0660651623c6fc4546b18	Arthropoda;Insecta;Lepidoptera;Coleophoridae;Coleophora;Coleophora querciella	Arthropoda;Insecta;Lepidoptera;Coleophoridae;Coleophora;Coleophora albidella	FALSE	AMPTK:Vsearch	Species
66df75abf298ccb6779fb6567c1bddf7	Arthropoda;Insecta;Lepidoptera;Lasiocampidae;Tolype;Tolype laricis	Arthropoda;Insecta;Lepidoptera;Lasiocampidae;Tolype;Tolype notialis	FALSE	AMPTK:Vsearch	Species
671d25be109ad8366cc3ee9779f35b33	Arthropoda;Insecta;Lepidoptera;Noctuidae;Agrotis;Agrotis infusa	Arthropoda;Insecta;Lepidoptera;Noctuidae;Agrotis;Agrotis ipsilon	FALSE	AMPTK:Vsearch	Species
6a697704279520f0563aea90cf1207fa	Arthropoda;Insecta;Diptera;Tipulidae;Nephrotoma;Nephrotoma virescens	Arthropoda;Insecta;Diptera;Tipulidae;Nephrotoma;Nephrotoma alterna	FALSE	AMPTK:Vsearch	Species
6eecae51f6f5015be1d012396b260e17	Arthropoda;Insecta;Lepidoptera;Geometridae;Cepphis;Cepphis nr decoloraria	Arthropoda;Insecta;Lepidoptera;Geometridae;Cepphis;Cepphis armataria	FALSE	AMPTK:Vsearch	Species
6f1aba456705433f9415f876a1fc8a10	Arthropoda;Insecta;Lepidoptera;Noctuidae;Neoligia;Neoligia crytora	Arthropoda;Insecta;Lepidoptera;Noctuidae;Neoligia;Neoligia exhausta	FALSE	AMPTK:Vsearch	Species
74a61868abf7cbd7ed8c109ba639765c	Arthropoda;Insecta;Lepidoptera;Gelechiidae;Gnorimoschema;Gnorimoschema gallaeasterella	Arthropoda;Insecta;Lepidoptera;Gelechiidae;Gnorimoschema;Gnorimoschema jocelynae	FALSE	AMPTK:Vsearch	Species
74fcf127a3e1ee4e49ff590c02a9172c	Arthropoda;Insecta;Lepidoptera;Gelechiidae;Xenolechia;Xenolechia ontariensis	Arthropoda;Insecta;Lepidoptera;Crambidae;Scoparia;Scoparia biplagialis	FALSE	AMPTK:Vsearch	Species
753904b8494eb5af0dc0c8221d1e6d30	Arthropoda;Insecta;Lepidoptera;Noctuidae;Chaetaglaea;Chaetaglaea sericea	Arthropoda;Insecta;Lepidoptera;Erebidae;Arrade;Arrade destituta	FALSE	AMPTK:Vsearch	Species
773f326dcbbe73c0baeca71156a0dc5a	Arthropoda;Insecta;Diptera;Tabanidae;Tabanus;Tabanus catenatus	Arthropoda;Insecta;Diptera;Tabanidae;Tabanus;Tabanus novaescotiae	FALSE	AMPTK:Vsearch	Species
792ec851bbf2f9f75acd95b041598538	Arthropoda;Insecta;Lepidoptera;Noctuidae;Apamea;Apamea verbascoides	Arthropoda;Insecta;Lepidoptera;Erebidae;Hemiceratoides;Hemiceratoides sittaca	FALSE	AMPTK:Vsearch	Species
7c6efd2ea9bfa9b3c62c8e15c7808bed	Arthropoda;Insecta;Trichoptera;Limnephilidae;Pycnopsyche;Pycnopsyche nr lepida	Arthropoda;Insecta;Trichoptera;Limnephilidae;Pycnopsyche;Pycnopsyche subfasciata	FALSE	AMPTK:Vsearch	Species
7cd05488aecabf931d8af42fbe3f0ebe	Arthropoda;Insecta;Lepidoptera;Noctuidae;Euxoa;Euxoa messoria	Arthropoda;Insecta;Lepidoptera;Geometridae;Pachyplocia;Pachyplocia griseata	FALSE	AMPTK:Vsearch	Species
7e28d5c74763f89efed920b0c30b048d	Arthropoda;Insecta;Lepidoptera;Tortricidae;Aethes;Aethes razowskii	Arthropoda;Insecta;Lepidoptera;Tortricidae;Aethes;Aethes promptana	FALSE	AMPTK:Vsearch	Species
801249668c3a71449a03165435a63f8f	Arthropoda;Insecta;Diptera;Tipulidae;Nephrotoma;Nephrotoma virescens	Arthropoda;Insecta;Diptera;Tipulidae;Nephrotoma;Nephrotoma alterna	FALSE	AMPTK:Vsearch	Species
805b67b2471b5c973ce9ee46d9da0c33	Arthropoda;Insecta;Diptera;Limoniidae;Pseudolimnophila;Pseudolimnophila luteipennis	Arthropoda;Insecta;Diptera;Limoniidae;Pseudolimnophila;Pseudolimnophila inornata	FALSE	AMPTK:Vsearch	Species
8201262df9523fff7e0126597c7c01fc	Arthropoda;Insecta;Trichoptera;Leptoceridae;Ceraclea;Ceraclea protonepha	Arthropoda;Insecta;Trichoptera;Leptoceridae;Ceraclea;Ceraclea tarsipunctata	FALSE	AMPTK:Vsearch	Species
820be8ef901680a49d5e8694dcc926e4	Arthropoda;Insecta;Coleoptera;Scarabaeidae;Phyllophaga;Phyllophaga elenans	Arthropoda;Insecta;Coleoptera;Scarabaeidae;Phyllophaga;Phyllophaga elenansAS1	FALSE	AMPTK:Vsearch	Species
821f5bc62fff73c87583f8f899467642	Arthropoda;Insecta;Lepidoptera;Noctuidae;Euxoa;Euxoa messoria	Arthropoda;Insecta;Lepidoptera;Erebidae;Allerastria;Allerastria albiciliatus	FALSE	AMPTK:Vsearch	Species
83547311d0f67618c346928e8dca186e	Arthropoda;Insecta;Lepidoptera;Gelechiidae;Chionodes;Chionodes thoraceochrella	Arthropoda;Insecta;Lepidoptera;Oecophoridae;Barea1;Barea1 sp. ANIC1	FALSE	AMPTK:Vsearch	Species
893aad7f56834cf7783f7f8d1e71b240	Arthropoda;Insecta;Lepidoptera;Noctuidae;Xestia;Xestia dilucida	Arthropoda;Insecta;Lepidoptera;Notodontidae;Paradestolmia;Paradestolmia nigrolinea	FALSE	AMPTK:Vsearch	Species
8b79c3f59fd520aeb1e6e134baf51d23	Arthropoda;Insecta;Diptera;Tipulidae;Nephrotoma;Nephrotoma macrocera	Arthropoda;Insecta;Diptera;Tipulidae;Nephrotoma;Nephrotoma eucera	FALSE	AMPTK:Vsearch	Species
8c70970ed18afb43389fe53790e951bf	Arthropoda;Insecta;Diptera;Simuliidae;Simulium;Simulium annulus	Arthropoda;Insecta;Diptera;Simuliidae;Simulium;Simulium emarginatum	FALSE	AMPTK:Vsearch	Species
8ea5f0915b2e507c13ecae5a49b0f1ff	Arthropoda;Insecta;Coleoptera;Cerambycidae;Goes;Goes debilis	Arthropoda;Insecta;Coleoptera;Cerambycidae;Monochamus;Monochamus alternatus	FALSE	AMPTK:Vsearch	Species
9414948623d31e48753e42329f8a6282	Arthropoda;Insecta;Ephemeroptera;Caenidae;Caenis;Caenis youngi	Arthropoda;Insecta;Ephemeroptera;Caenidae;Caenis;Caenis sp. BOLDAAA7515	FALSE	AMPTK:Vsearch	Species
9bdbccecb24f3fa892578e84b6c80009	Arthropoda;Insecta;Ephemeroptera;Caenidae;Caenis;Caenis amica	Arthropoda;Insecta;Ephemeroptera;Caenidae;Caenis;Caenis sp. BOLDAAA7515	FALSE	AMPTK:Vsearch	Species
9d235c675341dcd2fc08d5d5692c14d6	Arthropoda;Insecta;Lepidoptera;Gelechiidae;Sinoe;Sinoe chambersi	Arthropoda;Insecta;Lepidoptera;Euteliidae;Paectes;Paectes nubifera	FALSE	AMPTK:Vsearch	Species
9d8ab7cdfb3833131e081b5f56920c4b	Arthropoda;Insecta;Ephemeroptera;Caenidae;Caenis;Caenis amica	Arthropoda;Insecta;Ephemeroptera;Caenidae;Caenis;Caenis sp. BOLDAAA7515	FALSE	AMPTK:Vsearch	Species
9ead9041365221e534fe2a4668727f40	Arthropoda;Insecta;Lepidoptera;Crambidae;Donacaula;Donacaula nr nitidellus	Arthropoda;Insecta;Lepidoptera;Crambidae;Donacaula;Donacaula nr. nitidellus	FALSE	AMPTK:Vsearch	Species
9fcbb7d90ab6bf81c6229c1a4f9f600c	Arthropoda;Insecta;Lepidoptera;Noctuidae;Mesapamea;Mesapamea fractilinea	Arthropoda;Insecta;Lepidoptera;Noctuidae;Amphipoea;Amphipoea americana	FALSE	AMPTK:Vsearch	Species
a1c03d576a86d2f1d04616997fb84af7	Arthropoda;Insecta;Lepidoptera;Tortricidae;Argyrotaenia;Argyrotaenia pinatubana	Arthropoda;Insecta;Lepidoptera;Tortricidae;Argyrotaenia;Argyrotaenia occultana	FALSE	AMPTK:Vsearch	Species
a5ca930d7f64a2dabd72ceb3275df2c2	Arthropoda;Insecta;Plecoptera;Nemouridae;Ostrocerca;Ostrocerca albidipennis	Arthropoda;Insecta;Plecoptera;Nemouridae;Ostrocerca;Ostrocerca truncata	FALSE	AMPTK:Vsearch	Species
a5cd1ff94ea2b1d088fd311351ec7088	Arthropoda;Insecta;Lepidoptera;Tortricidae;Aterpia;Aterpia approximana	Arthropoda;Insecta;Lepidoptera;Tortricidae;Eucopina;Eucopina tocullionana	FALSE	AMPTK:Vsearch	Species
a70ffbb50df3f36e76012e997300a836	Arthropoda;Insecta;Lepidoptera;Tortricidae;Ancylis;Ancylis goodelliana	Arthropoda;Insecta;Lepidoptera;Tortricidae;Ancylis;Ancylis uncella	FALSE	AMPTK:Vsearch	Species
a7aee05dc068a02e5920961520b1ef81	Arthropoda;Insecta;Lepidoptera;Coleophoridae;Coleophora;Coleophora intermediella	Arthropoda;Insecta;Lepidoptera;Coleophoridae;Coleophora;Coleophora JFL045	FALSE	AMPTK:Vsearch	Species
a9f932c1db0f5d900d062116a0d9922f	Arthropoda;Insecta;Coleoptera;Gyrinidae;Dineutus;Dineutus nigrior	Arthropoda;Insecta;Coleoptera;Gyrinidae;Dineutus;Dineutus emarginatus	FALSE	AMPTK:Vsearch	Species
ab5b2316854220e94037f01eb0bd02f6	Arthropoda;Insecta;Coleoptera;Scarabaeidae;Phyllophaga;Phyllophaga delata	Arthropoda;Insecta;Coleoptera;Scarabaeidae;Phyllophaga;Phyllophaga fraterna	FALSE	AMPTK:Vsearch	Species
acf583a6af3ff2075c11151ffb2954ff	Arthropoda;Insecta;Lepidoptera;Notodontidae;Lochmaeus;Lochmaeus bilineata	Arthropoda;Insecta;Lepidoptera;Notodontidae;Lochmaeus;Lochmaeus manteo	FALSE	AMPTK:Vsearch	Species
ad3d64ad25526d2de3bb64380cfc3dae	Arthropoda;Insecta;Coleoptera;Elateridae;Melanotus;Melanotus hyslopi	Arthropoda;Insecta;Coleoptera;Elateridae;Melanotus;Melanotus testaceus	FALSE	AMPTK:Vsearch	Species
b1e052b586d4e2807f9b6080c0fcba59	Arthropoda;Insecta;Ephemeroptera;Heptageniidae;Leucrocuta;Leucrocuta aphrodite	Arthropoda;Insecta;Ephemeroptera;Heptageniidae;Leucrocuta;Leucrocuta sp. BOLDAAC9882	FALSE	AMPTK:Vsearch	Species
b33033907669035e271703d99f79e7eb	Arthropoda;Insecta;Lepidoptera;Gelechiidae;Chionodes;Chionodes bicostomaculella	Arthropoda;Insecta;Lepidoptera;Noctuidae;Lophoptera;Lophoptera vittigera	FALSE	AMPTK:Vsearch	Species
b461da5b4760c4c3c0db0551827fd7b3	Arthropoda;Insecta;Lepidoptera;Noctuidae;Apamea;Apamea verbascoides	Arthropoda;Insecta;Lepidoptera;Erebidae;Hemiceratoides;Hemiceratoides sittaca	FALSE	AMPTK:Vsearch	Species
b6de39672b214da16a8e55ee5ff417f7	Arthropoda;Insecta;Ephemeroptera;Caenidae;Caenis;Caenis youngi	Arthropoda;Insecta;Ephemeroptera;Caenidae;Caenis;Caenis sp. BOLDAAA7515	FALSE	AMPTK:Vsearch	Species
b72699af8ffeb2dca81711dda75a1ec4	Arthropoda;Insecta;Lepidoptera;Noctuidae;Leuconycta;Leuconycta diphteroides	Arthropoda;Insecta;Lepidoptera;Erebidae;Melese;Melese sixola	FALSE	AMPTK:Vsearch	Species
b93fe771ef71b144f63b4be76c648132	Arthropoda;Insecta;Lepidoptera;Epermeniidae;Epermenia;Epermenia albapunctella	Arthropoda;Insecta;Lepidoptera;Epermeniidae;Epermenia;Epermenia prob. infracta	FALSE	AMPTK:Vsearch	Species
b96d860c32ce7ad4fb28106939724f61	Arthropoda;Insecta;Trichoptera;Limnephilidae;Pycnopsyche;Pycnopsyche nr lepida	Arthropoda;Insecta;Trichoptera;Limnephilidae;Pycnopsyche;Pycnopsyche nr. lepida	FALSE	AMPTK:Vsearch	Species
bb0748e298f439b55eb83117905ec51d	Arthropoda;Insecta;Lepidoptera;Gelechiidae;Coleotechnites;Coleotechnites quercivorella	Arthropoda;Insecta;Lepidoptera;Oecophoridae;Eulechria;Eulechria syngenes	FALSE	AMPTK:Vsearch	Species
bdb60d312721998b7dcc515db6b4b8b3	Arthropoda;Insecta;Lepidoptera;Noctuidae;Euxoa;Euxoa messoria	Arthropoda;Insecta;Lepidoptera;Erebidae;Allerastria;Allerastria albiciliatus	FALSE	AMPTK:Vsearch	Species
beaf751209ee480f86f887d13ab2f4e1	Arthropoda;Insecta;Coleoptera;Gyrinidae;Dineutus;Dineutus nigrior	Arthropoda;Insecta;Coleoptera;Gyrinidae;Dineutus;Dineutus emarginatus	FALSE	AMPTK:Vsearch	Species
c1f354fac3527f4f1f241006ccfb3c22	Arthropoda;Insecta;Lepidoptera;Noctuidae;Anathix;Anathix aggressa	Arthropoda;Insecta;Lepidoptera;Noctuidae;Anathix;Anathix puta	FALSE	AMPTK:Vsearch	Species
c27868cf62c692cb6eb2dd88c3cf6b63	Arthropoda;Insecta;Lepidoptera;Gelechiidae;Coleotechnites;Coleotechnites atrupictella	Arthropoda;Insecta;Lepidoptera;Sphingidae;Clanis;Clanis bilineata	FALSE	AMPTK:Vsearch	Species
c300c00bc4595463bad61214552831b2	Arthropoda;Insecta;Trichoptera;Limnephilidae;Pycnopsyche;Pycnopsyche subfasciata	Arthropoda;Insecta;Trichoptera;Limnephilidae;Pycnopsyche;Pycnopsyche nr. lepida	FALSE	AMPTK:Vsearch	Species
c499f11e8c263f4d20467b1dd8d7005e	Arthropoda;Insecta;Lepidoptera;Gelechiidae;Chionodes;Chionodes sevir	Arthropoda;Insecta;Lepidoptera;Geometridae;Scopula;Scopula minorata	FALSE	AMPTK:Vsearch	Species
c4d1646bb28fb834f4a4b018dc47fe0f	Arthropoda;Insecta;Lepidoptera;Gelechiidae;Chionodes;Chionodes thoraceochrella	Arthropoda;Insecta;Lepidoptera;Erebidae;Hyamia;Hyamia sp.	FALSE	AMPTK:Vsearch	Species
c6f9849bcd1b0d00515521e8401b6fad	Arthropoda;Insecta;Diptera;Tabanidae;Chrysops;Chrysops calvus	Arthropoda;Insecta;Diptera;Tabanidae;Chrysops;Chrysops furcatus	FALSE	AMPTK:Vsearch	Species
c8b3de8b603a073e0c762087e2e87b78	Arthropoda;Insecta;Trichoptera;Limnephilidae;Pycnopsyche;Pycnopsyche lepida	Arthropoda;Insecta;Trichoptera;Limnephilidae;Pycnopsyche;Pycnopsyche subfasciata	FALSE	AMPTK:Vsearch	Species
cacb48fb24651ff26f65fed8032d0979	Arthropoda;Insecta;Lepidoptera;Noctuidae;Mesapamea;Mesapamea fractilinea	Arthropoda;Insecta;Lepidoptera;Noctuidae;Amphipoea;Amphipoea americana	FALSE	AMPTK:Vsearch	Species
cb699d88ab609b395360af16f9ded122	Arthropoda;Insecta;Lepidoptera;Limacodidae;Lithacodes;Lithacodes graefii	Arthropoda;Insecta;Lepidoptera;Limacodidae;Lithacodes;Lithacodes fasciola	FALSE	AMPTK:Vsearch	Species
d082150199239174d85eabf2befad909	Arthropoda;Insecta;Ephemeroptera;Ephemerellidae;Eurylophella;Eurylophella aestiva	Arthropoda;Insecta;Ephemeroptera;Ephemerellidae;Eurylophella;Eurylophella sp. BOLDAAB7259	FALSE	AMPTK:Vsearch	Species
d28ac0f898206a5a78564e64ab287824	Arthropoda;Insecta;Trichoptera;Limnephilidae;Pycnopsyche;Pycnopsyche lepida	Arthropoda;Insecta;Trichoptera;Limnephilidae;Pycnopsyche;Pycnopsyche subfasciata	FALSE	AMPTK:Vsearch	Species
d2d498e287b93baea1c851e67081534a	Arthropoda;Insecta;Lepidoptera;Gelechiidae;Chionodes;Chionodes sevir	Arthropoda;Insecta;Lepidoptera;Geometridae;Scopula;Scopula minorata	FALSE	AMPTK:Vsearch	Species
d3e51b15c868d6907d923663d5761be4	Arthropoda;Insecta;Lepidoptera;Crambidae;Microthyris;Microthyris prolongalis	Arthropoda;Insecta;Lepidoptera;Crambidae;Microthyris;Microthyris prolongalisDHJ02	FALSE	AMPTK:Vsearch	Species
d42ae89739753acde8bfd445ae29b36a	Arthropoda;Insecta;Lepidoptera;Noctuidae;Xestia;Xestia c-nigrum	Arthropoda;Insecta;Lepidoptera;Erebidae;Zanclognatha;Zanclognatha laevigata	FALSE	AMPTK:Vsearch	Species
d433b3337f418c05f4fdd50ad3b3befb	Arthropoda;Insecta;Lepidoptera;Noctuidae;Euxoa;Euxoa messoria	Arthropoda;Insecta;Lepidoptera;Geometridae;Pachyplocia;Pachyplocia griseata	FALSE	AMPTK:Vsearch	Species
d876fb78b8053554acd00a457f784de8	Arthropoda;Insecta;Diptera;Limoniidae;Pseudolimnophila;Pseudolimnophila luteipennis	Arthropoda;Insecta;Diptera;Limoniidae;Pseudolimnophila;Pseudolimnophila inornata	FALSE	AMPTK:Vsearch	Species
d93771a2ab15f8437ce5f0ba67d5cf6b	Arthropoda;Insecta;Lepidoptera;Noctuidae;Feltia;Feltia tricosa	Arthropoda;Insecta;Lepidoptera;Geometridae;Scopula;Scopula incanata	FALSE	AMPTK:Vsearch	Species
da7c5af5458023fae08f35b1f1f39d77	Arthropoda;Insecta;Hymenoptera;Ichneumonidae;Euceros;Euceros digitalis	Arthropoda;Insecta;Hymenoptera;Ichneumonidae;Euceros;Euceros flavescens	FALSE	AMPTK:Vsearch	Species
db40c675dddfe1573c011e3dd2294563	Arthropoda;Insecta;Lepidoptera;Crambidae;Donacaula;Donacaula melinella CS	Arthropoda;Insecta;Lepidoptera;Crambidae;Donacaula;Donacaula nr. uxorialis	FALSE	AMPTK:Vsearch	Species
ddd6b882e12a48c0ccee4a18df41b557	Arthropoda;Insecta;Coleoptera;Gyrinidae;Dineutus;Dineutus nigrior	Arthropoda;Insecta;Coleoptera;Gyrinidae;Dineutus;Dineutus emarginatus	FALSE	AMPTK:Vsearch	Species
e08867f48142822fce175e5f4d39591d	Arthropoda;Insecta;Trichoptera;Limnephilidae;Pycnopsyche;Pycnopsyche lepida	Arthropoda;Insecta;Trichoptera;Limnephilidae;Pycnopsyche;Pycnopsyche subfasciata	FALSE	AMPTK:Vsearch	Species
e5e397da67148805c9c4a297b6acd946	Arthropoda;Insecta;Lepidoptera;Noctuidae;Lacinipolia;Lacinipolia renigera	Arthropoda;Insecta;Lepidoptera;Erebidae;Catocala;Catocala jair	FALSE	AMPTK:Vsearch	Species
e6fd5e5da3ea1cb6ebb0b9c9b30d9e05	Arthropoda;Insecta;Ephemeroptera;Heptageniidae;Leucrocuta;Leucrocuta aphrodite	Arthropoda;Insecta;Ephemeroptera;Heptageniidae;Leucrocuta;Leucrocuta sp. BOLDAAC9882	FALSE	AMPTK:Vsearch	Species
eaf0dea07eca9ed8a1d66e5e242db3db	Arthropoda;Insecta;Lepidoptera;Geometridae;Hypagyrtis;Hypagyrtis unipunctata	Arthropoda;Insecta;Lepidoptera;Geometridae;Hypagyrtis;Hypagyrtis piniata	FALSE	AMPTK:Vsearch	Species
eb2a636654a9b3d5d7f7d6b89663b7b3	Arthropoda;Insecta;Trichoptera;Leptoceridae;Ceraclea;Ceraclea alagma	Arthropoda;Insecta;Trichoptera;Leptoceridae;Ceraclea;Ceraclea tarsipunctata	FALSE	AMPTK:Vsearch	Species
ec30f6a95d30c3959e1e30c76c8b4f61	Arthropoda;Insecta;Lepidoptera;Gelechiidae;Gnorimoschema;Gnorimoschema jocelynae	Arthropoda;Insecta;Lepidoptera;Gelechiidae;Gnorimoschema;Gnorimoschema septentrionella	FALSE	AMPTK:Vsearch	Species
ed58a2aa7d2757fba727782cab60d296	Arthropoda;Insecta;Hymenoptera;Ichneumonidae;Euceros;Euceros digitalis	Arthropoda;Insecta;Hymenoptera;Ichneumonidae;Euceros;Euceros flavescens	FALSE	AMPTK:Vsearch	Species
edcb8788c75e78f9ae30c9f98a37aac5	Arthropoda;Insecta;Coleoptera;Cerambycidae;Urgleptes;Urgleptes signatus	Arthropoda;Insecta;Coleoptera;Cerambycidae;Urgleptes;Urgleptes querci	FALSE	AMPTK:Vsearch	Species
f287192f28a8acd87d8a2e6483410fda	Arthropoda;Insecta;Ephemeroptera;Heptageniidae;Leucrocuta;Leucrocuta aphrodite	Arthropoda;Insecta;Ephemeroptera;Heptageniidae;Leucrocuta;Leucrocuta sp. BOLDAAC9882	FALSE	AMPTK:Vsearch	Species
f59643b4716ad4c8a9e78cd3a53fdc54	Arthropoda;Insecta;Trichoptera;Limnephilidae;Pycnopsyche;Pycnopsyche nr lepida	Arthropoda;Insecta;Trichoptera;Limnephilidae;Pycnopsyche;Pycnopsyche nr. lepida	FALSE	AMPTK:Vsearch	Species
f824e3142cce0129b161e1a49908977a	Arthropoda;Insecta;Trichoptera;Limnephilidae;Pycnopsyche;Pycnopsyche lepida	Arthropoda;Insecta;Trichoptera;Limnephilidae;Pycnopsyche;Pycnopsyche subfasciata	FALSE	AMPTK:Vsearch	Species
faaaba49c0af14e4c5d48f1adf3d2c8a	Arthropoda;Insecta;Diptera;Limoniidae;Pseudolimnophila;Pseudolimnophila inornata	Arthropoda;Insecta;Diptera;Limoniidae;Pseudolimnophila;Pseudolimnophila luteipennis	FALSE	AMPTK:Vsearch	Species
fd8e6cd30519ea09c357298fb74fef24	Arthropoda;Insecta;Lepidoptera;Gelechiidae;Coleotechnites;Coleotechnites starki	Arthropoda;Insecta;Lepidoptera;Geometridae;Problepsis;Problepsis sancta	FALSE	AMPTK:Vsearch	Species
fe3a503b3d8d0a4cb1d07f0bb6b73b93	Arthropoda;Insecta;Lepidoptera;Tortricidae;Ancylis;Ancylis laciniana	Arthropoda;Insecta;Lepidoptera;Tortricidae;Ancylis;Ancylis burgessiana	FALSE	AMPTK:Vsearch	Species
fe9ff999f3f9a827184d610b23b52121	Arthropoda;Insecta;Coleoptera;Cantharidae;Podabrus;Podabrus planulus	Arthropoda;Insecta;Coleoptera;Cantharidae;Podabrus;Podabrus diadema	FALSE	AMPTK:Vsearch	Species
ffc26473a4d3ebd26529447ac628c767	Arthropoda;Insecta;Ephemeroptera;Ephemerellidae;Eurylophella;Eurylophella aestiva	Arthropoda;Insecta;Ephemeroptera;Ephemerellidae;Eurylophella;Eurylophella sp. BOLDAAB7259	FALSE	AMPTK:Vsearch	Species
ffe910feea0b4d9cb9d60b32a3776421	Arthropoda;Insecta;Diptera;Tipulidae;Nephrotoma;Nephrotoma macrocera	Arthropoda;Insecta;Diptera;Tipulidae;Nephrotoma;Nephrotoma eucera	FALSE	AMPTK:Vsearch	Species
027cb62a13056de3ce3e9f9aea0c226f	Arthropoda;Insecta;Trichoptera;Limnephilidae;Pycnopsyche;Pycnopsyche nr lepida	Arthropoda;Insecta;Trichoptera;Limnephilidae;Pycnopsyche;Pycnopsyche subfasciata	FALSE	AMPTK:Blast	Species
03183113d1062c9071dd1863333c3ef7	Arthropoda;Insecta;Trichoptera;Limnephilidae;Pycnopsyche;Pycnopsyche lepida	Arthropoda;Insecta;Trichoptera;Limnephilidae;Pycnopsyche;Pycnopsyche subfasciata	FALSE	AMPTK:Blast	Species
0aad8c776bdfe34b6d1af505f5aed1e8	Arthropoda;Insecta;Lepidoptera;Gelechiidae;Gnorimoschema;Gnorimoschema jocelynae	Arthropoda;Insecta;Lepidoptera;Gelechiidae;Gnorimoschema;Gnorimoschema septentrionella	FALSE	AMPTK:Blast	Species
0df8b65264b46866a3782928187ddcef	Arthropoda;Insecta;Lepidoptera;Noctuidae;Euxoa;Euxoa messoria	Arthropoda;Insecta;Lepidoptera;Geometridae;Pachyplocia;Pachyplocia griseata	FALSE	AMPTK:Blast	Species
0f5d58c311d1f69c31aa18370adf6142	Arthropoda;Insecta;Lepidoptera;Noctuidae;Chrysanympha;Chrysanympha formosa	Arthropoda;Insecta;Lepidoptera;Noctuidae;Autographa;Autographa gamma	FALSE	AMPTK:Blast	Species
11af73661ef6798f6ea0a24439afdb28	Arthropoda;Insecta;Lepidoptera;Gelechiidae;Gnorimoschema;Gnorimoschema gallaeasterella	Arthropoda;Insecta;Lepidoptera;Gelechiidae;Gnorimoschema;Gnorimoschema septentrionella	FALSE	AMPTK:Blast	Species
13a52675599088d8e6f763753f14aa13	Arthropoda;Insecta;Trichoptera;Sericostomatidae;Agarodes;Agarodes libalis	Arthropoda;Insecta;Trichoptera;Sericostomatidae;Agarodes;Agarodes distinctus	FALSE	AMPTK:Blast	Species
1724d4d9b6e123d4af03cddc51f092f8	Arthropoda;Arachnida;Araneae;Linyphiidae;Pityohyphantes;Pityohyphantes subarcticus	Arthropoda;Arachnida;Araneae;Linyphiidae;Pityohyphantes;Pityohyphantes alticeps	FALSE	AMPTK:Blast	Species
17724f1dc33389dad4bea8882943c053	Arthropoda;Insecta;Lepidoptera;Gelechiidae;Pseudotelphusa;Pseudotelphusa quercinigracella	Arthropoda;Insecta;Lepidoptera;Stathmopodidae;Stathmopoda;Stathmopoda sp. AAG3464	FALSE	AMPTK:Blast	Species
182edd76db38b84be92b61d5fc11b15b	Arthropoda;Insecta;Coleoptera;Gyrinidae;Dineutus;Dineutus nigrior	Arthropoda;Insecta;Coleoptera;Gyrinidae;Dineutus;Dineutus emarginatus	FALSE	AMPTK:Blast	Species
19410d4a7f1d3875b2357936c672e63d	Arthropoda;Insecta;Lepidoptera;Gelechiidae;Xenolechia;Xenolechia ontariensis	Arthropoda;Insecta;Lepidoptera;Tortricidae;Isotenes;Isotenes miserana	FALSE	AMPTK:Blast	Species
197ae56db699f4ae4bc7b3ed125ccd34	Arthropoda;Insecta;Lepidoptera;Gelechiidae;Gelechia;Gelechia lynceella	Arthropoda;Insecta;Lepidoptera;Gelechiidae;Symmetrischema;Symmetrischema apache	FALSE	AMPTK:Blast	Species
1e4b1c1a01e6920147f97d291d5f9bcd	Arthropoda;Insecta;Lepidoptera;Gelechiidae;Arogalea;Arogalea cristifasciella	Arthropoda;Insecta;Lepidoptera;Tortricidae;Thrincophora;Thrincophora lignigerana	FALSE	AMPTK:Blast	Species
1e9b970af75d0558a5fd72505feaa57b	Arthropoda;Insecta;Lepidoptera;Noctuidae;Xestia;Xestia c-nigrum	Arthropoda;Insecta;Lepidoptera;Erebidae;Zanclognatha;Zanclognatha laevigata	FALSE	AMPTK:Blast	Species
1f349447fc3e1cc7b45eafd04e1fa49e	Arthropoda;Insecta;Lepidoptera;Noctuidae;Catabenoides;Catabenoides terminellus	Arthropoda;Insecta;Lepidoptera;Crambidae;spiloBioLep01;spiloBioLep01 BioLep77	FALSE	AMPTK:Blast	Species
1f95e486ccc08654f6d643a26fa5e215	Arthropoda;Insecta;Trichoptera;Limnephilidae;Pycnopsyche;Pycnopsyche lepida	Arthropoda;Insecta;Trichoptera;Limnephilidae;Pycnopsyche;Pycnopsyche subfasciata	FALSE	AMPTK:Blast	Species
239c51ac16f51bf2ff110c099ebc0773	Arthropoda;Insecta;Lepidoptera;Gelechiidae;Gnorimoschema;Gnorimoschema jocelynae	Arthropoda;Insecta;Lepidoptera;Gelechiidae;Gnorimoschema;Gnorimoschema septentrionella	FALSE	AMPTK:Blast	Species
23dd430fbe8c453e6c74bfff27ef782d	Arthropoda;Insecta;Coleoptera;Scarabaeidae;Phyllophaga;Phyllophaga fusca	Arthropoda;Insecta;Coleoptera;Scarabaeidae;Phyllophaga;Phyllophaga drakii	FALSE	AMPTK:Blast	Species
27acc4fde41dbed71401cc8bb067243a	Arthropoda;Insecta;Lepidoptera;Noctuidae;Xestia;Xestia dilucida	Arthropoda;Insecta;Lepidoptera;Crambidae;Glycythyma;Glycythyma chrysorycta	FALSE	AMPTK:Blast	Species
2895a99abafb6887774687c441428f18	Arthropoda;Insecta;Trichoptera;Leptoceridae;Ceraclea;Ceraclea protonepha	Arthropoda;Insecta;Trichoptera;Leptoceridae;Ceraclea;Ceraclea tarsipunctata	FALSE	AMPTK:Blast	Species
2a5865fa55ea160c8e87d9eefe8dcf65	Arthropoda;Insecta;Lepidoptera;Noctuidae;Mesapamea;Mesapamea fractilinea	Arthropoda;Insecta;Lepidoptera;Noctuidae;Amphipoea;Amphipoea americana	FALSE	AMPTK:Blast	Species
2a99552cc9a404635d07ff52176cac82	Arthropoda;Insecta;Coleoptera;Hydrophilidae;Hydrobius;Hydrobius fuscipes var fuscipes	Arthropoda;Insecta;Coleoptera;Hydrophilidae;Hydrobius;Hydrobius fuscipes var. fuscipes	FALSE	AMPTK:Blast	Species
2b9b898e451e7eee371f332ae725e927	Arthropoda;Insecta;Diptera;Tabanidae;Tabanus;Tabanus subsimilis	Arthropoda;Insecta;Diptera;Tabanidae;Tabanus;Tabanus similis	FALSE	AMPTK:Blast	Species
2c0f2a9c5aa536d2acaaeb667ea848d6	Arthropoda;Insecta;Coleoptera;Cerambycidae;Monochamus;Monochamus notatus	Arthropoda;Insecta;Coleoptera;Cerambycidae;Monochamus;Monochamus scutellatus	FALSE	AMPTK:Blast	Species
2ec6de0a15f165c7388df97423922393	Arthropoda;Insecta;Lepidoptera;Tortricidae;Epinotia;Epinotia momonana	Arthropoda;Insecta;Lepidoptera;Tortricidae;Epinotia;Epinotia tenerana	FALSE	AMPTK:Blast	Species
2f5ced7c8653060323df9ea0d78b63e7	Arthropoda;Insecta;Hemiptera;Miridae;Neolygus;Neolygus quercalbae	Arthropoda;Insecta;Hemiptera;Miridae;Neolygus;Neolygus omnivagus	FALSE	AMPTK:Blast	Species
30fb021f5e62103b848181d0ecdaa6a8	Arthropoda;Insecta;Ephemeroptera;Caenidae;Caenis;Caenis youngi	Arthropoda;Insecta;Ephemeroptera;Caenidae;Caenis;Caenis sp. BOLDAAA7515	FALSE	AMPTK:Blast	Species
315b5b8981e9c8450dafd776f9fcf3ff	Arthropoda;Insecta;Lepidoptera;Crambidae;Pediasia;Pediasia trisecta CS	Arthropoda;Insecta;Lepidoptera;Crambidae;Pediasia;Pediasia trisecta PS1	FALSE	AMPTK:Blast	Species
31adaad0326a8563f35f95ce7a52cfa1	Arthropoda;Insecta;Lepidoptera;Limacodidae;Euclea;Euclea incisa	Arthropoda;Insecta;Lepidoptera;Limacodidae;Euclea;Euclea delphinii	FALSE	AMPTK:Blast	Species
3354edfeb7bb6bd06d31db7ce0694ba5	Arthropoda;Insecta;Coleoptera;Carabidae;Chlaenius;Chlaenius pennsylvanicus pennsylvanicus	Arthropoda;Insecta;Coleoptera;Carabidae;Chlaenius;Chlaenius pennsylvanicus	FALSE	AMPTK:Blast	Species
34e5b3db3b829191aba62bc1ddf24cd9	Arthropoda;Insecta;Lepidoptera;Tortricidae;Gretchena;Gretchena watchungana	Arthropoda;Insecta;Lepidoptera;Tortricidae;Gretchena;Gretchena amatana	FALSE	AMPTK:Blast	Species
3617513bc7d6476a6d7d26b540766209	Arthropoda;Insecta;Coleoptera;Scarabaeidae;Phyllophaga;Phyllophaga tecta	Arthropoda;Insecta;Coleoptera;Scarabaeidae;Phyllophaga;Phyllophaga forsteri	FALSE	AMPTK:Blast	Species
3731ce62e3349ba2b14952b9d9bd04fd	Arthropoda;Insecta;Lepidoptera;Gelechiidae;Glauce;Glauce pectenalaeella	Arthropoda;Insecta;Lepidoptera;Crambidae;Dasyscopa;Dasyscopa homogenes	FALSE	AMPTK:Blast	Species
395d7f5b2b4baa7d19bfc990cfbf99b5	Arthropoda;Insecta;Lepidoptera;Gelechiidae;Chionodes;Chionodes bicostomaculella	Arthropoda;Insecta;Lepidoptera;Gelechiidae;Chionodes;Chionodes fuscomaculella	FALSE	AMPTK:Blast	Species
3dac34fcaa53c700025da11ab19c13d5	Arthropoda;Insecta;Lepidoptera;Geometridae;Euchlaena;Euchlaena marginaria	Arthropoda;Insecta;Lepidoptera;Geometridae;Euchlaena;Euchlaena obtusaria	FALSE	AMPTK:Blast	Species
3e2c0fccb4c354bc351758add4b1e50d	Arthropoda;Insecta;Diptera;Tabanidae;Tabanus;Tabanus subsimilis	Arthropoda;Insecta;Diptera;Tabanidae;Tabanus;Tabanus similis	FALSE	AMPTK:Blast	Species
40f1a2a69214bfae24803d9ca3330f8f	Arthropoda;Insecta;Ephemeroptera;Caenidae;Caenis;Caenis youngi	Arthropoda;Insecta;Ephemeroptera;Caenidae;Caenis;Caenis sp. BOLDAAA7515	FALSE	AMPTK:Blast	Species
4224aac41c49d874475fa524bf1f4361	Arthropoda;Insecta;Lepidoptera;Noctuidae;Xestia;Xestia normanianus	Arthropoda;Insecta;Lepidoptera;Tortricidae;Suleima;Suleima helianthana	FALSE	AMPTK:Blast	Species
433e8183762b9abf7323502e860360f1	Arthropoda;Insecta;Lepidoptera;Noctuidae;Eucirroedia;Eucirroedia pampina	Arthropoda;Insecta;Lepidoptera;Noctuidae;Hadena;Hadena compta	FALSE	AMPTK:Blast	Species
443e6a9c9a6c5bbf5477ee715fc36611	Arthropoda;Insecta;Lepidoptera;Crambidae;Donacaula;Donacaula nr nitidellus	Arthropoda;Insecta;Lepidoptera;Crambidae;Donacaula;Donacaula nr. nitidellus	FALSE	AMPTK:Blast	Species
46bf1b37034f1db6da51388779c75bec	Arthropoda;Insecta;Lepidoptera;Noctuidae;Acronicta;Acronicta americana	Arthropoda;Insecta;Lepidoptera;Noctuidae;Acronicta;Acronicta auricoma	FALSE	AMPTK:Blast	Species
46d345d6588650c62dce4d10f23c59ac	Arthropoda;Insecta;Lepidoptera;Gelechiidae;Xenolechia;Xenolechia ontariensis	Arthropoda;Insecta;Lepidoptera;Crambidae;Scoparia;Scoparia biplagialis	FALSE	AMPTK:Blast	Species
4aaf6897233d33ab209cc60260b99a44	Arthropoda;Insecta;Lepidoptera;Crambidae;Donacaula;Donacaula nr nitidellus	Arthropoda;Insecta;Lepidoptera;Crambidae;Donacaula;Donacaula nr. nitidellus	FALSE	AMPTK:Blast	Species
50405f5a1d658593e1842b1e7ce85e46	Arthropoda;Insecta;Coleoptera;Scarabaeidae;Phyllophaga;Phyllophaga fusca	Arthropoda;Insecta;Coleoptera;Scarabaeidae;Phyllophaga;Phyllophaga drakii	FALSE	AMPTK:Blast	Species
547032d5347b848dd78235629f8c675d	Arthropoda;Insecta;Lepidoptera;Gelechiidae;Xenolechia;Xenolechia ontariensis	Arthropoda;Insecta;Lepidoptera;Crambidae;Scoparia;Scoparia biplagialis	FALSE	AMPTK:Blast	Species
5550aa184778b46b0845207fe9a1e97b	Arthropoda;Insecta;Lepidoptera;Gelechiidae;Chionodes;Chionodes bicostomaculella	Arthropoda;Insecta;Lepidoptera;Gelechiidae;Chionodes;Chionodes fuscomaculella	FALSE	AMPTK:Blast	Species
567608d8586e1d772a4efea3a81a0db0	Arthropoda;Insecta;Lepidoptera;Noctuidae;Euxoa;Euxoa messoria	Arthropoda;Insecta;Lepidoptera;Geometridae;Pachyplocia;Pachyplocia griseata	FALSE	AMPTK:Blast	Species
56cd1c1da6379b18b0d9f71a5db23345	Arthropoda;Insecta;Lepidoptera;Gelechiidae;Dichomeris;Dichomeris punctidiscellus	Arthropoda;Insecta;Lepidoptera;Nymphalidae;Chersonesia;Chersonesia intermedia	FALSE	AMPTK:Blast	Species
5768540856416574f7ddc9a6fa9d6e5b	Arthropoda;Insecta;Coleoptera;Scarabaeidae;Phyllophaga;Phyllophaga delata	Arthropoda;Insecta;Coleoptera;Scarabaeidae;Phyllophaga;Phyllophaga fraterna	FALSE	AMPTK:Blast	Species
581d2273c9ea659164c89edca0e5e221	Arthropoda;Insecta;Diptera;Tipulidae;Nephrotoma;Nephrotoma virescens	Arthropoda;Insecta;Diptera;Tipulidae;Nephrotoma;Nephrotoma alterna	FALSE	AMPTK:Blast	Species
5a284a92b236b2775799ca9fd3c6822a	Arthropoda;Insecta;Ephemeroptera;Ephemerellidae;Eurylophella;Eurylophella aestiva	Arthropoda;Insecta;Ephemeroptera;Ephemerellidae;Eurylophella;Eurylophella sp. BOLDAAB7259	FALSE	AMPTK:Blast	Species
5b6db0b52ca588b4ab062467351ebfdf	Arthropoda;Insecta;Lepidoptera;Geometridae;Macaria;Macaria carpo	Arthropoda;Insecta;Lepidoptera;Geometridae;Macaria;Macaria carpoDHJ02	FALSE	AMPTK:Blast	Species
5b93a081e4099358b4b6a1d29f0e5983	Arthropoda;Insecta;Lepidoptera;Tortricidae;Pelochrista;Pelochrista similiana	Arthropoda;Insecta;Lepidoptera;Tortricidae;Pelochrista;Pelochrista dorsisignatana	FALSE	AMPTK:Blast	Species
5d0d6b41163d067bd078056d877149d9	Arthropoda;Insecta;Lepidoptera;Noctuidae;Euxoa;Euxoa messoria	Arthropoda;Insecta;Lepidoptera;Erebidae;Allerastria;Allerastria albiciliatus	FALSE	AMPTK:Blast	Species
5fc6f046366657768ba2ca2315967891	Arthropoda;Insecta;Trichoptera;Limnephilidae;Pycnopsyche;Pycnopsyche lepida	Arthropoda;Insecta;Trichoptera;Limnephilidae;Pycnopsyche;Pycnopsyche subfasciata	FALSE	AMPTK:Blast	Species
603bd099f2c8c0b0383915dfc6040c95	Arthropoda;Insecta;Hymenoptera;Braconidae;Protapanteles;Protapanteles alaskensis	Arthropoda;Insecta;Hymenoptera;Braconidae;Parapanteles;Parapanteles Whitfield12	FALSE	AMPTK:Blast	Species
66df75abf298ccb6779fb6567c1bddf7	Arthropoda;Insecta;Lepidoptera;Lasiocampidae;Tolype;Tolype laricis	Arthropoda;Insecta;Lepidoptera;Lasiocampidae;Tolype;Tolype notialis	FALSE	AMPTK:Blast	Species
671d25be109ad8366cc3ee9779f35b33	Arthropoda;Insecta;Lepidoptera;Noctuidae;Agrotis;Agrotis infusa	Arthropoda;Insecta;Lepidoptera;Noctuidae;Agrotis;Agrotis ipsilon	FALSE	AMPTK:Blast	Species
6a697704279520f0563aea90cf1207fa	Arthropoda;Insecta;Diptera;Tipulidae;Nephrotoma;Nephrotoma virescens	Arthropoda;Insecta;Diptera;Tipulidae;Nephrotoma;Nephrotoma alterna	FALSE	AMPTK:Blast	Species
6b0d00b53230d5d6e52ea934e1cd002f	Arthropoda;Insecta;Lepidoptera;Noctuidae;Euxoa;Euxoa messoria	Arthropoda;Insecta;Lepidoptera;Geometridae;Neoterpes;Neoterpes trianguliferata	FALSE	AMPTK:Blast	Species
6f1aba456705433f9415f876a1fc8a10	Arthropoda;Insecta;Lepidoptera;Noctuidae;Neoligia;Neoligia crytora	Arthropoda;Insecta;Lepidoptera;Noctuidae;Neoligia;Neoligia exhausta	FALSE	AMPTK:Blast	Species
704e293125c0d5303d8fccc285ab9e6c	Arthropoda;Insecta;Trichoptera;Limnephilidae;Pycnopsyche;Pycnopsyche nr lepida	Arthropoda;Insecta;Trichoptera;Limnephilidae;Pycnopsyche;Pycnopsyche subfasciata	FALSE	AMPTK:Blast	Species
7233f84a9d0ac1ded49918d356f93841	Arthropoda;Insecta;Lepidoptera;Noctuidae;Chytonix;Chytonix palliatricula	Arthropoda;Insecta;Lepidoptera;Erebidae;Xenogenes;Xenogenes chrysoplaca	FALSE	AMPTK:Blast	Species
74a61868abf7cbd7ed8c109ba639765c	Arthropoda;Insecta;Lepidoptera;Gelechiidae;Gnorimoschema;Gnorimoschema gallaeasterella	Arthropoda;Insecta;Lepidoptera;Gelechiidae;Gnorimoschema;Gnorimoschema jocelynae	FALSE	AMPTK:Blast	Species
74fcf127a3e1ee4e49ff590c02a9172c	Arthropoda;Insecta;Lepidoptera;Gelechiidae;Xenolechia;Xenolechia ontariensis	Arthropoda;Insecta;Lepidoptera;Tortricidae;Isotenes;Isotenes miserana	FALSE	AMPTK:Blast	Species
753904b8494eb5af0dc0c8221d1e6d30	Arthropoda;Insecta;Lepidoptera;Noctuidae;Chaetaglaea;Chaetaglaea sericea	Arthropoda;Insecta;Lepidoptera;Erebidae;Arrade;Arrade destituta	FALSE	AMPTK:Blast	Species
773f326dcbbe73c0baeca71156a0dc5a	Arthropoda;Insecta;Diptera;Tabanidae;Tabanus;Tabanus catenatus	Arthropoda;Insecta;Diptera;Tabanidae;Tabanus;Tabanus novaescotiae	FALSE	AMPTK:Blast	Species
77bf88944995de33c8b1cb6fa590a8e6	Arthropoda;Insecta;Hemiptera;Cicadellidae;Gyponana;Gyponana quebecensis	Arthropoda;Insecta;Hemiptera;Cicadellidae;Gyponana;Gyponana ortha	FALSE	AMPTK:Blast	Species
785690403d6205370f622e6e4b028979	Arthropoda;Insecta;Lepidoptera;Gelechiidae;Glauce;Glauce pectenalaeella	Arthropoda;Insecta;Lepidoptera;Crambidae;Dasyscopa;Dasyscopa homogenes	FALSE	AMPTK:Blast	Species
7c6efd2ea9bfa9b3c62c8e15c7808bed	Arthropoda;Insecta;Trichoptera;Limnephilidae;Pycnopsyche;Pycnopsyche nr lepida	Arthropoda;Insecta;Trichoptera;Limnephilidae;Pycnopsyche;Pycnopsyche subfasciata	FALSE	AMPTK:Blast	Species
7cd05488aecabf931d8af42fbe3f0ebe	Arthropoda;Insecta;Lepidoptera;Noctuidae;Euxoa;Euxoa messoria	Arthropoda;Insecta;Lepidoptera;Geometridae;Pachyplocia;Pachyplocia griseata	FALSE	AMPTK:Blast	Species
7e28d5c74763f89efed920b0c30b048d	Arthropoda;Insecta;Lepidoptera;Tortricidae;Aethes;Aethes razowskii	Arthropoda;Insecta;Lepidoptera;Tortricidae;Aethes;Aethes promptana	FALSE	AMPTK:Blast	Species
801249668c3a71449a03165435a63f8f	Arthropoda;Insecta;Diptera;Tipulidae;Nephrotoma;Nephrotoma virescens	Arthropoda;Insecta;Diptera;Tipulidae;Nephrotoma;Nephrotoma alterna	FALSE	AMPTK:Blast	Species
805b67b2471b5c973ce9ee46d9da0c33	Arthropoda;Insecta;Diptera;Limoniidae;Pseudolimnophila;Pseudolimnophila luteipennis	Arthropoda;Insecta;Diptera;Limoniidae;Pseudolimnophila;Pseudolimnophila inornata	FALSE	AMPTK:Blast	Species
8201262df9523fff7e0126597c7c01fc	Arthropoda;Insecta;Trichoptera;Leptoceridae;Ceraclea;Ceraclea protonepha	Arthropoda;Insecta;Trichoptera;Leptoceridae;Ceraclea;Ceraclea tarsipunctata	FALSE	AMPTK:Blast	Species
83547311d0f67618c346928e8dca186e	Arthropoda;Insecta;Lepidoptera;Gelechiidae;Chionodes;Chionodes thoraceochrella	Arthropoda;Insecta;Lepidoptera;Oecophoridae;Barea1;Barea1 sp. ANIC1	FALSE	AMPTK:Blast	Species
85d6f1e5867a89d8956fb0089fb81a92	Arthropoda;Insecta;Lepidoptera;Gelechiidae;Glauce;Glauce pectenalaeella	Arthropoda;Insecta;Lepidoptera;Crambidae;Dasyscopa;Dasyscopa homogenes	FALSE	AMPTK:Blast	Species
8712028a0588e4a685d3812bceaa660b	Arthropoda;Insecta;Coleoptera;Scarabaeidae;Phyllophaga;Phyllophaga tecta	Arthropoda;Insecta;Coleoptera;Scarabaeidae;Phyllophaga;Phyllophaga forsteri	FALSE	AMPTK:Blast	Species
89bc376b4a0aee74c948f30dd4498715	Arthropoda;Insecta;Lepidoptera;Gelechiidae;Gnorimoschema;Gnorimoschema gallaesolidaginis	Arthropoda;Insecta;Lepidoptera;Geometridae;Camptogramma;Camptogramma bilineata	FALSE	AMPTK:Blast	Species
8b79c3f59fd520aeb1e6e134baf51d23	Arthropoda;Insecta;Diptera;Tipulidae;Nephrotoma;Nephrotoma macrocera	Arthropoda;Insecta;Diptera;Tipulidae;Nephrotoma;Nephrotoma eucera	FALSE	AMPTK:Blast	Species
8c70970ed18afb43389fe53790e951bf	Arthropoda;Insecta;Diptera;Simuliidae;Simulium;Simulium annulus	Arthropoda;Insecta;Diptera;Simuliidae;Simulium;Simulium emarginatum	FALSE	AMPTK:Blast	Species
8ea5f0915b2e507c13ecae5a49b0f1ff	Arthropoda;Insecta;Coleoptera;Cerambycidae;Goes;Goes debilis	Arthropoda;Insecta;Coleoptera;Cerambycidae;Monochamus;Monochamus alternatus	FALSE	AMPTK:Blast	Species
8ef137ea076cbccab9e2abe72caf5b01	Arthropoda;Insecta;Lepidoptera;Gelechiidae;Chionodes;Chionodes obscurusella	Arthropoda;Insecta;Lepidoptera;Gelechiidae;Chionodes;Chionodes mediofuscella	FALSE	AMPTK:Blast	Species
9414948623d31e48753e42329f8a6282	Arthropoda;Insecta;Ephemeroptera;Caenidae;Caenis;Caenis youngi	Arthropoda;Insecta;Ephemeroptera;Caenidae;Caenis;Caenis sp. BOLDAAA7515	FALSE	AMPTK:Blast	Species
9a63f31aa2c88a4b2a9f2ce994d61406	Arthropoda;Insecta;Lepidoptera;Tortricidae;Paralobesia;Paralobesia viteana	Arthropoda;Insecta;Lepidoptera;Tortricidae;Paralobesia;Paralobesia yaracana	FALSE	AMPTK:Blast	Species
9bdbccecb24f3fa892578e84b6c80009	Arthropoda;Insecta;Ephemeroptera;Caenidae;Caenis;Caenis amica	Arthropoda;Insecta;Ephemeroptera;Caenidae;Caenis;Caenis sp. BOLDAAA7515	FALSE	AMPTK:Blast	Species
9d235c675341dcd2fc08d5d5692c14d6	Arthropoda;Insecta;Lepidoptera;Gelechiidae;Sinoe;Sinoe chambersi	Arthropoda;Insecta;Lepidoptera;Euteliidae;Paectes;Paectes nubifera	FALSE	AMPTK:Blast	Species
9ead9041365221e534fe2a4668727f40	Arthropoda;Insecta;Lepidoptera;Crambidae;Donacaula;Donacaula nr nitidellus	Arthropoda;Insecta;Lepidoptera;Crambidae;Donacaula;Donacaula nr. nitidellus	FALSE	AMPTK:Blast	Species
9fcbb7d90ab6bf81c6229c1a4f9f600c	Arthropoda;Insecta;Lepidoptera;Noctuidae;Mesapamea;Mesapamea fractilinea	Arthropoda;Insecta;Lepidoptera;Noctuidae;Amphipoea;Amphipoea americana	FALSE	AMPTK:Blast	Species
a1c03d576a86d2f1d04616997fb84af7	Arthropoda;Insecta;Lepidoptera;Tortricidae;Argyrotaenia;Argyrotaenia pinatubana	Arthropoda;Insecta;Lepidoptera;Tortricidae;Argyrotaenia;Argyrotaenia occultana	FALSE	AMPTK:Blast	Species
a4c3cb79acaabe68b8b2953019dd12e9	Arthropoda;Insecta;Lepidoptera;Noctuidae;Sympistis;Sympistis chionanthi	Arthropoda;Insecta;Lepidoptera;Xyloryctidae;Lichenaula;Lichenaula sp. ANIC11	FALSE	AMPTK:Blast	Species
a56ba2d70dace585772fe9435232b962	Arthropoda;Insecta;Lepidoptera;Gelechiidae;Pseudotelphusa;Pseudotelphusa quercinigracella	Arthropoda;Insecta;Lepidoptera;Oecophoridae;Oenochroa;Oenochroa endochlora	FALSE	AMPTK:Blast	Species
a5ca930d7f64a2dabd72ceb3275df2c2	Arthropoda;Insecta;Plecoptera;Nemouridae;Ostrocerca;Ostrocerca albidipennis	Arthropoda;Insecta;Plecoptera;Nemouridae;Ostrocerca;Ostrocerca truncata	FALSE	AMPTK:Blast	Species
a70ffbb50df3f36e76012e997300a836	Arthropoda;Insecta;Lepidoptera;Tortricidae;Ancylis;Ancylis goodelliana	Arthropoda;Insecta;Lepidoptera;Tortricidae;Ancylis;Ancylis uncella	FALSE	AMPTK:Blast	Species
a9f932c1db0f5d900d062116a0d9922f	Arthropoda;Insecta;Coleoptera;Gyrinidae;Dineutus;Dineutus nigrior	Arthropoda;Insecta;Coleoptera;Gyrinidae;Dineutus;Dineutus emarginatus	FALSE	AMPTK:Blast	Species
aa2a5546bd2b373ea0977651ca3bc837	Arthropoda;Insecta;Lepidoptera;Noctuidae;Abagrotis;Abagrotis alternata	Arthropoda;Insecta;Lepidoptera;Thyrididae;Mellea;Mellea sp. THYR012	FALSE	AMPTK:Blast	Species
ab5b2316854220e94037f01eb0bd02f6	Arthropoda;Insecta;Coleoptera;Scarabaeidae;Phyllophaga;Phyllophaga delata	Arthropoda;Insecta;Coleoptera;Scarabaeidae;Phyllophaga;Phyllophaga fraterna	FALSE	AMPTK:Blast	Species
acf583a6af3ff2075c11151ffb2954ff	Arthropoda;Insecta;Lepidoptera;Notodontidae;Lochmaeus;Lochmaeus bilineata	Arthropoda;Insecta;Lepidoptera;Notodontidae;Lochmaeus;Lochmaeus manteo	FALSE	AMPTK:Blast	Species
b1e052b586d4e2807f9b6080c0fcba59	Arthropoda;Insecta;Ephemeroptera;Heptageniidae;Leucrocuta;Leucrocuta aphrodite	Arthropoda;Insecta;Ephemeroptera;Heptageniidae;Leucrocuta;Leucrocuta sp. BOLDAAC9882	FALSE	AMPTK:Blast	Species
b1f8f7a96a8b2de63508d795d547d655	Arthropoda;Insecta;Lepidoptera;Noctuidae;Euxoa;Euxoa messoria	Arthropoda;Insecta;Lepidoptera;Geometridae;Pachyplocia;Pachyplocia griseata	FALSE	AMPTK:Blast	Species
b33033907669035e271703d99f79e7eb	Arthropoda;Insecta;Lepidoptera;Gelechiidae;Chionodes;Chionodes bicostomaculella	Arthropoda;Insecta;Lepidoptera;Noctuidae;Lophoptera;Lophoptera vittigera	FALSE	AMPTK:Blast	Species
b6de39672b214da16a8e55ee5ff417f7	Arthropoda;Insecta;Ephemeroptera;Caenidae;Caenis;Caenis youngi	Arthropoda;Insecta;Ephemeroptera;Caenidae;Caenis;Caenis sp. BOLDAAA7515	FALSE	AMPTK:Blast	Species
b93fe771ef71b144f63b4be76c648132	Arthropoda;Insecta;Lepidoptera;Epermeniidae;Epermenia;Epermenia albapunctella	Arthropoda;Insecta;Lepidoptera;Epermeniidae;Epermenia;Epermenia prob. infracta	FALSE	AMPTK:Blast	Species
b96d860c32ce7ad4fb28106939724f61	Arthropoda;Insecta;Trichoptera;Limnephilidae;Pycnopsyche;Pycnopsyche nr lepida	Arthropoda;Insecta;Trichoptera;Limnephilidae;Pycnopsyche;Pycnopsyche nr. lepida	FALSE	AMPTK:Blast	Species
b9fa03ff1c54199f8338f118557f6ec5	Arthropoda;Insecta;Lepidoptera;Gelechiidae;Glauce;Glauce pectenalaeella	Arthropoda;Insecta;Lepidoptera;Crambidae;Dasyscopa;Dasyscopa homogenes	FALSE	AMPTK:Blast	Species
ba3af895b864684077e718a73fd21785	Arthropoda;Insecta;Lepidoptera;Gelechiidae;Glauce;Glauce pectenalaeella	Arthropoda;Insecta;Lepidoptera;Crambidae;Dasyscopa;Dasyscopa homogenes	FALSE	AMPTK:Blast	Species
ba8f3b2c040810176695946cd03ad275	Arthropoda;Insecta;Lepidoptera;Tortricidae;Platynota;Platynota semiustana	Arthropoda;Insecta;Lepidoptera;Tortricidae;Platynota;Platynota semiustana PS2	FALSE	AMPTK:Blast	Species
bb0748e298f439b55eb83117905ec51d	Arthropoda;Insecta;Lepidoptera;Gelechiidae;Coleotechnites;Coleotechnites quercivorella	Arthropoda;Insecta;Lepidoptera;Oecophoridae;Eulechria;Eulechria syngenes	FALSE	AMPTK:Blast	Species
bccf5e8e2be8d69f2387dbcb93b1fefc	Arthropoda;Insecta;Lepidoptera;Gelechiidae;Coleotechnites;Coleotechnites quercivorella	Arthropoda;Insecta;Lepidoptera;Erebidae;Hypotacha;Hypotacha indecisa	FALSE	AMPTK:Blast	Species
beaf751209ee480f86f887d13ab2f4e1	Arthropoda;Insecta;Coleoptera;Gyrinidae;Dineutus;Dineutus nigrior	Arthropoda;Insecta;Coleoptera;Gyrinidae;Dineutus;Dineutus emarginatus	FALSE	AMPTK:Blast	Species
c1f354fac3527f4f1f241006ccfb3c22	Arthropoda;Insecta;Lepidoptera;Noctuidae;Anathix;Anathix aggressa	Arthropoda;Insecta;Lepidoptera;Noctuidae;Anathix;Anathix puta	FALSE	AMPTK:Blast	Species
c8b3de8b603a073e0c762087e2e87b78	Arthropoda;Insecta;Trichoptera;Limnephilidae;Pycnopsyche;Pycnopsyche lepida	Arthropoda;Insecta;Trichoptera;Limnephilidae;Pycnopsyche;Pycnopsyche subfasciata	FALSE	AMPTK:Blast	Species
cacb48fb24651ff26f65fed8032d0979	Arthropoda;Insecta;Lepidoptera;Noctuidae;Mesapamea;Mesapamea fractilinea	Arthropoda;Insecta;Lepidoptera;Noctuidae;Amphipoea;Amphipoea americana	FALSE	AMPTK:Blast	Species
cb699d88ab609b395360af16f9ded122	Arthropoda;Insecta;Lepidoptera;Limacodidae;Lithacodes;Lithacodes graefii	Arthropoda;Insecta;Lepidoptera;Limacodidae;Lithacodes;Lithacodes fasciola	FALSE	AMPTK:Blast	Species
cbc5892a5e98f50e7e2c3e07739dfc71	Arthropoda;Insecta;Lepidoptera;Gelechiidae;Glauce;Glauce pectenalaeella	Arthropoda;Insecta;Lepidoptera;Crambidae;Dasyscopa;Dasyscopa homogenes	FALSE	AMPTK:Blast	Species
d082150199239174d85eabf2befad909	Arthropoda;Insecta;Ephemeroptera;Ephemerellidae;Eurylophella;Eurylophella aestiva	Arthropoda;Insecta;Ephemeroptera;Ephemerellidae;Eurylophella;Eurylophella sp. BOLDAAB7259	FALSE	AMPTK:Blast	Species
d23f322d96efcf493e46715525b90bc7	Arthropoda;Insecta;Ephemeroptera;Ephemerellidae;Eurylophella;Eurylophella poconoensis	Arthropoda;Insecta;Ephemeroptera;Ephemerellidae;Eurylophella;Eurylophella doris	FALSE	AMPTK:Blast	Species
d28ac0f898206a5a78564e64ab287824	Arthropoda;Insecta;Trichoptera;Limnephilidae;Pycnopsyche;Pycnopsyche lepida	Arthropoda;Insecta;Trichoptera;Limnephilidae;Pycnopsyche;Pycnopsyche subfasciata	FALSE	AMPTK:Blast	Species
d3e51b15c868d6907d923663d5761be4	Arthropoda;Insecta;Lepidoptera;Crambidae;Microthyris;Microthyris prolongalis	Arthropoda;Insecta;Lepidoptera;Crambidae;Microthyris;Microthyris prolongalisDHJ02	FALSE	AMPTK:Blast	Species
d42ae89739753acde8bfd445ae29b36a	Arthropoda;Insecta;Lepidoptera;Noctuidae;Xestia;Xestia c-nigrum	Arthropoda;Insecta;Lepidoptera;Erebidae;Zanclognatha;Zanclognatha laevigata	FALSE	AMPTK:Blast	Species
da7c5af5458023fae08f35b1f1f39d77	Arthropoda;Insecta;Hymenoptera;Ichneumonidae;Euceros;Euceros digitalis	Arthropoda;Insecta;Hymenoptera;Ichneumonidae;Euceros;Euceros flavescens	FALSE	AMPTK:Blast	Species
dd28f904bc29087711999fcd3b81b969	Arthropoda;Insecta;Lepidoptera;Gelechiidae;Glauce;Glauce pectenalaeella	Arthropoda;Insecta;Lepidoptera;Crambidae;Dasyscopa;Dasyscopa homogenes	FALSE	AMPTK:Blast	Species
ddd6b882e12a48c0ccee4a18df41b557	Arthropoda;Insecta;Coleoptera;Gyrinidae;Dineutus;Dineutus nigrior	Arthropoda;Insecta;Coleoptera;Gyrinidae;Dineutus;Dineutus emarginatus	FALSE	AMPTK:Blast	Species
df6da6e33b18946cc0b30b11d14322e7	Arthropoda;Insecta;Lepidoptera;Gracillariidae;Caloptilia;Caloptilia bimaculatella	Arthropoda;Insecta;Lepidoptera;Gracillariidae;Caloptilia;Caloptilia packardella	FALSE	AMPTK:Blast	Species
e08867f48142822fce175e5f4d39591d	Arthropoda;Insecta;Trichoptera;Limnephilidae;Pycnopsyche;Pycnopsyche lepida	Arthropoda;Insecta;Trichoptera;Limnephilidae;Pycnopsyche;Pycnopsyche subfasciata	FALSE	AMPTK:Blast	Species
eaf0dea07eca9ed8a1d66e5e242db3db	Arthropoda;Insecta;Lepidoptera;Geometridae;Hypagyrtis;Hypagyrtis unipunctata	Arthropoda;Insecta;Lepidoptera;Geometridae;Hypagyrtis;Hypagyrtis piniata	FALSE	AMPTK:Blast	Species
eb2a636654a9b3d5d7f7d6b89663b7b3	Arthropoda;Insecta;Trichoptera;Leptoceridae;Ceraclea;Ceraclea alagma	Arthropoda;Insecta;Trichoptera;Leptoceridae;Ceraclea;Ceraclea tarsipunctata	FALSE	AMPTK:Blast	Species
ec30f6a95d30c3959e1e30c76c8b4f61	Arthropoda;Insecta;Lepidoptera;Gelechiidae;Gnorimoschema;Gnorimoschema jocelynae	Arthropoda;Insecta;Lepidoptera;Gelechiidae;Gnorimoschema;Gnorimoschema septentrionella	FALSE	AMPTK:Blast	Species
ed58a2aa7d2757fba727782cab60d296	Arthropoda;Insecta;Hymenoptera;Ichneumonidae;Euceros;Euceros digitalis	Arthropoda;Insecta;Hymenoptera;Ichneumonidae;Euceros;Euceros flavescens	FALSE	AMPTK:Blast	Species
edcb8788c75e78f9ae30c9f98a37aac5	Arthropoda;Insecta;Coleoptera;Cerambycidae;Urgleptes;Urgleptes signatus	Arthropoda;Insecta;Coleoptera;Cerambycidae;Urgleptes;Urgleptes querci	FALSE	AMPTK:Blast	Species
f2a6b7284d7912e62d0ebedda010e410	Arthropoda;Insecta;Diptera;Tipulidae;Dolichopeza;Dolichopeza tridenticulata	Arthropoda;Insecta;Diptera;Diastatidae;Campichoeta;Campichoeta griseola	FALSE	AMPTK:Blast	Species
f59643b4716ad4c8a9e78cd3a53fdc54	Arthropoda;Insecta;Trichoptera;Limnephilidae;Pycnopsyche;Pycnopsyche nr lepida	Arthropoda;Insecta;Trichoptera;Limnephilidae;Pycnopsyche;Pycnopsyche nr. lepida	FALSE	AMPTK:Blast	Species
f65d4d3aa8c5287b7dc74493bbfdd9df	Arthropoda;Insecta;Lepidoptera;Gelechiidae;Arogalea;Arogalea cristifasciella	Arthropoda;Insecta;Lepidoptera;Thyrididae;siculoJanzen01;siculoJanzen01 BioLep09	FALSE	AMPTK:Blast	Species
f77bc5302ffbb7c3d89e3fa0db68bb37	Arthropoda;Insecta;Lepidoptera;Noctuidae;Lithomoia;Lithomoia germana	Arthropoda;Insecta;Lepidoptera;Tortricidae;Adoxophyes;Adoxophyes panxantha	FALSE	AMPTK:Blast	Species
f824e3142cce0129b161e1a49908977a	Arthropoda;Insecta;Trichoptera;Limnephilidae;Pycnopsyche;Pycnopsyche lepida	Arthropoda;Insecta;Trichoptera;Limnephilidae;Pycnopsyche;Pycnopsyche subfasciata	FALSE	AMPTK:Blast	Species
f84d2ee62951aab7fbd386897078284e	Arthropoda;Insecta;Lepidoptera;Noctuidae;Xestia;Xestia c-nigrum	Arthropoda;Insecta;Lepidoptera;Erebidae;Zanclognatha;Zanclognatha laevigata	FALSE	AMPTK:Blast	Species
faaaba49c0af14e4c5d48f1adf3d2c8a	Arthropoda;Insecta;Diptera;Limoniidae;Pseudolimnophila;Pseudolimnophila inornata	Arthropoda;Insecta;Diptera;Limoniidae;Pseudolimnophila;Pseudolimnophila luteipennis	FALSE	AMPTK:Blast	Species
fd59b2a7fbee4ddbe84c2d707a016b07	Arthropoda;Insecta;Hemiptera;Aphrophoridae;Aphrophora;Aphrophora canadensis	Arthropoda;Insecta;Hemiptera;Aphrophoridae;Aphrophora;Aphrophora cribrata	FALSE	AMPTK:Blast	Species
fdfa8517b0602c68d8b1784c64ebcd93	Arthropoda;Insecta;Trichoptera;Limnephilidae;Pycnopsyche;Pycnopsyche nr lepida	Arthropoda;Insecta;Trichoptera;Limnephilidae;Pycnopsyche;Pycnopsyche subfasciata	FALSE	AMPTK:Blast	Species
fe9ff999f3f9a827184d610b23b52121	Arthropoda;Insecta;Coleoptera;Cantharidae;Podabrus;Podabrus planulus	Arthropoda;Insecta;Coleoptera;Cantharidae;Podabrus;Podabrus diadema	FALSE	AMPTK:Blast	Species
ffc26473a4d3ebd26529447ac628c767	Arthropoda;Insecta;Ephemeroptera;Ephemerellidae;Eurylophella;Eurylophella aestiva	Arthropoda;Insecta;Ephemeroptera;Ephemerellidae;Eurylophella;Eurylophella sp. BOLDAAB7259	FALSE	AMPTK:Blast	Species
ffe910feea0b4d9cb9d60b32a3776421	Arthropoda;Insecta;Diptera;Tipulidae;Nephrotoma;Nephrotoma macrocera	Arthropoda;Insecta;Diptera;Tipulidae;Nephrotoma;Nephrotoma eucera	FALSE	AMPTK:Blast	Species
027cb62a13056de3ce3e9f9aea0c226f	Arthropoda;Insecta;Trichoptera;Limnephilidae;Pycnopsyche;Pycnopsyche nr lepida	Arthropoda;Insecta;Trichoptera;Limnephilidae;Pycnopsyche;Pycnopsyche subfasciata	FALSE	AMPTK:boldAPI	Species
03183113d1062c9071dd1863333c3ef7	Arthropoda;Insecta;Trichoptera;Limnephilidae;Pycnopsyche;Pycnopsyche lepida	Arthropoda;Insecta;Trichoptera;Limnephilidae;Pycnopsyche;Pycnopsyche subfasciata	FALSE	AMPTK:boldAPI	Species
0aad8c776bdfe34b6d1af505f5aed1e8	Arthropoda;Insecta;Lepidoptera;Gelechiidae;Gnorimoschema;Gnorimoschema jocelynae	Arthropoda;Insecta;Lepidoptera;Gelechiidae;Gnorimoschema;Gnorimoschema septentrionella	FALSE	AMPTK:boldAPI	Species
0df8b65264b46866a3782928187ddcef	Arthropoda;Insecta;Lepidoptera;Noctuidae;Euxoa;Euxoa messoria	Arthropoda;Insecta;Lepidoptera;Geometridae;Pachyplocia;Pachyplocia griseata	FALSE	AMPTK:boldAPI	Species
0f5d58c311d1f69c31aa18370adf6142	Arthropoda;Insecta;Lepidoptera;Noctuidae;Chrysanympha;Chrysanympha formosa	Arthropoda;Insecta;Lepidoptera;Noctuidae;Autographa;Autographa gamma	FALSE	AMPTK:boldAPI	Species
11af73661ef6798f6ea0a24439afdb28	Arthropoda;Insecta;Lepidoptera;Gelechiidae;Gnorimoschema;Gnorimoschema gallaeasterella	Arthropoda;Insecta;Lepidoptera;Gelechiidae;Gnorimoschema;Gnorimoschema septentrionella	FALSE	AMPTK:boldAPI	Species
13a52675599088d8e6f763753f14aa13	Arthropoda;Insecta;Trichoptera;Sericostomatidae;Agarodes;Agarodes libalis	Arthropoda;Insecta;Trichoptera;Sericostomatidae;Agarodes;Agarodes distinctus	FALSE	AMPTK:boldAPI	Species
1724d4d9b6e123d4af03cddc51f092f8	Arthropoda;Arachnida;Araneae;Linyphiidae;Pityohyphantes;Pityohyphantes subarcticus	Arthropoda;Arachnida;Araneae;Linyphiidae;Pityohyphantes;Pityohyphantes alticeps	FALSE	AMPTK:boldAPI	Species
17724f1dc33389dad4bea8882943c053	Arthropoda;Insecta;Lepidoptera;Gelechiidae;Pseudotelphusa;Pseudotelphusa quercinigracella	Arthropoda;Insecta;Lepidoptera;Stathmopodidae;Stathmopoda;Stathmopoda sp. AAG3464	FALSE	AMPTK:boldAPI	Species
182edd76db38b84be92b61d5fc11b15b	Arthropoda;Insecta;Coleoptera;Gyrinidae;Dineutus;Dineutus nigrior	Arthropoda;Insecta;Coleoptera;Gyrinidae;Dineutus;Dineutus emarginatus	FALSE	AMPTK:boldAPI	Species
19410d4a7f1d3875b2357936c672e63d	Arthropoda;Insecta;Lepidoptera;Gelechiidae;Xenolechia;Xenolechia ontariensis	Arthropoda;Insecta;Lepidoptera;Tortricidae;Isotenes;Isotenes miserana	FALSE	AMPTK:boldAPI	Species
197ae56db699f4ae4bc7b3ed125ccd34	Arthropoda;Insecta;Lepidoptera;Gelechiidae;Gelechia;Gelechia lynceella	Arthropoda;Insecta;Lepidoptera;Gelechiidae;Symmetrischema;Symmetrischema apache	FALSE	AMPTK:boldAPI	Species
1e4b1c1a01e6920147f97d291d5f9bcd	Arthropoda;Insecta;Lepidoptera;Gelechiidae;Arogalea;Arogalea cristifasciella	Arthropoda;Insecta;Lepidoptera;Tortricidae;Thrincophora;Thrincophora lignigerana	FALSE	AMPTK:boldAPI	Species
1e9b970af75d0558a5fd72505feaa57b	Arthropoda;Insecta;Lepidoptera;Noctuidae;Xestia;Xestia c-nigrum	Arthropoda;Insecta;Lepidoptera;Erebidae;Zanclognatha;Zanclognatha laevigata	FALSE	AMPTK:boldAPI	Species
1f349447fc3e1cc7b45eafd04e1fa49e	Arthropoda;Insecta;Lepidoptera;Noctuidae;Catabenoides;Catabenoides terminellus	Arthropoda;Insecta;Lepidoptera;Crambidae;spiloBioLep01;spiloBioLep01 BioLep77	FALSE	AMPTK:boldAPI	Species
1f95e486ccc08654f6d643a26fa5e215	Arthropoda;Insecta;Trichoptera;Limnephilidae;Pycnopsyche;Pycnopsyche lepida	Arthropoda;Insecta;Trichoptera;Limnephilidae;Pycnopsyche;Pycnopsyche subfasciata	FALSE	AMPTK:boldAPI	Species
239c51ac16f51bf2ff110c099ebc0773	Arthropoda;Insecta;Lepidoptera;Gelechiidae;Gnorimoschema;Gnorimoschema jocelynae	Arthropoda;Insecta;Lepidoptera;Gelechiidae;Gnorimoschema;Gnorimoschema septentrionella	FALSE	AMPTK:boldAPI	Species
23dd430fbe8c453e6c74bfff27ef782d	Arthropoda;Insecta;Coleoptera;Scarabaeidae;Phyllophaga;Phyllophaga fusca	Arthropoda;Insecta;Coleoptera;Scarabaeidae;Phyllophaga;Phyllophaga drakii	FALSE	AMPTK:boldAPI	Species
27acc4fde41dbed71401cc8bb067243a	Arthropoda;Insecta;Lepidoptera;Noctuidae;Xestia;Xestia dilucida	Arthropoda;Insecta;Lepidoptera;Crambidae;Glycythyma;Glycythyma chrysorycta	FALSE	AMPTK:boldAPI	Species
2895a99abafb6887774687c441428f18	Arthropoda;Insecta;Trichoptera;Leptoceridae;Ceraclea;Ceraclea protonepha	Arthropoda;Insecta;Trichoptera;Leptoceridae;Ceraclea;Ceraclea tarsipunctata	FALSE	AMPTK:boldAPI	Species
2a5865fa55ea160c8e87d9eefe8dcf65	Arthropoda;Insecta;Lepidoptera;Noctuidae;Mesapamea;Mesapamea fractilinea	Arthropoda;Insecta;Lepidoptera;Noctuidae;Amphipoea;Amphipoea americana	FALSE	AMPTK:boldAPI	Species
2a99552cc9a404635d07ff52176cac82	Arthropoda;Insecta;Coleoptera;Hydrophilidae;Hydrobius;Hydrobius fuscipes var fuscipes	Arthropoda;Insecta;Coleoptera;Hydrophilidae;Hydrobius;Hydrobius fuscipes var. fuscipes	FALSE	AMPTK:boldAPI	Species
2b9b898e451e7eee371f332ae725e927	Arthropoda;Insecta;Diptera;Tabanidae;Tabanus;Tabanus subsimilis	Arthropoda;Insecta;Diptera;Tabanidae;Tabanus;Tabanus similis	FALSE	AMPTK:boldAPI	Species
2c0f2a9c5aa536d2acaaeb667ea848d6	Arthropoda;Insecta;Coleoptera;Cerambycidae;Monochamus;Monochamus notatus	Arthropoda;Insecta;Coleoptera;Cerambycidae;Monochamus;Monochamus scutellatus	FALSE	AMPTK:boldAPI	Species
2ec6de0a15f165c7388df97423922393	Arthropoda;Insecta;Lepidoptera;Tortricidae;Epinotia;Epinotia momonana	Arthropoda;Insecta;Lepidoptera;Tortricidae;Epinotia;Epinotia tenerana	FALSE	AMPTK:boldAPI	Species
2f5ced7c8653060323df9ea0d78b63e7	Arthropoda;Insecta;Hemiptera;Miridae;Neolygus;Neolygus quercalbae	Arthropoda;Insecta;Hemiptera;Miridae;Neolygus;Neolygus omnivagus	FALSE	AMPTK:boldAPI	Species
30fb021f5e62103b848181d0ecdaa6a8	Arthropoda;Insecta;Ephemeroptera;Caenidae;Caenis;Caenis youngi	Arthropoda;Insecta;Ephemeroptera;Caenidae;Caenis;Caenis sp. BOLDAAA7515	FALSE	AMPTK:boldAPI	Species
315b5b8981e9c8450dafd776f9fcf3ff	Arthropoda;Insecta;Lepidoptera;Crambidae;Pediasia;Pediasia trisecta CS	Arthropoda;Insecta;Lepidoptera;Crambidae;Pediasia;Pediasia trisecta PS1	FALSE	AMPTK:boldAPI	Species
31adaad0326a8563f35f95ce7a52cfa1	Arthropoda;Insecta;Lepidoptera;Limacodidae;Euclea;Euclea incisa	Arthropoda;Insecta;Lepidoptera;Limacodidae;Euclea;Euclea delphinii	FALSE	AMPTK:boldAPI	Species
3354edfeb7bb6bd06d31db7ce0694ba5	Arthropoda;Insecta;Coleoptera;Carabidae;Chlaenius;Chlaenius pennsylvanicus pennsylvanicus	Arthropoda;Insecta;Coleoptera;Carabidae;Chlaenius;Chlaenius pennsylvanicus	FALSE	AMPTK:boldAPI	Species
34e5b3db3b829191aba62bc1ddf24cd9	Arthropoda;Insecta;Lepidoptera;Tortricidae;Gretchena;Gretchena watchungana	Arthropoda;Insecta;Lepidoptera;Tortricidae;Gretchena;Gretchena amatana	FALSE	AMPTK:boldAPI	Species
3617513bc7d6476a6d7d26b540766209	Arthropoda;Insecta;Coleoptera;Scarabaeidae;Phyllophaga;Phyllophaga tecta	Arthropoda;Insecta;Coleoptera;Scarabaeidae;Phyllophaga;Phyllophaga forsteri	FALSE	AMPTK:boldAPI	Species
3731ce62e3349ba2b14952b9d9bd04fd	Arthropoda;Insecta;Lepidoptera;Gelechiidae;Glauce;Glauce pectenalaeella	Arthropoda;Insecta;Lepidoptera;Crambidae;Dasyscopa;Dasyscopa homogenes	FALSE	AMPTK:boldAPI	Species
395d7f5b2b4baa7d19bfc990cfbf99b5	Arthropoda;Insecta;Lepidoptera;Gelechiidae;Chionodes;Chionodes bicostomaculella	Arthropoda;Insecta;Lepidoptera;Gelechiidae;Chionodes;Chionodes fuscomaculella	FALSE	AMPTK:boldAPI	Species
3dac34fcaa53c700025da11ab19c13d5	Arthropoda;Insecta;Lepidoptera;Geometridae;Euchlaena;Euchlaena marginaria	Arthropoda;Insecta;Lepidoptera;Geometridae;Euchlaena;Euchlaena obtusaria	FALSE	AMPTK:boldAPI	Species
3e2c0fccb4c354bc351758add4b1e50d	Arthropoda;Insecta;Diptera;Tabanidae;Tabanus;Tabanus subsimilis	Arthropoda;Insecta;Diptera;Tabanidae;Tabanus;Tabanus similis	FALSE	AMPTK:boldAPI	Species
40f1a2a69214bfae24803d9ca3330f8f	Arthropoda;Insecta;Ephemeroptera;Caenidae;Caenis;Caenis youngi	Arthropoda;Insecta;Ephemeroptera;Caenidae;Caenis;Caenis sp. BOLDAAA7515	FALSE	AMPTK:boldAPI	Species
4224aac41c49d874475fa524bf1f4361	Arthropoda;Insecta;Lepidoptera;Noctuidae;Xestia;Xestia normanianus	Arthropoda;Insecta;Lepidoptera;Tortricidae;Suleima;Suleima helianthana	FALSE	AMPTK:boldAPI	Species
433e8183762b9abf7323502e860360f1	Arthropoda;Insecta;Lepidoptera;Noctuidae;Eucirroedia;Eucirroedia pampina	Arthropoda;Insecta;Lepidoptera;Noctuidae;Hadena;Hadena compta	FALSE	AMPTK:boldAPI	Species
443e6a9c9a6c5bbf5477ee715fc36611	Arthropoda;Insecta;Lepidoptera;Crambidae;Donacaula;Donacaula nr nitidellus	Arthropoda;Insecta;Lepidoptera;Crambidae;Donacaula;Donacaula nr. nitidellus	FALSE	AMPTK:boldAPI	Species
46bf1b37034f1db6da51388779c75bec	Arthropoda;Insecta;Lepidoptera;Noctuidae;Acronicta;Acronicta americana	Arthropoda;Insecta;Lepidoptera;Noctuidae;Acronicta;Acronicta auricoma	FALSE	AMPTK:boldAPI	Species
46d345d6588650c62dce4d10f23c59ac	Arthropoda;Insecta;Lepidoptera;Gelechiidae;Xenolechia;Xenolechia ontariensis	Arthropoda;Insecta;Lepidoptera;Crambidae;Scoparia;Scoparia biplagialis	FALSE	AMPTK:boldAPI	Species
4aaf6897233d33ab209cc60260b99a44	Arthropoda;Insecta;Lepidoptera;Crambidae;Donacaula;Donacaula nr nitidellus	Arthropoda;Insecta;Lepidoptera;Crambidae;Donacaula;Donacaula nr. nitidellus	FALSE	AMPTK:boldAPI	Species
50405f5a1d658593e1842b1e7ce85e46	Arthropoda;Insecta;Coleoptera;Scarabaeidae;Phyllophaga;Phyllophaga fusca	Arthropoda;Insecta;Coleoptera;Scarabaeidae;Phyllophaga;Phyllophaga drakii	FALSE	AMPTK:boldAPI	Species
547032d5347b848dd78235629f8c675d	Arthropoda;Insecta;Lepidoptera;Gelechiidae;Xenolechia;Xenolechia ontariensis	Arthropoda;Insecta;Lepidoptera;Crambidae;Scoparia;Scoparia biplagialis	FALSE	AMPTK:boldAPI	Species
5550aa184778b46b0845207fe9a1e97b	Arthropoda;Insecta;Lepidoptera;Gelechiidae;Chionodes;Chionodes bicostomaculella	Arthropoda;Insecta;Lepidoptera;Gelechiidae;Chionodes;Chionodes fuscomaculella	FALSE	AMPTK:boldAPI	Species
567608d8586e1d772a4efea3a81a0db0	Arthropoda;Insecta;Lepidoptera;Noctuidae;Euxoa;Euxoa messoria	Arthropoda;Insecta;Lepidoptera;Geometridae;Pachyplocia;Pachyplocia griseata	FALSE	AMPTK:boldAPI	Species
56cd1c1da6379b18b0d9f71a5db23345	Arthropoda;Insecta;Lepidoptera;Gelechiidae;Dichomeris;Dichomeris punctidiscellus	Arthropoda;Insecta;Lepidoptera;Nymphalidae;Chersonesia;Chersonesia intermedia	FALSE	AMPTK:boldAPI	Species
5768540856416574f7ddc9a6fa9d6e5b	Arthropoda;Insecta;Coleoptera;Scarabaeidae;Phyllophaga;Phyllophaga delata	Arthropoda;Insecta;Coleoptera;Scarabaeidae;Phyllophaga;Phyllophaga fraterna	FALSE	AMPTK:boldAPI	Species
581d2273c9ea659164c89edca0e5e221	Arthropoda;Insecta;Diptera;Tipulidae;Nephrotoma;Nephrotoma virescens	Arthropoda;Insecta;Diptera;Tipulidae;Nephrotoma;Nephrotoma alterna	FALSE	AMPTK:boldAPI	Species
5a284a92b236b2775799ca9fd3c6822a	Arthropoda;Insecta;Ephemeroptera;Ephemerellidae;Eurylophella;Eurylophella aestiva	Arthropoda;Insecta;Ephemeroptera;Ephemerellidae;Eurylophella;Eurylophella sp. BOLDAAB7259	FALSE	AMPTK:boldAPI	Species
5b6db0b52ca588b4ab062467351ebfdf	Arthropoda;Insecta;Lepidoptera;Geometridae;Macaria;Macaria carpo	Arthropoda;Insecta;Lepidoptera;Geometridae;Macaria;Macaria carpoDHJ02	FALSE	AMPTK:boldAPI	Species
5b93a081e4099358b4b6a1d29f0e5983	Arthropoda;Insecta;Lepidoptera;Tortricidae;Pelochrista;Pelochrista similiana	Arthropoda;Insecta;Lepidoptera;Tortricidae;Pelochrista;Pelochrista dorsisignatana	FALSE	AMPTK:boldAPI	Species
5d0d6b41163d067bd078056d877149d9	Arthropoda;Insecta;Lepidoptera;Noctuidae;Euxoa;Euxoa messoria	Arthropoda;Insecta;Lepidoptera;Erebidae;Allerastria;Allerastria albiciliatus	FALSE	AMPTK:boldAPI	Species
5fc6f046366657768ba2ca2315967891	Arthropoda;Insecta;Trichoptera;Limnephilidae;Pycnopsyche;Pycnopsyche lepida	Arthropoda;Insecta;Trichoptera;Limnephilidae;Pycnopsyche;Pycnopsyche subfasciata	FALSE	AMPTK:boldAPI	Species
603bd099f2c8c0b0383915dfc6040c95	Arthropoda;Insecta;Hymenoptera;Braconidae;Protapanteles;Protapanteles alaskensis	Arthropoda;Insecta;Hymenoptera;Braconidae;Parapanteles;Parapanteles Whitfield12	FALSE	AMPTK:boldAPI	Species
66df75abf298ccb6779fb6567c1bddf7	Arthropoda;Insecta;Lepidoptera;Lasiocampidae;Tolype;Tolype laricis	Arthropoda;Insecta;Lepidoptera;Lasiocampidae;Tolype;Tolype notialis	FALSE	AMPTK:boldAPI	Species
671d25be109ad8366cc3ee9779f35b33	Arthropoda;Insecta;Lepidoptera;Noctuidae;Agrotis;Agrotis infusa	Arthropoda;Insecta;Lepidoptera;Noctuidae;Agrotis;Agrotis ipsilon	FALSE	AMPTK:boldAPI	Species
6a697704279520f0563aea90cf1207fa	Arthropoda;Insecta;Diptera;Tipulidae;Nephrotoma;Nephrotoma virescens	Arthropoda;Insecta;Diptera;Tipulidae;Nephrotoma;Nephrotoma alterna	FALSE	AMPTK:boldAPI	Species
6b0d00b53230d5d6e52ea934e1cd002f	Arthropoda;Insecta;Lepidoptera;Noctuidae;Euxoa;Euxoa messoria	Arthropoda;Insecta;Lepidoptera;Geometridae;Neoterpes;Neoterpes trianguliferata	FALSE	AMPTK:boldAPI	Species
6f1aba456705433f9415f876a1fc8a10	Arthropoda;Insecta;Lepidoptera;Noctuidae;Neoligia;Neoligia crytora	Arthropoda;Insecta;Lepidoptera;Noctuidae;Neoligia;Neoligia exhausta	FALSE	AMPTK:boldAPI	Species
704e293125c0d5303d8fccc285ab9e6c	Arthropoda;Insecta;Trichoptera;Limnephilidae;Pycnopsyche;Pycnopsyche nr lepida	Arthropoda;Insecta;Trichoptera;Limnephilidae;Pycnopsyche;Pycnopsyche subfasciata	FALSE	AMPTK:boldAPI	Species
7233f84a9d0ac1ded49918d356f93841	Arthropoda;Insecta;Lepidoptera;Noctuidae;Chytonix;Chytonix palliatricula	Arthropoda;Insecta;Lepidoptera;Erebidae;Xenogenes;Xenogenes chrysoplaca	FALSE	AMPTK:boldAPI	Species
74a61868abf7cbd7ed8c109ba639765c	Arthropoda;Insecta;Lepidoptera;Gelechiidae;Gnorimoschema;Gnorimoschema gallaeasterella	Arthropoda;Insecta;Lepidoptera;Gelechiidae;Gnorimoschema;Gnorimoschema jocelynae	FALSE	AMPTK:boldAPI	Species
74fcf127a3e1ee4e49ff590c02a9172c	Arthropoda;Insecta;Lepidoptera;Gelechiidae;Xenolechia;Xenolechia ontariensis	Arthropoda;Insecta;Lepidoptera;Tortricidae;Isotenes;Isotenes miserana	FALSE	AMPTK:boldAPI	Species
753904b8494eb5af0dc0c8221d1e6d30	Arthropoda;Insecta;Lepidoptera;Noctuidae;Chaetaglaea;Chaetaglaea sericea	Arthropoda;Insecta;Lepidoptera;Erebidae;Arrade;Arrade destituta	FALSE	AMPTK:boldAPI	Species
773f326dcbbe73c0baeca71156a0dc5a	Arthropoda;Insecta;Diptera;Tabanidae;Tabanus;Tabanus catenatus	Arthropoda;Insecta;Diptera;Tabanidae;Tabanus;Tabanus novaescotiae	FALSE	AMPTK:boldAPI	Species
77bf88944995de33c8b1cb6fa590a8e6	Arthropoda;Insecta;Hemiptera;Cicadellidae;Gyponana;Gyponana quebecensis	Arthropoda;Insecta;Hemiptera;Cicadellidae;Gyponana;Gyponana ortha	FALSE	AMPTK:boldAPI	Species
785690403d6205370f622e6e4b028979	Arthropoda;Insecta;Lepidoptera;Gelechiidae;Glauce;Glauce pectenalaeella	Arthropoda;Insecta;Lepidoptera;Crambidae;Dasyscopa;Dasyscopa homogenes	FALSE	AMPTK:boldAPI	Species
7c6efd2ea9bfa9b3c62c8e15c7808bed	Arthropoda;Insecta;Trichoptera;Limnephilidae;Pycnopsyche;Pycnopsyche nr lepida	Arthropoda;Insecta;Trichoptera;Limnephilidae;Pycnopsyche;Pycnopsyche subfasciata	FALSE	AMPTK:boldAPI	Species
7cd05488aecabf931d8af42fbe3f0ebe	Arthropoda;Insecta;Lepidoptera;Noctuidae;Euxoa;Euxoa messoria	Arthropoda;Insecta;Lepidoptera;Geometridae;Pachyplocia;Pachyplocia griseata	FALSE	AMPTK:boldAPI	Species
7e28d5c74763f89efed920b0c30b048d	Arthropoda;Insecta;Lepidoptera;Tortricidae;Aethes;Aethes razowskii	Arthropoda;Insecta;Lepidoptera;Tortricidae;Aethes;Aethes promptana	FALSE	AMPTK:boldAPI	Species
801249668c3a71449a03165435a63f8f	Arthropoda;Insecta;Diptera;Tipulidae;Nephrotoma;Nephrotoma virescens	Arthropoda;Insecta;Diptera;Tipulidae;Nephrotoma;Nephrotoma alterna	FALSE	AMPTK:boldAPI	Species
805b67b2471b5c973ce9ee46d9da0c33	Arthropoda;Insecta;Diptera;Limoniidae;Pseudolimnophila;Pseudolimnophila luteipennis	Arthropoda;Insecta;Diptera;Limoniidae;Pseudolimnophila;Pseudolimnophila inornata	FALSE	AMPTK:boldAPI	Species
8201262df9523fff7e0126597c7c01fc	Arthropoda;Insecta;Trichoptera;Leptoceridae;Ceraclea;Ceraclea protonepha	Arthropoda;Insecta;Trichoptera;Leptoceridae;Ceraclea;Ceraclea tarsipunctata	FALSE	AMPTK:boldAPI	Species
83547311d0f67618c346928e8dca186e	Arthropoda;Insecta;Lepidoptera;Gelechiidae;Chionodes;Chionodes thoraceochrella	Arthropoda;Insecta;Lepidoptera;Oecophoridae;Barea1;Barea1 sp. ANIC1	FALSE	AMPTK:boldAPI	Species
85d6f1e5867a89d8956fb0089fb81a92	Arthropoda;Insecta;Lepidoptera;Gelechiidae;Glauce;Glauce pectenalaeella	Arthropoda;Insecta;Lepidoptera;Crambidae;Dasyscopa;Dasyscopa homogenes	FALSE	AMPTK:boldAPI	Species
8712028a0588e4a685d3812bceaa660b	Arthropoda;Insecta;Coleoptera;Scarabaeidae;Phyllophaga;Phyllophaga tecta	Arthropoda;Insecta;Coleoptera;Scarabaeidae;Phyllophaga;Phyllophaga forsteri	FALSE	AMPTK:boldAPI	Species
89bc376b4a0aee74c948f30dd4498715	Arthropoda;Insecta;Lepidoptera;Gelechiidae;Gnorimoschema;Gnorimoschema gallaesolidaginis	Arthropoda;Insecta;Lepidoptera;Geometridae;Camptogramma;Camptogramma bilineata	FALSE	AMPTK:boldAPI	Species
8b79c3f59fd520aeb1e6e134baf51d23	Arthropoda;Insecta;Diptera;Tipulidae;Nephrotoma;Nephrotoma macrocera	Arthropoda;Insecta;Diptera;Tipulidae;Nephrotoma;Nephrotoma eucera	FALSE	AMPTK:boldAPI	Species
8c70970ed18afb43389fe53790e951bf	Arthropoda;Insecta;Diptera;Simuliidae;Simulium;Simulium annulus	Arthropoda;Insecta;Diptera;Simuliidae;Simulium;Simulium emarginatum	FALSE	AMPTK:boldAPI	Species
8ea5f0915b2e507c13ecae5a49b0f1ff	Arthropoda;Insecta;Coleoptera;Cerambycidae;Goes;Goes debilis	Arthropoda;Insecta;Coleoptera;Cerambycidae;Monochamus;Monochamus alternatus	FALSE	AMPTK:boldAPI	Species
8ef137ea076cbccab9e2abe72caf5b01	Arthropoda;Insecta;Lepidoptera;Gelechiidae;Chionodes;Chionodes obscurusella	Arthropoda;Insecta;Lepidoptera;Gelechiidae;Chionodes;Chionodes mediofuscella	FALSE	AMPTK:boldAPI	Species
9414948623d31e48753e42329f8a6282	Arthropoda;Insecta;Ephemeroptera;Caenidae;Caenis;Caenis youngi	Arthropoda;Insecta;Ephemeroptera;Caenidae;Caenis;Caenis sp. BOLDAAA7515	FALSE	AMPTK:boldAPI	Species
9a63f31aa2c88a4b2a9f2ce994d61406	Arthropoda;Insecta;Lepidoptera;Tortricidae;Paralobesia;Paralobesia viteana	Arthropoda;Insecta;Lepidoptera;Tortricidae;Paralobesia;Paralobesia yaracana	FALSE	AMPTK:boldAPI	Species
9bdbccecb24f3fa892578e84b6c80009	Arthropoda;Insecta;Ephemeroptera;Caenidae;Caenis;Caenis amica	Arthropoda;Insecta;Ephemeroptera;Caenidae;Caenis;Caenis sp. BOLDAAA7515	FALSE	AMPTK:boldAPI	Species
9d235c675341dcd2fc08d5d5692c14d6	Arthropoda;Insecta;Lepidoptera;Gelechiidae;Sinoe;Sinoe chambersi	Arthropoda;Insecta;Lepidoptera;Euteliidae;Paectes;Paectes nubifera	FALSE	AMPTK:boldAPI	Species
9ead9041365221e534fe2a4668727f40	Arthropoda;Insecta;Lepidoptera;Crambidae;Donacaula;Donacaula nr nitidellus	Arthropoda;Insecta;Lepidoptera;Crambidae;Donacaula;Donacaula nr. nitidellus	FALSE	AMPTK:boldAPI	Species
9fcbb7d90ab6bf81c6229c1a4f9f600c	Arthropoda;Insecta;Lepidoptera;Noctuidae;Mesapamea;Mesapamea fractilinea	Arthropoda;Insecta;Lepidoptera;Noctuidae;Amphipoea;Amphipoea americana	FALSE	AMPTK:boldAPI	Species
a1c03d576a86d2f1d04616997fb84af7	Arthropoda;Insecta;Lepidoptera;Tortricidae;Argyrotaenia;Argyrotaenia pinatubana	Arthropoda;Insecta;Lepidoptera;Tortricidae;Argyrotaenia;Argyrotaenia occultana	FALSE	AMPTK:boldAPI	Species
a4c3cb79acaabe68b8b2953019dd12e9	Arthropoda;Insecta;Lepidoptera;Noctuidae;Sympistis;Sympistis chionanthi	Arthropoda;Insecta;Lepidoptera;Xyloryctidae;Lichenaula;Lichenaula sp. ANIC11	FALSE	AMPTK:boldAPI	Species
a56ba2d70dace585772fe9435232b962	Arthropoda;Insecta;Lepidoptera;Gelechiidae;Pseudotelphusa;Pseudotelphusa quercinigracella	Arthropoda;Insecta;Lepidoptera;Oecophoridae;Oenochroa;Oenochroa endochlora	FALSE	AMPTK:boldAPI	Species
a5ca930d7f64a2dabd72ceb3275df2c2	Arthropoda;Insecta;Plecoptera;Nemouridae;Ostrocerca;Ostrocerca albidipennis	Arthropoda;Insecta;Plecoptera;Nemouridae;Ostrocerca;Ostrocerca truncata	FALSE	AMPTK:boldAPI	Species
a70ffbb50df3f36e76012e997300a836	Arthropoda;Insecta;Lepidoptera;Tortricidae;Ancylis;Ancylis goodelliana	Arthropoda;Insecta;Lepidoptera;Tortricidae;Ancylis;Ancylis uncella	FALSE	AMPTK:boldAPI	Species
a9f932c1db0f5d900d062116a0d9922f	Arthropoda;Insecta;Coleoptera;Gyrinidae;Dineutus;Dineutus nigrior	Arthropoda;Insecta;Coleoptera;Gyrinidae;Dineutus;Dineutus emarginatus	FALSE	AMPTK:boldAPI	Species
aa2a5546bd2b373ea0977651ca3bc837	Arthropoda;Insecta;Lepidoptera;Noctuidae;Abagrotis;Abagrotis alternata	Arthropoda;Insecta;Lepidoptera;Thyrididae;Mellea;Mellea sp. THYR012	FALSE	AMPTK:boldAPI	Species
ab5b2316854220e94037f01eb0bd02f6	Arthropoda;Insecta;Coleoptera;Scarabaeidae;Phyllophaga;Phyllophaga delata	Arthropoda;Insecta;Coleoptera;Scarabaeidae;Phyllophaga;Phyllophaga fraterna	FALSE	AMPTK:boldAPI	Species
acf583a6af3ff2075c11151ffb2954ff	Arthropoda;Insecta;Lepidoptera;Notodontidae;Lochmaeus;Lochmaeus bilineata	Arthropoda;Insecta;Lepidoptera;Notodontidae;Lochmaeus;Lochmaeus manteo	FALSE	AMPTK:boldAPI	Species
b1e052b586d4e2807f9b6080c0fcba59	Arthropoda;Insecta;Ephemeroptera;Heptageniidae;Leucrocuta;Leucrocuta aphrodite	Arthropoda;Insecta;Ephemeroptera;Heptageniidae;Leucrocuta;Leucrocuta sp. BOLDAAC9882	FALSE	AMPTK:boldAPI	Species
b1f8f7a96a8b2de63508d795d547d655	Arthropoda;Insecta;Lepidoptera;Noctuidae;Euxoa;Euxoa messoria	Arthropoda;Insecta;Lepidoptera;Geometridae;Pachyplocia;Pachyplocia griseata	FALSE	AMPTK:boldAPI	Species
b33033907669035e271703d99f79e7eb	Arthropoda;Insecta;Lepidoptera;Gelechiidae;Chionodes;Chionodes bicostomaculella	Arthropoda;Insecta;Lepidoptera;Noctuidae;Lophoptera;Lophoptera vittigera	FALSE	AMPTK:boldAPI	Species
b6de39672b214da16a8e55ee5ff417f7	Arthropoda;Insecta;Ephemeroptera;Caenidae;Caenis;Caenis youngi	Arthropoda;Insecta;Ephemeroptera;Caenidae;Caenis;Caenis sp. BOLDAAA7515	FALSE	AMPTK:boldAPI	Species
b93fe771ef71b144f63b4be76c648132	Arthropoda;Insecta;Lepidoptera;Epermeniidae;Epermenia;Epermenia albapunctella	Arthropoda;Insecta;Lepidoptera;Epermeniidae;Epermenia;Epermenia prob. infracta	FALSE	AMPTK:boldAPI	Species
b96d860c32ce7ad4fb28106939724f61	Arthropoda;Insecta;Trichoptera;Limnephilidae;Pycnopsyche;Pycnopsyche nr lepida	Arthropoda;Insecta;Trichoptera;Limnephilidae;Pycnopsyche;Pycnopsyche nr. lepida	FALSE	AMPTK:boldAPI	Species
b9fa03ff1c54199f8338f118557f6ec5	Arthropoda;Insecta;Lepidoptera;Gelechiidae;Glauce;Glauce pectenalaeella	Arthropoda;Insecta;Lepidoptera;Crambidae;Dasyscopa;Dasyscopa homogenes	FALSE	AMPTK:boldAPI	Species
ba3af895b864684077e718a73fd21785	Arthropoda;Insecta;Lepidoptera;Gelechiidae;Glauce;Glauce pectenalaeella	Arthropoda;Insecta;Lepidoptera;Crambidae;Dasyscopa;Dasyscopa homogenes	FALSE	AMPTK:boldAPI	Species
ba8f3b2c040810176695946cd03ad275	Arthropoda;Insecta;Lepidoptera;Tortricidae;Platynota;Platynota semiustana	Arthropoda;Insecta;Lepidoptera;Tortricidae;Platynota;Platynota semiustana PS2	FALSE	AMPTK:boldAPI	Species
bb0748e298f439b55eb83117905ec51d	Arthropoda;Insecta;Lepidoptera;Gelechiidae;Coleotechnites;Coleotechnites quercivorella	Arthropoda;Insecta;Lepidoptera;Oecophoridae;Eulechria;Eulechria syngenes	FALSE	AMPTK:boldAPI	Species
bccf5e8e2be8d69f2387dbcb93b1fefc	Arthropoda;Insecta;Lepidoptera;Gelechiidae;Coleotechnites;Coleotechnites quercivorella	Arthropoda;Insecta;Lepidoptera;Erebidae;Hypotacha;Hypotacha indecisa	FALSE	AMPTK:boldAPI	Species
beaf751209ee480f86f887d13ab2f4e1	Arthropoda;Insecta;Coleoptera;Gyrinidae;Dineutus;Dineutus nigrior	Arthropoda;Insecta;Coleoptera;Gyrinidae;Dineutus;Dineutus emarginatus	FALSE	AMPTK:boldAPI	Species
c1f354fac3527f4f1f241006ccfb3c22	Arthropoda;Insecta;Lepidoptera;Noctuidae;Anathix;Anathix aggressa	Arthropoda;Insecta;Lepidoptera;Noctuidae;Anathix;Anathix puta	FALSE	AMPTK:boldAPI	Species
c8b3de8b603a073e0c762087e2e87b78	Arthropoda;Insecta;Trichoptera;Limnephilidae;Pycnopsyche;Pycnopsyche lepida	Arthropoda;Insecta;Trichoptera;Limnephilidae;Pycnopsyche;Pycnopsyche subfasciata	FALSE	AMPTK:boldAPI	Species
cacb48fb24651ff26f65fed8032d0979	Arthropoda;Insecta;Lepidoptera;Noctuidae;Mesapamea;Mesapamea fractilinea	Arthropoda;Insecta;Lepidoptera;Noctuidae;Amphipoea;Amphipoea americana	FALSE	AMPTK:boldAPI	Species
cb699d88ab609b395360af16f9ded122	Arthropoda;Insecta;Lepidoptera;Limacodidae;Lithacodes;Lithacodes graefii	Arthropoda;Insecta;Lepidoptera;Limacodidae;Lithacodes;Lithacodes fasciola	FALSE	AMPTK:boldAPI	Species
cbc5892a5e98f50e7e2c3e07739dfc71	Arthropoda;Insecta;Lepidoptera;Gelechiidae;Glauce;Glauce pectenalaeella	Arthropoda;Insecta;Lepidoptera;Crambidae;Dasyscopa;Dasyscopa homogenes	FALSE	AMPTK:boldAPI	Species
d082150199239174d85eabf2befad909	Arthropoda;Insecta;Ephemeroptera;Ephemerellidae;Eurylophella;Eurylophella aestiva	Arthropoda;Insecta;Ephemeroptera;Ephemerellidae;Eurylophella;Eurylophella sp. BOLDAAB7259	FALSE	AMPTK:boldAPI	Species
d23f322d96efcf493e46715525b90bc7	Arthropoda;Insecta;Ephemeroptera;Ephemerellidae;Eurylophella;Eurylophella poconoensis	Arthropoda;Insecta;Ephemeroptera;Ephemerellidae;Eurylophella;Eurylophella doris	FALSE	AMPTK:boldAPI	Species
d28ac0f898206a5a78564e64ab287824	Arthropoda;Insecta;Trichoptera;Limnephilidae;Pycnopsyche;Pycnopsyche lepida	Arthropoda;Insecta;Trichoptera;Limnephilidae;Pycnopsyche;Pycnopsyche subfasciata	FALSE	AMPTK:boldAPI	Species
d3e51b15c868d6907d923663d5761be4	Arthropoda;Insecta;Lepidoptera;Crambidae;Microthyris;Microthyris prolongalis	Arthropoda;Insecta;Lepidoptera;Crambidae;Microthyris;Microthyris prolongalisDHJ02	FALSE	AMPTK:boldAPI	Species
d42ae89739753acde8bfd445ae29b36a	Arthropoda;Insecta;Lepidoptera;Noctuidae;Xestia;Xestia c-nigrum	Arthropoda;Insecta;Lepidoptera;Erebidae;Zanclognatha;Zanclognatha laevigata	FALSE	AMPTK:boldAPI	Species
da7c5af5458023fae08f35b1f1f39d77	Arthropoda;Insecta;Hymenoptera;Ichneumonidae;Euceros;Euceros digitalis	Arthropoda;Insecta;Hymenoptera;Ichneumonidae;Euceros;Euceros flavescens	FALSE	AMPTK:boldAPI	Species
dd28f904bc29087711999fcd3b81b969	Arthropoda;Insecta;Lepidoptera;Gelechiidae;Glauce;Glauce pectenalaeella	Arthropoda;Insecta;Lepidoptera;Crambidae;Dasyscopa;Dasyscopa homogenes	FALSE	AMPTK:boldAPI	Species
ddd6b882e12a48c0ccee4a18df41b557	Arthropoda;Insecta;Coleoptera;Gyrinidae;Dineutus;Dineutus nigrior	Arthropoda;Insecta;Coleoptera;Gyrinidae;Dineutus;Dineutus emarginatus	FALSE	AMPTK:boldAPI	Species
df6da6e33b18946cc0b30b11d14322e7	Arthropoda;Insecta;Lepidoptera;Gracillariidae;Caloptilia;Caloptilia bimaculatella	Arthropoda;Insecta;Lepidoptera;Gracillariidae;Caloptilia;Caloptilia packardella	FALSE	AMPTK:boldAPI	Species
e08867f48142822fce175e5f4d39591d	Arthropoda;Insecta;Trichoptera;Limnephilidae;Pycnopsyche;Pycnopsyche lepida	Arthropoda;Insecta;Trichoptera;Limnephilidae;Pycnopsyche;Pycnopsyche subfasciata	FALSE	AMPTK:boldAPI	Species
eaf0dea07eca9ed8a1d66e5e242db3db	Arthropoda;Insecta;Lepidoptera;Geometridae;Hypagyrtis;Hypagyrtis unipunctata	Arthropoda;Insecta;Lepidoptera;Geometridae;Hypagyrtis;Hypagyrtis piniata	FALSE	AMPTK:boldAPI	Species
eb2a636654a9b3d5d7f7d6b89663b7b3	Arthropoda;Insecta;Trichoptera;Leptoceridae;Ceraclea;Ceraclea alagma	Arthropoda;Insecta;Trichoptera;Leptoceridae;Ceraclea;Ceraclea tarsipunctata	FALSE	AMPTK:boldAPI	Species
ec30f6a95d30c3959e1e30c76c8b4f61	Arthropoda;Insecta;Lepidoptera;Gelechiidae;Gnorimoschema;Gnorimoschema jocelynae	Arthropoda;Insecta;Lepidoptera;Gelechiidae;Gnorimoschema;Gnorimoschema septentrionella	FALSE	AMPTK:boldAPI	Species
ed58a2aa7d2757fba727782cab60d296	Arthropoda;Insecta;Hymenoptera;Ichneumonidae;Euceros;Euceros digitalis	Arthropoda;Insecta;Hymenoptera;Ichneumonidae;Euceros;Euceros flavescens	FALSE	AMPTK:boldAPI	Species
edcb8788c75e78f9ae30c9f98a37aac5	Arthropoda;Insecta;Coleoptera;Cerambycidae;Urgleptes;Urgleptes signatus	Arthropoda;Insecta;Coleoptera;Cerambycidae;Urgleptes;Urgleptes querci	FALSE	AMPTK:boldAPI	Species
f2a6b7284d7912e62d0ebedda010e410	Arthropoda;Insecta;Diptera;Tipulidae;Dolichopeza;Dolichopeza tridenticulata	Arthropoda;Insecta;Diptera;Diastatidae;Campichoeta;Campichoeta griseola	FALSE	AMPTK:boldAPI	Species
f59643b4716ad4c8a9e78cd3a53fdc54	Arthropoda;Insecta;Trichoptera;Limnephilidae;Pycnopsyche;Pycnopsyche nr lepida	Arthropoda;Insecta;Trichoptera;Limnephilidae;Pycnopsyche;Pycnopsyche nr. lepida	FALSE	AMPTK:boldAPI	Species
f65d4d3aa8c5287b7dc74493bbfdd9df	Arthropoda;Insecta;Lepidoptera;Gelechiidae;Arogalea;Arogalea cristifasciella	Arthropoda;Insecta;Lepidoptera;Thyrididae;siculoJanzen01;siculoJanzen01 BioLep09	FALSE	AMPTK:boldAPI	Species
f77bc5302ffbb7c3d89e3fa0db68bb37	Arthropoda;Insecta;Lepidoptera;Noctuidae;Lithomoia;Lithomoia germana	Arthropoda;Insecta;Lepidoptera;Tortricidae;Adoxophyes;Adoxophyes panxantha	FALSE	AMPTK:boldAPI	Species
f824e3142cce0129b161e1a49908977a	Arthropoda;Insecta;Trichoptera;Limnephilidae;Pycnopsyche;Pycnopsyche lepida	Arthropoda;Insecta;Trichoptera;Limnephilidae;Pycnopsyche;Pycnopsyche subfasciata	FALSE	AMPTK:boldAPI	Species
f84d2ee62951aab7fbd386897078284e	Arthropoda;Insecta;Lepidoptera;Noctuidae;Xestia;Xestia c-nigrum	Arthropoda;Insecta;Lepidoptera;Erebidae;Zanclognatha;Zanclognatha laevigata	FALSE	AMPTK:boldAPI	Species
faaaba49c0af14e4c5d48f1adf3d2c8a	Arthropoda;Insecta;Diptera;Limoniidae;Pseudolimnophila;Pseudolimnophila inornata	Arthropoda;Insecta;Diptera;Limoniidae;Pseudolimnophila;Pseudolimnophila luteipennis	FALSE	AMPTK:boldAPI	Species
fd59b2a7fbee4ddbe84c2d707a016b07	Arthropoda;Insecta;Hemiptera;Aphrophoridae;Aphrophora;Aphrophora canadensis	Arthropoda;Insecta;Hemiptera;Aphrophoridae;Aphrophora;Aphrophora cribrata	FALSE	AMPTK:boldAPI	Species
fdfa8517b0602c68d8b1784c64ebcd93	Arthropoda;Insecta;Trichoptera;Limnephilidae;Pycnopsyche;Pycnopsyche nr lepida	Arthropoda;Insecta;Trichoptera;Limnephilidae;Pycnopsyche;Pycnopsyche subfasciata	FALSE	AMPTK:boldAPI	Species
fe9ff999f3f9a827184d610b23b52121	Arthropoda;Insecta;Coleoptera;Cantharidae;Podabrus;Podabrus planulus	Arthropoda;Insecta;Coleoptera;Cantharidae;Podabrus;Podabrus diadema	FALSE	AMPTK:boldAPI	Species
ffc26473a4d3ebd26529447ac628c767	Arthropoda;Insecta;Ephemeroptera;Ephemerellidae;Eurylophella;Eurylophella aestiva	Arthropoda;Insecta;Ephemeroptera;Ephemerellidae;Eurylophella;Eurylophella sp. BOLDAAB7259	FALSE	AMPTK:boldAPI	Species
ffe910feea0b4d9cb9d60b32a3776421	Arthropoda;Insecta;Diptera;Tipulidae;Nephrotoma;Nephrotoma macrocera	Arthropoda;Insecta;Diptera;Tipulidae;Nephrotoma;Nephrotoma eucera	FALSE	AMPTK:boldAPI	Species
01247a955c50d372123a8ca945bb0718	Arthropoda;Insecta;Coleoptera;Hydrophilidae;Enochrus;Enochrus consortus	Arthropoda;Insecta;Coleoptera;Hydrophilidae;Enochrus;Enochrus fimbriatus	FALSE	Vsearch:Blast	Species
19410d4a7f1d3875b2357936c672e63d	Arthropoda;Insecta;Lepidoptera;Tortricidae;Isotenes;Isotenes miserana	Arthropoda;Insecta;Lepidoptera;Crambidae;Scoparia;Scoparia biplagialis	FALSE	Vsearch:Blast	Species
1dff8116481e6c200129c2492081a25d	Arthropoda;Insecta;Lepidoptera;Erebidae;Idia;Idia americalis	Arthropoda;Insecta;Lepidoptera;Notodontidae;Hemiceras;Hemiceras losa	FALSE	Vsearch:Blast	Species
1f95e486ccc08654f6d643a26fa5e215	Arthropoda;Insecta;Trichoptera;Limnephilidae;Pycnopsyche;Pycnopsyche subfasciata	Arthropoda;Insecta;Trichoptera;Limnephilidae;Pycnopsyche;Pycnopsyche lepida	FALSE	Vsearch:Blast	Species
3090145a74f4e72cf186ef90c6b91e1a	Arthropoda;Insecta;Coleoptera;Elateridae;Melanotus;Melanotus decumanus	Arthropoda;Insecta;Coleoptera;Elateridae;Melanotus;Melanotus similis	FALSE	Vsearch:Blast	Species
3dac34fcaa53c700025da11ab19c13d5	Arthropoda;Insecta;Lepidoptera;Geometridae;Euchlaena;Euchlaena obtusaria	Arthropoda;Insecta;Lepidoptera;Geometridae;Euchlaena;Euchlaena marginaria	FALSE	Vsearch:Blast	Species
4f0efb1de097533de2c488f01831be09	Arthropoda;Insecta;Lepidoptera;Erebidae;Catocala;Catocala ilia	Arthropoda;Insecta;Lepidoptera;Erebidae;Catocala;Catocala umbrosa	FALSE	Vsearch:Blast	Species
547032d5347b848dd78235629f8c675d	Arthropoda;Insecta;Lepidoptera;Crambidae;Scoparia;Scoparia biplagialis	Arthropoda;Insecta;Lepidoptera;Gelechiidae;Xenolechia;Xenolechia ontariensis	FALSE	Vsearch:Blast	Species
56cd1c1da6379b18b0d9f71a5db23345	Arthropoda;Insecta;Lepidoptera;Nymphalidae;Chersonesia;Chersonesia intermedia	Arthropoda;Insecta;Lepidoptera;Hesperiidae;Remella;Remella remus	FALSE	Vsearch:Blast	Species
7233f84a9d0ac1ded49918d356f93841	Arthropoda;Insecta;Lepidoptera;Erebidae;Xenogenes;Xenogenes chrysoplaca	Arthropoda;Insecta;Lepidoptera;Noctuidae;Chytonix;Chytonix palliatricula	FALSE	Vsearch:Blast	Species
74fcf127a3e1ee4e49ff590c02a9172c	Arthropoda;Insecta;Lepidoptera;Tortricidae;Isotenes;Isotenes miserana	Arthropoda;Insecta;Lepidoptera;Crambidae;Scoparia;Scoparia biplagialis	FALSE	Vsearch:Blast	Species
c300c00bc4595463bad61214552831b2	Arthropoda;Insecta;Trichoptera;Limnephilidae;Pycnopsyche;Pycnopsyche subfasciata	Arthropoda;Insecta;Trichoptera;Limnephilidae;Pycnopsyche;Pycnopsyche nr. lepida	FALSE	Vsearch:Blast	Species
d23f322d96efcf493e46715525b90bc7	Arthropoda;Insecta;Ephemeroptera;Ephemerellidae;Eurylophella;Eurylophella doris	Arthropoda;Insecta;Ephemeroptera;Ephemerellidae;Eurylophella;Eurylophella poconoensis	FALSE	Vsearch:Blast	Species
d876fb78b8053554acd00a457f784de8	Arthropoda;Insecta;Diptera;Limoniidae;Pseudolimnophila;Pseudolimnophila luteipennis	Arthropoda;Insecta;Diptera;Limoniidae;Pseudolimnophila;Pseudolimnophila inornata	FALSE	Vsearch:Blast	Species
eb8566f4ba47ad9d4aa5f2fd4dff0d68	Arthropoda;Insecta;Lepidoptera;Tineidae;Acrolophus;Acrolophus texanella	Arthropoda;Insecta;Lepidoptera;Tineidae;Acrolophus;Acrolophus BioLep10	FALSE	Vsearch:Blast	Species
f2a6b7284d7912e62d0ebedda010e410	Arthropoda;Insecta;Diptera;Diastatidae;Campichoeta;Campichoeta griseola	Arthropoda;Insecta;Diptera;Tipulidae;Dolichopeza;Dolichopeza tridenticulata	FALSE	Vsearch:Blast	Species
fd59b2a7fbee4ddbe84c2d707a016b07	Arthropoda;Insecta;Hemiptera;Aphrophoridae;Aphrophora;Aphrophora cribrata	Arthropoda;Insecta;Hemiptera;Aphrophoridae;Aphrophora;Aphrophora canadensis	FALSE	Vsearch:Blast	Species
01247a955c50d372123a8ca945bb0718	Arthropoda;Insecta;Coleoptera;Hydrophilidae;Enochrus;Enochrus consortus	Arthropoda;Insecta;Coleoptera;Hydrophilidae;Enochrus;Enochrus fimbriatus	FALSE	Vsearch:boldAPI	Species
19410d4a7f1d3875b2357936c672e63d	Arthropoda;Insecta;Lepidoptera;Tortricidae;Isotenes;Isotenes miserana	Arthropoda;Insecta;Lepidoptera;Crambidae;Scoparia;Scoparia biplagialis	FALSE	Vsearch:boldAPI	Species
1dff8116481e6c200129c2492081a25d	Arthropoda;Insecta;Lepidoptera;Erebidae;Idia;Idia americalis	Arthropoda;Insecta;Lepidoptera;Notodontidae;Hemiceras;Hemiceras losa	FALSE	Vsearch:boldAPI	Species
1f95e486ccc08654f6d643a26fa5e215	Arthropoda;Insecta;Trichoptera;Limnephilidae;Pycnopsyche;Pycnopsyche subfasciata	Arthropoda;Insecta;Trichoptera;Limnephilidae;Pycnopsyche;Pycnopsyche lepida	FALSE	Vsearch:boldAPI	Species
3090145a74f4e72cf186ef90c6b91e1a	Arthropoda;Insecta;Coleoptera;Elateridae;Melanotus;Melanotus decumanus	Arthropoda;Insecta;Coleoptera;Elateridae;Melanotus;Melanotus similis	FALSE	Vsearch:boldAPI	Species
3dac34fcaa53c700025da11ab19c13d5	Arthropoda;Insecta;Lepidoptera;Geometridae;Euchlaena;Euchlaena obtusaria	Arthropoda;Insecta;Lepidoptera;Geometridae;Euchlaena;Euchlaena marginaria	FALSE	Vsearch:boldAPI	Species
4f0efb1de097533de2c488f01831be09	Arthropoda;Insecta;Lepidoptera;Erebidae;Catocala;Catocala ilia	Arthropoda;Insecta;Lepidoptera;Erebidae;Catocala;Catocala umbrosa	FALSE	Vsearch:boldAPI	Species
547032d5347b848dd78235629f8c675d	Arthropoda;Insecta;Lepidoptera;Crambidae;Scoparia;Scoparia biplagialis	Arthropoda;Insecta;Lepidoptera;Gelechiidae;Xenolechia;Xenolechia ontariensis	FALSE	Vsearch:boldAPI	Species
56cd1c1da6379b18b0d9f71a5db23345	Arthropoda;Insecta;Lepidoptera;Nymphalidae;Chersonesia;Chersonesia intermedia	Arthropoda;Insecta;Lepidoptera;Hesperiidae;Remella;Remella remus	FALSE	Vsearch:boldAPI	Species
7233f84a9d0ac1ded49918d356f93841	Arthropoda;Insecta;Lepidoptera;Erebidae;Xenogenes;Xenogenes chrysoplaca	Arthropoda;Insecta;Lepidoptera;Noctuidae;Chytonix;Chytonix palliatricula	FALSE	Vsearch:boldAPI	Species
74fcf127a3e1ee4e49ff590c02a9172c	Arthropoda;Insecta;Lepidoptera;Tortricidae;Isotenes;Isotenes miserana	Arthropoda;Insecta;Lepidoptera;Crambidae;Scoparia;Scoparia biplagialis	FALSE	Vsearch:boldAPI	Species
c300c00bc4595463bad61214552831b2	Arthropoda;Insecta;Trichoptera;Limnephilidae;Pycnopsyche;Pycnopsyche subfasciata	Arthropoda;Insecta;Trichoptera;Limnephilidae;Pycnopsyche;Pycnopsyche nr. lepida	FALSE	Vsearch:boldAPI	Species
d23f322d96efcf493e46715525b90bc7	Arthropoda;Insecta;Ephemeroptera;Ephemerellidae;Eurylophella;Eurylophella doris	Arthropoda;Insecta;Ephemeroptera;Ephemerellidae;Eurylophella;Eurylophella poconoensis	FALSE	Vsearch:boldAPI	Species
d876fb78b8053554acd00a457f784de8	Arthropoda;Insecta;Diptera;Limoniidae;Pseudolimnophila;Pseudolimnophila luteipennis	Arthropoda;Insecta;Diptera;Limoniidae;Pseudolimnophila;Pseudolimnophila inornata	FALSE	Vsearch:boldAPI	Species
eb8566f4ba47ad9d4aa5f2fd4dff0d68	Arthropoda;Insecta;Lepidoptera;Tineidae;Acrolophus;Acrolophus texanella	Arthropoda;Insecta;Lepidoptera;Tineidae;Acrolophus;Acrolophus BioLep10	FALSE	Vsearch:boldAPI	Species
f2a6b7284d7912e62d0ebedda010e410	Arthropoda;Insecta;Diptera;Diastatidae;Campichoeta;Campichoeta griseola	Arthropoda;Insecta;Diptera;Tipulidae;Dolichopeza;Dolichopeza tridenticulata	FALSE	Vsearch:boldAPI	Species
fd59b2a7fbee4ddbe84c2d707a016b07	Arthropoda;Insecta;Hemiptera;Aphrophoridae;Aphrophora;Aphrophora cribrata	Arthropoda;Insecta;Hemiptera;Aphrophoridae;Aphrophora;Aphrophora canadensis	FALSE	Vsearch:boldAPI	Species
01247a955c50d372123a8ca945bb0718	Arthropoda;Insecta;Coleoptera;Hydrophilidae;Enochrus;Enochrus consortus	Arthropoda;Insecta;Coleoptera;Hydrophilidae;Enochrus;Enochrus fimbriatus	FALSE	Blast:boldAPI	Species
19410d4a7f1d3875b2357936c672e63d	Arthropoda;Insecta;Lepidoptera;Tortricidae;Isotenes;Isotenes miserana	Arthropoda;Insecta;Lepidoptera;Crambidae;Scoparia;Scoparia biplagialis	FALSE	Blast:boldAPI	Species
1dff8116481e6c200129c2492081a25d	Arthropoda;Insecta;Lepidoptera;Erebidae;Idia;Idia americalis	Arthropoda;Insecta;Lepidoptera;Notodontidae;Hemiceras;Hemiceras losa	FALSE	Blast:boldAPI	Species
1f95e486ccc08654f6d643a26fa5e215	Arthropoda;Insecta;Trichoptera;Limnephilidae;Pycnopsyche;Pycnopsyche subfasciata	Arthropoda;Insecta;Trichoptera;Limnephilidae;Pycnopsyche;Pycnopsyche lepida	FALSE	Blast:boldAPI	Species
3090145a74f4e72cf186ef90c6b91e1a	Arthropoda;Insecta;Coleoptera;Elateridae;Melanotus;Melanotus decumanus	Arthropoda;Insecta;Coleoptera;Elateridae;Melanotus;Melanotus similis	FALSE	Blast:boldAPI	Species
3dac34fcaa53c700025da11ab19c13d5	Arthropoda;Insecta;Lepidoptera;Geometridae;Euchlaena;Euchlaena obtusaria	Arthropoda;Insecta;Lepidoptera;Geometridae;Euchlaena;Euchlaena marginaria	FALSE	Blast:boldAPI	Species
4f0efb1de097533de2c488f01831be09	Arthropoda;Insecta;Lepidoptera;Erebidae;Catocala;Catocala ilia	Arthropoda;Insecta;Lepidoptera;Erebidae;Catocala;Catocala umbrosa	FALSE	Blast:boldAPI	Species
547032d5347b848dd78235629f8c675d	Arthropoda;Insecta;Lepidoptera;Crambidae;Scoparia;Scoparia biplagialis	Arthropoda;Insecta;Lepidoptera;Gelechiidae;Xenolechia;Xenolechia ontariensis	FALSE	Blast:boldAPI	Species
56cd1c1da6379b18b0d9f71a5db23345	Arthropoda;Insecta;Lepidoptera;Nymphalidae;Chersonesia;Chersonesia intermedia	Arthropoda;Insecta;Lepidoptera;Hesperiidae;Remella;Remella remus	FALSE	Blast:boldAPI	Species
7233f84a9d0ac1ded49918d356f93841	Arthropoda;Insecta;Lepidoptera;Erebidae;Xenogenes;Xenogenes chrysoplaca	Arthropoda;Insecta;Lepidoptera;Noctuidae;Chytonix;Chytonix palliatricula	FALSE	Blast:boldAPI	Species
74fcf127a3e1ee4e49ff590c02a9172c	Arthropoda;Insecta;Lepidoptera;Tortricidae;Isotenes;Isotenes miserana	Arthropoda;Insecta;Lepidoptera;Crambidae;Scoparia;Scoparia biplagialis	FALSE	Blast:boldAPI	Species
c300c00bc4595463bad61214552831b2	Arthropoda;Insecta;Trichoptera;Limnephilidae;Pycnopsyche;Pycnopsyche subfasciata	Arthropoda;Insecta;Trichoptera;Limnephilidae;Pycnopsyche;Pycnopsyche nr. lepida	FALSE	Blast:boldAPI	Species
d23f322d96efcf493e46715525b90bc7	Arthropoda;Insecta;Ephemeroptera;Ephemerellidae;Eurylophella;Eurylophella doris	Arthropoda;Insecta;Ephemeroptera;Ephemerellidae;Eurylophella;Eurylophella poconoensis	FALSE	Blast:boldAPI	Species
d876fb78b8053554acd00a457f784de8	Arthropoda;Insecta;Diptera;Limoniidae;Pseudolimnophila;Pseudolimnophila luteipennis	Arthropoda;Insecta;Diptera;Limoniidae;Pseudolimnophila;Pseudolimnophila inornata	FALSE	Blast:boldAPI	Species
eb8566f4ba47ad9d4aa5f2fd4dff0d68	Arthropoda;Insecta;Lepidoptera;Tineidae;Acrolophus;Acrolophus texanella	Arthropoda;Insecta;Lepidoptera;Tineidae;Acrolophus;Acrolophus BioLep10	FALSE	Blast:boldAPI	Species
f2a6b7284d7912e62d0ebedda010e410	Arthropoda;Insecta;Diptera;Diastatidae;Campichoeta;Campichoeta griseola	Arthropoda;Insecta;Diptera;Tipulidae;Dolichopeza;Dolichopeza tridenticulata	FALSE	Blast:boldAPI	Species
fd59b2a7fbee4ddbe84c2d707a016b07	Arthropoda;Insecta;Hemiptera;Aphrophoridae;Aphrophora;Aphrophora cribrata	Arthropoda;Insecta;Hemiptera;Aphrophoridae;Aphrophora;Aphrophora canadensis	FALSE	Blast:boldAPI	Species
