# Supplementary material for: A total crapshoot? Evaluating bioinformatic decisions in animal diet metabarcoding analyses
Source: Ecol Evol. 2020 Jul 23;10(18):9721–39. doi: 10.1002/ece3.6594 (PMC7520210; doi:10.1002/ece3.6594)
Supplement: Supplementary file 1 — Supplementary Material [file ECE3-10-9721-s001.zip › tidybug-master/data/databases/classifier_taxacomparisons.csv]

matchtest	nMatches	Pair	Level
FALSE	5	Palmer:Vsearch	Class
TRUE	8168	Palmer:Vsearch	Class
FALSE	5	Palmer:Blast	Class
TRUE	8279	Palmer:Blast	Class
FALSE	9	Palmer:boldAPI	Class
TRUE	8772	Palmer:boldAPI	Class
TRUE	8155	Vsearch:Blast	Class
TRUE	8155	Vsearch:boldAPI	Class
TRUE	8155	Blast:boldAPI	Class
FALSE	19	Palmer:Vsearch	Order
TRUE	8142	Palmer:Vsearch	Order
FALSE	22	Palmer:Blast	Order
TRUE	8249	Palmer:Blast	Order
FALSE	190	Palmer:boldAPI	Order
TRUE	7076	Palmer:boldAPI	Order
TRUE	8145	Vsearch:Blast	Order
TRUE	8145	Vsearch:boldAPI	Order
TRUE	8145	Blast:boldAPI	Order
FALSE	188	Palmer:Vsearch	Family
TRUE	7769	Palmer:Vsearch	Family
FALSE	225	Palmer:Blast	Family
TRUE	7805	Palmer:Blast	Family
FALSE	1540	Palmer:boldAPI	Family
TRUE	5165	Palmer:boldAPI	Family
FALSE	70	Vsearch:Blast	Family
TRUE	7974	Vsearch:Blast	Family
FALSE	70	Vsearch:boldAPI	Family
TRUE	7974	Vsearch:boldAPI	Family
FALSE	70	Blast:boldAPI	Family
TRUE	7974	Blast:boldAPI	Family
FALSE	83	Palmer:Vsearch	Genus
TRUE	6829	Palmer:Vsearch	Genus
FALSE	86	Palmer:Blast	Genus
TRUE	6856	Palmer:Blast	Genus
FALSE	50	Palmer:boldAPI	Genus
TRUE	4855	Palmer:boldAPI	Genus
FALSE	18	Vsearch:Blast	Genus
TRUE	7019	Vsearch:Blast	Genus
FALSE	18	Vsearch:boldAPI	Genus
TRUE	7019	Vsearch:boldAPI	Genus
FALSE	18	Blast:boldAPI	Genus
TRUE	7019	Blast:boldAPI	Genus
FALSE	143	Palmer:Vsearch	Species
TRUE	4658	Palmer:Vsearch	Species
FALSE	142	Palmer:Blast	Species
TRUE	4647	Palmer:Blast	Species
FALSE	28	Palmer:boldAPI	Species
TRUE	2575	Palmer:boldAPI	Species
FALSE	17	Vsearch:Blast	Species
TRUE	4891	Vsearch:Blast	Species
FALSE	17	Vsearch:boldAPI	Species
TRUE	4891	Vsearch:boldAPI	Species
FALSE	17	Blast:boldAPI	Species
TRUE	4891	Blast:boldAPI	Species
