# Supplementary material for: A total crapshoot? Evaluating bioinformatic decisions in animal diet metabarcoding analyses
Source: Ecol Evol. 2020 Jul 23;10(18):9721–39. doi: 10.1002/ece3.6594 (PMC7520210; doi:10.1002/ece3.6594)
Supplement: Supplementary file 1 — Supplementary Material [file ECE3-10-9721-s001.zip › tidybug-master/data/databases/length_summary.csv]

Dataset	length	lengthCounts	nObs	pObs
derep	100	12	1841946	6.51484896951376e-06
derep	101	21	1841946	1.14009856966491e-05
derep	102	16	1841946	8.68646529268502e-06
derep	103	12	1841946	6.51484896951376e-06
derep	104	6	1841946	3.25742448475688e-06
derep	105	10	1841946	5.42904080792814e-06
derep	106	29	1841946	1.57442183429916e-05
derep	107	12	1841946	6.51484896951376e-06
derep	108	16	1841946	8.68646529268502e-06
derep	109	16	1841946	8.68646529268502e-06
derep	110	7	1841946	3.8003285655497e-06
derep	111	15	1841946	8.1435612118922e-06
derep	112	8	1841946	4.34323264634251e-06
derep	113	16	1841946	8.68646529268502e-06
derep	114	18	1841946	9.77227345427065e-06
derep	115	44	1841946	2.38877795548838e-05
derep	116	18	1841946	9.77227345427065e-06
derep	117	106	1841946	5.75478325640382e-05
derep	118	10	1841946	5.42904080792814e-06
derep	119	47	1841946	2.55164917972622e-05
derep	120	32	1841946	1.737293058537e-05
derep	121	12	1841946	6.51484896951376e-06
derep	122	19	1841946	1.03151775350635e-05
derep	123	23	1841946	1.24867938582347e-05
derep	124	23	1841946	1.24867938582347e-05
derep	125	15	1841946	8.1435612118922e-06
derep	126	16	1841946	8.68646529268502e-06
derep	127	18	1841946	9.77227345427065e-06
derep	128	24	1841946	1.30296979390275e-05
derep	129	33	1841946	1.79158346661629e-05
derep	130	10	1841946	5.42904080792814e-06
derep	131	17	1841946	9.22936937347783e-06
derep	132	54	1841946	2.93168203628119e-05
derep	133	20	1841946	1.08580816158563e-05
derep	134	22	1841946	1.19438897774419e-05
derep	135	47	1841946	2.55164917972622e-05
derep	136	14	1841946	7.60065713109939e-06
derep	137	17	1841946	9.22936937347783e-06
derep	138	22	1841946	1.19438897774419e-05
derep	139	16	1841946	8.68646529268502e-06
derep	140	10	1841946	5.42904080792814e-06
derep	141	20	1841946	1.08580816158563e-05
derep	142	7	1841946	3.8003285655497e-06
derep	143	14	1841946	7.60065713109939e-06
derep	144	24	1841946	1.30296979390275e-05
derep	145	15	1841946	8.1435612118922e-06
derep	146	919	1841946	0.000498928850248596
derep	147	17	1841946	9.22936937347783e-06
derep	148	22	1841946	1.19438897774419e-05
derep	149	12	1841946	6.51484896951376e-06
derep	150	17	1841946	9.22936937347783e-06
derep	151	17	1841946	9.22936937347783e-06
derep	152	9	1841946	4.88613672713532e-06
derep	153	23	1841946	1.24867938582347e-05
derep	154	19	1841946	1.03151775350635e-05
derep	155	16	1841946	8.68646529268502e-06
derep	156	35	1841946	1.90016428277485e-05
derep	157	14	1841946	7.60065713109939e-06
derep	158	9	1841946	4.88613672713532e-06
derep	159	27	1841946	1.4658410181406e-05
derep	160	21	1841946	1.14009856966491e-05
derep	161	23	1841946	1.24867938582347e-05
derep	162	35	1841946	1.90016428277485e-05
derep	163	18	1841946	9.77227345427065e-06
derep	164	3356	1841946	0.00182198609514068
derep	165	32	1841946	1.737293058537e-05
derep	166	13	1841946	7.05775305030658e-06
derep	167	13	1841946	7.05775305030658e-06
derep	168	26	1841946	1.41155061006132e-05
derep	169	17	1841946	9.22936937347783e-06
derep	170	11	1841946	5.97194488872095e-06
derep	171	36	1841946	1.95445469085413e-05
derep	172	10	1841946	5.42904080792814e-06
derep	173	7	1841946	3.8003285655497e-06
derep	174	11	1841946	5.97194488872095e-06
derep	175	13	1841946	7.05775305030658e-06
derep	176	17	1841946	9.22936937347783e-06
derep	177	30	1841946	1.62871224237844e-05
derep	178	11	1841946	5.97194488872095e-06
derep	179	22	1841946	1.19438897774419e-05
derep	180	18	1841946	9.77227345427065e-06
derep	181	12	1841946	6.51484896951376e-06
derep	182	21	1841946	1.14009856966491e-05
derep	183	29	1841946	1.57442183429916e-05
derep	184	14	1841946	7.60065713109939e-06
derep	185	19	1841946	1.03151775350635e-05
derep	186	30	1841946	1.62871224237844e-05
derep	187	12	1841946	6.51484896951376e-06
derep	188	22	1841946	1.19438897774419e-05
derep	189	40	1841946	2.17161632317125e-05
derep	190	15	1841946	8.1435612118922e-06
derep	191	14	1841946	7.60065713109939e-06
derep	192	29	1841946	1.57442183429916e-05
derep	193	46	1841946	2.49735877164694e-05
derep	194	17	1841946	9.22936937347783e-06
derep	195	26	1841946	1.41155061006132e-05
derep	196	20	1841946	1.08580816158563e-05
derep	197	10	1841946	5.42904080792814e-06
derep	198	24	1841946	1.30296979390275e-05
derep	199	20	1841946	1.08580816158563e-05
derep	200	43	1841946	2.3344875474091e-05
derep	201	58	1841946	3.14884366859832e-05
derep	202	16	1841946	8.68646529268502e-06
derep	203	22	1841946	1.19438897774419e-05
derep	204	77	1841946	4.18036142210467e-05
derep	205	36	1841946	1.95445469085413e-05
derep	206	79	1841946	4.28894223826323e-05
derep	207	66	1841946	3.58316693323257e-05
derep	208	34	1841946	1.84587387469557e-05
derep	209	31	1841946	1.68300265045772e-05
derep	210	90	1841946	4.88613672713532e-05
derep	211	24	1841946	1.30296979390275e-05
derep	212	27	1841946	1.4658410181406e-05
derep	213	63	1841946	3.42029570899473e-05
derep	214	32	1841946	1.737293058537e-05
derep	215	35	1841946	1.90016428277485e-05
derep	216	60	1841946	3.25742448475688e-05
derep	217	35	1841946	1.90016428277485e-05
derep	218	50	1841946	2.71452040396407e-05
derep	219	100	1841946	5.42904080792814e-05
derep	220	40	1841946	2.17161632317125e-05
derep	221	41	1841946	2.22590673125054e-05
derep	222	65	1841946	3.52887652515329e-05
derep	223	40	1841946	2.17161632317125e-05
derep	224	47	1841946	2.55164917972622e-05
derep	225	66	1841946	3.58316693323257e-05
derep	226	32	1841946	1.737293058537e-05
derep	227	72	1841946	3.90890938170826e-05
derep	228	64	1841946	3.47458611707401e-05
derep	229	49	1841946	2.66022999588479e-05
derep	230	50	1841946	2.71452040396407e-05
derep	231	68	1841946	3.69174774939113e-05
derep	232	45	1841946	2.44306836356766e-05
derep	233	59	1841946	3.2031340766776e-05
derep	234	84	1841946	4.56039427865963e-05
derep	235	23	1841946	1.24867938582347e-05
derep	236	92	1841946	4.99471754329389e-05
derep	237	98	1841946	5.32045999176957e-05
derep	238	38	1841946	2.06303550701269e-05
derep	239	24	1841946	1.30296979390275e-05
derep	240	83	1841946	4.50610387058035e-05
derep	241	28	1841946	1.52013142621988e-05
derep	242	61	1841946	3.31171489283616e-05
derep	243	99	1841946	5.37475039984886e-05
derep	244	37	1841946	2.00874509893341e-05
derep	245	85	1841946	4.61468468673892e-05
derep	246	85	1841946	4.61468468673892e-05
derep	247	53	1841946	2.87739162820191e-05
derep	248	58	1841946	3.14884366859832e-05
derep	249	96	1841946	5.21187917561101e-05
derep	250	53	1841946	2.87739162820191e-05
derep	251	57	1841946	3.09455326051904e-05
derep	252	79	1841946	4.28894223826323e-05
derep	253	53	1841946	2.87739162820191e-05
derep	254	45	1841946	2.44306836356766e-05
derep	255	112	1841946	6.08052570487951e-05
derep	256	52	1841946	2.82310122012263e-05
derep	257	66	1841946	3.58316693323257e-05
derep	258	172	1841946	9.33795018963639e-05
derep	259	92	1841946	4.99471754329389e-05
derep	260	89	1841946	4.83184631905604e-05
derep	261	141	1841946	7.65494753917867e-05
derep	262	79	1841946	4.28894223826323e-05
derep	263	55	1841946	2.98597244436048e-05
derep	264	159	1841946	8.63217488460574e-05
derep	265	79	1841946	4.28894223826323e-05
derep	266	76	1841946	4.12607101402538e-05
derep	267	146	1841946	7.92639957957508e-05
derep	268	97	1841946	5.26616958369029e-05
derep	269	107	1841946	5.80907366448311e-05
derep	270	169	1841946	9.17507896539855e-05
derep	271	110	1841946	5.97194488872095e-05
derep	272	101	1841946	5.48333121600742e-05
derep	273	161	1841946	8.7407557007643e-05
derep	274	86	1841946	4.6689750948182e-05
derep	275	123	1841946	6.67772019375161e-05
derep	276	203	1841946	0.000110209528400941
derep	277	89	1841946	4.83184631905604e-05
derep	278	103	1841946	5.59191203216598e-05
derep	279	183	1841946	9.93514467850849e-05
derep	280	103	1841946	5.59191203216598e-05
derep	281	122	1841946	6.62342978567233e-05
derep	282	156	1841946	8.46930366036789e-05
derep	283	136	1841946	7.38349549878227e-05
derep	284	112	1841946	6.08052570487951e-05
derep	285	139	1841946	7.54636672302011e-05
derep	286	99	1841946	5.37475039984886e-05
derep	287	85	1841946	4.61468468673892e-05
derep	288	131	1841946	7.11204345838586e-05
derep	289	105	1841946	5.70049284832454e-05
derep	290	79	1841946	4.28894223826323e-05
derep	291	159	1841946	8.63217488460574e-05
derep	292	84	1841946	4.56039427865963e-05
derep	293	114	1841946	6.18910652103808e-05
derep	294	175	1841946	9.50082141387424e-05
derep	295	99	1841946	5.37475039984886e-05
derep	296	95	1841946	5.15758876753173e-05
derep	297	202	1841946	0.000109666624320148
derep	298	82	1841946	4.45181346250107e-05
derep	299	78	1841946	4.23465183018395e-05
derep	300	170	1841946	9.22936937347783e-05
derep	301	90	1841946	4.88613672713532e-05
derep	302	73	1841946	3.96319978978754e-05
derep	303	216	1841946	0.000117267281451248
derep	304	125	1841946	6.78630100991017e-05
derep	305	138	1841946	7.49207631494083e-05
derep	306	249	1841946	0.000135183116117411
derep	307	6482	1841946	0.00351910425169902
derep	308	144	1841946	7.81781876341652e-05
derep	309	144	1841946	7.81781876341652e-05
derep	310	109	1841946	5.91765448064167e-05
derep	311	86	1841946	4.6689750948182e-05
derep	312	212	1841946	0.000115095665128076
derep	313	193	1841946	0.000104780487593013
derep	314	88	1841946	4.77755591097676e-05
derep	315	1111	1841946	0.000603166433760816
derep	316	73	1841946	3.96319978978754e-05
derep	317	86	1841946	4.6689750948182e-05
derep	318	214	1841946	0.000116181473289662
derep	319	104	1841946	5.64620244024526e-05
derep	320	107	1841946	5.80907366448311e-05
derep	321	126	1841946	6.84059141798945e-05
derep	322	91	1841946	4.9404271352146e-05
derep	323	80	1841946	4.34323264634251e-05
derep	324	220	1841946	0.000119438897774419
derep	325	433	1841946	0.000235077466983288
derep	326	94	1841946	5.10329835945245e-05
derep	327	163	1841946	8.84933651692286e-05
derep	328	104	1841946	5.64620244024526e-05
derep	329	85	1841946	4.61468468673892e-05
derep	330	186	1841946	0.000100980159027463
derep	331	85	1841946	4.61468468673892e-05
derep	332	127	1841946	6.89488182606873e-05
derep	333	204	1841946	0.000110752432481734
derep	334	82	1841946	4.45181346250107e-05
derep	335	81	1841946	4.39752305442179e-05
derep	336	191	1841946	0.000103694679431427
derep	337	82	1841946	4.45181346250107e-05
derep	338	82	1841946	4.45181346250107e-05
derep	339	182	1841946	9.88085427042921e-05
derep	340	103	1841946	5.59191203216598e-05
derep	341	76	1841946	4.12607101402538e-05
derep	342	200	1841946	0.000108580816158563
derep	343	71	1841946	3.85461897362898e-05
derep	344	115	1841946	6.24339692911736e-05
derep	345	240	1841946	0.000130296979390275
derep	346	89	1841946	4.83184631905604e-05
derep	347	79	1841946	4.28894223826323e-05
derep	348	172	1841946	9.33795018963639e-05
derep	349	81	1841946	4.39752305442179e-05
derep	350	143	1841946	7.76352835533724e-05
derep	351	356	1841946	0.000193273852762242
derep	352	167	1841946	9.06649814923999e-05
derep	353	94	1841946	5.10329835945245e-05
derep	354	200	1841946	0.000108580816158563
derep	355	85	1841946	4.61468468673892e-05
derep	356	85	1841946	4.61468468673892e-05
derep	357	157	1841946	8.52359406844717e-05
derep	358	90	1841946	4.88613672713532e-05
derep	359	186	1841946	0.000100980159027463
derep	360	219	1841946	0.000118895993693626
derep	361	358	1841946	0.000194359660923827
derep	362	121	1841946	6.56913937759305e-05
derep	363	320	1841946	0.0001737293058537
derep	364	142	1841946	7.70923794725795e-05
derep	365	110	1841946	5.97194488872095e-05
derep	366	436	1841946	0.000236706179225667
derep	367	115	1841946	6.24339692911736e-05
derep	368	121	1841946	6.56913937759305e-05
derep	369	246	1841946	0.000133554403875032
derep	370	137	1841946	7.43778590686155e-05
derep	371	177	1841946	9.6094022300328e-05
derep	372	355	1841946	0.000192730948681449
derep	373	200	1841946	0.000108580816158563
derep	374	135	1841946	7.32920509070298e-05
derep	375	311	1841946	0.000168843169126565
derep	376	148	1841946	8.03498039573364e-05
derep	377	153	1841946	8.30643243613005e-05
derep	378	410	1841946	0.000222590673125054
derep	379	191	1841946	0.000103694679431427
derep	380	138	1841946	7.49207631494083e-05
derep	381	428	1841946	0.000232362946579324
derep	382	156	1841946	8.46930366036789e-05
derep	383	132	1841946	7.16633386646514e-05
derep	384	658	1841946	0.000357230885161671
derep	385	158	1841946	8.57788447652646e-05
derep	386	443	1841946	0.000240506507791216
derep	387	556	1841946	0.000301854668920804
derep	388	117	1841946	6.35197774527592e-05
derep	389	129	1841946	7.0034626422273e-05
derep	390	321	1841946	0.000174272209934493
derep	391	131	1841946	7.11204345838586e-05
derep	392	164	1841946	8.90362692500214e-05
derep	393	353	1841946	0.000191645140519863
derep	394	194	1841946	0.000105323391673806
derep	395	189	1841946	0.000102608871269842
derep	396	343	1841946	0.000186216099711935
derep	397	145	1841946	7.8721091714958e-05
derep	398	232	1841946	0.000125953746743933
derep	399	457	1841946	0.000248107164922316
derep	400	208	1841946	0.000112924048804905
derep	401	349	1841946	0.000189473524196692
derep	402	679	1841946	0.00036863187085832
derep	403	1594	1841946	0.000865389104783745
derep	404	132	1841946	7.16633386646514e-05
derep	405	702	1841946	0.000381118664716555
derep	406	232	1841946	0.000125953746743933
derep	407	7206	1841946	0.00391216680619302
derep	408	637	1841946	0.000345829899465022
derep	409	204	1841946	0.000110752432481734
derep	410	268	1841946	0.000145498293652474
derep	411	574	1841946	0.000311626942375075
derep	412	162	1841946	8.79504610884358e-05
derep	413	158	1841946	8.57788447652646e-05
derep	414	723	1841946	0.000392519650413204
derep	415	341	1841946	0.000185130291550349
derep	416	294	1841946	0.000159613799753087
derep	417	642	1841946	0.000348544419868986
derep	418	245	1841946	0.000133011499794239
derep	419	393	1841946	0.000213361303751576
derep	420	874	1841946	0.000474498166612919
derep	421	870	1841946	0.000472326550289748
derep	422	302	1841946	0.00016395703239943
derep	423	647	1841946	0.00035125894027295
derep	424	169	1841946	9.17507896539855e-05
derep	425	272	1841946	0.000147669909975645
derep	426	816	1841946	0.000443009729926936
derep	427	164	1841946	8.90362692500214e-05
derep	428	197	1841946	0.000106952103916184
derep	429	699	1841946	0.000379489952474177
derep	430	219	1841946	0.000118895993693626
derep	431	142	1841946	7.70923794725795e-05
derep	432	827	1841946	0.000448981674815657
derep	433	212	1841946	0.000115095665128076
derep	434	313	1841946	0.000169928977288151
derep	435	731	1841946	0.000396862883059547
derep	436	213	1841946	0.000115638569208869
derep	437	204	1841946	0.000110752432481734
derep	438	1102	1841946	0.000598280297033681
derep	439	328	1841946	0.000178072538500043
derep	440	266	1841946	0.000144412485490888
derep	441	1041	1841946	0.000565163148105319
derep	442	238	1841946	0.00012921117122869
derep	443	220	1841946	0.000119438897774419
derep	444	1016	1841946	0.000551590546085499
derep	445	395	1841946	0.000214447111913161
derep	446	306	1841946	0.000166128648722601
derep	447	1085	1841946	0.000589050927660203
derep	448	308	1841946	0.000167214456884187
derep	449	659	1841946	0.000357773789242464
derep	450	1329	1841946	0.000721519523373649
derep	451	1153	1841946	0.000625968405154114
derep	452	688	1841946	0.000373518007585456
derep	453	1658	1841946	0.000900134965954485
derep	454	405	1841946	0.00021987615272109
derep	455	651	1841946	0.000353430556596122
derep	456	2344	1841946	0.00127256716537836
derep	457	584	1841946	0.000317055983183003
derep	458	837	1841946	0.000454410715623585
derep	459	1953	1841946	0.00106029166978837
derep	460	631	1841946	0.000342572474980265
derep	461	591	1841946	0.000320856311748553
derep	462	2882	1841946	0.00156464956084489
derep	463	657	1841946	0.000356687981080879
derep	464	716	1841946	0.000388719321847655
derep	465	2123	1841946	0.00115258536352314
derep	466	638	1841946	0.000346372803545815
derep	467	603	1841946	0.000327371160718067
derep	468	2797	1841946	0.0015185027139775
derep	469	774	1841946	0.000420207758533638
derep	470	595	1841946	0.000323027928071724
derep	471	2530	1841946	0.00137354732440582
derep	472	930	1841946	0.000504900795137317
derep	473	576	1841946	0.000312712750536661
derep	474	2051	1841946	0.00111349626970606
derep	475	616	1841946	0.000334428913768373
derep	476	657	1841946	0.000356687981080879
derep	477	1637	1841946	0.000888733980257836
derep	478	586	1841946	0.000318141791344589
derep	479	563	1841946	0.000305654997486354
derep	480	2144	1841946	0.00116398634921979
derep	481	564	1841946	0.000306197901567147
derep	482	501	1841946	0.0002719949444772
derep	483	1229	1841946	0.000667229115294368
derep	484	512	1841946	0.000277966889365921
derep	485	339	1841946	0.000184044483388764
derep	486	995	1841946	0.00054018956038885
derep	487	492	1841946	0.000267108807750064
derep	488	362	1841946	0.000196531277246999
derep	489	968	1841946	0.000525531150207444
derep	490	387	1841946	0.000210103879266819
derep	491	345	1841946	0.000187301907873521
derep	492	803	1841946	0.000435951976876629
derep	493	402	1841946	0.000218247440478711
derep	494	637	1841946	0.000345829899465022
derep	495	746	1841946	0.000405006444271439
derep	496	339	1841946	0.000184044483388764
derep	497	449	1841946	0.000243763932275973
derep	498	1068	1841946	0.000579821558286725
derep	499	337	1841946	0.000182958675227178
derep	500	403	1841946	0.000218790344559504
derep	501	1233	1841946	0.000669400731617539
derep	502	652	1841946	0.000353973460676915
derep	503	342	1841946	0.000185673195631142
derep	504	1429	1841946	0.000775809931452931
derep	505	616	1841946	0.000334428913768373
derep	506	392	1841946	0.000212818399670783
derep	507	1565	1841946	0.000849644886440753
derep	508	383	1841946	0.000207932262943648
derep	509	452	1841946	0.000245392644518352
derep	510	3576	1841946	0.0019414249929151
derep	511	693	1841946	0.00037623252798942
derep	512	696	1841946	0.000377861240231798
derep	513	5674	1841946	0.00308043775441842
derep	514	942	1841946	0.00051141564410683
derep	515	739	1841946	0.000401206115705889
derep	516	7293	1841946	0.00395939946122199
derep	517	911	1841946	0.000494585617602253
derep	518	948	1841946	0.000514673068591587
derep	519	6987	1841946	0.00379327081249939
derep	520	844	1841946	0.000458211044189135
derep	521	901	1841946	0.000489156576794325
derep	522	7758	1841946	0.00421184985879065
derep	523	866	1841946	0.000470154933966577
derep	524	982	1841946	0.000533131807338543
derep	525	8650	1841946	0.00469612029885784
derep	526	964	1841946	0.000523359533884272
derep	527	883	1841946	0.000479384303340054
derep	528	8328	1841946	0.00452130518484255
derep	529	1146	1841946	0.000622168076588564
derep	530	880	1841946	0.000477755591097676
derep	531	7876	1841946	0.0042759125403242
derep	532	1489	1841946	0.0008083841763005
derep	533	1328	1841946	0.000720976619292857
derep	534	10605	1841946	0.00575749777680779
derep	535	1091	1841946	0.00059230835214496
derep	536	1219	1841946	0.00066180007448644
derep	537	11470	1841946	0.00622710980669357
derep	538	1589	1841946	0.000862674584379781
derep	539	1315	1841946	0.00071391886624255
derep	540	12462	1841946	0.00676567065484004
derep	541	1364	1841946	0.000740521166201398
derep	542	1194	1841946	0.00064822747246662
derep	543	9618	1841946	0.00522165144906528
derep	544	1290	1841946	0.00070034626422273
derep	545	1622	1841946	0.000880590419045944
derep	546	14135	1841946	0.00767394918200642
derep	547	1721	1841946	0.000934337923044432
derep	548	2227	1841946	0.0012090473879256
derep	549	15009	1841946	0.00814844734861934
derep	550	5532	1841946	0.00300334537494585
derep	551	2152	1841946	0.00116832958186613
derep	552	20193	1841946	0.0109628621034493
derep	553	1706	1841946	0.00092619436183254
derep	554	1930	1841946	0.00104780487593013
derep	555	25922	1841946	0.0140731595823113
derep	556	2847	1841946	0.00154564791801714
derep	557	1859	1841946	0.00100925868619384
derep	558	12932	1841946	0.00702083557281267
derep	559	2180	1841946	0.00118353089612833
derep	560	2001	1841946	0.00108635106566642
derep	561	14812	1841946	0.00804149524470316
derep	562	3809	1841946	0.00206792164373983
derep	563	2556	1841946	0.00138766283050643
derep	564	39685	1841946	0.0215451484462628
derep	565	5375	1841946	0.00291810943426137
derep	566	3151	1841946	0.00171069075857816
derep	567	25199	1841946	0.0136806399318981
derep	568	2750	1841946	0.00149298622218024
derep	569	2526	1841946	0.00137137570808265
derep	570	12290	1841946	0.00667229115294368
derep	571	3924	1841946	0.002130355613031
derep	572	3433	1841946	0.00186378970936173
derep	573	17384	1841946	0.00943784454050227
derep	574	3896	1841946	0.0021151542987688
derep	575	4255	1841946	0.00231005686377342
derep	576	56553	1841946	0.030702854481076
derep	577	8595	1841946	0.00466626057441423
derep	578	3815	1841946	0.00207117906822458
derep	579	45678	1841946	0.0247987726024541
derep	580	5673	1841946	0.00307989485033763
derep	581	5068	1841946	0.00275143788145798
derep	582	31139	1841946	0.0169054901718074
derep	583	6667	1841946	0.00361954150664569
derep	584	4349	1841946	0.00236108984736795
derep	585	21641	1841946	0.0117489872124373
derep	586	3296	1841946	0.00178941185029311
derep	587	3336	1841946	0.00181112801352483
derep	588	68902	1841946	0.0374071769747864
derep	589	14213	1841946	0.00771629570030826
derep	590	6372	1841946	0.00345938480281181
derep	591	36952	1841946	0.0200613915934561
derep	592	9210	1841946	0.00500014658410181
derep	593	5420	1841946	0.00294254011789705
derep	594	14561	1841946	0.00790522632042416
derep	595	2908	1841946	0.0015787650669455
derep	596	3076	1841946	0.00166997295251869
derep	597	5254	1841946	0.00285241804048544
derep	598	1836	1841946	0.000996771892335606
derep	599	3850	1841946	0.00209018071105233
derep	600	13233	1841946	0.0071842497011313
derep	601	5245	1841946	0.00284753190375831
derep	602	4642	1841946	0.00252016074304024
derep	603	10205	1841946	0.00554033614449066
derep	604	2465	1841946	0.00133825855915429
derep	605	3467	1841946	0.00188224844810869
derep	606	8779	1841946	0.00476615492528011
derep	607	3223	1841946	0.00174977985239524
derep	608	4093	1841946	0.00222210640268499
derep	609	13171	1841946	0.00715058964812215
derep	610	3846	1841946	0.00208800909472916
derep	611	6534	1841946	0.00354733526390024
derep	612	10335	1841946	0.00561091367499373
derep	613	6176	1841946	0.00335297560297642
derep	614	13327	1841946	0.00723528268472583
derep	615	7995	1841946	0.00434051812593855
derep	616	2671	1841946	0.00145009679979761
derep	617	2981	1841946	0.00161839706484338
derep	618	10175	1841946	0.00552404902206688
derep	619	3945	1841946	0.00214175659872765
derep	620	4219	1841946	0.00229051231686488
derep	621	10765	1841946	0.00584436242973464
derep	622	5753	1841946	0.00312332717680106
derep	623	3832	1841946	0.00208040843759806
derep	624	8251	1841946	0.00447950157062151
derep	625	4577	1841946	0.00248487197778871
derep	626	3957	1841946	0.00214827144769716
derep	627	9539	1841946	0.00517876202668265
derep	628	5807	1841946	0.00315264399716387
derep	629	7199	1841946	0.00390836647762747
derep	630	14672	1841946	0.00796548867339216
derep	631	7672	1841946	0.00416516010784247
derep	632	20380	1841946	0.0110643851665575
derep	633	13250	1841946	0.00719347907050478
derep	634	6008	1841946	0.00326176771740322
derep	635	4796	1841946	0.00260376797148233
derep	636	9711	1841946	0.00527214152857901
derep	637	7204	1841946	0.00391108099803143
derep	638	5018	1841946	0.00272429267741834
derep	639	6091	1841946	0.00330682875610903
derep	640	3034	1841946	0.0016471709811254
derep	641	2644	1841946	0.0014354383896162
derep	642	3489	1841946	0.00189419233788613
derep	643	3815	1841946	0.00207117906822458
derep	644	2124	1841946	0.00115312826760394
derep	645	4457	1841946	0.00241972348809357
derep	646	3681	1841946	0.00199842992139835
derep	647	2180	1841946	0.00118353089612833
derep	648	4822	1841946	0.00261788347758295
derep	649	6680	1841946	0.003626599259696
derep	650	2889	1841946	0.00156844988941044
derep	651	3419	1841946	0.00185618905223063
derep	652	6615	1841946	0.00359131049444446
derep	653	2456	1841946	0.00133337242242715
derep	654	8610	1841946	0.00467440413562613
derep	655	12867	1841946	0.00698554680756113
derep	656	3483	1841946	0.00189093491340137
derep	657	34533	1841946	0.0187481066220182
derep	658	460017	1841946	0.249745106534068
derep	659	5934	1841946	0.00322159281542456
derep	660	14362	1841946	0.00779718840834639
derep	661	2129	1841946	0.0011558427880079
derep	662	1577	1841946	0.000856159735410267
derep	663	981	1841946	0.00053258890325775
derep	664	974	1841946	0.0005287885746922
derep	665	1970	1841946	0.00106952103916184
derep	666	956	1841946	0.00051901630123793
derep	667	677	1841946	0.000367546062696735
derep	668	415	1841946	0.000225305193529018
derep	669	908	1841946	0.000492956905359875
derep	670	591	1841946	0.000320856311748553
derep	671	1245	1841946	0.000675915580587053
derep	672	655	1841946	0.000355602172919293
derep	673	899	1841946	0.000488070768632739
derep	674	328	1841946	0.000178072538500043
derep	675	1526	1841946	0.000828471627289834
derep	676	1227	1841946	0.000666143307132782
derep	677	758	1841946	0.000411521293240953
derep	678	1077	1841946	0.00058470769501386
derep	679	537	1841946	0.000291539491385741
derep	680	663	1841946	0.000359945405565635
derep	681	699	1841946	0.000379489952474177
derep	682	556	1841946	0.000301854668920804
derep	683	408	1841946	0.000221504864963468
derep	684	751	1841946	0.000407720964675403
derep	685	300	1841946	0.000162871224237844
derep	686	497	1841946	0.000269823328154028
derep	687	815	1841946	0.000442466825846143
derep	688	594	1841946	0.000322485023990931
derep	689	179	1841946	9.71798304619136e-05
derep	690	857	1841946	0.000465268797239441
derep	691	268	1841946	0.000145498293652474
derep	692	79	1841946	4.28894223826323e-05
derep	693	166	1841946	9.01220774116071e-05
derep	694	165	1841946	8.95791733308143e-05
derep	695	96	1841946	5.21187917561101e-05
derep	696	405	1841946	0.00021987615272109
derep	697	110	1841946	5.97194488872095e-05
derep	698	104	1841946	5.64620244024526e-05
derep	699	315	1841946	0.000171014785449736
derep	700	209	1841946	0.000113466952885698
derep	701	530	1841946	0.000287739162820191
derep	702	170	1841946	9.22936937347783e-05
derep	703	109	1841946	5.91765448064167e-05
derep	704	95	1841946	5.15758876753173e-05
derep	705	388	1841946	0.000210646783347612
derep	706	360	1841946	0.000195445469085413
derep	707	145	1841946	7.8721091714958e-05
derep	708	147	1841946	7.98068998765436e-05
derep	709	182	1841946	9.88085427042921e-05
derep	710	102	1841946	5.5376216240867e-05
derep	711	105	1841946	5.70049284832454e-05
derep	712	223	1841946	0.000121067610016797
derep	713	85	1841946	4.61468468673892e-05
derep	714	332	1841946	0.000180244154823214
derep	715	154	1841946	8.36072284420933e-05
derep	716	93	1841946	5.04900795137317e-05
derep	717	347	1841946	0.000188387716035106
derep	718	47	1841946	2.55164917972622e-05
derep	719	24	1841946	1.30296979390275e-05
derep	720	42	1841946	2.28019713932982e-05
derep	721	34	1841946	1.84587387469557e-05
derep	722	13	1841946	7.05775305030658e-06
derep	723	137	1841946	7.43778590686155e-05
derep	724	97	1841946	5.26616958369029e-05
derep	725	17	1841946	9.22936937347783e-06
derep	726	173	1841946	9.39224059771568e-05
derep	727	26	1841946	1.41155061006132e-05
derep	728	16	1841946	8.68646529268502e-06
derep	729	56	1841946	3.04026285243976e-05
derep	730	62	1841946	3.36600530091544e-05
derep	731	130	1841946	7.05775305030658e-05
derep	732	57	1841946	3.09455326051904e-05
derep	733	18	1841946	9.77227345427065e-06
derep	734	73	1841946	3.96319978978754e-05
derep	735	29	1841946	1.57442183429916e-05
derep	736	22	1841946	1.19438897774419e-05
derep	737	14	1841946	7.60065713109939e-06
derep	738	41	1841946	2.22590673125054e-05
derep	739	90	1841946	4.88613672713532e-05
derep	740	30	1841946	1.62871224237844e-05
derep	741	59	1841946	3.2031340766776e-05
derep	742	10	1841946	5.42904080792814e-06
derep	743	10	1841946	5.42904080792814e-06
derep	744	172	1841946	9.33795018963639e-05
derep	745	101	1841946	5.48333121600742e-05
derep	746	74	1841946	4.01749019786682e-05
derep	747	36	1841946	1.95445469085413e-05
derep	748	16	1841946	8.68646529268502e-06
derep	749	20	1841946	1.08580816158563e-05
derep	750	21	1841946	1.14009856966491e-05
derep	751	124	1841946	6.73201060183089e-05
derep	752	106	1841946	5.75478325640382e-05
derep	753	31	1841946	1.68300265045772e-05
derep	754	72	1841946	3.90890938170826e-05
derep	755	46	1841946	2.49735877164694e-05
derep	756	75	1841946	4.0717806059461e-05
derep	757	67	1841946	3.63745734131185e-05
derep	758	34	1841946	1.84587387469557e-05
derep	759	131	1841946	7.11204345838586e-05
derep	760	59	1841946	3.2031340766776e-05
derep	761	16	1841946	8.68646529268502e-06
derep	762	165	1841946	8.95791733308143e-05
derep	763	71	1841946	3.85461897362898e-05
derep	764	48	1841946	2.60593958780551e-05
derep	765	104	1841946	5.64620244024526e-05
derep	766	85	1841946	4.61468468673892e-05
derep	767	84	1841946	4.56039427865963e-05
derep	768	121	1841946	6.56913937759305e-05
derep	769	77	1841946	4.18036142210467e-05
derep	770	15	1841946	8.1435612118922e-06
derep	771	74	1841946	4.01749019786682e-05
derep	772	64	1841946	3.47458611707401e-05
derep	773	34	1841946	1.84587387469557e-05
derep	774	70	1841946	3.8003285655497e-05
derep	775	25	1841946	1.35726020198203e-05
derep	776	28	1841946	1.52013142621988e-05
derep	777	119	1841946	6.46055856143448e-05
derep	778	22	1841946	1.19438897774419e-05
derep	779	19	1841946	1.03151775350635e-05
derep	780	88	1841946	4.77755591097676e-05
derep	781	23	1841946	1.24867938582347e-05
derep	782	25	1841946	1.35726020198203e-05
derep	783	139	1841946	7.54636672302011e-05
derep	784	40	1841946	2.17161632317125e-05
derep	785	17	1841946	9.22936937347783e-06
derep	786	71	1841946	3.85461897362898e-05
derep	787	34	1841946	1.84587387469557e-05
derep	788	14	1841946	7.60065713109939e-06
derep	789	65	1841946	3.52887652515329e-05
derep	790	106	1841946	5.75478325640382e-05
derep	791	6	1841946	3.25742448475688e-06
derep	792	48	1841946	2.60593958780551e-05
derep	793	42	1841946	2.28019713932982e-05
derep	794	21	1841946	1.14009856966491e-05
derep	795	52	1841946	2.82310122012263e-05
derep	796	35	1841946	1.90016428277485e-05
derep	797	15	1841946	8.1435612118922e-06
derep	798	55	1841946	2.98597244436048e-05
derep	799	105	1841946	5.70049284832454e-05
derep	800	12	1841946	6.51484896951376e-06
derep	801	62	1841946	3.36600530091544e-05
derep	802	61	1841946	3.31171489283616e-05
derep	803	21	1841946	1.14009856966491e-05
derep	804	74	1841946	4.01749019786682e-05
derep	805	307	1841946	0.000166671552803394
derep	806	27	1841946	1.4658410181406e-05
derep	807	140	1841946	7.60065713109939e-05
derep	808	20	1841946	1.08580816158563e-05
derep	809	43	1841946	2.3344875474091e-05
derep	810	256	1841946	0.00013898344468296
derep	811	83	1841946	4.50610387058035e-05
derep	812	64	1841946	3.47458611707401e-05
derep	813	72	1841946	3.90890938170826e-05
derep	814	154	1841946	8.36072284420933e-05
derep	815	160	1841946	8.68646529268502e-05
derep	816	99	1841946	5.37475039984886e-05
derep	817	451	1841946	0.000244849740437559
derep	818	57	1841946	3.09455326051904e-05
derep	819	31	1841946	1.68300265045772e-05
derep	820	129	1841946	7.0034626422273e-05
derep	821	15	1841946	8.1435612118922e-06
derep	822	29	1841946	1.57442183429916e-05
derep	823	23	1841946	1.24867938582347e-05
derep	824	109	1841946	5.91765448064167e-05
derep	825	439	1841946	0.000238334891468045
derep	826	80	1841946	4.34323264634251e-05
derep	827	21	1841946	1.14009856966491e-05
derep	828	33	1841946	1.79158346661629e-05
derep	829	29	1841946	1.57442183429916e-05
derep	830	32	1841946	1.737293058537e-05
derep	831	18	1841946	9.77227345427065e-06
derep	832	25	1841946	1.35726020198203e-05
derep	833	51	1841946	2.76881081204335e-05
derep	834	9	1841946	4.88613672713532e-06
derep	835	489	1841946	0.000265480095507686
derep	836	26	1841946	1.41155061006132e-05
derep	837	23	1841946	1.24867938582347e-05
derep	838	84	1841946	4.56039427865963e-05
derep	839	14	1841946	7.60065713109939e-06
derep	840	299	1841946	0.000162328320157051
derep	841	99	1841946	5.37475039984886e-05
derep	842	27	1841946	1.4658410181406e-05
derep	843	44	1841946	2.38877795548838e-05
derep	844	11	1841946	5.97194488872095e-06
derep	845	80	1841946	4.34323264634251e-05
derep	846	15	1841946	8.1435612118922e-06
derep	847	28	1841946	1.52013142621988e-05
derep	848	17	1841946	9.22936937347783e-06
derep	849	78	1841946	4.23465183018395e-05
derep	850	146	1841946	7.92639957957508e-05
derep	851	5	1841946	2.71452040396407e-06
derep	852	68	1841946	3.69174774939113e-05
derep	853	31	1841946	1.68300265045772e-05
derep	854	46	1841946	2.49735877164694e-05
derep	855	52	1841946	2.82310122012263e-05
derep	856	315	1841946	0.000171014785449736
derep	857	53	1841946	2.87739162820191e-05
derep	858	18	1841946	9.77227345427065e-06
derep	859	152	1841946	8.25214202805077e-05
derep	860	17	1841946	9.22936937347783e-06
derep	861	28	1841946	1.52013142621988e-05
derep	862	46	1841946	2.49735877164694e-05
derep	863	18	1841946	9.77227345427065e-06
derep	864	76	1841946	4.12607101402538e-05
derep	865	17	1841946	9.22936937347783e-06
derep	866	11	1841946	5.97194488872095e-06
derep	867	37	1841946	2.00874509893341e-05
derep	868	141	1841946	7.65494753917867e-05
derep	869	131	1841946	7.11204345838586e-05
derep	870	52	1841946	2.82310122012263e-05
derep	871	69	1841946	3.74603815747041e-05
derep	872	13	1841946	7.05775305030658e-06
derep	873	123	1841946	6.67772019375161e-05
derep	874	102	1841946	5.5376216240867e-05
derep	875	60	1841946	3.25742448475688e-05
derep	876	27	1841946	1.4658410181406e-05
derep	877	131	1841946	7.11204345838586e-05
derep	878	14	1841946	7.60065713109939e-06
derep	879	33	1841946	1.79158346661629e-05
derep	880	404	1841946	0.000219333248640297
derep	881	19	1841946	1.03151775350635e-05
derep	882	86	1841946	4.6689750948182e-05
derep	883	190	1841946	0.000103151775350635
derep	884	10	1841946	5.42904080792814e-06
derep	885	98	1841946	5.32045999176957e-05
derep	886	248	1841946	0.000134640212036618
derep	887	11	1841946	5.97194488872095e-06
derep	888	24	1841946	1.30296979390275e-05
derep	889	117	1841946	6.35197774527592e-05
derep	890	22	1841946	1.19438897774419e-05
derep	891	10	1841946	5.42904080792814e-06
derep	892	71	1841946	3.85461897362898e-05
derep	893	12	1841946	6.51484896951376e-06
derep	894	18	1841946	9.77227345427065e-06
derep	895	114	1841946	6.18910652103808e-05
derep	896	16	1841946	8.68646529268502e-06
derep	897	547	1841946	0.000296968532193669
derep	898	785	1841946	0.000426179703422359
derep	899	7	1841946	3.8003285655497e-06
derep	900	220	1841946	0.000119438897774419
derep	901	120	1841946	6.51484896951376e-05
derep	902	21	1841946	1.14009856966491e-05
derep	903	68	1841946	3.69174774939113e-05
derep	904	205	1841946	0.000111295336562527
derep	905	43	1841946	2.3344875474091e-05
derep	906	73	1841946	3.96319978978754e-05
derep	907	279	1841946	0.000151470238541195
derep	908	98	1841946	5.32045999176957e-05
derep	909	250	1841946	0.000135726020198203
derep	910	122	1841946	6.62342978567233e-05
derep	911	11	1841946	5.97194488872095e-06
derep	912	45	1841946	2.44306836356766e-05
derep	913	16	1841946	8.68646529268502e-06
derep	914	48	1841946	2.60593958780551e-05
derep	915	18	1841946	9.77227345427065e-06
derep	916	122	1841946	6.62342978567233e-05
derep	917	3	1841946	1.62871224237844e-06
derep	918	23	1841946	1.24867938582347e-05
derep	919	53	1841946	2.87739162820191e-05
derep	920	43	1841946	2.3344875474091e-05
derep	921	130	1841946	7.05775305030658e-05
derep	922	60	1841946	3.25742448475688e-05
derep	923	3	1841946	1.62871224237844e-06
derep	924	76	1841946	4.12607101402538e-05
derep	925	20	1841946	1.08580816158563e-05
derep	926	44	1841946	2.38877795548838e-05
derep	927	51	1841946	2.76881081204335e-05
derep	928	7	1841946	3.8003285655497e-06
derep	929	6	1841946	3.25742448475688e-06
derep	930	128	1841946	6.94917223414802e-05
derep	931	233	1841946	0.000126496650824726
derep	932	14	1841946	7.60065713109939e-06
derep	933	91	1841946	4.9404271352146e-05
derep	934	10	1841946	5.42904080792814e-06
derep	935	11	1841946	5.97194488872095e-06
derep	936	64	1841946	3.47458611707401e-05
derep	937	58	1841946	3.14884366859832e-05
derep	938	17	1841946	9.22936937347783e-06
derep	939	34	1841946	1.84587387469557e-05
derep	940	189	1841946	0.000102608871269842
derep	941	13	1841946	7.05775305030658e-06
derep	942	45	1841946	2.44306836356766e-05
derep	943	41	1841946	2.22590673125054e-05
derep	944	9	1841946	4.88613672713532e-06
derep	945	55	1841946	2.98597244436048e-05
derep	946	15	1841946	8.1435612118922e-06
derep	947	6	1841946	3.25742448475688e-06
derep	948	16	1841946	8.68646529268502e-06
derep	949	11	1841946	5.97194488872095e-06
derep	950	14	1841946	7.60065713109939e-06
derep	951	51	1841946	2.76881081204335e-05
derep	952	62	1841946	3.36600530091544e-05
derep	953	28	1841946	1.52013142621988e-05
derep	954	59	1841946	3.2031340766776e-05
derep	955	9	1841946	4.88613672713532e-06
derep	956	15	1841946	8.1435612118922e-06
derep	957	43	1841946	2.3344875474091e-05
derep	958	13	1841946	7.05775305030658e-06
derep	959	52	1841946	2.82310122012263e-05
derep	960	42	1841946	2.28019713932982e-05
derep	961	26	1841946	1.41155061006132e-05
derep	962	13	1841946	7.05775305030658e-06
derep	963	93	1841946	5.04900795137317e-05
derep	964	42	1841946	2.28019713932982e-05
derep	965	17	1841946	9.22936937347783e-06
derep	966	97	1841946	5.26616958369029e-05
derep	967	67	1841946	3.63745734131185e-05
derep	968	49	1841946	2.66022999588479e-05
derep	969	183	1841946	9.93514467850849e-05
derep	970	26	1841946	1.41155061006132e-05
derep	971	19	1841946	1.03151775350635e-05
derep	972	44	1841946	2.38877795548838e-05
derep	973	20	1841946	1.08580816158563e-05
derep	974	3	1841946	1.62871224237844e-06
derep	975	45	1841946	2.44306836356766e-05
derep	976	11	1841946	5.97194488872095e-06
derep	977	11	1841946	5.97194488872095e-06
derep	978	66	1841946	3.58316693323257e-05
derep	979	121	1841946	6.56913937759305e-05
derep	980	10	1841946	5.42904080792814e-06
derep	981	38	1841946	2.06303550701269e-05
derep	982	200	1841946	0.000108580816158563
derep	983	42	1841946	2.28019713932982e-05
derep	984	90	1841946	4.88613672713532e-05
derep	985	21	1841946	1.14009856966491e-05
derep	986	45	1841946	2.44306836356766e-05
derep	987	8	1841946	4.34323264634251e-06
derep	988	12	1841946	6.51484896951376e-06
derep	989	29	1841946	1.57442183429916e-05
derep	990	39	1841946	2.11732591509197e-05
derep	991	12	1841946	6.51484896951376e-06
derep	992	4	1841946	2.17161632317125e-06
derep	993	36	1841946	1.95445469085413e-05
derep	994	5	1841946	2.71452040396407e-06
derep	995	13	1841946	7.05775305030658e-06
derep	996	11	1841946	5.97194488872095e-06
derep	997	12	1841946	6.51484896951376e-06
derep	998	9	1841946	4.88613672713532e-06
derep	999	47	1841946	2.55164917972622e-05
derep	1000	3527	1841946	0.00191482269295625
derep	1001	6	1841946	3.25742448475688e-06
derep	1002	31	1841946	1.68300265045772e-05
derep	1003	11	1841946	5.97194488872095e-06
derep	1004	11	1841946	5.97194488872095e-06
derep	1005	24	1841946	1.30296979390275e-05
derep	1006	77	1841946	4.18036142210467e-05
derep	1007	16	1841946	8.68646529268502e-06
derep	1008	25	1841946	1.35726020198203e-05
derep	1009	3	1841946	1.62871224237844e-06
derep	1010	22	1841946	1.19438897774419e-05
derep	1011	40	1841946	2.17161632317125e-05
derep	1012	9	1841946	4.88613672713532e-06
derep	1013	3	1841946	1.62871224237844e-06
derep	1014	3	1841946	1.62871224237844e-06
derep	1015	6	1841946	3.25742448475688e-06
derep	1016	20	1841946	1.08580816158563e-05
derep	1017	16	1841946	8.68646529268502e-06
derep	1018	1	1841946	5.42904080792814e-07
derep	1019	25	1841946	1.35726020198203e-05
derep	1020	9	1841946	4.88613672713532e-06
derep	1021	14	1841946	7.60065713109939e-06
derep	1022	88	1841946	4.77755591097676e-05
derep	1023	57	1841946	3.09455326051904e-05
derep	1024	4	1841946	2.17161632317125e-06
derep	1026	17	1841946	9.22936937347783e-06
derep	1027	6	1841946	3.25742448475688e-06
derep	1028	2	1841946	1.08580816158563e-06
derep	1029	45	1841946	2.44306836356766e-05
derep	1030	4	1841946	2.17161632317125e-06
derep	1031	5	1841946	2.71452040396407e-06
derep	1032	58	1841946	3.14884366859832e-05
derep	1033	1	1841946	5.42904080792814e-07
derep	1034	7	1841946	3.8003285655497e-06
derep	1035	31	1841946	1.68300265045772e-05
derep	1036	4	1841946	2.17161632317125e-06
derep	1037	17	1841946	9.22936937347783e-06
derep	1038	86	1841946	4.6689750948182e-05
derep	1039	5	1841946	2.71452040396407e-06
derep	1040	3	1841946	1.62871224237844e-06
derep	1041	12	1841946	6.51484896951376e-06
derep	1042	4	1841946	2.17161632317125e-06
derep	1043	21	1841946	1.14009856966491e-05
derep	1044	57	1841946	3.09455326051904e-05
derep	1045	7	1841946	3.8003285655497e-06
derep	1046	4	1841946	2.17161632317125e-06
derep	1047	50	1841946	2.71452040396407e-05
derep	1048	81	1841946	4.39752305442179e-05
derep	1049	4	1841946	2.17161632317125e-06
derep	1050	11	1841946	5.97194488872095e-06
derep	1051	2	1841946	1.08580816158563e-06
derep	1052	6	1841946	3.25742448475688e-06
derep	1053	29	1841946	1.57442183429916e-05
derep	1054	197	1841946	0.000106952103916184
derep	1055	3	1841946	1.62871224237844e-06
derep	1056	6	1841946	3.25742448475688e-06
derep	1057	3	1841946	1.62871224237844e-06
derep	1058	116	1841946	6.29768733719664e-05
derep	1059	21	1841946	1.14009856966491e-05
derep	1060	12	1841946	6.51484896951376e-06
derep	1061	3	1841946	1.62871224237844e-06
derep	1062	8	1841946	4.34323264634251e-06
derep	1063	7	1841946	3.8003285655497e-06
derep	1064	1	1841946	5.42904080792814e-07
derep	1065	7	1841946	3.8003285655497e-06
derep	1066	2	1841946	1.08580816158563e-06
derep	1067	1	1841946	5.42904080792814e-07
derep	1068	9	1841946	4.88613672713532e-06
derep	1069	38	1841946	2.06303550701269e-05
derep	1070	3	1841946	1.62871224237844e-06
derep	1071	33	1841946	1.79158346661629e-05
derep	1072	8	1841946	4.34323264634251e-06
derep	1073	3	1841946	1.62871224237844e-06
derep	1074	9	1841946	4.88613672713532e-06
derep	1075	347	1841946	0.000188387716035106
derep	1076	192	1841946	0.00010423758351222
derep	1077	164	1841946	8.90362692500214e-05
derep	1078	65	1841946	3.52887652515329e-05
derep	1079	2	1841946	1.08580816158563e-06
derep	1080	82	1841946	4.45181346250107e-05
derep	1081	1	1841946	5.42904080792814e-07
derep	1082	8	1841946	4.34323264634251e-06
derep	1083	24	1841946	1.30296979390275e-05
derep	1084	28	1841946	1.52013142621988e-05
derep	1085	4	1841946	2.17161632317125e-06
derep	1086	23	1841946	1.24867938582347e-05
derep	1088	2	1841946	1.08580816158563e-06
derep	1089	3	1841946	1.62871224237844e-06
derep	1090	3	1841946	1.62871224237844e-06
derep	1091	6	1841946	3.25742448475688e-06
derep	1092	8	1841946	4.34323264634251e-06
derep	1093	28	1841946	1.52013142621988e-05
derep	1094	7	1841946	3.8003285655497e-06
derep	1095	7	1841946	3.8003285655497e-06
derep	1096	63	1841946	3.42029570899473e-05
derep	1097	1	1841946	5.42904080792814e-07
derep	1098	6	1841946	3.25742448475688e-06
derep	1099	112	1841946	6.08052570487951e-05
derep	1100	131	1841946	7.11204345838586e-05
derep	1101	3	1841946	1.62871224237844e-06
derep	1102	6	1841946	3.25742448475688e-06
derep	1103	3	1841946	1.62871224237844e-06
derep	1104	9	1841946	4.88613672713532e-06
derep	1105	2	1841946	1.08580816158563e-06
derep	1106	4	1841946	2.17161632317125e-06
derep	1107	70	1841946	3.8003285655497e-05
derep	1108	3	1841946	1.62871224237844e-06
derep	1109	4	1841946	2.17161632317125e-06
derep	1110	6	1841946	3.25742448475688e-06
derep	1111	4	1841946	2.17161632317125e-06
derep	1112	28	1841946	1.52013142621988e-05
derep	1113	138	1841946	7.49207631494083e-05
derep	1114	4	1841946	2.17161632317125e-06
derep	1115	30	1841946	1.62871224237844e-05
derep	1116	8	1841946	4.34323264634251e-06
derep	1117	1	1841946	5.42904080792814e-07
derep	1118	1	1841946	5.42904080792814e-07
derep	1119	12	1841946	6.51484896951376e-06
derep	1120	2	1841946	1.08580816158563e-06
derep	1121	1	1841946	5.42904080792814e-07
derep	1122	7	1841946	3.8003285655497e-06
derep	1123	3	1841946	1.62871224237844e-06
derep	1124	2	1841946	1.08580816158563e-06
derep	1125	25	1841946	1.35726020198203e-05
derep	1126	5	1841946	2.71452040396407e-06
derep	1127	2	1841946	1.08580816158563e-06
derep	1128	90	1841946	4.88613672713532e-05
derep	1129	5	1841946	2.71452040396407e-06
derep	1130	7	1841946	3.8003285655497e-06
derep	1131	37	1841946	2.00874509893341e-05
derep	1132	10	1841946	5.42904080792814e-06
derep	1133	2	1841946	1.08580816158563e-06
derep	1134	34	1841946	1.84587387469557e-05
derep	1135	19	1841946	1.03151775350635e-05
derep	1136	16	1841946	8.68646529268502e-06
derep	1137	21	1841946	1.14009856966491e-05
derep	1138	6	1841946	3.25742448475688e-06
derep	1139	9	1841946	4.88613672713532e-06
derep	1140	160	1841946	8.68646529268502e-05
derep	1141	13	1841946	7.05775305030658e-06
derep	1142	11	1841946	5.97194488872095e-06
derep	1143	11	1841946	5.97194488872095e-06
derep	1144	103	1841946	5.59191203216598e-05
derep	1145	82	1841946	4.45181346250107e-05
derep	1146	74	1841946	4.01749019786682e-05
derep	1147	17	1841946	9.22936937347783e-06
derep	1148	60	1841946	3.25742448475688e-05
derep	1149	10	1841946	5.42904080792814e-06
derep	1150	4	1841946	2.17161632317125e-06
derep	1151	24	1841946	1.30296979390275e-05
derep	1152	24	1841946	1.30296979390275e-05
derep	1153	8	1841946	4.34323264634251e-06
derep	1154	4	1841946	2.17161632317125e-06
derep	1155	10	1841946	5.42904080792814e-06
derep	1156	6	1841946	3.25742448475688e-06
derep	1157	23	1841946	1.24867938582347e-05
derep	1158	7	1841946	3.8003285655497e-06
derep	1159	1	1841946	5.42904080792814e-07
derep	1160	4	1841946	2.17161632317125e-06
derep	1161	9	1841946	4.88613672713532e-06
derep	1162	4	1841946	2.17161632317125e-06
derep	1163	3	1841946	1.62871224237844e-06
derep	1164	12	1841946	6.51484896951376e-06
derep	1165	3	1841946	1.62871224237844e-06
derep	1166	4	1841946	2.17161632317125e-06
derep	1167	50	1841946	2.71452040396407e-05
derep	1168	5	1841946	2.71452040396407e-06
derep	1169	8	1841946	4.34323264634251e-06
derep	1170	107	1841946	5.80907366448311e-05
derep	1171	77	1841946	4.18036142210467e-05
derep	1172	8	1841946	4.34323264634251e-06
derep	1173	82	1841946	4.45181346250107e-05
derep	1174	7	1841946	3.8003285655497e-06
derep	1175	3	1841946	1.62871224237844e-06
derep	1176	43	1841946	2.3344875474091e-05
derep	1177	32	1841946	1.737293058537e-05
derep	1178	78	1841946	4.23465183018395e-05
derep	1179	29	1841946	1.57442183429916e-05
derep	1180	27	1841946	1.4658410181406e-05
derep	1181	85	1841946	4.61468468673892e-05
derep	1182	76	1841946	4.12607101402538e-05
derep	1183	18	1841946	9.77227345427065e-06
derep	1184	15	1841946	8.1435612118922e-06
derep	1185	61	1841946	3.31171489283616e-05
derep	1186	19	1841946	1.03151775350635e-05
derep	1187	9	1841946	4.88613672713532e-06
derep	1188	70	1841946	3.8003285655497e-05
derep	1189	28	1841946	1.52013142621988e-05
derep	1190	20	1841946	1.08580816158563e-05
derep	1191	70	1841946	3.8003285655497e-05
derep	1192	20	1841946	1.08580816158563e-05
derep	1193	31	1841946	1.68300265045772e-05
derep	1194	221	1841946	0.000119981801855212
derep	1195	19	1841946	1.03151775350635e-05
derep	1196	15	1841946	8.1435612118922e-06
derep	1197	127	1841946	6.89488182606873e-05
derep	1198	12	1841946	6.51484896951376e-06
derep	1199	122	1841946	6.62342978567233e-05
derep	1200	15	1841946	8.1435612118922e-06
derep	1201	28	1841946	1.52013142621988e-05
derep	1202	15	1841946	8.1435612118922e-06
derep	1203	17	1841946	9.22936937347783e-06
derep	1204	8	1841946	4.34323264634251e-06
derep	1205	18	1841946	9.77227345427065e-06
derep	1206	52	1841946	2.82310122012263e-05
derep	1207	17	1841946	9.22936937347783e-06
derep	1208	57	1841946	3.09455326051904e-05
derep	1209	62	1841946	3.36600530091544e-05
derep	1210	25	1841946	1.35726020198203e-05
derep	1211	28	1841946	1.52013142621988e-05
derep	1212	32	1841946	1.737293058537e-05
derep	1213	15	1841946	8.1435612118922e-06
derep	1214	5	1841946	2.71452040396407e-06
derep	1215	75	1841946	4.0717806059461e-05
derep	1216	4	1841946	2.17161632317125e-06
derep	1217	48	1841946	2.60593958780551e-05
derep	1218	27	1841946	1.4658410181406e-05
derep	1219	8	1841946	4.34323264634251e-06
derep	1220	161	1841946	8.7407557007643e-05
derep	1221	41	1841946	2.22590673125054e-05
derep	1222	11	1841946	5.97194488872095e-06
derep	1223	28	1841946	1.52013142621988e-05
derep	1224	80	1841946	4.34323264634251e-05
derep	1225	7	1841946	3.8003285655497e-06
derep	1226	72	1841946	3.90890938170826e-05
derep	1227	13	1841946	7.05775305030658e-06
derep	1228	17	1841946	9.22936937347783e-06
derep	1229	18	1841946	9.77227345427065e-06
derep	1230	28	1841946	1.52013142621988e-05
derep	1231	8	1841946	4.34323264634251e-06
derep	1232	7	1841946	3.8003285655497e-06
derep	1233	46	1841946	2.49735877164694e-05
derep	1234	23	1841946	1.24867938582347e-05
derep	1235	30	1841946	1.62871224237844e-05
derep	1236	12	1841946	6.51484896951376e-06
derep	1237	8	1841946	4.34323264634251e-06
derep	1238	138	1841946	7.49207631494083e-05
derep	1239	118	1841946	6.4062681533552e-05
derep	1240	14	1841946	7.60065713109939e-06
derep	1241	44	1841946	2.38877795548838e-05
derep	1242	48	1841946	2.60593958780551e-05
derep	1243	6	1841946	3.25742448475688e-06
derep	1244	68	1841946	3.69174774939113e-05
derep	1245	53	1841946	2.87739162820191e-05
derep	1246	74	1841946	4.01749019786682e-05
derep	1247	31	1841946	1.68300265045772e-05
derep	1248	23	1841946	1.24867938582347e-05
derep	1249	6	1841946	3.25742448475688e-06
derep	1250	3	1841946	1.62871224237844e-06
derep	1251	46	1841946	2.49735877164694e-05
derep	1252	19	1841946	1.03151775350635e-05
derep	1253	25	1841946	1.35726020198203e-05
derep	1254	10	1841946	5.42904080792814e-06
derep	1255	10	1841946	5.42904080792814e-06
derep	1256	8	1841946	4.34323264634251e-06
derep	1257	34	1841946	1.84587387469557e-05
derep	1258	12	1841946	6.51484896951376e-06
derep	1259	55	1841946	2.98597244436048e-05
derep	1260	139	1841946	7.54636672302011e-05
derep	1261	57	1841946	3.09455326051904e-05
derep	1262	9	1841946	4.88613672713532e-06
derep	1263	5	1841946	2.71452040396407e-06
derep	1265	1	1841946	5.42904080792814e-07
derep	1266	8	1841946	4.34323264634251e-06
derep	1267	1	1841946	5.42904080792814e-07
derep	1268	6	1841946	3.25742448475688e-06
derep	1269	3	1841946	1.62871224237844e-06
derep	1270	44	1841946	2.38877795548838e-05
derep	1271	2	1841946	1.08580816158563e-06
derep	1272	18	1841946	9.77227345427065e-06
derep	1273	6	1841946	3.25742448475688e-06
derep	1274	4	1841946	2.17161632317125e-06
derep	1275	4	1841946	2.17161632317125e-06
derep	1276	4	1841946	2.17161632317125e-06
derep	1277	9	1841946	4.88613672713532e-06
derep	1278	12	1841946	6.51484896951376e-06
derep	1279	9	1841946	4.88613672713532e-06
derep	1280	15	1841946	8.1435612118922e-06
derep	1281	3	1841946	1.62871224237844e-06
derep	1282	13	1841946	7.05775305030658e-06
derep	1283	5	1841946	2.71452040396407e-06
derep	1284	7	1841946	3.8003285655497e-06
derep	1285	3	1841946	1.62871224237844e-06
derep	1286	5	1841946	2.71452040396407e-06
derep	1287	17	1841946	9.22936937347783e-06
derep	1288	84	1841946	4.56039427865963e-05
derep	1289	8	1841946	4.34323264634251e-06
derep	1290	25	1841946	1.35726020198203e-05
derep	1291	24	1841946	1.30296979390275e-05
derep	1292	1	1841946	5.42904080792814e-07
derep	1293	3	1841946	1.62871224237844e-06
derep	1294	7	1841946	3.8003285655497e-06
derep	1295	18	1841946	9.77227345427065e-06
derep	1296	7	1841946	3.8003285655497e-06
derep	1297	5	1841946	2.71452040396407e-06
derep	1298	4	1841946	2.17161632317125e-06
derep	1299	43	1841946	2.3344875474091e-05
derep	1300	2	1841946	1.08580816158563e-06
derep	1301	4	1841946	2.17161632317125e-06
derep	1302	11	1841946	5.97194488872095e-06
derep	1303	4	1841946	2.17161632317125e-06
derep	1304	12	1841946	6.51484896951376e-06
derep	1305	16	1841946	8.68646529268502e-06
derep	1306	1	1841946	5.42904080792814e-07
derep	1307	2	1841946	1.08580816158563e-06
derep	1308	63	1841946	3.42029570899473e-05
derep	1309	2	1841946	1.08580816158563e-06
derep	1310	5	1841946	2.71452040396407e-06
derep	1311	8	1841946	4.34323264634251e-06
derep	1312	2	1841946	1.08580816158563e-06
derep	1313	2	1841946	1.08580816158563e-06
derep	1314	8	1841946	4.34323264634251e-06
derep	1315	34	1841946	1.84587387469557e-05
derep	1316	8	1841946	4.34323264634251e-06
derep	1317	13	1841946	7.05775305030658e-06
derep	1318	8	1841946	4.34323264634251e-06
derep	1319	5	1841946	2.71452040396407e-06
derep	1320	7	1841946	3.8003285655497e-06
derep	1321	3	1841946	1.62871224237844e-06
derep	1322	4	1841946	2.17161632317125e-06
derep	1323	9	1841946	4.88613672713532e-06
derep	1324	4	1841946	2.17161632317125e-06
derep	1325	4	1841946	2.17161632317125e-06
derep	1326	42	1841946	2.28019713932982e-05
derep	1327	2	1841946	1.08580816158563e-06
derep	1328	4	1841946	2.17161632317125e-06
derep	1329	36	1841946	1.95445469085413e-05
derep	1330	2	1841946	1.08580816158563e-06
derep	1331	5	1841946	2.71452040396407e-06
derep	1332	5	1841946	2.71452040396407e-06
derep	1333	2	1841946	1.08580816158563e-06
derep	1334	2	1841946	1.08580816158563e-06
derep	1335	3	1841946	1.62871224237844e-06
derep	1336	2	1841946	1.08580816158563e-06
derep	1337	14	1841946	7.60065713109939e-06
derep	1338	10	1841946	5.42904080792814e-06
derep	1339	2	1841946	1.08580816158563e-06
derep	1340	1	1841946	5.42904080792814e-07
derep	1341	5	1841946	2.71452040396407e-06
derep	1342	1	1841946	5.42904080792814e-07
derep	1344	10	1841946	5.42904080792814e-06
derep	1345	1	1841946	5.42904080792814e-07
derep	1346	2	1841946	1.08580816158563e-06
derep	1347	6	1841946	3.25742448475688e-06
derep	1348	4	1841946	2.17161632317125e-06
derep	1349	1	1841946	5.42904080792814e-07
derep	1350	16	1841946	8.68646529268502e-06
derep	1352	25	1841946	1.35726020198203e-05
derep	1353	5	1841946	2.71452040396407e-06
derep	1354	1	1841946	5.42904080792814e-07
derep	1355	4	1841946	2.17161632317125e-06
derep	1356	6	1841946	3.25742448475688e-06
derep	1357	4	1841946	2.17161632317125e-06
derep	1358	2	1841946	1.08580816158563e-06
derep	1359	6	1841946	3.25742448475688e-06
derep	1360	4	1841946	2.17161632317125e-06
derep	1361	8	1841946	4.34323264634251e-06
derep	1362	15	1841946	8.1435612118922e-06
derep	1363	1	1841946	5.42904080792814e-07
derep	1364	13	1841946	7.05775305030658e-06
derep	1365	55	1841946	2.98597244436048e-05
derep	1366	4	1841946	2.17161632317125e-06
derep	1367	1	1841946	5.42904080792814e-07
derep	1368	75	1841946	4.0717806059461e-05
derep	1369	3	1841946	1.62871224237844e-06
derep	1370	39	1841946	2.11732591509197e-05
derep	1371	151	1841946	8.19785161997149e-05
derep	1372	10	1841946	5.42904080792814e-06
derep	1373	10	1841946	5.42904080792814e-06
derep	1374	60	1841946	3.25742448475688e-05
derep	1375	41	1841946	2.22590673125054e-05
derep	1376	6	1841946	3.25742448475688e-06
derep	1377	77	1841946	4.18036142210467e-05
derep	1378	5	1841946	2.71452040396407e-06
derep	1379	2	1841946	1.08580816158563e-06
derep	1380	47	1841946	2.55164917972622e-05
derep	1381	149	1841946	8.08927080381292e-05
derep	1382	9	1841946	4.88613672713532e-06
derep	1383	18	1841946	9.77227345427065e-06
derep	1385	3	1841946	1.62871224237844e-06
derep	1386	7	1841946	3.8003285655497e-06
derep	1387	12	1841946	6.51484896951376e-06
derep	1388	2	1841946	1.08580816158563e-06
derep	1389	4	1841946	2.17161632317125e-06
derep	1390	3	1841946	1.62871224237844e-06
derep	1391	5	1841946	2.71452040396407e-06
derep	1392	77	1841946	4.18036142210467e-05
derep	1393	21	1841946	1.14009856966491e-05
derep	1394	6	1841946	3.25742448475688e-06
derep	1395	14	1841946	7.60065713109939e-06
derep	1396	58	1841946	3.14884366859832e-05
derep	1397	6	1841946	3.25742448475688e-06
derep	1398	22	1841946	1.19438897774419e-05
derep	1399	14	1841946	7.60065713109939e-06
derep	1400	18	1841946	9.77227345427065e-06
derep	1401	276	1841946	0.000149841526298817
derep	1402	71	1841946	3.85461897362898e-05
derep	1403	24	1841946	1.30296979390275e-05
derep	1404	177	1841946	9.6094022300328e-05
derep	1405	30	1841946	1.62871224237844e-05
derep	1406	62	1841946	3.36600530091544e-05
derep	1407	22	1841946	1.19438897774419e-05
derep	1408	202	1841946	0.000109666624320148
derep	1409	8	1841946	4.34323264634251e-06
derep	1410	19	1841946	1.03151775350635e-05
derep	1411	14	1841946	7.60065713109939e-06
derep	1412	9	1841946	4.88613672713532e-06
derep	1413	19	1841946	1.03151775350635e-05
derep	1414	9	1841946	4.88613672713532e-06
derep	1415	6	1841946	3.25742448475688e-06
derep	1416	6	1841946	3.25742448475688e-06
derep	1417	16	1841946	8.68646529268502e-06
derep	1418	24	1841946	1.30296979390275e-05
derep	1419	23	1841946	1.24867938582347e-05
derep	1420	31	1841946	1.68300265045772e-05
derep	1421	27	1841946	1.4658410181406e-05
derep	1422	8	1841946	4.34323264634251e-06
derep	1423	9	1841946	4.88613672713532e-06
derep	1424	46	1841946	2.49735877164694e-05
derep	1425	47	1841946	2.55164917972622e-05
derep	1426	46	1841946	2.49735877164694e-05
derep	1427	19	1841946	1.03151775350635e-05
derep	1428	42	1841946	2.28019713932982e-05
derep	1429	26	1841946	1.41155061006132e-05
derep	1430	141	1841946	7.65494753917867e-05
derep	1431	30	1841946	1.62871224237844e-05
derep	1432	21	1841946	1.14009856966491e-05
derep	1433	34	1841946	1.84587387469557e-05
derep	1434	86	1841946	4.6689750948182e-05
derep	1435	34	1841946	1.84587387469557e-05
derep	1436	14	1841946	7.60065713109939e-06
derep	1437	107	1841946	5.80907366448311e-05
derep	1438	15	1841946	8.1435612118922e-06
derep	1439	12	1841946	6.51484896951376e-06
derep	1440	121	1841946	6.56913937759305e-05
derep	1441	8	1841946	4.34323264634251e-06
derep	1442	28	1841946	1.52013142621988e-05
derep	1443	97	1841946	5.26616958369029e-05
derep	1444	133	1841946	7.22062427454442e-05
derep	1445	162	1841946	8.79504610884358e-05
derep	1446	40	1841946	2.17161632317125e-05
derep	1447	23	1841946	1.24867938582347e-05
derep	1448	15	1841946	8.1435612118922e-06
derep	1449	33	1841946	1.79158346661629e-05
derep	1450	290	1841946	0.000157442183429916
derep	1451	21	1841946	1.14009856966491e-05
derep	1452	174	1841946	9.44653100579496e-05
derep	1453	89	1841946	4.83184631905604e-05
derep	1454	38	1841946	2.06303550701269e-05
derep	1455	31	1841946	1.68300265045772e-05
derep	1456	17	1841946	9.22936937347783e-06
derep	1457	15	1841946	8.1435612118922e-06
derep	1458	15	1841946	8.1435612118922e-06
derep	1459	40	1841946	2.17161632317125e-05
derep	1460	8	1841946	4.34323264634251e-06
derep	1461	213	1841946	0.000115638569208869
derep	1462	6	1841946	3.25742448475688e-06
derep	1463	69	1841946	3.74603815747041e-05
derep	1464	420	1841946	0.000228019713932982
derep	1465	10	1841946	5.42904080792814e-06
derep	1466	11	1841946	5.97194488872095e-06
derep	1467	115	1841946	6.24339692911736e-05
derep	1468	13	1841946	7.05775305030658e-06
derep	1469	15	1841946	8.1435612118922e-06
derep	1470	43	1841946	2.3344875474091e-05
derep	1471	30	1841946	1.62871224237844e-05
derep	1472	163	1841946	8.84933651692286e-05
derep	1473	33	1841946	1.79158346661629e-05
derep	1474	104	1841946	5.64620244024526e-05
derep	1475	426	1841946	0.000231277138417739
derep	1476	329	1841946	0.000178615442580836
derep	1477	11	1841946	5.97194488872095e-06
derep	1478	17	1841946	9.22936937347783e-06
derep	1479	11	1841946	5.97194488872095e-06
derep	1480	47	1841946	2.55164917972622e-05
derep	1481	66	1841946	3.58316693323257e-05
derep	1482	50	1841946	2.71452040396407e-05
derep	1483	12	1841946	6.51484896951376e-06
derep	1484	9	1841946	4.88613672713532e-06
derep	1485	34	1841946	1.84587387469557e-05
derep	1486	61	1841946	3.31171489283616e-05
derep	1487	236	1841946	0.000128125363067104
derep	1488	22	1841946	1.19438897774419e-05
derep	1489	7	1841946	3.8003285655497e-06
derep	1490	11	1841946	5.97194488872095e-06
derep	1491	17	1841946	9.22936937347783e-06
derep	1492	18	1841946	9.77227345427065e-06
derep	1493	424	1841946	0.000230191330256153
derep	1494	24	1841946	1.30296979390275e-05
derep	1495	194	1841946	0.000105323391673806
derep	1496	44	1841946	2.38877795548838e-05
derep	1497	89	1841946	4.83184631905604e-05
derep	1498	116	1841946	6.29768733719664e-05
derep	1499	35	1841946	1.90016428277485e-05
derep	1500	34	1841946	1.84587387469557e-05
derep	1501	20	1841946	1.08580816158563e-05
derep	1502	7	1841946	3.8003285655497e-06
derep	1503	76	1841946	4.12607101402538e-05
derep	1504	22	1841946	1.19438897774419e-05
derep	1505	10	1841946	5.42904080792814e-06
derep	1506	38	1841946	2.06303550701269e-05
derep	1507	189	1841946	0.000102608871269842
derep	1508	4	1841946	2.17161632317125e-06
derep	1509	30	1841946	1.62871224237844e-05
derep	1510	55	1841946	2.98597244436048e-05
derep	1511	3	1841946	1.62871224237844e-06
derep	1512	9	1841946	4.88613672713532e-06
derep	1513	8	1841946	4.34323264634251e-06
derep	1514	9	1841946	4.88613672713532e-06
derep	1515	25	1841946	1.35726020198203e-05
derep	1516	7	1841946	3.8003285655497e-06
derep	1517	25	1841946	1.35726020198203e-05
derep	1518	68	1841946	3.69174774939113e-05
derep	1519	25	1841946	1.35726020198203e-05
derep	1520	12	1841946	6.51484896951376e-06
derep	1521	12	1841946	6.51484896951376e-06
derep	1522	9	1841946	4.88613672713532e-06
derep	1523	5	1841946	2.71452040396407e-06
derep	1524	7	1841946	3.8003285655497e-06
derep	1525	25	1841946	1.35726020198203e-05
derep	1526	3	1841946	1.62871224237844e-06
derep	1527	30	1841946	1.62871224237844e-05
derep	1528	289	1841946	0.000156899279349123
derep	1529	15	1841946	8.1435612118922e-06
derep	1530	139	1841946	7.54636672302011e-05
derep	1531	854	1841946	0.000463640084997063
derep	1532	32	1841946	1.737293058537e-05
derep	1533	766	1841946	0.000415864525887295
derep	1534	513	1841946	0.000278509793446713
derep	1535	135	1841946	7.32920509070298e-05
derep	1536	474	1841946	0.000257336534295794
derep	1537	170	1841946	9.22936937347783e-05
derep	1538	15	1841946	8.1435612118922e-06
derep	1539	77	1841946	4.18036142210467e-05
derep	1540	93	1841946	5.04900795137317e-05
derep	1541	10	1841946	5.42904080792814e-06
derep	1542	189	1841946	0.000102608871269842
derep	1543	45	1841946	2.44306836356766e-05
derep	1544	3	1841946	1.62871224237844e-06
derep	1545	132	1841946	7.16633386646514e-05
derep	1546	14	1841946	7.60065713109939e-06
derep	1547	1	1841946	5.42904080792814e-07
derep	1548	32	1841946	1.737293058537e-05
derep	1549	9	1841946	4.88613672713532e-06
derep	1550	4	1841946	2.17161632317125e-06
derep	1551	33	1841946	1.79158346661629e-05
derep	1552	3	1841946	1.62871224237844e-06
derep	1553	1	1841946	5.42904080792814e-07
derep	1554	39	1841946	2.11732591509197e-05
derep	1555	6	1841946	3.25742448475688e-06
derep	1557	26	1841946	1.41155061006132e-05
derep	1558	10	1841946	5.42904080792814e-06
derep	1559	1	1841946	5.42904080792814e-07
derep	1560	7	1841946	3.8003285655497e-06
derep	1561	24	1841946	1.30296979390275e-05
derep	1563	47	1841946	2.55164917972622e-05
derep	1564	3	1841946	1.62871224237844e-06
derep	1566	52	1841946	2.82310122012263e-05
derep	1567	6	1841946	3.25742448475688e-06
derep	1569	28	1841946	1.52013142621988e-05
derep	1570	2	1841946	1.08580816158563e-06
derep	1573	2	1841946	1.08580816158563e-06
derep	1576	1	1841946	5.42904080792814e-07
derep	1579	1	1841946	5.42904080792814e-07
derep	1584	1	1841946	5.42904080792814e-07
derep	1587	1	1841946	5.42904080792814e-07
derep	1593	1	1841946	5.42904080792814e-07
derep	1594	1	1841946	5.42904080792814e-07
derep	1597	1	1841946	5.42904080792814e-07
derep	1599	1	1841946	5.42904080792814e-07
derep	1602	1	1841946	5.42904080792814e-07
derep	1608	1	1841946	5.42904080792814e-07
derep	1982	1	1841946	5.42904080792814e-07
palmer	200	16	1565831	1.0218216397555e-05
palmer	201	374	1565831	0.000238850808292849
palmer	202	9	1565831	5.74774672362471e-06
palmer	203	17	1565831	1.08568549224022e-05
palmer	204	36	1565831	2.29909868944988e-05
palmer	205	14	1565831	8.94093934786066e-06
palmer	206	24	1565831	1.53273245963326e-05
palmer	207	35	1565831	2.23523483696516e-05
palmer	208	14	1565831	8.94093934786066e-06
palmer	209	25	1565831	1.59659631211797e-05
palmer	210	49	1565831	3.12932877175123e-05
palmer	211	31	1565831	1.97977942702629e-05
palmer	212	97	1565831	6.19479369101774e-05
palmer	213	63	1565831	4.0234227065373e-05
palmer	214	20	1565831	1.27727704969438e-05
palmer	215	14	1565831	8.94093934786066e-06
palmer	216	78	1565831	4.98138049380808e-05
palmer	217	20	1565831	1.27727704969438e-05
palmer	218	37	1565831	2.3629625419346e-05
palmer	219	106	1565831	6.76956836338021e-05
palmer	220	106	1565831	6.76956836338021e-05
palmer	221	43	1565831	2.74614565684292e-05
palmer	222	163	1565831	0.000104098079550092
palmer	223	38	1565831	2.42682639441932e-05
palmer	224	47	1565831	3.00160106678179e-05
palmer	225	112	1565831	7.15275147828853e-05
palmer	226	62	1565831	3.95955885405258e-05
palmer	227	74	1565831	4.7259250838692e-05
palmer	228	126	1565831	8.04684541307459e-05
palmer	229	93	1565831	5.93933828107886e-05
palmer	230	64	1565831	4.08728655902201e-05
palmer	231	132	1565831	8.4300285279829e-05
palmer	232	105	1565831	6.70570451089549e-05
palmer	233	63	1565831	4.0234227065373e-05
palmer	234	263	1565831	0.000167961932034811
palmer	235	111	1565831	7.08888762580381e-05
palmer	236	69	1565831	4.40660582144561e-05
palmer	237	201	1565831	0.000128366343494285
palmer	238	110	1565831	7.02502377331909e-05
palmer	239	68	1565831	4.34274196896089e-05
palmer	240	202	1565831	0.000129004982019132
palmer	241	85	1565831	5.42842746120111e-05
palmer	242	72	1565831	4.59819737889977e-05
palmer	243	205	1565831	0.000130920897593674
palmer	244	62	1565831	3.95955885405258e-05
palmer	245	99	1565831	6.32252139598718e-05
palmer	246	147	1565831	9.38798631525369e-05
palmer	247	35	1565831	2.23523483696516e-05
palmer	248	52	1565831	3.32092032920539e-05
palmer	249	482	1565831	0.000307823768976345
palmer	250	101	1565831	6.45024910095662e-05
palmer	251	73	1565831	4.66206123138449e-05
palmer	252	358	1565831	0.000228632591895294
palmer	253	84	1565831	5.36456360871639e-05
palmer	254	122	1565831	7.79139000313572e-05
palmer	255	170	1565831	0.000108568549224022
palmer	256	95	1565831	6.0670659860483e-05
palmer	257	123	1565831	7.85525385562043e-05
palmer	258	518	1565831	0.000330814755870844
palmer	259	148	1565831	9.45185016773841e-05
palmer	260	262	1565831	0.000167323293509964
palmer	261	649	1565831	0.000414476402625826
palmer	262	130	1565831	8.30230082301347e-05
palmer	263	225	1565831	0.000143693668090618
palmer	264	1278	1565831	0.000816180034754709
palmer	265	241	1565831	0.000153911884488173
palmer	266	251	1565831	0.000160298269736645
palmer	267	1337	1565831	0.000853859707720693
palmer	268	206	1565831	0.000131559536118521
palmer	269	351	1565831	0.000224162122221364
palmer	270	865	1565831	0.000552422323992819
palmer	271	166	1565831	0.000106013995124633
palmer	272	304	1565831	0.000194146111553546
palmer	273	357	1565831	0.000227993953370447
palmer	274	418	1565831	0.000266950903386125
palmer	275	646	1565831	0.000412560487051285
palmer	276	1266	1565831	0.000808516372456542
palmer	277	429	1565831	0.000273975927159444
palmer	278	496	1565831	0.000316764708324206
palmer	279	2263	1565831	0.00144523898172919
palmer	280	577	1565831	0.000368494428836828
palmer	281	1074	1565831	0.000685897775685882
palmer	282	2956	1565831	0.00188781547944829
palmer	283	1521	1565831	0.000971369196292576
palmer	284	1147	1565831	0.000732518387999727
palmer	285	1812	1565831	0.00115721300702311
palmer	286	586	1565831	0.000374242175560453
palmer	287	802	1565831	0.000512188096927446
palmer	288	4773	1565831	0.00304822167909564
palmer	289	497	1565831	0.000317403346849053
palmer	290	995	1565831	0.000635445332222954
palmer	291	1555	1565831	0.00099308290613738
palmer	292	658	1565831	0.000420224149349451
palmer	293	1296	1565831	0.000827675528201958
palmer	294	4526	1565831	0.00289047796345838
palmer	295	1364	1565831	0.000871102947891567
palmer	296	641	1565831	0.000409367294427049
palmer	297	2581	1565831	0.0016483260326306
palmer	298	742	1565831	0.000473869785436615
palmer	299	673	1565831	0.000429803727222159
palmer	300	2263	1565831	0.00144523898172919
palmer	301	252	1565831	0.000160936908261492
palmer	302	526	1565831	0.000335923864069622
palmer	303	3329	1565831	0.00212602764921629
palmer	304	846	1565831	0.000540288192020723
palmer	305	971	1565831	0.000620118007626621
palmer	306	13796	1565831	0.00881065708879183
palmer	307	1898	1565831	0.00121213592015997
palmer	308	1156	1565831	0.000738266134723351
palmer	309	25721	1565831	0.0164264214975946
palmer	310	2325	1565831	0.00148483457026972
palmer	311	3271	1565831	0.00208898661477516
palmer	312	2433	1565831	0.00155380753095321
palmer	313	679	1565831	0.000433635558371242
palmer	314	972	1565831	0.000620756646151468
palmer	315	2546	1565831	0.00162597368426095
palmer	316	1321	1565831	0.000843641491323138
palmer	317	2767	1565831	0.00176711279825217
palmer	318	57796	1565831	0.0369107521820682
palmer	319	150658	1565831	0.0962160028764279
palmer	320	3957	1565831	0.00252709264282033
palmer	321	1098	1565831	0.000701225100282214
palmer	322	620	1565831	0.000395955885405258
palmer	323	365	1565831	0.000233103061569224
palmer	324	278	1565831	0.000177541509907519
palmer	325	77	1565831	4.91751664132336e-05
palmer	326	49	1565831	3.12932877175123e-05
palmer	327	116	1565831	7.4082068882274e-05
palmer	328	49	1565831	3.12932877175123e-05
palmer	329	74	1565831	4.7259250838692e-05
palmer	330	126	1565831	8.04684541307459e-05
palmer	331	105	1565831	6.70570451089549e-05
palmer	332	81	1565831	5.17297205126224e-05
palmer	333	110	1565831	7.02502377331909e-05
palmer	334	51	1565831	3.25705647672067e-05
palmer	335	40	1565831	2.55455409938876e-05
palmer	336	98	1565831	6.25865754350246e-05
palmer	337	21	1565831	1.3411409021791e-05
palmer	338	41	1565831	2.61841795187348e-05
palmer	339	72	1565831	4.59819737889977e-05
palmer	340	32	1565831	2.04364327951101e-05
palmer	341	21	1565831	1.3411409021791e-05
palmer	342	44	1565831	2.81000950932764e-05
palmer	343	22	1565831	1.40500475466382e-05
palmer	344	19	1565831	1.21341319720966e-05
palmer	345	35	1565831	2.23523483696516e-05
palmer	346	13	1565831	8.30230082301347e-06
palmer	347	14	1565831	8.94093934786066e-06
palmer	348	38	1565831	2.42682639441932e-05
palmer	349	17	1565831	1.08568549224022e-05
palmer	350	32	1565831	2.04364327951101e-05
palmer	351	73	1565831	4.66206123138449e-05
palmer	352	32	1565831	2.04364327951101e-05
palmer	353	21	1565831	1.3411409021791e-05
palmer	354	36	1565831	2.29909868944988e-05
palmer	355	22	1565831	1.40500475466382e-05
palmer	356	25	1565831	1.59659631211797e-05
palmer	357	39	1565831	2.49069024690404e-05
palmer	358	86	1565831	5.49229131368583e-05
palmer	359	21	1565831	1.3411409021791e-05
palmer	360	68	1565831	4.34274196896089e-05
palmer	361	46	1565831	2.93773721429707e-05
palmer	362	46	1565831	2.93773721429707e-05
palmer	363	61	1565831	3.89569500156786e-05
palmer	364	30	1565831	1.91591557454157e-05
palmer	365	23	1565831	1.46886860714854e-05
palmer	366	89	1565831	5.68388287113999e-05
palmer	367	34	1565831	2.17137098448045e-05
palmer	368	32	1565831	2.04364327951101e-05
palmer	369	54	1565831	3.44864803417482e-05
palmer	370	46	1565831	2.93773721429707e-05
palmer	371	29	1565831	1.85205172205685e-05
palmer	372	46	1565831	2.93773721429707e-05
palmer	373	34	1565831	2.17137098448045e-05
palmer	374	48	1565831	3.06546491926651e-05
palmer	375	58	1565831	3.7041034441137e-05
palmer	376	44	1565831	2.81000950932764e-05
palmer	377	49	1565831	3.12932877175123e-05
palmer	378	61	1565831	3.89569500156786e-05
palmer	379	59	1565831	3.76796729659842e-05
palmer	380	36	1565831	2.29909868944988e-05
palmer	381	134	1565831	8.55775623295234e-05
palmer	382	44	1565831	2.81000950932764e-05
palmer	383	35	1565831	2.23523483696516e-05
palmer	384	77	1565831	4.91751664132336e-05
palmer	385	30	1565831	1.91591557454157e-05
palmer	386	41	1565831	2.61841795187348e-05
palmer	387	120	1565831	7.66366229816628e-05
palmer	388	45	1565831	2.87387336181235e-05
palmer	389	33	1565831	2.10750713199573e-05
palmer	390	56	1565831	3.57637573914426e-05
palmer	391	37	1565831	2.3629625419346e-05
palmer	392	37	1565831	2.3629625419346e-05
palmer	393	59	1565831	3.76796729659842e-05
palmer	394	40	1565831	2.55455409938876e-05
palmer	395	46	1565831	2.93773721429707e-05
palmer	396	67	1565831	4.27887811647617e-05
palmer	397	29	1565831	1.85205172205685e-05
palmer	398	43	1565831	2.74614565684292e-05
palmer	399	79	1565831	5.0452443462928e-05
palmer	400	39	1565831	2.49069024690404e-05
palmer	401	68	1565831	4.34274196896089e-05
palmer	402	126	1565831	8.04684541307459e-05
palmer	403	454	1565831	0.000289941890280624
palmer	404	47	1565831	3.00160106678179e-05
palmer	405	99	1565831	6.32252139598718e-05
palmer	406	88	1565831	5.62001901865527e-05
palmer	407	4095	1565831	0.00261522475924924
palmer	408	106	1565831	6.76956836338021e-05
palmer	409	42	1565831	2.6822818043582e-05
palmer	410	37	1565831	2.3629625419346e-05
palmer	411	98	1565831	6.25865754350246e-05
palmer	412	40	1565831	2.55455409938876e-05
palmer	413	35	1565831	2.23523483696516e-05
palmer	414	94	1565831	6.00320213356358e-05
palmer	415	107	1565831	6.83343221586493e-05
palmer	416	74	1565831	4.7259250838692e-05
palmer	417	142	1565831	9.0686670528301e-05
palmer	418	86	1565831	5.49229131368583e-05
palmer	419	184	1565831	0.000117509488571883
palmer	420	175	1565831	0.000111761741848258
palmer	421	384	1565831	0.000245237193541321
palmer	422	149	1565831	9.51571402022313e-05
palmer	423	93	1565831	5.93933828107886e-05
palmer	424	44	1565831	2.81000950932764e-05
palmer	425	87	1565831	5.55615516617055e-05
palmer	426	238	1565831	0.000151995968913631
palmer	427	34	1565831	2.17137098448045e-05
palmer	428	50	1565831	3.19319262423595e-05
palmer	429	140	1565831	8.94093934786066e-05
palmer	430	47	1565831	3.00160106678179e-05
palmer	431	36	1565831	2.29909868944988e-05
palmer	432	121	1565831	7.727526150651e-05
palmer	433	98	1565831	6.25865754350246e-05
palmer	434	38	1565831	2.42682639441932e-05
palmer	435	126	1565831	8.04684541307459e-05
palmer	436	44	1565831	2.81000950932764e-05
palmer	437	37	1565831	2.3629625419346e-05
palmer	438	98	1565831	6.25865754350246e-05
palmer	439	51	1565831	3.25705647672067e-05
palmer	440	71	1565831	4.53433352641505e-05
palmer	441	146	1565831	9.32412246276897e-05
palmer	442	53	1565831	3.38478418169011e-05
palmer	443	54	1565831	3.44864803417482e-05
palmer	444	183	1565831	0.000116870850047036
palmer	445	62	1565831	3.95955885405258e-05
palmer	446	84	1565831	5.36456360871639e-05
palmer	447	230	1565831	0.000146886860714854
palmer	448	66	1565831	4.21501426399145e-05
palmer	449	82	1565831	5.23683590374696e-05
palmer	450	228	1565831	0.000145609583665159
palmer	451	88	1565831	5.62001901865527e-05
palmer	452	132	1565831	8.4300285279829e-05
palmer	453	326	1565831	0.000208196159100184
palmer	454	109	1565831	6.96115992083437e-05
palmer	455	157	1565831	0.000100266248401009
palmer	456	428	1565831	0.000273337288634597
palmer	457	133	1565831	8.49389238046762e-05
palmer	458	162	1565831	0.000103459441025245
palmer	459	402	1565831	0.00025673268698857
palmer	460	116	1565831	7.4082068882274e-05
palmer	461	145	1565831	9.26025861028425e-05
palmer	462	558	1565831	0.000356360296864732
palmer	463	143	1565831	9.13253090531481e-05
palmer	464	215	1565831	0.000137307282842146
palmer	465	459	1565831	0.00029313508290486
palmer	466	151	1565831	9.64344172519257e-05
palmer	467	129	1565831	8.23843697052875e-05
palmer	468	659	1565831	0.000420862787874298
palmer	469	145	1565831	9.26025861028425e-05
palmer	470	151	1565831	9.64344172519257e-05
palmer	471	464	1565831	0.000296328275529096
palmer	472	156	1565831	9.96276098761616e-05
palmer	473	175	1565831	0.000111761741848258
palmer	474	500	1565831	0.000319319262423595
palmer	475	180	1565831	0.000114954934472494
palmer	476	191	1565831	0.000121979958245813
palmer	477	408	1565831	0.000260564518137653
palmer	478	152	1565831	9.70730557767728e-05
palmer	479	122	1565831	7.79139000313572e-05
palmer	480	475	1565831	0.000303353299302415
palmer	481	114	1565831	7.28047918325796e-05
palmer	482	155	1565831	9.89889713513144e-05
palmer	483	283	1565831	0.000180734702531755
palmer	484	120	1565831	7.66366229816628e-05
palmer	485	88	1565831	5.62001901865527e-05
palmer	486	245	1565831	0.000156466438587561
palmer	487	110	1565831	7.02502377331909e-05
palmer	488	107	1565831	6.83343221586493e-05
palmer	489	213	1565831	0.000136030005792451
palmer	490	119	1565831	7.59979844568156e-05
palmer	491	81	1565831	5.17297205126224e-05
palmer	492	185	1565831	0.00011814812709673
palmer	493	73	1565831	4.66206123138449e-05
palmer	494	69	1565831	4.40660582144561e-05
palmer	495	204	1565831	0.000130282259068827
palmer	496	97	1565831	6.19479369101774e-05
palmer	497	124	1565831	7.91911770810515e-05
palmer	498	205	1565831	0.000130920897593674
palmer	499	69	1565831	4.40660582144561e-05
palmer	500	53	1565831	3.38478418169011e-05
palmer	501	353	1565831	0.000225439399271058
palmer	502	135	1565831	8.62162008543706e-05
palmer	503	112	1565831	7.15275147828853e-05
palmer	504	559	1565831	0.000356998935389579
palmer	505	123	1565831	7.85525385562043e-05
palmer	506	121	1565831	7.727526150651e-05
palmer	507	621	1565831	0.000396594523930105
palmer	508	159	1565831	0.000101543525450703
palmer	509	199	1565831	0.000127089066444591
palmer	510	1990	1565831	0.00127089066444591
palmer	511	211	1565831	0.000134752728742757
palmer	512	260	1565831	0.000166046016460269
palmer	513	2868	1565831	0.00183161528926174
palmer	514	343	1565831	0.000219053014022586
palmer	515	308	1565831	0.000196700665652934
palmer	516	3171	1565831	0.00202512276229044
palmer	517	320	1565831	0.000204364327951101
palmer	518	276	1565831	0.000176264232857824
palmer	519	3251	1565831	0.00207621384427821
palmer	520	312	1565831	0.000199255219752323
palmer	521	343	1565831	0.000219053014022586
palmer	522	4166	1565831	0.00266056809451339
palmer	523	347	1565831	0.000221607568121975
palmer	524	410	1565831	0.000261841795187348
palmer	525	4663	1565831	0.00297797144136245
palmer	526	407	1565831	0.000259925879612806
palmer	527	368	1565831	0.000235018977143766
palmer	528	4641	1565831	0.00296392139381581
palmer	529	428	1565831	0.000273337288634597
palmer	530	378	1565831	0.000241405362392238
palmer	531	4619	1565831	0.00294987134626917
palmer	532	646	1565831	0.000412560487051285
palmer	533	717	1565831	0.000457903822315435
palmer	534	6763	1565831	0.00431911234354154
palmer	535	570	1565831	0.000364023959162898
palmer	536	564	1565831	0.000360192128013815
palmer	537	7427	1565831	0.00474316832404008
palmer	538	867	1565831	0.000553699601042514
palmer	539	768	1565831	0.000490474387082642
palmer	540	8761	1565831	0.00559511211618623
palmer	541	708	1565831	0.00045215607559181
palmer	542	674	1565831	0.000430442365747006
palmer	543	6077	1565831	0.00388100631549637
palmer	544	695	1565831	0.000443853774768797
palmer	545	723	1565831	0.000461735653464518
palmer	546	9674	1565831	0.00617818908937171
palmer	547	1060	1565831	0.000676956836338021
palmer	548	1202	1565831	0.000767643506866322
palmer	549	10355	1565831	0.00661310192479265
palmer	550	4143	1565831	0.00264587940844191
palmer	551	1186	1565831	0.000757425290468767
palmer	552	14536	1565831	0.00928324959717875
palmer	553	1035	1565831	0.000660990873216841
palmer	554	1072	1565831	0.000684620498636187
palmer	555	19665	1565831	0.01255882659112
palmer	556	1915	1565831	0.00122299277508237
palmer	557	1021	1565831	0.000652049933868981
palmer	558	8653	1565831	0.00552613915550273
palmer	559	1336	1565831	0.000853221069195845
palmer	560	1259	1565831	0.000804045902782612
palmer	561	10666	1565831	0.00681171850602013
palmer	562	2567	1565831	0.00163938509328274
palmer	563	1588	1565831	0.00101415797745734
palmer	564	31094	1565831	0.0198578262915985
palmer	565	3651	1565831	0.00233166925421709
palmer	566	1859	1565831	0.00118722901769093
palmer	567	19844	1565831	0.0126731428870676
palmer	568	1573	1565831	0.00100457839958463
palmer	569	1670	1565831	0.00106652633649481
palmer	570	8970	1565831	0.00572858756787929
palmer	571	2522	1565831	0.00161064635966461
palmer	572	2443	1565831	0.00156019391620168
palmer	573	13029	1565831	0.00832082134023404
palmer	574	2939	1565831	0.00187695862452589
palmer	575	2857	1565831	0.00182459026548842
palmer	576	46662	1565831	0.0298001508464196
palmer	577	5929	1565831	0.00378648781381899
palmer	578	2388	1565831	0.00152506879733509
palmer	579	38305	1565831	0.0244630486942716
palmer	580	4104	1565831	0.00262097250597287
palmer	581	3391	1565831	0.00216562323775682
palmer	582	25945	1565831	0.0165694765271603
palmer	583	4628	1565831	0.00295561909299279
palmer	584	3047	1565831	0.00194593158520939
palmer	585	17827	1565831	0.0113850089824509
palmer	586	2266	1565831	0.00144715489730373
palmer	587	2251	1565831	0.00143757531943102
palmer	588	60378	1565831	0.0385597168532236
palmer	589	11239	1565831	0.00717765838075757
palmer	590	4717	1565831	0.00301245792170419
palmer	591	33633	1565831	0.0214793295061855
palmer	592	7449	1565831	0.00475721837158672
palmer	593	4359	1565831	0.0027838253298089
palmer	594	12988	1565831	0.0082946371607153
palmer	595	2395	1565831	0.00152953926700902
palmer	596	2204	1565831	0.00140755930876321
palmer	597	3191	1565831	0.00203789553278738
palmer	598	1058	1565831	0.000675679559288327
palmer	599	2455	1565831	0.00156785757849985
palmer	600	9534	1565831	0.00608877969589311
palmer	601	3569	1565831	0.00227930089517962
palmer	602	3016	1565831	0.00192613379093912
palmer	603	6685	1565831	0.00426929853860346
palmer	604	1643	1565831	0.00104928309632393
palmer	605	2079	1565831	0.00132772949315731
palmer	606	5312	1565831	0.00339244784398827
palmer	607	1895	1565831	0.00121022000458542
palmer	608	2535	1565831	0.00161894866048763
palmer	609	8880	1565831	0.00567111010064305
palmer	610	2525	1565831	0.00161256227523915
palmer	611	4231	1565831	0.00270207959862846
palmer	612	6447	1565831	0.00411730256968983
palmer	613	4408	1565831	0.00281511861752641
palmer	614	10555	1565831	0.00674082962976209
palmer	615	4879	1565831	0.00311591736272944
palmer	616	1932	1565831	0.00123384963000477
palmer	617	2204	1565831	0.00140755930876321
palmer	618	6389	1565831	0.0040802615352487
palmer	619	2632	1565831	0.0016808965973978
palmer	620	3079	1565831	0.0019663680180045
palmer	621	7997	1565831	0.00510719228320298
palmer	622	4697	1565831	0.00299968515120725
palmer	623	2968	1565831	0.00189547914174646
palmer	624	5623	1565831	0.00359106442521575
palmer	625	3008	1565831	0.00192102468274035
palmer	626	2648	1565831	0.00169111481379536
palmer	627	6652	1565831	0.00424822346728351
palmer	628	3962	1565831	0.00253028583544457
palmer	629	5274	1565831	0.00336817958004408
palmer	630	10274	1565831	0.00656137220428003
palmer	631	6056	1565831	0.00386759490647458
palmer	632	16081	1565831	0.0102699461180677
palmer	633	9879	1565831	0.00630910998696539
palmer	634	4624	1565831	0.00295306453889341
palmer	635	3306	1565831	0.00211133896314481
palmer	636	6877	1565831	0.00439191713537412
palmer	637	4932	1565831	0.00314976520454634
palmer	638	3734	1565831	0.00238467625177941
palmer	639	2825	1565831	0.00180415383269331
palmer	640	1868	1565831	0.00119297676441455
palmer	641	1770	1565831	0.00113039018897953
palmer	642	1542	1565831	0.000984780605314367
palmer	643	2866	1565831	0.00183033801221205
palmer	644	1292	1565831	0.000825120974102569
palmer	645	2496	1565831	0.00159404175801859
palmer	646	2808	1565831	0.00179329697777091
palmer	647	1636	1565831	0.00104481262665
palmer	648	2967	1565831	0.00189484050322161
palmer	649	4617	1565831	0.00294859406921948
palmer	650	1634	1565831	0.00104353534960031
palmer	651	1421	1565831	0.000907505343807857
palmer	652	3345	1565831	0.00213624586561385
palmer	653	1843	1565831	0.00117701080129337
palmer	654	4530	1565831	0.00289303251755777
palmer	655	4437	1565831	0.00283363913474698
palmer	656	3611	1565831	0.0023061237132232
palmer	657	15818	1565831	0.0101019841860328
palmer	658	379166	1565831	0.24215001491221
palmer	659	696	1565831	0.000444492413293644
palmer	660	161	1565831	0.000102820802500398
palmer	661	434	1565831	0.00027716911978368
palmer	662	318	1565831	0.000203087050901406
palmer	663	82	1565831	5.23683590374696e-05
palmer	664	104	1565831	6.64184065841077e-05
palmer	665	198	1565831	0.000126450427919744
palmer	666	86	1565831	5.49229131368583e-05
palmer	667	68	1565831	4.34274196896089e-05
palmer	668	79	1565831	5.0452443462928e-05
palmer	669	62	1565831	3.95955885405258e-05
palmer	670	53	1565831	3.38478418169011e-05
palmer	671	64	1565831	4.08728655902201e-05
palmer	672	92	1565831	5.87547442859415e-05
palmer	673	80	1565831	5.10910819877752e-05
palmer	674	140	1565831	8.94093934786066e-05
palmer	675	64	1565831	4.08728655902201e-05
palmer	676	94	1565831	6.00320213356358e-05
palmer	677	60	1565831	3.83183114908314e-05
palmer	678	71	1565831	4.53433352641505e-05
palmer	679	72	1565831	4.59819737889977e-05
palmer	680	79	1565831	5.0452443462928e-05
palmer	681	31	1565831	1.97977942702629e-05
palmer	682	89	1565831	5.68388287113999e-05
palmer	683	101	1565831	6.45024910095662e-05
palmer	684	63	1565831	4.0234227065373e-05
palmer	685	74	1565831	4.7259250838692e-05
palmer	686	91	1565831	5.81161057610943e-05
palmer	687	47	1565831	3.00160106678179e-05
palmer	688	45	1565831	2.87387336181235e-05
palmer	689	40	1565831	2.55455409938876e-05
palmer	690	130	1565831	8.30230082301347e-05
palmer	691	21	1565831	1.3411409021791e-05
palmer	692	8	1565831	5.10910819877752e-06
palmer	693	7	1565831	4.47046967393033e-06
palmer	694	9	1565831	5.74774672362471e-06
palmer	695	6	1565831	3.83183114908314e-06
palmer	696	7	1565831	4.47046967393033e-06
palmer	697	10	1565831	6.3863852484719e-06
palmer	698	5	1565831	3.19319262423595e-06
palmer	699	44	1565831	2.81000950932764e-05
palmer	700	6	1565831	3.83183114908314e-06
palmer	701	4	1565831	2.55455409938876e-06
palmer	702	5	1565831	3.19319262423595e-06
palmer	703	6	1565831	3.83183114908314e-06
palmer	704	3	1565831	1.91591557454157e-06
palmer	705	3	1565831	1.91591557454157e-06
palmer	706	4	1565831	2.55455409938876e-06
palmer	707	1	1565831	6.3863852484719e-07
palmer	708	4	1565831	2.55455409938876e-06
palmer	709	2	1565831	1.27727704969438e-06
palmer	710	1	1565831	6.3863852484719e-07
palmer	711	2	1565831	1.27727704969438e-06
palmer	712	2	1565831	1.27727704969438e-06
palmer	713	2	1565831	1.27727704969438e-06
palmer	714	4	1565831	2.55455409938876e-06
palmer	715	6	1565831	3.83183114908314e-06
palmer	716	2	1565831	1.27727704969438e-06
palmer	717	96	1565831	6.13092983853302e-05
palmer	718	1	1565831	6.3863852484719e-07
palmer	719	2	1565831	1.27727704969438e-06
palmer	721	1	1565831	6.3863852484719e-07
palmer	723	1	1565831	6.3863852484719e-07
palmer	724	1	1565831	6.3863852484719e-07
palmer	725	3	1565831	1.91591557454157e-06
palmer	729	1	1565831	6.3863852484719e-07
palmer	730	1	1565831	6.3863852484719e-07
[truncated: 2,674 more rows]
