# Supplementary material for: A total crapshoot? Evaluating bioinformatic decisions in animal diet metabarcoding analyses
Source: Ecol Evol. 2020 Jul 23;10(18):9721–39. doi: 10.1002/ece3.6594 (PMC7520210; doi:10.1002/ece3.6594)
Supplement: Supplementary file 1 — Supplementary Material [file ECE3-10-9721-s001.zip › tidybug-master/data/databases/nh.bat.hosts.fasta]

>genbank_KM382107_0
TTTGGTGCCTGAGCTGGCATAGTAGGCACCGCACTAAGCCTACTGATCCGAGCTGAACTGGGTCAGCCAGGAGCTCTATTAGGAGACGACCAAATTTATAATGTGATTGTTACTGCTCATGCCTTCGTAATAATTTTCTTTATAGTTATACCTATTATAATCGGGGGTTTTGGAAATTGGCTGGTGCCTTTAATAATTGGCGCCCCTGATATAGCCTTTCCTCGAATAAATAACATAAGCTTTTGACTACTCCCCCCATCCTTTCTACTGCTGCTAGCTTCGTCTATAGTTGAAGCAGGAGCAGGCACCGGTTGAACAGTATATCCTCCTTTAGCGGGAAATCTTGCCCATGCAGGAGCCTCAGTCGATCTTGCTATCTTCTCCCTACACTTAGCAGGTGTGTCTTCAATTTTAGGGGCAATCAACTTTATCACCACTATCATTAATATAAAACCTCCTGCACTTTCTCAATATCAAACACCATTATTTGTTTGATCCGTTTTAATTACAGCTGTTTTACTTCTTCTCTCTCTTCCAGTCCTAGCTGCCGGAATTACAATATTATTAACAGACCGGAACCTTAATACTACTTTCTTTGATCCTGCTGGAGGAGGGGATCCAATCCTATATCAACAC
>genbank_KM382103_1
TTTGGTGCCTGAGCTGGTATAGTAGGCACTGCGTTAAGCCTATTAATCCGCGCTGAACTGGGCCAGCCAGGGGCCCTGTTGGGAGATGATCAAATTTATAATGTAATTGTTACTGCTCATGCTTTTGTAATAATTTTCTTTATAGTTATACCTATTATAATTGGAGGGTTCGGAAATTGACTGGTGCCTTTAATAATTGGCGCTCCCGATATAGCTTTTCCTCGAATAAATAATATAAGCTTTTGACTACTCCCTCCATCTTTTCTATTGCTGCTAGCCTCATCTATGGTTGAAGCTGGGGCAGGCACCGGCTGGACAGTATACCCCCCTCTAGCGGGAAATCTTGCTCACGCAGGAGCCTCCGTTGATCTTGCTATTTTCTCCCTACACTTAGCAGGGGTATCTTCAATTTTAGGAGCAATCAACTTTATTACTACCATTATTAATATAAAACCCCCTGCACTTTCTCAATATCAAACACCATTATTCGTTTGGTCCGTTTTAATTACAGCTGTCCTACTTCTTCTTTCTCTTCCAGTCCTAGCTGCTGGAATTACAATATTATTAACAGACCGGAACCTTAATACTACTTTCTTTGACCCTGCCGGAGGAGGAGACCCAATCCTATACCAACAC
>genbank_GU723225_2
TTTGGTGCCTGAGCTGGTATAGTGGGCACTGCATTGAGCCTACTGATCCGCGCTGAGCTGGGTCAGCCAGGAGCCCTATTAGGTGATGATCAAATTTATAATGTAATTGTCACTGCCCATGCTTTCGTAATAATTTTCTTCATAGTTATACCTATTATAATTGGGGGGTTCGGAAATTGATTGGTACCCTTGATAATTGGCGCCCCTGATATAGCTTTTCCTCGAATAAACAACATAAGCTTTTGACTACTCCCCCCATCTTTTCTATTATTGCTAGCCTCATCTATAGTTGAAGCAGGAGCAGGCACTGGTTGGACAGTATACCCCCCTCTAGCGGGAAATCTTGCTCATGCAGGAGCCTCAGTCGACCTTGCTATTTTCTCCCTACACTTAGCAGGTGTGTCTTCAATTTTAGGGGCAATCAACTTTATTACCACCATTATTAATATAAAACCTCCCGCACTTTCTCAATATCAAACACCATTATTTGTTTGATCTGTTTTAATTACAGCTGTCTTACTCCTTCTCTCTCTTCCAGTCCTAGCTGCCGGGATTACAATATTATTAACAGACCGAAACCTTAATACTACTTTCTTTAATCCTGCCGGAGGAGGAGATCCAATCCTATATCAACAC
>genbank_GU723204_3
TTTGGTGCCTGAGCTGGAATAGTAGGCACTGCATTAAGCTTATTAATCCGTGCTGAACTAGGTCAACCAGGGGCCCTACTAGGGGACGATCAGATCTACAATGTAATTGTTACCGCTCACGCTTTCGTAATAATCTTCTTTATAGTCATGCCTATTATAATTGGAGGTTTCGGAAACTGACTAGTGCCCTTAATAATTGGTGCTCCAGATATGGCTTTTCCTCGAATAAATAATATGAGCTTTTGACTACTTCCTCCTTCCTTTCTATTACTGCTTGCCTCCTCTATAGTTGAAGCAGGAGCAGGTACCGGTTGAACAGTATATCCTCCTTTAGCAGGAAATCTTGCTCACGCAGGAGCCTCTGTCGATCTTGCTATCTTTTCCCTACACTTGGCAGGTGTGTCCTCAATTTTAGGGGCAATTAATTTTATTACTACTATTATTAATATAAAACCTCCCGCACTTTCCCAATATCAAACACCACTATTTGTTTGATCTGTCCTGATTACAGCCGTCCTACTTCTCCTATCACTTCCAGTCCTAGCCGCTGGGATCACAATGCTATTAACAGATCGTAATCTTAATACGACCTTCTTTGATCCTGCTGGAGGAGGGGATCCTATCTTATACCAACAC
>genbank_GU723254_4
TTTGGTGCTTGAGCCGGCATAGTTGGCACTTCCCTAAGCCTGCTAATTCGCGCTGAACTAGGCCAACCAGGGGCTTTATTAGGAGATGACCAAATTTATAACGTAATTGTCACCGCACACGCCTTTGTAATAATTTTCTTTATAGTAATGCCTATTATAATTGGGGGCTTCGGGAACTGATTGGTCCCCCTAATAATTGGTGCACCCGATATGGCTTTCCCACGAATAAATAACATAAGCTTCTGATTACTCCCCCCATCCTTTCTTTTACTCCTAGCATCATCTATAGTAGAAGCAGGGGCAGGAACTGGATGAACAGTCTATCCTCCTCTAGCAGGAAATCTTGCCCATGCAGGGGCCTCTGTTGATCTCACTATCTTCTCACTACACCTGGCAGGCGTATCTTCAATCTTAGGGGCTATTAATTTTATTACTACTATCATTAATATGAAACCACCCGCTCTCTCCCAATATCAAACGCCCTTATTTGTTTGATCTGTCCTAATCACAGCTGTCCTTCTATTATTATCTCTTCCCGTATTAGCTGCAGGAATTACAATACTACTTACGGATCGGAATCTGAATACAACCTTCTTTGACCCTGCCGGAGGAGGAGATCCAATCTTATATCAACAC
>genbank_GU723179_5
TTCGGCGCCTGAGCCGGTATAGTAGGCACTGCCCTGAGTCTGCTAATTCGTGCCGAACTAGGCCAACCAGGAGCATTACTAGGAGACGATCAGATTTATAATGTAATCGTCACTGCCCATGCTTTTGTAATAATTTTCTTTATAGTAATGCCTATTATAATTGGGGGCTTTGGAAATTGGCTAGTGCCCTTAATAATTGGAGCCCCTGATATGGCATTTCCCCGTATGAATAATATGAGCTTCTGACTCCTCCCCCCATCCTTCTTACTTCTCCTAGCATCATCCATGGTAGAGGCCGGGGCTGGCACAGGCTGAACAGTCTATCCCCCCTTAGCAGGGAATCTCGCCCATGCTGGGGCCTCCGTGGACCTGACTATTTTCTCACTACACTTGGCAGGGGTATCTTCAATTCTAGGAGCCATTAATTTTATCACAACAATTATTAACATAAAACCCCCCGCTCTATCTCAGTATCAAACACCACTATTCGTCTGGTCTGTTCTAATCACAGCTGTGCTTCTTCTGCTATCCCTCCCTGTGCTGGCGGCTGGTATTACAATATTATTAACAGATCGAAATCTAAACACAACTTTTTTTGACCCGGCCGGGGGAGGAGACCCAATCCTATATCAACAT
>genbank_GU723176_6
TTTGGAGCATGAGCAGGCATAGTAGGAACCGCCTTAAGCCTTTTAATCCGAGCAGAACTAGGTCAACCTGGAACATTACTAGGAGATGATCAAATCTACAATGTTATTGTCACTGCCCATGCATTTGTAATAATTTTCTTCATAGTCATACCAATTATAATTGGAGGTTTCGGAAATTGGCTAGTCCCATTAATAATCGGAGCCCCAGATATAGCATTCCCTCGAATAAACAACATAAGCTTTTGACTGCTACCTCCTTCATTTCTTCTCTTACTAGCCTCATCTATAGTTGAAGCCGGCGCTGGGACAGGATGGACAGTATACCCTCCCCTAGCTGGAAATATAGCACATGCAGGAGCTTCTGTTGATTTAACAATTTTTTCTTTACATTTAGCAGGGGTATCATCTATTTTAGGAGCTATTAATTTTATTACAACTATTATTAATATAAAACCTCCAGCCATAACCCAATATCAAACCCCCTTGTTTGTGTGATCCGTACTAATTACAGCCGTACTTCTACTCCTCTCATTACCAGTTCTAGCTGCTGGAATTACTATACTATTAACAGACCGTAATTTAAATACAACCTTTTTTGACCCGGCAGGAGGAGGAGATCCAATCCTCTACCAACAT
>genbank_GU723247_7
TTTGGGGCCTGAGCCGGGATAGTAGGCACAGCACTAAGCCTCTTAATTCGTGCAGAATTAGGCCAACCAGGAGCCCTACTCGGAGATGATCAGATTTATAATGTAATTGTCACCGCTCATGCATTTGTAATGATCTTTTTCATGGTTATACCAATTATAATTGGGGGTTTTGGAAACTGATTGGTGCCTTTAATAATTGGGGCTCCTGATATGGCATTTCCCCGAATAAATAATATAAGCTTTTGACTGCTCCCTCCATCTTTTTTATTACTTTTAGCATCATCCATAGTAGAAGCTGGAGCCGGCACTGGGTGAACCGTATATCCCCCCTTAGCAGGAAATCTCGCCCATGCAGGGGCCTCCGTAGATCTGACCATTTTCTCACTGCATTTGGCAGGCGTGTCCTCAATCCTAGGGGCAATCAATTTTATTACCACTATTATTAATATAAAACCCCCTGCCCTCTCACAATATCAAACCCCATTATTTGTATGATCCGTTATAATTACAGCCGTGCTCCTTTTATTATCACTCCCCGTACTAGCAGCTGGTATTACAATACTATTAACAGACCGAAATTTAAATACAACATTCTTTGACCCTGCTGGAGGAGGAGACCCGATCTTATACCAACAT
>genbank_GU723185_8
TTTGGCGCTTGAGCGGGAATAGTTGGGACTGCATTAAGCCTATTAATTCGAGCTGAATTAGGCCAACCAGGTGCTCTTTTAGGAGATGATCAAATCTATAACGTTATCGTGACTGCCCATGCATTCGTAATAATTTTTTTTATAGTCATGCCCATTATAATTGGCGGGTTTGGAAATTGATTGGTACCCCTTATAATCGGAGCCCCTGACATGGCCTTTCCCCGTATAAACAACATAAGTTTTTGACTTCTCCCTCCCTCTTTCTTATTATTATTGGCATCATCTATAGTAGAAGCAGGGGCCGGAACTGGTTGAACAGTATATCCTCCCTTAGCGGGAAATCTGGCCCATGCTGGGGCTTCCGTCGATCTGACTATTTTTTCTCTACATTTGGCAGGTGTGTCCTCTATTTTAGGTGCTATTAATTTCATTACTACTATTATTAACATAAAACCTCCCGCACTATCTCAATATCAAACACCCCTCTTCGTCTGATCTGTACTAATCACTGCTGTACTTCTTCTCCTGTCTCTCCCCGTTTTAGCTGCAGGTATTACAATACTATTAACTGACCGAAACTTGAATACTACTTTCTTTGATCCTGCAGGAGGGGGAGATCCTATTTTATACCAACAC
>genbank_KM382098_9
TTTGGTGCCTGAGCTGGTATAGTAGGCACTGCATTAAGCCTACTAATCCGCGCTGAACTGGGTCAACCAGGAGCCCTGTTGGGAGACGATCAAATTTATAATGTAATTGTTACTGCCCATGCTTTTGTAATAATTTTTTTTATAGTTATGCCAATCATAATTGGGGGCTTCGGAAATTGACTAGTACCATTAATAATTGGCGCCCCTGATATAGCTTTTCCCCGTATAAATAATATAAGCTTTTGATTACTCCCCCCATCTTTCCTACTACTGCTAGCTTCATCTATAGTTGAAGCAGGAGCAGGCACCGGCTGAACAGTATATCCCCCTCTAGCGGGAAATCTGGCTCACGCAGGAGCCTCAGTAGATCTTGCTATTTTCTCTCTACACTTAGCGGGTGTATCTTCAATTTTAGGAGCAATCAACTTTATTACCACTATCATTAATATAAAACCTCCTGCACTTTCTCAATATCAGACACCACTATTTGTTTGATCTGTTTTAATTACAGCTGTTTTACTTCTTCTCTCTCTTCCAGTCCTAGCTGCCGGAATTACAATATTACTAACAGACCGGAACCTTAATACCACTTTCTTTGATCCTGCTGGGGGAGGAGACCCAATCTTATACCAACAC
>genbank_GU723196_10
TTTGGAGCTTGAGCTGGAATAGTAGGCACAGCTTTAAGTCTACTAATTCGTGCAGAGCTAGGTCAACCAGGGGCTCTACTTGGAGATGATCAGATTTATAATGTAATTGTTACTGCCCACGCTTTTGTAATAATTTTTTTTATGGTTATACCAATCATAATTGGTGGTTTCGGTAACTGGTTAGTTCCTCTGATAATTGGAGCCCCTGATATAGCATTTCCCCGAATAAATAATATAAGCTTCTGACTACTTCCCCCCTCTTTTCTACTACTTCTAGCATCTTCTATAGTAGAAGCAGGGGCTGGTACAGGCTGAACAGTATATCCTCCCTTAGCAGGAAATCTTGCCCATGCTGGAGCTTCAGTAGACCTAACTATTTTTTCTCTACACTTGGCAGGTGTATCTTCTATCTTAGGAGCAATTAATTTTATCACCACTATTATTAATATAAAACCCCCTGCTCTTTCACAATATCAAACACCACTATTTGTCTGATCTGTCCTAATTACGGCTGTGCTCCTCCTATTATCTCTTCCAGTACTAGCCGCCGGAATTACAATATTACTAACAGATCGTAACCTAAATACTACCTTTTTTGACCCTGCTGGAGGAGGAGATCCTATTCTATATCAGCAC
>genbank_GU723189_11
TTTGGTGCCTGAGCAGGTATAGTTGGTACCGCATTAAGTCTATTAATTCGAGCTGAATTAGGCCAACCAGGTGCTCTTCTAGGGGATGATCAGATCTATAATGTAATCGTCACTGCCCATGCATTCGTAATAATCTTCTTCATAGTTATGCCCATTATAATCGGGGGTTTCGGGAACTGATTAGTACCACTGATGATTGGAGCCCCTGACATGGCTTTCCCTCGAATAAATAATATGAGTTTCTGACTCCTTCCTCCATCATTTTTACTATTATTGGCATCTTCAATAGTAGAAGCCGGGGCAGGTACTGGCTGGACAGTCTACCCTCCATTAGCAGGAAATCTAGCCCATGCCGGAGCTTCCGTTGACCTAACTATTTTTTCATTGCATTTGGCAGGCGTGTCGTCAATCCTAGGTGCTATTAATTTTATTACTACTATTATTAATATGAAACCACCTGCCTTGTCCCAATATCAAACCCCTTTATTTGTTTGATCAGTACTTATTACAGCTGTTCTTCTTCTCTTGTCTCTTCCAGTCTTAGCTGCTGGAATTACAATATTATTAACAGACCGAAATCTGAATACTACCTTCTTTGACCCTGCTGGAGGCGGAGATCCTATTTTATATCAACAC
