# Supplementary material for: A total crapshoot? Evaluating bioinformatic decisions in animal diet metabarcoding analyses
Source: Ecol Evol. 2020 Jul 23;10(18):9721–39. doi: 10.1002/ece3.6594 (PMC7520210; doi:10.1002/ece3.6594)
Supplement: Supplementary file 1 — Supplementary Material [file ECE3-10-9721-s001.zip › tidybug-master/data/databases/nh.bat.hosts.txt]

genbank_KM382107_0	k__Animalia;p__Chordata;c__Mammalia;o__Chiroptera;f__Vespertilionidae;g__Myotis;s__Myotis sodalis
genbank_KM382103_1	k__Animalia;p__Chordata;c__Mammalia;o__Chiroptera;f__Vespertilionidae;g__Myotis;s__Myotis septentrionalis
genbank_GU723225_2	k__Animalia;p__Chordata;c__Mammalia;o__Chiroptera;f__Vespertilionidae;g__Myotis;s__Myotis lucifugus
genbank_GU723204_3	k__Animalia;p__Chordata;c__Mammalia;o__Chiroptera;f__Vespertilionidae;g__Myotis;s__Myotis austroriparius
genbank_GU723254_4	k__Animalia;p__Chordata;c__Mammalia;o__Chiroptera;f__Vespertilionidae;g__Perimyotis;s__Perimyotis subflavus
genbank_GU723179_5	k__Animalia;p__Chordata;c__Mammalia;o__Chiroptera;f__Vespertilionidae;g__Eptesicus;s__Eptesicus fuscus
genbank_GU723176_6	k__Animalia;p__Chordata;c__Mammalia;o__Chiroptera;f__Vespertilionidae;g__Corynorhinus;s__Corynorhinus townsendi
genbank_GU723247_7	k__Animalia;p__Chordata;c__Mammalia;o__Chiroptera;f__Vespertilionidae;g__Nycticeius;s__Nycticeius humeralis
genbank_GU723185_8	k__Animalia;p__Chordata;c__Mammalia;o__Chiroptera;f__Vespertilionidae;g__Lasiurus;s__Lasiurus borealis
genbank_KM382098_9	k__Animalia;p__Chordata;c__Mammalia;o__Chiroptera;f__Vespertilionidae;g__Myotis;s__Myotis leibii
genbank_GU723196_10	k__Animalia;p__Chordata;c__Mammalia;o__Chiroptera;f__Vespertilionidae;g__Lasionycteris;s__Lasionycteris noctivagans
genbank_GU723189_11	k__Animalia;p__Chordata;c__Mammalia;o__Chiroptera;f__Vespertilionidae;g__Lasiurus;s__Lasiurus cinereus
