# Supplementary material for: A total crapshoot? Evaluating bioinformatic decisions in animal diet metabarcoding analyses
Source: Ecol Evol. 2020 Jul 23;10(18):9721–39. doi: 10.1002/ece3.6594 (PMC7520210; doi:10.1002/ece3.6594)
Supplement: Supplementary file 1 — Supplementary Material [file ECE3-10-9721-s001.zip › tidybug-master/data/databases/nohitlist.txt]

004664aa04b41a78dba5adbb1516de72
005bbe8f8d5b72af26c9a7bdabe083fe
0016e4bbcf484b6b1cd8c75ce052cf3f
003424a1ad60605db89aa84fe2b1a481
0004ec7fae1940165320177109193d08
009366054b9fe7d883440e70168fa427
00b8e79781327234ea019f2fa7b60057
011635309ff81e5a669348d71f81d18b
0150a1e7591e34085699eeb955c3bf34
015b886b628becc4eeff309b13c0061a
011005084c08bd4c19fdb293171ad238
01256193c3a4cc60687059d634dbe0dd
011e3ab10c810243cf79aa98f45e2a54
011c7585da50970680acfe5237484015
0150def931046074c650e805146e1d7c
0152272161e796b602fb57f73d43a003
014c095698b99d788cf960001b5b2ab7
01b29c679109198991e257a741618c3b
01a569138104eb4670a82b55c35035c3
02384523e016064f2924f0b3bd5c2eb8
022c091bf302039c550872dea2c35a46
01e5fc330f34b46b29209bc304d0c41a
021b2c6ecfad61514b42447141d3ac27
0236649891f7fd8463a7c51c01ce7d04
023ead224d07003f3237beb4e91b8341
0296598e8510238fe48a758c10205c2c
02c671687dd5887ac9d39f673a267798
030fa4dfeb4fb795bd838d41682e9dc8
02d3044735fd2dfbc3e7979411e10e9f
02e3700fa69628d593f0dd2fb3ac005f
03322ec5078f2636aa64f609be1ae730
037c33b2904e216171591df7abd0886f
0352c8d4d3448c8e998870085dd75523
031c62d12658358eefbdfc626c4c0027
0338272e4bf3d2dc3dddd64834ab7b72
03a86dc7e9698dac2c4ac0ab3ffd7ca3
03ea22c75db022a452effe4b4ce84325
040bdd6c7c7ccb72ba9377cda7b6c048
0437e9be59241e373d1a00ab720f14d5
044d6f327104d496e1b37b660d130dbe
04ae1877ea34c1bfde0b1c2ec1bfa319
045f04670098baa6ab864f4d7a8c50b6
049888ce408b7d3ad3d75148d32b3ebd
048bbeb7cf0c9c8af500e6de78cff1d5
04a60c843a00ca44f2bba0a6ff6f9e60
04a5c729556d99a60f0bd5d6703dc0dd
04a467a09af41335b151caa5ab8c6ecc
04f16395f4d34c8cfa426f17404a7f32
0512c458e661614b25d98fc6231bb81a
052e29ab8da46a5bb269fb848fd28592
0540646229a751e235ebd1cf3adca381
055adb89c88fa0eabb2449ec1ced849f
0556f5c06cb112fcc240e1d902f8b88c
0537537060a18dc17d40800c3c0e38fe
0589f93c802958d7a01ddace58ea4071
05af42e69d41be0fc284e0d3a79a18fb
058c47db8114c50e315227d19c55c618
05f76808a51f902c1df5a010c19c60ed
061e39d113529bc1bbd7490f069c8df0
05ead3f2dc031c2d7eba921a818f8d6e
05d3218651e8e72a5a74fcf511d3f285
05f0b75d2d1c4877ca5ea9d5c6487821
062b39bbc741c74b03d10f3d7ab0cd11
065528c807988b3b03493e11558d5d99
06638e97f31f3d83b6d6418402fd4e73
069dcd19aa6a48a8cd59619e3aca4bb9
06c86e3e34ec6393a06e0e70fea04f01
0717d175879d4d2b701f9808bc345633
06e70ef174ef4133d1cb9091439b1150
072114673cb0106231302111c1a7b124
07135da9e041fd6e9091fa42d13a908e
070cc72b3695be240f2e045c93d3f511
074a037f2ffd2c128a8d059dcc325806
07a88045dbed748083b684492b10e3fe
07fddbcd010332f2916749b6cc559d9b
089e21c9ac7d7326cd3b7453accc671d
08eec0e74a67bc26c9e8211d9aac71e2
08ca717a7c37275caac3ddad8cdd9704
0909df3a696b16dee965bda71cbc027f
08cbb9f31bf0717cb6b11315f69e4515
08e77e1da63cd59d5e7f69367005d34a
09288df77df00f125ffeed21e7fd0ed4
095d2a97c4e54edd4ec629a53f628805
09b1b3fac00a844e7d71bfccd6416a2c
09c5569ee16cd00b2091753ad27a3115
0a3d3375899b35c7603ce682839c2558
0a3b3612595f4d8c8beaa720a7c2fe60
0a41eb682296f38309d217491d278ac8
0a4638e94826c413e1a513af5c2f2c13
0a9bf4e3b5b52f9457efc1a93b252e94
0adbfbd44205e845bbcc3f9f4f4fc419
0b2126795cd631220feb50d29745e65f
0b8e480fa8309c80e87b7557a953091b
0b8254e50417241daf239328707d18e0
0b84db8f0a7b31043fc1e043958eb611
0b75f41fcefdae33fc20c8cae6cbda97
0b72a8267b38126e0015d055cd6b066e
0c6afd454df689bde831d9075ac223ed
0c489793ac7c59ac03d1ba1ad0f5d4e4
0cb359ebd980c45dc280c802da4a5609
0c5ab18b86038e2882c917587b8bb508
0cee61d806b18984f3737ebc18f553c0
0cc4d43a9577cb0f3562208764469ade
0cc3134730e2dcc11461a8d087d0006f
0d48df11b7a5debff6cbd44f7078b6c7
0d8c8e91596b1e76b560de83e71e4980
0dcd75eea1296c121812808e010de39a
0dce30710a75cb6c0ffac451be915b72
0dd58ccfe00604d8b7e1508c10d0c78e
0d7dfb14eb07bca2ea4b598b194ee2d6
0dff1531e429a75ddaf64c02dbb113e1
0e3d968bcc65087a37b1baed73c09702
0e1aa4c9cc26dcab086d78a71af20d90
0e87089571e623f21fc415d788336cc7
0e7053199cce715b0cfee92bdd5e921b
0e9470adf5803e9cb7158194d11263c9
0f35e4248a31ec2d9fba87aa6553ed9a
0f75a09551b6b29007aa6006a47f46a8
0f6f419f7f4be78b0016bf13e4596fe3
0fb5a0e81167509bc3c121a1fd264a01
0f9facd1b1bb06224b392663e2bc57d4
0f9d8015b790baea5dd166a8649e017b
0fa3d93781fd53822cf330d85d73094b
0ff44a54a4b23df3f0d510e76ae24306
10001adc60924bdd5632158d2c320207
103b6af1d687ae0e00a63d23b5e98840
1018a917a6adc2b17b3096355c69f974
108a5a12bb8953543f458e3a33c296f3
1096a60a6de5768a94b9cf3f3b69e892
109294a4f3e32ec23786e435236bb16f
10c7c7076316e40c13735a0a912d7d45
10d4097863cc3bcc4a271b5af8a1b63a
10cf28a95319e2bb6060ffd786e82d5b
10e90bc5576ed185d0fa46e7ff86a7e2
112325f7c3456bb365090f922fa709ad
1105fecf1d9c2a53e48713f25dc21ae9
1121a9e11219e69d9e5a56378eacaa1c
118b5ff580390dde4e38a7249c195c1f
117fbe5fe2e52ac98ccd4078799616cb
118de85fabc3d7948e192c400341a6e0
11d15d195796d4d23a4310dd3eacb4fd
11bef3841b9267b2c14f14610ba314c8
11ca01ae5301dae6eabe7128c871a46b
120181596ad6fc3daf03fc2094d1f2e7
11e50a8f134560db8a8d2ae2b63b7378
11c7d79b279742d5af3d0d74deca2ce9
120de933fe18f3a45b325dde418a0c75
11de73e5db1739ea103bb05c171301e8
1267cbd362e5fd98b4afda6863df9f23
126f46529e1bef6b68aa5dead35b64f6
124a5628b8403ce7ac1c4ce3a2a77191
12b472ca87f82d94364330e4b3739093
12e1cc2dfd1c07a25ed251133e51634f
135943d76477fe395bb8ca00bb6d2cfc
135f424579747408088a8a9b8f8c87bb
1391c8ed2837c114d502a45139865737
13c02838b6c4a600db8ea14cd34279ed
13bfbd9ce8a82a20113bb87af45e8de9
13e2b651b35289ed206f3d9a986b4f92
13fd4e4fa49fcb5ff07549e5e45c23f1
13e7c3e5f806f1ee288d2fdf57a470b8
13f9e5655ff08e9fe8eee3d452712049
13e840b94e9e44c4586913145f3ffc2e
1404dac2b1e4ff12b57a1566d9d54ac6
14e571b23fcdf702d558a709cfcf7440
14b4ab78020fd39641d0356d05efa494
14c408a50c11b5d60c31499d50aff4a1
14f7accbcb0abc51f022464ae53509c3
15234136261edbe98f75ca2725be338a
15bce3158b78d3e10ad8b787e9a43588
156f68baa1aedad3990843e0a66c4b9d
15f129d83af000a84be0929f27453522
165490c2b7a6502d0594c1bafafa4436
16a1aef0f95420c55a9349f978cea263
16d3f20156f4d112f24b68033d8bac84
170f6e05cb6cad9d12933821d3641ff5
179e2f2adfd76989da4a0a4a82363d43
17ef526875d235edf024331064a0e6d3
1808f11eb43c159b8745b0a08729c99f
17b79330077d531c57ba9f9a8198b381
17f8fe28af797e2177628a88b63e0b0a
184a4271bc7ac4e6dfe033c54a75726c
18991caa1284e628141d3aa9142ca2cd
18a06b5a9e37e86ed2d07115933ea55e
18b04a74c92b5236d01ad7f0aed391f8
1898d3cbd6ce47583e2f5ceb7882e1bf
18d48980a002b1caf634b55fa3d7a9cc
1922dd8159803e149c01d22c90da7abd
198aea06cb2aec0dc28f45656a707788
198d76c1dcbb6f866886b62078b02a1a
1a07f0390fa10f7589e912567c735364
19fbb1ee694802a63477a7d3325a8792
1a1f134e1b3afe239577865691afd94c
1a91e8274a4519a1e28e365ffd03bc97
1a825d95e6b13fcc748fb26d9cb8fab5
1afa624b85a57311bc7fe0043141686e
1b6c3a686f659770dea8288f0e528b8d
1b395ba4e0a5f15359dafefd4e0fcfe6
1bd0e8641b9daeb818ebdc019b5c8865
1bc59195f154bed9329951f66bdd72db
1ba18187066ed7dc83228d70e1d6970a
1c1f95bd216ec4e77624d568e284beb4
1bd3ed79da3f11511488b14b0cc45393
1c4a459a398c7c57d943220002494ff2
1c0831414503f3349e32c57e6028e0b2
1c85c143780aa19c8d4fabcc1dca6b22
1c2a6c42d1568fafb4bff89f60f34acb
1c8dbe7d088bad6531859d89b8891183
1caf1fba66a5a88b65ca298afe15a93c
1cd975f9196b626d8b3f4c28a28ad6c1
1d30c927ac60a12a807fcbc79c0c0454
1d932d8dc3897b4a47769bd9ea995717
1d5f30305a93aca9473c1fd6f57c51c3
1dd6b94381950d846c3270781508f5b3
1df1b90133f0c2caddadbedb2013971f
1e3c8629be66ff6cd0c86bd6c68d9607
1e4c9f1cd21073eb29a996d110fb5a5a
1e67eca314de0c539baad0dd5b4dfb5d
1e19cd2e974004a91c79f50cbf28409d
1e3110fc21ba4c454f82bc8a79600e87
1e3810f096f036597a32222be749a363
1ec30d0d8de9479bbe21ca4262cbcfa5
1e2ef7094e71273e7d0dd8614301608a
1e81f3043916be59444ba3c9b16c9fff
1efdc4d6b01bcb75c9aa14cc0997f65d
1f4bc8a91b04858ecd0f7756d09d20a0
1ee41fbe91a805270fe1fc1ffaf3d340
1ef29e9213c1297da58131a210dd97a0
1f5b950584554e105ea37321c6dc46c6
1f5352d7e7c5e16e0316828bc0cc3dc2
1f4101ddd74ec362d0169a39586ab8ee
1fb9264ea0f7c16fd4dc4c1acb9e36ce
1fa3f92303284e5f6755dd5b0ee18528
1fd8aaea727837abd5cfca8c99192538
1fa0e94cd7e303f8416a0dbe2dac92cc
1ff990765baa1814c4cd4751a4e7de76
20024a93d2d8999d8f0d96715cab49cb
201aea81b1a61b42ebad5dad028f9cc0
202db27f31b7770d2b3e2db8b17f9e75
206312a909eb9a98dc10cf48efa46646
2083779af0a7c8daf31657acf0b7b2f9
21085e77329f7bba76656675647b679f
20cf71914416d00edbc4caad89168284
2141ab47ae3d2b1fa9b662fa7a49d423
214f5c460b7fd16ba8a8bb9a3f5b2253
216f9999c46e3185a634eceee24647dc
21aae5dac1d0e1b9302a469ed0dc7cb3
21abf8ad50d04da27ea6a41e5d1bba90
21c8d5d13155254800520cb7e459b163
22176997d9f4eec7f2036d0daa154e32
221c9ac4caf1013c76b125370217812a
2224b65063d4cd24a877481eb7d02fc0
21fe4aac273834687c37d010e781902e
222f6ec091bfc04b2ad5ba71701d4d19
22801f64bd0563f94c2cae34ebbe5c5f
22aaeaee933cd21c15337ca6ee544ca8
22e80192c8e46d3e236fed011f4b2271
22fc220dc8c13681b46986a9ce775b71
22b6b6a7537cf6313233798f393dcc2b
2324e17556b1aa5e3f02ea047f7ff62c
22d8afb309983d3be5328fda29b88441
239bb1ce207fc1db98e74ea88fc94c4c
23b755e0942ad38d3c15e4887eb686f0
23d84d29529a62388aa0417f6789e597
23cfa44f1daee3e380b1b4532c78cd55
23e536d6179d1726c0aade9d6dc40ec9
2408ee91dbbe073b2f6d5d15d464e664
247ba1a3374aaf1755a71c14e699396b
242a0fbe976030b9156577467b283922
24274ad5c31c3e7ac7b3847836b21e2d
23f81680ef8d38dbbacb2b120cd30a31
24802ec3f844faafeafc94c03209f81a
24d42d19c341b3b1fc127247d4ec5205
25425c673777daa3fa984a68273cf953
2529df09692d022964af8339bd98b262
25920c27e342542de96df4c31f069c56
254b1e821640a810971c02794a9bcf1f
2583bc9d9d1ffff00c2338146d11577d
25c1e795b34e87861cb4923f1dcc0dc2
258df139ab2a4c671501b324bfded459
25a972d50963a54787c8756685f2e35d
264603fabe244e671dc1629719b3a332
262d5f81257f4ca95426c9f605b6e2d2
264ebecabe5aafcc28ff02cf826ab77e
26138006c9e6389b581abf8c16e9f13d
264dec7c4a8b7edcf8ed25dd995efe9e
2656d6c87125e1a18d7413dbe3065d04
26692252b380b69014836b0492877d98
26a44b790ba628a613fd2d15ffb04b7b
26a8684008a88afdbc9263766fbd4083
26b1a36f0c724e0b6814caf4f316c874
26df8ae04597919b4d3ee352ea66c25e
273d8b87a0d52673d1bd288e14cc75ca
2703a60c84557e0d1cbc0111ffb1e010
271e169ff559caccca7e50ef48311004
276279b9fd5c0a1b8f818a39ac9ddd61
2754e50b9ae49309c80f14727acb0bf7
276028cce8656a1703a865a235d158c7
27782d3cb9b60ccc2d43c0212455f0a5
27be5f58f13a2deac985cdb8471ae232
27b4acf7e92c94b73a52fcb94a7b0ec1
281481fad57afbbb781812b6947b7fe6
27f6cb1d137f4a9b2880473dba7e10b3
28255592f1db64f3e719c9cc616236a9
288b0ec8d004d414735b1565de831b20
2881bb76dd5e841f97f1942d3f22b97a
2879c36e739fb2df52bfc4cdcdf79db4
2898d0f826ed7cba1bf33b35e40dcfac
289d7fd535c902c4394585961507b5a8
288e3daae6eca76fda6f921f2b1372c9
28a7fd10f3fce849090b848ff9d53464
28cf9bc53e544409a1edae34a292f28e
28f59f1545777a7dcab215b3be9bf067
2924601d62c8f3a66d3c1c61dd19a860
296b23861ce0d91c70b7037a402ca252
29434fb3bb6af2374e1cc8055f09d3a2
29536439b8783c201d945e18b1ffd133
29d001f7e00984a0a0aecc728b005a2b
29884fc1459fd58af0cfef417ecaf1aa
29933f0b8c2765a7a6417ee00f03e302
29f0b63e6be27a5a716d241787e3b712
2a4b2c8de93a3635f05075067ab54169
29f7d66ae071b973d9f4174b82bc0db0
2a227b4487e1b7b5ba5775a52a2aef7d
2ae72a64efe05f16412e8d79567537d9
2aec2955c4ad797eca272657b41987eb
2af89b1ac21159400ccb832e774f6972
2b152eb725b4b96e2b1229be9eec0614
2b3fff36fb2e5b243a0d26c6d3f2a7ab
2b4d7abde56310be436925724ff97a59
2b69f75081e8d2f58a8b1db1fe24f223
2bba773b465525cbcbb8ef96e8d0659a
2ba37a4febbf89fce6ded2f6152385f9
2bca43b04c4bacdd4abf6b5a16ddf7fb
2bc93a6ca5e15d480535578bc9b15da2
2c0c372cdfdc8b313c53faadb84c308b
2c10ac37e56ab8c72c663c94b55345c8
2c581b8f8cc0965e02657bed3304bc78
2c496c88e0a104959257ea0d4b0b3c25
2c5c0acd8119cd5b93c5a9323e9f99e7
2d3bdc591fa2fa7267856627968afd67
2cd88d60e5a785cc3dc2d4f1c803c9a6
2ce1e2c93344a628a8f4e2f1ecbe92e9
2d4160f55405a9def8af78974811f023
2d393e096c3ed024c6c1ad1a004f2413
2d7997fcb58538c51ca9057ce6b6dbc6
2e1e35691ac75aeab65f7dfd0aa455d5
2e337f68c789a9d45e4e12e41033d384
2ddd9fc1d459c1489e8082ef53c2cd3a
2e5b36343d24f357b553681b43ec21a7
2e335062ae79e1ed5c5549599214da48
2e156757f889624a1d148f078ce71c10
2e974a7e432532b56fad5aa51fe5b3a2
2e8f8e64767e4937eba30fd3c6464dc4
2eb2cf805fc0a4eb02faba6378289b0b
2f6e5411a470d53d14454a43ac85957b
2f92f4cbe334eddbfa1f4ea4d364c469
2fa55c513b1793302db1b522a88a3046
2f84d4dca538c42b94b3c81a6e1aaf4d
2f7880298502b325bd5ad561c8ef050f
2f7cb6a8b8785f4c6208df88277fe71d
2f956749145193067e918f69616227a8
300094e7d378f5f6ef603d8012457371
30656f612bd79738dc487f323365850c
302b8371fcd0d8c699b695e3d5ea97aa
30a4dc77f0d577f716f86f91fb580159
306d6c65c6ba01a6b77693b506a6ec81
30dc5cff869660557356775d203b30dc
31549ea62a184423e0d8fc6b58ff5a60
30efb48ac6a945f4cfb3471fe8f437e2
30ec284ddeab61f0a5ff2d527dd5bbef
3111365dad2bb2fe34bdcaebc1bf7881
31bf1ef94f34a15ffb4afc93b2c8a7ef
31d2d23855955d493c164cf38d845bf6
31a65bc0b2b69bf0476b705073fee689
31ae2b778f7b9bb691111f908f146d1a
31c350118983ff783f2667ba1c574af9
31f1167cb4acdd1972f1a59f17407aef
31ea3e0e9cbc232a0da369bf285d355a
31fecb9596b363a26156bafeb9cf82ad
322d121f17f3bbec75a5cfd48592ca80
32578448405c5a25e9535be226b1625c
3230ae4c8a686a0e8ba68657445991e0
327b3aa5ef00bc1586043f2fe631c9cc
32d8354c3412eb97d87be1fccadfac9f
32a992d0cfd660a469f8f33edd35d38a
32ba3c22caf71c9ddc0a3a64fb9ecd8e
3322757582f866e4bbef6d08cde3df9f
33089d28bc524887dddcc654bf6a3a22
32faa169312c01bf18719784130cf2b3
333d5c4b3dbc60f4bb85c7a4f1a2910b
3348e2b97c19155f395e0a5f6bd9024b
33182a8485a2b919ab6cd4dad4e4ed44
339ee22a3b6229d6d8ad99fa7be7c84a
339ca9d1dd4ddffa27b6742eb7cf5cf2
33c142813050f96910c7b401769c3430
340c344548c674eae43182ac1a904426
341aecb130d6a89e4af3831f027e357b
34736ead85b9c4557cb8fa5cc7a6693f
346bfb4718cb413ad4748a5781f64093
3469556b522bef5fca12cf56d1258474
346e05ebcf685171be4a19c611a690ad
3492d1af4160d2d5ae9684579e01df55
347430a366507f047fc002bee94186df
34a3522d26d49c675342137478d0be94
3486f13fbe4f2aa85760c44229587579
34f864ae4c37ee7901d5ff98f1669236
352b0e98cf19449cc594e87666ad51a6
35544c60490e08e33bd2a6bbe50d6ecc
353710d65c633223d2bcbd51acd00d39
358dc4fa92236ad7fcba0c0823e79ab0
356476508d034efe7e3f88fce70f381c
358512202e0e751d64776b1d20504d4c
35a1792c4450aba38a09d37829519ef4
357b3971dffe7b0972f27d01e715e3ee
357fd0f098d52028ec6d59d671c56bd2
35c4ce2c3be6ea7928917d3ae7fecfb3
35f020999deee34c21480d16d3e05eba
363060313d1e381f0af2e88cf6928a38
3631566d6e6a08d7271eca925ec85fe8
362d6292cb0e0897d4c6cbd5134714bb
36853efcdd76cf5ea7a80bbdad5e2426
364ed07a3fd4b8fe6eb3a0fe72468088
366a8ba3173881ee304eb0f1290aaccb
36a145b94b2f16566284025a08ae8c7c
36a63ab8063c9d12c6e7620a64caed0b
36c2e9c23f7a889f0ec0a27d9b72a69e
36cb45e11e1cf9e0cfb52d4e5c0bd804
373aa91a918502987338bfa1f7fb6e9e
370c467e030df38eccf0d2aec894ca0d
375aa5fa72a52d70720499417ce687ca
379dc5b7ac22ae95b9fb4a175d7bcb63
3784c07feb7365e0e2d17b492015cede
37dd862f912539aa97426d65f3c9f63f
37e724905d202d9fe8673f2107139577
38057205fbd00cdcd1fa5327b818ffce
38500f8d3aba5b5d5b0655f0390979a2
3842f713ce3bbfa59b5164bef6ede997
387d0c514199d3897e11df1807683c33
38589840f00f8365a3497c9282a4973f
38c5559b4f7dda228622d87b903d088a
38c192099d316b5b3edc86214efee6c5
38ed25da613a0781bd97fde0e24ab371
38d23e9f9ac90e9ddf111d4a2e117b80
39220e656c9babb3b47f630aa341b1c9
38f4d3777aec3d7195d954d6f2c9acd5
394cd748c39f3679f9f47fd0c5fe4df4
397a5ee546a89b8da88fff008d42e914
394d14c7984edb0e62f7e4781be72538
39a9ebb2bca801563596ec8cea724937
3a000b70d272e58c7264bfcd8ea62d3d
3a0abfa8774c5339ae6d2aca1af9a97e
39cdd35a92f15bfe42f9414edf66ec1c
3a7dbfd4381e248a3163c7d0fb5d0da6
3a78ed5f3c6c7d0e4fde78fa73133bb6
3a5ea08a91949d832241162934a557b1
3aed7621ad43e664462514148c097ca4
3ab06c55c257f116110f75a49857922e
3b06931a7a0b56925fb5386626d0e580
3adf5be0f7949bb3b2081bc13e06c833
3b75942b148e20c69e99ddd38b34ebef
3bb1c26d6a5cd5dd4ad4f657ea75ce2c
3babac9ef7d068c16950486572647828
3c8c2d38a95ab667a2cfd87e445a7026
3c6136fcb0ac8c0e76a2f8b5f71ea33c
3c1b7b89c94c9d7208cc4035e08c2593
3c98cfe791094b4342f48e2cf7a45e3e
3d1217c063f65f98316ebcf7e9f67d45
3cf23bf69530c7f0cefea6aa8adf7854
3cefdd19ac1689f43144184568a36c11
3d36ab0bb953587a33c5799356438abb
3d3fa4decc6b73c3c779bf07f9fa7bee
3d6ef4c2b4144ea590c2f772e76f0c5a
3dcdaabf7cdd4cbbf04c0bbeb0576cf9
3dd8ddc831dbcd2596acdfb365f1fc6f
3dfc7c3a79ee685b58804a964ad4a628
3e34f8a0402b59ef3469db3f132e10bf
3e6c4f3d23e7f389886128fa1cf37e3e
3e5f8568ac7813de625f6a2ef569c830
3e402a073a39f7fc89c79d4d55b51ec2
3e3581113daf843f4ab5b9396f0cac47
3e91a08141cfc097d0c16171c7499123
3ecc0b93dc25a380ee20be175843c1e8
3f2ef863c4de5b1450d6d40d628f0616
3edd9f8463e35c4f98ba8a46c29cf210
3f3ec3866f0514e9ae5ff6859d1b6281
3f0f10f9815494bbffa73f100db5f85c
3f65e9384178dae0c14766e087c50a3b
3f5bd5f5e832563e0c4ba29d9bd3ea16
3f4dec66bb270e751c409d5d9db6e854
3f7adca31d75182a7dca9362b733d3d6
3f306533e283c523007e201f1487f407
3f7873ee4f360558f0a758ee11b6af6c
3f7d744fd7e3f5da28aef5b796edb272
3f7bf296e6aaedbfce31981a0b811345
3fd288eb44085e5aeb0b72e4ac09a0c6
3f81a0012f0e28326374b4cfc77b6a9d
3f903f405f86fac7d92c6609a895b5a1
3ff55154bbf3e35bb903e5fe11085415
3fe9dc28375c46ad0fce85edfca95f70
401ec61b2a12cc132a6d2ac586ca8c93
40c02c7f1e555f15d18d4c7c667a6b2c
40f2012ef7594f878f072cb0117f9ed6
4161650208a19489dfda6561d835b8f5
418a6173fa6546d8c420ee24ec8afc69
41c405e6236cccb0a6ed4727877f73dc
42031cd3a397c11b546acf6297059078
420db12f157603720450d4a235e3c4bf
42694022710814540d726b8293e2c795
4264fb8ff8abfa2301593953f6f2276c
422e3cf69f8be9041733d4cfe611628d
4280991a9450c201f57ac2b266cae874
430f1d5046a1f425ecdcaa86e52437b3
42e216e0aa0be1691717eb6c6f5f4b80
431ad1d11eeab46aa189aba192785cc1
432de746361d507df8ba4cf298815731
43a0b4bc498526dc6962921368cff370
43da82fe90ffa1393bbc3d986ee8b3ea
43a4f82d07aa5adee63ea9f7941560fd
4399cf0f2376f5ac7ec030858a262258
43a6cd509fcd5f20bd7ed2408ec07774
439b67de116fc48397123cac6595da30
443574bcf479ab633001663c4f605950
4420010c4bf2606b23eb2b8296df8cdd
43c51488316663266a63b48ae420c8cb
442daed9bde4060fbef346bb2bd0ec7f
444451da2107b521a6fd73d2afcc2cbd
44942e41f29dd56a51c13bb5bc60bcf0
44781106c354699bfd83c8a4b1bfb2a8
44b8ff25a1dfe6fa58210950b5096c83
44e0747a541981343e8bab728d122531
450d63671c40700b6f30d5606af42589
44f35569ad7041ffec9362caac47f35c
4515bced97cca6be60b9c00b96e2d7e0
452c1f2febb5e8dd646afe8081ac2ab5
44f6d29ba9526563175e84021dead02a
452b6c33cba8db55072cfa7cfd4bcebe
4536b774fb00bea478fa98458cbc32ae
45680cdd5082007d815f37106a2d0f68
45728860305c234dcb0b9a8be9803030
4599a8a3c9e7b0021f274e1b6832c5cb
45dfcce2fa1e2399447db25d05074fc9
45c3bd2ab61e83316af3225e3205a14d
45d3254bf5c932d033be6042623afdce
4636cadfc05a8bf5b14b79ab8fe0c5f6
466a73e2a62557ef34a85b9e9266cc3a
461548003b33c330b9a6501b0dce8f17
46236e6c515eadf67236938bcd0caf6b
462a3150871e94677d4e084ce6c1d697
468c69ddeaa704addd7db606d9d1af2c
463ae3419acc29bdd6eb6a8185a05409
4673aafc7f45c7ce3517b22594e31b6c
46810d033af82b6c18653ee77b27eac7
46bf1d213c8bb574ccc29c7bab40b442
46dd010b79959265b572e087b2a6e268
46b12191627256b47bc488865c87ad59
46c2a187ae6095e95bd82983df0d0ef3
46d1b2ed168ef9ff92e6878a58b89707
46b372da13b7071870ce06e03e5e5582
46f511d240c5b152b9a8a4ce908a1899
46d60397af0f867f7568f8649c04f50f
4763d942daf278e9ff68287b58fdda37
4732290fed853dcd516096f7c934fb9f
478240fbfdb2083512dbfc8923e32588
472d3a7764f9d1010c89a7c10861b88e
47707e0180f210e605881869e108b58c
477eb2e1760a50642d6205c7811bff24
476adaf6466e4e514e9a5063a4a06e94
47fbfec8c654f3eaaac1fdf556d8cb95
47b025ea0a09d4be88837227f0bd8358
480d69b6577f09e99721ef7c90e5ed71
486ee01922c04a4621d920558a30c7a0
48a7ff04921e6f04dc25df2d0d4b27d9
4890f9ae76ba078d282ed6903ea92b97
486db6d11035c460589a3fd710274f30
48bd4754323a47fb71d7bfb3b25e73a4
48e2779c03a21e1f13c5f85b027bf096
48f6c1738c13168810786ab6e5654b32
49228fd8b0adf714c1d5e58448eb9aa9
48f05af62beacc25b925eb9960602f03
494aac982fc721e7c473a798c7915f28
49e96f04b54a6b08d69af83155095bdb
4a47b49480cf52152d473f8b8807dec9
4a444ce4af9d167d5944f8d87f3a9a35
4a91d101b80864b66b1a883d5d64dd45
4acc2433bed1e98cad90af100077d9de
4b2c280433574c861dfe2635c496722e
4b24105db2fde197746a943b27526c94
4b5625afbc6d924d5eb6118eda6ff484
4c06798c993e40715a39b5b57b32153b
4b9f4fe11da694cce84922b46335bfc5
4bf7c8ef316b66a37dfc1c28e11a8c43
4c58f2abfbc99db0ab9f7ebc4bb3f4f9
4c04bde1ccecaa111bada7a6dd2ca0fe
4bedd2a8a3dbfdfc09c27daafdd4983d
4c1ecab87a445a9b48b85a10e3c87453
4c8002ba8a3f375882224f77d6282edf
4c6a3cbfdd203199eb88791c6977384c
4c87478264f34dccc6aee36b9c6dd73c
4cc1bdb614e919d67e7f0cb0ee07a214
4ccf96a4e7d65212065610ac183be0be
4d7462d5124d67c9c608157d7f372bb0
4dbf6674974f6976e2c8373f020f5117
4e21988a732d79794b86df3425eb53e2
4ddb7ffdd772b30e5646844e99d58df0
4deb3c2041e9aa1cd072b66c94f28df5
4df48705c318f617f914bba2b8a009ae
4e03bdb49ade1fe94249c5f7393aa01b
4eb2a6ab6a4d40f290308143bdd83cba
4e39929e17403896ab37157c61d3d563
4ea612efc75e821189606c1d7c1da028
4ee5b28e91dc39e9e6745a729b659a1d
4f34488ecdb04b6ec60dff9171ec72ce
4f06d97549c623d5ccaac8f275f8fa19
4f0e77c9a3a39d581eecabfa5ab4562f
4fca5b8580c27e42fb6e043bf2ef094e
4f88cae6bc1970919bd9a2d343bc14f5
4f9c73b0e82f6b3723a9dbda7df00428
4fa56f3b86f479a8b897f291637b23bd
4f92158d3f497d2de371ff2a5d961e8f
4fda89982071aed80e6e67787a48bca4
4fcaddd438250f19ce9580389629a60b
502486df006901a8cab929fc82a9c521
500c5c8cc72c5e30c9ad447bb0b62bb2
4ffc12cc280f5c369b5a721582cb2469
4fdc926d1d0560225f1900c6e6608a29
4f6e3855c7ef5d97b7f91cec3d4a5726
4fea88b7d7c55718e5ce7a8f8d8fa4c1
5045a5ba328ffbc798512c9910f87b14
5053785fa7b77b5a2609f7c6ba86b14e
506f40e33857ef57ba694c225c39a8c2
508d65faa4e0f75c63c1d3b61370e779
50729bb3946fb395e81006b9157bce2e
50c231a3a8ad7a7db827e90216b6adb2
50a65bda0d51d619bb9b15416ff5fd46
50e7611f7d35a9d21cbc071b18c97f28
510dcb0ea2ba9ca7783ee943a5793309
50e94fdfe8d027f5563efc32d6fc4ec6
50fc86893aa1b956b7e613c8e672dbb4
512ff10f36f05d3c73fc4ec3c88b03b5
517298246eb36cf65d25a54c1f4d83fe
51b424460a9c009786a95fb645933b81
525d4573b8445ff4f4286e301387cc12
51d59afc77dc8be38381b20c3c956491
52b86b20d04b1ebefa0b8773984a7ccd
52ba0ad57f09018b7f54db112df5040f
52d4926e1ac362b6175cdd336317bf5c
52d6be68ce7a583946a4b10526f33664
530d6c1e1f49835e93a99291e78ff1bc
5385568c79d2dd3fb5b653dd16a33c1e
53626e4753da102162bc6ffa640c3840
5359e7bf4a853204c865a1e19c557a54
538a6b6db1bf6b18c7bb80753da312f4
53e6f4562f1b9d428f44934b0c8a5966
541c8b090b5f708930d1b414d572645b
53ccab6a4b502e0900aff343c3a109f0
542abb015ec2e09086a3cf1545df3546
541568ab26f03baf574d5086a778cb6c
5419afbf2e9f8cb7d05836193dadf9f3
54460f6aecdbd4c188af79d5e260416a
544b77a9209750a4375f0afac6af69d4
54d2a7f9a63bea230d933cfe86b704ff
54c5033cfc84e17b43233ad6bc34d190
54c5bee539f514108666dc2b51b086ef
54e3583c464fabf1cc470f6d380529cc
54dd8861430f89de2211f77ee366265d
5517031827d9e3d5c30693a638f43731
55684fc63d3b59791f3365c208c6b646
55d633f16e04e7b6dd145c5e551f412f
56246d7bf38899a9708fa0daae6a56bd
565227634a04609e9ff00fc88dc75d25
55fe34353443c7b5d2f192037fae4d3e
56b632a328d1edf001d436311fcb62a4
56fb6f3cc38f906b30526f6f39ed5cfa
5695973bd277c607ddad9f02bae07eb2
56de465f542b00d31618e60d2e4ae51e
5711449f42e9afc9867cccbf3b840da3
56ceea0e8050334b5189f9199bf9b813
573b6d2f02df3a6ed98e40034d5cc899
56da65272d878fe6bfefb2db183572fd
5709b7b2dcb89ca30084199f4b315155
577bfa7b80b47d6782c243057abcb0cf
5739b2d668cd5e2d7470db146569fa98
575e6e7f1efae7139e8e420ac2cbe385
577a3efbb75422ac9a5dcc4c55b77375
57c18c05e40bd8576b0fbb1b1bd95fec
57c339e8cc0056909fb67051244c8cd5
57e896ea1469fa0f646cf580f42e5eac
5857f296528c08ff156f29ee8b70cc91
587e94926ed5bfa4e5aa0349475d450a
585c5fd443b90a7dd424c50f3646b22e
58a352e2253c8bf7bf613090e046141c
58c1470ddc36f0e99f8e9dfd1d6186a5
58d164390a6e05084237310c93c9d269
589de1ff7b687ad61394747a73589f18
590139ebed4870f75b3d006ccf6c7a2b
58d83687a3a2281e6acedbc165c74fe4
58f199c54a95cee074d56a077afdb815
596ca9d98e69d569f19608e64448bc69
5909074989ab91588bb53e9b50603ed4
593a6cfcf0d226b4a493d741a1e41f08
5953704afdd9b5c0555db0b9ad70920e
59478f4fd5ed0a624c17ebec4d57cdd7
595110f712b439f0e1ab60268e81d548
59ed1fe4ecdc4167ac409165fdde54f1
59c48882421f15aef741a8e55948fcbf
59df44e6f2de1ae8932423f6a81507c2
5aa61d81aa464c0cb259073f0c51784e
5a18dea768716dd57396d832a289f891
5a62936c04fa99e43be7da08904efa4c
5a5df86cd8847649a66f4d24854ac112
5a5e7f3f09e877cefc4051734583a7bc
5a9616203e0a05f568a4be1c338cb630
5b3d254d6113e29b931384b69ffa4d44
5b0d0a336c7f4357d324cb327ecba5fb
5b40ddb2de55a6af03bd886ac65dd7cb
5ba2f95484f5c7e2e03b1f01091071ea
5b9ee3ee8dde188578f9edafb7d916f8
5bcae38151127add5e2b66a3a770a503
5ba072d57c3d1f84521b23a1614a3eba
5bf03b629116295e4a4d65209edc5cc0
5c3df40a5c134d16fca17807b26a7020
5c282193396a612245c908f7aa2eeca7
5cb163f4fd045df7faa523a3b236b253
5cb30781a6bc0ceb9e362c8902757e35
5ccece94bdd441b42000ea8cd3f6bc79
5c976fcb183ad9c17f81864b2a48376c
5cd26af544902df1496486f8e0d53c9c
5d2f0afb9940cad65e048a267ecac7f3
5d15917423298f14250291bbed59d5dc
5d0241b7e845b262d1382e262ed85463
5d42a39de46ac59039f91fce28f39a85
5d6dbebd1f8e3e5e260f6fc89208ec39
5da83bdd5cbd8b511dcec95754ce629b
5d79717ca6274ee3a7496ddd7ebb3e82
5d4dc0edcbc41c9425e7fb43468afa6e
5d8bf60bcc34461d86fed4ac7ea661d8
5d6a33ad89d8ad8312147558e22db1cc
5e238360a0dccf80745ccfe64c3055dc
5db06bfb5c8c89d4f610d7a1baa3651e
5e42e7873ab62cb22b4a39bfff5df9aa
5e2fa70f0047a290c7b74f38cd6eb63a
5e452581ed45b1ed5df4104483e1e3f1
5e2e9fd73d0200013fa5a7186f2fe6dc
5e6fad59f9c4684beed2f9bce03f32a9
5e9f3f26c95d976086b363701efb78c0
5e9d22234e080350d77fcf59c8b98d1f
5f2c7e7101f65cdbc8b370c20e47acaa
5f23b3b4ef9903ca89152759f1b64182
5f09b5889a9f2f3a00df8cc746a43825
5efdb50dc4c7fb0ba94d1af3a5b4d594
5f320921350bd185dbff5491baa0083c
5f47c07c1d7d3c9179beece122b74d25
5f1b251869013e89f730523445779c60
5f3f6f1df621cb54d72ab5081f96cf15
5f55a98c807083382217cab498796c94
5f6a799a5c364d625285ddd5b68ff108
5fa150ea559303c33be6f275d7831fc7
5fdb00ac08e41151b2bbc6af13fd88f1
600fdb8359a7e90a987e05eb4595b8fe
5fd04efeeb239d42d53fee18ad8e165b
6031afbd955152f5d282a943078b7ef6
60157bb8406ebc482adac15e2f961cb8
604a142128be19123e2fdec2b3c6dc49
602faa75688ba7ceedf547b5cd11d0fe
601b0279a77e22ce549e24ecd787dd5a
6045a7f8395e7eb9029e77a8d083bf86
60438e4dde7cb2e1ae66e7a37a3844ec
6071c059d40c73bce298678b9b4550a8
60530bf3c1606884764c151c15bdf6de
607b82e8421696a18cc8df063fe71dfb
6118a40d3091a16b96dc804bbbedbeec
611f501b909292b3ce25a76c389f93f0
60fce24a15447f7af5e30c56aff8806e
616412169ae793ecf76591b652c1048d
6149bd39ca6d5c15e07b9fece8a0d9b6
618e91124657469d4b0834193b887633
61bd012618233f5a8d8dae9b6599aa19
61d1baab38fdf0a39d992357df4831fa
622b2ed7c674f24a29ca123bf4fc950a
61f7a87b0251b80ae4a6bea57e2dc64d
6262904d68b1747f56828ee4cf8c5c5d
6241a76dd03d4d4e9564e8a06516d6e0
629473a3e7f1c9ba84476a4dc60f20ca
628ee800fb9952ed74136c18589ed223
62de2c16faa03623482a973449cae8b9
631ad12239c9267d1cca34dbab36b094
638d0765116ddd597f2e22d2296542cc
630d391935442b1f43d56fe94ebaec71
633c8983ba6a4b384f37dfe5cfafd203
63a155ede0932e34a3958a7970a95277
63cf9f3171b4694930eebe08b77b89d3
641349b34cd104b1f8e2bd8926bf2d52
6366da77fd8e2221c335732164de8106
643306a5d823db006d83002d0b9022a7
643933348790c0097cf5cf15ef1d3b84
640bd48b6c996c5cb44f36bfe51a864a
648ecebfd2ecc1299c25cc341b4447c3
6428c612459b31b9c713b3b5ec293ed9
6469c631b7bfc32801cbf83cd6b63576
647975ae78d6126b0f61f594c24da0b6
64a0b3658c1696b5df68d1aea4f2c36f
647468126800684263b286542c266a46
64ba4f63d1249bd3f96d6966b7191f79
64ce795cd4d3b1d5d8f3ac84ca33aed2
64ca11aa774fc85ba4b9ef974e691ce1
64e4c48e5baa8fcc3be2efd39c1fc0cd
64f131c29169ad86341d8301086c4767
64f79e9043c4c942a9e3e2a6bb5b82aa
6582f2f539cb876aa2cda6f475067e9b
660e71ddd73a995dfc3a34f791638f7e
6620b9f278367fb01a1a09b4c7b1c176
66050e1bf535e3e31750ecfc219be3fb
66069459f7b0ce9b352c417379233236
661b0b6a5714908b40eb4a3da561d104
66a5ca4655f3b4699ca49163bdcceb06
668f1a1d3e4965c0051e9ea924cd541f
669503f2fc9fdf17c957ad059092ecfd
66c32255c99f12efab8fbe9a4936e546
66c7b8d5a386d78626892252a0c5a00a
66db54fb17fd1ab0a67545fcf895f4b4
66efa9cfdcc700168c795cfc20d9ce24
6700c38a19350d8b7083cb9c586e8f75
670eaf0d3a9535b57ee591931434648d
67253010d7a548b744313943a518b2dd
67698113994e19979d336768326c49d7
673fcac2d35146bdf0cdcba9ea097056
67279b2e5ad97b0fda570fa6a93ea5b7
674b958fd544ac9150fa5d7e45b75ff7
6755dc2b678684cfca35186087650d74
674c22716662298743d0ab2160512193
67d4d6531ffe42a0b890c505c1e0ae14
67c974e16f0a911d193b85f7f0ef0d58
67cccb664a5370e5feda0df45bc545f2
680e772fdf8af8d03d525a9a4b4b7cab
68018834da3ebc5e18039cc2dbc510fc
68016620ca31a9bf8c1744a943b8ef9e
6881af49fba87788d170e273fc3ba8bb
68b7592e1c692cb94e7778f1260d8485
6896a1bf1e0d719e840e4b95dce51298
68853cc32e011fe137b14631744edb44
6933dbfcce4b247059d5e168b39b8042
6904e41c2101f7ba3a18d6d03b630534
69132a02a6e99f7c87431d71b34c778a
69536e006f226c07197c5550850cc2ae
692be604df58f16b77acec2f0fffed46
6938dc6df2af3313ba335f0b80f627fc
699a59e4f450287f7d105a06f8b39be7
69efb741c617beef4d94ef7a14750746
6a4570936e5edf663ece25936111b25f
6a01663a0fe8010de22e7031dbea8b8d
6a4afc28a4e773109d74baef03780040
6a2a6a82b00513c94c1ab186e66ee24f
6a553a1803f602bb74652355dd254c6c
6a9ced267f7ba54ab6ae19527f0674b7
6a9e265d5fa0aaf4123f2a9164705584
6ac2271d113f58090c45ceaf184cb9e4
6aa7cd9e5e764d05b706663a90fc85b5
6b1a3ff4fd742cef0273019d725a0f76
6b094a6b24c4f0fedf17320b6526dce1
6adf25e77c62eae0ec05b3da360f0a4f
6ab234b93f4adcfe5e4944e0e9c7ce49
6b8b3ed9401e28134d0d3ce6ef12a3f0
6b47def7dfc802ec406b7f0075b1504d
6b779a41fd55940296832ffeb084014c
6b98aaf1282eadd6389019e72dff7634
6b6c0b52eca1c3f02c03005f69e70304
6ba7f76d22d493b9bf229d191da1a6bd
6bb02010adb16a16346feddf99544b0d
6c23310ec26e93717f4d4c00096b933e
6c9f4723b8374ae825edfbec9d457f9e
6c854c914e4373edd70c034841dc4854
6cae1481ae9e32e93df977714f93ca4d
6d17b079e202df60be1efa5400c24a40
6cea854da5057ceb4a2895fa995b018d
6d0fae0b3194d1c2d1be96d831f61bfe
6d90166b235834ed5b850bd9ee4f2812
6d1e3b8eab3e104b861311bb7534c4bb
6ddb964bc71ec26b6a79f91ca35acf96
6e2affed6742ece721ca68714b28009e
6e4a96e9f2cdb00570ad689db4e39954
6ea66789c0fc154f2117df4a8efd0c9d
6ed0d3e0f71ba6cafc63bb3404ef7085
6e699c228fee7ec1eb4b6ef5bb6a2f44
6ec645198274e9328f0ebc1ef4cf145f
6f01763a6b6cae56898e7cc1bba3cd87
6f312590d358935f7f24daf4887eb279
6ef012d469901593da3688b92d351598
6f3a74b00191d78ec4644aa391841b8d
6f8ce416cc2bf73a91caf5b55189e821
6f7456ec2aee655aff19e6f2ef15dd0d
6fc754df1f5beb82770c312ec262dfff
6fa0bd94b66e8f23be96c840d95f8edf
6fdfdee0a66495279dc0b837dbd857c3
6f927a82f450e85c526e1ccd66bb60f9
6fb4c56d67b879029ae62c7b5eec038c
6fd98de1079f6a591aabecb1b0b8dff2
700541ec3f09843e068b61dde6ee115d
6feb53f334512491983b94b3f30e2850
6fb6ac4e98075ec3ade5e28363efb25e
7026dcf466914344a696f24488995a40
6ff4afac38f360a44f0b66a92cf4c1cf
7037b75d48e7ad6e2ba0b7b229fe8eda
702ec828046bdfc34d11fd9ad29731fd
7042b62c4f9ab5ffb935c4ca8fa941ee
709997d9007b320555b0bcbdd41b27a8
7087694df595127f25511287742a79d5
709e40136615309a9b4796ad9703fc9c
70cce38e29649140421144dff8df7417
70cadf57d792e472cd60acba86174885
711b455b3373e0135e0a74dbd41737f1
712d14600e1a83e8fda328b93512b671
71650038eb03bbfc7af5374e87901b0f
718cbddd5dfa46dea093a7252609e186
71758a749bfa284ec198a3e03406491f
7157761e737362a236bf1bcafed7d940
71c3a2e559decf76798740608d0b5384
717ebe4002eb950434990e16234b7af7
721604c904c9537a1875f3cce650ce37
7236dce373ba002f442276215f05336c
7228c7f56deccf4cf857b79e2fab1eb0
729ff9607aaadf1446441699e4553431
72ba70731a3780b13870fbbb4f259407
72e050cab4fccc8fd38eaca8823721db
732c75344ca522d6f87b8983c69c377b
72e9d1825cc617dabe7437dbe95f2383
73a708acaf15c09962c987ce07b1b488
73cfde6a28a6906660c366e002c89711
73dde4c3518ed33e53866b9d2129191e
7448f694b96c04e3a27bf29ebb9653ce
73abe538426d31c56e51df456e8551e8
740d0ded825f8abb92f9d57c5f13c3f7
7406a9481fb014af74590c72444e6688
74c12ad685a89aa1bd678bc5287aab97
74a052cf020c6fcce4dfb66b6319da87
748d60e6eac02cef1902fd78f998cc95
74b710998325ddbca762029ee2f51562
74dcd3b5074485ca14ac48ddc9b45f25
74f2b0d39c73acade1b52bc407839088
74c92fb5c92bafa9d715e19e5364fe4d
74f070778547322fffa38a01b0f7c0c3
7561d2a4b77e266e2ac55458b4255783
758ac917e6eefe933146a06febf491a7
759cf6a10eb6306033e8f2498c698535
7571fa00310f085618acf8d66c823257
759885a810a958066b8667e8faf1a5c4
7617d5a367e0f7fb62e58957b7fca029
75af6ae938e49c71b170eb0fd73a7247
762e236a00f8c84161235424d4d4c547
764afe77fe2f6aa62be7036007cd2d0d
7688c4888a382ceb40d0e08a9a45a8ac
76f374135d19e9ce5f67e2363b0d22e0
76e927b19c989a7ee0223ea87dffb9dd
76f7cecf31fb55b29f3fe2523c3e0981
77015f413b5ddf1ea9eafcc831281e07
77a8e3c44fbfee053b619a101c1162ac
77eaebeb3073b13f577a513e14036d28
777cb79d162690e18dd2782db00ac0d6
77d70a14d1bd3132a2fc0281aabbd6d3
77f40de9265d285a4ab99ec48af9e366
784a81acd69c2149338d5f65f6274ab7
77f26b7a20f17b68f8b78a59f6c570a2
78295e77c79be5e290c04f5cdd5f45e3
783282ba9449d6453e2a74933d4da0dd
783360c9200426ac56faf02f51d9f04a
788750b67e5d806ee7e20f543a72f681
7881ba5138260792936b2a9664c08a78
78c1ee8d6e73fd375593c8dd01c19616
798cceb20aebb1a7818348a3e9605389
793ce22b06f6b9ea7a470e9d1371d881
79313f46b26d8a60ae7f35d71b4a09c7
79e5749ad17a52337e5f2326494034c7
7944c604a69eb42b46995c20245677fb
79c9d88f9b286dfcb56c9c22412fc72f
79e533f92dc9e7e780493e9f9346c063
7a1ddab83875fa7ab057be22a203e85a
7a459b908f6c1f4362d930e8c01ea44c
7a8e73e14a8daf1971e1a95fde592d19
7a6adc6e7d5a7af290ac22d36e5e9118
7ae73b5e8c7c5b5fef0d1b3b44005a8a
7b16c8f4a272032811b6f21a824e178b
7b60d030088be3d3d9ab5d5987dc574d
7b1ba1a37245e33191769d98f7ff785c
7b2b8ac92bc2b20b1070808a3bb92c60
7b5655152ad8e311369fe155135bca1d
7b86aef9118a39fef0536b8bdae1eda5
7b553b62ae6f825348a5ace2f775ebed
7bc059fc38b6cae6c713edb3422db0e0
7c1998464aa599faac1f9b5625014935
7be8baaff800a1fa80470f21fee67ef4
7bc8472140389b3a3f83718a5ca1cc0b
7c0a046b98c2dd12996643d05876d419
7c2851f48a10e6bfdfbeae3fdeea084d
7c4db4bef0945b6a9ff3f51e490ae4e5
7c585e877da3fcc06f6cd44499e7b580
7cad727cb554bc5e8aed3da999685d93
7cc52d12f014fa0120a7d67fdff6f0f8
7d6cf994afc41e95315c206a3be4751c
7d2078cb467fc32140ff13306e9803a1
7d1c487f5ed2f6d9c040ee191c20dbb2
7d37dac900fe7bfff9fa364f9c7f2147
7dafc54f13a9fec1844ce7118f1c4fa2
7d4e3fef3a6201ee9d7d937e90af12c4
7dd7b7514d23353006a15f8524d5e952
7d8480761152aa0b8653783e3dc670b5
7d96bd688ca281cc2513c5e2dd14d262
7da17b884ec4a028d8ff39a87a389a56
7df709e709cd93c408f725b310e9cce1
7e010d1decd945946c206fdec459772d
7e11e6b33b337a90ab6ad52660a5e7f5
7e3032b99573e0672181c85bdf8a58ed
7e77154952b2b32b553007d1886e1823
7e9433d1172cb1092b14e7bb547567f1
7e6ce3bc162a54d4c5c576b5d8613874
7e62e3c18aa00991ff9f8efb90f2185f
7eba84060f25467e7d04e29e086ee66a
7eb41b141d329a1bc046be4f05737bfe
7ec25445fe6adb101a6cc9a24f55a632
7edd5f4eb7ad915a09ad63495ebbe9a3
7ec9feb80c89708d391c493325b66654
7f5b2599096782aee1f8a99455081af1
7f2f967efc36e752bf05f75efce6ca39
7f3461979de79631adb05a44a26d2170
7f7bacbcd16ad96f718cdaaffdd2f045
8006b1373335e6daa752530fd89256fa
802601d5f0f5a2de65a770ba3d61e0ac
801fbbcd5e22838edf7d45f1070b3b79
800da2ad27714b4059b5ecd1b73935f9
8073b04186e66ee354e669d43bb70033
80a7b4353a826cb183d3645e658a96b6
8041507af462fefd3b328fddfcf1f5fd
80b69cc4121ceb22fcba421113905dab
813cc20578e9b6d947dfc9dd615d346b
8137e15d9029d8c05bc9e486c8e6d7cd
8141d427e54272a01e7a043b7cd9e5f4
819251d180face36b1cf22f51cb3f183
8172252fe70b87000d1989e71ecb25fa
816477a0f81911b1cab1a4fca80ae570
81c8ec221fd8feb55a55ef59f09ed8a2
822153cf2787947a103495e2ed407fe2
826bc2075f04831ed6918a42123b6181
823cdfdd95d3ce97a572712ef6022950
8275de41e0dc499ea3959a19c74667c5
82809fc2f874d2d094b7cebd0c582e98
82d01f96d5cee2069e0acfa97876be58
83155e58dba3a7302fd8724354c00d28
8336e35b4861b4046cb727193732f5d9
82b1dabfd3df581cd3515f6a16124df4
83015e7a9adacb013e21f2c74472fef8
832218d12495e9623f9c82f8d2fca428
836af6f99acb7c24d2a366185cccd832
83cdbff7af4af27bea51ac0b9e2fcdd0
844689d6daa601c76271cbe08b8f8ad7
843ad9e1f16d9f8b497ffdf1a773a6a9
8463b476a965e6303bb4410b08ac5f7a
84f4737d62b0e371becb1576b851a242
84c6965582fa578db4d2dbd9fc57a47e
84a492bfab7ba10f099d6592025618a0
84e26ec4022326b73d0349524b9aeb0a
8505c337439955595bee10ccabbe86a9
84948234f567227920c93183c848cacf
8541d52d8f8e53bc38a5329f4aa993a6
8579ef477234d3c50202ed3829b912de
857b3b99f2bad0454102be27fdab221a
84f1bc1d939d275ac0c2496a9f8f6f06
8571b10df347e00ae20697fc3d204255
85406bd7d4e3d9ac32422f66c2e83e34
857f280240b3ad14bb669c82bc239053
85ce9e0007ffde2ba77eed7ccd9b9a24
8629aa1a641334aa156becc45f38911b
86615a1e64c8554cf928503c96fbfdac
8693f1bf85ba26b2ce2f8334bc7fb2d8
86b9071b8622f3703f19f8fb95deabc7
867d76d3451f18bc8913319ba3be5a97
871ec262ebc68477667dbd632c75c4de
86efd7e67b8d9776297245d539a1992a
87055c48bff7ea9e98e9fdd801a8cb5e
8718a4186edf4356e1df4b9fb3de94da
878288676c02ce0ae5664189673d4b2b
872de5457f592a6657db950cf0e5960d
8753cd1d34709b498d9f3f13b2edb461
87ac78d3e1bc2d6c96faee9452c0c8b8
878a547cfb3144c5c2ce18861173666a
875be29dfce7e69ce18e49a2126439e2
87bfb6fb24f95e26c0e28177569d45b3
87cb3cd6da4f7286cf438c9f9fdc00f8
87e38754717f213732ce4520cb8514ab
88684a1138966813e5940a5521b991de
8855223ebffe237c85960f77c8a83375
88e3d73815d8104cccc27529b18898de
8918637caf64b7092bcf8cbcb77e55cb
88f7527941990a812cb8f9b68f33a1e9
896912d62c1d6c48322375b6a23f6454
894f399f9139573baf5537bc88661bfa
8973d8328f2b519c572c9cc4684ae8d0
8991ead26f06bb366cd7f5a960c593b6
89d68748ef13519442c2126b6c553f2e
89aee3663f68f0aa91329bece9ff51fe
8a36b224ba9f0924819436a0c2388ad9
8a31c4d97f1e54b89bc3d062de3539ce
8a38a0362edd70a42e6a2ec6592e1771
8a592206390986ce715b21b74bd7b8b1
8a47a374f9e5077c9ec40c2f7488c6b3
8aa3d7d663f77ae7f6c3304ced70272a
8a6f8a618a2fc4ed79aa581145880ff9
8a67c9fedf062b2492b3a85c1249f59c
8af08d4390bf3e9db09c2972b7856bb1
8aca75c126172b444a534cb4cf0218f0
8ab4e4147498f0b06247d4bfe2868163
8b0445f5d1ac003b76d2babf83ea4e53
8b270711c1194004e1003bdcd00c549d
8b187e9ad1258e7c85f771e7378d1827
8b5f30faea93558669dfd2ef6057375f
8bbfdae6a47f09a344cc85706f901418
8beffe2ecddb3256287717d67c8cf7c7
8c5e52944982293aa3ff36d7e482143d
8c5063b54e2d84dbaa42dbad91127cac
8cd00674ceb13763be41c95df487908d
8c6b549a1f8792f4dfb5830c3de5fc6e
8cbc62f51528a9606809a71dc3116a35
8cf2440f70833fb265c66669756a5ae4
8ca31a53f418417ce62cd06545f273d7
8cfcaf8f2ab37fd307c9323c687490e4
8cf16d8fe62d6b263d9fb4dba59c7867
8d46d51a33444f9c58c14b7ccd67a5c7
8d8cf26519211f4b79dfcdd614a70902
8d33e322ecc500487148202fbcb0b7f2
8d290312257b5ffdd3bf047f21d559f2
8de11361ba9ae7bb17fc3e53dbe3ee93
8e07d4280712ba722916434877a65e9b
8e10adb589f3ab11a817bdef3f83d04b
8e2faae33d0cb705694cf431211b3bed
8e5db2b6c00b3bd496ac3a3af5d4eb65
8e1f189c289086c396e9146ca57f0d18
8ef1834dc4299c3afe7a050a3e566f3b
8eb689eabbe03a0afaf3415d44395016
8ece1bdc1282f7dd51f7c0010e8af8dc
8edb2c62f65a16d225958bcee34040e8
8f78893e14c1356ce42d8fc3c0959e23
8f3092c22bdeba59461debd6a2de4038
8f8c8d42367e59c1c51c6245970edefa
9030475907913cda4e492f67565f76b6
909bbddeffc25e214894c1ca79ca2ef6
90776ae0b20ad00945c8b0268a6dc159
905e50de4f4912fc93b417d05e42cded
90568100aab070e1505af17a6f2d80d3
90fe7490e847d3a0c4edadd1af6b61a1
90d39f857af6a7b18f75aa5e5aec26f0
910cc52ff9618539e6387def3782a29d
910e782644f7f29cd965cc6a54f0a5bc
91973ce4d60fbc3c377cd8571f29fe76
91a009b2278fce468053e4feab6a9d23
9200483d84d2245460a3d1c5c73f5048
91b0f39c457be12dd97032197165edb9
9272810d082e88ece7cd883ac9f3d140
92bf19f09479f1c77a178f22706fe8bf
92ff696882a7ac7d293caca46819822c
93001f7669ccdf53813cde1f4993906c
92f4b20f43c36280c5433d62c176510a
934d2aaf19f12ec355afbf7452b7144c
9349c5c6f55c81626ef295157d3d63e0
938bbf7eace1279345e9c8ea95e3179a
9393b91fb9999db777a2e2410c2c1b2e
93dd1ff745f7138aba307f0d4c508470
93b3959b6d175d8cec078cc88917889a
93d86a06967b9cb1b8bdc60b5da7b9c9
942516026ce065f8ca14960ddcb9d47c
949eb22a6e277fd4106497c29c7441e7
9459ade93b121cfe04d62589cd76adc3
950a59d422a759ff18c29fa7d1307149
94c384b3ec1fe6226972299b0deddbd9
94f4c721138ba33eb8bc6979e5e3eb9c
95404c79c052069a0f91b94aafbf8402
959e64b82754d7fcde08d3f63e946e9b
9589d5f01d61bb5356f47c6555771b3a
95b4f441ca648f936cb591d67b0e67be
95c9f9492fc92daf6d35a9d6f66d1cb3
95a197965eb8e68a272e6247c3a8404a
95b4dd31064c6511772dbcfdad44ec41
95ea6872c6d1c1fd6414de6113369774
960c47883a71384a55d74b4adfe1c91a
95fbcc5845fe19474856480e2934afb8
9659ab683b79e97a33c7a7aefa0209d6
96831ac71b6a70c701d144a996f51ef8
963d6befda9a3c3d23ad94a1494f1410
963b0623b88f703055a512a592c45da2
9641a1400cf4d33e4a58a666c1197709
96829939e40f4174dd9040c1579f7845
96a1b8b21984e36b7be402a7fbbb6133
96c05c8be0e216ee756fd9dd1df74dce
96d452f562955f27b59772a0137cee87
970d68d84ccfbcd1c386fb32c2996945
974f6d3a7cffe63a58ed02d2c0071224
97adac55d12fa3ddf1fa6c921c5d33a3
97bf687ed4abdedaae584a2f028a5562
97f2b26a9f04cbaeff642234d4a97e1f
97b2131ea04613611e80de5f4248c051
97fed8591aad067da36ddbbcd6649a79
97e2647bbba2eae48fd33c9b8c6ad573
98034a3a412b884d158b97ea67682555
97f0be668f5c4589553be2408fa4130c
987cce49a0b820f50610941ce13472b5
98c0ec66c0857281758e9e0d5668cf19
9881354cc6d7d80660155202523156f7
98db3c23fd4c1a93e326645284aa003d
989e1c0023ea8852b545a5af7d2697b4
98e8ffce56dbf2251d8bd89417fe5dad
994cc6fb7e5a57d67609652ad51e321f
9978e4659e3537851b94132f054484eb
9935b829a460496319b5e6ccae8e7b41
99f2a55ce3e5aade10474629f8add27d
99d8115666bfd987fed8c82d971e6abe
99e14604e7121a190347efd2ad2cf2c8
99feaa4d592d182a74ea894b5b2738cb
9a1090708651c63ae01e1a51d88c664f
9a7e56eb8b352d30d10836b1c07b37da
9a71cc312b54856a731e353ba43dddac
9ae70044fbaba8697c4fa5fea3cc748e
9ad1594ebfe77efbdf6eb526b6d93b35
9abe9e7d3dc0bd11b75f960760bc7e84
9afd5b33b844ebbe4d5e63ed7bf9008d
9b4b446500043150f8c8b33c6b5dcc5a
9b5627e82ea438aa16242dd9306d2811
9b9707360b102375dcf3ecb1c855ce41
9bb9dbfd50de0bbe0b8f7f2de95aa58c
9bc2d9e2d2545ed6d69c2181db796ca8
9bbe1eec47e35519df09f827d37d053e
9be2a1341a1e7026b4455a184a45af00
9c6017fbebcb068350ea14fa19ae82fd
9c4ee3e074da3149d08bf002b57f1833
9c5c9a7268f53fd5705f147b7dc91fe7
9ce152ba045f45acfb3d288de3504102
9cb1d64caeca1b5092c4e53eaa9b3948
9d050ee36f940eb69dd1f34208b63b95
9d30d443af1f4117e243c0367992bc87
9d26c42b7129764f2252c48368a2c12d
9d7f3c3c4041f38953330e23a7dc7b69
9d7cc16075403cddee3e52b2f43e4848
9daac4d8de0b0c058d9b023cbb3efda4
9e42cdf778a69ebe30cc504af37b5537
9d85e0c5b1399115e0bb72ffeb7a83db
9d92360b531352882b7d3f7569314431
9e1afde4bf41b02f6f05b71cc734dc4c
9db83139194eab0f17349d7bcb3db2aa
9e0588c055bfe3b50f80b1a579532e77
9e96b7187b9f67c9cc42ad567809c1a4
9e9b48d23969df3e9c2ca53b3a486035
9edbfd1141a2253437a371c46bb4506c
9f0820e7c903622c4a9d8e6473f3d53b
9f16a2e90c37a951ff83c533824c25ed
9f228839ee994ec53961eb09e9b3c61b
9f55b069bcd4b77060be705c0e5ece71
9f84e921151391f847f084cc0313a2e8
9fcf92d4a1fd89c65ed31e38eb0d56a0
9fdbca21eaa5de2182144f279f7b8a70
a0728b3d83996e548e406d5614dfe6eb
a0462884454965ca7a2ddcf60d718728
a090e5ca9ccc9aa07af8d6677edb1506
a066e439bc941d2a2385fc1ad10b0626
a120ed936b9b5b246631e2eca8373004
a1000fe13dd132df3d01c1df7ccbd811
a1011ce4769180cd0e8b309097c0d169
a1078b625f89d27cb0a101a396229c63
a1380de15c1eb0857ca0d55f0cd4b781
a14d19c05881cb2888e82b00a5538bae
a1bf4e099bfe9f46002385356cc8844e
a174331be35f38a2ead24784ae3ab651
a1930d978d2aefaed90fc32881408672
a21108be403d0c8d6ccb0d5e01f81b03
a221ca25928612ff3c82b63bab21e269
a23344f77f19e9d2b1df96450173ba09
a2a70a96f6a43adacce4be19aacfe2a9
a2de5edda80ad754bda58ae215c818a6
a288f888c1a7d285449a3867b30c5f2b
a2f0d6bdbf317c8934b5a07e06a46461
a2e5c3835a1eea7581c0981eddeff070
a37387499f35c6f575d84e99cdace111
a34eba10c8bcbb1728bc880d94a32cbb
a38ecc1e5b75b27a30a39d33940fb385
a37becb3b805fcb86b1ac3bb7c33e390
a3a04aca34243217856a626e26ada600
a4220f7c4b17027f169e13faaa5f1d56
a3d4c91c97e8510071724743479c7c96
a4515c41951681fd00181f4c67648bc6
a45c47fe0fd803c98b4abd1abae48c2c
a4921696923e47d0f113acf4b2416c5b
a49b5a8ffe50844b2542e3c8230b16f2
a4d0442f963b9b5f7784b27c15d2e7a7
a53bdedaf6c4c63f6c0d3f063390e226
a521f2d67041ece37445575fe96bee88
a5a7d5f0ce5e043e76d13164d0adfc69
a54fe563839bbdae03ee938ab689aaa8
a5b4a8596f48e764b7e061ce44f173fe
a5a9132e03aa0e380ad7605f2ac7450b
a5836d90380cd1ef27bc0d09f28073c7
a608dc6d2ca0870403fb486829d46186
a5d6ffd3823db2e29d6f47f5bf66b64e
a61273eb447087e6cc8ec960e374b696
a611a3c642e082d182a39209af1d6263
a666ee4733dd5b2dc40df1775e8b9d7c
a645b579262fb965ee3d6e233fd97b84
a672de0434c8d2253f1f4d1039882baf
a6e36ffb5ff7290d79ac805d6bc8abc1
a6b5c04e6a40f514ec40887ce036be71
a6c4baec988683a73fdab259c75ae34b
a72362a153c4a5f2dfecbfd412f8d884
a70de69a26a85162cc2fdc44748a00d9
a76ccf4dc9d883e4f7a6fd67bb1dc0f4
a7a4ad5aa431f357f99b64faf0bd45c4
a7968ba124a9dab035bf810238001cbf
a786a917b2e30be411ef56a5d1caa580
a78c8859c46fd5a7a92de01a010c549e
a79be7e6262a1ef130c1c55d5afe0371
a7d11ff97ba9e1f61b0cb7337e87b0f7
a7b856a6cc1ac48b7675f0a5e31af33a
a81d5293d77e75ddb463aa55b98a5348
a8861e54bcd70e6b924700f50f495ba3
a86bea1446293b742485be522de574b3
a8503fdb2bf179faf563f3c772cb5885
a889c6133472716cbc2b1620d9dc34f5
a8bfc6a9d33ee20af38ddc6dc110c635
a909ecbf906c1b5fbf290e4c8f03dd06
a8d01417c0d72f588598197a9c7a260a
a8b051b92e7cb25e915cdd4dc3d75297
a95189624295c53f46d8a3a277d12747
a9174df9ccae866b29e1ccddde48e1c3
a8ff7511da3b9b92fecfd33bb6df9599
a91188d18a56a89e806078b34316385b
a99667aee78f60a58d5a5875476eea21
a9604d1934685ace5ff9b2e4575369c5
a96593f3893ab03de671c8bc0cb2ac5a
a9db1534c8299e8e8765fb09a85ae846
a9b0d0b9fed9c3e88e84ef04d8278f1b
a9dc00e17bbe1691a0d29459980c2a99
aa06d16b7466d404e7a4a8623cd3946c
aa935e40b5e43a0fe54e6aa0de590161
aa3de391cb855f02b32ac0770280ffbf
aa9064e4150320bc27a88e3ec0daca8c
aafe95d3e96b1b2ad0e74ecdbe38b223
aae6123f9f464208ab5a815c88aac5df
aaccb757e9eadfaec9d393642af70de0
ab3ed93cad2e39ff232de802104c38f5
ab5c17d00e726af05dc32cb99395c935
ac1df996394993a6c0f63f1df7cca7c9
ac47bcde3a20ee65be20592701898cf7
ac28603fceef60e2d02abad6cc62e229
ac7c77717497400d30df71b92698f17c
aca1db7a735c552b0421de8f0e6018c9
ac55243cc0aecab1077e515c8f6622ac
ac79635397eb3ddfc957b35d2ffd377c
ad1c61ae0d38a5dea42afed6b84d3688
ad7e3d600750a6669dd38b07dafb72de
ad294d6c25705d8fd316df75dc4ebfb8
ae413577df6882760a3d53a308d0a453
ae4d66ff8acae2ba6b42b573b9572ddf
ae57988a8f8d94a961990795f0579e14
ae93d799a94ab7a0918ebd0c01f48afd
ae83baaf6a8ead3fb27c9b15390d933f
aef6a03936fe77daa1c3f7507e8c35c3
af76388b60da11c6f4da454a236db65b
af891ce6a960af2233e88095cc7147e5
af6c7e5db5aad18581f089f2b8da87b4
af81ea154d66f016e2687462a9b4babc
af8fb82f1549a3716ab07ba6fb922e3d
b0198adb333fbf82790594e77650d101
b0471e72df3c6c1ab4bbc353a184f0a5
b024c2799cd5884bd9aeae842725eff4
b0124ffbb340340e95d7be3c595e4387
affe1aabd5f48608761f8a6f66339fe6
b02a2f82860f6b45372634f570ce8f81
b0828f5ce55a0f9f21f2b95bbbc5f118
b0cb6d5e970c8ec38df7744993d65c0d
b0e95c998e374ed009d0352f71f17171
b0896dc459efb8a23c0ab744baaa590d
b0bc56f2945209aba28c9e86038de207
b0d0da0bd07378079b2ccf145368584d
b13bfd8036adc045a31a085705013a01
b19520aedb8ff484bb6d6e6d4879086d
b1ee9be3c6b846f035ea923728351216
b283947dae03556d36897e1612a3d8e1
b21ee34f4fa00dee0ef81183eb1b4e35
b2b70f86d51864552e0c70b9eb8e972f
b2dab505fd943a6e2e040ea463bc0917
b2ada567ccd298fe7ab25c97c3c0a6d5
b2b54afb9a24ff6ae15397722750bc69
b2e021ccec412c283730e51d2606ce94
b2fa2bcfb63afa5240c4bd47662b3055
b33614114b0a4b795f4d78c9da3e1bf2
b348fa7d10c356a6039cd4d55cba480c
b32afe3d83bfe9891e41b03a210299af
b31d1e1070b833531fcfe1d80de4be92
b3628135abb816272ea55fd7c10f8cac
b32dbcdef2921c4e215cbc1da6460678
b3742985f51a3d9fa4ee6c4be3231b2f
b37551f97ea64c164a6c43bfb03a87fe
b3ca3c29ff6ef18213bbaa30f189b7ce
b3ae5f02409f04bbc494186dde74a9d4
b43dad2a8b9a396b7c1d958f60598275
b438838dcfdf3da0327b1b8103ffcd03
b47b111ed7cae2137c6153a73804be8c
b4963fc55bf7fc01b87fc77ff1591b38
b4e1872174b26cc312be7278a3c47ab8
b54f62ed139b8b2aaa213e34df8b6b3b
b55fe032d0255cdcd31883bcf41a0887
b574595ca5c0b09a78391f8ced08c151
b5b581073ae342610423a9cc928b0713
b588dfacbed1e1c49ddfb8bb77ab6798
b5a4721594b5dbfc6a82635473f95e65
b587a93404bf5b3930006a1b3dd2b29f
b5b84f4d9251cd460f99a8129b7e230d
b6311849ecc713dbcae205f264883cdb
b60b1d88c45d5d7595a5a8c30d2bf985
b6814c557e7c6890dc02ac01c3ff1325
b64220bf69b8aaa0fb146b6a4e950511
b6c8704e6abea7c8b6dd474b7c103e2e
b666ee8a0eaa3567e87435de3aed03dd
b6a82cbcd1d6fd71cef96d5d6072e8da
b6ab5bb61b29722a8a486e9996b58b0c
b6bfc2b31a0705082d7dab88de94d57c
b717cead3e50766abfdecc689c4e62e7
b718d522c312f612fce4dce96e5001c9
b74341c08b8d4710594b78d5155ce350
b796b64b1539082fbbfe146d5b5b5118
b7d8a8e2a9cb8b48520ed11000dcd41e
b7a33506e0f66190dfadbed58957a1bc
b7e56632339742e2ae51ac5109b76e46
b7ccaae8e508a668f9ced0ede43b2a55
b7ea754229e4c80c28f57fc15c6ac237
b7d0478293225ecb23d6e6680b3445f2
b8231f3a07f6ed65c865c39bda4627b7
b8929ca50bc547b98433829a6787c48d
b881fed3522733dbb7d487ca6bd09678
b8d334acc90a0f373f6bb8c8ab140a11
b8fb3372471eecfb36039c5a7d10288c
b90a8995b803f05fc6210b534fa75e47
b99ae89c801fc3eae04b61ce0abfa141
b9ac61d6b99937ddbfc1da66b40eae4a
b98578be3ddb17c8e10422f6e8b38d3b
b99dba234ee38ec1676fc8c5aec7dd2f
b9d584aeb3c52b198b0398d475d3e4bf
b9dd8c10e1c4a54217188556698e8f83
b9dab4691a738f8631debe9ac05aef54
b9ecb2fc3a102af3590dc7828ced2023
b9eb2f32fb1147f0486e8ee0a7435718
ba602ceaca330a9feea2ee738f9c7c59
ba693b5fdb4d7994f2b141fe965eadc8
ba60873d3ae2548c3c605919337db7a5
ba7fba1320f365e1186adcd4dbcd047d
ba8b505c4e12c001a0158af7eab0fc70
ba911c985214aec0d31712baa6887737
bac381900a069560a4826e4c211b8bc6
bae5d9708ae6f69c183d272f469e6181
bae884e4eee384b0addcd14867209e7b
bb08ea27e479a50c49da183d5f6b2d7d
bbba746000384791107aea6840c7b3ce
bbcb3fa382ac3d4fc675ff222e011b98
bbb1882c5a63644f02d56a8f9fcd0e39
bc161c63ed197278fe4689a2bb51eb93
bc366694edec0d2090eee9108bbba883
bc56ce0a31d357729c6ed948a7091ec3
bc780d15069769d012d759e374a5b862
bc319582d395879eba57be2a32c489cc
bd35d32beb1ca0cfa300474bb9455b1e
bd2e7742df1904b2c2297966af6a748b
bd27b3a60060072489b70cb76332e589
bd6f31f33b21c58ad4ea5929b41d570b
bd407ca9d942c66cb7708cc89c480099
bd6283a7da5c60c0e3e9b6339d88dbf6
bd70cf96479e607aa0ea8d4a0a8a935d
bda9f73fa6327f0d70e9e499898a9e70
bd62c7b6147fed67775a4ab1526c228d
bd8f3ec6a204f3200181260a091ca74d
bdac1f777cb931d2713f5bc78b27eac1
be0c2f989381b467aa4171df2274e3c7
bde7ea0f930e27f1ce31780f5d671ee9
bdf5d46ee620b532101b386499daa256
be1463c592d43eb6485b17a88f249298
be778fa3ff23b6e4f36796e5f1e57c1b
be2bfb5fe90a3ad8224b4f3c888abd81
be6ea823baa7316243f623cf923b571f
be88f57fe513cad5de08f738354e658f
be8cd830ed839ea71443297483b387d6
bed5145158e9fcc51d2869f8bef55c16
bee55e0a61e9d62b613b49ccd7942bcf
be85e9ae87c604cf159732c70e628c0f
befbdda64c1bb04f444dc669a72a589c
beab875fedc4604200c85dc4b8202411
be8a8e7a8807871a1b2bc81b2085885a
bf3878d44f26be559748b0234650da18
bf393d304f4a45d33527e6c7b19dcffd
bf53a7664aa9cd0338bbdd9b00222ae1
bf753f9a7cca90546fc05cc280046eb6
bfbfdf358e02f6328ce7efdd0cdf7372
bfd4fc72f5dc2240021e86e02e3cc3e7
c01576f93e8a5895421255612c5660a6
c03d4be0ffaabdf8f6e1bb8777a77bc8
c067da0c369571d27734ac5d5562b3a1
c1525d493dc06abc9f45118adc8770c2
c152560dbd37b232c9b41533ff8fa6fd
c14512fe36e4c4e2822084153250bb47
c16d11215f3cf4c59bddce934144629b
c1dca3b7cb61e33084471bdcd6e24cd1
c24ed778c67c39c4bb9bdc915b2bb54d
c29ca19e3dbea8989fcfcee83160feb7
c2fd5616a3309f6f53e54ea026245de1
c2fa7f207e07057404373461dcea5552
c2a7684dcc3c2487b8b5bac0859e43e7
c2ff84fb797905e1b1a53fd1f29b5480
c359df0ee740548b415cde8e1ae75008
c33b6dc4722e75beb5815bcd21d7816e
c33612d7fac0ef43d45ec59686dad1c5
c3bbc6b1539f5f90dad84be29fb37f58
c397eacf87217a91e4abe28731abe358
c3f3bb57f2910c6e24f96c63598ed664
c3fd5dc91cae09a9a3924701523f3d62
c3c58a575459d4fd34b51089f61966b8
c482f6083ebc6f6912c89ab5fe66048d
c4837a466ad2897c2ba2df992807caf4
c4180f6468638d15e5a5ed5062aa9206
c4aaebfed0aa3c2524de263e2b6756ba
c4a12f884e84fc1e6e3c675312d86f5f
c4b30ff5e44b7bde2eb3306fa64881e5
c50edbd640390d9d3da8f2e8a3f0e57b
c51f6ccf5dfee9688b657927577cf58b
c4eafc756f483222ec56337b18d20aee
c5098366c5ba2170bb0bdbb4ebb969cf
c5990139e0e548b36f4de8846b370d2c
c54e85b6c313ac10d76de23bee82801b
c5dc03e5d6f31d7c078ed7874c28b054
c6086ed3c72c4b365f3709aebcc1038d
c5c4938b0104be480a560cd14491fc02
c5e89b5e00fa2ad8e84a7b8bbf724d48
c62bbf2c93be7806d00ae8743f4275c0
c5ffdcb647aeb025e5f7d8336da6b679
c62e980230998c5db40068849dcb5f4c
c6914e70a3b9e7113f63b530a7273acc
c6b580ea3b8dba656335c555c2904f5b
c76fa91983d6f55c1cf28ba69ee924b0
c71df9d671d4c190ed402324f38a3fc2
c726cd91fc1688cafdc342410a7090c2
c6d84ba95d683798404142d73226a5eb
c74fe945d70c8e67281dc569348023e8
c7719121bfaab4a76e1f1ffdf807fa6d
c786e00c299843bee6f3057146b1b80b
c7c4f50aa91adb45210d920c7a087656
c7735135914c078003662672082cb4ad
c7d9c23ab262d6223b72287b29719434
c81d092c8d0e82e739f5cd2568e12b0e
c857f26bdd7ba6073a9c3ff9f8074c29
c862668b4a33410a546d15943373dc54
c839ee0a1378d7a99ef67add6f48d727
c8e268cc454a7aad6968beb67fd2e1a1
c8c98e55d599896d84a64c7df9b2f33c
c8978bb0ab57ae798eac1c55b72bb73f
c8f48cc96e09937a39ce30877701a4f0
c8f71d49585dccfc7680b5119accbaca
c92a07f0dc80d3188533ebfe59af7128
c93b95e2841464e928eddd9265068b35
c93ef78371836ac778498f3bc88eec77
c919fc26706fcf45c8748ce4af323ab2
c93845abe9fda726067e9944a8dd4689
c957335a639d4f31653082eae30c256e
c929e389bc0335404aef2c7e77e3e0e6
c9c7af595506b54900af1addc3d2cd9a
c96cfc4f9d4d3e2ec137634b0e762321
c9f8c7760a585a013495f3b437d29d68
ca1e90773f08444d78b91c59de850175
ca75646d227f029c3aa332996f1217c7
caa505b221a0794fcaabe775c18d4c57
caac5630faeaa804ccb20522bb785097
ca83d9e132d160e8bef3c16c0411bd3a
cabba79c95de385491b93dd951f72318
caf1a3305db40573ed70ae8e8ead234b
cb23cdbf96e226e5737c819a40da6eeb
cb5f5ddfb8393dd339aecd68fe7f54cb
cb30376a7b8e7fcf53a19bee3fb84c86
cb806d6f57067fd7c61d8986d45c68a0
cb608a9f46ac8f56d23d48e233df4c3d
cbe906120c8b97784614871f2a2f6708
cba0c52d954c3d5473b816d348e43809
cc3b882fed5f00d7046b9e8e4cd0e2b7
cc579ebf0c2753042463e15c8c419559
cc5ebfc5b6ddaa3ddb2d5e999badb3ed
cc9313196f42d47341a84820429cdabe
cc9934a05e882f2d894e800e0e0414b9
cc70fe79232440c9d7661be8d0abb389
cce4752908c7d6f53fb05b84e7049c07
cd23a5e58ded2a34e7800f2925f50382
ccff4178768efb4407dea520c8bb4a8d
cca83bdac723e0fce92c3edac6a4d08b
cd3d18533324f8d690276d576989e736
cdab3796a4bf839ea989cd4496608678
cd40fbd5cafd58ad74bba259d19d83d1
cdd7e9de18519424dc146d06214e920f
ce1f344557fbadd09e7e0cc0ed51c8ea
ce485d40955e99e1685a266cdd125e3d
ce5108e3d83f4f2ab04f279450d1850d
ce3d57674c08dc62aec2726e264b9c72
ce77855f671541eafa7a5d4b062868f2
ce87c3bdee8f9165fd8639f8e66682c4
cee0884cfe05f7345b3c3828a320e58b
cedd0ddf42e91e5e45e5a624ce4efba8
cef0b45215d0768e6dd1135d2df1a803
cf49b9c5d2a1f9cb458a9f3edcc495ff
cf4615be46a1dfee661d2ac22c966ed2
cf5017126911eeae887f2ac149ee558f
cf3f3ad80130cab1b3b0791ffba44f95
cf628367190a025a3b229875b38ac9e9
cfc55b190821dc50e2cf7de51ee66a05
d0090ebad8162b15101007f1f151ab81
cf6a15490c6f0e89edb66763c22dc365
cfd55dff7d416f4a1b666b390a79a226
cfd853904e11b84c4178e3ade4251530
d058e30ec66b4e4b7f82b7792a63cf42
d01cf979b28701e61b5244ac9773f404
d08f4047c84cbe846bcf790a0ac68b27
d1188acd87da6e94b165425daeff2efe
d0e3351e887680c2c7e8972c4394bbdf
d14dc2f033f2040dd99e5d355f28006f
d1b46548d86ed38881803c6b7ca5b89e
d1ba13fbf463ad3d1a9fea96311c1662
d17ae904fd763baa18646e0b74a07104
d1720cbc41ad86aecd77396ffa1628f3
d21d49318940eb9a950af7e0e4bd224e
d1ea7b5a0dfa5bc872e8cc0fa43e228f
d1bb7eb69fd2d0c6c1774308d006b79f
d1e8229d381c3f593db65563b5715f01
d1e4e3600698622e06abc0465ae0673d
d25c051e47ab88717535294e6ae8fae4
d2202d9b28780bdca75c58d6eb30cda5
d2181f9fee6ee141f0215c4423e96df9
d21ff9edfb1f3ca14f647368fd39f322
d29b2be6c94c5efdedddd7be756384b4
d295ca47acc743afa1fd7bf6dc038a99
d2b3d30f08025ce00d7d5867be4b7656
d2ecd69f32b2295509dea3d2dbb8751b
d300940a052fc28db9bbeb2876395aea
d3194f8f96493285cce05a600353376f
d2e123cccd11234714387d552424a646
d32f0e3e41cd27ff56d40cc14a76fdc9
d3a919aa0a1359e5c10d4f5cd77b1f9a
d3813785c36794bd7fc5bc3b81b36b9d
d38feebe09604da774531da11689aa62
d3d69bf1ff43c22f87f7eb4efe4fc4b5
d37ce04bec1e5e3ab02181ea1a00d3ae
d3b1de82fea5d6d7c8b22d8f91881352
d3bade66f9cd3eb6adf2890614585b3b
d3d3c228ca065db62a3cf1b31a8fb090
d4256e718b784e0d8203a443e2d30b39
d3c98e407d0631b43d358d79c1f9cca6
d43b7719fc518f8f93025b82e1158612
d46cf21bb013def3f17ee9217556a66e
d46270c1ae232d0fce9792aa58c26839
d494d7771a75d493b0d6b92733c7c14f
d59f5075fb6adfa76a5780a01ccccc02
d5b94468a4d16e2fa39fcd8667c28e10
d611d435acafcdbe8c35e01f49c82099
d6144f53db5d3f244f613608917d321e
d5fbf2ce4ffe5c9529e90a91955e306d
d5c0ab6e131a165c97c17a97d45dae60
d606cd43d43ed6a2d921ad51ff82851e
d63fee6293e76d01e30111ac20d376b1
d617f8affae4a1af3f4179f0841e8c2e
d651ca6eaeb73769cb800ba51d58a878
d62442fb4b5ee3497b263e7e335662c5
d6350d40791407822d4c7690c1b29efe
d69cf590e8e978b1fa05513370e29769
d6ee4d825181832269e1c11b71e716c2
d6df83294f55fbf6ccba6ac3d463e513
d75d2287972e9c17866be5e3300f9494
d78a568bd1fd8d1dbf5aa08c06ab7c82
d7a31de2b5b651c11861a6acc23a8bc8
d817dc16b68d2a21e6ec8f5a3980caf4
d81117db73c9042da87f35ca9e2cb249
d8166b057ab432540d20b46b964b6a16
d844f1de21c081f44d984f6609e4e0f7
d8905911c1c14e7e672e7a11f87db9c9
d841a5db29d4142386493566afaf7e30
d8ed6dd5cac9b2bae5c72712cf97ae50
d8c29ca9f5360be9fb28590642869a15
d8f882635b382dfcaf369a29ae5f7792
d921f4b725435b0c145ff2fd374860b2
d945ab5b9ebda30fa5781147f5a02d79
d998d0312dd2428a873dbf284707c128
d99416f7c05ebc59bd53a408c799eb25
d946da3cac360d667c75555f244fec22
d9b33bb164c026a9343f422d17ae406f
d9fa636e90f700583c9aee3664ec1adf
d9e0b5fe6a0d6b8fc3d99d12e46198c5
d9fb21bada40c7dd9da942d30caf98ce
d99102f477b835e2ec8b0a02f7075b84
d9e58adaaf97ff96a7d88555376e051f
da2a47e05869dbd512f1a113726fb86a
da443b814c1a8d740a21ee40ababe207
dac531acff36498756051a38db1e4ef5
da523d812d1037702aac624b7e808109
daa6f839a42c031f2b4c637cb3b16b58
da9de2eac14bbf057f111b07e91390a4
db2b089f5ee48114a29b25bb426b1de1
db4e1abfce1b59d602c80f6bbeb1cba9
db8f15812ae160fbe8d0dd9131d4cecc
db8f2890d65bdb703ef1e87100222b6c
dbd1f2bae4a73f6c8ff1408853212ceb
dbc6c43fb04a0eb59b539ecfbc6bed03
db80737d9e462bbcec7272642792fae8
db85ed1e32534dd9ec021fbfeba52ab3
dbac7fac885ade32a20124970640c97e
db9963135b177ca6ed4dc40c45e980e9
dc1499b9d390d2eecefc0b7ff602f224
dbdc4433a21645f5b5fef2010e812590
dbd8674b2c6bcf2ab3df37743039ac79
dc558f660317c0c26fd498d80b7c1cfb
dc8d2414702026ceeeb5d1f87eedb3b3
dca3ae3f504aab67f38fec51b403b71f
dc48fd04179eb0c94d70a02b891a5206
dc95d458700e41097c23840866b00b23
dc74561040ebdeb97a0393e8c3e578c1
dc956eda0a039db7f603bf111b56d3ac
dce286638b7d87fe7784de2d4e751ce5
dd4ab2218105afb2117569ea9109f034
dcea33703f3c2fc40f6c81282a3bf654
dcd554bb34e4e3bf416e54feadccc039
dd18c985370c7f059fcd694ff026d9fa
dd31967a9694fc3fdb5145ab5cae38f3
dd66b82beaa81b6d50c704aa59b25047
dd7e7454ff8c40b1d2f2aaf60eace957
dd597083a1a6d12a9651fa6255085fb4
dd7c5779c7a93fbec9ed4d6fdb4761c5
ddedab7eb7a03b23f6dbeaca7f5acd51
de6d426e73d28525bd411a5208bd1295
de2bde86952351f2a82233a0b369b9cd
de4e443fa4f306063fd0046411a500bc
deeb083437364d0ee7df518151c95f5d
df02cbbd62a09830d21e494ea95c376c
ded3bc06a67b309c1854a651b727b1e8
df0f0eb947839917233d52af19566df7
df56b1425f53c9c8b04cfc62d6a5e3ed
df621370e46a0ea72850bf1b2a49a3d2
df9ee401656249a947d13be26b9b9014
e00c2887868673bca341e54d4d761240
dffb70e21b008038440bd3163cbdc279
dfbe28e679335eae51702585cfa28aed
dfaf65f3aafae2cbb5110a7ccd86960b
e04251a14ec2c101f8160015df4bc447
e00c5c391a673ad877596708ea5a5418
e025ddc83071132cac9c71a716036a4e
e03d9f0d4d2242f517359a5eedf9794a
e08d2c486dcd6fdc9c61ba8544bab8e6
e02be26f8f2aec840f775ef06a14f80c
e04b8ca8741996f5ea606a174fe96986
e059517ec7eebeb7234db7b4ff771f87
e09d781695710e0346bc470893ee3565
e08b9d94970c55dd12aacf0226d63260
e04c13f1dfe2cc37363ddfb9dea20cc2
e0b360eedb11d165baca48c580dbe57e
e0ca8714896822d53e733acb44e77ddf
e11d7965feedc02431a2abab5d8f9679
e14b51b9dbbdc701a6a95dc230a735d9
e180b6307bae2ed12325aada0dcbbf2b
e1a196fa382e216ffd10312c26101c5f
e17d37ec8a9cf0601c4b242d22e5480a
e1f8b47c7df057eeab4559907efaf1cb
e1f79dc0e0519a7dbd17cda54728202d
e208420a01c01d9afbea08b70cc30e52
e1e1ec8d4c2580679267afa3690a86eb
e1f2b44256e585d562685f69ac536443
e241494340fa0fec082b758f032328a7
e258d9a1239519921e0599a4f84f4d43
e2d6cd72ae2c0454fa6e6cbc394078e0
e24920932a0db9262942786c8f0ced1e
e2d8e27a63a3edc52aa145eb39bb09ca
e2f3eaa9bd8ae523d98408a34f047b36
e3127ce8ba95c80c08b049115c7ba3da
e2b2490cfd3415da211e8ef9f327f4b3
e36eef976cd0ad9b0dd274727c182c9b
e34e2d1d6c8d27adbdb68fa524e17664
e4012059a506eeb6e793325be61e6a9e
e46b688b43e1bd73bf5b7e93072f4ff5
e434e47b640f8ed36a26280f38bb6bd3
e42e39e58785524b99bab614f8b2274b
e4250bc7930395747f3b6a40153f1404
e47097cd9fa96c224d4cd757ce1993e0
e46cb39e6bd7fd8aa0558d85f58c7c2c
e4e5f073ef18383341f7eadfcc3baa0b
e4f274050ff3e0feafba825d711a249b
e54bb8d0bcae4ead981a015fc41b150f
e53527bece97d5b6fe90d6e58cdf1376
e5ab5c6fc47a3c99714f2ceed777dddb
e5bd2eb42a347e782876128228c62095
e6142fff956262b6f9501ba91a6e4be0
e662d755c53d978982c1862d4b5616b7
e680cfbefa2f897ff7168b83eba49b0c
e66ddd852a949b6efe4e4529bc2e8b5d
e6c650bf811255e5dcd68188e9f624e5
e6de410f479b12785da97dff42e6ff60
e6d5d23694eca222d371f6e8bb4f4d23
e6d59f16a96621a4cce0cafaa0c92519
e70145bc049ab2e6bfeb1a8c2f90ba21
e73abc493e3f24aad2b03e01fd775982
e750c69148f85f3dcb106df3f6b5ce79
e792497b70377eadc2ab559d5adc7493
e7ed5de6c62bb5ca27a12b6dee3bdbc8
e802b4ed8bde5de87847aaa885484c93
e7b419ea8a6b1aeef32841da69b7c142
e7d318189c2d363bdbb5d3f7f4d330d6
e7ba2a9a03a897eb21decbac15705650
e7f22f75eaff0df814fa1998c754bcc1
e826f76d0f645fb1bde3cdb889ade4dd
e870b7016660d11ea5c96cfff3fe5b9b
e8526afec447d0c8d9325a0b10aa6941
e87aea3b434ada10149403f46bb2d74a
e86d7231fa3df2145d00d68a82c121f9
e8dc39684581d65ec8aa6f1f184f711f
e8ee2321ab41c645d044d7d992215a7b
e8c79c5cc8fe47001e0d741f01d74219
e8deb7ce17a1cccf7a5218c53ac7fc63
e8e2cfc09f172659db3065570818b406
e8e51cc3ee824ebb3c9472ca9bfc034e
e91508d5110cbf17b2f1cd2af3e4604e
e97b288821f38af64ca899f6007048d8
e96b68395d0db9639e6ff556de430def
e94528e0b57e36b14913c7ba46af4430
e9669ed8ccc50325017e86617b87c89b
e9344084e4961fcda51a910c48570b3b
e98110f8db293084d58c39b9db2cb044
e9917c734c658027752f5523b09cb3f3
e9fba83bc3f50c2e4ead9e9b88e517c2
ea1f1ad2feabe5961e0e5781cd987520
ea0a4ea39568755e27c31d83acba51af
ea8664e761608daf96ef25af0a5f53e2
ea483644da6a60d9045ca5a711cda788
ea4dd3643e2840a082ca86680d2a8c1d
eb30595656476a3fa2b8b31d066a44dd
eb5c46373be7b3b289d7446c78eb8c6f
eb7c65a78a1dfa6859196746d050af80
ebbba9f79cd33ebeaafe377cfd213ff8
ebe49db879d2321e33ae65c7e82ef72b
ec4276518ecfdf04603f35bc95edabb0
ec472f1f564cc5149c8360741401db4a
ec8a59df74041241ecea154827ac4804
ecd65927ea61f2af26b89320720d5384
ec920f0dec7bc74c9e8689179a4944ed
ecd4a34ea992fed30a69c3e03db96f0f
ecbd9b1c0d74a61ac6856c4aedb95128
ecd82dac6c8f4d888397166fd61ac4bf
ed2533bbb48ed765ea0c3137038c6763
ed0c2e7b9a69c76b5a6e4ef1e9697de2
ecfdddc6ca42526701f3e0629d6f12fe
ed17b165be9d9c7b410529b66961ef1c
ed3814b0ef9a441cf4979c8511bb766b
ecd49291a900c6ea107149232183d40f
ed531d2dc362713aa8904451cbcce84f
ed6c98ca2fd3f81f106fe27420dca157
eda1946912722b35428bc5974e7b6fad
ed8c592c9c1041ce402670541c0c6829
ed97bc677897f2418e30a8634d58ba83
edea1648554925ac72dff2a0c990bff2
ee05bf2caa20d9b422effde9fb861852
ee0936cefb31541a2e915ca10fed85b7
ee0292de8bf6ec1b5eaff759bc5ea198
ee089f478788547458cd695de5a765d2
ee181f18a8173f1199d27732b5c6d694
ee7a64494d2e6f8425865dcb4c0f1e39
eeb363df37ebe33c953cb19739773de0
ef2628f11000056b2d773091b59d8b41
ef5950d415ddc6adc98aa1957760fc1b
ef0e2845ebe3ff53bf85a49dd8c88c20
ef96bbf8c198f9221bb212e6db424e47
ef7c613889a0514cfe061d92fae01c92
ef7a55987fa7f5e688d02641dbbde516
ef95ab6561162234a357405f69059a0f
ef809f528e994838a8b64bb4afa8b2e6
eff1320497656239138b21fa177f1034
efe8b59ee5629e53119af23923464017
f02f76cfcfe492482d0adae2e8948426
f01d3e0014acfb08dc284c50ce7aabae
f10edb9aaf6f7ab33cb9e7cfe365e481
f03b7258f17653115cf7ca1d7382e7ab
f0ddc3d73463de2bd98619b90b6110e9
f12c1c2a8c22347b8a353e79dd293ab2
f18208a754040916331d47baaa1cc720
f175da5d147aadde3d186cb8a4af09bc
f1b6a4a1796c9590bc019457926bd5ae
f1c8ea3747a09fd9b53dcade0503ce04
f1d633109d0d5ee835f15d5391603e4e
f1eb91d22d260d443217b122521a98fe
f1b3ad3b425fc8686f31dabfa0a61e34
f1f6fd52d9a70cb84ca17692efdaf0ab
f206c211e499f8421f2ed87b25f91d65
f26245212c603f1d2eb674370d92e68e
f2418b61f00cb8e493b4339132b96a0c
f27493f7b0091319c2cfe1500b628b82
f25228592de0a3195e8110e2807cb829
f280c0df6e1337217974bef328bc0ce7
f28ff8fdb2fbbf23ec397ba9241474c6
f2b09f1e04c1e21cebe967c9087e4f5c
f2bcbf979e3225d6f3da00a9e950e907
f2f2caa69b2cc6e91c1cce83e61abef2
f30c8aa795dfa253d4de57f63ac843fc
f3493d8e89d8251785991523e0891753
f33301a4c4870cc7294142f0398a8dc9
f355936c92ed5fa910a1e601365a6454
f35bb9041849d9e3cffe2e64d1e7c522
f37ea472d0e7aaf828da0a53d7932882
f3f469cc86db92e8daa06c52d5c820c9
f40546485150369600696a084dc230d8
f40f386bd8862627c451162763b95cad
f42f0c8f0316712d52c1c39a9912bbd7
f488a21c33cacf2daa89bd25c11417f5
f4455c172e01788463419cd7d03206dd
f42acbd5a033b21e609f3a9681d78c6e
f499322b1ed5d03ea03e1c0302181288
f57a657d58e03223d95bf5630fd1c4a8
f5d13885cb839dfb47e242584c20b496
f5d41eac5ad99416994379be3d085ec3
f5a3b42f34bd396171003a4f97955384
f615e298a7330a60d5cfc8fa01d91660
f5ece8b624da8284a8d44760aff3494e
f66b6027eafbd38d3085d466a4939cea
f657aba866d210edc2cda3f9cc9d4d02
f6e4c855cda4fb2fc44ed054bda8eef9
f6dbc58fd8bb6d8241cf14d95260ca49
f69571f9482b81de6cb0a01648560894
f72b4590253e31656314da1c5d0d0b2e
f6e9597362fa7426337afbca557bed8d
f73fac1e79a9d921685bb18af3f2a08c
f75a5b84f5e9685ccc077a2ea5b131b7
f7e65b23876cc539623c2e17e6169ecd
f7cb8eee552f111cb7b164980292d150
f821d162fb56f83e7ecfcc002ed56322
f7fcdf846c0052e4ca68f48f590095af
f8183108a76b353dcfae5de2b2a81baf
f8487f91bc7f9eab90aab5d32ca191a8
f880e4a376107cb81058cb3b9698784e
f8c69ea5cd498a185c2b84e7865e6fa0
f915ee8edf7c5e054bf141d93a9bd3cf
f8bca2474f48db38a406398d6b65c733
f92d065693791322ff4863c87b3f5b62
f98288aa2ab1b000dd5df9b8c03a2925
f9516d94468279ef82884ede9619dc18
f9bffdb50ec4c724936dee5f78cfc178
f9b2919144a15503bb3dde0faf7e0666
f97d1cdd4832f9f399ecb14567e2485d
f9f6f2084e954d720549b7c5f9071627
fa015e44b867784a2a851b96073acd04
f9e0d1c202716e90ce3409ed4c342b54
f9c74f850e50f5ff644d674e7bc1f89e
fa20788e5da28f7c8a3159e28432ee1c
fa2403c48f6cff9421e7aa46af47085a
fa4b84177c8fe6d43cff34bc2f74edc2
fa2c13f53824b22d08711e90caa70590
fa7315859d73163a72218c9fabcbc3f4
fa65a96f74566f5557a3e7bea012f63e
fa750219cfac5104ec4a1fcad5c0ca4c
fad7d68ff4e2342da2c4547a4b067f14
fb0a7d35a13f4124475657849514cbea
fb442c156060cd28db520d753583905a
fae3c17349f5d5bf75edc2bf57b9ba2d
fb8e1befb2cacbb8f474b7fc7b163b3e
fb4a21fd0d699709740b4effafa1e848
fb4a169e76f1653eafff5edd053f68db
fbb7de12c2090ac8f5f618198e0eb603
fbc9966f2e6849866226b3e272f4e0b2
fc5016863c46d07f99413c939e834186
fc07691443c247c1980297b071b1d138
fc04fb9af5d7ef91a833f369481beb56
fc082952e6842bc94adab3aa24e323ec
fc37df7b8a798bab9655448c9f524f4a
fc1b81195aa9bbc3a40dbb81c5c7766a
fc5e773f327966d75272012fed417f46
fc88674b82c0e4f35ce5359df3ca2894
fd48b4148baf5ce586025247f66d5a8e
fd6416019601587bda36aa34600e8c39
fd99ba90b5bbaa405d923c20b3190d98
fdb18d0d265937630c14d1e58128356c
fdaebf1796fa51c4a94610f03af6915c
fd784101fab9c08b2bf913c85be173a4
fdfffd7a0d6f1fca31569d8b06219bd3
fddfe0e655436bdcb2a894adea392fad
fe26d343de5759246e71bd3e47506d94
fe5f6960c27ccf9c119ed3bb5123c9bc
fe6e007704ec60487f609e94e8bfa316
fe73d16082679b293d5d25fe9bec6d07
fea68617722d68c46b69a36e316b7c4f
fe617e3d7984665843466d5737b47dc0
fea1b536dd780be2f48de4d7994c3910
fea28a3c3f898add112a6d27b81a560c
ff134b0d6fd443806e9549918270021f
feb658dd2f93ed41533d9de88dae30db
ff1b4be76dd2d189b546b7d27c4c27d5
ff5e52b85eb7da834e273f5c6b9506c8
ffb4cdce78be13d07d98bfba22c0c7de
ff67649362c55cd833fbd093da0e5396
ff5f7e1592db5bde8a55ec0ed34a920b
ffabda46b62d1edd97b3202f7fcc3da3
ff9a134f03b835ce4c2ac3d4d602ecd7
ffbac3e8eb002ec4642fc438e8fb12a2
fff40dae96768f897a712b9dd03f726a
ffe918a3c40f066dfb8a13483d14f5b3
