# Supplementary material for: A total crapshoot? Evaluating bioinformatic decisions in animal diet metabarcoding analyses
Source: Ecol Evol. 2020 Jul 23;10(18):9721–39. doi: 10.1002/ece3.6594 (PMC7520210; doi:10.1002/ece3.6594)
Supplement: Supplementary file 1 — Supplementary Material [file ECE3-10-9721-s001.zip › tidybug-master/data/metadata/large_meta.txt]

SampleID	rBC	fBC	MatchID	SeqID	SeqBatch	StudyID	DNAplate	DNAwell	Roost	SampleType	i5seq	i7seq	Site	Date	WOY	Sex	Age	Notes	HostSpecies	HostID	ReproStat
19	SA703	SA503	kov.19	kov19	2.1	kov	C03	1601-69604		sample	TAGCGAGT	ACGCTACT	EL	8/1/14	31	AHY			BP	SALS
34	SA705	SA501	kov.34	kov34	2.1	kov	A05	1601-69604		sample	ATCGTACG	TGAGTACG	EL	8/8/14	32	AHY			CP	STSP
42	SA706	SA501	kov.42	kov42	2.1	kov	A06	1601-69618		sample	ATCGTACG	CTGCGTAG	CL	7/28/14	31	HY			U	STSP
38	SA705	SA505	kov.38	kov38	2.1	kov	E05	1601-69667		sample	TCATCGAG	TGAGTACG	CL	7/11/14	28	L			U	STSP
4	SA701	SA504	kov.4	kov4	2.1	kov	D01	1601-69668		sample	CTGCGTGT	CGAGAGTT	CL	7/11/14	28	L			U	STSP
7	SA701	SA507	kov.7	kov7	2.1	kov	G01	1601-69669		sample	GGATATCT	CGAGAGTT	CL	7/11/14	28	L			U	STSP
5	SA701	SA505	kov.5	kov5	2.1	kov	E01	1601-69672		sample	TCATCGAG	CGAGAGTT	CL	7/11/14	28	L			U	STSP
57	SA707	SA507	kov.57	kov57	2.1	kov	G07	1601-69678		sample	GGATATCT	TAGTCTCC	PR	7/17/14	29	AHY			CP	SALS
45	SA706	SA504	kov.45	kov45	2.1	kov	D06	1601-69684		sample	CTGCGTGT	CTGCGTAG	CL	7/24/14	30	AHY			CP	SALS
25	SA704	SA501	kov.25	kov25	2.1	kov	A04	1601-69691		sample	ATCGTACG	ACTCACTG	EL	7/25/14	30	AHY			CP	SALS
41	SA705	SA508	kov.41	kov41	2.1	kov	H05	1821-11938		sample	GACACCGT	TGAGTACG	EL	7/29/14	31	AHY			BP	SALS
50	SA707	SA501	kov.50	kov50	2.1	kov	A07	2020-51373		sample	ATCGTACG	TAGTCTCC	EL	8/6/14	32	AHY			CP	SALS
65	SA708	SA507	kov.65	kov65	2.1	kov	G08	2401-57186		sample	GGATATCT	CGAGCGAC	JO	7/7/14	28	HY			U	NR
62	SA708	SA504	kov.62	kov62	2.1	kov	D08	2401-57188		sample	CTGCGTGT	CGAGCGAC	SC	7/8/14	28	HY			U	NR
86	SA703	SB505	kov.86	kov86	2.1	kov	E03	2401-57189		sample	ACGTCTCG	ACGCTACT	SC	7/6/14	28	HY			U	NR
69	SA701	SB504	kov.69	kov69	2.1	kov	D01	2401-57211		sample	TACGAGAC	CGAGAGTT	NO	7/12/14	28	AHY			NR	NR
74	SA702	SB501	kov.74	kov74	2.1	kov	A02	2401-57215		sample	CTACTATA	GACATAGT	JO	7/18/14	29	AHY			NR	NR
75	SA702	SB502	kov.75	kov75	2.1	kov	B02	2401-57218		sample	CGTTACTA	GACATAGT	JO	7/18/14	29	HY			U	NR
88	SA703	SB507	kov.88	kov88	2.1	kov	G03	2401-57263		sample	GATCGTGT	ACGCTACT	NO	8/6/14	32	HY			U	NR
104	SA705	SB507	kov.104	kov104	2.1	kov	G05	2401-57267		sample	GATCGTGT	TGAGTACG	JO	8/7/14	32	HY			U	NR
103	SA705	SB506	kov.103	kov103	2.1	kov	F05	2401-57268		sample	TCGACGAG	TGAGTACG	JO	8/7/14	32	HY			U	NR
116	SA707	SB503	kov.116	kov116	2.1	kov	C07	2401-57269		sample	AGAGTCAC	TAGTCTCC	JO	8/10/14	33	HY			U	NR
91	SA704	SB502	kov.91	kov91	2.1	kov	B04	2401-57270		sample	CGTTACTA	ACTCACTG	JO	8/7/14	32	HY			U	NR
92	SA704	SB503	kov.92	kov92	2.1	kov	C04	2401-57271		sample	AGAGTCAC	ACTCACTG	JO	8/7/14	32	HY			U	NR
119	SA707	SB506	kov.119	kov119	2.1	kov	F07	2401-57272		sample	TCGACGAG	TAGTCTCC	JO	8/10/14	33	HY			U	NR
98	SA705	SB501	kov.98	kov98	2.1	kov	A05	2401-57272		sample	CTACTATA	TGAGTACG	JO	8/7/14	32	HY			U	NR
99	SA705	SB502	kov.99	kov99	2.1	kov	B05	2401-57273		sample	CGTTACTA	TGAGTACG	JO	8/7/14	32	HY			U	NR
97	SA704	SB508	kov.97	kov97	2.1	kov	H04	2401-57274		sample	GTCAGATA	ACTCACTG	JO	8/7/14	32	HY			U	NR
96	SA704	SB507	kov.96	kov96	2.1	kov	G04	2401-57275		sample	GATCGTGT	ACTCACTG	JO	8/7/14	32	HY			U	NR
93	SA704	SB504	kov.93	kov93	2.1	kov	D04	2401-57279		sample	TACGAGAC	ACTCACTG	JO	8/7/14	32	HY			U	NR
121	SA707	SB508	kov.121	kov121	2.1	kov	H07	2401-57280		sample	GTCAGATA	TAGTCTCC	JO	8/10/14	33	HY			U	NR
100	SA705	SB503	kov.100	kov100	2.1	kov	C05	2401-57282		sample	AGAGTCAC	TGAGTACG	JO	8/7/14	32	HY			U	NR
102	SA705	SB505	kov.102	kov102	2.1	kov	E05	2401-57283		sample	ACGTCTCG	TGAGTACG	JO	8/7/14	32	HY			U	NR
120	SA707	SB507	kov.120	kov120	2.1	kov	G07	2401-57283		sample	GATCGTGT	TAGTCTCC	JO	8/10/14	33	HY			U	NR
101	SA705	SB504	kov.101	kov101	2.1	kov	D05	2401-57284		sample	TACGAGAC	TGAGTACG	JO	8/7/14	32	HY			U	NR
123	SA708	SB502	kov.123	kov123	2.1	kov	B08	2401-57284		sample	CGTTACTA	CGAGCGAC	JO	8/10/14	33	HY			U	NR
109	SA706	SB504	kov.109	kov109	2.1	kov	D06	2401-57287		sample	TACGAGAC	CTGCGTAG	SC	8/8/14	32	HY			U	NR
108	SA706	SB503	kov.108	kov108	2.1	kov	C06	2401-57288		sample	AGAGTCAC	CTGCGTAG	SC	8/8/14	32	HY			U	NR
111	SA706	SB506	kov.111	kov111	2.1	kov	F06	2401-57290		sample	TCGACGAG	CTGCGTAG	SC	8/8/14	32	HY			U	NR
114	SA707	SB501	kov.114	kov114	2.1	kov	A07	2401-57295		sample	CTACTATA	TAGTCTCC	NO	8/9/14	32	HY			U	NR
115	SA707	SB502	kov.115	kov115	2.1	kov	B07	2401-57297		sample	CGTTACTA	TAGTCTCC	NO	8/9/14	32	HY			U	NR
71	SA701	SB506	kov.71	kov71	2.1	kov	F01	2401-57312		sample	TCGACGAG	CGAGAGTT	JO	7/10/14	28	HY			U	NR
72	SA701	SB507	kov.72	kov72	2.1	kov	G01	2401-57313		sample	GATCGTGT	CGAGAGTT	JO	7/10/14	28	HY			U	NR
68	SA701	SB503	kov.68	kov68	2.1	kov	C01	2401-57314		sample	AGAGTCAC	CGAGAGTT	JO	7/10/14	28	HY			U	NR
66	SA701	SB501	kov.66	kov66	2.1	kov	A01	2401-57315		sample	CTACTATA	CGAGAGTT	JO	7/10/14	28	HY			U	NR
113	SA706	SB508	kov.113	kov113	2.1	kov	H06	2401-57325		sample	GTCAGATA	CTGCGTAG	NO	8/9/14	32	HY			U	NR
106	SA706	SB501	kov.106	kov106	2.1	kov	A06	2401-57327		sample	CTACTATA	CTGCGTAG	JO	8/7/14	32	HY			U	NR
105	SA705	SB508	kov.105	kov105	2.1	kov	H05	2401-57328		sample	GTCAGATA	TGAGTACG	JO	8/7/14	32	HY			U	NR
89	SA703	SB508	kov.89	kov89	2.1	kov	H03	2401-57329		sample	GTCAGATA	ACGCTACT	JO	8/7/14	32	HY			U	NR
90	SA704	SB501	kov.90	kov90	2.1	kov	A04	2401-57330		sample	CTACTATA	ACTCACTG	JO	8/7/14	32	HY			U	NR
117	SA707	SB504	kov.117	kov117	2.1	kov	D07	2401-57332		sample	TACGAGAC	TAGTCTCC	JO	8/10/14	33	HY			U	NR
118	SA707	SB505	kov.118	kov118	2.1	kov	E07	2401-57334		sample	ACGTCTCG	TAGTCTCC	JO	8/10/14	33	HY			U	NR
122	SA708	SB501	kov.122	kov122	2.1	kov	A08	2401-57339		sample	CTACTATA	CGAGCGAC	JO	8/10/14	33	HY			U	NR
128	SA708	SB507	kov.128	kov128	2.1	kov	G08	2401-57342		sample	GATCGTGT	CGAGCGAC	JO	8/12/14	33	HY			U	NR
126	SA708	SB505	kov.126	kov126	2.1	kov	E08	2401-57346		sample	ACGTCTCG	CGAGCGAC	SC	8/14/14	33	HY			U	NR
127	SA708	SB506	kov.127	kov127	2.1	kov	F08	2401-57346		sample	TCGACGAG	CGAGCGAC	SC	8/11/14	33	HY			U	NR
77	SA702	SB504	kov.77	kov77	2.1	kov	D02	2511-26060		sample	TACGAGAC	GACATAGT	SC	7/23/14	30	AHY			NR	NR
21	SA703	SA505	kov.21	kov21	2.1	kov	E03	2511-26501		sample	TCATCGAG	ACGCTACT	LU	7/12/14	28	L			U	STSP
46	SA706	SA505	kov.46	kov46	2.1	kov	E06	2511-26512		sample	TCATCGAG	CTGCGTAG	PR	7/31/14	31	AHY			CP	SALS
20	SA703	SA504	kov.20	kov20	2.1	kov	D03	2511-26515		sample	CTGCGTGT	ACGCTACT	PR	7/31/14	31	AHY			BP	SALS
33	SA704	SA508	kov.33	kov33	2.1	kov	H04	2511-26517		sample	GACACCGT	ACTCACTG	PR	7/31/14	31	AHY			BP	SALS
47	SA706	SA506	kov.47	kov47	2.1	kov	F06	2511-26519		sample	CGTGAGTG	CTGCGTAG	PR	7/31/14	31	L			U	STSP
35	SA705	SA502	kov.35	kov35	2.1	kov	B05	2511-26521		sample	ACTATCTG	TGAGTACG	PR	8/4/14	32	AHY			BP	SALS
40	SA705	SA507	kov.40	kov40	2.1	kov	G05	2511-26524		sample	GGATATCT	TGAGTACG	PR	8/4/14	32	AHY			BP	SALS
58	SA707	SA508	kov.58	kov58	2.1	kov	H07	2511-26525		sample	GACACCGT	TAGTCTCC	PR	8/4/14	32	AHY			CP	SALS
24	SA703	SA508	kov.24	kov24	2.1	kov	H03	2511-26529		sample	GACACCGT	ACGCTACT	NR	8/7/14	32	L			U	STSP
11	SA702	SA503	kov.11	kov11	2.1	kov	C02	2511-26533		sample	TAGCGAGT	GACATAGT	PR	8/7/14	32	L			U	STSP
53	SA707	SA503	kov.53	kov53	2.1	kov	C07	2511-26533		sample	TAGCGAGT	TAGTCTCC	PR	8/7/14	32	L			U	STSP
32	SA704	SA507	kov.32	kov32	2.1	kov	G04	2511-26544		sample	GGATATCT	ACTCACTG	PR	8/9/14	32	L			U	NR
52	SA707	SA502	kov.52	kov52	2.1	kov	B07	2511-26546		sample	ACTATCTG	TAGTCTCC	PR	8/9/14	32	L			U	STSP
76	SA702	SB503	kov.76	kov76	2.1	kov	C02	2511-26670		sample	AGAGTCAC	GACATAGT	NO	7/19/14	29	AHY			NR	NR
107	SA706	SB502	kov.107	kov107	2.1	kov	B06	2511-27172		sample	CGTTACTA	CTGCGTAG	SC	8/8/14	32	AHY			NR	NR
55	SA707	SA505	kov.55	kov55	2.1	kov	E07	2521-32202		sample	TCATCGAG	TAGTCTCC	CL	8/4/14	32	L			U	STSP
59	SA708	SA501	kov.59	kov59	2.1	kov	A08	2521-32205		sample	ATCGTACG	CGAGCGAC	EL	8/4/14	32	L			U	STSP
61	SA708	SA503	kov.61	kov61	2.1	kov	C08	2521-32208		sample	TAGCGAGT	CGAGCGAC	EL	8/4/14	32	L			U	STSP
56	SA707	SA506	kov.56	kov56	2.1	kov	F07	2521-32224		sample	CGTGAGTG	TAGTCTCC	CL	8/7/14	32	L			U	STSP
2	SA701	SA502	kov.2	kov2	2.1	kov	B01	2521-32228		sample	ACTATCTG	CGAGAGTT	EL	7/8/14	28	L			U	STSP
43	SA706	SA502	kov.43	kov43	2.1	kov	B06	2521-3223		sample	ACTATCTG	CTGCGTAG	EL	8/7/14	32	HY			U	STSP
26	SA704	SA502	kov.26	kov26	2.1	kov	B04	2521-32432		sample	ACTATCTG	ACTCACTG	PR	8/4/14	32	AHY			BP	SALS
60	SA708	SA502	kov.60	kov60	2.1	kov	B08	2521-53771		sample	ACTATCTG	CGAGCGAC	EL	7/29/14	31	AHY			BP	NESP
39	SA705	SA506	kov.39	kov39	2.1	kov	F05	2521-53798		sample	CGTGAGTG	TGAGTACG	CL	7/30/14	31	HY			U	STSP
A01	SA701	SA501	asc.A01	ascA01	2.2	asc	15	A01	Plot3	sample	ATCGTACG	CGAGAGTT	Hawaii	6/25/02	26			alternate ID is HB017	RBLE	HB017
NTCkg01A01	SA701	SA501	kg16.NTCkg01A01	kg16NTCkg01A01	8.1	kg16	kg01	A01		ncontrol	ATCGTACG	CGAGAGTT	control
NTCkg03A01	SA701	SC501	kg16.NTCkg03A01	kg16NTCkg03A01	8.1	kg16	kg03	A01		ncontrol	ACGACGTG	CGAGAGTT	control
NTCkg04A01	SA701	SB501	kg16.NTCkg04A01	kg16NTCkg04A01	8.1	kg16	kg04	A01		ncontrol	CTACTATA	CGAGAGTT	control
41A01	SB701	SC501	negbri.41A01	negbri41A01	2.2	negbri	41	A01		ncontrol	ACGACGTG	CTCGACTT	control	control	control
18A01	SA701	SB501	negcpr.18A01	negcpr18A01	5.1	negcpr	18	A01		ncontrol	CTACTATA	CGAGAGTT	control	control	control
42A01	SA701	SC501	negnau.42A01	negnau42A01	2.1	negnau	42	A01		ncontrol	ACGACGTG	CGAGAGTT	control	control	control
03A01	SA709	SA501	negoro.03A01	negoro03A01	2.1	negoro	3	A01		ncontrol	ATCGTACG	ACTACGAC	control	control	control
04A01	SA711	SB505	negoro.04A01	negoro04A01	2.1	negoro	4	A01		ncontrol	ACGTCTCG	GTCTATGA	control	control	control
05A01	SA701	SA501	negoro.05A01	negoro05A01	4.1	negoro	5	A01		ncontrol	ATCGTACG	CGAGAGTT	control	control	control
07A01	SA701	SC501	negoro.07A01	negoro07A01	4.1	negoro	7	A01		ncontrol	ACGACGTG	CGAGAGTT	control	control	control
09A01	SB701	SB501	negoro.09A01	negoro09A01	4.1	negoro	9	A01		ncontrol	CTACTATA	CTCGACTT	control	control	control
13A01	SA701	SC501	negoro.13A01	negoro13A01	4.2	negoro	13	A01		ncontrol	ACGACGTG	CGAGAGTT	control	control	control
15A01	SB701	SB501	negoro.15A01	negoro15A01	4.2	negoro	15	A01		ncontrol	CTACTATA	CTCGACTT	control	control	control
17A01	SA701	SA501	negoro.17A01	negoro17A01	5.1	negoro	17	A01		ncontrol	ATCGTACG	CGAGAGTT	control	control	control
19A01	SA701	SC501	negoro.19A01	negoro19A01	5.2	negoro	19	A01		ncontrol	ACGACGTG	CGAGAGTT	control	control	control
21A01	SB701	SB501	negoro.21A01	negoro21A01	5.1	negoro	21	A01		ncontrol	CTACTATA	CTCGACTT	control	control	control
23A01	SA701	SA501	negoro.23A01	negoro23A01	5.2	negoro	23	A01		ncontrol	ATCGTACG	CGAGAGTT	control	control	control
24A01	SA701	SB501	negoro.24A01	negoro24A01	5.2	negoro	24	A01		ncontrol	CTACTATA	CGAGAGTT	control	control	control
25A01	SA701	SA501	negoro.25A01	negoro25A01	1.2	negoro	25	A01		ncontrol	ATCGTACG	CGAGAGTT	control	control	control
26A01	SA701	SB501	negoro.26A01	negoro26A01	1.2	negoro	26	A01		ncontrol	CTACTATA	CGAGAGTT	control	control	control
31A01	SA701	SB501	negoro.31A01	negoro31A01	7.1	negoro	31	A01		ncontrol	CTACTATA	CGAGAGTT	control	control	control
32A01	SA701	SC501	negoro.32A01	negoro32A01	7.1	negoro	32	A01		ncontrol	ACGACGTG	CGAGAGTT	control	control	control
34A01	SB701	SB501	negoro.34A01	negoro34A01	7.1	negoro	34	A01		ncontrol	CTACTATA	CTCGACTT	control	control	control
35A01	SB701	SC501	negoro.35A01	negoro35A01	7.1	negoro	35	A01		contaminant	ACGACGTG	CTCGACTT	control	control	control			contaminated
36A01	SB701	SB501	negoro.36A01	negoro36A01	2.1	negoro	36	A01		ncontrol	CTACTATA	CTCGACTT	control	control	control
38A01	SA701	SB501	negoro.38A01	negoro38A01	7.2	negoro	38	A01		ncontrol	CTACTATA	CGAGAGTT	control	control	control
39A01	SA701	SC501	negoro.39A01	negoro39A01	7.2	negoro	39	A01		ncontrol	ACGACGTG	CGAGAGTT	control	control	control
45A01	SB701	SB501	negoro.45A01	negoro45A01	7.2	negoro	45	A01		ncontrol	CTACTATA	CTCGACTT	control	control	control
29A01	SB701	SC501	negoro16.29A01	negoro1629A01	5.2	negoro16	29	A01		ncontrol	ACGACGTG	CTCGACTT	control	control	control
umA01	SB701	SC501	negunemud.umA01	negunemudumA01	1.2	negunemud	um	A01		ncontrol	ACGACGTG	CTCGACTT	control	control	control
A02	SA702	SA501	asc.A02	ascA02	2.2	asc	15	A02	Plot5	sample	ATCGTACG	GACATAGT	Hawaii	7/3/03	27			alternate ID is HB037	RBLE	HB037
92	SB702	SC501	bri16.0092	bri160092	5.2	bri16	29	A02		sample	ACGACGTG	CGAAGTAT	ACA	7/18/16	30
95	SB702	SC501	bri16.0095	bri160095	2.2	bri16	41	A02		sample	ACGACGTG	CGAAGTAT	ACA	8/22/16	35	M	J		MYLE	DEY3795	NR
141	SA702	SA501	bri16.0141	bri160141	7.1	bri16	30	A02		sample	ATCGTACG	GACATAGT	ACA	7/9/16	35	M	A		MYLE	DEY3661	NR
226	SA702	SB501	bri16.0226	bri160226	1.2	bri16	26	A02		sample	CTACTATA	GACATAGT	MSH	7/15/16	29	F	A		EPFU	DEY-1966	PL
93	SA702	SB501	cpr16.0093	cpr160093	5.1	cpr16	18	A02	cundiff_lake	sample	CTACTATA	GACATAGT	KNX	5/9/16	20	F	A		MYSO	B16016	NR
KG16MA019	SA702	SA501	kg16.KG16MA019	kg16KG16MA019	8.1	kg16	kg01	A02		sample	ATCGTACG	GACATAGT	PRI	5/8/16	19	F	A		MYLU	MADFW16322	NR
KG16MA473	SA702	SC501	kg16.KG16MA473	kg16KG16MA473	8.1	kg16	kg03	A02		sample	ACGACGTG	GACATAGT	PRI	7/5/16	28	F	A		MYLU	MADFW16892	NR
KG16MA656	SA702	SB501	kg16.KG16MA656	kg16KG16MA656	8.1	kg16	kg04	A02		sample	CTACTATA	GACATAGT	PRI	7/23/16	30	F	A		MYLU	MADFW16974	L
9062	SB701	SC507	mud.9062	mud9062	2.1	mud	um	A02		ncontrol	TGCGTACG	CTCGACTT	control	control	control
euma1bandersonNM	SA702	SC501	nau.euma1bandersonNM	naueuma1bandersonNM	2.1	nau	42	A02		sample	ACGACGTG	GACATAGT	NEW_MEXICO						EUMA
10	SB702	SB501	oro16.0010	oro160010	1.2	oro16	1	A02		sample	CTACTATA	CGAAGTAT	HOP	5/6/16	19
219	SB702	SC501	oro16.0219	oro160219	5.1	oro16	22	A02		sample	ACGACGTG	CGAAGTAT	CNA	7/23/16	30
469	SA702	SC501	oro16.0469	oro160469	4.2	oro16	13	A02		sample	ACGACGTG	GACATAGT	BRN	6/4/16	23
561	SB702	SA501	oro16.0561	oro160561	4.2	oro16	14	A02		sample	ATCGTACG	CGAAGTAT	MAP	5/9/16	20
653	SB702	SB501	oro16.0653	oro160653	4.2	oro16	15	A02		sample	CTACTATA	CGAAGTAT	MAP	6/25/16	26
1065	SB702	SB501	oro16.1065	oro161065	5.1	oro16	21	A02		sample	CTACTATA	CGAAGTAT	COR	7/29/16	31
1134	SA702	SA501	oro16.1134	oro161134	4.1	oro16	5	A02		sample	ATCGTACG	GACATAGT	PEN	5/26/16	22
1356	SB702	SA501	oro16.1356	oro161356	4.1	oro16	8	A02		sample	ATCGTACG	CGAAGTAT	EPS	6/4/16	23
1410	SB702	SA501	oro16.1410	oro161410	5.1	oro16	20	A02		sample	ATCGTACG	CGAAGTAT	EPS	7/23/16	30
1557	SB702	SC501	oro16.1557	oro161557	4.1	oro16	10	A02		sample	ACGACGTG	CGAAGTAT	GIL	5/19/16	21
1776	SA709	SA502	oro16.1776	oro161776	2.1	oro16	3	A02		sample	ACTATCTG	ACTACGAC	CHI	6/1/16	23
1990	SA702	SB501	oro16.1990	oro161990	4.2	oro16	12	A02		sample	CTACTATA	GACATAGT	MAS	5/12/16	20
2157	SB702	SC501	oro16.2157	oro162157	4.2	oro16	16	A02		sample	ACGACGTG	CGAAGTAT	HOP	7/10/16	28
2224	SA702	SC501	oro16.2224	oro162224	4.1	oro16	7	A02		sample	ACGACGTG	GACATAGT	FOX	4/7/16	15
2363	SA702	SA501	oro16.2363	oro162363	5.2	oro16	23	A02		sample	ATCGTACG	GACATAGT	FOX	6/23/16	26
2461	SA702	SB501	oro16.2461	oro162461	5.2	oro16	24	A02		sample	CTACTATA	GACATAGT	FOX	8/18/16	34
2484	SB702	SC501	oro16.2484	oro162484	7.2	oro16	43	A02		sample	ACGACGTG	CGAAGTAT	MAP	7/18/16	30
2654	SB702	SB501	oro16.2654	oro162654	7.2	oro16	45	A02		sample	CTACTATA	CGAAGTAT	BRN	8/26/16	35
2762	SB702	SA501	oro16.2762	oro162762	7.2	oro16	40	A02		sample	ATCGTACG	CGAAGTAT	CNB	9/6/16	37
2979	SB702	SB501	oro16.2979	oro162979	2.1	oro16	36	A02		sample	CTACTATA	CGAAGTAT	FAR	8/27/16	35
3083	SA702	SA501	oro16.3083	oro163083	1.2	oro16	25	A02		sample	ATCGTACG	GACATAGT	MTV	8/19/16	34
3084	SB702	SB501	oro16.3084	oro163084	4.1	oro16	9	A02		sample	CTACTATA	CGAAGTAT	MTV	6/9/16	24
3261	SB702	SB501	oro16.3261	oro163261	7.1	oro16	34	A02		sample	CTACTATA	CGAAGTAT	HOP	10/9/16	41
3390	SA702	SC501	oro16.3390	oro163390	7.1	oro16	32	A02		sample	ACGACGTG	GACATAGT	ALS	7/1/16	27
3553	SB702	SC501	oro16.3553	oro163553	7.1	oro16	35	A02		sample	ACGACGTG	CGAAGTAT	MAS	8/30/16	36
39	SA711	SB506	oro16.39	oro1639	2.1	oro16	4	A02		sample	TCGACGAG	GTCTATGA	HOP	5/27/16	22
3963	SA702	SA501	oro16.3963	oro163963	5.1	oro16	17	A02		sample	ATCGTACG	GACATAGT	HOL	8/3/16	32
4024	SA702	SB501	oro16.4024	oro164024	7.1	oro16	31	A02		sample	CTACTATA	GACATAGT	HOP	8/21/16	34
4250	SA702	SC501	oro16.4250	oro164250	7.2	oro16	39	A02		sample	ACGACGTG	GACATAGT	CHI	9/13/16	38
9143	SA702	SB501	oro16.9143	oro169143	7.2	oro16	38	A02		sample	CTACTATA	GACATAGT	FOX	10/14/16	42
CP160001	SA702	SA501	oro16.CP160001	oro16CP160001	7.2	oro16	37	A02		sample	ATCGTACG	GACATAGT	MTV	10/6/16	41
A03	SA703	SA501	asc.A03	ascA03	2.2	asc	15	A03	Plot1	sample	ATCGTACG	ACGCTACT	Hawaii	7/10/03	28			alternate ID is HB045	JAWE	HB045
93	SB703	SC501	bri16.0093	bri160093	5.2	bri16	29	A03		sample	ACGACGTG	TAGCAGCT	ACA	7/19/16	30					DEY2620
96	SB703	SC501	bri16.0096	bri160096	2.2	bri16	41	A03		sample	ACGACGTG	TAGCAGCT	ACA	8/22/16	35	M	J		MYLE	DEY3793	NR
227	SA703	SB501	bri16.0227	bri160227	1.2	bri16	26	A03		sample	CTACTATA	ACGCTACT	MSH	7/15/16	29	M	A		EPFU	DEY-1070	NR
94	SA703	SB501	cpr16.0094	cpr160094	5.1	cpr16	18	A03	cundiff_lake	sample	CTACTATA	ACGCTACT	KNX	5/9/16	20	F	A		MYSO	B16019	P
KG16MA021	SA703	SA501	kg16.KG16MA021	kg16KG16MA021	8.1	kg16	kg01	A03		sample	ATCGTACG	ACGCTACT	PRI	5/8/16	19	F	A		MYLU	MADFW15707	NR
KG16MA474	SA703	SC501	kg16.KG16MA474	kg16KG16MA474	8.1	kg16	kg03	A03		sample	ACGACGTG	ACGCTACT	PRI	7/5/16	28	F	J		MYLU	MADFW16893	NR
KG16MA658	SA703	SB501	kg16.KG16MA658	kg16KG16MA658	8.1	kg16	kg04	A03		sample	CTACTATA	ACGCTACT	PRI	7/23/16	30	F	A		MYLU	MADFW16975	L
9063	SB701	SC508	mud.9063	mud9063	2.1	mud	um	A03		ncontrol	TAGTGTAG	CTCGACTT	control	control	control
euma2bandersonNM	SA703	SC501	nau.euma2bandersonNM	naueuma2bandersonNM	2.1	nau	42	A03		sample	ACGACGTG	ACGCTACT	NEW_MEXICO						EUMA
9	SB703	SB501	oro16.0009	oro160009	1.2	oro16	1	A03		sample	CTACTATA	TAGCAGCT	HOP	5/6/16	19
220	SB703	SC501	oro16.0220	oro160220	5.1	oro16	22	A03		sample	ACGACGTG	TAGCAGCT	CNA	7/23/16	30
470	SA703	SC501	oro16.0470	oro160470	4.2	oro16	13	A03		sample	ACGACGTG	ACGCTACT	BRN	6/10/16	24
562	SB703	SA501	oro16.0562	oro160562	4.2	oro16	14	A03		sample	ATCGTACG	TAGCAGCT	MAP	5/9/16	20
654	SB703	SB501	oro16.0654	oro160654	4.2	oro16	15	A03		sample	CTACTATA	TAGCAGCT	MAP	6/25/16	26
1066	SB703	SB501	oro16.1066	oro161066	5.1	oro16	21	A03		sample	CTACTATA	TAGCAGCT	COR	7/29/16	31
1135	SA703	SA501	oro16.1135	oro161135	4.1	oro16	5	A03		sample	ATCGTACG	ACGCTACT	PEN	5/26/16	22
1239	SA703	SC501	oro16.1239	oro161239	5.2	oro16	19	A03		sample	ACGACGTG	ACGCTACT	PEN	7/23/16	30
1357	SB703	SA501	oro16.1357	oro161357	4.1	oro16	8	A03		sample	ATCGTACG	TAGCAGCT	EPS	6/4/16	23
1411	SB703	SA501	oro16.1411	oro161411	5.1	oro16	20	A03		sample	ATCGTACG	TAGCAGCT	EPS	7/23/16	30
1435	SA703	SB501	oro16.1435	oro161435	4.1	oro16	6	A03		sample	CTACTATA	ACGCTACT	CNB	5/19/16	21
1539	SB703	SC501	oro16.1539	oro161539	4.1	oro16	10	A03		sample	ACGACGTG	TAGCAGCT	GIL	5/19/16	21
1770	SA709	SA503	oro16.1770	oro161770	2.1	oro16	3	A03		sample	TAGCGAGT	ACTACGAC	CHI	6/1/16	23
1987	SA703	SB501	oro16.1987	oro161987	4.2	oro16	12	A03		sample	CTACTATA	ACGCTACT	MAS	5/12/16	20
2158	SB703	SC501	oro16.2158	oro162158	4.2	oro16	16	A03		sample	ACGACGTG	TAGCAGCT	HOP	7/17/16	29
2225	SA703	SC501	oro16.2225	oro162225	4.1	oro16	7	A03		sample	ACGACGTG	ACGCTACT	FOX	4/7/16	15
2462	SA703	SB501	oro16.2462	oro162462	5.2	oro16	24	A03		sample	CTACTATA	ACGCTACT	FOX	8/25/16	35
2485	SB703	SC501	oro16.2485	oro162485	7.2	oro16	43	A03		sample	ACGACGTG	TAGCAGCT	MAP	7/18/16	30
2655	SB703	SB501	oro16.2655	oro162655	7.2	oro16	45	A03		sample	CTACTATA	TAGCAGCT	BRN	8/26/16	35
2763	SB703	SA501	oro16.2763	oro162763	7.2	oro16	40	A03		sample	ATCGTACG	TAGCAGCT	CNB	9/6/16	37
2937	SB703	SB501	oro16.2937	oro162937	2.1	oro16	36	A03		sample	CTACTATA	TAGCAGCT	FAR	8/27/16	35
3078	SA703	SA501	oro16.3078	oro163078	1.2	oro16	25	A03		sample	ATCGTACG	ACGCTACT	MTV	8/19/16	34
3085	SB703	SB501	oro16.3085	oro163085	4.1	oro16	9	A03		sample	CTACTATA	TAGCAGCT	MTV	6/9/16	24
3262	SB703	SB501	oro16.3262	oro163262	7.1	oro16	34	A03		sample	CTACTATA	TAGCAGCT	HOP	10/9/16	41
3391	SA703	SC501	oro16.3391	oro163391	7.1	oro16	32	A03		sample	ACGACGTG	ACGCTACT	ALS	7/1/16	27
3479	SB703	SA501	oro16.3479	oro163479	7.1	oro16	33	A03		sample	ATCGTACG	TAGCAGCT	ALS	8/25/16	35
3558	SB703	SC501	oro16.3558	oro163558	7.1	oro16	35	A03		sample	ACGACGTG	TAGCAGCT	MAS	8/30/16	36
3964	SA703	SA501	oro16.3964	oro163964	5.1	oro16	17	A03		sample	ATCGTACG	ACGCTACT	HOL	8/3/16	32
40	SA711	SB507	oro16.40	oro1640	2.1	oro16	4	A03		sample	GATCGTGT	GTCTATGA	HOP	5/27/16	22
4025	SA703	SB501	oro16.4025	oro164025	7.1	oro16	31	A03		sample	CTACTATA	ACGCTACT	HOP	8/21/16	34
4251	SA703	SC501	oro16.4251	oro164251	7.2	oro16	39	A03		sample	ACGACGTG	ACGCTACT	CHI	9/13/16	38
9144	SA703	SB501	oro16.9144	oro169144	7.2	oro16	38	A03		sample	CTACTATA	ACGCTACT	FOX	10/14/16	42
A04	SA704	SA501	asc.A04	ascA04	2.2	asc	15	A04	control	ncontrol	ATCGTACG	ACTCACTG	control	control	control			alternate ID is 15A04		NTC
94	SB704	SC501	bri16.0094	bri160094	5.2	bri16	29	A04		sample	ACGACGTG	TCTCTATG	ACA	7/19/16	30					DEY3620
97	SB704	SC501	bri16.0097	bri160097	2.2	bri16	41	A04		sample	ACGACGTG	TCTCTATG	ACA	8/22/16	35	M	J		MYLE	DEY3794	NR
228	SA704	SB501	bri16.0228	bri160228	1.2	bri16	26	A04		sample	CTACTATA	ACTCACTG	MSH	7/15/16	29	F	A		EPFU	DEY-1969	PL
201	SA704	SB501	cpr16.0201	cpr160201	5.1	cpr16	18	A04	792	sample	CTACTATA	ACTCACTG	KNX	7/6/16	28	M	A		MYSO	B16050	NR
KG16MA024	SA704	SA501	kg16.KG16MA024	kg16KG16MA024	8.1	kg16	kg01	A04		sample	ATCGTACG	ACTCACTG	PRI	5/8/16	19	F	A		MYLU	MADFW15705	NR
KG16MA475	SA704	SC501	kg16.KG16MA475	kg16KG16MA475	8.1	kg16	kg03	A04		sample	ACGACGTG	ACTCACTG	PRI	7/5/16	28	F	A		MYLU	MADFW15923	L
KG16MA662	SA704	SB501	kg16.KG16MA662	kg16KG16MA662	8.1	kg16	kg04	A04		sample	CTACTATA	ACTCACTG	PRI	7/23/16	30	F	A		MYLU	MADFW16978	L
9064	SB702	SC501	mud.9064	mud9064	2.1	mud	um	A04		ncontrol	ACGACGTG	CGAAGTAT	control	control	control
7001	SA704	SC501	nau.7001	nau7001	2.1	nau	42	A04		sample	ACGACGTG	ACTCACTG	ESCAMECCA_GRANDE_HOT_SPRINGS	5/31/16		F			PTPA	1
8	SB704	SB501	oro16.0008	oro160008	1.2	oro16	1	A04		sample	CTACTATA	TCTCTATG	HOP	5/6/16	19
217	SB704	SC501	oro16.0217	oro160217	5.1	oro16	22	A04		sample	ACGACGTG	TCTCTATG	CNA	7/24/16	30
471	SA704	SC501	oro16.0471	oro160471	4.2	oro16	13	A04		sample	ACGACGTG	ACTCACTG	BRN	6/10/16	24
563	SB704	SA501	oro16.0563	oro160563	4.2	oro16	14	A04		sample	ATCGTACG	TCTCTATG	MAP	5/9/16	20
655	SB704	SB501	oro16.0655	oro160655	4.2	oro16	15	A04		sample	CTACTATA	TCTCTATG	MAP	6/25/16	26
1067	SB704	SB501	oro16.1067	oro161067	5.1	oro16	21	A04		sample	CTACTATA	TCTCTATG	COR	7/29/16	31
1136	SA704	SA501	oro16.1136	oro161136	4.1	oro16	5	A04		sample	ATCGTACG	ACTCACTG	PEN	5/26/16	22
1240	SA704	SC501	oro16.1240	oro161240	5.2	oro16	19	A04		sample	ACGACGTG	ACTCACTG	PEN	7/28/16	31
1358	SB704	SA501	oro16.1358	oro161358	4.1	oro16	8	A04		sample	ATCGTACG	TCTCTATG	EPS	6/10/16	24
1412	SB704	SA501	oro16.1412	oro161412	5.1	oro16	20	A04		sample	ATCGTACG	TCTCTATG	EPS	7/23/16	30
1436	SA704	SB501	oro16.1436	oro161436	4.1	oro16	6	A04		sample	CTACTATA	ACTCACTG	CNB	5/19/16	21
1569	SB704	SC501	oro16.1569	oro161569	4.1	oro16	10	A04		sample	ACGACGTG	TCTCTATG	GIL	5/19/16	21
1764	SA709	SA504	oro16.1764	oro161764	2.1	oro16	3	A04		sample	CTGCGTGT	ACTACGAC	CHI	5/26/16	22
1996	SA704	SB501	oro16.1996	oro161996	4.2	oro16	12	A04		sample	CTACTATA	ACTCACTG	MAS	5/12/16	20
2159	SB704	SC501	oro16.2159	oro162159	4.2	oro16	16	A04		sample	ACGACGTG	TCTCTATG	HOP	7/17/16	29
2226	SA704	SC501	oro16.2226	oro162226	4.1	oro16	7	A04		sample	ACGACGTG	ACTCACTG	FOX	4/7/16	15
2365	SA704	SA501	oro16.2365	oro162365	5.2	oro16	23	A04		sample	ATCGTACG	ACTCACTG	FOX	6/16/16	25
2463	SA704	SB501	oro16.2463	oro162463	5.2	oro16	24	A04		sample	CTACTATA	ACTCACTG	FOX	8/25/16	35
2486	SB704	SC501	oro16.2486	oro162486	7.2	oro16	43	A04		sample	ACGACGTG	TCTCTATG	MAP	7/18/16	30
2656	SB704	SB501	oro16.2656	oro162656	7.2	oro16	45	A04		sample	CTACTATA	TCTCTATG	BRN	8/26/16	35
2764	SB704	SA501	oro16.2764	oro162764	7.2	oro16	40	A04		sample	ATCGTACG	TCTCTATG	CNB	9/6/16	37
2942	SB704	SB501	oro16.2942	oro162942	2.1	oro16	36	A04		sample	CTACTATA	TCTCTATG	FAR	8/27/16	35
3066	SA704	SA501	oro16.3066	oro163066	1.2	oro16	25	A04		sample	ATCGTACG	ACTCACTG	MTV	8/19/16	34
3086	SB704	SB501	oro16.3086	oro163086	4.1	oro16	9	A04		sample	CTACTATA	TCTCTATG	MTV	6/9/16	24
3263	SB704	SB501	oro16.3263	oro163263	7.1	oro16	34	A04		sample	CTACTATA	TCTCTATG	HOP	10/9/16	41
3392	SA704	SC501	oro16.3392	oro163392	7.1	oro16	32	A04		sample	ACGACGTG	ACTCACTG	ALS	7/1/16	27
3480	SB704	SA501	oro16.3480	oro163480	7.1	oro16	33	A04		sample	ATCGTACG	TCTCTATG	ALS	8/25/16	35
3565	SB704	SC501	oro16.3565	oro163565	7.1	oro16	35	A04		sample	ACGACGTG	TCTCTATG	MAS	8/30/16	36
3965	SA704	SA501	oro16.3965	oro163965	5.1	oro16	17	A04		sample	ATCGTACG	ACTCACTG	HOL	8/3/16	32
4026	SA704	SB501	oro16.4026	oro164026	7.1	oro16	31	A04		sample	CTACTATA	ACTCACTG	HOP	8/21/16	34
41	SA711	SB508	oro16.41	oro1641	2.1	oro16	4	A04		sample	GTCAGATA	GTCTATGA	HOP	5/27/16	22
4252	SA704	SC501	oro16.4252	oro164252	7.2	oro16	39	A04		sample	ACGACGTG	ACTCACTG	CHI	9/13/16	38
4486	SA704	SA501	oro16.4486	oro164486	7.1	oro16	30	A04		sample	ATCGTACG	ACTCACTG	EPS	9/4/16	36
9145	SA704	SB501	oro16.9145	oro169145	7.2	oro16	38	A04		sample	CTACTATA	ACTCACTG	FOX	10/14/16	42
CP160003	SA704	SA501	oro16.CP160003	oro16CP160003	7.2	oro16	37	A04		sample	ATCGTACG	ACTCACTG	MTV	10/6/16	41
A05	SA705	SA501	asc.A05	ascA05	2.2	asc	15	A05	Plot3	sample	ATCGTACG	TGAGTACG	Hawaii	3/15/03	11			alternate ID is HB053	JABW	HB053
98	SB705	SC501	bri16.0098	bri160098	2.2	bri16	41	A05		sample	ACGACGTG	GATCTACG	ACA	8/23/16	35	M	J		MYLE	DEY3796	NR
229	SA705	SB501	bri16.0229	bri160229	1.2	bri16	26	A05		sample	CTACTATA	TGAGTACG	MSH	7/15/16	29	M	A		EPFU	DEY-1967	NR
KG16MA025	SA705	SA501	kg16.KG16MA025	kg16KG16MA025	8.1	kg16	kg01	A05		sample	ATCGTACG	TGAGTACG	PRI	5/8/16	19	F	A		MYLU	MADFW16323	NR
KG16MA476	SA705	SC501	kg16.KG16MA476	kg16KG16MA476	8.1	kg16	kg03	A05		sample	ACGACGTG	TGAGTACG	PRI	7/5/16	28	F	A		MYLU	MADFW16894	L
KG16MA665	SA705	SB501	kg16.KG16MA665	kg16KG16MA665	8.1	kg16	kg04	A05		sample	CTACTATA	TGAGTACG	PRI	7/23/16	30	F	A		MYLU	MADFW16980	PL
9065	SB702	SC502	mud.9065	mud9065	2.1	mud	um	A05		ncontrol	ATATACAC	CGAAGTAT	control	control	control
7002	SA705	SC501	nau.7002	nau7002	2.1	nau	42	A05		sample	ACGACGTG	TGAGTACG	ESCAMECCA_GRANDE_HOT_SPRINGS	5/31/16		F			LABL	2
7	SB705	SB501	oro16.0007	oro160007	1.2	oro16	1	A05		sample	CTACTATA	GATCTACG	HOP	5/6/16	19
221	SB705	SC501	oro16.0221	oro160221	5.1	oro16	22	A05		sample	ACGACGTG	GATCTACG	CNA	7/24/16	30
472	SA705	SC501	oro16.0472	oro160472	4.2	oro16	13	A05		sample	ACGACGTG	TGAGTACG	BRN	6/10/16	24
564	SB705	SA501	oro16.0564	oro160564	4.2	oro16	14	A05		sample	ATCGTACG	GATCTACG	MAP	5/9/16	20
1068	SB705	SB501	oro16.1068	oro161068	5.1	oro16	21	A05		sample	CTACTATA	GATCTACG	COR	7/29/16	31
1137	SA705	SA501	oro16.1137	oro161137	4.1	oro16	5	A05		sample	ATCGTACG	TGAGTACG	PEN	5/26/16	22
1241	SA705	SC501	oro16.1241	oro161241	5.2	oro16	19	A05		sample	ACGACGTG	TGAGTACG	PEN	7/28/16	31
1413	SB705	SA501	oro16.1413	oro161413	5.1	oro16	20	A05		sample	ATCGTACG	GATCTACG	EPS	7/23/16	30
1437	SA705	SB501	oro16.1437	oro161437	4.1	oro16	6	A05		sample	CTACTATA	TGAGTACG	CNB	5/19/16	21
1758	SA709	SA505	oro16.1758	oro161758	2.1	oro16	3	A05		sample	TCATCGAG	ACTACGAC	CHI	5/26/16	22
2013	SA705	SB501	oro16.2013	oro162013	4.2	oro16	12	A05		sample	CTACTATA	TGAGTACG	MAS	5/12/16	20
2160	SB705	SC501	oro16.2160	oro162160	4.2	oro16	16	A05		sample	ACGACGTG	GATCTACG	HOP	7/17/16	29
2227	SA705	SC501	oro16.2227	oro162227	4.1	oro16	7	A05		sample	ACGACGTG	TGAGTACG	FOX	4/7/16	15
2464	SA705	SB501	oro16.2464	oro162464	5.2	oro16	24	A05		sample	CTACTATA	TGAGTACG	FOX	8/25/16	35
2487	SB705	SC501	oro16.2487	oro162487	7.2	oro16	43	A05		sample	ACGACGTG	GATCTACG	MAP	7/18/16	30
2657	SB705	SB501	oro16.2657	oro162657	7.2	oro16	45	A05		sample	CTACTATA	GATCTACG	BRN	8/26/16	35
2765	SB705	SA501	oro16.2765	oro162765	7.2	oro16	40	A05		sample	ATCGTACG	GATCTACG	CNB	9/6/16	37
2949	SB705	SB501	oro16.2949	oro162949	2.1	oro16	36	A05		sample	CTACTATA	GATCTACG	FAR	8/27/16	35
3054	SA705	SA501	oro16.3054	oro163054	1.2	oro16	25	A05		sample	ATCGTACG	TGAGTACG	MTV	8/19/16	34
3087	SB705	SB501	oro16.3087	oro163087	4.1	oro16	9	A05		sample	CTACTATA	GATCTACG	MTV	6/9/16	24
3264	SB705	SB501	oro16.3264	oro163264	7.1	oro16	34	A05		sample	CTACTATA	GATCTACG	HOP	10/9/16	41
3393	SA705	SC501	oro16.3393	oro163393	7.1	oro16	32	A05		sample	ACGACGTG	TGAGTACG	ALS	7/1/16	27
3481	SB705	SA501	oro16.3481	oro163481	7.1	oro16	33	A05		sample	ATCGTACG	GATCTACG	ALS	8/25/16	35
3966	SA705	SA501	oro16.3966	oro163966	5.1	oro16	17	A05		sample	ATCGTACG	TGAGTACG	HOL	8/3/16	32
4027	SA705	SB501	oro16.4027	oro164027	7.1	oro16	31	A05		sample	CTACTATA	TGAGTACG	HOP	8/21/16	34
4184	SB705	SC501	oro16.4184	oro164184	5.2	oro16	29	A05		sample	ACGACGTG	GATCTACG	HOL	8/24/16	35
42	SA712	SB501	oro16.42	oro1642	2.1	oro16	4	A05		sample	CTACTATA	TATAGCGA	HOP	5/27/16	22
4253	SA705	SC501	oro16.4253	oro164253	7.2	oro16	39	A05		sample	ACGACGTG	TGAGTACG	CHI	9/13/16	38
9146	SA705	SB501	oro16.9146	oro169146	7.2	oro16	38	A05		sample	CTACTATA	TGAGTACG	FOX	10/14/16	42
contaminated3564	SB705	SC501	oro16.contaminated3564	oro16contaminated3564	7.1	oro16	35	A05		contaminant	ACGACGTG	GATCTACG	MAS	8/30/16	36			contaminated
CP160004	SA705	SA501	oro16.CP160004	oro16CP160004	7.2	oro16	37	A05		sample	ATCGTACG	TGAGTACG	MTV	10/6/16	41
A06	SA706	SA501	asc.A06	ascA06	2.2	asc	15	A06	Plot5	sample	ATCGTACG	CTGCGTAG	Hawaii	4/2/03	14			alternate ID is HB061	RBLE	HB061
99	SB706	SC501	bri16.0099	bri160099	2.2	bri16	41	A06		sample	ACGACGTG	GTAACGAG	ACA	8/23/16	35	M	A		MYLU	DEY3798	NR
230	SA706	SB501	bri16.0230	bri160230	1.2	bri16	26	A06		sample	CTACTATA	CTGCGTAG	MSH	7/15/16	29	F	A		EPFU	DEY-1963	L
KG16MA199	SB706	SB501	kg16.KG16MA199	kg16KG16MA199	8.1	kg16	kg02	A06		sample	CTACTATA	GTAACGAG	PRI	6/13/16	25	F	A		MYLU	MADFW16830	L
KG16MA477	SA706	SC501	kg16.KG16MA477	kg16KG16MA477	8.1	kg16	kg03	A06		sample	ACGACGTG	CTGCGTAG	PRI	7/5/16	28	F	A		MYLU	MADFW16895	L
KG16MA674	SA706	SB501	kg16.KG16MA674	kg16KG16MA674	8.1	kg16	kg04	A06		sample	CTACTATA	CTGCGTAG	PRI	7/23/16	30	F	A		MYLU	MADFW16986	L
9066	SB702	SC503	mud.9066	mud9066	2.1	mud	um	A06		ncontrol	CGTCGCTA	CGAAGTAT	control	control	control
7003	SA706	SC501	nau.7003	nau7003	2.1	nau	42	A06		sample	ACGACGTG	CTGCGTAG	ESCAMECCA_GRANDE_HOT_SPRINGS	5/31/16		M			PHDI	4
6	SB706	SB501	oro16.0006	oro160006	1.2	oro16	1	A06		sample	CTACTATA	GTAACGAG	HOP	5/6/16	19
222	SB706	SC501	oro16.0222	oro160222	5.1	oro16	22	A06		sample	ACGACGTG	GTAACGAG	CNA	7/25/16	31
473	SA706	SC501	oro16.0473	oro160473	4.2	oro16	13	A06		sample	ACGACGTG	CTGCGTAG	BRN	6/10/16	24
565	SB706	SA501	oro16.0565	oro160565	4.2	oro16	14	A06		sample	ATCGTACG	GTAACGAG	MAP	5/9/16	20
657	SB706	SB501	oro16.0657	oro160657	4.2	oro16	15	A06		sample	CTACTATA	GTAACGAG	MAP	6/25/16	26
1082	SB706	SB501	oro16.1082	oro161082	5.1	oro16	21	A06		sample	CTACTATA	GTAACGAG	COR	7/29/16	31
1138	SA706	SA501	oro16.1138	oro161138	4.1	oro16	5	A06		sample	ATCGTACG	CTGCGTAG	PEN	5/26/16	22
1242	SA706	SC501	oro16.1242	oro161242	5.2	oro16	19	A06		sample	ACGACGTG	CTGCGTAG	PEN	7/28/16	31
1360	SB706	SA501	oro16.1360	oro161360	4.1	oro16	8	A06		sample	ATCGTACG	GTAACGAG	EPS	6/10/16	24
1414	SB706	SA501	oro16.1414	oro161414	5.1	oro16	20	A06		sample	ATCGTACG	GTAACGAG	EPS	7/23/16	30
1438	SA706	SB501	oro16.1438	oro161438	4.1	oro16	6	A06		sample	CTACTATA	CTGCGTAG	CNB	5/19/16	21
1581	SB706	SC501	oro16.1581	oro161581	4.1	oro16	10	A06		sample	ACGACGTG	GTAACGAG	GIL	5/19/16	21
1752	SA709	SA506	oro16.1752	oro161752	2.1	oro16	3	A06		sample	CGTGAGTG	ACTACGAC	CHI	5/22/16	21
1997	SA706	SB501	oro16.1997	oro161997	4.2	oro16	12	A06		sample	CTACTATA	CTGCGTAG	MAS	5/12/16	20
2161	SB706	SC501	oro16.2161	oro162161	4.2	oro16	16	A06		sample	ACGACGTG	GTAACGAG	HOP	7/17/16	29
2228	SA706	SC501	oro16.2228	oro162228	4.1	oro16	7	A06		sample	ACGACGTG	CTGCGTAG	FOX	4/7/16	15
2367	SA706	SA501	oro16.2367	oro162367	5.2	oro16	23	A06		sample	ATCGTACG	CTGCGTAG	FOX	6/16/16	25
2465	SA706	SB501	oro16.2465	oro162465	5.2	oro16	24	A06		sample	CTACTATA	CTGCGTAG	FOX	8/25/16	35
2488	SB706	SC501	oro16.2488	oro162488	7.2	oro16	43	A06		sample	ACGACGTG	GTAACGAG	MAP	7/18/16	30
2658	SB706	SB501	oro16.2658	oro162658	7.2	oro16	45	A06		sample	CTACTATA	GTAACGAG	BRN	9/2/16	36
2766	SB706	SA501	oro16.2766	oro162766	7.2	oro16	40	A06		sample	ATCGTACG	GTAACGAG	CNB	9/6/16	37
2954	SB706	SB501	oro16.2954	oro162954	2.1	oro16	36	A06		sample	CTACTATA	GTAACGAG	FAR	8/27/16	35
3042	SA706	SA501	oro16.3042	oro163042	1.2	oro16	25	A06		sample	ATCGTACG	CTGCGTAG	MTV	8/19/16	34
3088	SB706	SB501	oro16.3088	oro163088	4.1	oro16	9	A06		sample	CTACTATA	GTAACGAG	MTV	6/9/16	24
3265	SB706	SB501	oro16.3265	oro163265	7.1	oro16	34	A06		sample	CTACTATA	GTAACGAG	HOP	10/9/16	41
3394	SA706	SC501	oro16.3394	oro163394	7.1	oro16	32	A06		sample	ACGACGTG	CTGCGTAG	ALS	7/1/16	27
3482	SB706	SA501	oro16.3482	oro163482	7.1	oro16	33	A06		sample	ATCGTACG	GTAACGAG	ALS	8/25/16	35
3559	SB706	SC501	oro16.3559	oro163559	7.1	oro16	35	A06		sample	ACGACGTG	GTAACGAG	MAS	8/30/16	36
3967	SA706	SA501	oro16.3967	oro163967	5.1	oro16	17	A06		sample	ATCGTACG	CTGCGTAG	HOL	8/3/16	32
4185	SB706	SC501	oro16.4185	oro164185	5.2	oro16	29	A06		sample	ACGACGTG	GTAACGAG	HOL	8/24/16	35
4254	SA706	SC501	oro16.4254	oro164254	7.2	oro16	39	A06		sample	ACGACGTG	CTGCGTAG	CHI	9/13/16	38
43	SA712	SB502	oro16.43	oro1643	2.1	oro16	4	A06		sample	CGTTACTA	TATAGCGA	HOP	5/27/16	22
4488	SA706	SA501	oro16.4488	oro164488	7.1	oro16	30	A06		sample	ATCGTACG	CTGCGTAG	EPS	9/4/16	36
9147	SA706	SB501	oro16.9147	oro169147	7.2	oro16	38	A06		sample	CTACTATA	CTGCGTAG	FOX	10/14/16	42
CP160005	SA706	SA501	oro16.CP160005	oro16CP160005	7.2	oro16	37	A06		sample	ATCGTACG	CTGCGTAG	MTV	10/6/16	41
A07	SA707	SA501	asc.A07	ascA07	2.2	asc	15	A07	Plot3	sample	ATCGTACG	TAGTCTCC	Hawaii	3/15/03	11			alternate ID is HB069	MACR	HB069
100	SB707	SC501	bri16.0100	bri160100	2.2	bri16	41	A07		sample	ACGACGTG	ACGTGCGC	ACA	8/23/16	35	M	J		MYLE	DEY3797	NR
231	SA707	SB501	bri16.0231	bri160231	1.2	bri16	26	A07		sample	CTACTATA	TAGTCTCC	MSH	7/15/16	29	F	A		EPFU	DEY-1961	L
198	SA707	SB501	cpr16.0198	cpr160198	5.1	cpr16	18	A07	792	sample	CTACTATA	TAGTCTCC	KNX	7/6/16	28	F	J		MYSO	B15363	NR
KG16MA029	SA707	SA501	kg16.KG16MA029	kg16KG16MA029	8.1	kg16	kg01	A07		sample	ATCGTACG	TAGTCTCC	PRI	5/20/16	21	F	A		MYLU	MADFW16325	NR
KG16MA478	SA707	SC501	kg16.KG16MA478	kg16KG16MA478	8.1	kg16	kg03	A07		sample	ACGACGTG	TAGTCTCC	PRI	7/5/16	28	F	A		MYLU	MADFW16896	L
KG16MA679	SA707	SB501	kg16.KG16MA679	kg16KG16MA679	8.1	kg16	kg04	A07		sample	CTACTATA	TAGTCTCC	PRI	7/23/16	30	F	J		MYLU	MADFW16989	NR
9067	SB702	SC504	mud.9067	mud9067	2.1	mud	um	A07		ncontrol	CTAGAGCT	CGAAGTAT	control	control	control
7004	SA707	SC501	nau.7004	nau7004	2.1	nau	42	A07		sample	ACGACGTG	TAGTCTCC	ESCAMECCA_GRANDE_HOT_SPRINGS	5/31/16		F			NOLE	5
5	SB707	SB501	oro16.0005	oro160005	1.2	oro16	1	A07		sample	CTACTATA	ACGTGCGC	HOP	5/6/16	19
224	SB707	SC501	oro16.0224	oro160224	5.1	oro16	22	A07		sample	ACGACGTG	ACGTGCGC	CNA	7/25/16	31
384	SA707	SB501	oro16.0384	oro160384	4.2	oro16	12	A07		sample	CTACTATA	TAGTCTCC	BRN	4/22/16	17
474	SA707	SC501	oro16.0474	oro160474	4.2	oro16	13	A07		sample	ACGACGTG	TAGTCTCC	BRN	6/10/16	24
566	SB707	SA501	oro16.0566	oro160566	4.2	oro16	14	A07		sample	ATCGTACG	ACGTGCGC	MAP	5/9/16	20
658	SB707	SB501	oro16.0658	oro160658	4.2	oro16	15	A07		sample	CTACTATA	ACGTGCGC	MAP	7/3/16	27
1083	SB707	SB501	oro16.1083	oro161083	5.1	oro16	21	A07		sample	CTACTATA	ACGTGCGC	COR	7/29/16	31
1139	SA707	SA501	oro16.1139	oro161139	4.1	oro16	5	A07		sample	ATCGTACG	TAGTCTCC	PEN	5/26/16	22
1243	SA707	SC501	oro16.1243	oro161243	5.2	oro16	19	A07		sample	ACGACGTG	TAGTCTCC	PEN	7/28/16	31
1361	SB707	SA501	oro16.1361	oro161361	4.1	oro16	8	A07		sample	ATCGTACG	ACGTGCGC	EPS	6/10/16	24
1439	SA707	SB501	oro16.1439	oro161439	4.1	oro16	6	A07		sample	CTACTATA	TAGTCTCC	CNB	5/19/16	21
1580	SB707	SC501	oro16.1580	oro161580	4.1	oro16	10	A07		sample	ACGACGTG	ACGTGCGC	GIL	5/19/16	21
1746	SA709	SA507	oro16.1746	oro161746	2.1	oro16	3	A07		sample	GGATATCT	ACTACGAC	CHI	5/22/16	21
2162	SB707	SC501	oro16.2162	oro162162	4.2	oro16	16	A07		sample	ACGACGTG	ACGTGCGC	HOP	7/17/16	29
2229	SA707	SC501	oro16.2229	oro162229	4.1	oro16	7	A07		sample	ACGACGTG	TAGTCTCC	FOX	4/7/16	15
2466	SA707	SB501	oro16.2466	oro162466	5.2	oro16	24	A07		sample	CTACTATA	TAGTCTCC	FOX	8/25/16	35
2489	SB707	SC501	oro16.2489	oro162489	7.2	oro16	43	A07		sample	ACGACGTG	ACGTGCGC	MAP	7/18/16	30
2659	SB707	SB501	oro16.2659	oro162659	7.2	oro16	45	A07		sample	CTACTATA	ACGTGCGC	BRN	9/2/16	36
2767	SB707	SA501	oro16.2767	oro162767	7.2	oro16	40	A07		sample	ATCGTACG	ACGTGCGC	CNB	9/6/16	37			appeared empty
2961	SB707	SB501	oro16.2961	oro162961	2.1	oro16	36	A07		sample	CTACTATA	ACGTGCGC	FAR	8/27/16	35
3079	SA707	SA501	oro16.3079	oro163079	1.2	oro16	25	A07		sample	ATCGTACG	TAGTCTCC	MTV	8/19/16	34
3089	SB707	SB501	oro16.3089	oro163089	4.1	oro16	9	A07		sample	CTACTATA	ACGTGCGC	MTV	6/9/16	24
3266	SB707	SB501	oro16.3266	oro163266	7.1	oro16	34	A07		sample	CTACTATA	ACGTGCGC	HOP	10/9/16	41
3395	SA707	SC501	oro16.3395	oro163395	7.1	oro16	32	A07		sample	ACGACGTG	TAGTCTCC	ALS	7/1/16	27
3483	SB707	SA501	oro16.3483	oro163483	7.1	oro16	33	A07		sample	ATCGTACG	ACGTGCGC	ALS	8/25/16	35
3572a	SB707	SC501	oro16.3572a	oro163572a	7.1	oro16	35	A07		sample	ACGACGTG	ACGTGCGC	MAS	8/30/16	36			concatenate with 3572b
3968	SA707	SA501	oro16.3968	oro163968	5.1	oro16	17	A07		sample	ATCGTACG	TAGTCTCC	HOL	8/3/16	32
4029	SA707	SB501	oro16.4029	oro164029	7.1	oro16	31	A07		sample	CTACTATA	TAGTCTCC	HOP	8/21/16	34
4186	SB707	SC501	oro16.4186	oro164186	5.2	oro16	29	A07		sample	ACGACGTG	ACGTGCGC	HOL	8/24/16	35
4255	SA707	SC501	oro16.4255	oro164255	7.2	oro16	39	A07		sample	ACGACGTG	TAGTCTCC	CHI	9/13/16	38
44	SA712	SB503	oro16.44	oro1644	2.1	oro16	4	A07		sample	AGAGTCAC	TATAGCGA	HOP	5/27/16	22
4489	SA707	SA501	oro16.4489	oro164489	7.1	oro16	30	A07		sample	ATCGTACG	TAGTCTCC	EPS	9/4/16	36
9148	SA707	SB501	oro16.9148	oro169148	7.2	oro16	38	A07		sample	CTACTATA	TAGTCTCC	FOX	10/14/16	42
CP160006	SA707	SA501	oro16.CP160006	oro16CP160006	7.2	oro16	37	A07		sample	ATCGTACG	TAGTCTCC	MTV	10/6/16	41
A08	SA708	SA501	asc.A08	ascA08	2.2	asc	15	A08	Plot3	sample	ATCGTACG	CGAGCGAC	Hawaii	3/13/03	11			alternate ID is HB077	JAME	HB077
101	SB708	SC501	bri16.0101	bri160101	2.2	bri16	41	A08		sample	ACGACGTG	ATAGTACC	ACA	8/23/16	35	M	A		MYLU	DEY3799	NR
232	SA708	SB501	bri16.0232	bri160232	1.2	bri16	26	A08		sample	CTACTATA	CGAGCGAC	MSH	7/15/16	29	F	A		EPFU	DEY-1959	L
95	SA708	SB501	cpr16.0095	cpr160095	5.1	cpr16	18	A08	592	sample	CTACTATA	CGAGCGAC	KNX	5/13/16	20	M	A		MYSO	B16024	NR
KG16MA479	SA708	SC501	kg16.KG16MA479	kg16KG16MA479	8.1	kg16	kg03	A08		sample	ACGACGTG	CGAGCGAC	PRI	7/5/16	28	F	A		MYLU	MADFW16897	L
KG16MA680	SA708	SB501	kg16.KG16MA680	kg16KG16MA680	8.1	kg16	kg04	A08		sample	CTACTATA	CGAGCGAC	PRI	7/23/16	30	F	J		MYLU	MADFW16990	NR
9068	SB702	SC505	mud.9068	mud9068	2.1	mud	um	A08		ncontrol	GCTCTAGT	CGAAGTAT	control	control	control
7005	SA708	SC501	nau.7005	nau7005	2.1	nau	42	A08		sample	ACGACGTG	CGAGCGAC	ESCAMECCA_GRANDE_HOT_SPRINGS	5/31/16		M			NOLE	6
4	SB708	SB501	oro16.0004	oro160004	1.2	oro16	1	A08		sample	CTACTATA	ATAGTACC	HOP	5/6/16	19
385	SA708	SB501	oro16.0385	oro160385	4.2	oro16	12	A08		sample	CTACTATA	CGAGCGAC	BRN	4/22/16	17
475	SA708	SC501	oro16.0475	oro160475	4.2	oro16	13	A08		sample	ACGACGTG	CGAGCGAC	BRN	6/10/16	24
567	SB708	SA501	oro16.0567	oro160567	4.2	oro16	14	A08		sample	ATCGTACG	ATAGTACC	MAP	5/9/16	20
659	SB708	SB501	oro16.0659	oro160659	4.2	oro16	15	A08		sample	CTACTATA	ATAGTACC	MAP	7/3/16	27
1069	SB708	SB501	oro16.1069	oro161069	5.1	oro16	21	A08		sample	CTACTATA	ATAGTACC	COR	7/15/16	29
1140	SA708	SA501	oro16.1140	oro161140	4.1	oro16	5	A08		sample	ATCGTACG	CGAGCGAC	PEN	5/26/16	22
1244	SA708	SC501	oro16.1244	oro161244	5.2	oro16	19	A08		sample	ACGACGTG	CGAGCGAC	PEN	7/28/16	31
1362	SB708	SA501	oro16.1362	oro161362	4.1	oro16	8	A08		sample	ATCGTACG	ATAGTACC	EPS	6/10/16	24
1416	SB708	SA501	oro16.1416	oro161416	5.1	oro16	20	A08		sample	ATCGTACG	ATAGTACC	EPS	7/23/16	30
1440	SA708	SB501	oro16.1440	oro161440	4.1	oro16	6	A08		sample	CTACTATA	CGAGCGAC	CNB	5/19/16	21
1575	SB708	SC501	oro16.1575	oro161575	4.1	oro16	10	A08		sample	ACGACGTG	ATAGTACC	GIL	5/19/16	21
1740	SA709	SA508	oro16.1740	oro161740	2.1	oro16	3	A08		sample	GACACCGT	ACTACGAC	CHI	5/13/16	20
1834	SB708	SC501	oro16.1834	oro161834	5.1	oro16	22	A08		sample	ACGACGTG	ATAGTACC	CHI	7/6/16	28
2163	SB708	SC501	oro16.2163	oro162163	4.2	oro16	16	A08		sample	ACGACGTG	ATAGTACC	HOP	7/17/16	29
2230	SA708	SC501	oro16.2230	oro162230	4.1	oro16	7	A08		sample	ACGACGTG	CGAGCGAC	FOX	4/7/16	15
2369	SA708	SA501	oro16.2369	oro162369	5.2	oro16	23	A08		sample	ATCGTACG	CGAGCGAC	FOX	6/16/16	25
2467	SA708	SB501	oro16.2467	oro162467	5.2	oro16	24	A08		sample	CTACTATA	CGAGCGAC	FOX	8/25/16	35
2490	SB708	SC501	oro16.2490	oro162490	7.2	oro16	43	A08		sample	ACGACGTG	ATAGTACC	MAP	7/18/16	30
2556a	SB708	SC501	oro16.2556a	oro162556a	7.1	oro16	35	A08		sample	ACGACGTG	ATAGTACC	MAS	8/30/16	36
2660	SB708	SB501	oro16.2660	oro162660	7.2	oro16	45	A08		sample	CTACTATA	ATAGTACC	BRN	9/2/16	36
2768	SB708	SA501	oro16.2768	oro162768	7.2	oro16	40	A08		sample	ATCGTACG	ATAGTACC	CNB	9/6/16	37
2966	SB708	SB501	oro16.2966	oro162966	2.1	oro16	36	A08		sample	CTACTATA	ATAGTACC	FAR	8/27/16	35
3072	SA708	SA501	oro16.3072	oro163072	1.2	oro16	25	A08		sample	ATCGTACG	CGAGCGAC	MTV	8/19/16	34
3090	SB708	SB501	oro16.3090	oro163090	4.1	oro16	9	A08		sample	CTACTATA	ATAGTACC	MTV	6/9/16	24
3267	SB708	SB501	oro16.3267	oro163267	7.1	oro16	34	A08		sample	CTACTATA	ATAGTACC	HOP	10/9/16	41
3396	SA708	SC501	oro16.3396	oro163396	7.1	oro16	32	A08		sample	ACGACGTG	CGAGCGAC	ALS	7/5/16	28
3484	SB708	SA501	oro16.3484	oro163484	7.1	oro16	33	A08		sample	ATCGTACG	ATAGTACC	ALS	8/25/16	35
3969	SA708	SA501	oro16.3969	oro163969	5.1	oro16	17	A08		sample	ATCGTACG	CGAGCGAC	HOL	8/3/16	32
4030	SA708	SB501	oro16.4030	oro164030	7.1	oro16	31	A08		sample	CTACTATA	CGAGCGAC	HOP	8/21/16	34
4187	SB708	SC501	oro16.4187	oro164187	5.2	oro16	29	A08		sample	ACGACGTG	ATAGTACC	HOL	8/24/16	35
4256	SA708	SC501	oro16.4256	oro164256	7.2	oro16	39	A08		sample	ACGACGTG	CGAGCGAC	CHI	9/13/16	38
4490	SA708	SA501	oro16.4490	oro164490	7.1	oro16	30	A08		sample	ATCGTACG	CGAGCGAC	EPS	9/4/16	36
45	SA712	SB504	oro16.45	oro1645	2.1	oro16	4	A08		sample	TACGAGAC	TATAGCGA	HOP	5/27/16	22
9149	SA708	SB501	oro16.9149	oro169149	7.2	oro16	38	A08		sample	CTACTATA	CGAGCGAC	FOX	10/14/16	42
A09	SA709	SA501	asc.A09	ascA09	2.2	asc	15	A09	control	ncontrol	ATCGTACG	ACTACGAC	control	control	control			alternate ID is 15A09		NTC
102	SB709	SC501	bri16.0102	bri160102	2.2	bri16	41	A09		sample	ACGACGTG	GCGTATAC	ACA	8/23/16	35	M	J		MYLU	DEY3804	NR
233	SA709	SB501	bri16.0233	bri160233	1.2	bri16	26	A09		sample	CTACTATA	ACTACGAC	MSH	7/16/16	29	F	A		MYSE	DEY-4049	NR
329	SA709	SC501	bri16.0329	bri160329	1.2	bri16	27	A09		sample	ACGACGTG	ACTACGAC	ELY	6/14/16	25	M	A		MYLE		NR
KG16MA033	SA709	SA501	kg16.KG16MA033	kg16KG16MA033	8.1	kg16	kg01	A09		sample	ATCGTACG	ACTACGAC	PRI	5/20/16	21	F	A		MYLU	MADFW16327	P
KG16MA490	SA709	SC501	kg16.KG16MA490	kg16KG16MA490	8.1	kg16	kg03	A09		sample	ACGACGTG	ACTACGAC	PRI	7/5/16	28	F	A		MYLU	MADFW16898	L
KG16MA684	SA709	SB501	kg16.KG16MA684	kg16KG16MA684	8.1	kg16	kg04	A09		sample	CTACTATA	ACTACGAC	PRI	7/23/16	30	M	J		MYLU	MADFW16992	NR
9069	SB702	SC506	mud.9069	mud9069	2.1	mud	um	A09		ncontrol	GACACTGA	CGAAGTAT	control	control	control
7006	SA709	SC501	nau.7006	nau7006	2.1	nau	42	A09		sample	ACGACGTG	ACTACGAC	ESCAMECCA_GRANDE_HOT_SPRINGS	5/31/16		F			PTPE	8
3	SB709	SB501	oro16.0003	oro160003	1.2	oro16	1	A09		sample	CTACTATA	GCGTATAC	HOP	5/6/16	19
386	SA709	SB501	oro16.0386	oro160386	4.2	oro16	12	A09		sample	CTACTATA	ACTACGAC	BRN	4/22/16	17
476	SA709	SC501	oro16.0476	oro160476	4.2	oro16	13	A09		sample	ACGACGTG	ACTACGAC	BRN	6/10/16	24
568	SB709	SA501	oro16.0568	oro160568	4.2	oro16	14	A09		sample	ATCGTACG	GCGTATAC	MAP	5/9/16	20
660	SB709	SB501	oro16.0660	oro160660	4.2	oro16	15	A09		sample	CTACTATA	GCGTATAC	MAP	7/3/16	27
1070	SB709	SB501	oro16.1070	oro161070	5.1	oro16	21	A09		sample	CTACTATA	GCGTATAC	COR	7/15/16	29
1141	SA709	SA501	oro16.1141	oro161141	4.1	oro16	5	A09		sample	ATCGTACG	ACTACGAC	PEN	5/26/16	22
1245	SA709	SC501	oro16.1245	oro161245	5.2	oro16	19	A09		sample	ACGACGTG	ACTACGAC	PEN	7/28/16	31
1363	SB709	SA501	oro16.1363	oro161363	4.1	oro16	8	A09		sample	ATCGTACG	GCGTATAC	EPS	6/10/16	24
1417	SB709	SA501	oro16.1417	oro161417	5.1	oro16	20	A09		sample	ATCGTACG	GCGTATAC	EPS	7/23/16	30
1441	SA709	SB501	oro16.1441	oro161441	4.1	oro16	6	A09		sample	CTACTATA	ACTACGAC	CNB	5/19/16	21
1484	SB709	SC501	oro16.1484	oro161484	4.1	oro16	10	A09		sample	ACGACGTG	GCGTATAC	CNB	6/18/16	25
1734	SA710	SA501	oro16.1734	oro161734	2.1	oro16	3	A09		sample	ATCGTACG	GTCTGCTA	CHI	5/13/16	20
1835	SB709	SC501	oro16.1835	oro161835	5.1	oro16	22	A09		sample	ACGACGTG	GCGTATAC	CHI	7/6/16	28
2164	SB709	SC501	oro16.2164	oro162164	4.2	oro16	16	A09		sample	ACGACGTG	GCGTATAC	HOP	7/17/16	29
2231	SA709	SC501	oro16.2231	oro162231	4.1	oro16	7	A09		sample	ACGACGTG	ACTACGAC	FOX	4/7/16	15
2370	SA709	SA501	oro16.2370	oro162370	5.2	oro16	23	A09		sample	ATCGTACG	ACTACGAC	FOX	6/16/16	25
2468	SA709	SB501	oro16.2468	oro162468	5.2	oro16	24	A09		sample	CTACTATA	ACTACGAC	FOX	8/25/16	35
2491	SB709	SC501	oro16.2491	oro162491	7.2	oro16	43	A09		sample	ACGACGTG	GCGTATAC	MAP	7/18/16	30
2661	SB709	SB501	oro16.2661	oro162661	7.2	oro16	45	A09		sample	CTACTATA	GCGTATAC	BRN	9/2/16	36
2769	SB709	SA501	oro16.2769	oro162769	7.2	oro16	40	A09		sample	ATCGTACG	GCGTATAC	CNB	9/6/16	37
2936	SB709	SB501	oro16.2936	oro162936	2.1	oro16	36	A09		sample	CTACTATA	GCGTATAC	FAR	9/5/16	37
3036	SA709	SA501	oro16.3036	oro163036	1.2	oro16	25	A09		sample	ATCGTACG	ACTACGAC	MTV	8/26/16	35
3091	SB709	SB501	oro16.3091	oro163091	4.1	oro16	9	A09		sample	CTACTATA	GCGTATAC	MTV	6/9/16	24
3268	SB709	SB501	oro16.3268	oro163268	7.1	oro16	34	A09		sample	CTACTATA	GCGTATAC	HOP	10/9/16	41
3397	SA709	SC501	oro16.3397	oro163397	7.1	oro16	32	A09		sample	ACGACGTG	ACTACGAC	ALS	7/5/16	28
3485	SB709	SA501	oro16.3485	oro163485	7.1	oro16	33	A09		sample	ATCGTACG	GCGTATAC	ALS	8/25/16	35
3560	SB709	SC501	oro16.3560	oro163560	7.1	oro16	35	A09		sample	ACGACGTG	GCGTATAC	MAS	8/30/16	36
3970	SA709	SA501	oro16.3970	oro163970	5.1	oro16	17	A09		sample	ATCGTACG	ACTACGAC	HOL	8/3/16	32
4031	SA709	SB501	oro16.4031	oro164031	7.1	oro16	31	A09		sample	CTACTATA	ACTACGAC	HOP	8/21/16	34
4188	SB709	SC501	oro16.4188	oro164188	5.2	oro16	29	A09		sample	ACGACGTG	GCGTATAC	HOL	8/24/16	35
4257	SA709	SC501	oro16.4257	oro164257	7.2	oro16	39	A09		sample	ACGACGTG	ACTACGAC	CHI	9/13/16	38
4491	SA709	SA501	oro16.4491	oro164491	7.1	oro16	30	A09		sample	ATCGTACG	ACTACGAC	EPS	9/4/16	36
46	SA712	SB505	oro16.46	oro1646	2.1	oro16	4	A09		sample	ACGTCTCG	TATAGCGA	HOP	5/27/16	22
9150	SA709	SB501	oro16.9150	oro169150	7.2	oro16	38	A09		sample	CTACTATA	ACTACGAC	FOX	10/14/16	42
A10	SA710	SA501	asc.A10	ascA10	2.2	asc	15	A10	Plot1	sample	ATCGTACG	GTCTGCTA	Hawaii	3/21/03	12			alternate ID is HB085	JAWE	HB085
103	SB710	SC501	bri16.0103	bri160103	2.2	bri16	41	A10		sample	ACGACGTG	TGCTCGTA	ACA	8/23/16	35	M	A		MYLU	DEY3805	NR
234	SA710	SB501	bri16.0234	bri160234	1.2	bri16	26	A10		sample	CTACTATA	GTCTGCTA	MSH	7/16/16	29	M	A		EPFU	DEY-1955	S
330	SA710	SC501	bri16.0330	bri160330	1.2	bri16	27	A10		sample	ACGACGTG	GTCTGCTA	ELY	6/14/16	25	M	A		MYLE		NR
245	SA710	SB501	cpr16.0245	cpr160245	5.1	cpr16	18	A10	cundiff_lake	sample	CTACTATA	GTCTGCTA	KNX	5/9/16	20	F	A		MYSO	B16058	NR
KG16MA035	SA710	SA501	kg16.KG16MA035	kg16KG16MA035	8.1	kg16	kg01	A10		sample	ATCGTACG	GTCTGCTA	PRI	5/20/16	21	F	A		MYLU	MADFW16328	P
KG16MA492	SA710	SC501	kg16.KG16MA492	kg16KG16MA492	8.1	kg16	kg03	A10		sample	ACGACGTG	GTCTGCTA	PRI	7/5/16	28	F	A		MYLU	MADFW15716	L
KG16MA685	SA710	SB501	kg16.KG16MA685	kg16KG16MA685	8.1	kg16	kg04	A10		sample	CTACTATA	GTCTGCTA	PRI	7/23/16	30	F	A		MYLU	MADFW16803	L
7007	SA710	SC501	nau.7007	nau7007	2.1	nau	42	A10		sample	ACGACGTG	GTCTGCTA	ESCAMECCA_GRANDE_HOT_SPRINGS	5/31/16		F			PTPA	9
387	SA710	SB501	oro16.0387	oro160387	4.2	oro16	12	A10		sample	CTACTATA	GTCTGCTA	BRN	4/22/16	17
478	SA711	SC501	oro16.0478	oro160478	4.2	oro16	13	A10		sample	ACGACGTG	GTCTATGA	BRN	6/10/16	24
569	SB710	SA501	oro16.0569	oro160569	4.2	oro16	14	A10		sample	ATCGTACG	TGCTCGTA	MAP	5/9/16	20
661	SB710	SB501	oro16.0661	oro160661	4.2	oro16	15	A10		sample	CTACTATA	TGCTCGTA	MAP	7/3/16	27
1071	SB710	SB501	oro16.1071	oro161071	5.1	oro16	21	A10		sample	CTACTATA	TGCTCGTA	COR	7/15/16	29
1142	SA710	SA501	oro16.1142	oro161142	4.1	oro16	5	A10		sample	ATCGTACG	GTCTGCTA	PEN	5/26/16	22
1246	SA710	SC501	oro16.1246	oro161246	5.2	oro16	19	A10		sample	ACGACGTG	GTCTGCTA	PEN	7/28/16	31
1364	SB710	SA501	oro16.1364	oro161364	4.1	oro16	8	A10		sample	ATCGTACG	TGCTCGTA	EPS	6/10/16	24
1418	SB710	SA501	oro16.1418	oro161418	5.1	oro16	20	A10		sample	ATCGTACG	TGCTCGTA	EPS	7/23/16	30
1442	SA710	SB501	oro16.1442	oro161442	4.1	oro16	6	A10		sample	CTACTATA	GTCTGCTA	CNB	5/19/16	21
1485	SB710	SC501	oro16.1485	oro161485	4.1	oro16	10	A10		sample	ACGACGTG	TGCTCGTA	CNB	6/18/16	25
1777	SA710	SA502	oro16.1777	oro161777	2.1	oro16	3	A10		sample	ACTATCTG	GTCTGCTA	CHI	6/1/16	23
1836	SB710	SC501	oro16.1836	oro161836	5.1	oro16	22	A10		sample	ACGACGTG	TGCTCGTA	CHI	7/6/16	28
2165	SB710	SC501	oro16.2165	oro162165	4.2	oro16	16	A10		sample	ACGACGTG	TGCTCGTA	HOP	7/17/16	29
2232	SA710	SC501	oro16.2232	oro162232	4.1	oro16	7	A10		sample	ACGACGTG	GTCTGCTA	FOX	5/12/16	20
2371	SA710	SA501	oro16.2371	oro162371	5.2	oro16	23	A10		sample	ATCGTACG	GTCTGCTA	FOX	6/16/16	25
2469	SA710	SB501	oro16.2469	oro162469	5.2	oro16	24	A10		sample	CTACTATA	GTCTGCTA	FOX	8/25/16	35
2492	SB710	SC501	oro16.2492	oro162492	7.2	oro16	43	A10		sample	ACGACGTG	TGCTCGTA	MAP	7/18/16	30
2662	SB710	SB501	oro16.2662	oro162662	7.2	oro16	45	A10		sample	CTACTATA	TGCTCGTA	BRN	9/2/16	36
2770	SB710	SA501	oro16.2770	oro162770	7.2	oro16	40	A10		sample	ATCGTACG	TGCTCGTA	CNB	unknown				unclear what dates these resemble. Hillary Nelson indicates these likely may be before 7/13. Need to verify dates... also: appeared empty
2948	SB710	SB501	oro16.2948	oro162948	2.1	oro16	36	A10		sample	CTACTATA	TGCTCGTA	FAR	9/5/16	37
3037	SA710	SA501	oro16.3037	oro163037	1.2	oro16	25	A10		sample	ATCGTACG	GTCTGCTA	MTV	8/26/16	35
3092	SB710	SB501	oro16.3092	oro163092	4.1	oro16	9	A10		sample	CTACTATA	TGCTCGTA	MTV	6/9/16	24
3269	SB710	SB501	oro16.3269	oro163269	7.1	oro16	34	A10		sample	CTACTATA	TGCTCGTA	HOP	10/9/16	41
3398	SA710	SC501	oro16.3398	oro163398	7.1	oro16	32	A10		sample	ACGACGTG	GTCTGCTA	ALS	7/5/16	28
3486	SB710	SA501	oro16.3486	oro163486	7.1	oro16	33	A10		sample	ATCGTACG	TGCTCGTA	ALS	8/25/16	35
3573	SB710	SC501	oro16.3573	oro163573	7.1	oro16	35	A10		sample	ACGACGTG	TGCTCGTA	MAS	8/30/16	36
3971	SA710	SA501	oro16.3971	oro163971	5.1	oro16	17	A10		sample	ATCGTACG	GTCTGCTA	HOL	8/3/16	32
4034	SA710	SB501	oro16.4034	oro164034	7.1	oro16	31	A10		sample	CTACTATA	GTCTGCTA	HOP	8/28/16	35
4189	SB710	SC501	oro16.4189	oro164189	5.2	oro16	29	A10		sample	ACGACGTG	TGCTCGTA	HOL	8/24/16	35
4258	SA710	SC501	oro16.4258	oro164258	7.2	oro16	39	A10		sample	ACGACGTG	GTCTGCTA	CHI	9/28/16	40
4492	SA710	SA501	oro16.4492	oro164492	7.1	oro16	30	A10		sample	ATCGTACG	GTCTGCTA	EPS	9/4/16	36
49	SA712	SB506	oro16.49	oro1649	2.1	oro16	4	A10		sample	TCGACGAG	TATAGCGA	HOP	6/5/16	23
9151	SA710	SB501	oro16.9151	oro169151	7.2	oro16	38	A10		sample	CTACTATA	GTCTGCTA	FOX	10/14/16	42
contaminated0002	SB710	SB501	oro16.contaminated0002	oro16contaminated0002	1.2	oro16	1	A10		contaminant	CTACTATA	TGCTCGTA	HOP	5/6/16	19			contaminated
CP160009	SA710	SA501	oro16.CP160009	oro16CP160009	7.2	oro16	37	A10		sample	ATCGTACG	GTCTGCTA	MTV	10/6/16	41
A11	SA711	SA501	asc.A11	ascA11	2.2	asc	15	A11	Plot1	sample	ATCGTACG	GTCTATGA	Hawaii	3/21/02	12			alternate ID is HB093	RBLE	HB093
104	SB711	SC501	bri16.0104	bri160104	2.2	bri16	41	A11		sample	ACGACGTG	AACGCTGA	ACA	8/23/16	35	F	J		PESU		NR
235	SA711	SB501	bri16.0235	bri160235	1.2	bri16	26	A11		sample	CTACTATA	GTCTATGA	MSH	7/16/16	29	M	A		EPFU	DEY-1956	S
331	SA711	SC501	bri16.0331	bri160331	1.2	bri16	27	A11		sample	ACGACGTG	GTCTATGA	ELY	6/14/16	25	M	A		MYLE		NR
KG16MA037	SA711	SA501	kg16.KG16MA037	kg16KG16MA037	8.1	kg16	kg01	A11		sample	ATCGTACG	GTCTATGA	PRI	5/20/16	21	F	A		MYLU	MADFW16329	P
KG16MA495	SA711	SC501	kg16.KG16MA495	kg16KG16MA495	8.1	kg16	kg03	A11		sample	ACGACGTG	GTCTATGA	PRI	7/5/16	28	F	A		MYLU	MADFW16901	L
KG16MA719	SA711	SB501	kg16.KG16MA719	kg16KG16MA719	8.1	kg16	kg04	A11		sample	CTACTATA	GTCTATGA	PEP	8/1/16	32	M	J		MYLU	MADFW16988	NR
7008	SA711	SC501	nau.7008	nau7008	2.1	nau	42	A11		sample	ACGACGTG	GTCTATGA	ESCAMECCA_GRANDE_HOT_SPRINGS	5/31/16		M			PTPA	10
1	SB711	SB501	oro16.0001	oro160001	1.2	oro16	1	A11		sample	CTACTATA	AACGCTGA	HOP	5/6/16	19
388	SA711	SB501	oro16.0388	oro160388	4.2	oro16	12	A11		sample	CTACTATA	GTCTATGA	BRN	4/22/16	17
477	SA710	SC501	oro16.0477	oro160477	4.2	oro16	13	A11		sample	ACGACGTG	GTCTGCTA	BRN	6/10/16	24
570	SB711	SA501	oro16.0570	oro160570	4.2	oro16	14	A11		sample	ATCGTACG	AACGCTGA	MAP	5/15/16	20
662	SB711	SB501	oro16.0662	oro160662	4.2	oro16	15	A11		sample	CTACTATA	AACGCTGA	MAP	7/3/16	27
1072	SB711	SB501	oro16.1072	oro161072	5.1	oro16	21	A11		sample	CTACTATA	AACGCTGA	COR	7/15/16	29
1143	SA711	SA501	oro16.1143	oro161143	4.1	oro16	5	A11		sample	ATCGTACG	GTCTATGA	PEN	5/26/16	22
1247	SA711	SC501	oro16.1247	oro161247	5.2	oro16	19	A11		sample	ACGACGTG	GTCTATGA	PEN	7/28/16	31
1365	SB711	SA501	oro16.1365	oro161365	4.1	oro16	8	A11		sample	ATCGTACG	AACGCTGA	EPS	6/10/16	24
1443	SA711	SB501	oro16.1443	oro161443	4.1	oro16	6	A11		sample	CTACTATA	GTCTATGA	CNB	5/19/16	21
1486	SB711	SC501	oro16.1486	oro161486	4.1	oro16	10	A11		sample	ACGACGTG	AACGCTGA	CNB	6/18/16	25
1771	SA710	SA503	oro16.1771	oro161771	2.1	oro16	3	A11		sample	TAGCGAGT	GTCTGCTA	CHI	6/1/16	23
1837	SB711	SC501	oro16.1837	oro161837	5.1	oro16	22	A11		sample	ACGACGTG	AACGCTGA	CHI	7/6/16	28
2166	SB711	SC501	oro16.2166	oro162166	4.2	oro16	16	A11		sample	ACGACGTG	AACGCTGA	HOP	7/17/16	29
2233	SA711	SC501	oro16.2233	oro162233	4.1	oro16	7	A11		sample	ACGACGTG	GTCTATGA	FOX	5/12/16	20
2372	SA711	SA501	oro16.2372	oro162372	5.2	oro16	23	A11		sample	ATCGTACG	GTCTATGA	FOX	6/16/16	25
2470	SA711	SB501	oro16.2470	oro162470	5.2	oro16	24	A11		sample	CTACTATA	GTCTATGA	FOX	8/25/16	35
2493	SB711	SC501	oro16.2493	oro162493	7.2	oro16	43	A11		sample	ACGACGTG	AACGCTGA	MAP	7/18/16	30
2663	SB711	SB501	oro16.2663	oro162663	7.2	oro16	45	A11		sample	CTACTATA	AACGCTGA	BRN	9/2/16	36
2771	SB711	SA501	oro16.2771	oro162771	7.2	oro16	40	A11		sample	ATCGTACG	AACGCTGA	CNB	unknown				see note for oro16.2770... also appeared empty
2960	SB711	SB501	oro16.2960	oro162960	2.1	oro16	36	A11		sample	CTACTATA	AACGCTGA	FAR	9/5/16	37
3038	SA711	SA501	oro16.3038	oro163038	1.2	oro16	25	A11		sample	ATCGTACG	GTCTATGA	MTV	8/26/16	35
3093	SB711	SB501	oro16.3093	oro163093	4.1	oro16	9	A11		sample	CTACTATA	AACGCTGA	MTV	6/9/16	24
3270	SB711	SB501	oro16.3270	oro163270	7.1	oro16	34	A11		sample	CTACTATA	AACGCTGA	HOP	10/17/16	43
3399	SA711	SC501	oro16.3399	oro163399	7.1	oro16	32	A11		sample	ACGACGTG	GTCTATGA	ALS	7/5/16	28
3566	SB711	SC501	oro16.3566	oro163566	7.1	oro16	35	A11		sample	ACGACGTG	AACGCTGA	MAS	8/30/16	36
3934	SA711	SA501	oro16.3934	oro163934	5.1	oro16	17	A11		sample	ATCGTACG	GTCTATGA	HOL	8/11/16	33
4035	SA711	SB501	oro16.4035	oro164035	7.1	oro16	31	A11		sample	CTACTATA	GTCTATGA	HOP	8/28/16	35
4190	SB711	SC501	oro16.4190	oro164190	5.2	oro16	29	A11		sample	ACGACGTG	AACGCTGA	HOL	8/24/16	35
4259	SA711	SC501	oro16.4259	oro164259	7.2	oro16	39	A11		sample	ACGACGTG	GTCTATGA	CHI	9/28/16	40
50	SA712	SB507	oro16.50	oro1650	2.1	oro16	4	A11		sample	GATCGTGT	TATAGCGA	HOP	6/5/16	23
9152	SA711	SB501	oro16.9152	oro169152	7.2	oro16	38	A11		sample	CTACTATA	GTCTATGA	FOX	10/14/16	42
CP160010	SA711	SA501	oro16.CP160010	oro16CP160010	7.2	oro16	37	A11		sample	ATCGTACG	GTCTATGA	MTV	10/6/16	41
A12	SA712	SA501	asc.A12	ascA12	2.2	asc	15	A12	Plot1	sample	ATCGTACG	TATAGCGA	Hawaii	4/6/02	14			alternate ID is HB101	RBLE	HB101
105	SB712	SC501	bri16.0105	bri160105	2.2	bri16	41	A12		sample	ACGACGTG	CGTAGCGA	ACA	8/23/16	35	M	A		MYLU	DEY3806	NR
244	SA712	SB501	bri16.0244	bri160244	1.2	bri16	26	A12		sample	CTACTATA	TATAGCGA	ELY	7/5/16	28	M	A		EPFU		S
332	SA712	SC501	bri16.0332	bri160332	1.2	bri16	27	A12		sample	ACGACGTG	TATAGCGA	ELY	6/14/16	25	M	A		EPFU		NR
KG16MA039	SA712	SA501	kg16.KG16MA039	kg16KG16MA039	8.1	kg16	kg01	A12		sample	ATCGTACG	TATAGCGA	PRI	5/20/16	21	F	A		MYLU	MADFW16330	PL
KG16MA496	SA712	SC501	kg16.KG16MA496	kg16KG16MA496	8.1	kg16	kg03	A12		sample	ACGACGTG	TATAGCGA	PRI	7/5/16	28	F	J		MYLU	MADFW16902	NR
KG16MA720	SA712	SB501	kg16.KG16MA720	kg16KG16MA720	8.1	kg16	kg04	A12		sample	CTACTATA	TATAGCGA	PEP	8/1/16	32	M	J		MYLU	MADFW16994	NR
7009	SA712	SC501	nau.7009	nau7009	2.1	nau	42	A12		sample	ACGACGTG	TATAGCGA	ESCAMECCA_GRANDE_HOT_SPRINGS	5/31/16		M			PTPA	11
571	SB712	SA501	oro16.0571	oro160571	4.2	oro16	14	A12		sample	ATCGTACG	CGTAGCGA	MAP	5/15/16	20
663	SB712	SB501	oro16.0663	oro160663	4.2	oro16	15	A12		sample	CTACTATA	CGTAGCGA	MAP	7/3/16	27
1073	SB712	SB501	oro16.1073	oro161073	5.1	oro16	21	A12		sample	CTACTATA	CGTAGCGA	COR	7/15/16	29
1144	SA712	SA501	oro16.1144	oro161144	4.1	oro16	5	A12		sample	ATCGTACG	TATAGCGA	PEN	5/26/16	22
1248	SA712	SC501	oro16.1248	oro161248	5.2	oro16	19	A12		sample	ACGACGTG	TATAGCGA	PEN	7/28/16	31
1366	SB712	SA501	oro16.1366	oro161366	4.1	oro16	8	A12		sample	ATCGTACG	CGTAGCGA	EPS	6/10/16	24
1444	SA712	SB501	oro16.1444	oro161444	4.1	oro16	6	A12		sample	CTACTATA	TATAGCGA	CNB	5/19/16	21
1487	SB712	SC501	oro16.1487	oro161487	4.1	oro16	10	A12		sample	ACGACGTG	CGTAGCGA	CNB	6/18/16	25
1765	SA710	SA504	oro16.1765	oro161765	2.1	oro16	3	A12		sample	CTGCGTGT	GTCTGCTA	CHI	5/26/16	22
2133	SB712	SB501	oro16.2133	oro162133	1.2	oro16	1	A12		sample	CTACTATA	CGTAGCGA	HOP	5/6/16	19
2167	SB712	SC501	oro16.2167	oro162167	4.2	oro16	16	A12		sample	ACGACGTG	CGTAGCGA	HOP	7/17/16	29
2234	SA712	SC501	oro16.2234	oro162234	4.1	oro16	7	A12		sample	ACGACGTG	TATAGCGA	FOX	5/12/16	20
2373	SA712	SA501	oro16.2373	oro162373	5.2	oro16	23	A12		sample	ATCGTACG	TATAGCGA	FOX	6/16/16	25
2471	SA712	SB501	oro16.2471	oro162471	5.2	oro16	24	A12		sample	CTACTATA	TATAGCGA	FOX	8/25/16	35
2664	SB712	SB501	oro16.2664	oro162664	7.2	oro16	45	A12		sample	CTACTATA	CGTAGCGA	BRN	9/2/16	36
2973	SB712	SB501	oro16.2973	oro162973	2.1	oro16	36	A12		sample	CTACTATA	CGTAGCGA	FAR	9/5/16	37
3039	SA712	SA501	oro16.3039	oro163039	1.2	oro16	25	A12		sample	ATCGTACG	TATAGCGA	MTV	8/26/16	35
3094	SB712	SB501	oro16.3094	oro163094	4.1	oro16	9	A12		sample	CTACTATA	CGTAGCGA	MTV	6/9/16	24
3271	SB712	SB501	oro16.3271	oro163271	7.1	oro16	34	A12		sample	CTACTATA	CGTAGCGA	HOP	10/17/16	43
3488	SB712	SA501	oro16.3488	oro163488	7.1	oro16	33	A12		sample	ATCGTACG	CGTAGCGA	ALS	9/1/16	36
3555	SB712	SC501	oro16.3555	oro163555	7.1	oro16	35	A12		sample	ACGACGTG	CGTAGCGA	MAS	8/30/16	36
3935	SA712	SA501	oro16.3935	oro163935	5.1	oro16	17	A12		sample	ATCGTACG	TATAGCGA	HOL	8/11/16	33
4036	SA712	SB501	oro16.4036	oro164036	7.1	oro16	31	A12		sample	CTACTATA	TATAGCGA	HOP	8/28/16	35
4191	SB712	SC501	oro16.4191	oro164191	5.2	oro16	29	A12		sample	ACGACGTG	CGTAGCGA	HOL	8/24/16	35
4494	SA712	SA501	oro16.4494	oro164494	7.1	oro16	30	A12		sample	ATCGTACG	TATAGCGA	EPS	9/4/16	36
51	SA712	SB508	oro16.51	oro1651	2.1	oro16	4	A12		sample	GTCAGATA	TATAGCGA	HOP	6/5/16	23
CP160011	SA712	SA501	oro16.CP160011	oro16CP160011	7.2	oro16	37	A12		sample	ATCGTACG	TATAGCGA	MTV	10/6/16	41
B01	SA701	SA502	asc.B01	ascB01	2.2	asc	15	B01	Plot3	sample	ACTATCTG	CGAGAGTT	Hawaii	4/8/02	15			alternate ID is HB018	RBLE	HB018
106	SB701	SC502	bri16.0106	bri160106	2.2	bri16	41	B01		sample	ATATACAC	CTCGACTT	ACA	8/23/16	35	M	A		MYLE	DEY3807	NR
245	SA701	SB502	bri16.0245	bri160245	1.2	bri16	26	B01		sample	CGTTACTA	CGAGAGTT	ELY	7/5/16	28	M	A		EPFU		S
333	SA701	SC502	bri16.0333	bri160333	1.2	bri16	27	B01		sample	ATATACAC	CGAGAGTT	ELY	6/14/16	25	M	A		MYLE		NR
667	SB701	SA502	bri16.0667	bri160667	1.2	bri16	28	B01		sample	ACTATCTG	CTCGACTT	ELY	7/24/16	30	F	A		EPFU		NR
KG16MA041	SA701	SA502	kg16.KG16MA041	kg16KG16MA041	8.1	kg16	kg01	B01		sample	ACTATCTG	CGAGAGTT	PRI	5/20/16	21	F	A		MYLU	MADFW16332	PL
KG16MA497	SA701	SC502	kg16.KG16MA497	kg16KG16MA497	8.1	kg16	kg03	B01		sample	ATATACAC	CGAGAGTT	PRI	7/5/16	28	F	A		MYLU	MADFW16903	L
KG16MA728	SA701	SB502	kg16.KG16MA728	kg16KG16MA728	8.1	kg16	kg04	B01		sample	CGTTACTA	CGAGAGTT	PEP	8/1/16	32	F	J		MYLU	MADFW16998	NR
7010	SA701	SC502	nau.7010	nau7010	2.1	nau	42	B01		sample	ATATACAC	CGAGAGTT	ESCAMECCA_GRANDE_HOT_SPRINGS	5/31/16		F			PTPE	12
480	SA701	SC502	oro16.0480	oro160480	4.2	oro16	13	B01		sample	ATATACAC	CGAGAGTT	BRN	6/10/16	24
572	SB701	SA507	oro16.0572	oro160572	4.2	oro16	14	B01		sample	GGATATCT	CTCGACTT	MAP	5/15/16	20
664	SB701	SB502	oro16.0664	oro160664	4.2	oro16	15	B01		sample	CGTTACTA	CTCGACTT	MAP	7/3/16	27
1074	SB701	SB502	oro16.1074	oro161074	5.1	oro16	21	B01		sample	CGTTACTA	CTCGACTT	COR	7/15/16	29
1249	SA701	SC502	oro16.1249	oro161249	5.2	oro16	19	B01		sample	ATATACAC	CGAGAGTT	PEN	7/28/16	31
1367	SB701	SA502	oro16.1367	oro161367	4.1	oro16	8	B01		sample	ACTATCTG	CTCGACTT	EPS	6/10/16	24
1421	SB701	SA502	oro16.1421	oro161421	5.1	oro16	20	B01		sample	ACTATCTG	CTCGACTT	EPS	7/25/16	31
1445	SA701	SB502	oro16.1445	oro161445	4.1	oro16	6	B01		sample	CGTTACTA	CGAGAGTT	CNB	5/19/16	21
1488	SB701	SC502	oro16.1488	oro161488	4.1	oro16	10	B01		sample	ATATACAC	CTCGACTT	CNB	6/18/16	25
1759	SA710	SA505	oro16.1759	oro161759	2.1	oro16	3	B01		sample	TCATCGAG	GTCTGCTA	CHI	5/26/16	22
1839	SB701	SC502	oro16.1839	oro161839	5.1	oro16	22	B01		sample	ATATACAC	CTCGACTT	CHI	7/6/16	28
1857	SA701	SB502	oro16.1857	oro161857	5.1	oro16	18	B01		sample	CGTTACTA	CGAGAGTT	CHI	7/19/16	30
2132	SB701	SB502	oro16.2132	oro162132	1.2	oro16	1	B01		sample	CGTTACTA	CTCGACTT	HOP	5/6/16	19
2168	SB701	SC502	oro16.2168	oro162168	4.2	oro16	16	B01		sample	ATATACAC	CTCGACTT	HOP	7/17/16	29
2235	SA701	SC502	oro16.2235	oro162235	4.1	oro16	7	B01		sample	ATATACAC	CGAGAGTT	FOX	5/12/16	20
2374	SA701	SA502	oro16.2374	oro162374	5.2	oro16	23	B01		sample	ACTATCTG	CGAGAGTT	FOX	6/16/16	25
2472	SA701	SB502	oro16.2472	oro162472	5.2	oro16	24	B01		sample	CGTTACTA	CGAGAGTT	FOX	8/25/16	35
2495	SB701	SC502	oro16.2495	oro162495	7.2	oro16	43	B01		sample	ATATACAC	CTCGACTT	MAP	7/18/16	30
2665	SB701	SB502	oro16.2665	oro162665	7.2	oro16	45	B01		sample	CGTTACTA	CTCGACTT	BRN	9/2/16	36
2773	SB701	SA502	oro16.2773	oro162773	7.2	oro16	40	B01		sample	ACTATCTG	CTCGACTT	CNB	unknown				see note for oro16.2770
2943	SB701	SB502	oro16.2943	oro162943	2.1	oro16	36	B01		sample	CGTTACTA	CTCGACTT	FAR	9/5/16	37
3043	SA701	SA502	oro16.3043	oro163043	1.2	oro16	25	B01		sample	ACTATCTG	CGAGAGTT	MTV	8/26/16	35
3095	SB701	SB502	oro16.3095	oro163095	4.1	oro16	9	B01		sample	CGTTACTA	CTCGACTT	MTV	6/9/16	24
3272	SB701	SB502	oro16.3272	oro163272	7.1	oro16	34	B01		sample	CGTTACTA	CTCGACTT	HOP	10/17/16	43
3401	SA701	SC502	oro16.3401	oro163401	7.1	oro16	32	B01		sample	ATATACAC	CGAGAGTT	ALS	7/5/16	28
3489	SB701	SA502	oro16.3489	oro163489	7.1	oro16	33	B01		sample	ACTATCTG	CTCGACTT	ALS	9/1/16	36
3583	SB701	SC502	oro16.3583	oro163583	7.1	oro16	35	B01		sample	ATATACAC	CTCGACTT	MAS	7/23/16	30
3936	SA701	SA502	oro16.3936	oro163936	5.1	oro16	17	B01		sample	ACTATCTG	CGAGAGTT	HOL	8/11/16	33
4037	SA701	SB502	oro16.4037	oro164037	7.1	oro16	31	B01		sample	CGTTACTA	CGAGAGTT	HOP	8/28/16	35
4192	SB701	SC502	oro16.4192	oro164192	5.2	oro16	29	B01		sample	ATATACAC	CTCGACTT	HOL	8/24/16	35
4261	SA701	SC502	oro16.4261	oro164261	7.2	oro16	39	B01		sample	ATATACAC	CGAGAGTT	CHI	9/28/16	40
4495	SA701	SA502	oro16.4495	oro164495	7.1	oro16	30	B01		sample	ACTATCTG	CGAGAGTT	EPS	9/4/16	36
52	SB701	SC508	oro16.52	oro1652	2.2	oro16	4	B01		sample	TAGTGTAG	CTCGACTT	HOP	6/5/16	23
9154	SA701	SB502	oro16.9154	oro169154	7.2	oro16	38	B01		sample	CGTTACTA	CGAGAGTT	FOX	10/6/16	41
CP160017	SA701	SA502	oro16.CP160017	oro16CP160017	7.2	oro16	37	B01		sample	ACTATCTG	CGAGAGTT	MTV	10/6/16	41
B02	SA702	SA502	asc.B02	ascB02	2.2	asc	15	B02	Plot4	sample	ACTATCTG	GACATAGT	Hawaii	3/12/03	11			alternate ID is HB038	RBLE	HB038
NTCkg01B02	SA702	SA502	kg16.NTCkg01B02	kg16NTCkg01B02	8.1	kg16	kg01	B02		ncontrol	ACTATCTG	GACATAGT	control
NTCkg03B02	SA702	SC502	kg16.NTCkg03B02	kg16NTCkg03B02	8.1	kg16	kg03	B02		ncontrol	ATATACAC	GACATAGT	control
NTCkg04B02	SA702	SB502	kg16.NTCkg04B02	kg16NTCkg04B02	8.1	kg16	kg04	B02		ncontrol	CGTTACTA	GACATAGT	control
41B02	SB702	SC502	negbri.41B02	negbri41B02	2.2	negbri	41	B02		ncontrol	ATATACAC	CGAAGTAT	control	control	control
42B02	SA702	SC502	negnau.42B02	negnau42B02	2.1	negnau	42	B02		ncontrol	ATATACAC	GACATAGT	control	control	control
01B02	SB702	SB502	negoro.01B02	negoro01B02	1.2	negoro	1	B02		ncontrol	CGTTACTA	CGAAGTAT	control	control	control
03B02	SA710	SA506	negoro.03B02	negoro03B02	2.1	negoro	3	B02		ncontrol	CGTGAGTG	GTCTGCTA	control	control	control
06B02	SA702	SB502	negoro.06B02	negoro06B02	4.1	negoro	6	B02		ncontrol	CGTTACTA	GACATAGT	control	control	control
08B02	SB702	SA502	negoro.08B02	negoro08B02	4.1	negoro	8	B02		ncontrol	ACTATCTG	CGAAGTAT	control	control	control
10B02	SB702	SC502	negoro.10B02	negoro10B02	4.1	negoro	10	B02		ncontrol	ATATACAC	CGAAGTAT	control	control	control
12B02	SA702	SB502	negoro.12B02	negoro12B02	4.2	negoro	12	B02		ncontrol	CGTTACTA	GACATAGT	control	control	control
13B02	SA702	SC502	negoro.13B02	negoro13B02	4.2	negoro	13	B02		ncontrol	ATATACAC	GACATAGT	control	control	control
14B02	SB702	SA502	negoro.14B02	negoro14B02	4.2	negoro	14	B02		ncontrol	ACTATCTG	CGAAGTAT	control	control	control
15B02	SB702	SB502	negoro.15B02	negoro15B02	4.2	negoro	15	B02		ncontrol	CGTTACTA	CGAAGTAT	control	control	control
16B02	SB702	SC502	negoro.16B02	negoro16B02	4.2	negoro	16	B02		ncontrol	ATATACAC	CGAAGTAT	control	control	control
17B02	SA702	SA502	negoro.17B02	negoro17B02	5.1	negoro	17	B02		ncontrol	ACTATCTG	GACATAGT	control	control	control
18B02	SA702	SB502	negoro.18B02	negoro18B02	5.1	negoro	18	B02		ncontrol	CGTTACTA	GACATAGT	control	control	control
19B02	SA702	SC502	negoro.19B02	negoro19B02	5.2	negoro	19	B02		ncontrol	ATATACAC	GACATAGT	control	control	control
20B02	SB702	SA502	negoro.20B02	negoro20B02	5.1	negoro	20	B02		ncontrol	ACTATCTG	CGAAGTAT	control	control	control
21B02	SB702	SB502	negoro.21B02	negoro21B02	5.1	negoro	21	B02		ncontrol	CGTTACTA	CGAAGTAT	control	control	control
23B02	SA702	SA502	negoro.23B02	negoro23B02	5.2	negoro	23	B02		ncontrol	ACTATCTG	GACATAGT	control	control	control
24B02	SA702	SB502	negoro.24B02	negoro24B02	5.2	negoro	24	B02		ncontrol	CGTTACTA	GACATAGT	control	control	control
25B02	SA702	SA502	negoro.25B02	negoro25B02	1.2	negoro	25	B02		ncontrol	ACTATCTG	GACATAGT	control	control	control
26B02	SA702	SB502	negoro.26B02	negoro26B02	1.2	negoro	26	B02		ncontrol	CGTTACTA	GACATAGT	control	control	control
27B02	SA702	SC502	negoro.27B02	negoro27B02	1.2	negoro	27	B02		ncontrol	ATATACAC	GACATAGT	control	control	control
28B02	SB702	SA502	negoro.28B02	negoro28B02	1.2	negoro	28	B02		ncontrol	ACTATCTG	CGAAGTAT	control	control	control
30B02	SA702	SA502	negoro.30B02	negoro30B02	7.1	negoro	30	B02		ncontrol	ACTATCTG	GACATAGT	control	control	control
31B02	SA702	SB502	negoro.31B02	negoro31B02	7.1	negoro	31	B02		ncontrol	CGTTACTA	GACATAGT	control	control	control
32B02	SA702	SC502	negoro.32B02	negoro32B02	7.1	negoro	32	B02		ncontrol	ATATACAC	GACATAGT	control	control	control
33B02	SB702	SA502	negoro.33B02	negoro33B02	7.1	negoro	33	B02		ncontrol	ACTATCTG	CGAAGTAT	control	control	control
34B02	SB702	SB502	negoro.34B02	negoro34B02	7.1	negoro	34	B02		ncontrol	CGTTACTA	CGAAGTAT	control	control	control
36B02	SB702	SB502	negoro.36B02	negoro36B02	2.1	negoro	36	B02		ncontrol	CGTTACTA	CGAAGTAT	control	control	control
37B02	SA702	SA502	negoro.37B02	negoro37B02	7.2	negoro	37	B02		ncontrol	ACTATCTG	GACATAGT	control	control	control
38B02	SA702	SB502	negoro.38B02	negoro38B02	7.2	negoro	38	B02		ncontrol	CGTTACTA	GACATAGT	control	control	control
39B02	SA702	SC502	negoro.39B02	negoro39B02	7.2	negoro	39	B02		ncontrol	ATATACAC	GACATAGT	control	control	control
40B02	SB702	SA502	negoro.40B02	negoro40B02	7.2	negoro	40	B02		ncontrol	ACTATCTG	CGAAGTAT	control	control	control
43B02	SB702	SC502	negoro.43B02	negoro43B02	7.2	negoro	43	B02		ncontrol	ATATACAC	CGAAGTAT	control	control	control
45B02	SB702	SB502	negoro.45B02	negoro45B02	7.2	negoro	45	B02		ncontrol	CGTTACTA	CGAAGTAT	control	control	control
29B02	SB702	SC502	negoro16.29B02	negoro1629B02	5.2	negoro16	29	B02		ncontrol	ATATACAC	CGAAGTAT	control	control	control
1146	SA702	SA502	oro16.1146	oro161146	4.1	oro16	5	B02		sample	ACTATCTG	GACATAGT	PEN	6/3/16	23
3577	SB702	SC502	oro16.3577	oro163577	7.1	oro16	35	B02		sample	ATATACAC	CGAAGTAT	MAS	7/23/16	30
B03	SA703	SA502	asc.B03	ascB03	2.2	asc	15	B03	Plot5	sample	ACTATCTG	ACGCTACT	Hawaii	4/1/03	14			alternate ID is HB046	RBLE	HB046
107	SB703	SC502	bri16.0107	bri160107	2.2	bri16	41	B03		sample	ATATACAC	TAGCAGCT	ACA	8/24/16	35	M	A		MYLE	DEY3808
246	SA703	SB502	bri16.0246	bri160246	1.2	bri16	26	B03		sample	CGTTACTA	ACGCTACT	ELY	7/5/16	28	M	A		EPFU		S
334	SA703	SC502	bri16.0334	bri160334	1.2	bri16	27	B03		sample	ATATACAC	ACGCTACT	ELY	6/14/16	25	M	A		MYSE		NR
668	SB703	SA502	bri16.0668	bri160668	1.2	bri16	28	B03		sample	ACTATCTG	TAGCAGCT	ELY	7/24/16	30	F	A		EPFU		P
KG16MA499	SA703	SC502	kg16.KG16MA499	kg16KG16MA499	8.1	kg16	kg03	B03		sample	ATATACAC	ACGCTACT	PRI	7/5/16	28	F	A		MYLU	MADFW16330	L
KG16MA730	SA703	SB502	kg16.KG16MA730	kg16KG16MA730	8.1	kg16	kg04	B03		sample	CGTTACTA	ACGCTACT	PEP	8/1/16	32	F	J		MYLU	MADFW16999	NR
7011	SA703	SC502	nau.7011	nau7011	2.1	nau	42	B03		sample	ATATACAC	ACGCTACT	ESCAMECCA_GRANDE_HOT_SPRINGS	5/31/16		M			PTPE	15
05B03	SA703	SA502	negoro.05B03	negoro05B03	4.1	negoro	5	B03		ncontrol	ACTATCTG	ACGCTACT	control	control	control
53	SB703	SC507	oro16.0053	oro160053	2.2	oro16	4	B03		sample	TGCGTACG	TAGCAGCT	HOP	6/5/16	23
573	SB703	SA502	oro16.0573	oro160573	4.2	oro16	14	B03		sample	ACTATCTG	TAGCAGCT	MAP	5/15/16	20
665	SB703	SB502	oro16.0665	oro160665	4.2	oro16	15	B03		sample	CGTTACTA	TAGCAGCT	MAP	7/3/16	27
1076	SB703	SB502	oro16.1076	oro161076	5.1	oro16	21	B03		sample	CGTTACTA	TAGCAGCT	COR	7/15/16	29
1250	SA703	SC502	oro16.1250	oro161250	5.2	oro16	19	B03		sample	ATATACAC	ACGCTACT	PEN	7/28/16	31
1368	SB703	SA502	oro16.1368	oro161368	4.1	oro16	8	B03		sample	ACTATCTG	TAGCAGCT	EPS	6/10/16	24
1422	SB703	SA502	oro16.1422	oro161422	5.1	oro16	20	B03		sample	ACTATCTG	TAGCAGCT	EPS	7/25/16	31
1489	SB703	SC502	oro16.1489	oro161489	4.1	oro16	10	B03		sample	ATATACAC	TAGCAGCT	CNB	6/18/16	25
1753	SA710	SA507	oro16.1753	oro161753	2.1	oro16	3	B03		sample	GGATATCT	GTCTGCTA	CHI	5/22/16	21
1840	SB703	SC502	oro16.1840	oro161840	5.1	oro16	22	B03		sample	ATATACAC	TAGCAGCT	CHI	7/6/16	28
1858	SA703	SB502	oro16.1858	oro161858	5.1	oro16	18	B03		sample	CGTTACTA	ACGCTACT	CHI	7/19/16	30
2131	SB703	SB502	oro16.2131	oro162131	1.2	oro16	1	B03		sample	CGTTACTA	TAGCAGCT	HOP	5/1/16	18
2169	SB703	SC502	oro16.2169	oro162169	4.2	oro16	16	B03		sample	ATATACAC	TAGCAGCT	HOP	7/17/16	29
2236	SA703	SC502	oro16.2236	oro162236	4.1	oro16	7	B03		sample	ATATACAC	ACGCTACT	FOX	5/12/16	20
2375	SA703	SA502	oro16.2375	oro162375	5.2	oro16	23	B03		sample	ACTATCTG	ACGCTACT	FOX	6/16/16	25
2473	SA703	SB502	oro16.2473	oro162473	5.2	oro16	24	B03		sample	CGTTACTA	ACGCTACT	FOX	8/25/16	35
2496	SB703	SC502	oro16.2496	oro162496	7.2	oro16	43	B03		sample	ATATACAC	TAGCAGCT	MAP	7/30/16	31
2666	SB703	SB502	oro16.2666	oro162666	7.2	oro16	45	B03		sample	CGTTACTA	TAGCAGCT	BRN	9/2/16	36
2774	SB703	SA502	oro16.2774	oro162774	7.2	oro16	40	B03		sample	ACTATCTG	TAGCAGCT	CNB	unknown				see note for oro16.2770... also, appeared empty during dna extraction
2978	SB703	SB502	oro16.2978	oro162978	2.1	oro16	36	B03		sample	CGTTACTA	TAGCAGCT	FAR	9/5/16	37
3044	SA703	SA502	oro16.3044	oro163044	1.2	oro16	25	B03		sample	ACTATCTG	ACGCTACT	MTV	8/26/16	35
3273	SB703	SB502	oro16.3273	oro163273	7.1	oro16	34	B03		sample	CGTTACTA	TAGCAGCT	HOP	10/17/16	43
3402	SA703	SC502	oro16.3402	oro163402	7.1	oro16	32	B03		sample	ATATACAC	ACGCTACT	ALS	7/7/16	28
3490	SB703	SA502	oro16.3490	oro163490	7.1	oro16	33	B03		sample	ACTATCTG	TAGCAGCT	ALS	9/1/16	36
3582	SB703	SC502	oro16.3582	oro163582	7.1	oro16	35	B03		sample	ATATACAC	TAGCAGCT	MAS	7/23/16	30
3937	SA703	SA502	oro16.3937	oro163937	5.1	oro16	17	B03		sample	ACTATCTG	ACGCTACT	HOL	8/11/16	33			greenish solution during DNA extraction. compare to oro16.3949 to see if diets are consistent
4038	SA703	SB502	oro16.4038	oro164038	7.1	oro16	31	B03		sample	CGTTACTA	ACGCTACT	HOP	8/28/16	35
4193	SB703	SC502	oro16.4193	oro164193	5.2	oro16	29	B03		sample	ATATACAC	TAGCAGCT	HOL	8/24/16	35
4262	SA703	SC502	oro16.4262	oro164262	7.2	oro16	39	B03		sample	ATATACAC	ACGCTACT	CHI	9/28/16	40
4496	SA703	SA502	oro16.4496	oro164496	7.1	oro16	30	B03		sample	ACTATCTG	ACGCTACT	EPS	9/12/16	38
9155	SA703	SB502	oro16.9155	oro169155	7.2	oro16	38	B03		sample	CGTTACTA	ACGCTACT	FOX	10/6/16	41
CP160051	SA703	SA502	oro16.CP160051	oro16CP160051	7.2	oro16	37	B03		sample	ACTATCTG	ACGCTACT	MTV	9/10/16	37
B04	SA704	SA502	asc.B04	ascB04	2.2	asc	15	B04	control	ncontrol	ACTATCTG	ACTCACTG	control	control	control			alternate ID is 15B04		NTC
108	SB704	SC502	bri16.0108	bri160108	2.2	bri16	41	B04		sample	ATATACAC	TCTCTATG	ACA	8/25/16	35	F	A		MYLE	DEY3810	NR
247	SA704	SB502	bri16.0247	bri160247	1.2	bri16	26	B04		sample	CGTTACTA	ACTCACTG	ELY	7/5/16	28	M	A		MYSE		NR
335	SA704	SC502	bri16.0335	bri160335	1.2	bri16	27	B04		sample	ATATACAC	ACTCACTG	ELY	6/15/16	25	M	A		MYLE		NR
669	SB704	SA502	bri16.0669	bri160669	1.2	bri16	28	B04		sample	ACTATCTG	TCTCTATG	ELY	7/24/16	30	M	A		EPFU		S
KG16MA045	SA704	SA502	kg16.KG16MA045	kg16KG16MA045	8.1	kg16	kg01	B04		sample	ACTATCTG	ACTCACTG	PRI	5/20/16	21	F	A		MYLU	MADFW16331	P
KG16MA228	SB704	SB502	kg16.KG16MA228	kg16KG16MA228	8.1	kg16	kg02	B04		sample	CGTTACTA	TCTCTATG	PRI	6/13/16	25	F	A		MYLU	MADFW16836	L
KG16MA501	SA704	SC502	kg16.KG16MA501	kg16KG16MA501	8.1	kg16	kg03	B04		sample	ATATACAC	ACTCACTG	PRI	7/5/16	28	M	J		MYLU	MADFW16904	NR
KG16MA733	SA704	SB502	kg16.KG16MA733	kg16KG16MA733	8.1	kg16	kg04	B04		sample	CGTTACTA	ACTCACTG						Not sure on date or location	EPFU
7012	SA704	SC502	nau.7012	nau7012	2.1	nau	42	B04		sample	ATATACAC	ACTCACTG	ESCAMECCA_GRANDE_HOT_SPRINGS	5/31/16		M			PTGY	17
54	SB704	SC507	oro16.0054	oro160054	2.2	oro16	4	B04		sample	TGCGTACG	TCTCTATG	HOP	6/5/16	23
392	SA704	SB502	oro16.0392	oro160392	4.2	oro16	12	B04		sample	CGTTACTA	ACTCACTG	BRN	4/22/16	17
484	SA704	SC502	oro16.0484	oro160484	4.2	oro16	13	B04		sample	ATATACAC	ACTCACTG	BRN	6/18/16	25
574	SB704	SA502	oro16.0574	oro160574	4.2	oro16	14	B04		sample	ACTATCTG	TCTCTATG	MAP	5/15/16	20
666	SB704	SB502	oro16.0666	oro160666	4.2	oro16	15	B04		sample	CGTTACTA	TCTCTATG	MAP	7/3/16	27
1077	SB704	SB502	oro16.1077	oro161077	5.1	oro16	21	B04		sample	CGTTACTA	TCTCTATG	COR	7/15/16	29
1147	SA704	SA502	oro16.1147	oro161147	4.1	oro16	5	B04		sample	ACTATCTG	ACTCACTG	PEN	6/3/16	23
1251	SA704	SC502	oro16.1251	oro161251	5.2	oro16	19	B04		sample	ATATACAC	ACTCACTG	PEN	7/28/16	31
1369	SB704	SA502	oro16.1369	oro161369	4.1	oro16	8	B04		sample	ACTATCTG	TCTCTATG	EPS	6/10/16	24
1423	SB704	SA502	oro16.1423	oro161423	5.1	oro16	20	B04		sample	ACTATCTG	TCTCTATG	EPS	7/25/16	31
1447	SA704	SB502	oro16.1447	oro161447	4.1	oro16	6	B04		sample	CGTTACTA	ACTCACTG	CNB	5/26/16	22
1490	SB704	SC502	oro16.1490	oro161490	4.1	oro16	10	B04		sample	ATATACAC	TCTCTATG	CNB	6/18/16	25
1747	SA710	SA508	oro16.1747	oro161747	2.1	oro16	3	B04		sample	GACACCGT	GTCTGCTA	CHI	5/22/16	21
1841	SB704	SC502	oro16.1841	oro161841	5.1	oro16	22	B04		sample	ATATACAC	TCTCTATG	CHI	7/6/16	28
1859	SA704	SB502	oro16.1859	oro161859	5.1	oro16	18	B04		sample	CGTTACTA	ACTCACTG	CHI	7/19/16	30
2130	SB704	SB502	oro16.2130	oro162130	1.2	oro16	1	B04		sample	CGTTACTA	TCTCTATG	HOP	5/1/16	18
2170	SB704	SC502	oro16.2170	oro162170	4.2	oro16	16	B04		sample	ATATACAC	TCTCTATG	HOP	7/24/16	30
2237	SA704	SC502	oro16.2237	oro162237	4.1	oro16	7	B04		sample	ATATACAC	ACTCACTG	FOX	5/12/16	20
2376	SA704	SA502	oro16.2376	oro162376	5.2	oro16	23	B04		sample	ACTATCTG	ACTCACTG	FOX	6/9/16	24
2474	SA704	SB502	oro16.2474	oro162474	5.2	oro16	24	B04		sample	CGTTACTA	ACTCACTG	FOX	9/1/16	36
2497	SB704	SC502	oro16.2497	oro162497	7.2	oro16	43	B04		sample	ATATACAC	TCTCTATG	MAP	7/30/16	31
2667	SB704	SB502	oro16.2667	oro162667	7.2	oro16	45	B04		sample	CGTTACTA	TCTCTATG	BRN	9/2/16	36
2775	SB704	SA502	oro16.2775	oro162775	7.2	oro16	40	B04		sample	ACTATCTG	TCTCTATG	CNB	unknown				see note for oro16.2770... also, appeared empty during dna extraction
2883	SB704	SB502	oro16.2883	oro162883	2.1	oro16	36	B04		sample	CGTTACTA	TCTCTATG	FAR	9/5/16	37
3045	SA704	SA502	oro16.3045	oro163045	1.2	oro16	25	B04		sample	ACTATCTG	ACTCACTG	MTV	8/26/16	35
3097	SB704	SB502	oro16.3097	oro163097	4.1	oro16	9	B04		sample	CGTTACTA	TCTCTATG	MTV	6/16/16	25
3274	SB704	SB502	oro16.3274	oro163274	7.1	oro16	34	B04		sample	CGTTACTA	TCTCTATG	HOP	10/17/16	43
3403	SA704	SC502	oro16.3403	oro163403	7.1	oro16	32	B04		sample	ATATACAC	ACTCACTG	ALS	7/7/16	28
3491	SB704	SA502	oro16.3491	oro163491	7.1	oro16	33	B04		sample	ACTATCTG	TCTCTATG	ALS	9/1/16	36
3580	SB704	SC502	oro16.3580	oro163580	7.1	oro16	35	B04		sample	ATATACAC	TCTCTATG	MAS	7/23/16	30
3938	SA704	SA502	oro16.3938	oro163938	5.1	oro16	17	B04		sample	ACTATCTG	ACTCACTG	HOL	8/11/16	33
4039	SA704	SB502	oro16.4039	oro164039	7.1	oro16	31	B04		sample	CGTTACTA	ACTCACTG	HOP	8/28/16	35
4194	SB704	SC502	oro16.4194	oro164194	5.2	oro16	29	B04		sample	ATATACAC	TCTCTATG	HOL	8/24/16	35
4263	SA704	SC502	oro16.4263	oro164263	7.2	oro16	39	B04		sample	ATATACAC	ACTCACTG	CHI	9/28/16	40
4497	SA704	SA502	oro16.4497	oro164497	7.1	oro16	30	B04		sample	ACTATCTG	ACTCACTG	EPS	9/12/16	38
9156	SA704	SB502	oro16.9156	oro169156	7.2	oro16	38	B04		sample	CGTTACTA	ACTCACTG	FOX	10/6/16	41
CP160052	SA704	SA502	oro16.CP160052	oro16CP160052	7.2	oro16	37	B04		sample	ACTATCTG	ACTCACTG	MTV	9/10/16	37
B05	SA705	SA502	asc.B05	ascB05	2.2	asc	15	B05	Plot5	sample	ACTATCTG	TGAGTACG	Hawaii	3/26/03	13			alternate ID is HB054	JAWE	HB054
134	SB705	SC502	bri16.0134	bri160134	2.2	bri16	41	B05		sample	ATATACAC	GATCTACG	ACA	8/25/16	35	F	J		MYLE	DEY3811	NR
248	SA705	SB502	bri16.0248	bri160248	1.2	bri16	26	B05		sample	CGTTACTA	TGAGTACG	ELY	7/5/16	28	M	A		MYSE		S
336	SA705	SC502	bri16.0336	bri160336	1.2	bri16	27	B05		sample	ATATACAC	TGAGTACG	ELY	6/15/16	25	M	A		MYLE		NR
670	SB705	SA502	bri16.0670	bri160670	1.2	bri16	28	B05		sample	ACTATCTG	GATCTACG	ELY	7/24/16	30	F	J		EPFU		NR
KG16MA047	SA705	SA502	kg16.KG16MA047	kg16KG16MA047	8.1	kg16	kg01	B05		sample	ACTATCTG	TGAGTACG	PRI	5/20/16	21	F	A		MYLU	MADFW15716	PL
KG16MA230	SB705	SB502	kg16.KG16MA230	kg16KG16MA230	8.1	kg16	kg02	B05		sample	CGTTACTA	GATCTACG	PRI	6/13/16	25	F	A		MYLU	MADFW15919	L
KG16MA503	SA705	SC502	kg16.KG16MA503	kg16KG16MA503	8.1	kg16	kg03	B05		sample	ATATACAC	TGAGTACG	PRI	7/5/16	28	F	A		MYLU	MADFW16907	L
KG16MA734	SA705	SB502	kg16.KG16MA734	kg16KG16MA734	8.1	kg16	kg04	B05		sample	CGTTACTA	TGAGTACG						Not sure on date or location	EPFU
7013	SA705	SC502	nau.7013	nau7013	2.1	nau	42	B05		sample	ATATACAC	TGAGTACG	ESCAMECCA_GRANDE_HOT_SPRINGS	5/31/16		F			MOPR	19
55	SB705	SC507	oro16.0055	oro160055	2.2	oro16	4	B05		sample	TGCGTACG	GATCTACG	HOP	6/5/16	23
393	SA705	SB502	oro16.0393	oro160393	4.2	oro16	12	B05		sample	CGTTACTA	TGAGTACG	BRN	4/22/16	17
485	SA705	SC502	oro16.0485	oro160485	4.2	oro16	13	B05		sample	ATATACAC	TGAGTACG	BRN	6/18/16	25
575	SB705	SA502	oro16.0575	oro160575	4.2	oro16	14	B05		sample	ACTATCTG	GATCTACG	MAP	5/15/16	20
1078	SB705	SB502	oro16.1078	oro161078	5.1	oro16	21	B05		sample	CGTTACTA	GATCTACG	COR	7/15/16	29
1148	SA705	SA502	oro16.1148	oro161148	4.1	oro16	5	B05		sample	ACTATCTG	TGAGTACG	PEN	6/3/16	23
1184	SA705	SC502	oro16.1184	oro161184	5.2	oro16	19	B05		sample	ATATACAC	TGAGTACG	PEN	6/23/16	26
1424	SB705	SA502	oro16.1424	oro161424	5.1	oro16	20	B05		sample	ACTATCTG	GATCTACG	EPS	7/25/16	31
1448	SA705	SB502	oro16.1448	oro161448	4.1	oro16	6	B05		sample	CGTTACTA	TGAGTACG	CNB	5/26/16	22
1491	SB705	SC502	oro16.1491	oro161491	4.1	oro16	10	B05		sample	ATATACAC	GATCTACG	CNB	6/18/16	25
1684	SB705	SA502	oro16.1684	oro161684	4.1	oro16	8	B05		sample	ACTATCTG	GATCTACG	HOL	5/25/16	22
1741	SA711	SA501	oro16.1741	oro161741	2.1	oro16	3	B05		sample	ATCGTACG	GTCTATGA	CHI	5/13/16	20
1842	SB705	SC502	oro16.1842	oro161842	5.1	oro16	22	B05		sample	ATATACAC	GATCTACG	CHI	7/6/16	28
1860	SA705	SB502	oro16.1860	oro161860	5.1	oro16	18	B05		sample	CGTTACTA	TGAGTACG	CHI	7/19/16	30
2129	SB705	SB502	oro16.2129	oro162129	1.2	oro16	1	B05		sample	CGTTACTA	GATCTACG	HOP	5/1/16	18
2171	SB705	SC502	oro16.2171	oro162171	4.2	oro16	16	B05		sample	ATATACAC	GATCTACG	HOP	7/24/16	30
2238	SA705	SC502	oro16.2238	oro162238	4.1	oro16	7	B05		sample	ATATACAC	TGAGTACG	FOX	5/12/16	20
2377	SA705	SA502	oro16.2377	oro162377	5.2	oro16	23	B05		sample	ACTATCTG	TGAGTACG	FOX	6/9/16	24
2475	SA705	SB502	oro16.2475	oro162475	5.2	oro16	24	B05		sample	CGTTACTA	TGAGTACG	FOX	9/1/16	36
2498	SB705	SC502	oro16.2498	oro162498	7.2	oro16	43	B05		sample	ATATACAC	GATCTACG	MAP	7/30/16	31
2668	SB705	SB502	oro16.2668	oro162668	7.2	oro16	45	B05		sample	CGTTACTA	GATCTACG	BRN	9/2/16	36
2776	SB705	SA502	oro16.2776	oro162776	7.2	oro16	40	B05		sample	ACTATCTG	GATCTACG	CNB	unknown				see note for oro16.2770... also, appeared empty during dna extraction
2972	SB705	SB502	oro16.2972	oro162972	2.1	oro16	36	B05		sample	CGTTACTA	GATCTACG	FAR	9/5/16	37
3048	SA705	SA502	oro16.3048	oro163048	1.2	oro16	25	B05		sample	ACTATCTG	TGAGTACG	MTV	8/26/16	35
3098	SB705	SB502	oro16.3098	oro163098	4.1	oro16	9	B05		sample	CGTTACTA	GATCTACG	MTV	6/16/16	25
3275	SB705	SB502	oro16.3275	oro163275	7.1	oro16	34	B05		sample	CGTTACTA	GATCTACG	HOP	10/17/16	43
3404	SA705	SC502	oro16.3404	oro163404	7.1	oro16	32	B05		sample	ATATACAC	TGAGTACG	ALS	7/7/16	28
3492	SB705	SA502	oro16.3492	oro163492	7.1	oro16	33	B05		sample	ACTATCTG	GATCTACG	ALS	9/1/16	36
3581	SB705	SC502	oro16.3581	oro163581	7.1	oro16	35	B05		sample	ATATACAC	GATCTACG	MAS	7/23/16	30
3939	SA705	SA502	oro16.3939	oro163939	5.1	oro16	17	B05		sample	ACTATCTG	TGAGTACG	HOL	8/11/16	33
4040	SA705	SB502	oro16.4040	oro164040	7.1	oro16	31	B05		sample	CGTTACTA	TGAGTACG	HOP	8/28/16	35
4195	SB705	SC502	oro16.4195	oro164195	5.2	oro16	29	B05		sample	ATATACAC	GATCTACG	HOL	8/24/16	35
4264	SA705	SC502	oro16.4264	oro164264	7.2	oro16	39	B05		sample	ATATACAC	TGAGTACG	CHI	9/28/16	40
4498	SA705	SA502	oro16.4498	oro164498	7.1	oro16	30	B05		sample	ACTATCTG	TGAGTACG	EPS	9/12/16	38
9157	SA705	SB502	oro16.9157	oro169157	7.2	oro16	38	B05		sample	CGTTACTA	TGAGTACG	FOX	10/6/16	41
CP160053	SA705	SA502	oro16.CP160053	oro16CP160053	7.2	oro16	37	B05		sample	ACTATCTG	TGAGTACG	MTV	9/10/16	37
B06	SA706	SA502	asc.B06	ascB06	2.2	asc	15	B06	Plot5	sample	ACTATCTG	CTGCGTAG	Hawaii	4/1/03	14			alternate ID is HB062	RBLE	HB062
109	SB706	SC502	bri16.0109	bri160109	2.2	bri16	41	B06		sample	ATATACAC	GTAACGAG	ACA	8/26/16	35	M	J		MYLU	DEY3812	NR
249	SA706	SB502	bri16.0249	bri160249	1.2	bri16	26	B06		sample	CGTTACTA	CTGCGTAG	ELY	7/5/16	28	M	A		EPFU		S
337	SA706	SC502	bri16.0337	bri160337	1.2	bri16	27	B06		sample	ATATACAC	CTGCGTAG	ELY	6/15/16	25	M	A		MYLE		NR
671	SB706	SA502	bri16.0671	bri160671	1.2	bri16	28	B06		sample	ACTATCTG	GTAACGAG	ELY	7/24/16	30	M	A		MYLE		S
KG16MA049	SA706	SA502	kg16.KG16MA049	kg16KG16MA049	8.1	kg16	kg01	B06		sample	ACTATCTG	CTGCGTAG	PRI	5/20/16	21	F	A		MYLU	MADFW16334	NR
KG16MA233	SB706	SB502	kg16.KG16MA233	kg16KG16MA233	8.1	kg16	kg02	B06		sample	CGTTACTA	GTAACGAG	PRI	6/13/16	25	F	A		MYLU	MADFW16837	L
KG16MA505	SA706	SC502	kg16.KG16MA505	kg16KG16MA505	8.1	kg16	kg03	B06		sample	ATATACAC	CTGCGTAG	PRI	7/5/16	28	M	J		MYLU	MADFW16908	NR
KG16MA735	SA706	SB502	kg16.KG16MA735	kg16KG16MA735	8.1	kg16	kg04	B06		sample	CGTTACTA	CTGCGTAG						Not sure on date or location	EPFU
7014	SA706	SC502	nau.7014	nau7014	2.1	nau	42	B06		sample	ATATACAC	CTGCGTAG	ESCAMECCA_GRANDE_HOT_SPRINGS	5/31/16		F			MOPR	20
56	SB706	SC507	oro16.0056	oro160056	2.2	oro16	4	B06		sample	TGCGTACG	GTAACGAG	HOP	6/5/16	23
394	SA706	SB502	oro16.0394	oro160394	4.2	oro16	12	B06		sample	CGTTACTA	CTGCGTAG	BRN	4/22/16	17
486	SA706	SC502	oro16.0486	oro160486	4.2	oro16	13	B06		sample	ATATACAC	CTGCGTAG	BRN	6/18/16	25
576	SB706	SA502	oro16.0576	oro160576	4.2	oro16	14	B06		sample	ACTATCTG	GTAACGAG	MAP	5/15/16	20
668	SB706	SB502	oro16.0668	oro160668	4.2	oro16	15	B06		sample	CGTTACTA	GTAACGAG	MAP	7/3/16	27
1079	SB706	SB502	oro16.1079	oro161079	5.1	oro16	21	B06		sample	CGTTACTA	GTAACGAG	COR	7/15/16	29
1149	SA706	SA502	oro16.1149	oro161149	4.1	oro16	5	B06		sample	ACTATCTG	CTGCGTAG	PEN	6/3/16	23
1185	SA706	SC502	oro16.1185	oro161185	5.2	oro16	19	B06		sample	ATATACAC	CTGCGTAG	PEN	6/23/16	26
1425	SB706	SA502	oro16.1425	oro161425	5.1	oro16	20	B06		sample	ACTATCTG	GTAACGAG	EPS	7/25/16	31
1449	SA706	SB502	oro16.1449	oro161449	4.1	oro16	6	B06		sample	CGTTACTA	CTGCGTAG	CNB	5/26/16	22
1492	SB706	SC502	oro16.1492	oro161492	4.1	oro16	10	B06		sample	ATATACAC	GTAACGAG	CNB	6/18/16	25
1685	SB706	SA502	oro16.1685	oro161685	4.1	oro16	8	B06		sample	ACTATCTG	GTAACGAG	HOL	5/25/16	22
1735	SA711	SA502	oro16.1735	oro161735	2.1	oro16	3	B06		sample	ACTATCTG	GTCTATGA	CHI	5/13/16	20
1843	SB706	SC502	oro16.1843	oro161843	5.1	oro16	22	B06		sample	ATATACAC	GTAACGAG	CHI	7/6/16	28
1861	SA706	SB502	oro16.1861	oro161861	5.1	oro16	18	B06		sample	CGTTACTA	CTGCGTAG	CHI	7/19/16	30
2128	SB706	SB502	oro16.2128	oro162128	1.2	oro16	1	B06		sample	CGTTACTA	GTAACGAG	HOP	5/1/16	18
2172	SB706	SC502	oro16.2172	oro162172	4.2	oro16	16	B06		sample	ATATACAC	GTAACGAG	HOP	7/24/16	30
2239	SA706	SC502	oro16.2239	oro162239	4.1	oro16	7	B06		sample	ATATACAC	CTGCGTAG	FOX	5/12/16	20
2378	SA706	SA502	oro16.2378	oro162378	5.2	oro16	23	B06		sample	ACTATCTG	CTGCGTAG	FOX	6/9/16	24
2476	SA706	SB502	oro16.2476	oro162476	5.2	oro16	24	B06		sample	CGTTACTA	CTGCGTAG	FOX	9/1/16	36
2499	SB706	SC502	oro16.2499	oro162499	7.2	oro16	43	B06		sample	ATATACAC	GTAACGAG	MAP	7/30/16	31
2669	SB706	SB502	oro16.2669	oro162669	7.2	oro16	45	B06		sample	CGTTACTA	GTAACGAG	BRN	9/2/16	36
2777	SB706	SA502	oro16.2777	oro162777	7.2	oro16	40	B06		sample	ACTATCTG	GTAACGAG	CNB	unknown				see note for oro16.2770... also, appeared empty during dna extraction
2880	SB706	SB502	oro16.2880	oro162880	2.1	oro16	36	B06		sample	CGTTACTA	GTAACGAG	FAR	9/5/16	37
3049	SA706	SA502	oro16.3049	oro163049	1.2	oro16	25	B06		sample	ACTATCTG	CTGCGTAG	MTV	8/26/16	35
3099	SB706	SB502	oro16.3099	oro163099	4.1	oro16	9	B06		sample	CGTTACTA	GTAACGAG	MTV	6/16/16	25
3276	SB706	SB502	oro16.3276	oro163276	7.1	oro16	34	B06		sample	CGTTACTA	GTAACGAG	HOP	10/17/16	43
3339	SB706	SC502	oro16.3339	oro163339	8.1	oro16	44	B06		sample	ATATACAC	GTAACGAG	MAP	10/8/16	41
3405	SA706	SC502	oro16.3405	oro163405	7.1	oro16	32	B06		sample	ATATACAC	CTGCGTAG	ALS	7/7/16	28
3493	SB706	SA502	oro16.3493	oro163493	7.1	oro16	33	B06		sample	ACTATCTG	GTAACGAG	ALS	9/1/16	36
3576	SB706	SC502	oro16.3576	oro163576	7.1	oro16	35	B06		sample	ATATACAC	GTAACGAG	MAS	7/23/16	30
3940	SA706	SA502	oro16.3940	oro163940	5.1	oro16	17	B06		sample	ACTATCTG	CTGCGTAG	HOL	8/11/16	33
4041	SA706	SB502	oro16.4041	oro164041	7.1	oro16	31	B06		sample	CGTTACTA	CTGCGTAG	HOP	8/28/16	35
4201	SB706	SC502	oro16.4201	oro164201	5.2	oro16	29	B06		sample	ATATACAC	GTAACGAG	HOL	8/31/16	36
4265	SA706	SC502	oro16.4265	oro164265	7.2	oro16	39	B06		sample	ATATACAC	CTGCGTAG	CHI	9/28/16	40
4499	SA706	SA502	oro16.4499	oro164499	7.1	oro16	30	B06		sample	ACTATCTG	CTGCGTAG	EPS	9/12/16	38
9158	SA706	SB502	oro16.9158	oro169158	7.2	oro16	38	B06		sample	CGTTACTA	CTGCGTAG	FOX	10/6/16	41
CP160054	SA706	SA502	oro16.CP160054	oro16CP160054	7.2	oro16	37	B06		sample	ACTATCTG	CTGCGTAG	MTV	9/10/16	37
B07	SA707	SA502	asc.B07	ascB07	2.2	asc	15	B07	Plot1	sample	ACTATCTG	TAGTCTCC	Hawaii	3/20/03	12			alternate ID is HB070	JAWE	HB070
110	SB707	SC502	bri16.0110	bri160110	2.2	bri16	41	B07		sample	ATATACAC	ACGTGCGC	ACA	8/26/16	35	F	A		MYLE	DEY3813	PL
250	SA707	SB502	bri16.0250	bri160250	1.2	bri16	26	B07		sample	CGTTACTA	TAGTCTCC	ELY	7/5/16	28	M	A		EPFU		S
338	SA707	SC502	bri16.0338	bri160338	1.2	bri16	27	B07		sample	ATATACAC	TAGTCTCC	ELY	6/15/16	25	M	A		MYLE		NR
672	SB707	SA502	bri16.0672	bri160672	1.2	bri16	28	B07		sample	ACTATCTG	ACGTGCGC	ELY	7/24/16	30	M	A		MYLE		S
KG16MA051	SA707	SA502	kg16.KG16MA051	kg16KG16MA051	8.1	kg16	kg01	B07		sample	ACTATCTG	TAGTCTCC	PRI	5/20/16	21	F	A		MYLU	MADFW15539	PL
KG16MA506	SA707	SC502	kg16.KG16MA506	kg16KG16MA506	8.1	kg16	kg03	B07		sample	ATATACAC	TAGTCTCC	PRI	7/5/16	28	F	A		MYLU	MADFW16282	L
KG16MA736	SA707	SB502	kg16.KG16MA736	kg16KG16MA736	8.1	kg16	kg04	B07		sample	CGTTACTA	TAGTCTCC						Not sure on date or location	EPFU
7015	SA707	SC502	nau.7015	nau7015	2.1	nau	42	B07		sample	ATATACAC	TAGTCTCC	ESCAMECCA_GRANDE_HOT_SPRINGS	5/31/16		F			MOPR	21
57	SB707	SC507	oro16.0057	oro160057	2.2	oro16	4	B07		sample	TGCGTACG	ACGTGCGC	HOP	6/5/16	23
395	SA707	SB502	oro16.0395	oro160395	4.2	oro16	12	B07		sample	CGTTACTA	TAGTCTCC	BRN	4/22/16	17
487	SA707	SC502	oro16.0487	oro160487	4.2	oro16	13	B07		sample	ATATACAC	TAGTCTCC	BRN	6/18/16	25
577	SB707	SA502	oro16.0577	oro160577	4.2	oro16	14	B07		sample	ACTATCTG	ACGTGCGC	MAP	5/15/16	20
669	SB707	SB502	oro16.0669	oro160669	4.2	oro16	15	B07		sample	CGTTACTA	ACGTGCGC	MAP	7/3/16	27
1080	SB707	SB502	oro16.1080	oro161080	5.1	oro16	21	B07		sample	CGTTACTA	ACGTGCGC	COR	7/15/16	29
1150	SA707	SA502	oro16.1150	oro161150	4.1	oro16	5	B07		sample	ACTATCTG	TAGTCTCC	PEN	6/3/16	23
1186	SA707	SC502	oro16.1186	oro161186	5.2	oro16	19	B07		sample	ATATACAC	TAGTCTCC	PEN	6/23/16	26
1426	SB707	SA502	oro16.1426	oro161426	5.1	oro16	20	B07		sample	ACTATCTG	ACGTGCGC	EPS	7/25/16	31
1450	SA707	SB502	oro16.1450	oro161450	4.1	oro16	6	B07		sample	CGTTACTA	TAGTCTCC	CNB	5/26/16	22
1493	SB707	SC502	oro16.1493	oro161493	4.1	oro16	10	B07		sample	ATATACAC	ACGTGCGC	CNB	6/18/16	25
1686	SB707	SA502	oro16.1686	oro161686	4.1	oro16	8	B07		sample	ACTATCTG	ACGTGCGC	HOL	5/25/16	22
1778	SA711	SA503	oro16.1778	oro161778	2.1	oro16	3	B07		sample	TAGCGAGT	GTCTATGA	CHI	6/1/16	23
1844	SB707	SC502	oro16.1844	oro161844	5.1	oro16	22	B07		sample	ATATACAC	ACGTGCGC	CHI	7/12/16	29
1862	SA707	SB502	oro16.1862	oro161862	5.1	oro16	18	B07		sample	CGTTACTA	TAGTCTCC	CHI	7/19/16	30
2127	SB707	SB502	oro16.2127	oro162127	1.2	oro16	1	B07		sample	CGTTACTA	ACGTGCGC	HOP	5/1/16	18
2173	SB707	SC502	oro16.2173	oro162173	4.2	oro16	16	B07		sample	ATATACAC	ACGTGCGC	HOP	7/24/16	30
2240	SA707	SC502	oro16.2240	oro162240	4.1	oro16	7	B07		sample	ATATACAC	TAGTCTCC	FOX	5/12/16	20
2379	SA707	SA502	oro16.2379	oro162379	5.2	oro16	23	B07		sample	ACTATCTG	TAGTCTCC	FOX	6/9/16	24
2477	SA707	SB502	oro16.2477	oro162477	5.2	oro16	24	B07		sample	CGTTACTA	TAGTCTCC	FOX	9/1/16	36
2500	SB707	SC502	oro16.2500	oro162500	7.2	oro16	43	B07		sample	ATATACAC	ACGTGCGC	MAP	7/30/16	31
2670	SB707	SB502	oro16.2670	oro162670	7.2	oro16	45	B07		sample	CGTTACTA	ACGTGCGC	BRN	9/9/16	37
2778	SB707	SA502	oro16.2778	oro162778	7.2	oro16	40	B07		sample	ACTATCTG	ACGTGCGC	CNB	unknown				see note for oro16.2770... also, appeared empty during dna extraction
2938	SB707	SB502	oro16.2938	oro162938	2.1	oro16	36	B07		sample	CGTTACTA	ACGTGCGC	FAR	9/5/16	37
3050	SA707	SA502	oro16.3050	oro163050	1.2	oro16	25	B07		sample	ACTATCTG	TAGTCTCC	MTV	8/26/16	35
3100	SB707	SB502	oro16.3100	oro163100	4.1	oro16	9	B07		sample	CGTTACTA	ACGTGCGC	MTV	6/16/16	25
3406	SA707	SC502	oro16.3406	oro163406	7.1	oro16	32	B07		sample	ATATACAC	TAGTCTCC	ALS	7/7/16	28
3494	SB707	SA502	oro16.3494	oro163494	7.1	oro16	33	B07		sample	ACTATCTG	ACGTGCGC	ALS	9/1/16	36
3941	SA707	SA502	oro16.3941	oro163941	5.1	oro16	17	B07		sample	ACTATCTG	TAGTCTCC	HOL	8/11/16	33
4042	SA707	SB502	oro16.4042	oro164042	7.1	oro16	31	B07		sample	CGTTACTA	TAGTCTCC	HOP	8/28/16	35
4202	SB707	SC502	oro16.4202	oro164202	5.2	oro16	29	B07		sample	ATATACAC	ACGTGCGC	HOL	8/31/16	36
4266	SA707	SC502	oro16.4266	oro164266	7.2	oro16	39	B07		sample	ATATACAC	TAGTCTCC	CHI	9/28/16	40
4500	SA707	SA502	oro16.4500	oro164500	7.1	oro16	30	B07		sample	ACTATCTG	TAGTCTCC	EPS	9/12/16	38
9159	SA707	SB502	oro16.9159	oro169159	7.2	oro16	38	B07		sample	CGTTACTA	TAGTCTCC	FOX	10/6/16	41
CP160055	SA707	SA502	oro16.CP160055	oro16CP160055	7.2	oro16	37	B07		sample	ACTATCTG	TAGTCTCC	MTV	9/10/16	37
B08	SA708	SA502	asc.B08	ascB08	2.2	asc	15	B08	Plot3	sample	ACTATCTG	CGAGCGAC	Hawaii	3/14/03	11			alternate ID is HB078	MELT	HB078
111	SB708	SC502	bri16.0111	bri160111	2.2	bri16	41	B08		sample	ATATACAC	ATAGTACC	ACA	8/26/16	35	M	J		MYLU	DEY3814	NR
251	SA708	SB502	bri16.0251	bri160251	1.2	bri16	26	B08		sample	CGTTACTA	CGAGCGAC	ELY	7/5/16	28	M	A		EPFU		S
339	SA708	SC502	bri16.0339	bri160339	1.2	bri16	27	B08		sample	ATATACAC	CGAGCGAC	ELY	6/15/16	25	M	A		EPFU		S
673	SB708	SA502	bri16.0673	bri160673	1.2	bri16	28	B08		sample	ACTATCTG	ATAGTACC	ELY	7/24/16	30	M	A		EPFU		S
KG16MA737	SA708	SB502	kg16.KG16MA737	kg16KG16MA737	8.1	kg16	kg04	B08		sample	CGTTACTA	CGAGCGAC						Not sure on date or location	EPFU
7016	SA708	SC502	nau.7016	nau7016	2.1	nau	42	B08		sample	ATATACAC	CGAGCGAC	ESCAMECCA_GRANDE_HOT_SPRINGS	5/31/16		F			MOPR	22
58	SB708	SC507	oro16.0058	oro160058	2.2	oro16	4	B08		sample	TGCGTACG	ATAGTACC	HOP	6/5/16	23
488	SA708	SC502	oro16.0488	oro160488	4.2	oro16	13	B08		sample	ATATACAC	CGAGCGAC	BRN	6/18/16	25
546	SA708	SB502	oro16.0546	oro160546	4.2	oro16	12	B08		sample	CGTTACTA	CGAGCGAC	BRN	4/29/16	18
578	SB708	SA502	oro16.0578	oro160578	4.2	oro16	14	B08		sample	ACTATCTG	ATAGTACC	MAP	5/15/16	20
670	SB708	SB502	oro16.0670	oro160670	4.2	oro16	15	B08		sample	CGTTACTA	ATAGTACC	MAP	7/9/16	28
1081	SB708	SB502	oro16.1081	oro161081	5.1	oro16	21	B08		sample	CGTTACTA	ATAGTACC	COR	7/15/16	29
1151	SA708	SA502	oro16.1151	oro161151	4.1	oro16	5	B08		sample	ACTATCTG	CGAGCGAC	PEN	6/3/16	23
1187	SA708	SC502	oro16.1187	oro161187	5.2	oro16	19	B08		sample	ATATACAC	CGAGCGAC	PEN	6/23/16	26
1427	SB708	SA502	oro16.1427	oro161427	5.1	oro16	20	B08		sample	ACTATCTG	ATAGTACC	EPS	7/25/16	31
1451	SA708	SB502	oro16.1451	oro161451	4.1	oro16	6	B08		sample	CGTTACTA	CGAGCGAC	CNB	5/26/16	22
1494	SB708	SC502	oro16.1494	oro161494	4.1	oro16	10	B08		sample	ATATACAC	ATAGTACC	CNB	6/18/16	25
1687	SB708	SA502	oro16.1687	oro161687	4.1	oro16	8	B08		sample	ACTATCTG	ATAGTACC	HOL	5/25/16	22
1772	SA711	SA504	oro16.1772	oro161772	2.1	oro16	3	B08		sample	CTGCGTGT	GTCTATGA	CHI	6/1/16	23
1845	SB708	SC502	oro16.1845	oro161845	5.1	oro16	22	B08		sample	ATATACAC	ATAGTACC	CHI	7/12/16	29
1863	SA708	SB502	oro16.1863	oro161863	5.1	oro16	18	B08		sample	CGTTACTA	CGAGCGAC	CHI	7/19/16	30
2126	SB708	SB502	oro16.2126	oro162126	1.2	oro16	1	B08		sample	CGTTACTA	ATAGTACC	HOP	5/1/16	18
2174	SB708	SC502	oro16.2174	oro162174	4.2	oro16	16	B08		sample	ATATACAC	ATAGTACC	HOP	7/24/16	30
2241	SA708	SC502	oro16.2241	oro162241	4.1	oro16	7	B08		sample	ATATACAC	CGAGCGAC	FOX	5/12/16	20
2478	SA708	SB502	oro16.2478	oro162478	5.2	oro16	24	B08		sample	CGTTACTA	CGAGCGAC	FOX	9/1/16	36
2501	SB708	SC502	oro16.2501	oro162501	7.2	oro16	43	B08		sample	ATATACAC	ATAGTACC	MAP	7/30/16	31
2671	SB708	SB502	oro16.2671	oro162671	7.2	oro16	45	B08		sample	CGTTACTA	ATAGTACC	BRN	9/9/16	37
2779	SB708	SA502	oro16.2779	oro162779	7.2	oro16	40	B08		sample	ACTATCTG	ATAGTACC	CNB	unknown				see note for oro16.2770
2941	SB708	SB502	oro16.2941	oro162941	2.1	oro16	36	B08		sample	CGTTACTA	ATAGTACC	FAR	9/5/16	37
3051	SA708	SA502	oro16.3051	oro163051	1.2	oro16	25	B08		sample	ACTATCTG	CGAGCGAC	MTV	8/26/16	35
3101	SB708	SB502	oro16.3101	oro163101	4.1	oro16	9	B08		sample	CGTTACTA	ATAGTACC	MTV	6/16/16	25
3278	SB708	SB502	oro16.3278	oro163278	7.1	oro16	34	B08		sample	CGTTACTA	ATAGTACC	HOP	10/17/16	43
3495	SB708	SA502	oro16.3495	oro163495	7.1	oro16	33	B08		sample	ACTATCTG	ATAGTACC	ALS	9/1/16	36
3575	SB708	SC502	oro16.3575	oro163575	7.1	oro16	35	B08		sample	ATATACAC	ATAGTACC	MAS	7/23/16	30
3942	SA708	SA502	oro16.3942	oro163942	5.1	oro16	17	B08		sample	ACTATCTG	CGAGCGAC	HOL	8/11/16	33
4203	SB708	SC502	oro16.4203	oro164203	5.2	oro16	29	B08		sample	ATATACAC	ATAGTACC	HOL	8/31/16	36
4267	SA708	SC502	oro16.4267	oro164267	7.2	oro16	39	B08		sample	ATATACAC	CGAGCGAC	CHI	9/28/16	40
4501	SA708	SA502	oro16.4501	oro164501	7.1	oro16	30	B08		sample	ACTATCTG	CGAGCGAC	EPS	9/12/16	38
9160	SA708	SB502	oro16.9160	oro169160	7.2	oro16	38	B08		sample	CGTTACTA	CGAGCGAC	FOX	10/6/16	41
CP160056	SA708	SA502	oro16.CP160056	oro16CP160056	7.2	oro16	37	B08		sample	ACTATCTG	CGAGCGAC	MTV	9/10/16	37
B09	SA709	SA502	asc.B09	ascB09	2.2	asc	15	B09	control	ncontrol	ACTATCTG	ACTACGAC	control	control	control			alternate ID is 15B09		NTC
113	SB709	SC502	bri16.0113	bri160113	2.2	bri16	41	B09		sample	ATATACAC	GCGTATAC	ACA	8/26/16	35	F	A		MYLU	DEY3815	NR
252	SA709	SB502	bri16.0252	bri160252	1.2	bri16	26	B09		sample	CGTTACTA	ACTACGAC	ELY	7/5/16	28	M	A		EPFU		S
340	SA709	SC502	bri16.0340	bri160340	1.2	bri16	27	B09		sample	ATATACAC	ACTACGAC	ELY	6/15/16	25	M	A		EPFU		NR
674	SB709	SA502	bri16.0674	bri160674	1.2	bri16	28	B09		sample	ACTATCTG	GCGTATAC	ELY	7/24/16	30	M	A		MYLU		S
KG16MA510	SA709	SC502	kg16.KG16MA510	kg16KG16MA510	8.1	kg16	kg03	B09		sample	ATATACAC	ACTACGAC	PRI	7/5/16	28	F	A		MYLU	MADFW16910	L
KG16MA738	SA709	SB502	kg16.KG16MA738	kg16KG16MA738	8.1	kg16	kg04	B09		sample	CGTTACTA	ACTACGAC						Not sure on date or location	EPFU
7017	SA709	SC502	nau.7017	nau7017	2.1	nau	42	B09		sample	ATATACAC	ACTACGAC	ESCAMECCA_GRANDE_HOT_SPRINGS	5/31/16		M			NOLE	23
59	SB709	SC507	oro16.0059	oro160059	2.2	oro16	4	B09		sample	TGCGTACG	GCGTATAC	HOP	6/5/16	23
118	SB709	SC502	oro16.0118	oro160118	1.2	oro16	2	B09		sample	ATATACAC	GCGTATAC	CNA	5/19/16	21
145	SB709	SB502	oro16.0145	oro160145	5.1	oro16	21	B09		sample	CGTTACTA	GCGTATAC	CNA	6/5/16	23
489	SA709	SC502	oro16.0489	oro160489	4.2	oro16	13	B09		sample	ATATACAC	ACTACGAC	BRN	6/18/16	25
547	SA709	SB502	oro16.0547	oro160547	4.2	oro16	12	B09		sample	CGTTACTA	ACTACGAC	BRN	4/29/16	18
579	SB709	SA502	oro16.0579	oro160579	4.2	oro16	14	B09		sample	ACTATCTG	GCGTATAC	MAP	5/15/16	20
671	SB709	SB502	oro16.0671	oro160671	4.2	oro16	15	B09		sample	CGTTACTA	GCGTATAC	MAP	7/9/16	28
1152	SA709	SA502	oro16.1152	oro161152	4.1	oro16	5	B09		sample	ACTATCTG	ACTACGAC	PEN	6/3/16	23
1188	SA709	SC502	oro16.1188	oro161188	5.2	oro16	19	B09		sample	ATATACAC	ACTACGAC	PEN	6/23/16	26
1428	SB709	SA502	oro16.1428	oro161428	5.1	oro16	20	B09		sample	ACTATCTG	GCGTATAC	EPS	7/25/16	31
1452	SA709	SB502	oro16.1452	oro161452	4.1	oro16	6	B09		sample	CGTTACTA	ACTACGAC	CNB	5/26/16	22
1495	SB709	SC502	oro16.1495	oro161495	4.1	oro16	10	B09		sample	ATATACAC	GCGTATAC	CNB	6/18/16	25
1688	SB709	SA502	oro16.1688	oro161688	4.1	oro16	8	B09		sample	ACTATCTG	GCGTATAC	HOL	5/25/16	22
1766	SA711	SA505	oro16.1766	oro161766	2.1	oro16	3	B09		sample	TCATCGAG	GTCTATGA	CHI	5/26/16	22
1846	SB709	SC502	oro16.1846	oro161846	5.1	oro16	22	B09		sample	ATATACAC	GCGTATAC	CHI	7/12/16	29			salt plugged up; likely not going to amplify
1864	SA709	SB502	oro16.1864	oro161864	5.1	oro16	18	B09		sample	CGTTACTA	ACTACGAC	CHI	7/19/16	30
2125	SB709	SB502	oro16.2125	oro162125	1.2	oro16	1	B09		sample	CGTTACTA	GCGTATAC	HOP	5/1/16	18
2175	SB709	SC502	oro16.2175	oro162175	4.2	oro16	16	B09		sample	ATATACAC	GCGTATAC	HOP	7/24/16	30
2242	SA709	SC502	oro16.2242	oro162242	4.1	oro16	7	B09		sample	ATATACAC	ACTACGAC	FOX	5/12/16	20
2391	SA709	SA502	oro16.2391	oro162391	5.2	oro16	23	B09		sample	ACTATCTG	ACTACGAC	FOX	7/14/16	29
2479	SA709	SB502	oro16.2479	oro162479	5.2	oro16	24	B09		sample	CGTTACTA	ACTACGAC	FOX	9/1/16	36
2502	SB709	SC502	oro16.2502	oro162502	7.2	oro16	43	B09		sample	ATATACAC	GCGTATAC	MAP	7/30/16	31
2672	SB709	SB502	oro16.2672	oro162672	7.2	oro16	45	B09		sample	CGTTACTA	GCGTATAC	BRN	9/9/16	37
2780	SB709	SA502	oro16.2780	oro162780	7.2	oro16	40	B09		sample	ACTATCTG	GCGTATAC	CNB	unknown				see note for oro16.2770... also, appeared empty during dna extraction
2953	SB709	SB502	oro16.2953	oro162953	2.1	oro16	36	B09		sample	CGTTACTA	GCGTATAC	FAR	9/5/16	37
3055	SA709	SA502	oro16.3055	oro163055	1.2	oro16	25	B09		sample	ACTATCTG	ACTACGAC	MTV	8/26/16	35
3102	SB709	SB502	oro16.3102	oro163102	4.1	oro16	9	B09		sample	CGTTACTA	GCGTATAC	MTV	6/16/16	25
3279	SB709	SB502	oro16.3279	oro163279	7.1	oro16	34	B09		sample	CGTTACTA	GCGTATAC	HOP	10/17/16	43
3408	SA709	SC502	oro16.3408	oro163408	7.1	oro16	32	B09		sample	ATATACAC	ACTACGAC	ALS	7/14/16	29
3496	SB709	SA502	oro16.3496	oro163496	7.1	oro16	33	B09		sample	ACTATCTG	GCGTATAC	ALS	9/1/16	36
3579	SB709	SC502	oro16.3579	oro163579	7.1	oro16	35	B09		sample	ATATACAC	GCGTATAC	MAS	7/23/16	30
3943	SA709	SA502	oro16.3943	oro163943	5.1	oro16	17	B09		sample	ACTATCTG	ACTACGAC	HOL	8/11/16	33
4204	SB709	SC502	oro16.4204	oro164204	5.2	oro16	29	B09		sample	ATATACAC	GCGTATAC	HOL	8/31/16	36
4268	SA709	SC502	oro16.4268	oro164268	7.2	oro16	39	B09		sample	ATATACAC	ACTACGAC	CHI	9/28/16	40
4502	SA709	SA502	oro16.4502	oro164502	7.1	oro16	30	B09		sample	ACTATCTG	ACTACGAC	EPS	9/12/16	38
9161	SA709	SB502	oro16.9161	oro169161	7.2	oro16	38	B09		sample	CGTTACTA	ACTACGAC	FOX	10/6/16	41
CP160057	SA709	SA502	oro16.CP160057	oro16CP160057	7.2	oro16	37	B09		sample	ACTATCTG	ACTACGAC	MTV	9/10/16	37
B10	SA710	SA502	asc.B10	ascB10	2.2	asc	15	B10	Plot3	sample	ACTATCTG	GTCTGCTA	Hawaii	7/15/03	29			alternate ID is HB086	JABW	HB086
114	SB710	SC502	bri16.0114	bri160114	2.2	bri16	41	B10		sample	ATATACAC	TGCTCGTA	ACA	8/28/16	35	F	J		MYLE	DEY3817	NR
253	SA710	SB502	bri16.0253	bri160253	1.2	bri16	26	B10		sample	CGTTACTA	GTCTGCTA	ELY	7/5/16	28	M	A		EPFU		S
341	SA710	SC502	bri16.0341	bri160341	1.2	bri16	27	B10		sample	ATATACAC	GTCTGCTA	ELY	6/15/16	25	M	A		EPFU		S
675	SB710	SA502	bri16.0675	bri160675	1.2	bri16	28	B10		sample	ACTATCTG	TGCTCGTA	ELY	7/25/16	31	M	A		EPFU		S
KG16MA514	SA710	SC502	kg16.KG16MA514	kg16KG16MA514	8.1	kg16	kg03	B10		sample	ATATACAC	GTCTGCTA	PRI	7/5/16	28	M	J		MYLU	MADFW16913	NR
KG16MA739	SA710	SB502	kg16.KG16MA739	kg16KG16MA739	8.1	kg16	kg04	B10		sample	CGTTACTA	GTCTGCTA	BOX	8/10/16	33				EPFU	Barn
7018	SA710	SC502	nau.7018	nau7018	2.1	nau	42	B10		sample	ATATACAC	GTCTGCTA	SARDINA	6/1/16		M			CACA	10
60	SB710	SC507	oro16.0060	oro160060	2.2	oro16	4	B10		sample	TGCGTACG	TGCTCGTA	HOP	6/5/16	23
117	SB710	SC502	oro16.0117	oro160117	1.2	oro16	2	B10		sample	ATATACAC	TGCTCGTA	CNA	5/19/16	21
166	SB710	SB502	oro16.0166	oro160166	5.1	oro16	21	B10		sample	CGTTACTA	TGCTCGTA	CNA	6/5/16	23
490	SA710	SC502	oro16.0490	oro160490	4.2	oro16	13	B10		sample	ATATACAC	GTCTGCTA	BRN	6/18/16	25
548	SA710	SB502	oro16.0548	oro160548	4.2	oro16	12	B10		sample	CGTTACTA	GTCTGCTA	BRN	4/29/16	18
580	SB710	SA502	oro16.0580	oro160580	4.2	oro16	14	B10		sample	ACTATCTG	TGCTCGTA	MAP	5/15/16	20
672	SB710	SB502	oro16.0672	oro160672	4.2	oro16	15	B10		sample	CGTTACTA	TGCTCGTA	MAP	7/9/16	28
1153	SA710	SA502	oro16.1153	oro161153	4.1	oro16	5	B10		sample	ACTATCTG	GTCTGCTA	PEN	6/3/16	23
1189	SA710	SC502	oro16.1189	oro161189	5.2	oro16	19	B10		sample	ATATACAC	GTCTGCTA	PEN	6/23/16	26
1429	SB710	SA502	oro16.1429	oro161429	5.1	oro16	20	B10		sample	ACTATCTG	TGCTCGTA	EPS	7/25/16	31
1453	SA710	SB502	oro16.1453	oro161453	4.1	oro16	6	B10		sample	CGTTACTA	GTCTGCTA	CNB	5/26/16	22
1496	SB710	SC502	oro16.1496	oro161496	4.1	oro16	10	B10		sample	ATATACAC	TGCTCGTA	CNB	6/26/16	26
1689	SB710	SA502	oro16.1689	oro161689	4.1	oro16	8	B10		sample	ACTATCTG	TGCTCGTA	HOL	5/25/16	22
1760	SA711	SA506	oro16.1760	oro161760	2.1	oro16	3	B10		sample	CGTGAGTG	GTCTATGA	CHI	5/26/16	22
1847	SB710	SC502	oro16.1847	oro161847	5.1	oro16	22	B10		sample	ATATACAC	TGCTCGTA	CHI	7/12/16	29
1865	SA710	SB502	oro16.1865	oro161865	5.1	oro16	18	B10		sample	CGTTACTA	GTCTGCTA	CHI	7/19/16	30
2124	SB710	SB502	oro16.2124	oro162124	1.2	oro16	1	B10		sample	CGTTACTA	TGCTCGTA	HOP	5/1/16	18
2176	SB710	SC502	oro16.2176	oro162176	4.2	oro16	16	B10		sample	ATATACAC	TGCTCGTA	HOP	7/24/16	30
2243	SA710	SC502	oro16.2243	oro162243	4.1	oro16	7	B10		sample	ATATACAC	GTCTGCTA	FOX	5/12/16	20
2392	SA710	SA502	oro16.2392	oro162392	5.2	oro16	23	B10		sample	ACTATCTG	GTCTGCTA	FOX	7/14/16	29
2480	SA710	SB502	oro16.2480	oro162480	5.2	oro16	24	B10		sample	CGTTACTA	GTCTGCTA	FOX	9/1/16	36
2503	SB710	SC502	oro16.2503	oro162503	7.2	oro16	43	B10		sample	ATATACAC	TGCTCGTA	MAP	7/30/16	31
2673	SB710	SB502	oro16.2673	oro162673	7.2	oro16	45	B10		sample	CGTTACTA	TGCTCGTA	BRN	9/9/16	37
2781	SB710	SA502	oro16.2781	oro162781	7.2	oro16	40	B10		sample	ACTATCTG	TGCTCGTA	CNB	unknown				see note for oro16.2770... also, appeared empty during dna extraction
2965	SB710	SB502	oro16.2965	oro162965	2.1	oro16	36	B10		sample	CGTTACTA	TGCTCGTA	FAR	9/28/16	40
3056	SA710	SA502	oro16.3056	oro163056	1.2	oro16	25	B10		sample	ACTATCTG	GTCTGCTA	MTV	9/1/16	36
3103	SB710	SB502	oro16.3103	oro163103	4.1	oro16	9	B10		sample	CGTTACTA	TGCTCGTA	MTV	6/16/16	25
3280	SB710	SB502	oro16.3280	oro163280	7.1	oro16	34	B10		sample	CGTTACTA	TGCTCGTA	HOP	10/17/16	43
3409	SA710	SC502	oro16.3409	oro163409	7.1	oro16	32	B10		sample	ATATACAC	GTCTGCTA	ALS	7/14/16	29
3497	SB710	SA502	oro16.3497	oro163497	7.1	oro16	33	B10		sample	ACTATCTG	TGCTCGTA	ALS	9/1/16	36
3578	SB710	SC502	oro16.3578	oro163578	7.1	oro16	35	B10		sample	ATATACAC	TGCTCGTA	MAS	7/23/16	30
3944	SA710	SA502	oro16.3944	oro163944	5.1	oro16	17	B10		sample	ACTATCTG	GTCTGCTA	HOL	8/11/16	33
4045	SA710	SB502	oro16.4045	oro164045	7.1	oro16	31	B10		sample	CGTTACTA	GTCTGCTA	HOP	8/28/16	35
4205	SB710	SC502	oro16.4205	oro164205	5.2	oro16	29	B10		sample	ATATACAC	TGCTCGTA	HOL	8/31/16	36
4269	SA710	SC502	oro16.4269	oro164269	7.2	oro16	39	B10		sample	ATATACAC	GTCTGCTA	CHI	9/28/16	40
4503	SA710	SA502	oro16.4503	oro164503	7.1	oro16	30	B10		sample	ACTATCTG	GTCTGCTA	EPS	9/12/16	38
9162	SA710	SB502	oro16.9162	oro169162	7.2	oro16	38	B10		sample	CGTTACTA	GTCTGCTA	FOX	10/6/16	41
CP160058	SA710	SA502	oro16.CP160058	oro16CP160058	7.2	oro16	37	B10		sample	ACTATCTG	GTCTGCTA	MTV	9/10/16	37
B11	SA711	SA502	asc.B11	ascB11	2.2	asc	15	B11	Plot3	sample	ACTATCTG	GTCTATGA	Hawaii	6/24/02	26			alternate ID is HB094	JAWE	HB094
133	SB711	SC502	bri16.0133	bri160133	2.2	bri16	41	B11		sample	ATATACAC	AACGCTGA	ACA	8/28/16	35	M	J		MYLU	DEY3819	NR
254	SA711	SB502	bri16.0254	bri160254	1.2	bri16	26	B11		sample	CGTTACTA	GTCTATGA	ELY	7/5/16	28	M	A		EPFU		S
342	SA711	SC502	bri16.0342	bri160342	1.2	bri16	27	B11		sample	ATATACAC	GTCTATGA	ELY	6/15/16	25	M	A		MYLE		NR
676	SB711	SA502	bri16.0676	bri160676	1.2	bri16	28	B11		sample	ACTATCTG	AACGCTGA	ELY	7/25/16	31	M	A		EPFU		S
KG16MA059	SA711	SA502	kg16.KG16MA059	kg16KG16MA059	8.1	kg16	kg01	B11		sample	ACTATCTG	GTCTATGA	PRI	5/20/16	21	F	A		MYLU	MADFW16338	PL
KG16MA515	SA711	SC502	kg16.KG16MA515	kg16KG16MA515	8.1	kg16	kg03	B11		sample	ATATACAC	GTCTATGA	PRI	7/5/16	28	F	A		MYLU	THK26280	L
KG16MA740	SA711	SB502	kg16.KG16MA740	kg16KG16MA740	8.1	kg16	kg04	B11		sample	CGTTACTA	GTCTATGA	BOX	8/10/16	33				EPFU	Barn
7019	SA711	SC502	nau.7019	nau7019	2.1	nau	42	B11		sample	ATATACAC	GTCTATGA	SARDINA	6/1/16		F			RHBI	12
103	SB711	SC502	oro16.0103	oro160103	1.2	oro16	2	B11		sample	ATATACAC	AACGCTGA	CNA	5/20/16	21
164	SB711	SB502	oro16.0164	oro160164	5.1	oro16	21	B11		sample	CGTTACTA	AACGCTGA	CNA	6/6/16	24
491	SA711	SC502	oro16.0491	oro160491	4.2	oro16	13	B11		sample	ATATACAC	GTCTATGA	BRN	6/18/16	25
581	SB711	SA502	oro16.0581	oro160581	4.2	oro16	14	B11		sample	ACTATCTG	AACGCTGA	MAP	5/15/16	20
673	SB711	SB502	oro16.0673	oro160673	4.2	oro16	15	B11		sample	CGTTACTA	AACGCTGA	MAP	7/9/16	28
1154	SA711	SA502	oro16.1154	oro161154	4.1	oro16	5	B11		sample	ACTATCTG	GTCTATGA	PEN	6/3/16	23
1190	SA711	SC502	oro16.1190	oro161190	5.2	oro16	19	B11		sample	ATATACAC	GTCTATGA	PEN	6/23/16	26
1430	SB711	SA502	oro16.1430	oro161430	5.1	oro16	20	B11		sample	ACTATCTG	AACGCTGA	EPS	7/25/16	31
1454	SA711	SB502	oro16.1454	oro161454	4.1	oro16	6	B11		sample	CGTTACTA	GTCTATGA	CNB	5/26/16	22
1497	SB711	SC502	oro16.1497	oro161497	4.1	oro16	10	B11		sample	ATATACAC	AACGCTGA	CNB	6/26/16	26
1690	SB711	SA502	oro16.1690	oro161690	4.1	oro16	8	B11		sample	ACTATCTG	AACGCTGA	HOL	5/25/16	22
1754	SA711	SA507	oro16.1754	oro161754	2.1	oro16	3	B11		sample	GGATATCT	GTCTATGA	CHI	5/22/16	21
1848	SB711	SC502	oro16.1848	oro161848	5.1	oro16	22	B11		sample	ATATACAC	AACGCTGA	CHI	7/12/16	29
1866	SA711	SB502	oro16.1866	oro161866	5.1	oro16	18	B11		sample	CGTTACTA	GTCTATGA	CHI	7/19/16	30
2123	SB711	SB502	oro16.2123	oro162123	1.2	oro16	1	B11		sample	CGTTACTA	AACGCTGA	HOP	5/1/16	18
2177	SB711	SC502	oro16.2177	oro162177	4.2	oro16	16	B11		sample	ATATACAC	AACGCTGA	HOP	7/24/16	30
2244	SA711	SC502	oro16.2244	oro162244	4.1	oro16	7	B11		sample	ATATACAC	GTCTATGA	FOX	5/19/16	21
2393	SA711	SA502	oro16.2393	oro162393	5.2	oro16	23	B11		sample	ACTATCTG	GTCTATGA	FOX	7/14/16	29
2481	SA711	SB502	oro16.2481	oro162481	5.2	oro16	24	B11		sample	CGTTACTA	GTCTATGA	FOX	9/1/16	36
2504	SB711	SC502	oro16.2504	oro162504	7.2	oro16	43	B11		sample	ATATACAC	AACGCTGA	MAP	7/30/16	31
2674	SB711	SB502	oro16.2674	oro162674	7.2	oro16	45	B11		sample	CGTTACTA	AACGCTGA	BRN	9/9/16	37
2782	SB711	SA502	oro16.2782	oro162782	7.2	oro16	40	B11		sample	ACTATCTG	AACGCTGA	CNB	unknown				see note for oro16.2770... also, appeared empty during dna extraction
2977	SB711	SB502	oro16.2977	oro162977	2.1	oro16	36	B11		sample	CGTTACTA	AACGCTGA	FAR	9/28/16	40
3057	SA711	SA502	oro16.3057	oro163057	1.2	oro16	25	B11		sample	ACTATCTG	GTCTATGA	MTV	9/1/16	36
3104	SB711	SB502	oro16.3104	oro163104	4.1	oro16	9	B11		sample	CGTTACTA	AACGCTGA	MTV	6/16/16	25
3281	SB711	SB502	oro16.3281	oro163281	7.1	oro16	34	B11		sample	CGTTACTA	AACGCTGA	HOP	10/17/16	43
3410	SA711	SC502	oro16.3410	oro163410	7.1	oro16	32	B11		sample	ATATACAC	GTCTATGA	ALS	7/16/16	29
3498	SB711	SA502	oro16.3498	oro163498	7.1	oro16	33	B11		sample	ACTATCTG	AACGCTGA	ALS	9/1/16	36
3570	SB711	SC502	oro16.3570	oro163570	7.1	oro16	35	B11		sample	ATATACAC	AACGCTGA	MAS	7/23/16	30
3945	SA711	SA502	oro16.3945	oro163945	5.1	oro16	17	B11		sample	ACTATCTG	GTCTATGA	HOL	8/11/16	33
4046	SA711	SB502	oro16.4046	oro164046	7.1	oro16	31	B11		sample	CGTTACTA	GTCTATGA	HOP	9/6/16	37
4206	SB711	SC502	oro16.4206	oro164206	5.2	oro16	29	B11		sample	ATATACAC	AACGCTGA	HOL	8/31/16	36
4270	SA711	SC502	oro16.4270	oro164270	7.2	oro16	39	B11		sample	ATATACAC	GTCTATGA	CHI	10/5/16	41
4504	SA711	SA502	oro16.4504	oro164504	7.1	oro16	30	B11		sample	ACTATCTG	GTCTATGA	EPS	9/12/16	38
9250	SA711	SB502	oro16.9250	oro169250	7.2	oro16	38	B11		sample	CGTTACTA	GTCTATGA	FOX	10/6/16	41
CP160059	SA711	SA502	oro16.CP160059	oro16CP160059	7.2	oro16	37	B11		sample	ACTATCTG	GTCTATGA	MTV	9/10/16	37
B12	SA712	SA502	asc.B12	ascB12	2.2	asc	15	B12	Plot3	sample	ACTATCTG	TATAGCGA	Hawaii	6/25/02	26			alternate ID is HB102	RBLE	HB102
135	SB712	SC502	bri16.0135	bri160135	2.2	bri16	41	B12		sample	ATATACAC	CGTAGCGA	ACA	8/28/16	35	M	A		MYLU	DEY3820	NR
255	SA712	SB502	bri16.0255	bri160255	1.2	bri16	26	B12		sample	CGTTACTA	TATAGCGA	ELY	7/5/16	28	M	A		EPFU		S
343	SA712	SC502	bri16.0343	bri160343	1.2	bri16	27	B12		sample	ATATACAC	TATAGCGA	ELY	6/15/16	25	M	A		MYLE		NR
677	SB712	SA502	bri16.0677	bri160677	1.2	bri16	28	B12		sample	ACTATCTG	CGTAGCGA	ELY	7/25/16	31	M	A		EPFU		S
KG16MA061	SA712	SA502	kg16.KG16MA061	kg16KG16MA061	8.1	kg16	kg01	B12		sample	ACTATCTG	TATAGCGA	PRI	5/20/16	21	F	A		MYLU	MADFW16339	P
KG16MA518	SA712	SC502	kg16.KG16MA518	kg16KG16MA518	8.1	kg16	kg03	B12		sample	ATATACAC	TATAGCGA	PRI	7/5/16	28	M	J		MYLU	MADFW16914	NR
KG16MA741	SA712	SB502	kg16.KG16MA741	kg16KG16MA741	8.1	kg16	kg04	B12		sample	CGTTACTA	TATAGCGA	BOX	8/10/16	33				EPFU	Barn
7020	SA712	SC502	nau.7020	nau7020	2.1	nau	42	B12		sample	ATATACAC	TATAGCGA	SARDINA	6/1/16		F			STPA	13
126	SB712	SC502	oro16.0126	oro160126	1.2	oro16	2	B12		sample	ATATACAC	CGTAGCGA	CNA	5/20/16	21
492	SA712	SC502	oro16.0492	oro160492	4.2	oro16	13	B12		sample	ATATACAC	TATAGCGA	BRN	6/18/16	25
550	SA712	SB502	oro16.0550	oro160550	4.2	oro16	12	B12		sample	CGTTACTA	TATAGCGA	BRN	4/29/16	18
584	SB712	SA502	oro16.0584	oro160584	4.2	oro16	14	B12		sample	ACTATCTG	CGTAGCGA	MAP	5/20/16	21
674	SB712	SB502	oro16.0674	oro160674	4.2	oro16	15	B12		sample	CGTTACTA	CGTAGCGA	MAP	7/9/16	28
1155	SA712	SA502	oro16.1155	oro161155	4.1	oro16	5	B12		sample	ACTATCTG	TATAGCGA	PEN	6/3/16	23
1431	SB712	SA502	oro16.1431	oro161431	5.1	oro16	20	B12		sample	ACTATCTG	CGTAGCGA	EPS	7/25/16	31
1455	SA712	SB502	oro16.1455	oro161455	4.1	oro16	6	B12		sample	CGTTACTA	TATAGCGA	CNB	5/26/16	22
1498	SB712	SC502	oro16.1498	oro161498	4.1	oro16	10	B12		sample	ATATACAC	CGTAGCGA	CNB	6/26/16	26
1691	SB712	SA502	oro16.1691	oro161691	4.1	oro16	8	B12		sample	ACTATCTG	CGTAGCGA	HOL	5/25/16	22
1748	SA711	SA508	oro16.1748	oro161748	2.1	oro16	3	B12		sample	GACACCGT	GTCTATGA	CHI	5/22/16	21
1867	SA712	SB502	oro16.1867	oro161867	5.1	oro16	18	B12		sample	CGTTACTA	TATAGCGA	CHI	7/19/16	30
2122	SB712	SB502	oro16.2122	oro162122	1.2	oro16	1	B12		sample	CGTTACTA	CGTAGCGA	HOP	5/1/16	18
2178	SB712	SC502	oro16.2178	oro162178	4.2	oro16	16	B12		sample	ATATACAC	CGTAGCGA	HOP	7/24/16	30
2245	SA712	SC502	oro16.2245	oro162245	4.1	oro16	7	B12		sample	ATATACAC	TATAGCGA	FOX	5/19/16	21
2482	SA712	SB502	oro16.2482	oro162482	5.2	oro16	24	B12		sample	CGTTACTA	TATAGCGA	FOX	9/1/16	36
2675	SB712	SB502	oro16.2675	oro162675	7.2	oro16	45	B12		sample	CGTTACTA	CGTAGCGA	BRN	9/9/16	37
2935	SB712	SB502	oro16.2935	oro162935	2.1	oro16	36	B12		sample	CGTTACTA	CGTAGCGA	FAR	9/28/16	40
3060	SA712	SA502	oro16.3060	oro163060	1.2	oro16	25	B12		sample	ACTATCTG	TATAGCGA	MTV	9/1/16	36
3105	SB712	SB502	oro16.3105	oro163105	4.1	oro16	9	B12		sample	CGTTACTA	CGTAGCGA	MTV	6/16/16	25
3204	SB712	SB502	oro16.3204	oro163204	7.1	oro16	34	B12		sample	CGTTACTA	CGTAGCGA	MAS	10/4/16	41
3571	SB712	SC502	oro16.3571	oro163571	7.1	oro16	35	B12		sample	ATATACAC	CGTAGCGA	MAS	7/23/16	30
4047	SA712	SB502	oro16.4047	oro164047	7.1	oro16	31	B12		sample	CGTTACTA	TATAGCGA	HOP	9/6/16	37
4207	SB712	SC502	oro16.4207	oro164207	5.2	oro16	29	B12		sample	ATATACAC	CGTAGCGA	HOL	8/31/16	36
4505	SA712	SA502	oro16.4505	oro164505	7.1	oro16	30	B12		sample	ACTATCTG	TATAGCGA	EPS	9/12/16	38
C01	SA701	SA503	asc.C01	ascC01	2.2	asc	15	C01	Plot3	sample	TAGCGAGT	CGAGAGTT	Hawaii	6/25/02	26			alternate ID is HB019	RBLE	HB019
140	SB709	SC503	bri16.0140	bri160140	2.2	bri16	41	C01		sample	CGTCGCTA	GCGTATAC	ACA	8/28/16	35	F	J		MYLU	DEY3822	NR
256	SA701	SB503	bri16.0256	bri160256	1.2	bri16	26	C01		sample	AGAGTCAC	CGAGAGTT	ELY	7/5/16	28	M	A		EPFU		S
344	SA701	SC503	bri16.0344	bri160344	1.2	bri16	27	C01		sample	CGTCGCTA	CGAGAGTT	ELY	6/15/16	25	M	A		MYLE		NR
678	SB701	SA503	bri16.0678	bri160678	1.2	bri16	28	C01		sample	TAGCGAGT	CTCGACTT	ELY	7/25/16	31	M	A		MYLE		NR
KG16MA063	SA701	SA503	kg16.KG16MA063	kg16KG16MA063	8.1	kg16	kg01	C01		sample	TAGCGAGT	CGAGAGTT	PRI	5/20/16	21	F	A		MYLU	MADFW16308	P
KG16MA519	SA701	SC503	kg16.KG16MA519	kg16KG16MA519	8.1	kg16	kg03	C01		sample	CGTCGCTA	CGAGAGTT	PRI	7/5/16	28	F	J		MYLU	MADFW16915	NR
KG16MA742	SA701	SB503	kg16.KG16MA742	kg16KG16MA742	8.1	kg16	kg04	C01		sample	AGAGTCAC	CGAGAGTT	BOX	8/10/16	33				EPFU	Barn
7021	SA701	SC503	nau.7021	nau7021	2.1	nau	42	C01		sample	CGTCGCTA	CGAGAGTT	SARDINA	6/1/16		F			CAPE	16
124	SB709	SC503	oro16.0124	oro160124	1.2	oro16	2	C01		sample	CGTCGCTA	GCGTATAC	CNA	5/20/16	21
493	SA701	SC503	oro16.0493	oro160493	4.2	oro16	13	C01		sample	CGTCGCTA	CGAGAGTT	BRN	6/18/16	25
551	SA701	SB506	oro16.0551	oro160551	4.2	oro16	12	C01		sample	TCGACGAG	CGAGAGTT	BRN	4/29/16	18
585	SB701	SA506	oro16.0585	oro160585	4.2	oro16	14	C01		sample	CGTGAGTG	CTCGACTT	MAP	5/20/16	21
675	SB701	SB503	oro16.0675	oro160675	4.2	oro16	15	C01		sample	AGAGTCAC	CTCGACTT	MAP	7/9/16	28
1156	SA701	SA503	oro16.1156	oro161156	4.1	oro16	5	C01		sample	TAGCGAGT	CGAGAGTT	PEN	6/3/16	23
1370	SB701	SA503	oro16.1370	oro161370	5.1	oro16	20	C01		sample	TAGCGAGT	CTCGACTT	EPS	8/6/16	32
1499	SB701	SC503	oro16.1499	oro161499	4.1	oro16	10	C01		sample	CGTCGCTA	CTCGACTT	CNB	6/26/16	26
1742	SA712	SA501	oro16.1742	oro161742	2.1	oro16	3	C01		sample	ATCGTACG	TATAGCGA	CHI	5/13/16	20
1868	SA701	SB503	oro16.1868	oro161868	5.1	oro16	18	C01		sample	AGAGTCAC	CGAGAGTT	CHI	7/26/16	31
2121	SB701	SB503	oro16.2121	oro162121	1.2	oro16	1	C01		sample	AGAGTCAC	CTCGACTT	HOP	5/1/16	18
2179	SB701	SC503	oro16.2179	oro162179	4.2	oro16	16	C01		sample	CGTCGCTA	CTCGACTT	HOP	7/24/16	30
2395	SA701	SA503	oro16.2395	oro162395	5.2	oro16	23	C01		sample	TAGCGAGT	CGAGAGTT	FOX	7/14/16	29
2483	SA701	SB503	oro16.2483	oro162483	5.2	oro16	24	C01		sample	AGAGTCAC	CGAGAGTT	FOX	9/1/16	36
2676	SB701	SB503	oro16.2676	oro162676	7.2	oro16	45	C01		sample	AGAGTCAC	CTCGACTT	BRN	9/9/16	37
2784	SB701	SA503	oro16.2784	oro162784	7.2	oro16	40	C01		sample	TAGCGAGT	CTCGACTT	CNB	7/20/16	30
2940	SB709	SB503	oro16.2940	oro162940	2.1	oro16	36	C01		sample	AGAGTCAC	GCGTATAC	FAR	9/28/16	40
3062	SA701	SA503	oro16.3062	oro163062	1.2	oro16	25	C01		sample	TAGCGAGT	CGAGAGTT	MTV	9/1/16	36
3106	SB701	SB503	oro16.3106	oro163106	4.1	oro16	9	C01		sample	AGAGTCAC	CTCGACTT	MTV	6/16/16	25
3194	SB701	SB503	oro16.3194	oro163194	7.1	oro16	34	C01		sample	AGAGTCAC	CTCGACTT	MAS	10/4/16	41
3412	SA701	SC503	oro16.3412	oro163412	7.1	oro16	32	C01		sample	CGTCGCTA	CGAGAGTT	ALS	7/16/16	29
3500	SB701	SA503	oro16.3500	oro163500	7.1	oro16	33	C01		sample	TAGCGAGT	CTCGACTT	ALS	9/7/16	37
3947	SA701	SA503	oro16.3947	oro163947	5.1	oro16	17	C01		sample	TAGCGAGT	CGAGAGTT	HOL	8/17/16	34
4208	SB701	SC503	oro16.4208	oro164208	5.2	oro16	29	C01		sample	CGTCGCTA	CTCGACTT	HOL	8/31/16	36
4272	SA701	SC503	oro16.4272	oro164272	7.2	oro16	39	C01		sample	CGTCGCTA	CGAGAGTT	CHI	10/5/16	41
4506	SA701	SA503	oro16.4506	oro164506	7.1	oro16	30	C01		sample	TAGCGAGT	CGAGAGTT	EPS	9/12/16	38
9252	SA701	SB503	oro16.9252	oro169252	7.2	oro16	38	C01		sample	AGAGTCAC	CGAGAGTT	FOX	9/1/16	36
C02	SA702	SA503	asc.C02	ascC02	2.2	asc	15	C02	Hanawi	sample	TAGCGAGT	GACATAGT	Hawaii	4/2/03	14			alternate ID is HB039	RBLE	HB039
257	SA702	SB503	bri16.0257	bri160257	1.2	bri16	26	C02		sample	AGAGTCAC	GACATAGT	ELY	7/5/16	28	M	A		EPFU		S
345	SA702	SC503	bri16.0345	bri160345	1.2	bri16	27	C02		sample	CGTCGCTA	GACATAGT	ELY	6/15/16	25	M	A		MYLE		NR
679	SB702	SA503	bri16.0679	bri160679	1.2	bri16	28	C02		sample	TAGCGAGT	CGAAGTAT	ELY	7/25/16	31	M	A		EPFU		S
730	SB701	SC503	bri16.0730	bri160730	2.2	bri16	41	C02		sample	CGTCGCTA	CTCGACTT	ACA	8/28/16	35	M	A		MYLU	DEY3826	S
KG16MA065	SA702	SA503	kg16.KG16MA065	kg16KG16MA065	8.1	kg16	kg01	C02		sample	TAGCGAGT	GACATAGT	PRI	5/20/16	21	F	A		MYLU	MADFW16291	PL
KG16MA521	SA702	SC503	kg16.KG16MA521	kg16KG16MA521	8.1	kg16	kg03	C02		sample	CGTCGCTA	GACATAGT	PRI	7/5/16	28	F	A		MYLU	MADFW16832	NR
KG16MA743	SA702	SB503	kg16.KG16MA743	kg16KG16MA743	8.1	kg16	kg04	C02		sample	AGAGTCAC	GACATAGT	BOX	8/10/16	33				EPFU	Barn
7022	SA702	SC503	nau.7022	nau7022	2.1	nau	42	C02		sample	CGTCGCTA	GACATAGT	SARDINA	6/1/16		M			CASU	17
106	SB701	SC503	oro16.0106	oro160106	1.2	oro16	2	C02		sample	CGTCGCTA	CTCGACTT	CNA	5/20/16	21
494	SA702	SC503	oro16.0494	oro160494	4.2	oro16	13	C02		sample	CGTCGCTA	GACATAGT	BRN	6/18/16	25
552	SA702	SB503	oro16.0552	oro160552	4.2	oro16	12	C02		sample	AGAGTCAC	GACATAGT	BRN	4/29/16	18
586	SB702	SA503	oro16.0586	oro160586	4.2	oro16	14	C02		sample	TAGCGAGT	CGAAGTAT	MAP	5/20/16	21
676	SB702	SB503	oro16.0676	oro160676	4.2	oro16	15	C02		sample	AGAGTCAC	CGAAGTAT	MAP	7/9/16	28
1157	SA702	SA503	oro16.1157	oro161157	4.1	oro16	5	C02		sample	TAGCGAGT	GACATAGT	PEN	6/3/16	23
1193	SA702	SC503	oro16.1193	oro161193	5.2	oro16	19	C02		sample	CGTCGCTA	GACATAGT	PEN	6/23/16	26
1371	SB702	SA503	oro16.1371	oro161371	5.1	oro16	20	C02		sample	TAGCGAGT	CGAAGTAT	EPS	8/6/16	32
1457	SA702	SB503	oro16.1457	oro161457	4.1	oro16	6	C02		sample	AGAGTCAC	GACATAGT	CNB	5/26/16	22
1500	SB702	SC503	oro16.1500	oro161500	4.1	oro16	10	C02		sample	CGTCGCTA	CGAAGTAT	CNB	6/26/16	26
1693	SB702	SA503	oro16.1693	oro161693	4.1	oro16	8	C02		sample	TAGCGAGT	CGAAGTAT	HOL	5/25/16	22
1736	SA712	SA502	oro16.1736	oro161736	2.1	oro16	3	C02		sample	ACTATCTG	TATAGCGA	CHI	5/13/16	20
1869	SA702	SB503	oro16.1869	oro161869	5.1	oro16	18	C02		sample	AGAGTCAC	GACATAGT	CHI	7/26/16	31
2120	SB702	SB503	oro16.2120	oro162120	1.2	oro16	1	C02		sample	AGAGTCAC	CGAAGTAT	HOP	5/1/16	18
2180	SB702	SC503	oro16.2180	oro162180	4.2	oro16	16	C02		sample	CGTCGCTA	CGAAGTAT	HOP	7/24/16	30
2396	SA702	SA503	oro16.2396	oro162396	5.2	oro16	23	C02		sample	TAGCGAGT	GACATAGT	FOX	7/14/16	29
2507	SB702	SC503	oro16.2507	oro162507	7.2	oro16	43	C02		sample	CGTCGCTA	CGAAGTAT	MAP	7/30/16	31
2677	SB702	SB503	oro16.2677	oro162677	7.2	oro16	45	C02		sample	AGAGTCAC	CGAAGTAT	BRN	9/9/16	37
2785	SB702	SA503	oro16.2785	oro162785	7.2	oro16	40	C02		sample	TAGCGAGT	CGAAGTAT	CNB	7/20/16	30
2843	SB702	SC503	oro16.2843	oro162843	7.1	oro16	35	C02		sample	CGTCGCTA	CGAAGTAT	FAR	6/25/16	26
2947	SB701	SB503	oro16.2947	oro162947	2.1	oro16	36	C02		sample	AGAGTCAC	CTCGACTT	FAR	9/28/16	40
3061	SA702	SA503	oro16.3061	oro163061	1.2	oro16	25	C02		sample	TAGCGAGT	GACATAGT	MTV	9/1/16	36
3107	SB702	SB503	oro16.3107	oro163107	4.1	oro16	9	C02		sample	AGAGTCAC	CGAAGTAT	MTV	6/16/16	25
3134	SA702	SB503	oro16.3134	oro163134	5.2	oro16	24	C02		sample	AGAGTCAC	GACATAGT	MTV	7/7/16	28
3201	SB702	SB503	oro16.3201	oro163201	7.1	oro16	34	C02		sample	AGAGTCAC	CGAAGTAT	MAS	10/4/16	41
3413	SA702	SC503	oro16.3413	oro163413	7.1	oro16	32	C02		sample	CGTCGCTA	GACATAGT	ALS	7/16/16	29
3501	SB702	SA503	oro16.3501	oro163501	7.1	oro16	33	C02		sample	TAGCGAGT	CGAAGTAT	ALS	9/7/16	37
3948	SA702	SA503	oro16.3948	oro163948	5.1	oro16	17	C02		sample	TAGCGAGT	GACATAGT	HOL	8/17/16	34
4049	SA702	SB503	oro16.4049	oro164049	7.1	oro16	31	C02		sample	AGAGTCAC	GACATAGT	HOP	9/6/16	37
4209	SB702	SC503	oro16.4209	oro164209	5.2	oro16	29	C02		sample	CGTCGCTA	CGAAGTAT	HOL	8/31/16	36
4273	SA702	SC503	oro16.4273	oro164273	7.2	oro16	39	C02		sample	CGTCGCTA	GACATAGT	CHI	10/5/16	41
4507	SA702	SA503	oro16.4507	oro164507	7.1	oro16	30	C02		sample	TAGCGAGT	GACATAGT	EPS	9/12/16	38
9253	SA702	SB503	oro16.9253	oro169253	7.2	oro16	38	C02		sample	AGAGTCAC	GACATAGT	FOX	9/1/16	36
CP160062	SA702	SA503	oro16.CP160062	oro16CP160062	7.2	oro16	37	C02		sample	TAGCGAGT	GACATAGT	MTV	9/10/16	37
C03	SA703	SA503	asc.C03	ascC03	2.2	asc	15	C03	Plot5	sample	TAGCGAGT	ACGCTACT	Hawaii	3/26/03	13			alternate ID is HB047	JAWE	HB047
KG16MA531	SA703	SC503	kg16.KG16MA531	kg16KG16MA531	8.1	kg16	kg03	C03		sample	CGTCGCTA	ACGCTACT	PEP	7/12/16	29	F	A		MYLU	MADFW15692	L
NTCkg01C03	SA703	SA503	kg16.NTCkg01C03	kg16NTCkg01C03	8.1	kg16	kg01	C03		ncontrol	TAGCGAGT	ACGCTACT	control
NTCkg04C03	SA703	SB503	kg16.NTCkg04C03	kg16NTCkg04C03	8.1	kg16	kg04	C03		ncontrol	AGAGTCAC	ACGCTACT	control
41C03	SB702	SC503	negbri.41C03	negbri41C03	2.2	negbri	41	C03		ncontrol	CGTCGCTA	CGAAGTAT	control	control	control
42C03	SA703	SC503	negnau.42C03	negnau42C03	2.1	negnau	42	C03		ncontrol	CGTCGCTA	ACGCTACT	control	control	control
01C03	SB703	SB503	negoro.01C03	negoro01C03	1.2	negoro	1	C03		ncontrol	AGAGTCAC	TAGCAGCT	control	control	control
02C03	SB702	SC503	negoro.02C03	negoro02C03	1.2	negoro	2	C03		ncontrol	CGTCGCTA	CGAAGTAT	control	control	control
03C03	SA712	SA503	negoro.03C03	negoro03C03	2.1	negoro	3	C03		ncontrol	TAGCGAGT	TATAGCGA	control	control	control
05C03	SA703	SA503	negoro.05C03	negoro05C03	4.1	negoro	5	C03		ncontrol	TAGCGAGT	ACGCTACT	control	control	control
06C03	SA703	SB503	negoro.06C03	negoro06C03	4.1	negoro	6	C03		ncontrol	AGAGTCAC	ACGCTACT	control	control	control
07C03	SA703	SC503	negoro.07C03	negoro07C03	4.1	negoro	7	C03		ncontrol	CGTCGCTA	ACGCTACT	control	control	control
09C03	SB703	SB503	negoro.09C03	negoro09C03	4.1	negoro	9	C03		ncontrol	AGAGTCAC	TAGCAGCT	control	control	control
12C03	SA703	SB503	negoro.12C03	negoro12C03	4.2	negoro	12	C03		ncontrol	AGAGTCAC	ACGCTACT	control	control	control
13C03	SA703	SC503	negoro.13C03	negoro13C03	4.2	negoro	13	C03		ncontrol	CGTCGCTA	ACGCTACT	control	control	control
14C03	SB703	SA503	negoro.14C03	negoro14C03	4.2	negoro	14	C03		ncontrol	TAGCGAGT	TAGCAGCT	control	control	control
15C03	SB703	SB503	negoro.15C03	negoro15C03	4.2	negoro	15	C03		ncontrol	AGAGTCAC	TAGCAGCT	control	control	control
16C03	SB703	SC503	negoro.16C03	negoro16C03	4.2	negoro	16	C03		ncontrol	CGTCGCTA	TAGCAGCT	control	control	control
17C03	SA703	SA503	negoro.17C03	negoro17C03	5.1	negoro	17	C03		ncontrol	TAGCGAGT	ACGCTACT	control	control	control
18C03	SA703	SB503	negoro.18C03	negoro18C03	5.1	negoro	18	C03		ncontrol	AGAGTCAC	ACGCTACT	control	control	control
20C03	SB703	SA503	negoro.20C03	negoro20C03	5.1	negoro	20	C03		ncontrol	TAGCGAGT	TAGCAGCT	control	control	control
23C03	SA703	SA503	negoro.23C03	negoro23C03	5.2	negoro	23	C03		ncontrol	TAGCGAGT	ACGCTACT	control	control	control
24C03	SA703	SB503	negoro.24C03	negoro24C03	5.2	negoro	24	C03		ncontrol	AGAGTCAC	ACGCTACT	control	control	control
25C03	SA703	SA503	negoro.25C03	negoro25C03	1.2	negoro	25	C03		ncontrol	TAGCGAGT	ACGCTACT	control	control	control
26C03	SA703	SB503	negoro.26C03	negoro26C03	1.2	negoro	26	C03		ncontrol	AGAGTCAC	ACGCTACT	control	control	control
28C03	SB703	SA503	negoro.28C03	negoro28C03	1.2	negoro	28	C03		ncontrol	TAGCGAGT	TAGCAGCT	control	control	control
33C03	SB703	SA503	negoro.33C03	negoro33C03	7.1	negoro	33	C03		ncontrol	TAGCGAGT	TAGCAGCT	control	control	control
36C03	SB702	SB503	negoro.36C03	negoro36C03	2.1	negoro	36	C03		ncontrol	AGAGTCAC	CGAAGTAT	control	control	control
40C03	SB703	SA503	negoro.40C03	negoro40C03	7.2	negoro	40	C03		ncontrol	TAGCGAGT	TAGCAGCT	control	control	control
45C03	SB703	SB503	negoro.45C03	negoro45C03	7.2	negoro	45	C03		ncontrol	AGAGTCAC	TAGCAGCT	control	control	control
29C03	SB703	SC503	negoro16.29C03	negoro1629C03	5.2	negoro16	29	C03		ncontrol	CGTCGCTA	TAGCAGCT	control	control	control
2846	SB703	SC503	oro16.2846	oro162846	7.1	oro16	35	C03		sample	CGTCGCTA	TAGCAGCT	FAR	7/3/16	27
4519	SA703	SA503	oro16.4519	oro164519	7.1	oro16	30	C03		sample	TAGCGAGT	ACGCTACT	EPS	9/22/16	control
C04	SA704	SA503	asc.C04	ascC04	2.2	asc	15	C04	control	ncontrol	TAGCGAGT	ACTCACTG	control	control	control			alternate ID is 15C04		NTC
258	SA704	SB503	bri16.0258	bri160258	1.2	bri16	26	C04		sample	AGAGTCAC	ACTCACTG	ELY	7/5/16	28	M	A		EPFU		S
346	SA704	SC503	bri16.0346	bri160346	1.2	bri16	27	C04		sample	CGTCGCTA	ACTCACTG	ELY	6/15/16	25	M	A		MYLU		NR
680	SB704	SA503	bri16.0680	bri160680	1.2	bri16	28	C04		sample	TAGCGAGT	TCTCTATG	ELY	7/25/16	31	F	A		EPFU		NR
731	SB703	SC503	bri16.0731	bri160731	2.2	bri16	41	C04		sample	CGTCGCTA	TAGCAGCT	ACA	8/30/16	36	F	A		MYLU	DEY3828	PL
KG16MA067	SA704	SA503	kg16.KG16MA067	kg16KG16MA067	8.1	kg16	kg01	C04		sample	TAGCGAGT	ACTCACTG	PRI	5/20/16	21	F	A		MYLU	MADFW16340	P
KG16MA744	SA704	SB503	kg16.KG16MA744	kg16KG16MA744	8.1	kg16	kg04	C04		sample	AGAGTCAC	ACTCACTG	BOX	8/10/16	33				EPFU	Barn
NTCkg03C04	SA704	SC503	kg16.NTCkg03C04	kg16NTCkg03C04	8.1	kg16	kg03	C04		ncontrol	CGTCGCTA	ACTCACTG	control
7023	SA704	SC503	nau.7023	nau7023	2.1	nau	42	C04		sample	CGTCGCTA	ACTCACTG	SARDINA	6/1/16		F			MYNI	18
127	SB703	SC503	oro16.0127	oro160127	1.2	oro16	2	C04		sample	CGTCGCTA	TAGCAGCT	CNA	5/21/16	21
168	SB704	SB503	oro16.0168	oro160168	5.1	oro16	21	C04		sample	AGAGTCAC	TCTCTATG	CNA	6/8/16	24
495	SA704	SC503	oro16.0495	oro160495	4.2	oro16	13	C04		sample	CGTCGCTA	ACTCACTG	BRN	6/18/16	25
553	SA704	SB503	oro16.0553	oro160553	4.2	oro16	12	C04		sample	AGAGTCAC	ACTCACTG	BRN	4/29/16	18
587	SB704	SA503	oro16.0587	oro160587	4.2	oro16	14	C04		sample	TAGCGAGT	TCTCTATG	MAP	5/20/16	21
677	SB704	SB503	oro16.0677	oro160677	4.2	oro16	15	C04		sample	AGAGTCAC	TCTCTATG	MAP	7/9/16	28
1158	SA704	SA503	oro16.1158	oro161158	4.1	oro16	5	C04		sample	TAGCGAGT	ACTCACTG	PEN	6/9/16	24
1194	SA704	SC503	oro16.1194	oro161194	5.2	oro16	19	C04		sample	CGTCGCTA	ACTCACTG	PEN	6/23/16	26
1372	SB704	SA503	oro16.1372	oro161372	5.1	oro16	20	C04		sample	TAGCGAGT	TCTCTATG	EPS	8/6/16	32
1458	SA704	SB503	oro16.1458	oro161458	4.1	oro16	6	C04		sample	AGAGTCAC	ACTCACTG	CNB	6/3/16	23
1501	SB704	SC503	oro16.1501	oro161501	4.1	oro16	10	C04		sample	CGTCGCTA	TCTCTATG	CNB	6/26/16	26
1694	SB704	SA503	oro16.1694	oro161694	4.1	oro16	8	C04		sample	TAGCGAGT	TCTCTATG	HOL	5/25/16	22
1779	SA712	SA504	oro16.1779	oro161779	2.1	oro16	3	C04		sample	CTGCGTGT	TATAGCGA	CHI	6/1/16	23
1852	SB704	SC503	oro16.1852	oro161852	5.1	oro16	22	C04		sample	CGTCGCTA	TCTCTATG	CHI	7/12/16	29
1870	SA704	SB503	oro16.1870	oro161870	5.1	oro16	18	C04		sample	AGAGTCAC	ACTCACTG	CHI	7/26/16	31
2119	SB704	SB503	oro16.2119	oro162119	1.2	oro16	1	C04		sample	AGAGTCAC	TCTCTATG	HOP	4/23/16	17
2181	SB704	SC503	oro16.2181	oro162181	4.2	oro16	16	C04		sample	CGTCGCTA	TCTCTATG	HOP	7/24/16	30
2248	SA704	SC503	oro16.2248	oro162248	4.1	oro16	7	C04		sample	CGTCGCTA	ACTCACTG	FOX	5/19/16	21
2397	SA704	SA503	oro16.2397	oro162397	5.2	oro16	23	C04		sample	TAGCGAGT	ACTCACTG	FOX	7/14/16	29
2508	SB704	SC503	oro16.2508	oro162508	7.2	oro16	43	C04		sample	CGTCGCTA	TCTCTATG	MAP	8/5/16	32
2678	SB704	SB503	oro16.2678	oro162678	7.2	oro16	45	C04		sample	AGAGTCAC	TCTCTATG	BRN	9/9/16	37
2786	SB704	SA503	oro16.2786	oro162786	7.2	oro16	40	C04		sample	TAGCGAGT	TCTCTATG	CNB	7/20/16	30
2845	SB704	SC503	oro16.2845	oro162845	7.1	oro16	35	C04		sample	CGTCGCTA	TCTCTATG	FAR	6/25/16	26
2952	SB703	SB503	oro16.2952	oro162952	2.1	oro16	36	C04		sample	AGAGTCAC	TAGCAGCT	FAR	9/28/16	40
3063	SA704	SA503	oro16.3063	oro163063	1.2	oro16	25	C04		sample	TAGCGAGT	ACTCACTG	MTV	9/1/16	36
3108	SB704	SB503	oro16.3108	oro163108	4.1	oro16	9	C04		sample	AGAGTCAC	TCTCTATG	MTV	6/23/16	26
3414	SA704	SC503	oro16.3414	oro163414	7.1	oro16	32	C04		sample	CGTCGCTA	ACTCACTG	ALS	7/16/16	29
3502	SB704	SA503	oro16.3502	oro163502	7.1	oro16	33	C04		sample	TAGCGAGT	TCTCTATG	ALS	9/7/16	37
3949	SA704	SA503	oro16.3949	oro163949	5.1	oro16	17	C04		sample	TAGCGAGT	ACTCACTG	HOL	8/17/16	34			greenish solution during DNA extraction. compare to oro16.3937 to see if diets are consistent
4050	SA704	SB503	oro16.4050	oro164050	7.1	oro16	31	C04		sample	AGAGTCAC	ACTCACTG	HOP	9/6/16	37
4210	SB704	SC503	oro16.4210	oro164210	5.2	oro16	29	C04		sample	CGTCGCTA	TCTCTATG	HOL	8/31/16	36
4274	SA704	SC503	oro16.4274	oro164274	7.2	oro16	39	C04		sample	CGTCGCTA	ACTCACTG	CHI	10/5/16	41
4508	SA704	SA503	oro16.4508	oro164508	7.1	oro16	30	C04		sample	TAGCGAGT	ACTCACTG	EPS	9/22/16	39
9254	SA704	SB503	oro16.9254	oro169254	7.2	oro16	38	C04		sample	AGAGTCAC	ACTCACTG	FOX	9/8/16	37
CP160063	SA704	SA503	oro16.CP160063	oro16CP160063	7.2	oro16	37	C04		sample	TAGCGAGT	ACTCACTG	MTV	9/17/16	38
C05	SA705	SA503	asc.C05	ascC05	2.2	asc	15	C05	Plot3	sample	TAGCGAGT	TGAGTACG	Hawaii	3/13/03	11			alternate ID is HB055	JAWE	HB055
259	SA705	SB503	bri16.0259	bri160259	1.2	bri16	26	C05		sample	AGAGTCAC	TGAGTACG	ELY	7/5/16	28	M	A		EPFU		S
347	SA705	SC503	bri16.0347	bri160347	1.2	bri16	27	C05		sample	CGTCGCTA	TGAGTACG	ELY	6/15/16	25	F	A		MYLE		P
681	SB705	SA503	bri16.0681	bri160681	1.2	bri16	28	C05		sample	TAGCGAGT	GATCTACG	ELY	7/25/16	31	M	A		EPFU		S
732	SB704	SC503	bri16.0732	bri160732	2.2	bri16	41	C05		sample	CGTCGCTA	TCTCTATG	ACA	8/30/16	36	M	A		MYLU	DEY3829	NR
KG16MA535	SA705	SC503	kg16.KG16MA535	kg16KG16MA535	8.1	kg16	kg03	C05		sample	CGTCGCTA	TGAGTACG	PEP	7/12/16	29	F	A		MYLU	MADFW16256	L
KG16MA745	SA705	SB503	kg16.KG16MA745	kg16KG16MA745	8.1	kg16	kg04	C05		sample	AGAGTCAC	TGAGTACG	BOX	8/10/16	33				EPFU	Barn
7024	SA705	SC503	nau.7024	nau7024	2.1	nau	42	C05		sample	CGTCGCTA	TGAGTACG	SARDINA	6/1/16		M			CACA	22
132	SB704	SC503	oro16.0132	oro160132	1.2	oro16	2	C05		sample	CGTCGCTA	TCTCTATG	CNA	5/21/16	21
172	SB705	SB503	oro16.0172	oro160172	5.1	oro16	21	C05		sample	AGAGTCAC	GATCTACG	CNA	6/9/16	24
554	SA705	SB503	oro16.0554	oro160554	4.2	oro16	12	C05		sample	AGAGTCAC	TGAGTACG	BRN	4/29/16	18
588	SB705	SA503	oro16.0588	oro160588	4.2	oro16	14	C05		sample	TAGCGAGT	GATCTACG	MAP	5/20/16	21
678	SB705	SB503	oro16.0678	oro160678	4.2	oro16	15	C05		sample	AGAGTCAC	GATCTACG	MAP	7/9/16	28
1159	SA705	SA503	oro16.1159	oro161159	4.1	oro16	5	C05		sample	TAGCGAGT	TGAGTACG	PEN	6/9/16	24
1373	SB705	SA503	oro16.1373	oro161373	5.1	oro16	20	C05		sample	TAGCGAGT	GATCTACG	EPS	8/6/16	32
1459	SA705	SB503	oro16.1459	oro161459	4.1	oro16	6	C05		sample	AGAGTCAC	TGAGTACG	CNB	6/3/16	23
1502	SB705	SC503	oro16.1502	oro161502	4.1	oro16	10	C05		sample	CGTCGCTA	GATCTACG	CNB	6/26/16	26
1695	SB705	SA503	oro16.1695	oro161695	4.1	oro16	8	C05		sample	TAGCGAGT	GATCTACG	HOL	5/25/16	22
1773	SA712	SA505	oro16.1773	oro161773	2.1	oro16	3	C05		sample	TCATCGAG	TATAGCGA	CHI	6/1/16	23
1853	SB705	SC503	oro16.1853	oro161853	5.1	oro16	22	C05		sample	CGTCGCTA	GATCTACG	CHI	7/12/16	29
1871	SA705	SB503	oro16.1871	oro161871	5.1	oro16	18	C05		sample	AGAGTCAC	TGAGTACG	CHI	7/26/16	31
1932	SB705	SC503	oro16.1932	oro161932	4.2	oro16	16	C05		sample	CGTCGCTA	GATCTACG	HOL	6/29/16	27
2118	SB705	SB503	oro16.2118	oro162118	1.2	oro16	1	C05		sample	AGAGTCAC	GATCTACG	HOP	4/23/16	17
2398	SA705	SA503	oro16.2398	oro162398	5.2	oro16	23	C05		sample	TAGCGAGT	TGAGTACG	FOX	7/14/16	29
2509	SB705	SC503	oro16.2509	oro162509	7.2	oro16	43	C05		sample	CGTCGCTA	GATCTACG	MAP	8/5/16	32
2787	SB705	SA503	oro16.2787	oro162787	7.2	oro16	40	C05		sample	TAGCGAGT	GATCTACG	CNB	7/20/16	30
2959	SB704	SB503	oro16.2959	oro162959	2.1	oro16	36	C05		sample	AGAGTCAC	TCTCTATG	FAR	9/28/16	40
3067	SA705	SA503	oro16.3067	oro163067	1.2	oro16	25	C05		sample	TAGCGAGT	TGAGTACG	MTV	9/1/16	36
3109	SB705	SB503	oro16.3109	oro163109	4.1	oro16	9	C05		sample	AGAGTCAC	GATCTACG	MTV	6/23/16	26
3415	SA705	SC503	oro16.3415	oro163415	7.1	oro16	32	C05		sample	CGTCGCTA	TGAGTACG	ALS	7/16/16	29
3503	SB705	SA503	oro16.3503	oro163503	7.1	oro16	33	C05		sample	TAGCGAGT	GATCTACG	ALS	9/7/16	37
3950	SA705	SA503	oro16.3950	oro163950	5.1	oro16	17	C05		sample	TAGCGAGT	TGAGTACG	HOL	8/17/16	34
4211	SB705	SC503	oro16.4211	oro164211	5.2	oro16	29	C05		sample	CGTCGCTA	GATCTACG	HOL	8/31/16	36
4275	SA705	SC503	oro16.4275	oro164275	7.2	oro16	39	C05		sample	CGTCGCTA	TGAGTACG	CHI	10/5/16	41
4509	SA705	SA503	oro16.4509	oro164509	7.1	oro16	30	C05		sample	TAGCGAGT	TGAGTACG	EPS	9/22/16	39
9255	SA705	SB503	oro16.9255	oro169255	7.2	oro16	38	C05		sample	AGAGTCAC	TGAGTACG	FOX	9/8/16	37
CP160064	SA705	SA503	oro16.CP160064	oro16CP160064	7.2	oro16	37	C05		sample	TAGCGAGT	TGAGTACG	MTV	9/17/16	38
C06	SA706	SA503	asc.C06	ascC06	2.2	asc	15	C06	Plot5	sample	TAGCGAGT	CTGCGTAG	Hawaii	4/1/03	14			alternate ID is HB063	JAWE	HB063
260	SA706	SB503	bri16.0260	bri160260	1.2	bri16	26	C06		sample	AGAGTCAC	CTGCGTAG	ELY	7/5/16	28	M	A		EPFU		S
348	SA706	SC503	bri16.0348	bri160348	1.2	bri16	27	C06		sample	CGTCGCTA	CTGCGTAG	ELY	6/15/16	25	F	A		MYLE		NR
682	SB706	SA503	bri16.0682	bri160682	1.2	bri16	28	C06		sample	TAGCGAGT	GTAACGAG	ELY	7/25/16	31	M	A		EPFU		S
733	SB705	SC503	bri16.0733	bri160733	2.2	bri16	41	C06		sample	CGTCGCTA	GATCTACG	ACA	8/30/16	36	M	A		MYLU	DEY3830	NR
KG16MA273	SB706	SB503	kg16.KG16MA273	kg16KG16MA273	8.1	kg16	kg02	C06		sample	AGAGTCAC	GTAACGAG	BOX	6/17/16	25				EPFU	Barn
7025	SA706	SC503	nau.7025	nau7025	2.1	nau	42	C06		sample	CGTCGCTA	CTGCGTAG	SARDINA	6/1/16		M			CACA	24
131	SB705	SC503	oro16.0131	oro160131	1.2	oro16	2	C06		sample	CGTCGCTA	GATCTACG	CNA	5/22/16	21
169	SB706	SB503	oro16.0169	oro160169	5.1	oro16	21	C06		sample	AGAGTCAC	GTAACGAG	CNA	6/10/16	24
497	SA706	SC503	oro16.0497	oro160497	4.2	oro16	13	C06		sample	CGTCGCTA	CTGCGTAG	BRN	6/25/16	26
555	SA706	SB503	oro16.0555	oro160555	4.2	oro16	12	C06		sample	AGAGTCAC	CTGCGTAG	BRN	4/29/16	18
589	SB706	SA503	oro16.0589	oro160589	4.2	oro16	14	C06		sample	TAGCGAGT	GTAACGAG	MAP	5/20/16	21
679	SB706	SB503	oro16.0679	oro160679	4.2	oro16	15	C06		sample	AGAGTCAC	GTAACGAG	MAP	7/9/16	28
1160	SA706	SA503	oro16.1160	oro161160	4.1	oro16	5	C06		sample	TAGCGAGT	CTGCGTAG	PEN	6/9/16	24
1196	SA706	SC503	oro16.1196	oro161196	5.2	oro16	19	C06		sample	CGTCGCTA	CTGCGTAG	PEN	6/30/16	27
1374	SB706	SA503	oro16.1374	oro161374	5.1	oro16	20	C06		sample	TAGCGAGT	GTAACGAG	EPS	8/6/16	32
1503	SB706	SC503	oro16.1503	oro161503	4.1	oro16	10	C06		sample	CGTCGCTA	GTAACGAG	CNB	6/26/16	26
1711	SB706	SA503	oro16.1711	oro161711	4.1	oro16	8	C06		sample	TAGCGAGT	GTAACGAG	HOL	5/18/16	21
1767	SA712	SA506	oro16.1767	oro161767	2.1	oro16	3	C06		sample	CGTGAGTG	TATAGCGA	CHI	5/26/16	22
1872	SA706	SB503	oro16.1872	oro161872	5.1	oro16	18	C06		sample	AGAGTCAC	CTGCGTAG	CHI	7/26/16	31
1933	SB706	SC503	oro16.1933	oro161933	4.2	oro16	16	C06		sample	CGTCGCTA	GTAACGAG	HOL	6/29/16	27
2117	SB706	SB503	oro16.2117	oro162117	1.2	oro16	1	C06		sample	AGAGTCAC	GTAACGAG	HOP	4/23/16	17
2250	SA706	SC503	oro16.2250	oro162250	4.1	oro16	7	C06		sample	CGTCGCTA	CTGCGTAG	FOX	5/19/16	21
2399	SA706	SA503	oro16.2399	oro162399	5.2	oro16	23	C06		sample	TAGCGAGT	CTGCGTAG	FOX	7/14/16	29
2510	SB706	SC503	oro16.2510	oro162510	7.2	oro16	43	C06		sample	CGTCGCTA	GTAACGAG	MAP	8/5/16	32
2590	SB706	SC503	oro16.2590	oro162590	8.1	oro16	44	C06		sample	CGTCGCTA	GTAACGAG	BRN	7/18/16	30
2788	SB706	SA503	oro16.2788	oro162788	7.2	oro16	40	C06		sample	TAGCGAGT	GTAACGAG	CNB	7/20/16	30
2839	SB706	SC503	oro16.2839	oro162839	7.1	oro16	35	C06		sample	CGTCGCTA	GTAACGAG	FAR	6/25/16	26
2964	SB705	SB503	oro16.2964	oro162964	2.1	oro16	36	C06		sample	AGAGTCAC	GATCTACG	FAR	9/28/16	40
3068	SA706	SA503	oro16.3068	oro163068	1.2	oro16	25	C06		sample	TAGCGAGT	CTGCGTAG	MTV	9/1/16	36
3110	SB706	SB503	oro16.3110	oro163110	4.1	oro16	9	C06		sample	AGAGTCAC	GTAACGAG	MTV	6/23/16	26
3416	SA706	SC503	oro16.3416	oro163416	7.1	oro16	32	C06		sample	CGTCGCTA	CTGCGTAG	ALS	7/16/16	29
3504	SB706	SA503	oro16.3504	oro163504	7.1	oro16	33	C06		sample	TAGCGAGT	GTAACGAG	ALS	9/7/16	37
3951	SA706	SA503	oro16.3951	oro163951	5.1	oro16	17	C06		sample	TAGCGAGT	CTGCGTAG	HOL	8/17/16	34
4212	SB706	SC503	oro16.4212	oro164212	5.2	oro16	29	C06		sample	CGTCGCTA	GTAACGAG	HOL	8/31/16	36
4276	SA706	SC503	oro16.4276	oro164276	7.2	oro16	39	C06		sample	CGTCGCTA	CTGCGTAG	CHI	10/5/16	41
4510	SA706	SA503	oro16.4510	oro164510	7.1	oro16	30	C06		sample	TAGCGAGT	CTGCGTAG	EPS	9/22/16	39
9256	SA706	SB503	oro16.9256	oro169256	7.2	oro16	38	C06		sample	AGAGTCAC	CTGCGTAG	FOX	9/8/16	37
CP160065	SA706	SA503	oro16.CP160065	oro16CP160065	7.2	oro16	37	C06		sample	TAGCGAGT	CTGCGTAG	MTV	9/17/16	38
C07	SA707	SA503	asc.C07	ascC07	2.2	asc	15	C07	Plot3	sample	TAGCGAGT	TAGTCTCC	Hawaii	3/14/03	11			alternate ID is HB071	JAWE	HB071
261	SA707	SB503	bri16.0261	bri160261	1.2	bri16	26	C07		sample	AGAGTCAC	TAGTCTCC	ELY	7/5/16	28	M	A		EPFU		S
349	SA707	SC503	bri16.0349	bri160349	1.2	bri16	27	C07		sample	CGTCGCTA	TAGTCTCC	ELY	6/15/16	25	M	A		MYLE		NR
683	SB707	SA503	bri16.0683	bri160683	1.2	bri16	28	C07		sample	TAGCGAGT	ACGTGCGC	ELY	7/25/16	31	F	A		EPFU		L
739	SB706	SC503	bri16.0739	bri160739	2.2	bri16	41	C07		sample	CGTCGCTA	GTAACGAG	ACA	9/2/16	36	M	A		MYLU	DEY3839	S
KG16MA541	SA707	SC503	kg16.KG16MA541	kg16KG16MA541	8.1	kg16	kg03	C07		sample	CGTCGCTA	TAGTCTCC	PEP	7/12/16	29	F	A		MYLU	MADFW16922	L
KG16MA747	SA707	SB503	kg16.KG16MA747	kg16KG16MA747	8.1	kg16	kg04	C07		sample	AGAGTCAC	TAGTCTCC	LIN	8/10/16	33				MYLU	Barn
7026	SA707	SC503	nau.7026	nau7026	2.1	nau	42	C07		sample	CGTCGCTA	TAGTCTCC	SARDINA	6/1/16		M			CASU	25
119	SB706	SC503	oro16.0119	oro160119	1.2	oro16	2	C07		sample	CGTCGCTA	GTAACGAG	CNA	5/21/16	21
170	SB707	SB503	oro16.0170	oro160170	5.1	oro16	21	C07		sample	AGAGTCAC	ACGTGCGC	CNA	6/10/16	24
498	SA707	SC503	oro16.0498	oro160498	4.2	oro16	13	C07		sample	CGTCGCTA	TAGTCTCC	BRN	6/25/16	26
556	SA707	SB503	oro16.0556	oro160556	4.2	oro16	12	C07		sample	AGAGTCAC	TAGTCTCC	BRN	4/29/16	18
590	SB707	SA503	oro16.0590	oro160590	4.2	oro16	14	C07		sample	TAGCGAGT	ACGTGCGC	MAP	5/20/16	21
680	SB707	SB503	oro16.0680	oro160680	4.2	oro16	15	C07		sample	AGAGTCAC	ACGTGCGC	MAP	7/9/16	28
1161	SA707	SA503	oro16.1161	oro161161	4.1	oro16	5	C07		sample	TAGCGAGT	TAGTCTCC	PEN	6/9/16	24
1197	SA707	SC503	oro16.1197	oro161197	5.2	oro16	19	C07		sample	CGTCGCTA	TAGTCTCC	PEN	6/30/16	27
1375	SB707	SA503	oro16.1375	oro161375	5.1	oro16	20	C07		sample	TAGCGAGT	ACGTGCGC	EPS	8/6/16	32
1461	SA707	SB503	oro16.1461	oro161461	4.1	oro16	6	C07		sample	AGAGTCAC	TAGTCTCC	CNB	6/3/16	23
1504	SB707	SC503	oro16.1504	oro161504	4.1	oro16	10	C07		sample	CGTCGCTA	ACGTGCGC	CNB	6/26/16	26
1712	SB707	SA503	oro16.1712	oro161712	4.1	oro16	8	C07		sample	TAGCGAGT	ACGTGCGC	HOL	5/18/16	21
1761	SA712	SA507	oro16.1761	oro161761	2.1	oro16	3	C07		sample	GGATATCT	TATAGCGA	CHI	5/26/16	22
1873	SA707	SB503	oro16.1873	oro161873	5.1	oro16	18	C07		sample	AGAGTCAC	TAGTCTCC	CHI	7/26/16	31
1934	SB707	SC503	oro16.1934	oro161934	4.2	oro16	16	C07		sample	CGTCGCTA	ACGTGCGC	HOL	6/29/16	27
2116	SB707	SB503	oro16.2116	oro162116	1.2	oro16	1	C07		sample	AGAGTCAC	ACGTGCGC	HOP	4/23/16	17
2251	SA707	SC503	oro16.2251	oro162251	4.1	oro16	7	C07		sample	CGTCGCTA	TAGTCTCC	FOX	5/19/16	21
2400	SA707	SA503	oro16.2400	oro162400	5.2	oro16	23	C07		sample	TAGCGAGT	TAGTCTCC	FOX	7/14/16	29
2511	SB707	SC503	oro16.2511	oro162511	7.2	oro16	43	C07		sample	CGTCGCTA	ACGTGCGC	MAP	8/5/16	32
2789	SB707	SA503	oro16.2789	oro162789	7.2	oro16	40	C07		sample	TAGCGAGT	ACGTGCGC	CNB	7/20/16	30
2838	SB707	SC503	oro16.2838	oro162838	7.1	oro16	35	C07		sample	CGTCGCTA	ACGTGCGC	FAR	6/25/16	26
2971	SB706	SB503	oro16.2971	oro162971	2.1	oro16	36	C07		sample	AGAGTCAC	GTAACGAG	FAR	9/28/16	40
3069	SA707	SA503	oro16.3069	oro163069	1.2	oro16	25	C07		sample	TAGCGAGT	TAGTCTCC	MTV	9/1/16	36
3111	SB707	SB503	oro16.3111	oro163111	4.1	oro16	9	C07		sample	AGAGTCAC	ACGTGCGC	MTV	6/23/16	26
3417	SA707	SC503	oro16.3417	oro163417	7.1	oro16	32	C07		sample	CGTCGCTA	TAGTCTCC	ALS	7/16/16	29
3952	SA707	SA503	oro16.3952	oro163952	5.1	oro16	17	C07		sample	TAGCGAGT	TAGTCTCC	HOL	8/17/16	34
4053	SA707	SB503	oro16.4053	oro164053	7.1	oro16	31	C07		sample	AGAGTCAC	TAGTCTCC	HOP	9/6/16	37
4213	SB707	SC503	oro16.4213	oro164213	5.2	oro16	29	C07		sample	CGTCGCTA	ACGTGCGC	HOL	9/7/16	37
4277	SA707	SC503	oro16.4277	oro164277	7.2	oro16	39	C07		sample	CGTCGCTA	TAGTCTCC	CHI	10/5/16	41
4511	SA707	SA503	oro16.4511	oro164511	7.1	oro16	30	C07		sample	TAGCGAGT	TAGTCTCC	EPS	9/22/16	39
9257	SA707	SB503	oro16.9257	oro169257	7.2	oro16	38	C07		sample	AGAGTCAC	TAGTCTCC	FOX	9/8/16	37
CP160066	SA707	SA503	oro16.CP160066	oro16CP160066	7.2	oro16	37	C07		sample	TAGCGAGT	TAGTCTCC	MTV	9/17/16	38
C08	SA708	SA503	asc.C08	ascC08	2.2	asc	15	C08	Plot3	sample	TAGCGAGT	CGAGCGAC	Hawaii	3/13/03	11			alternate ID is HB079	JAWE	HB079
262	SA708	SB503	bri16.0262	bri160262	1.2	bri16	26	C08		sample	AGAGTCAC	CGAGCGAC	ELY	7/5/16	28	M	A		EPFU		S
350	SA708	SC503	bri16.0350	bri160350	1.2	bri16	27	C08		sample	CGTCGCTA	CGAGCGAC	ELY	6/16/16	25	F	A		MYLE		NR
684	SB708	SA503	bri16.0684	bri160684	1.2	bri16	28	C08		sample	TAGCGAGT	ATAGTACC	ELY	7/25/16	31	F	A		MYLE		PL
740	SB707	SC503	bri16.0740	bri160740	2.2	bri16	41	C08		sample	CGTCGCTA	ACGTGCGC	ACA	9/2/16	36	F	A		MYLU	DEY3840	PL
KG16MA544	SA708	SC503	kg16.KG16MA544	kg16KG16MA544	8.1	kg16	kg03	C08		sample	CGTCGCTA	CGAGCGAC	PEP	7/12/16	29	F	A		MYLU	MADFW16923	L
KG16MA748	SA708	SB503	kg16.KG16MA748	kg16KG16MA748	8.1	kg16	kg04	C08		sample	AGAGTCAC	CGAGCGAC	LIN	8/10/16	33				MYLU	Barn
7027	SA708	SC503	nau.7027	nau7027	2.1	nau	42	C08		sample	CGTCGCTA	CGAGCGAC	SARDINA	6/1/16		F			CACA	26
133	SB707	SC503	oro16.0133	oro160133	1.2	oro16	2	C08		sample	CGTCGCTA	ACGTGCGC	CNA	5/22/16	21
499	SA708	SC503	oro16.0499	oro160499	4.2	oro16	13	C08		sample	CGTCGCTA	CGAGCGAC	BRN	6/25/16	26
557	SA708	SB503	oro16.0557	oro160557	4.2	oro16	12	C08		sample	AGAGTCAC	CGAGCGAC	BRN	4/29/16	18
591	SB708	SA503	oro16.0591	oro160591	4.2	oro16	14	C08		sample	TAGCGAGT	ATAGTACC	MAP	5/20/16	21
681	SB708	SB503	oro16.0681	oro160681	4.2	oro16	15	C08		sample	AGAGTCAC	ATAGTACC	MAP	7/9/16	28
1021	SB708	SC503	oro16.1021	oro161021	5.1	oro16	22	C08		sample	CGTCGCTA	ATAGTACC	COR	8/11/16	33
1162	SA708	SA503	oro16.1162	oro161162	4.1	oro16	5	C08		sample	TAGCGAGT	CGAGCGAC	PEN	6/9/16	24
1198	SA708	SC503	oro16.1198	oro161198	5.2	oro16	19	C08		sample	CGTCGCTA	CGAGCGAC	PEN	6/30/16	27
1462	SA708	SB503	oro16.1462	oro161462	4.1	oro16	6	C08		sample	AGAGTCAC	CGAGCGAC	CNB	6/3/16	23
1713	SB708	SA503	oro16.1713	oro161713	4.1	oro16	8	C08		sample	TAGCGAGT	ATAGTACC	HOL	5/18/16	21
1755	SA712	SA508	oro16.1755	oro161755	2.1	oro16	3	C08		sample	GACACCGT	TATAGCGA	CHI	5/22/16	21
1935	SB708	SC503	oro16.1935	oro161935	4.2	oro16	16	C08		sample	CGTCGCTA	ATAGTACC	HOL	6/29/16	27
2115	SB708	SB503	oro16.2115	oro162115	1.2	oro16	1	C08		sample	AGAGTCAC	ATAGTACC	HOP	4/23/16	17
2252	SA708	SC503	oro16.2252	oro162252	4.1	oro16	7	C08		sample	CGTCGCTA	CGAGCGAC	FOX	5/19/16	21
2401	SA708	SA503	oro16.2401	oro162401	5.2	oro16	23	C08		sample	TAGCGAGT	CGAGCGAC	FOX	7/14/16	29
2512	SB708	SC503	oro16.2512	oro162512	7.2	oro16	43	C08		sample	CGTCGCTA	ATAGTACC	MAP	8/5/16	32
2790	SB708	SA503	oro16.2790	oro162790	7.2	oro16	40	C08		sample	TAGCGAGT	ATAGTACC	CNB	7/20/16	30
2976	SB707	SB503	oro16.2976	oro162976	2.1	oro16	36	C08		sample	AGAGTCAC	ACGTGCGC	FAR	9/28/16	40
3073	SA708	SA503	oro16.3073	oro163073	1.2	oro16	25	C08		sample	TAGCGAGT	CGAGCGAC	MTV	9/1/16	36
3112	SB708	SB503	oro16.3112	oro163112	4.1	oro16	9	C08		sample	AGAGTCAC	ATAGTACC	MTV	6/23/16	26
3506	SB708	SA503	oro16.3506	oro163506	7.1	oro16	33	C08		sample	TAGCGAGT	ATAGTACC	ALS	9/7/16	37
3953	SA708	SA503	oro16.3953	oro163953	5.1	oro16	17	C08		sample	TAGCGAGT	CGAGCGAC	HOL	8/17/16	34
4214	SB708	SC503	oro16.4214	oro164214	5.2	oro16	29	C08		sample	CGTCGCTA	ATAGTACC	HOL	9/7/16	37
4278	SA708	SC503	oro16.4278	oro164278	7.2	oro16	39	C08		sample	CGTCGCTA	CGAGCGAC	CHI	10/5/16	41
4512	SA708	SA503	oro16.4512	oro164512	7.1	oro16	30	C08		sample	TAGCGAGT	CGAGCGAC	EPS	9/22/16	39
9258	SA708	SB503	oro16.9258	oro169258	7.2	oro16	38	C08		sample	AGAGTCAC	CGAGCGAC	FOX	9/8/16	37
CP160067	SA708	SA503	oro16.CP160067	oro16CP160067	7.2	oro16	37	C08		sample	TAGCGAGT	CGAGCGAC	MTV	9/17/16	38
C09	SA709	SA503	asc.C09	ascC09	2.2	asc	15	C09	control	ncontrol	TAGCGAGT	ACTACGAC	control	control	control			alternate ID is 15C09		NTC
263	SA709	SB503	bri16.0263	bri160263	1.2	bri16	26	C09		sample	AGAGTCAC	ACTACGAC	ELY	7/5/16	28	M	A		EPFU		S
351	SA709	SC503	bri16.0351	bri160351	1.2	bri16	27	C09		sample	CGTCGCTA	ACTACGAC	ELY	6/16/16	25	M	A		MYLE		NR
685	SB709	SA503	bri16.0685	bri160685	1.2	bri16	28	C09		sample	TAGCGAGT	GCGTATAC	ELY	7/25/16	31	F	A		EPFU		PL
748	SB708	SC503	bri16.0748	bri160748	2.2	bri16	41	C09		sample	CGTCGCTA	ATAGTACC	ACA	9/7/16	37	M	A		MYLE		S
KG16MA548	SA709	SC503	kg16.KG16MA548	kg16KG16MA548	8.1	kg16	kg03	C09		sample	CGTCGCTA	ACTACGAC	PEP	7/12/16	29	F	A		MYLU	MADFW16360	L
KG16MA749	SA709	SB503	kg16.KG16MA749	kg16KG16MA749	8.1	kg16	kg04	C09		sample	AGAGTCAC	ACTACGAC	LIN	8/10/16	33				MYLU	Barn
7028	SA709	SC503	nau.7028	nau7028	2.1	nau	42	C09		sample	CGTCGCTA	ACTACGAC	SARDINA	6/1/16		F			CAPE	29
61	SB709	SB503	oro16.0061	oro160061	4.2	oro16	15	C09		sample	AGAGTCAC	GCGTATAC	HOP	6/13/16	25
134	SB708	SC503	oro16.0134	oro160134	1.2	oro16	2	C09		sample	CGTCGCTA	ATAGTACC	CNA	5/23/16	22
157	SB709	SB503	oro16.0157	oro160157	5.1	oro16	21	C09		sample	AGAGTCAC	GCGTATAC	CNA	6/11/16	24
408	SA709	SB503	oro16.0408	oro160408	4.2	oro16	12	C09		sample	AGAGTCAC	ACTACGAC	BRN	5/9/16	20
500	SA709	SC503	oro16.0500	oro160500	4.2	oro16	13	C09		sample	CGTCGCTA	ACTACGAC	BRN	6/25/16	26
592	SB709	SA503	oro16.0592	oro160592	4.2	oro16	14	C09		sample	TAGCGAGT	GCGTATAC	MAP	5/20/16	21
1199	SA709	SC503	oro16.1199	oro161199	5.2	oro16	19	C09		sample	CGTCGCTA	ACTACGAC	PEN	6/30/16	27
1377	SB709	SA503	oro16.1377	oro161377	5.1	oro16	20	C09		sample	TAGCGAGT	GCGTATAC	EPS	8/6/16	32
1463	SA709	SB503	oro16.1463	oro161463	4.1	oro16	6	C09		sample	AGAGTCAC	ACTACGAC	CNB	6/3/16	23
1506	SB709	SC503	oro16.1506	oro161506	4.1	oro16	10	C09		sample	CGTCGCTA	GCGTATAC	CNB	6/26/16	26
1714	SB709	SA503	oro16.1714	oro161714	4.1	oro16	8	C09		sample	TAGCGAGT	GCGTATAC	HOL	5/18/16	21
1749	SA709	SB501	oro16.1749	oro161749	2.1	oro16	3	C09		sample	CTACTATA	ACTACGAC	CHI	5/22/16	21
1875	SA709	SB503	oro16.1875	oro161875	5.1	oro16	18	C09		sample	AGAGTCAC	ACTACGAC	CHI	7/26/16	31
1936	SB709	SC503	oro16.1936	oro161936	4.2	oro16	16	C09		sample	CGTCGCTA	GCGTATAC	HOL	6/29/16	27
2114	SB709	SB503	oro16.2114	oro162114	1.2	oro16	1	C09		sample	AGAGTCAC	GCGTATAC	HOP	4/23/16	17
2253	SA709	SC503	oro16.2253	oro162253	4.1	oro16	7	C09		sample	CGTCGCTA	ACTACGAC	FOX	5/19/16	21
2402	SA709	SA503	oro16.2402	oro162402	5.2	oro16	23	C09		sample	TAGCGAGT	ACTACGAC	FOX	7/21/16	30
2513	SB709	SC503	oro16.2513	oro162513	7.2	oro16	43	C09		sample	CGTCGCTA	GCGTATAC	MAP	8/5/16	32
2685	SB709	SB503	oro16.2685	oro162685	7.2	oro16	45	C09		sample	AGAGTCAC	GCGTATAC	BRN	9/16/16	38
2791	SB709	SA503	oro16.2791	oro162791	7.2	oro16	40	C09		sample	TAGCGAGT	GCGTATAC	CNB	7/20/16	30
2983	SB708	SB503	oro16.2983	oro162983	2.1	oro16	36	C09		sample	AGAGTCAC	ATAGTACC	FAR	9/28/16	40
3074	SA709	SA503	oro16.3074	oro163074	1.2	oro16	25	C09		sample	TAGCGAGT	ACTACGAC	MTV	9/1/16	36
3113	SB709	SB503	oro16.3113	oro163113	4.1	oro16	9	C09		sample	AGAGTCAC	GCGTATAC	MTV	6/23/16	26
3507	SB709	SA503	oro16.3507	oro163507	7.1	oro16	33	C09		sample	TAGCGAGT	GCGTATAC	ALS	9/7/16	37
3954	SA709	SA503	oro16.3954	oro163954	5.1	oro16	17	C09		sample	TAGCGAGT	ACTACGAC	HOL	8/17/16	34
4055	SA709	SB503	oro16.4055	oro164055	7.1	oro16	31	C09		sample	AGAGTCAC	ACTACGAC	HOP	9/6/16	37
4215	SB709	SC503	oro16.4215	oro164215	5.2	oro16	29	C09		sample	CGTCGCTA	GCGTATAC	HOL	9/7/16	37
4279	SA709	SC503	oro16.4279	oro164279	7.2	oro16	39	C09		sample	CGTCGCTA	ACTACGAC	CHI	10/5/16	41
4513	SA709	SA503	oro16.4513	oro164513	7.1	oro16	30	C09		sample	TAGCGAGT	ACTACGAC	EPS	9/22/16	39
9259	SA709	SB503	oro16.9259	oro169259	7.2	oro16	38	C09		sample	AGAGTCAC	ACTACGAC	FOX	9/8/16	37
CP160068	SA709	SA503	oro16.CP160068	oro16CP160068	7.2	oro16	37	C09		sample	TAGCGAGT	ACTACGAC	MTV	9/17/16	38
C10	SA710	SA503	asc.C10	ascC10	2.2	asc	15	C10	Plot1	sample	TAGCGAGT	GTCTGCTA	Hawaii	3/20/03	12			alternate ID is HB087	JABW	HB087
264	SA710	SB503	bri16.0264	bri160264	1.2	bri16	26	C10		sample	AGAGTCAC	GTCTGCTA	ELY	7/5/16	28	M	A		EPFU		S
352	SA710	SC503	bri16.0352	bri160352	1.2	bri16	27	C10		sample	CGTCGCTA	GTCTGCTA	ELY	6/16/16	25	M	A		MYLE		NR
686	SB710	SA503	bri16.0686	bri160686	1.2	bri16	28	C10		sample	TAGCGAGT	TGCTCGTA	ELY	7/25/16	31	F	A		EPFU		NR
749	SB710	SC503	bri16.0749	bri160749	2.2	bri16	41	C10		sample	CGTCGCTA	TGCTCGTA	ACA	9/7/16	37	M	A		MYLE	DEY3848	NR
KG16MA079	SA710	SA503	kg16.KG16MA079	kg16KG16MA079	8.1	kg16	kg01	C10		sample	TAGCGAGT	GTCTGCTA	PRI	5/20/16	21	F	A		MYLU	MADFW16347	P
KG16MA549	SA710	SC503	kg16.KG16MA549	kg16KG16MA549	8.1	kg16	kg03	C10		sample	CGTCGCTA	GTCTGCTA	PEP	7/12/16	29	F	J		MYLU	MADFW16924	NR
KG16MA750	SA710	SB503	kg16.KG16MA750	kg16KG16MA750	8.1	kg16	kg04	C10		sample	AGAGTCAC	GTCTGCTA	LIN	8/10/16	33				MYLU	Barn
7029	SA710	SC503	nau.7029	nau7029	2.1	nau	42	C10		sample	CGTCGCTA	GTCTGCTA	SARDINA	6/1/16		F			CASU	30
62	SB710	SB503	oro16.0062	oro160062	4.2	oro16	15	C10		sample	AGAGTCAC	TGCTCGTA	HOP	6/13/16	25
135	SB710	SC503	oro16.0135	oro160135	1.2	oro16	2	C10		sample	CGTCGCTA	TGCTCGTA	CNA	5/23/16	22
409	SA710	SB503	oro16.0409	oro160409	4.2	oro16	12	C10		sample	AGAGTCAC	GTCTGCTA	BRN	5/9/16	20
501	SA710	SC503	oro16.0501	oro160501	4.2	oro16	13	C10		sample	CGTCGCTA	GTCTGCTA	BRN	6/25/16	26
593	SB710	SA503	oro16.0593	oro160593	4.2	oro16	14	C10		sample	TAGCGAGT	TGCTCGTA	MAP	5/20/16	21
1164	SA710	SA503	oro16.1164	oro161164	4.1	oro16	5	C10		sample	TAGCGAGT	GTCTGCTA	PEN	6/9/16	24
1200	SA710	SC503	oro16.1200	oro161200	5.2	oro16	19	C10		sample	CGTCGCTA	GTCTGCTA	PEN	6/30/16	27
1378	SB710	SA503	oro16.1378	oro161378	5.1	oro16	20	C10		sample	TAGCGAGT	TGCTCGTA	EPS	8/6/16	32
1464	SA710	SB503	oro16.1464	oro161464	4.1	oro16	6	C10		sample	AGAGTCAC	GTCTGCTA	CNB	6/3/16	23
1507	SB710	SC503	oro16.1507	oro161507	4.1	oro16	10	C10		sample	CGTCGCTA	TGCTCGTA	CNB	6/26/16	26
1715	SB710	SA503	oro16.1715	oro161715	4.1	oro16	8	C10		sample	TAGCGAGT	TGCTCGTA	HOL	5/18/16	21
1743	SA709	SB502	oro16.1743	oro161743	2.1	oro16	3	C10		sample	CGTTACTA	ACTACGAC	CHI	5/13/16	20
1876	SA710	SB503	oro16.1876	oro161876	5.1	oro16	18	C10		sample	AGAGTCAC	GTCTGCTA	CHI	7/26/16	31
1937	SB710	SC503	oro16.1937	oro161937	4.2	oro16	16	C10		sample	CGTCGCTA	TGCTCGTA	HOL	6/29/16	27
2254	SA710	SC503	oro16.2254	oro162254	4.1	oro16	7	C10		sample	CGTCGCTA	GTCTGCTA	FOX	5/19/16	21
2403	SA710	SA503	oro16.2403	oro162403	5.2	oro16	23	C10		sample	TAGCGAGT	GTCTGCTA	FOX	7/21/16	30
2514	SB710	SC503	oro16.2514	oro162514	7.2	oro16	43	C10		sample	CGTCGCTA	TGCTCGTA	MAP	8/5/16	32
2792	SB710	SA503	oro16.2792	oro162792	7.2	oro16	40	C10		sample	TAGCGAGT	TGCTCGTA	CNB	7/20/16	30
2835	SB710	SC503	oro16.2835	oro162835	7.1	oro16	35	C10		sample	CGTCGCTA	TGCTCGTA	FAR	6/25/16	26
2946	SB710	SB503	oro16.2946	oro162946	2.1	oro16	36	C10		sample	AGAGTCAC	TGCTCGTA	FAR	9/28/16	40
3075	SA710	SA503	oro16.3075	oro163075	1.2	oro16	25	C10		sample	TAGCGAGT	GTCTGCTA	MTV	9/1/16	36
3114	SB710	SB503	oro16.3114	oro163114	4.1	oro16	9	C10		sample	AGAGTCAC	TGCTCGTA	MTV	6/23/16	26
3420	SA710	SC503	oro16.3420	oro163420	7.1	oro16	32	C10		sample	CGTCGCTA	GTCTGCTA	ALS	7/16/16	29
3508	SB710	SA503	oro16.3508	oro163508	7.1	oro16	33	C10		sample	TAGCGAGT	TGCTCGTA	ALS	9/7/16	37
3955	SA710	SA503	oro16.3955	oro163955	5.1	oro16	17	C10		sample	TAGCGAGT	GTCTGCTA	HOL	8/17/16	34
4056	SA710	SB503	oro16.4056	oro164056	7.1	oro16	31	C10		sample	AGAGTCAC	GTCTGCTA	HOP	9/6/16	37
4216	SB710	SC503	oro16.4216	oro164216	5.2	oro16	29	C10		sample	CGTCGCTA	TGCTCGTA	HOL	9/7/16	37
4280	SA710	SC503	oro16.4280	oro164280	7.2	oro16	39	C10		sample	CGTCGCTA	GTCTGCTA	CHI	10/5/16	41
4514	SA710	SA503	oro16.4514	oro164514	7.1	oro16	30	C10		sample	TAGCGAGT	GTCTGCTA	EPS	9/22/16	39
9260	SA710	SB503	oro16.9260	oro169260	7.2	oro16	38	C10		sample	AGAGTCAC	GTCTGCTA	FOX	9/8/16	37
contaminated2113	SB710	SB503	oro16.contaminated2113	oro16contaminated2113	1.2	oro16	1	C10		contaminant	AGAGTCAC	TGCTCGTA	HOP	4/23/16	17			contaminated
CP160069	SA710	SA503	oro16.CP160069	oro16CP160069	7.2	oro16	37	C10		sample	TAGCGAGT	GTCTGCTA	MTV	9/17/16	38
C11	SA711	SA503	asc.C11	ascC11	2.2	asc	15	C11	Plot3	sample	TAGCGAGT	GTCTATGA	Hawaii	6/25/02	26			alternate ID is HB095	JAWE	HB095
164	SA711	SA503	bri16.0164	bri160164	1.2	bri16	25	C11		sample	TAGCGAGT	GTCTATGA	ELY	6/6/16	24	F	A		MYLE	capture-2	P
265	SA711	SB503	bri16.0265	bri160265	1.2	bri16	26	C11		sample	AGAGTCAC	GTCTATGA	ELY	7/5/16	28	M	A		MYSE		S
353	SA711	SC503	bri16.0353	bri160353	1.2	bri16	27	C11		sample	CGTCGCTA	GTCTATGA	ELY	6/16/16	25	F	A		EPFU		P
687	SB711	SA503	bri16.0687	bri160687	1.2	bri16	28	C11		sample	TAGCGAGT	AACGCTGA	ELY	7/25/16	31	M	A		MYLE		S
750	SB711	SC503	bri16.0750	bri160750	2.2	bri16	41	C11		sample	CGTCGCTA	AACGCTGA	ACA	9/7/16	37	M	A		MYLU	DEY3850	S
KG16MA288	SB711	SB503	kg16.KG16MA288	kg16KG16MA288	8.1	kg16	kg02	C11		sample	AGAGTCAC	AACGCTGA	PEP	6/20/16	26	F	A		MYLU	MADFW16846	L
KG16MA552	SA711	SC503	kg16.KG16MA552	kg16KG16MA552	8.1	kg16	kg03	C11		sample	CGTCGCTA	GTCTATGA	PEP	7/12/16	29	F	A		MYLU	MADFW16377	L
KG16MA751	SA711	SB503	kg16.KG16MA751	kg16KG16MA751	8.1	kg16	kg04	C11		sample	AGAGTCAC	GTCTATGA	LIN	8/10/16	33				MYLU	Barn
7030	SA711	SC503	nau.7030	nau7030	2.1	nau	42	C11		sample	CGTCGCTA	GTCTATGA	SARDINA	6/1/16		F			CAPE	31
63	SB711	SB503	oro16.0063	oro160063	4.2	oro16	15	C11		sample	AGAGTCAC	AACGCTGA	HOP	6/13/16	25
130	SB711	SC503	oro16.0130	oro160130	1.2	oro16	2	C11		sample	CGTCGCTA	AACGCTGA	CNA	5/24/16	22
410	SA711	SB503	oro16.0410	oro160410	4.2	oro16	12	C11		sample	AGAGTCAC	GTCTATGA	BRN	5/9/16	20
502	SA711	SC503	oro16.0502	oro160502	4.2	oro16	13	C11		sample	CGTCGCTA	GTCTATGA	BRN	6/25/16	26
594	SB711	SA503	oro16.0594	oro160594	4.2	oro16	14	C11		sample	TAGCGAGT	AACGCTGA	MAP	5/20/16	21
1024	SB711	SC503	oro16.1024	oro161024	5.1	oro16	22	C11		sample	CGTCGCTA	AACGCTGA	COR	8/11/16	33
1165	SA711	SA503	oro16.1165	oro161165	4.1	oro16	5	C11		sample	TAGCGAGT	GTCTATGA	PEN	6/9/16	24
1465	SA711	SB503	oro16.1465	oro161465	4.1	oro16	6	C11		sample	AGAGTCAC	GTCTATGA	CNB	6/3/16	23
1508	SB711	SC503	oro16.1508	oro161508	4.1	oro16	10	C11		sample	CGTCGCTA	AACGCTGA	CNB	7/3/16	27
1716	SB711	SA503	oro16.1716	oro161716	4.1	oro16	8	C11		sample	TAGCGAGT	AACGCTGA	HOL	5/18/16	21
1737	SA709	SB503	oro16.1737	oro161737	2.1	oro16	3	C11		sample	AGAGTCAC	ACTACGAC	CHI	5/13/16	20
1877	SA711	SB503	oro16.1877	oro161877	5.1	oro16	18	C11		sample	AGAGTCAC	GTCTATGA	CHI	7/26/16	31
1938	SB711	SC503	oro16.1938	oro161938	4.2	oro16	16	C11		sample	CGTCGCTA	AACGCTGA	HOL	6/29/16	27
2112	SB711	SB503	oro16.2112	oro162112	1.2	oro16	1	C11		sample	AGAGTCAC	AACGCTGA	HOP	4/23/16	17
2404	SA711	SA503	oro16.2404	oro162404	5.2	oro16	23	C11		sample	TAGCGAGT	GTCTATGA	FOX	7/21/16	30
2515	SB711	SC503	oro16.2515	oro162515	7.2	oro16	43	C11		sample	CGTCGCTA	AACGCTGA	MAP	8/5/16	32
2793	SB711	SA503	oro16.2793	oro162793	7.2	oro16	40	C11		sample	TAGCGAGT	AACGCTGA	CNB	7/20/16	30
2834	SB711	SC503	oro16.2834	oro162834	7.1	oro16	35	C11		sample	CGTCGCTA	AACGCTGA	FAR	6/25/16	26
3115	SB711	SB503	oro16.3115	oro163115	4.1	oro16	9	C11		sample	AGAGTCAC	AACGCTGA	MTV	6/23/16	26
3192	SB711	SB503	oro16.3192	oro163192	7.1	oro16	34	C11		sample	AGAGTCAC	AACGCTGA	MAS	10/4/16	41
3421	SA711	SC503	oro16.3421	oro163421	7.1	oro16	32	C11		sample	CGTCGCTA	GTCTATGA	ALS	7/16/16	29
3509	SB711	SA503	oro16.3509	oro163509	7.1	oro16	33	C11		sample	TAGCGAGT	AACGCTGA	ALS	9/7/16	37
3956	SA711	SA503	oro16.3956	oro163956	5.1	oro16	17	C11		sample	TAGCGAGT	GTCTATGA	HOL	8/17/16	34
4057	SA711	SB503	oro16.4057	oro164057	7.1	oro16	31	C11		sample	AGAGTCAC	GTCTATGA	HOP	9/6/16	37
4217	SB711	SC503	oro16.4217	oro164217	5.2	oro16	29	C11		sample	CGTCGCTA	AACGCTGA	HOL	9/7/16	37
4281	SA711	SC503	oro16.4281	oro164281	7.2	oro16	39	C11		sample	CGTCGCTA	GTCTATGA	CHI	10/5/16	41
4515	SA711	SA503	oro16.4515	oro164515	7.1	oro16	30	C11		sample	TAGCGAGT	GTCTATGA	EPS	9/22/16	39
9261	SA711	SB503	oro16.9261	oro169261	7.2	oro16	38	C11		sample	AGAGTCAC	GTCTATGA	FOX	9/8/16	37
C12	SA712	SA503	asc.C12	ascC12	2.2	asc	15	C12	Plot1	sample	TAGCGAGT	TATAGCGA	Hawaii	7/5/04	28			alternate ID is HB103	RBLE	HB103
165	SA712	SA503	bri16.0165	bri160165	1.2	bri16	25	C12		sample	TAGCGAGT	TATAGCGA	ELY	6/7/16	24	F	A		MYSE	VTDFW-36899	P
266	SA712	SB503	bri16.0266	bri160266	1.2	bri16	26	C12		sample	AGAGTCAC	TATAGCGA	ELY	7/5/16	28	M	A		EPFU		S
354	SA712	SC503	bri16.0354	bri160354	1.2	bri16	27	C12		sample	CGTCGCTA	TATAGCGA	ELY	6/16/16	25	M	A		MYLE		NR
688	SB712	SA503	bri16.0688	bri160688	1.2	bri16	28	C12		sample	TAGCGAGT	CGTAGCGA	ELY	7/26/16	31	F	A		EPFU		PL
754	SB712	SC503	bri16.0754	bri160754	2.2	bri16	41	C12		sample	CGTCGCTA	CGTAGCGA	ACA	8/29/16	36	M	A		MYLU	DEY3864	NR
KG16MA083	SA712	SA503	kg16.KG16MA083	kg16KG16MA083	8.1	kg16	kg01	C12		sample	TAGCGAGT	TATAGCGA	PRI	5/20/16	21	F	A		MYLU	MADFW16349	PL
KG16MA553	SA712	SC503	kg16.KG16MA553	kg16KG16MA553	8.1	kg16	kg03	C12		sample	CGTCGCTA	TATAGCGA	PEP	7/12/16	29	F	A		MYLU	MADFW16925	L
KG16MA753	SA712	SB503	kg16.KG16MA753	kg16KG16MA753	8.1	kg16	kg04	C12		sample	AGAGTCAC	TATAGCGA	LIN	8/10/16	33				MYLU	Barn
7031	SA712	SC503	nau.7031	nau7031	2.1	nau	42	C12		sample	CGTCGCTA	TATAGCGA	SARDINA	6/1/16					MYNI	32
64	SB712	SB503	oro16.0064	oro160064	4.2	oro16	15	C12		sample	AGAGTCAC	CGTAGCGA	HOP	6/13/16	25
137	SB712	SC503	oro16.0137	oro160137	1.2	oro16	2	C12		sample	CGTCGCTA	CGTAGCGA	CNA	5/25/16	22
411	SA712	SB503	oro16.0411	oro160411	4.2	oro16	12	C12		sample	AGAGTCAC	TATAGCGA	BRN	5/9/16	20
503	SA712	SC503	oro16.0503	oro160503	4.2	oro16	13	C12		sample	CGTCGCTA	TATAGCGA	BRN	6/25/16	26
595	SB712	SA503	oro16.0595	oro160595	4.2	oro16	14	C12		sample	TAGCGAGT	CGTAGCGA	MAP	5/20/16	21
1166	SA712	SA503	oro16.1166	oro161166	4.1	oro16	5	C12		sample	TAGCGAGT	TATAGCGA	PEN	6/9/16	24
1202	SA712	SC503	oro16.1202	oro161202	5.2	oro16	19	C12		sample	CGTCGCTA	TATAGCGA	PEN	6/30/16	27
1466	SA712	SB503	oro16.1466	oro161466	4.1	oro16	6	C12		sample	AGAGTCAC	TATAGCGA	CNB	6/3/16	23
1509	SB712	SC503	oro16.1509	oro161509	4.1	oro16	10	C12		sample	CGTCGCTA	CGTAGCGA	CNB	7/3/16	27
1717	SB712	SA503	oro16.1717	oro161717	4.1	oro16	8	C12		sample	TAGCGAGT	CGTAGCGA	HOL	5/18/16	21
1780	SA709	SB504	oro16.1780	oro161780	2.1	oro16	3	C12		sample	TACGAGAC	ACTACGAC	CHI	6/1/16	23
1878	SA712	SB503	oro16.1878	oro161878	5.1	oro16	18	C12		sample	AGAGTCAC	TATAGCGA	CHI	7/26/16	31
1939	SB712	SC503	oro16.1939	oro161939	4.2	oro16	16	C12		sample	CGTCGCTA	CGTAGCGA	HOL	6/29/16	27
2111	SB712	SB503	oro16.2111	oro162111	1.2	oro16	1	C12		sample	AGAGTCAC	CGTAGCGA	HOP	4/23/16	17
2256	SA712	SC503	oro16.2256	oro162256	4.1	oro16	7	C12		sample	CGTCGCTA	TATAGCGA	FOX	5/26/16	22
2841	SB712	SC503	oro16.2841	oro162841	7.1	oro16	35	C12		sample	CGTCGCTA	CGTAGCGA	FAR	6/25/16	26
3116	SB712	SB503	oro16.3116	oro163116	4.1	oro16	9	C12		sample	AGAGTCAC	CGTAGCGA	MTV	6/23/16	26
3510	SB712	SA503	oro16.3510	oro163510	7.1	oro16	33	C12		sample	TAGCGAGT	CGTAGCGA	ALS	9/7/16	37
3957	SA712	SA503	oro16.3957	oro163957	5.1	oro16	17	C12		sample	TAGCGAGT	TATAGCGA	HOL	8/17/16	34
4058	SA712	SB503	oro16.4058	oro164058	7.1	oro16	31	C12		sample	AGAGTCAC	TATAGCGA	HOP	9/12/16	38
4516	SA712	SA503	oro16.4516	oro164516	7.1	oro16	30	C12		sample	TAGCGAGT	TATAGCGA	EPS	9/22/16	39
CP160071	SA712	SA503	oro16.CP160071	oro16CP160071	7.2	oro16	37	C12		sample	TAGCGAGT	TATAGCGA	MTV	9/17/16	38
01H08	SA708	SA508	negkov.01H08	negkov01H08	2.1	negkov	H08	control		ncontrol	GACACCGT	CGAGCGAC	control	control	control	control			control	control
02H08	SA708	SB508	negkov.02H08	negkov02H08	2.1	negkov	H08	control		ncontrol	GTCAGATA	CGAGCGAC	control	control	control	control			control	control
D01	SA701	SA504	asc.D01	ascD01	2.2	asc	15	D01	Plot5	sample	CTGCGTGT	CGAGAGTT	Hawaii	7/2/03	27			alternate ID is HB032	JABW	HB032
166	SA701	SA504	bri16.0166	bri160166	1.2	bri16	25	D01		sample	CTGCGTGT	CGAGAGTT	ELY	6/15/16	25	M	A		EPFU	capture-2	NR
267	SA701	SB504	bri16.0267	bri160267	1.2	bri16	26	D01		sample	TACGAGAC	CGAGAGTT	ELY	7/5/16	28	M	A		EPFU		S
355	SA701	SC504	bri16.0355	bri160355	1.2	bri16	27	D01		sample	CTAGAGCT	CGAGAGTT	ELY	6/16/16	25	M	A		MYLE		NR
689	SB701	SA504	bri16.0689	bri160689	1.2	bri16	28	D01		sample	CTGCGTGT	CTCGACTT	ELY	7/26/16	31	F	A		EPFU		PL
765	SB701	SC504	bri16.0765	bri160765	2.2	bri16	41	D01		sample	CTAGAGCT	CTCGACTT	ACA	8/29/16	36	M			MYLU	DEY3865	NR
KG16MA296	SB701	SB504	kg16.KG16MA296	kg16KG16MA296	8.1	kg16	kg02	D01		sample	TACGAGAC	CTCGACTT	PEP	6/20/16	26	F	A		MYLU	MADFW16848	L
KG16MA554	SA701	SC504	kg16.KG16MA554	kg16KG16MA554	8.1	kg16	kg03	D01		sample	CTAGAGCT	CGAGAGTT	PEP	7/12/16	29	F	A		MYLU	MADFW16926	NR
KG16MA754	SA701	SB504	kg16.KG16MA754	kg16KG16MA754	8.1	kg16	kg04	D01		sample	TACGAGAC	CGAGAGTT	LIN	8/10/16	33				MYLU	Barn
7032	SA701	SC504	nau.7032	nau7032	2.1	nau	42	D01		sample	CTAGAGCT	CGAGAGTT	SARDINA	6/1/16		F			TRCI	34
65	SB701	SB504	oro16.0065	oro160065	4.2	oro16	15	D01		sample	TACGAGAC	CTCGACTT	HOP	6/13/16	25
136	SB701	SC504	oro16.0136	oro160136	1.2	oro16	2	D01		sample	CTAGAGCT	CTCGACTT	CNA	5/26/16	22
153	SB701	SB504	oro16.0153	oro160153	5.1	oro16	21	D01		sample	TACGAGAC	CTCGACTT	CNA	6/14/16	25
412	SA701	SB505	oro16.0412	oro160412	4.2	oro16	12	D01		sample	ACGTCTCG	CGAGAGTT	BRN	5/9/16	20
596	SB701	SA505	oro16.0596	oro160596	4.2	oro16	14	D01		sample	TCATCGAG	CTCGACTT	MAP	5/26/15	22
1167	SA701	SA504	oro16.1167	oro161167	4.1	oro16	5	D01		sample	CTGCGTGT	CGAGAGTT	PEN	6/9/16	24
1203	SA701	SC504	oro16.1203	oro161203	5.2	oro16	19	D01		sample	CTAGAGCT	CGAGAGTT	PEN	6/30/16	27
1382	SB701	SA504	oro16.1382	oro161382	5.1	oro16	20	D01		sample	CTGCGTGT	CTCGACTT	EPS	8/6/16	32
1467	SA701	SB504	oro16.1467	oro161467	4.1	oro16	6	D01		sample	TACGAGAC	CGAGAGTT	CNB	6/3/16	23
1718	SB701	SA504	oro16.1718	oro161718	4.1	oro16	8	D01		sample	CTGCGTGT	CTCGACTT	HOL	5/18/16	21
1774	SA709	SB505	oro16.1774	oro161774	2.1	oro16	3	D01		sample	ACGTCTCG	ACTACGAC	CHI	6/1/16	23
1784	SB701	SC504	oro16.1784	oro161784	4.1	oro16	10	D01		sample	CTAGAGCT	CTCGACTT	CHI	6/8/16	24
1879	SA701	SB504	oro16.1879	oro161879	5.1	oro16	18	D01		sample	TACGAGAC	CGAGAGTT	CHI	7/26/16	31
1940	SB701	SC504	oro16.1940	oro161940	4.2	oro16	16	D01		sample	CTAGAGCT	CTCGACTT	HOL	6/29/16	27
2110	SB701	SB504	oro16.2110	oro162110	1.2	oro16	1	D01		sample	TACGAGAC	CTCGACTT	HOP	4/23/16	17
2257	SA701	SC504	oro16.2257	oro162257	4.1	oro16	7	D01		sample	CTAGAGCT	CGAGAGTT	FOX	5/26/16	22
2406	SA701	SA504	oro16.2406	oro162406	5.2	oro16	23	D01		sample	CTGCGTGT	CGAGAGTT	FOX	7/21/16	30
2517	SB701	SC504	oro16.2517	oro162517	7.2	oro16	43	D01		sample	CTAGAGCT	CTCGACTT	MAP	8/5/16	32
2689	SB701	SB504	oro16.2689	oro162689	7.2	oro16	45	D01		sample	TACGAGAC	CTCGACTT	BRN	9/16/16	38
2795	SB701	SA504	oro16.2795	oro162795	7.2	oro16	40	D01		sample	CTGCGTGT	CTCGACTT	CNB	7/20/16	30
2840	SB701	SC504	oro16.2840	oro162840	7.1	oro16	35	D01		sample	CTAGAGCT	CTCGACTT	FAR	6/25/16	26
3117	SB701	SB504	oro16.3117	oro163117	4.1	oro16	9	D01		sample	TACGAGAC	CTCGACTT	MTV	6/23/16	26
3144	SA701	SB504	oro16.3144	oro163144	5.2	oro16	24	D01		sample	TACGAGAC	CGAGAGTT	MTV	7/7/16	28
3202	SB701	SB504	oro16.3202	oro163202	7.1	oro16	34	D01		sample	TACGAGAC	CTCGACTT	MAS	10/14/16	42
3423	SA701	SC504	oro16.3423	oro163423	7.1	oro16	32	D01		sample	CTAGAGCT	CGAGAGTT	ALS	7/23/16	30
3511	SB701	SA504	oro16.3511	oro163511	7.1	oro16	33	D01		sample	CTGCGTGT	CTCGACTT	ALS	9/7/16	37
4059	SA701	SB504	oro16.4059	oro164059	7.1	oro16	31	D01		sample	TACGAGAC	CGAGAGTT	HOP	9/12/16	38
4219	SB701	SC504	oro16.4219	oro164219	5.2	oro16	29	D01		sample	CTAGAGCT	CTCGACTT	HOL	9/7/16	37
4385	SA701	SC504	oro16.4385	oro164385	7.2	oro16	39	D01		sample	CTAGAGCT	CGAGAGTT	HOL	9/30/16	40
4517	SA701	SA504	oro16.4517	oro164517	7.1	oro16	30	D01		sample	CTGCGTGT	CGAGAGTT	EPS	9/22/16	39
9263	SA701	SB504	oro16.9263	oro169263	7.2	oro16	38	D01		sample	TACGAGAC	CGAGAGTT	FOX	9/8/16	37
CP160072	SA701	SA504	oro16.CP160072	oro16CP160072	7.2	oro16	37	D01		sample	CTGCGTGT	CGAGAGTT	MTV	9/17/16	38
D02	SA702	SA504	asc.D02	ascD02	2.2	asc	15	D02	Plot1	sample	CTGCGTGT	GACATAGT	Hawaii	3/20/03	12			alternate ID is HB040	RBLE	HB040
167	SA702	SA504	bri16.0167	bri160167	1.2	bri16	25	D02		sample	CTGCGTGT	GACATAGT	ELY	6/15/16	25	M	A		EPFU	capture-2	NR
268	SA702	SB504	bri16.0268	bri160268	1.2	bri16	26	D02		sample	TACGAGAC	GACATAGT	ELY	7/5/16	28	M	A		EPFU		S
356	SA702	SC504	bri16.0356	bri160356	1.2	bri16	27	D02		sample	CTAGAGCT	GACATAGT	ELY	6/16/16	25	F	A		EPFU		P
690	SB702	SA504	bri16.0690	bri160690	1.2	bri16	28	D02		sample	CTGCGTGT	CGAAGTAT	ELY	7/26/16	31	M	A		EPFU		S
763	SB702	SC504	bri16.0763	bri160763	2.2	bri16	41	D02		sample	CTAGAGCT	CGAAGTAT	ACA	8/29/16	36	M	A		MYLU	DEY3866	NR
224	SA702	SA504	cpr16.0224	cpr160224	5.1	cpr16	17	D02	798	sample	CTGCGTGT	GACATAGT	KNX	5/7/16	19	F	J		MYSO	B09089	NR
KG16MA556	SA702	SC504	kg16.KG16MA556	kg16KG16MA556	8.1	kg16	kg03	D02		sample	CTAGAGCT	GACATAGT	PEP	7/12/16	29	F	A		MYLU	MADFW16927	L
KG16MA755	SA702	SB504	kg16.KG16MA755	kg16KG16MA755	8.1	kg16	kg04	D02		sample	TACGAGAC	GACATAGT	LIN	8/10/16	33				EPFU	Barn
7033	SA702	SC504	nau.7033	nau7033	2.1	nau	42	D02		sample	CTAGAGCT	GACATAGT	SARDINA	6/1/16		F			RHNA	35
66	SB702	SB504	oro16.0066	oro160066	4.2	oro16	15	D02		sample	TACGAGAC	CGAAGTAT	HOP	6/13/16	25
122	SB702	SC504	oro16.0122	oro160122	1.2	oro16	2	D02		sample	CTAGAGCT	CGAAGTAT	CNA	5/27/16	22
175	SB702	SB504	oro16.0175	oro160175	5.1	oro16	21	D02		sample	TACGAGAC	CGAAGTAT	CNA	6/14/16	25
413	SA702	SB504	oro16.0413	oro160413	4.2	oro16	12	D02		sample	TACGAGAC	GACATAGT	BRN	5/9/16	20
505	SA702	SC504	oro16.0505	oro160505	4.2	oro16	13	D02		sample	CTAGAGCT	GACATAGT	BRN	6/25/16	26
597	SB702	SA504	oro16.0597	oro160597	4.2	oro16	14	D02		sample	CTGCGTGT	CGAAGTAT	MAP	5/26/15	22
1027	SB702	SC504	oro16.1027	oro161027	5.1	oro16	22	D02		sample	CTAGAGCT	CGAAGTAT	COR	8/11/16	33
1168	SA702	SA504	oro16.1168	oro161168	4.1	oro16	5	D02		sample	CTGCGTGT	GACATAGT	PEN	6/9/16	24
1204	SA702	SC504	oro16.1204	oro161204	5.2	oro16	19	D02		sample	CTAGAGCT	GACATAGT	PEN	6/30/16	27
1468	SA702	SB504	oro16.1468	oro161468	4.1	oro16	6	D02		sample	TACGAGAC	GACATAGT	CNB	6/3/16	23
1719	SB702	SA504	oro16.1719	oro161719	4.1	oro16	8	D02		sample	CTGCGTGT	CGAAGTAT	HOL	5/18/16	21
1768	SA709	SB506	oro16.1768	oro161768	2.1	oro16	3	D02		sample	TCGACGAG	ACTACGAC	CHI	5/26/16	22
1785	SB702	SC504	oro16.1785	oro161785	4.1	oro16	10	D02		sample	CTAGAGCT	CGAAGTAT	CHI	6/8/16	24
1880	SA702	SB504	oro16.1880	oro161880	5.1	oro16	18	D02		sample	TACGAGAC	GACATAGT	CHI	8/1/16	32
1941	SB702	SC504	oro16.1941	oro161941	4.2	oro16	16	D02		sample	CTAGAGCT	CGAAGTAT	HOL	6/29/16	27
2109	SB702	SB504	oro16.2109	oro162109	1.2	oro16	1	D02		sample	TACGAGAC	CGAAGTAT	HOP	4/23/16	17
2261	SA702	SC504	oro16.2261	oro162261	4.1	oro16	7	D02		sample	CTAGAGCT	GACATAGT	FOX	5/26/16	22
2407	SA702	SA504	oro16.2407	oro162407	5.2	oro16	23	D02		sample	CTGCGTGT	GACATAGT	FOX	7/21/16	30
2518	SB702	SC504	oro16.2518	oro162518	7.2	oro16	43	D02		sample	CTAGAGCT	CGAAGTAT	MAP	8/5/16	32
2690	SB702	SB504	oro16.2690	oro162690	7.2	oro16	45	D02		sample	TACGAGAC	CGAAGTAT	BRN	9/16/16	38
2796	SB702	SA504	oro16.2796	oro162796	7.2	oro16	40	D02		sample	CTGCGTGT	CGAAGTAT	CNB	7/27/16	31
2842	SB702	SC504	oro16.2842	oro162842	7.1	oro16	35	D02		sample	CTAGAGCT	CGAAGTAT	FAR	6/25/16	26
3118	SB702	SB504	oro16.3118	oro163118	4.1	oro16	9	D02		sample	TACGAGAC	CGAAGTAT	MTV	6/23/16	26
3145	SA702	SB504	oro16.3145	oro163145	5.2	oro16	24	D02		sample	TACGAGAC	GACATAGT	MTV	7/7/16	28
3197	SB702	SB504	oro16.3197	oro163197	7.1	oro16	34	D02		sample	TACGAGAC	CGAAGTAT	MAS	10/14/16	42
3424	SA702	SC504	oro16.3424	oro163424	7.1	oro16	32	D02		sample	CTAGAGCT	GACATAGT	ALS	7/23/16	30
3512	SB702	SA504	oro16.3512	oro163512	7.1	oro16	33	D02		sample	CTGCGTGT	CGAAGTAT	ALS	9/14/16	38
3584	SB702	SA504	oro16.3584	oro163584	5.1	oro16	20	D02		sample	CTGCGTGT	CGAAGTAT	EPS	8/9/16	33
4060	SA702	SB504	oro16.4060	oro164060	7.1	oro16	31	D02		sample	TACGAGAC	GACATAGT	HOP	9/12/16	38
4220	SB702	SC504	oro16.4220	oro164220	5.2	oro16	29	D02		sample	CTAGAGCT	CGAAGTAT	HOL	9/7/16	37
4386	SA702	SC504	oro16.4386	oro164386	7.2	oro16	39	D02		sample	CTAGAGCT	GACATAGT	HOL	9/30/16	40
4518	SA702	SA504	oro16.4518	oro164518	7.1	oro16	30	D02		sample	CTGCGTGT	GACATAGT	EPS	9/22/16	39
9264	SA702	SB504	oro16.9264	oro169264	7.2	oro16	38	D02		sample	TACGAGAC	GACATAGT	FOX	9/8/16	37
CP160073	SA702	SA504	oro16.CP160073	oro16CP160073	7.2	oro16	37	D02		sample	CTGCGTGT	GACATAGT	MTV	9/17/16	38
D03	SA703	SA504	asc.D03	ascD03	2.2	asc	15	D03	Plot1	sample	CTGCGTGT	ACGCTACT	Hawaii	3/21/03	12			alternate ID is HB048	JAWE	HB048
169	SA703	SA504	bri16.0169	bri160169	1.2	bri16	25	D03		sample	CTGCGTGT	ACGCTACT	ELY	6/17/16	25	M	A		MYLE	capture-1	NR
269	SA703	SB504	bri16.0269	bri160269	1.2	bri16	26	D03		sample	TACGAGAC	ACGCTACT	ELY	7/5/16	28	F	A		EPFU		NR
358	SA703	SC504	bri16.0358	bri160358	1.2	bri16	27	D03		sample	CTAGAGCT	ACGCTACT	ELY	6/19/16	25	M	A		EPFU		S
691	SB703	SA504	bri16.0691	bri160691	1.2	bri16	28	D03		sample	CTGCGTGT	TAGCAGCT	ELY	7/26/16	31	F	A		EPFU		PL
753	SB703	SC504	bri16.0753	bri160753	2.2	bri16	41	D03		sample	CTAGAGCT	TAGCAGCT	ACA	8/29/16	36	M	A		MYLU	DEY3868	NR
223	SA703	SA504	cpr16.0223	cpr160223	5.1	cpr16	17	D03	798	sample	CTGCGTGT	ACGCTACT	KNX	5/7/16	19	F	A		MYSO	B09092	L
KG16MA089	SA703	SA504	kg16.KG16MA089	kg16KG16MA089	8.1	kg16	kg01	D03		sample	CTGCGTGT	ACGCTACT	PRI	5/20/16	21	F	A		MYLU	MADFW16351	P
KG16MA306	SB703	SB504	kg16.KG16MA306	kg16KG16MA306	8.1	kg16	kg02	D03		sample	TACGAGAC	TAGCAGCT	PEP	6/20/16	26	F	A		MYLU	MADFW16851	L
KG16MA558	SA703	SC504	kg16.KG16MA558	kg16KG16MA558	8.1	kg16	kg03	D03		sample	CTAGAGCT	ACGCTACT	PEP	7/12/16	29	M	J		MYLU	Unbanded	NR
KG16MA756	SA703	SB504	kg16.KG16MA756	kg16KG16MA756	8.1	kg16	kg04	D03		sample	TACGAGAC	ACGCTACT	LIN	8/10/16	33				EPFU	Barn
7034	SA703	SC504	nau.7034	nau7034	2.1	nau	42	D03		sample	CTAGAGCT	ACGCTACT	SARDINA	6/1/16		F			NOAL	37
35D03	SB703	SC504	negoro.35D03	negoro35D03	7.1	negoro	35	D03		ncontrol	CTAGAGCT	TAGCAGCT	control	control	control
67	SB703	SB504	oro16.0067	oro160067	4.2	oro16	15	D03		sample	TACGAGAC	TAGCAGCT	HOP	6/13/16	25
138	SB703	SC504	oro16.0138	oro160138	1.2	oro16	2	D03		sample	CTAGAGCT	TAGCAGCT	CNA	5/28/16	22
176	SB703	SB504	oro16.0176	oro160176	5.1	oro16	21	D03		sample	TACGAGAC	TAGCAGCT	CNA	6/15/16	25
414	SA703	SB504	oro16.0414	oro160414	4.2	oro16	12	D03		sample	TACGAGAC	ACGCTACT	BRN	5/9/16	20
506	SA703	SC504	oro16.0506	oro160506	4.2	oro16	13	D03		sample	CTAGAGCT	ACGCTACT	BRN	6/25/16	26
598	SB703	SA504	oro16.0598	oro160598	4.2	oro16	14	D03		sample	CTGCGTGT	TAGCAGCT	MAP	5/26/15	22
1028	SB703	SC504	oro16.1028	oro161028	5.1	oro16	22	D03		sample	CTAGAGCT	TAGCAGCT	COR	8/11/16	33
1169	SA703	SA504	oro16.1169	oro161169	4.1	oro16	5	D03		sample	CTGCGTGT	ACGCTACT	PEN	6/9/16	24
1205	SA703	SC504	oro16.1205	oro161205	5.2	oro16	19	D03		sample	CTAGAGCT	ACGCTACT	PEN	6/30/16	27
1732	SB703	SA504	oro16.1732	oro161732	4.1	oro16	8	D03		sample	CTGCGTGT	TAGCAGCT	HOL	5/18/16	21
1762	SA709	SB507	oro16.1762	oro161762	2.1	oro16	3	D03		sample	GATCGTGT	ACTACGAC	CHI	5/26/16	22
1786	SB703	SC504	oro16.1786	oro161786	4.1	oro16	10	D03		sample	CTAGAGCT	TAGCAGCT	CHI	6/8/16	24
1881	SA703	SB504	oro16.1881	oro161881	5.1	oro16	18	D03		sample	TACGAGAC	ACGCTACT	CHI	8/1/16	32
1942	SB703	SC504	oro16.1942	oro161942	4.2	oro16	16	D03		sample	CTAGAGCT	TAGCAGCT	HOL	6/29/16	27
2108	SB703	SB504	oro16.2108	oro162108	1.2	oro16	1	D03		sample	TACGAGAC	TAGCAGCT	HOP	4/23/16	17
2262	SA703	SC504	oro16.2262	oro162262	4.1	oro16	7	D03		sample	CTAGAGCT	ACGCTACT	FOX	5/26/16	22
2408	SA703	SA504	oro16.2408	oro162408	5.2	oro16	23	D03		sample	CTGCGTGT	ACGCTACT	FOX	7/21/16	30
2519	SB703	SC504	oro16.2519	oro162519	7.2	oro16	43	D03		sample	CTAGAGCT	TAGCAGCT	MAP	8/5/16	32
2691	SB703	SB504	oro16.2691	oro162691	7.2	oro16	45	D03		sample	TACGAGAC	TAGCAGCT	BRN	9/16/16	38
2797	SB703	SA504	oro16.2797	oro162797	7.2	oro16	40	D03		sample	CTGCGTGT	TAGCAGCT	CNB	7/27/16	31
3119	SB703	SB504	oro16.3119	oro163119	4.1	oro16	9	D03		sample	TACGAGAC	TAGCAGCT	MTV	6/23/16	26
3146	SA703	SB504	oro16.3146	oro163146	5.2	oro16	24	D03		sample	TACGAGAC	ACGCTACT	MTV	7/14/16	29
3208	SB703	SB504	oro16.3208	oro163208	7.1	oro16	34	D03		sample	TACGAGAC	TAGCAGCT	MAS	10/14/16	42
3425	SA703	SC504	oro16.3425	oro163425	7.1	oro16	32	D03		sample	CTAGAGCT	ACGCTACT	ALS	7/23/16	30
3513	SB703	SA504	oro16.3513	oro163513	7.1	oro16	33	D03		sample	CTGCGTGT	TAGCAGCT	ALS	9/14/16	38
3585	SB703	SA504	oro16.3585	oro163585	5.1	oro16	20	D03		sample	CTGCGTGT	TAGCAGCT	EPS	8/6/16	32
4061	SA703	SB504	oro16.4061	oro164061	7.1	oro16	31	D03		sample	TACGAGAC	ACGCTACT	HOP	9/12/16	38
4221	SB703	SC504	oro16.4221	oro164221	5.2	oro16	29	D03		sample	CTAGAGCT	TAGCAGCT	HOL	9/7/16	37
4387	SA703	SC504	oro16.4387	oro164387	7.2	oro16	39	D03		sample	CTAGAGCT	ACGCTACT	HOL	9/30/16	40
9265	SA703	SB504	oro16.9265	oro169265	7.2	oro16	38	D03		sample	TACGAGAC	ACGCTACT	FOX	9/8/16	37
contaminated1469	SA703	SB504	oro16.contaminated1469	oro16contaminated1469	4.1	oro16	6	D03		contaminant	TACGAGAC	ACGCTACT	CNB	6/3/16	23			contaminated
CP160074	SA703	SA504	oro16.CP160074	oro16CP160074	7.2	oro16	37	D03		sample	CTGCGTGT	ACGCTACT	MTV	9/17/16	38
D04	SA704	SA504	asc.D04	ascD04	2.2	asc	15	D04	control	ncontrol	CTGCGTGT	ACTCACTG	control	control	control			alternate ID is 15D04		NTC
KG16MA559	SA704	SC504	kg16.KG16MA559	kg16KG16MA559	8.1	kg16	kg03	D04		sample	CTAGAGCT	ACTCACTG	PEP	7/12/16	29	M	J		MYLU	MADFW16929	NR
NTCkg01D04	SA704	SA504	kg16.NTCkg01D04	kg16NTCkg01D04	8.1	kg16	kg01	D04		ncontrol	CTGCGTGT	ACTCACTG	control
NTCkg04D04	SA704	SB504	kg16.NTCkg04D04	kg16NTCkg04D04	8.1	kg16	kg04	D04		ncontrol	TACGAGAC	ACTCACTG	control
41D04	SB704	SC504	negbri.41D04	negbri41D04	2.2	negbri	41	D04		ncontrol	CTAGAGCT	TCTCTATG	control	control	control
42D04	SA704	SC504	negnau.42D04	negnau42D04	2.1	negnau	42	D04		ncontrol	CTAGAGCT	ACTCACTG	control	control	control
02D04	SB704	SC504	negoro.02D04	negoro02D04	1.2	negoro	2	D04		ncontrol	CTAGAGCT	TCTCTATG	control	control	control
03D04	SA709	SB508	negoro.03D04	negoro03D04	2.1	negoro	3	D04		ncontrol	GTCAGATA	ACTACGAC	control	control	control
05D04	SA704	SA504	negoro.05D04	negoro05D04	4.1	negoro	5	D04		ncontrol	CTGCGTGT	ACTCACTG	control	control	control
06D04	SA704	SB504	negoro.06D04	negoro06D04	4.1	negoro	6	D04		ncontrol	TACGAGAC	ACTCACTG	control	control	control
07D04	SA704	SC504	negoro.07D04	negoro07D04	4.1	negoro	7	D04		ncontrol	CTAGAGCT	ACTCACTG	control	control	control
08D04	SB704	SA504	negoro.08D04	negoro08D04	4.1	negoro	8	D04		ncontrol	CTGCGTGT	TCTCTATG	control	control	control
09D04	SB704	SB504	negoro.09D04	negoro09D04	4.1	negoro	9	D04		ncontrol	TACGAGAC	TCTCTATG	control	control	control
10D04	SB704	SC504	negoro.10D04	negoro10D04	4.1	negoro	10	D04		ncontrol	CTAGAGCT	TCTCTATG	control	control	control
12D04	SA704	SB504	negoro.12D04	negoro12D04	4.2	negoro	12	D04		ncontrol	TACGAGAC	ACTCACTG	control	control	control
13D04	SA704	SC504	negoro.13D04	negoro13D04	4.2	negoro	13	D04		ncontrol	CTAGAGCT	ACTCACTG	control	control	control
14D04	SB704	SA504	negoro.14D04	negoro14D04	4.2	negoro	14	D04		ncontrol	CTGCGTGT	TCTCTATG	control	control	control
15D04	SB704	SB504	negoro.15D04	negoro15D04	4.2	negoro	15	D04		ncontrol	TACGAGAC	TCTCTATG	control	control	control
16D04	SB704	SC504	negoro.16D04	negoro16D04	4.2	negoro	16	D04		ncontrol	CTAGAGCT	TCTCTATG	control	control	control
19D04	SA704	SC504	negoro.19D04	negoro19D04	5.2	negoro	19	D04		ncontrol	CTAGAGCT	ACTCACTG	control	control	control
20D04	SB704	SA504	negoro.20D04	negoro20D04	5.1	negoro	20	D04		ncontrol	CTGCGTGT	TCTCTATG	control	control	control
21D04	SB704	SB504	negoro.21D04	negoro21D04	5.1	negoro	21	D04		ncontrol	TACGAGAC	TCTCTATG	control	control	control
22D04	SB704	SC504	negoro.22D04	negoro22D04	5.1	negoro	22	D04		ncontrol	CTAGAGCT	TCTCTATG	control	control	control
24D04	SA704	SB504	negoro.24D04	negoro24D04	5.2	negoro	24	D04		ncontrol	TACGAGAC	ACTCACTG	control	control	control
25D04	SA704	SA504	negoro.25D04	negoro25D04	1.2	negoro	25	D04		ncontrol	CTGCGTGT	ACTCACTG	control	control	control
26D04	SA704	SB504	negoro.26D04	negoro26D04	1.2	negoro	26	D04		ncontrol	TACGAGAC	ACTCACTG	control	control	control
27D04	SA704	SC504	negoro.27D04	negoro27D04	1.2	negoro	27	D04		ncontrol	CTAGAGCT	ACTCACTG	control	control	control
28D04	SB704	SA504	negoro.28D04	negoro28D04	1.2	negoro	28	D04		ncontrol	CTGCGTGT	TCTCTATG	control	control	control
30D04	SA704	SA504	negoro.30D04	negoro30D04	7.1	negoro	30	D04		ncontrol	CTGCGTGT	ACTCACTG	control	control	control
31D04	SA704	SB504	negoro.31D04	negoro31D04	7.1	negoro	31	D04		ncontrol	TACGAGAC	ACTCACTG	control	control	control
32D04	SA704	SC504	negoro.32D04	negoro32D04	7.1	negoro	32	D04		ncontrol	CTAGAGCT	ACTCACTG	control	control	control
33D04	SB704	SA504	negoro.33D04	negoro33D04	7.1	negoro	33	D04		ncontrol	CTGCGTGT	TCTCTATG	control	control	control
34D04	SB704	SB504	negoro.34D04	negoro34D04	7.1	negoro	34	D04		ncontrol	TACGAGAC	TCTCTATG	control	control	control
35D04	SB704	SC504	negoro.35D04	negoro35D04	7.1	negoro	35	D04		ncontrol	CTAGAGCT	TCTCTATG	control	control	control
38D04	SA704	SB504	negoro.38D04	negoro38D04	7.2	negoro	38	D04		ncontrol	TACGAGAC	ACTCACTG	control	control	control
39D04	SA704	SC504	negoro.39D04	negoro39D04	7.2	negoro	39	D04		ncontrol	CTAGAGCT	ACTCACTG	control	control	control
40D04	SB704	SA504	negoro.40D04	negoro40D04	7.2	negoro	40	D04		ncontrol	CTGCGTGT	TCTCTATG	control	control	control
43D04	SB704	SC504	negoro.43D04	negoro43D04	7.2	negoro	43	D04		ncontrol	CTAGAGCT	TCTCTATG	control	control	control
45D04	SB704	SB504	negoro.45D04	negoro45D04	7.2	negoro	45	D04		ncontrol	TACGAGAC	TCTCTATG	control	control	control
29D04	SB704	SC504	negoro16.29D04	negoro1629D04	5.2	negoro16	29	D04		ncontrol	CTAGAGCT	TCTCTATG	control	control	control
2107	SB704	SB504	oro16.2107	oro162107	1.2	oro16	1	D04		sample	TACGAGAC	TCTCTATG	HOP	4/16/16	16
D05	SA705	SA504	asc.D05	ascD05	2.2	asc	15	D05	Plot1	sample	CTGCGTGT	TGAGTACG	Hawaii	3/20/03	12			alternate ID is HB056	RBLE	HB056
237	SA705	SA504	bri16.0237	bri160237	1.2	bri16	25	D05		sample	CTGCGTGT	TGAGTACG	NCM	7/27/16	31	F	A		MYLU	NYDEC-34998	PL
270	SA705	SB504	bri16.0270	bri160270	1.2	bri16	26	D05		sample	TACGAGAC	TGAGTACG	ELY	7/5/16	28	M	A		EPFU		S
359	SA705	SC504	bri16.0359	bri160359	1.2	bri16	27	D05		sample	CTAGAGCT	TGAGTACG	ELY	6/19/16	25	M	A		MYLU		NR
693	SB705	SA504	bri16.0693	bri160693	1.2	bri16	28	D05		sample	CTGCGTGT	GATCTACG	ELY	7/26/16	31	F	A		EPFU		PL
734	SB705	SC504	bri16.0734	bri160734	2.2	bri16	41	D05		sample	CTAGAGCT	GATCTACG	ACA	8/31/16	36	M	A		MYLU	DEY3833	NR
222	SA705	SA504	cpr16.0222	cpr160222	5.1	cpr16	17	D05	798	sample	CTGCGTGT	TGAGTACG	KNX	7/5/16	28	F	A		MYSO	B09371	L
KG16MA091	SA705	SA504	kg16.KG16MA091	kg16KG16MA091	8.1	kg16	kg01	D05		sample	CTGCGTGT	TGAGTACG	PRI	5/20/16	21	F	A		MYLU	MADFW16352	P
KG16MA759	SA705	SB504	kg16.KG16MA759	kg16KG16MA759	8.1	kg16	kg04	D05		sample	TACGAGAC	TGAGTACG	LIN	8/10/16	33	F	A		MYLU	MADFW16452	NR
NTCkg03D05	SA705	SC504	kg16.NTCkg03D05	kg16NTCkg03D05	8.1	kg16	kg03	D05		ncontrol	CTAGAGCT	TGAGTACG	control
7035	SA705	SC504	nau.7035	nau7035	2.1	nau	42	D05		sample	CTAGAGCT	TGAGTACG	ESCAMAQUITA	6/2/16		F			RHBI	1
01D05	SB705	SB504	negoro.01D05	negoro01D05	1.2	negoro	1	D05		ncontrol	TACGAGAC	GATCTACG	control	control	control
68	SB705	SB504	oro16.0068	oro160068	4.2	oro16	15	D05		sample	TACGAGAC	GATCTACG	HOP	6/13/16	25
128	SB705	SC504	oro16.0128	oro160128	1.2	oro16	2	D05		sample	CTAGAGCT	GATCTACG	CNA	5/29/16	22
146	SB705	SB504	oro16.0146	oro160146	5.1	oro16	21	D05		sample	TACGAGAC	GATCTACG	CNA	6/16/16	25
415	SA705	SB504	oro16.0415	oro160415	4.2	oro16	12	D05		sample	TACGAGAC	TGAGTACG	BRN	5/9/16	20
507	SA705	SC504	oro16.0507	oro160507	4.2	oro16	13	D05		sample	CTAGAGCT	TGAGTACG	BRN	6/25/16	26
599	SB705	SA504	oro16.0599	oro160599	4.2	oro16	14	D05		sample	CTGCGTGT	GATCTACG	MAP	5/26/15	22
1029	SB705	SC504	oro16.1029	oro161029	5.1	oro16	22	D05		sample	CTAGAGCT	GATCTACG	COR	8/11/16	33
1170	SA705	SA504	oro16.1170	oro161170	4.1	oro16	5	D05		sample	CTGCGTGT	TGAGTACG	PEN	6/17/16	25
1206	SA705	SC504	oro16.1206	oro161206	5.2	oro16	19	D05		sample	CTAGAGCT	TGAGTACG	PEN	6/30/16	27
1470	SA705	SB504	oro16.1470	oro161470	4.1	oro16	6	D05		sample	TACGAGAC	TGAGTACG	CNB	6/11/16	24
1733	SB705	SA504	oro16.1733	oro161733	4.1	oro16	8	D05		sample	CTGCGTGT	GATCTACG	HOL	5/18/16	21
1756	SA710	SB501	oro16.1756	oro161756	2.1	oro16	3	D05		sample	CTACTATA	GTCTGCTA	CHI	5/22/16	21
1787	SB705	SC504	oro16.1787	oro161787	4.1	oro16	10	D05		sample	CTAGAGCT	GATCTACG	CHI	6/8/16	24
1882	SA705	SB504	oro16.1882	oro161882	5.1	oro16	18	D05		sample	TACGAGAC	TGAGTACG	CHI	8/1/16	32
1943	SB705	SC504	oro16.1943	oro161943	4.2	oro16	16	D05		sample	CTAGAGCT	GATCTACG	HOL	6/29/16	27
2263	SA705	SC504	oro16.2263	oro162263	4.1	oro16	7	D05		sample	CTAGAGCT	TGAGTACG	FOX	5/26/16	22
2409	SA705	SA504	oro16.2409	oro162409	5.2	oro16	23	D05		sample	CTGCGTGT	TGAGTACG	FOX	7/21/16	30
2520	SB705	SC504	oro16.2520	oro162520	7.2	oro16	43	D05		sample	CTAGAGCT	GATCTACG	MAP	9/2/16	36
2692	SB705	SB504	oro16.2692	oro162692	7.2	oro16	45	D05		sample	TACGAGAC	GATCTACG	BRN	9/16/16	38
2798	SB705	SA504	oro16.2798	oro162798	7.2	oro16	40	D05		sample	CTGCGTGT	GATCTACG	CNB	7/27/16	31
2847	SB705	SC504	oro16.2847	oro162847	7.1	oro16	35	D05		sample	CTAGAGCT	GATCTACG	FAR	7/3/16	27
3120	SB705	SB504	oro16.3120	oro163120	4.1	oro16	9	D05		sample	TACGAGAC	GATCTACG	MTV	6/30/16	27
3147	SA705	SB504	oro16.3147	oro163147	5.2	oro16	24	D05		sample	TACGAGAC	TGAGTACG	MTV	7/14/16	29
3196	SB705	SB504	oro16.3196	oro163196	7.1	oro16	34	D05		sample	TACGAGAC	GATCTACG	MAS	10/14/16	42
3426	SA705	SC504	oro16.3426	oro163426	7.1	oro16	32	D05		sample	CTAGAGCT	TGAGTACG	ALS	7/23/16	30
3514	SB705	SA504	oro16.3514	oro163514	7.1	oro16	33	D05		sample	CTGCGTGT	GATCTACG	ALS	9/14/16	38
4062	SA705	SB504	oro16.4062	oro164062	7.1	oro16	31	D05		sample	TACGAGAC	TGAGTACG	HOP	9/12/16	38
4222	SB705	SC504	oro16.4222	oro164222	5.2	oro16	29	D05		sample	CTAGAGCT	GATCTACG	HOL	9/7/16	37
4388	SA705	SC504	oro16.4388	oro164388	7.2	oro16	39	D05		sample	CTAGAGCT	TGAGTACG	HOL	10/6/16	41
4520	SA705	SA504	oro16.4520	oro164520	7.1	oro16	30	D05		sample	CTGCGTGT	TGAGTACG	EPS	9/25/16	39
9266	SA705	SB504	oro16.9266	oro169266	7.2	oro16	38	D05		sample	TACGAGAC	TGAGTACG	FOX	9/15/16	38
D06	SA706	SA504	asc.D06	ascD06	2.2	asc	15	D06	Plot3	sample	CTGCGTGT	CTGCGTAG	Hawaii	3/14/03	11			alternate ID is HB064	RBLE	HB064
170	SA706	SA504	bri16.0170	bri160170	1.2	bri16	25	D06		sample	CTGCGTGT	CTGCGTAG	SRY	6/27/16	27	M	A		EPFU	capture-2	NR
271	SA706	SB504	bri16.0271	bri160271	1.2	bri16	26	D06		sample	TACGAGAC	CTGCGTAG	ELY	7/5/16	28	M	A		EPFU		S
360	SA706	SC504	bri16.0360	bri160360	1.2	bri16	27	D06		sample	CTAGAGCT	CTGCGTAG	ELY	6/19/16	25	M	A		MYLE		NR
694	SB706	SA504	bri16.0694	bri160694	1.2	bri16	28	D06		sample	CTGCGTGT	GTAACGAG	ELY	7/26/16	31	M	J		EPFU		NR
735	SB706	SC504	bri16.0735	bri160735	2.2	bri16	41	D06		sample	CTAGAGCT	GTAACGAG	ACA	8/31/16	36	M	A		MYLU	DEY3834	S
221	SA706	SA504	cpr16.0221	cpr160221	5.1	cpr16	17	D06	798	sample	CTGCGTGT	CTGCGTAG	KNX	7/5/16	28	F	J		MYSO	B09097	NR
KG16MA111	SA706	SA504	kg16.KG16MA111	kg16KG16MA111	8.1	kg16	kg01	D06		sample	CTGCGTGT	CTGCGTAG	PEP	5/23/16	22	F	A	Upper level, by main roost?	MYLU	MADFW16370	P
KG16MA317	SB706	SB504	kg16.KG16MA317	kg16KG16MA317	8.1	kg16	kg02	D06		sample	TACGAGAC	GTAACGAG	PEP	6/20/16	26	F	A		MYLU	MADFW16854	L
KG16MA560	SA706	SC504	kg16.KG16MA560	kg16KG16MA560	8.1	kg16	kg03	D06		sample	CTAGAGCT	CTGCGTAG	PEP	7/12/16	29	F	A		MYLU	MADFW16930	L
KG16MA765	SA706	SB504	kg16.KG16MA765	kg16KG16MA765	8.1	kg16	kg04	D06		sample	TACGAGAC	CTGCGTAG	LIN	8/10/16	33	M	J		MYLU	MADFW16453	NR
7036	SA706	SC504	nau.7036	nau7036	2.1	nau	42	D06		sample	CTAGAGCT	CTGCGTAG	ESCAMAQUITA	6/2/16					CASU	7
69	SB706	SB504	oro16.0069	oro160069	4.2	oro16	15	D06		sample	TACGAGAC	GTAACGAG	HOP	6/13/16	25
139	SB706	SC504	oro16.0139	oro160139	1.2	oro16	2	D06		sample	CTAGAGCT	GTAACGAG	CNA	5/29/16	22
177	SB706	SB504	oro16.0177	oro160177	5.1	oro16	21	D06		sample	TACGAGAC	GTAACGAG	CNA	6/16/16	25
416	SA706	SB504	oro16.0416	oro160416	4.2	oro16	12	D06		sample	TACGAGAC	CTGCGTAG	BRN	5/9/16	20
508	SA706	SC504	oro16.0508	oro160508	4.2	oro16	13	D06		sample	CTAGAGCT	CTGCGTAG	BRN	7/3/16	27
600	SB706	SA504	oro16.0600	oro160600	4.2	oro16	14	D06		sample	CTGCGTGT	GTAACGAG	MAP	5/26/15	22
1030	SB706	SC504	oro16.1030	oro161030	5.1	oro16	22	D06		sample	CTAGAGCT	GTAACGAG	COR	8/11/16	33
1171	SA706	SA504	oro16.1171	oro161171	4.1	oro16	5	D06		sample	CTGCGTGT	CTGCGTAG	PEN	6/17/16	25
1207	SA706	SC504	oro16.1207	oro161207	5.2	oro16	19	D06		sample	CTAGAGCT	CTGCGTAG	PEN	6/30/16	27
1471	SA706	SB504	oro16.1471	oro161471	4.1	oro16	6	D06		sample	TACGAGAC	CTGCGTAG	CNB	6/11/16	24
1696	SB706	SA504	oro16.1696	oro161696	4.1	oro16	8	D06		sample	CTGCGTGT	GTAACGAG	HOL	5/18/16	21
1750	SA710	SB502	oro16.1750	oro161750	2.1	oro16	3	D06		sample	CGTTACTA	GTCTGCTA	CHI	5/22/16	21
1788	SB706	SC504	oro16.1788	oro161788	4.1	oro16	10	D06		sample	CTAGAGCT	GTAACGAG	CHI	6/8/16	24
1883	SA706	SB504	oro16.1883	oro161883	5.1	oro16	18	D06		sample	TACGAGAC	CTGCGTAG	CHI	8/1/16	32
1948	SB706	SC504	oro16.1948	oro161948	4.2	oro16	16	D06		sample	CTAGAGCT	GTAACGAG	HOL	7/6/16	28
2106	SB706	SB504	oro16.2106	oro162106	1.2	oro16	1	D06		sample	TACGAGAC	GTAACGAG	HOP	4/16/16	16
2264	SA706	SC504	oro16.2264	oro162264	4.1	oro16	7	D06		sample	CTAGAGCT	CTGCGTAG	FOX	5/26/16	22
2410	SA706	SA504	oro16.2410	oro162410	5.2	oro16	23	D06		sample	CTGCGTGT	CTGCGTAG	FOX	7/21/16	30
2521	SB706	SC504	oro16.2521	oro162521	7.2	oro16	43	D06		sample	CTAGAGCT	GTAACGAG	MAP	9/2/16	36
2601	SB706	SC504	oro16.2601	oro162601	8.1	oro16	44	D06		sample	CTAGAGCT	GTAACGAG	BRN	7/30/16	31
2693	SB706	SB504	oro16.2693	oro162693	7.2	oro16	45	D06		sample	TACGAGAC	GTAACGAG	BRN	9/16/16	38
2799	SB706	SA504	oro16.2799	oro162799	7.2	oro16	40	D06		sample	CTGCGTGT	GTAACGAG	CNB	7/27/16	31
2848	SB706	SC504	oro16.2848	oro162848	7.1	oro16	35	D06		sample	CTAGAGCT	GTAACGAG	FAR	7/3/16	27
3121	SB706	SB504	oro16.3121	oro163121	4.1	oro16	9	D06		sample	TACGAGAC	GTAACGAG	MTV	6/30/16	27
3148	SA706	SB504	oro16.3148	oro163148	5.2	oro16	24	D06		sample	TACGAGAC	CTGCGTAG	MTV	7/14/16	29
3203	SB706	SB504	oro16.3203	oro163203	7.1	oro16	34	D06		sample	TACGAGAC	GTAACGAG	MAS	10/14/16	42
3427	SA706	SC504	oro16.3427	oro163427	7.1	oro16	32	D06		sample	CTAGAGCT	CTGCGTAG	ALS	7/23/16	30
3515	SB706	SA504	oro16.3515	oro163515	7.1	oro16	33	D06		sample	CTGCGTGT	GTAACGAG	ALS	9/14/16	38
3587	SB706	SA504	oro16.3587	oro163587	5.1	oro16	20	D06		sample	CTGCGTGT	GTAACGAG	EPS	8/6/16	32
4063	SA706	SB504	oro16.4063	oro164063	7.1	oro16	31	D06		sample	TACGAGAC	CTGCGTAG	HOP	9/12/16	38
4223	SB706	SC504	oro16.4223	oro164223	5.2	oro16	29	D06		sample	CTAGAGCT	GTAACGAG	HOL	9/7/16	37
4389	SA706	SC504	oro16.4389	oro164389	7.2	oro16	39	D06		sample	CTAGAGCT	CTGCGTAG	HOL	10/6/16	41
4521	SA706	SA504	oro16.4521	oro164521	7.1	oro16	30	D06		sample	CTGCGTGT	CTGCGTAG	EPS	9/25/16	39
9267	SA706	SB504	oro16.9267	oro169267	7.2	oro16	38	D06		sample	TACGAGAC	CTGCGTAG	FOX	9/15/16	38
CP160076	SA706	SA504	oro16.CP160076	oro16CP160076	7.2	oro16	37	D06		sample	CTGCGTGT	CTGCGTAG	MTV	9/22/16	39
D07	SA707	SA504	asc.D07	ascD07	2.2	asc	15	D07	Plot5	sample	CTGCGTGT	TAGTCTCC	Hawaii	4/3/03	14			alternate ID is HB072	MELT	HB072
171	SA707	SA504	bri16.0171	bri160171	1.2	bri16	25	D07		sample	CTGCGTGT	TAGTCTCC	SRY	6/28/16	27	M	A		EPFU	NYDEC-4308	NR
272	SA707	SB504	bri16.0272	bri160272	1.2	bri16	26	D07		sample	TACGAGAC	TAGTCTCC	ELY	7/6/16	28	F	A		EPFU		P
361	SA707	SC504	bri16.0361	bri160361	1.2	bri16	27	D07		sample	CTAGAGCT	TAGTCTCC	ELY	6/19/16	25	M	A		MYLU		NR
695	SB707	SA504	bri16.0695	bri160695	1.2	bri16	28	D07		sample	CTGCGTGT	ACGTGCGC	ELY	7/26/16	31	F	J		MYLE		NR
736	SB707	SC504	bri16.0736	bri160736	2.2	bri16	41	D07		sample	CTAGAGCT	ACGTGCGC	ACA	8/31/16	36	F	J		MYLU	DEY3835	NR
220	SA707	SA504	cpr16.0220	cpr160220	5.1	cpr16	17	D07	798	sample	CTGCGTGT	TAGTCTCC	KNX	7/5/16	28	F	A		MYSO	B09100	L
KG16MA562	SA707	SC504	kg16.KG16MA562	kg16KG16MA562	8.1	kg16	kg03	D07		sample	CTAGAGCT	TAGTCTCC	PEP	7/12/16	29	F	A		MYLU	MADFW16931	L
KG16MA773	SA707	SB504	kg16.KG16MA773	kg16KG16MA773	8.1	kg16	kg04	D07		sample	TACGAGAC	TAGTCTCC	LIN	8/10/16	33	M	A		MYLU	MADFW16455	S
7037	SA707	SC504	nau.7037	nau7037	2.1	nau	42	D07		sample	CTAGAGCT	TAGTCTCC	ESCAMAQUITA	6/2/16					CAPE	8
70	SB707	SB504	oro16.0070	oro160070	4.2	oro16	15	D07		sample	TACGAGAC	ACGTGCGC	HOP	6/13/16	25
129	SB707	SC504	oro16.0129	oro160129	1.2	oro16	2	D07		sample	CTAGAGCT	ACGTGCGC	CNA	5/30/16	23
155	SB707	SB504	oro16.0155	oro160155	5.1	oro16	21	D07		sample	TACGAGAC	ACGTGCGC	CNA	6/17/16	25
417	SA707	SB504	oro16.0417	oro160417	4.2	oro16	12	D07		sample	TACGAGAC	TAGTCTCC	BRN	5/9/16	20
509	SA707	SC504	oro16.0509	oro160509	4.2	oro16	13	D07		sample	CTAGAGCT	TAGTCTCC	BRN	7/3/16	27
601	SB707	SA504	oro16.0601	oro160601	4.2	oro16	14	D07		sample	CTGCGTGT	ACGTGCGC	MAP	5/26/15	22
1031	SB707	SC504	oro16.1031	oro161031	5.1	oro16	22	D07		sample	CTAGAGCT	ACGTGCGC	COR	8/11/16	33
1172	SA707	SA504	oro16.1172	oro161172	4.1	oro16	5	D07		sample	CTGCGTGT	TAGTCTCC	PEN	6/17/16	25
1208	SA707	SC504	oro16.1208	oro161208	5.2	oro16	19	D07		sample	CTAGAGCT	TAGTCTCC	PEN	7/7/16	28
1472	SA707	SB504	oro16.1472	oro161472	4.1	oro16	6	D07		sample	TACGAGAC	TAGTCTCC	CNB	6/11/16	24
1699	SB707	SA504	oro16.1699	oro161699	4.1	oro16	8	D07		sample	CTGCGTGT	ACGTGCGC	HOL	5/11/16	20
1744	SA710	SB503	oro16.1744	oro161744	2.1	oro16	3	D07		sample	AGAGTCAC	GTCTGCTA	CHI	5/13/16	20
1789	SB707	SC504	oro16.1789	oro161789	4.1	oro16	10	D07		sample	CTAGAGCT	ACGTGCGC	CHI	6/8/16	24
1949	SB707	SC504	oro16.1949	oro161949	4.2	oro16	16	D07		sample	CTAGAGCT	ACGTGCGC	HOL	7/6/16	28
2105	SB707	SB504	oro16.2105	oro162105	1.2	oro16	1	D07		sample	TACGAGAC	ACGTGCGC	HOP	4/16/16	16
2265	SA707	SC504	oro16.2265	oro162265	4.1	oro16	7	D07		sample	CTAGAGCT	TAGTCTCC	FOX	5/26/16	22
2411	SA707	SA504	oro16.2411	oro162411	5.2	oro16	23	D07		sample	CTGCGTGT	TAGTCTCC	FOX	7/21/16	30
2522	SB707	SC504	oro16.2522	oro162522	7.2	oro16	43	D07		sample	CTAGAGCT	ACGTGCGC	MAP	9/2/16	36
2694	SB707	SB504	oro16.2694	oro162694	7.2	oro16	45	D07		sample	TACGAGAC	ACGTGCGC	BRN	9/16/16	38
2800	SB707	SA504	oro16.2800	oro162800	7.2	oro16	40	D07		sample	CTGCGTGT	ACGTGCGC	CNB	7/27/16	31
2849	SB707	SC504	oro16.2849	oro162849	7.1	oro16	35	D07		sample	CTAGAGCT	ACGTGCGC	FAR	7/3/16	27
3122	SB707	SB504	oro16.3122	oro163122	4.1	oro16	9	D07		sample	TACGAGAC	ACGTGCGC	MTV	6/30/16	27
3149	SA707	SB504	oro16.3149	oro163149	5.2	oro16	24	D07		sample	TACGAGAC	TAGTCTCC	MTV	7/14/16	29
3209	SB707	SB504	oro16.3209	oro163209	7.1	oro16	34	D07		sample	TACGAGAC	ACGTGCGC	MAS	10/14/16	42
3428	SA707	SC504	oro16.3428	oro163428	7.1	oro16	32	D07		sample	CTAGAGCT	TAGTCTCC	ALS	7/23/16	30
3516	SB707	SA504	oro16.3516	oro163516	7.1	oro16	33	D07		sample	CTGCGTGT	ACGTGCGC	ALS	9/14/16	38
3588	SB707	SA504	oro16.3588	oro163588	5.1	oro16	20	D07		sample	CTGCGTGT	ACGTGCGC	EPS	8/6/16	32
3885	SA707	SB504	oro16.3885	oro163885	5.1	oro16	18	D07		sample	TACGAGAC	TAGTCTCC	CHI	8/1/16	32
4064	SA707	SB504	oro16.4064	oro164064	7.1	oro16	31	D07		sample	TACGAGAC	TAGTCTCC	HOP	9/12/16	38
4224	SB707	SC504	oro16.4224	oro164224	5.2	oro16	29	D07		sample	CTAGAGCT	ACGTGCGC	HOL	9/7/16	37
4390	SA707	SC504	oro16.4390	oro164390	7.2	oro16	39	D07		sample	CTAGAGCT	TAGTCTCC	HOL	10/6/16	41
4522	SA707	SA504	oro16.4522	oro164522	7.1	oro16	30	D07		sample	CTGCGTGT	TAGTCTCC	EPS	9/25/16	39
9268	SA707	SB504	oro16.9268	oro169268	7.2	oro16	38	D07		sample	TACGAGAC	TAGTCTCC	FOX	9/15/16	38
CP160077	SA707	SA504	oro16.CP160077	oro16CP160077	7.2	oro16	37	D07		sample	CTGCGTGT	TAGTCTCC	MTV	9/22/16	39
D08	SA708	SA504	asc.D08	ascD08	2.2	asc	15	D08	Plot3	sample	CTGCGTGT	CGAGCGAC	Hawaii	3/15/03	11			alternate ID is HB080	RBLE	HB080
172	SA708	SA504	bri16.0172	bri160172	1.2	bri16	25	D08		sample	CTGCGTGT	CGAGCGAC	SRY	6/28/16	27	F	A		EPFU	NYDEC-4309	L
273	SA708	SB504	bri16.0273	bri160273	1.2	bri16	26	D08		sample	TACGAGAC	CGAGCGAC	ELY	7/6/16	28	M	A		EPFU		S
362	SA708	SC504	bri16.0362	bri160362	1.2	bri16	27	D08		sample	CTAGAGCT	CGAGCGAC	ELY	6/19/16	25	M	A		EPFU		S
696	SB708	SA504	bri16.0696	bri160696	1.2	bri16	28	D08		sample	CTGCGTGT	ATAGTACC	ELY	7/27/16	31	M	J		EPFU		NR
737	SB708	SC504	bri16.0737	bri160737	2.2	bri16	41	D08		sample	CTAGAGCT	ATAGTACC	ACA	9/1/16	36	M	A		MYLE	DEY3858	S
219	SA708	SA504	cpr16.0219	cpr160219	5.1	cpr16	17	D08	798	sample	CTGCGTGT	CGAGCGAC	KNX	7/5/16	28	F	A		MYSO	C20042	L
KG16MA113	SA708	SA504	kg16.KG16MA113	kg16KG16MA113	8.1	kg16	kg01	D08		sample	CTGCGTGT	CGAGCGAC	PEP	5/23/16	22	F	A	lower level of barn, by back window	MYLU	MADFW15744	P
KG16MA328	SB708	SB504	kg16.KG16MA328	kg16KG16MA328	8.1	kg16	kg02	D08		sample	TACGAGAC	ATAGTACC	PEP	6/20/16	26	F	A		MYLU	MADFW15998	L
KG16MA770	SA708	SB504	kg16.KG16MA770	kg16KG16MA770	8.1	kg16	kg04	D08		sample	TACGAGAC	CGAGCGAC	LIN	8/10/16	33	F	J		MYLU	MADFW16456	NR
7038	SA708	SC504	nau.7038	nau7038	2.1	nau	42	D08		sample	CTAGAGCT	CGAGCGAC	ESCAMAQUITA	6/2/16		M			PTPA	10
71	SB708	SB504	oro16.0071	oro160071	4.2	oro16	15	D08		sample	TACGAGAC	ATAGTACC	HOP	6/13/16	25
140	SB708	SC504	oro16.0140	oro160140	1.2	oro16	2	D08		sample	CTAGAGCT	ATAGTACC	CNA	5/31/16	23
178	SB708	SB504	oro16.0178	oro160178	5.1	oro16	21	D08		sample	TACGAGAC	ATAGTACC	CNA	6/17/16	25
418	SA708	SB504	oro16.0418	oro160418	4.2	oro16	12	D08		sample	TACGAGAC	CGAGCGAC	BRN	5/9/16	20
510	SA708	SC504	oro16.0510	oro160510	4.2	oro16	13	D08		sample	CTAGAGCT	CGAGCGAC	BRN	7/3/16	27
1032	SB708	SC504	oro16.1032	oro161032	5.1	oro16	22	D08		sample	CTAGAGCT	ATAGTACC	COR	8/11/16	33
1173	SA708	SA504	oro16.1173	oro161173	4.1	oro16	5	D08		sample	CTGCGTGT	CGAGCGAC	PEN	6/17/16	25
1209	SA708	SC504	oro16.1209	oro161209	5.2	oro16	19	D08		sample	CTAGAGCT	CGAGCGAC	PEN	7/7/16	28
1473	SA708	SB504	oro16.1473	oro161473	4.1	oro16	6	D08		sample	TACGAGAC	CGAGCGAC	CNB	6/11/16	24
1700	SB708	SA504	oro16.1700	oro161700	4.1	oro16	8	D08		sample	CTGCGTGT	ATAGTACC	HOL	5/11/16	20
1738	SA710	SB504	oro16.1738	oro161738	2.1	oro16	3	D08		sample	TACGAGAC	GTCTGCTA	CHI	5/13/16	20
1790	SB708	SC504	oro16.1790	oro161790	4.1	oro16	10	D08		sample	CTAGAGCT	ATAGTACC	CHI	6/8/16	24
1950	SB708	SC504	oro16.1950	oro161950	4.2	oro16	16	D08		sample	CTAGAGCT	ATAGTACC	HOL	7/6/16	28
2104	SB708	SB504	oro16.2104	oro162104	1.2	oro16	1	D08		sample	TACGAGAC	ATAGTACC	HOP	4/16/16	16
2266	SA708	SC504	oro16.2266	oro162266	4.1	oro16	7	D08		sample	CTAGAGCT	CGAGCGAC	FOX	5/26/16	22
2412	SA708	SA504	oro16.2412	oro162412	5.2	oro16	23	D08		sample	CTGCGTGT	CGAGCGAC	FOX	7/21/16	30
2523	SB708	SC504	oro16.2523	oro162523	7.2	oro16	43	D08		sample	CTAGAGCT	ATAGTACC	MAP	9/2/16	36
2695	SB708	SB504	oro16.2695	oro162695	7.2	oro16	45	D08		sample	TACGAGAC	ATAGTACC	BRN	9/16/16	38
2801	SB708	SA504	oro16.2801	oro162801	7.2	oro16	40	D08		sample	CTGCGTGT	ATAGTACC	CNB	7/27/16	31
2850	SB708	SC504	oro16.2850	oro162850	7.1	oro16	35	D08		sample	CTAGAGCT	ATAGTACC	FAR	7/3/16	27
3123	SB708	SB504	oro16.3123	oro163123	4.1	oro16	9	D08		sample	TACGAGAC	ATAGTACC	MTV	6/30/16	27
3150	SA708	SB504	oro16.3150	oro163150	5.2	oro16	24	D08		sample	TACGAGAC	CGAGCGAC	MTV	7/14/16	29
3228	SB708	SB504	oro16.3228	oro163228	7.1	oro16	34	D08		sample	TACGAGAC	ATAGTACC	MAS	9/10/16	37
3517	SB708	SA504	oro16.3517	oro163517	7.1	oro16	33	D08		sample	CTGCGTGT	ATAGTACC	ALS	9/14/16	38
3884	SA708	SB504	oro16.3884	oro163884	5.1	oro16	18	D08		sample	TACGAGAC	CGAGCGAC	CHI	8/1/16	32
4065	SA708	SB504	oro16.4065	oro164065	7.1	oro16	31	D08		sample	TACGAGAC	CGAGCGAC	HOP	9/12/16	38
4225	SB708	SC504	oro16.4225	oro164225	5.2	oro16	29	D08		sample	CTAGAGCT	ATAGTACC	HOL	9/14/16	38
4391	SA708	SC504	oro16.4391	oro164391	7.2	oro16	39	D08		sample	CTAGAGCT	CGAGCGAC	HOL	10/6/16	41
4523	SA708	SA504	oro16.4523	oro164523	7.1	oro16	30	D08		sample	CTGCGTGT	CGAGCGAC	EPS	9/25/16	39
9269	SA708	SB504	oro16.9269	oro169269	7.2	oro16	38	D08		sample	TACGAGAC	CGAGCGAC	FOX	9/15/16	38
CP160078	SA708	SA504	oro16.CP160078	oro16CP160078	7.2	oro16	37	D08		sample	CTGCGTGT	CGAGCGAC	MTV	9/22/16	39
D09	SA709	SA504	asc.D09	ascD09	2.2	asc	15	D09	control	ncontrol	CTGCGTGT	ACTACGAC	control	control	control			alternate ID is 15D09		NTC
173	SA709	SA504	bri16.0173	bri160173	1.2	bri16	25	D09		sample	CTGCGTGT	ACTACGAC	SRY	6/29/16	27	F	A		MYSE	NYDEC-34999	L
274	SA709	SB504	bri16.0274	bri160274	1.2	bri16	26	D09		sample	TACGAGAC	ACTACGAC	ELY	7/6/16	28	M	A		EPFU		NR
363	SA709	SC504	bri16.0363	bri160363	1.2	bri16	27	D09		sample	CTAGAGCT	ACTACGAC	ELY	6/19/16	25	M	A		EPFU		S
697	SB709	SA504	bri16.0697	bri160697	1.2	bri16	28	D09		sample	CTGCGTGT	GCGTATAC	ELY	7/27/16	31	M	A		EPFU		S
738	SB709	SC504	bri16.0738	bri160738	2.2	bri16	41	D09		sample	CTAGAGCT	GCGTATAC	ACA	9/1/16	36	F	A		MYLE	DEY3838	PL
KG16MA116	SA709	SA504	kg16.KG16MA116	kg16KG16MA116	8.1	kg16	kg01	D09		sample	CTGCGTGT	ACTACGAC	PEP	5/23/16	22	F	A	lower level of barn, by back window	MYLU	MADFW15744	P
KG16MA339	SB709	SB504	kg16.KG16MA339	kg16KG16MA339	8.1	kg16	kg02	D09		sample	TACGAGAC	GCGTATAC	PEP	6/20/16	26	F	A		MYLU	MADFW16856	L
KG16MA566	SA709	SC504	kg16.KG16MA566	kg16KG16MA566	8.1	kg16	kg03	D09		sample	CTAGAGCT	ACTACGAC	PEP	7/12/16	29	F	A		MYLU	MADFW16933	L
KG16MA783	SA709	SB504	kg16.KG16MA783	kg16KG16MA783	8.1	kg16	kg04	D09		sample	TACGAGAC	ACTACGAC	LIN	8/10/16	33	F	A		MYLU	NO BAND	PL
7039	SA709	SC504	nau.7039	nau7039	2.1	nau	42	D09		sample	CTAGAGCT	ACTACGAC	ESCAMAQUITA	6/2/16		M			PTPA	11
72	SB709	SB504	oro16.0072	oro160072	4.2	oro16	15	D09		sample	TACGAGAC	GCGTATAC	HOP	6/13/16	25
143	SB709	SC504	oro16.0143	oro160143	1.2	oro16	2	D09		sample	CTAGAGCT	GCGTATAC	CNA	6/1/16	23
154	SB709	SB504	oro16.0154	oro160154	5.1	oro16	21	D09		sample	TACGAGAC	GCGTATAC	CNA	6/18/16	25
419	SA709	SB504	oro16.0419	oro160419	4.2	oro16	12	D09		sample	TACGAGAC	ACTACGAC	BRN	5/9/16	20
511	SA709	SC504	oro16.0511	oro160511	4.2	oro16	13	D09		sample	CTAGAGCT	ACTACGAC	BRN	7/3/16	27
603	SB709	SA504	oro16.0603	oro160603	4.2	oro16	14	D09		sample	CTGCGTGT	GCGTATAC	MAP	5/26/15	22
1033	SB709	SC504	oro16.1033	oro161033	5.1	oro16	22	D09		sample	CTAGAGCT	GCGTATAC	COR	8/11/16	33
1174	SA709	SA504	oro16.1174	oro161174	4.1	oro16	5	D09		sample	CTGCGTGT	ACTACGAC	PEN	6/17/16	25
1474	SA709	SB504	oro16.1474	oro161474	4.1	oro16	6	D09		sample	TACGAGAC	ACTACGAC	CNB	6/11/16	24
1701	SB709	SA504	oro16.1701	oro161701	4.1	oro16	8	D09		sample	CTGCGTGT	GCGTATAC	HOL	5/11/16	20
1781	SA710	SB505	oro16.1781	oro161781	2.1	oro16	3	D09		sample	ACGTCTCG	GTCTGCTA	CHI	6/1/16	23
1791	SB709	SC504	oro16.1791	oro161791	4.1	oro16	10	D09		sample	CTAGAGCT	GCGTATAC	CHI	6/8/16	24
1951	SB709	SC504	oro16.1951	oro161951	4.2	oro16	16	D09		sample	CTAGAGCT	GCGTATAC	HOL	7/6/16	28
2103	SB709	SB504	oro16.2103	oro162103	1.2	oro16	1	D09		sample	TACGAGAC	GCGTATAC	HOP	4/16/16	16
2267	SA709	SC504	oro16.2267	oro162267	4.1	oro16	7	D09		sample	CTAGAGCT	ACTACGAC	FOX	5/26/16	22
2413	SA709	SA504	oro16.2413	oro162413	5.2	oro16	23	D09		sample	CTGCGTGT	ACTACGAC	FOX	7/21/16	30
2524	SB709	SC504	oro16.2524	oro162524	7.2	oro16	43	D09		sample	CTAGAGCT	GCGTATAC	MAP	9/2/16	36
2696	SB709	SB504	oro16.2696	oro162696	7.2	oro16	45	D09		sample	TACGAGAC	GCGTATAC	BRN	9/25/16	39
2802	SB709	SA504	oro16.2802	oro162802	7.2	oro16	40	D09		sample	CTGCGTGT	GCGTATAC	CNB	7/27/16	31
3124	SB709	SB504	oro16.3124	oro163124	4.1	oro16	9	D09		sample	TACGAGAC	GCGTATAC	MTV	6/30/16	27
3151mtv	SA709	SB504	oro16.3151mtv	oro163151mtv	5.2	oro16	24	D09		sample	TACGAGAC	ACTACGAC	MTV	7/14/16	29
3220	SB709	SB504	oro16.3220	oro163220	7.1	oro16	34	D09		sample	TACGAGAC	GCGTATAC	MAS	9/10/16	37
3430	SA709	SC504	oro16.3430	oro163430	7.1	oro16	32	D09		sample	CTAGAGCT	ACTACGAC	ALS	7/23/16	30
3518	SB709	SA504	oro16.3518	oro163518	7.1	oro16	33	D09		sample	CTGCGTGT	GCGTATAC	ALS	9/14/16	38
3886	SA709	SB504	oro16.3886	oro163886	5.1	oro16	18	D09		sample	TACGAGAC	ACTACGAC	CHI	8/1/16	32
4066	SA709	SB504	oro16.4066	oro164066	7.1	oro16	31	D09		sample	TACGAGAC	ACTACGAC	HOP	9/12/16	38
4226	SB709	SC504	oro16.4226	oro164226	5.2	oro16	29	D09		sample	CTAGAGCT	GCGTATAC	HOL	9/14/16	38
4392	SA709	SC504	oro16.4392	oro164392	7.2	oro16	39	D09		sample	CTAGAGCT	ACTACGAC	HOL	10/6/16	41
4524	SA709	SA504	oro16.4524	oro164524	7.1	oro16	30	D09		sample	CTGCGTGT	ACTACGAC	EPS	9/25/16	39
9270	SA709	SB504	oro16.9270	oro169270	7.2	oro16	38	D09		sample	TACGAGAC	ACTACGAC	FOX	9/15/16	38
CP160079	SA709	SA504	oro16.CP160079	oro16CP160079	7.2	oro16	37	D09		sample	CTGCGTGT	ACTACGAC	MTV	9/22/16	39
D10	SA710	SA504	asc.D10	ascD10	2.2	asc	15	D10	Plot4	sample	CTGCGTGT	GTCTGCTA	Hawaii	3/12/03	11			alternate ID is HB088	RBLE	HB088
174	SA710	SA504	bri16.0174	bri160174	1.2	bri16	25	D10		sample	CTGCGTGT	GTCTGCTA	SRY	6/30/16	27	M	A		EPFU	NYDEC-32394	S
275	SA710	SB504	bri16.0275	bri160275	1.2	bri16	26	D10		sample	TACGAGAC	GTCTGCTA	ELY	7/6/16	28	M	A		EPFU		S
364	SA710	SC504	bri16.0364	bri160364	1.2	bri16	27	D10		sample	CTAGAGCT	GTCTGCTA	ELY	6/24/16	26	M	A		EPFU		NR
698	SB710	SA504	bri16.0698	bri160698	1.2	bri16	28	D10		sample	CTGCGTGT	TGCTCGTA	ELY	7/27/16	31	F	J		MYLE		NR
741	SB710	SC504	bri16.0741	bri160741	2.2	bri16	41	D10		sample	CTAGAGCT	TGCTCGTA	ACA	9/3/16	36	M	A		MYLE	DEY0081	S
KG16MA117	SA710	SA504	kg16.KG16MA117	kg16KG16MA117	8.1	kg16	kg01	D10		sample	CTGCGTGT	GTCTGCTA	PEP	5/23/16	22	F	A	Upper level, by main roost?	MYLU	MADFW16373
KG16MA569	SA710	SC504	kg16.KG16MA569	kg16KG16MA569	8.1	kg16	kg03	D10		sample	CTAGAGCT	GTCTGCTA	PEP	7/12/16	29	F	A		MYLU	MADFW16253	L
KG16MA788	SA710	SB504	kg16.KG16MA788	kg16KG16MA788	8.1	kg16	kg04	D10		sample	TACGAGAC	GTCTGCTA	LIN	8/10/16	33	F	J		MYLU	MADFW16460	NR
KG16VT025	SB710	SB504	kg16.KG16VT025	kg16KG16VT025	8.1	kg16	kg02	D10		sample	TACGAGAC	TGCTCGTA	NEW	6/22/16	26	F	A		MYLU	VTDFW08354	L
7040	SA710	SC504	nau.7040	nau7040	2.1	nau	42	D10		sample	CTAGAGCT	GTCTGCTA	ESCAMAQUITA	6/2/16		M			PTPA	12
73	SB710	SB504	oro16.0073	oro160073	4.2	oro16	15	D10		sample	TACGAGAC	TGCTCGTA	HOP	6/19/16	25
125	SB710	SC504	oro16.0125	oro160125	1.2	oro16	2	D10		sample	CTAGAGCT	TGCTCGTA	CNA	6/1/16	23
180	SB710	SB504	oro16.0180	oro160180	5.1	oro16	21	D10		sample	TACGAGAC	TGCTCGTA	CNA	6/18/16	25
420	SA710	SB504	oro16.0420	oro160420	4.2	oro16	12	D10		sample	TACGAGAC	GTCTGCTA	BRN	5/15/16	20
512	SA710	SC504	oro16.0512	oro160512	4.2	oro16	13	D10		sample	CTAGAGCT	GTCTGCTA	BRN	7/3/16	27
604	SB710	SA504	oro16.0604	oro160604	4.2	oro16	14	D10		sample	CTGCGTGT	TGCTCGTA	MAP	5/26/15	22
1009	SB710	SC504	oro16.1009	oro161009	5.1	oro16	22	D10		sample	CTAGAGCT	TGCTCGTA	COR	8/20/16	34
1175	SA710	SA504	oro16.1175	oro161175	4.1	oro16	5	D10		sample	CTGCGTGT	GTCTGCTA	PEN	6/17/16	25
1211	SA710	SC504	oro16.1211	oro161211	5.2	oro16	19	D10		sample	CTAGAGCT	GTCTGCTA	PEN	7/7/16	28
1475	SA710	SB504	oro16.1475	oro161475	4.1	oro16	6	D10		sample	TACGAGAC	GTCTGCTA	CNB	6/11/16	24
1702	SB710	SA504	oro16.1702	oro161702	4.1	oro16	8	D10		sample	CTGCGTGT	TGCTCGTA	HOL	5/11/16	20
1775	SA710	SB506	oro16.1775	oro161775	2.1	oro16	3	D10		sample	TCGACGAG	GTCTGCTA	CHI	6/1/16	23
1792	SB710	SC504	oro16.1792	oro161792	4.1	oro16	10	D10		sample	CTAGAGCT	TGCTCGTA	CHI	6/8/16	24
1952	SB710	SC504	oro16.1952	oro161952	4.2	oro16	16	D10		sample	CTAGAGCT	TGCTCGTA	HOL	7/6/16	28
2102	SB710	SB504	oro16.2102	oro162102	1.2	oro16	1	D10		sample	TACGAGAC	TGCTCGTA	HOP	4/16/16	16
2268	SA710	SC504	oro16.2268	oro162268	4.1	oro16	7	D10		sample	CTAGAGCT	GTCTGCTA	FOX	6/2/16	23
2414	SA710	SA504	oro16.2414	oro162414	5.2	oro16	23	D10		sample	CTGCGTGT	GTCTGCTA	FOX	7/28/16	31
2525	SB710	SC504	oro16.2525	oro162525	7.2	oro16	43	D10		sample	CTAGAGCT	TGCTCGTA	MAP	9/2/16	36
2697	SB710	SB504	oro16.2697	oro162697	7.2	oro16	45	D10		sample	TACGAGAC	TGCTCGTA	BRN	9/25/16	39
2803	SB710	SA504	oro16.2803	oro162803	7.2	oro16	40	D10		sample	CTGCGTGT	TGCTCGTA	CNB	7/27/16	31
2856	SB710	SC504	oro16.2856	oro162856	7.1	oro16	35	D10		sample	CTAGAGCT	TGCTCGTA	FAR	7/3/16	27
3125	SB710	SB504	oro16.3125	oro163125	4.1	oro16	9	D10		sample	TACGAGAC	TGCTCGTA	MTV	6/30/16	27
3152	SA710	SB504	oro16.3152	oro163152	5.2	oro16	24	D10		sample	TACGAGAC	GTCTGCTA	MTV	7/14/16	29
3222	SB710	SB504	oro16.3222	oro163222	7.1	oro16	34	D10		sample	TACGAGAC	TGCTCGTA	MAS	9/10/16	37
3431	SA710	SC504	oro16.3431	oro163431	7.1	oro16	32	D10		sample	CTAGAGCT	GTCTGCTA	ALS	7/23/16	30
3519	SB710	SA504	oro16.3519	oro163519	7.1	oro16	33	D10		sample	CTGCGTGT	TGCTCGTA	ALS	9/14/16	38
3591	SB710	SA504	oro16.3591	oro163591	5.1	oro16	20	D10		sample	CTGCGTGT	TGCTCGTA	EPS	8/6/16	32
3887	SA710	SB504	oro16.3887	oro163887	5.1	oro16	18	D10		sample	TACGAGAC	GTCTGCTA	CHI	8/1/16	32
4227	SB710	SC504	oro16.4227	oro164227	5.2	oro16	29	D10		sample	CTAGAGCT	TGCTCGTA	HOL	9/14/16	38
4393	SA710	SC504	oro16.4393	oro164393	7.2	oro16	39	D10		sample	CTAGAGCT	GTCTGCTA	HOL	10/6/16	41
4525	SA710	SA504	oro16.4525	oro164525	7.1	oro16	30	D10		sample	CTGCGTGT	GTCTGCTA	EPS	9/25/16	39
9271	SA710	SB504	oro16.9271	oro169271	7.2	oro16	38	D10		sample	TACGAGAC	GTCTGCTA	FOX	9/15/16	38
CP160080	SA710	SA504	oro16.CP160080	oro16CP160080	7.2	oro16	37	D10		sample	CTGCGTGT	GTCTGCTA	MTV	9/22/16	39
D11	SA711	SA504	asc.D11	ascD11	2.2	asc	15	D11	Plot1	sample	CTGCGTGT	GTCTATGA	Hawaii	6/28/02	26			alternate ID is HB096	JAWE	HB096
175	SA711	SA504	bri16.0175	bri160175	1.2	bri16	25	D11		sample	CTGCGTGT	GTCTATGA	SRY	7/2/16	27	F	A		LABO	NYDEC-4350	L
276	SA711	SB504	bri16.0276	bri160276	1.2	bri16	26	D11		sample	TACGAGAC	GTCTATGA	ELY	7/6/16	28	M	A		EPFU		S
365	SA711	SC504	bri16.0365	bri160365	1.2	bri16	27	D11		sample	CTAGAGCT	GTCTATGA	ELY	6/24/16	26	M	A		EPFU		NR
699	SB711	SA504	bri16.0699	bri160699	1.2	bri16	28	D11		sample	CTGCGTGT	AACGCTGA	ELY	7/27/16	31	F	A		MYLE		PL
742	SB711	SC504	bri16.0742	bri160742	2.2	bri16	41	D11		sample	CTAGAGCT	AACGCTGA	ACA	9/3/16	36	M	A		MYLU	DEY3841	S
216	SA711	SA504	cpr16.0216	cpr160216	5.1	cpr16	17	D11	792	sample	CTGCGTGT	GTCTATGA	KNX	7/6/16	28	F	A		MYSO	B15126	L
KG16MA127	SA711	SA504	kg16.KG16MA127	kg16KG16MA127	8.1	kg16	kg01	D11		sample	CTGCGTGT	GTCTATGA	PEP	5/23/16	22	F	A	Upper level, by main roost?	MYLU	MADFW16380	P
KG16MA570	SA711	SC504	kg16.KG16MA570	kg16KG16MA570	8.1	kg16	kg03	D11		sample	CTAGAGCT	GTCTATGA	PEP	7/12/16	29	F	J		MYLU	MADFW16935	NR
[truncated: 2,605 more rows]
