# Supplementary material for: A total crapshoot? Evaluating bioinformatic decisions in animal diet metabarcoding analyses
Source: Ecol Evol. 2020 Jul 23;10(18):9721–39. doi: 10.1002/ece3.6594 (PMC7520210; doi:10.1002/ece3.6594)
Supplement: Supplementary file 1 — Supplementary Material [file ECE3-10-9721-s001.zip › tidybug-master/data/metadata/meta_nomock.csv]

SeqID	StudyID	SampleType	Library	WOY	DNAplate	Site	Date	MonthStart
negoro05A01	negoro	ncontrol	libA	ncontrol	05	ncontrol	ncontrol	ncontrol
negoro05B03	negoro	ncontrol	libA	ncontrol	05	ncontrol	ncontrol	ncontrol
negoro05C03	negoro	ncontrol	libA	ncontrol	05	ncontrol	ncontrol	ncontrol
negoro05D04	negoro	ncontrol	libA	ncontrol	05	ncontrol	ncontrol	ncontrol
negoro05E05	negoro	ncontrol	libA	ncontrol	05	ncontrol	ncontrol	ncontrol
negoro05F06	negoro	ncontrol	libA	ncontrol	05	ncontrol	ncontrol	ncontrol
negoro05G07	negoro	ncontrol	libA	ncontrol	05	ncontrol	ncontrol	ncontrol
negoro05H08	negoro	ncontrol	libA	ncontrol	05	ncontrol	ncontrol	ncontrol
negoro06B02	negoro	ncontrol	libA	ncontrol	06	ncontrol	ncontrol	ncontrol
negoro06C03	negoro	ncontrol	libA	ncontrol	06	ncontrol	ncontrol	ncontrol
negoro06D04	negoro	ncontrol	libA	ncontrol	06	ncontrol	ncontrol	ncontrol
negoro06E05	negoro	ncontrol	libA	ncontrol	06	ncontrol	ncontrol	ncontrol
negoro06F06	negoro	ncontrol	libA	ncontrol	06	ncontrol	ncontrol	ncontrol
negoro06G07	negoro	ncontrol	libA	ncontrol	06	ncontrol	ncontrol	ncontrol
negoro06H07	negoro	ncontrol	libA	ncontrol	06	ncontrol	ncontrol	ncontrol
negoro07A01	negoro	ncontrol	libA	ncontrol	07	ncontrol	ncontrol	ncontrol
negoro07C03	negoro	ncontrol	libA	ncontrol	07	ncontrol	ncontrol	ncontrol
negoro07D04	negoro	ncontrol	libA	ncontrol	07	ncontrol	ncontrol	ncontrol
negoro07E05	negoro	ncontrol	libA	ncontrol	07	ncontrol	ncontrol	ncontrol
negoro07F06	negoro	ncontrol	libA	ncontrol	07	ncontrol	ncontrol	ncontrol
negoro07G07	negoro	ncontrol	libA	ncontrol	07	ncontrol	ncontrol	ncontrol
negoro07H08	negoro	ncontrol	libA	ncontrol	07	ncontrol	ncontrol	ncontrol
negoro08B02	negoro	ncontrol	libA	ncontrol	08	ncontrol	ncontrol	ncontrol
negoro08D04	negoro	ncontrol	libA	ncontrol	08	ncontrol	ncontrol	ncontrol
negoro08F06	negoro	ncontrol	libA	ncontrol	08	ncontrol	ncontrol	ncontrol
negoro08G07	negoro	ncontrol	libA	ncontrol	08	ncontrol	ncontrol	ncontrol
negoro08H08	negoro	ncontrol	libA	ncontrol	08	ncontrol	ncontrol	ncontrol
negoro08H11	negoro	ncontrol	libA	ncontrol	08	ncontrol	ncontrol	ncontrol
negoro09A01	negoro	ncontrol	libA	ncontrol	09	ncontrol	ncontrol	ncontrol
negoro09C03	negoro	ncontrol	libA	ncontrol	09	ncontrol	ncontrol	ncontrol
negoro09D04	negoro	ncontrol	libA	ncontrol	09	ncontrol	ncontrol	ncontrol
negoro09E05	negoro	ncontrol	libA	ncontrol	09	ncontrol	ncontrol	ncontrol
negoro09F06	negoro	ncontrol	libA	ncontrol	09	ncontrol	ncontrol	ncontrol
negoro09G07	negoro	ncontrol	libA	ncontrol	09	ncontrol	ncontrol	ncontrol
negoro09H08	negoro	ncontrol	libA	ncontrol	09	ncontrol	ncontrol	ncontrol
negoro10B02	negoro	ncontrol	libA	ncontrol	10	ncontrol	ncontrol	ncontrol
negoro10D04	negoro	ncontrol	libA	ncontrol	10	ncontrol	ncontrol	ncontrol
negoro10E05	negoro	ncontrol	libA	ncontrol	10	ncontrol	ncontrol	ncontrol
negoro10F06	negoro	ncontrol	libA	ncontrol	10	ncontrol	ncontrol	ncontrol
negoro10G07	negoro	ncontrol	libA	ncontrol	10	ncontrol	ncontrol	ncontrol
negoro10H08	negoro	ncontrol	libA	ncontrol	10	ncontrol	ncontrol	ncontrol
negoro12B02	negoro	ncontrol	libB	ncontrol	12	ncontrol	ncontrol	ncontrol
negoro12C03	negoro	ncontrol	libB	ncontrol	12	ncontrol	ncontrol	ncontrol
negoro12D04	negoro	ncontrol	libB	ncontrol	12	ncontrol	ncontrol	ncontrol
negoro12E05	negoro	ncontrol	libB	ncontrol	12	ncontrol	ncontrol	ncontrol
negoro12F06	negoro	ncontrol	libB	ncontrol	12	ncontrol	ncontrol	ncontrol
negoro12G07	negoro	ncontrol	libB	ncontrol	12	ncontrol	ncontrol	ncontrol
negoro12H08	negoro	ncontrol	libB	ncontrol	12	ncontrol	ncontrol	ncontrol
negoro13A01	negoro	ncontrol	libB	ncontrol	13	ncontrol	ncontrol	ncontrol
negoro13B02	negoro	ncontrol	libB	ncontrol	13	ncontrol	ncontrol	ncontrol
negoro13C03	negoro	ncontrol	libB	ncontrol	13	ncontrol	ncontrol	ncontrol
negoro13D04	negoro	ncontrol	libB	ncontrol	13	ncontrol	ncontrol	ncontrol
negoro13E05	negoro	ncontrol	libB	ncontrol	13	ncontrol	ncontrol	ncontrol
negoro13F06	negoro	ncontrol	libB	ncontrol	13	ncontrol	ncontrol	ncontrol
negoro13G07	negoro	ncontrol	libB	ncontrol	13	ncontrol	ncontrol	ncontrol
negoro14B02	negoro	ncontrol	libB	ncontrol	14	ncontrol	ncontrol	ncontrol
negoro14C03	negoro	ncontrol	libB	ncontrol	14	ncontrol	ncontrol	ncontrol
negoro14D04	negoro	ncontrol	libB	ncontrol	14	ncontrol	ncontrol	ncontrol
negoro14E05	negoro	ncontrol	libB	ncontrol	14	ncontrol	ncontrol	ncontrol
negoro14F06	negoro	ncontrol	libB	ncontrol	14	ncontrol	ncontrol	ncontrol
negoro14G07	negoro	ncontrol	libB	ncontrol	14	ncontrol	ncontrol	ncontrol
negoro14H08	negoro	ncontrol	libB	ncontrol	14	ncontrol	ncontrol	ncontrol
negoro15A01	negoro	ncontrol	libB	ncontrol	15	ncontrol	ncontrol	ncontrol
negoro15B02	negoro	ncontrol	libB	ncontrol	15	ncontrol	ncontrol	ncontrol
negoro15C03	negoro	ncontrol	libB	ncontrol	15	ncontrol	ncontrol	ncontrol
negoro15D04	negoro	ncontrol	libB	ncontrol	15	ncontrol	ncontrol	ncontrol
negoro15E05	negoro	ncontrol	libB	ncontrol	15	ncontrol	ncontrol	ncontrol
negoro15F06	negoro	ncontrol	libB	ncontrol	15	ncontrol	ncontrol	ncontrol
negoro15G07	negoro	ncontrol	libB	ncontrol	15	ncontrol	ncontrol	ncontrol
negoro15H08	negoro	ncontrol	libB	ncontrol	15	ncontrol	ncontrol	ncontrol
negoro16B02	negoro	ncontrol	libB	ncontrol	16	ncontrol	ncontrol	ncontrol
negoro16C03	negoro	ncontrol	libB	ncontrol	16	ncontrol	ncontrol	ncontrol
negoro16D04	negoro	ncontrol	libB	ncontrol	16	ncontrol	ncontrol	ncontrol
negoro16E05	negoro	ncontrol	libB	ncontrol	16	ncontrol	ncontrol	ncontrol
negoro16F06	negoro	ncontrol	libB	ncontrol	16	ncontrol	ncontrol	ncontrol
negoro30B02	negoro	ncontrol	libC	ncontrol	30	ncontrol	ncontrol	ncontrol
negoro30D04	negoro	ncontrol	libC	ncontrol	30	ncontrol	ncontrol	ncontrol
negoro30E05	negoro	ncontrol	libC	ncontrol	30	ncontrol	ncontrol	ncontrol
negoro31D04	negoro	ncontrol	libC	ncontrol	31	ncontrol	ncontrol	ncontrol
negoro31G07	negoro	ncontrol	libC	ncontrol	31	ncontrol	ncontrol	ncontrol
negoro32A01	negoro	ncontrol	libC	ncontrol	32	ncontrol	ncontrol	ncontrol
negoro32B02	negoro	ncontrol	libC	ncontrol	32	ncontrol	ncontrol	ncontrol
negoro32D04	negoro	ncontrol	libC	ncontrol	32	ncontrol	ncontrol	ncontrol
negoro32E05	negoro	ncontrol	libC	ncontrol	32	ncontrol	ncontrol	ncontrol
negoro32F06	negoro	ncontrol	libC	ncontrol	32	ncontrol	ncontrol	ncontrol
negoro33B02	negoro	ncontrol	libC	ncontrol	33	ncontrol	ncontrol	ncontrol
negoro33C03	negoro	ncontrol	libC	ncontrol	33	ncontrol	ncontrol	ncontrol
negoro33D04	negoro	ncontrol	libC	ncontrol	33	ncontrol	ncontrol	ncontrol
negoro33E05	negoro	ncontrol	libC	ncontrol	33	ncontrol	ncontrol	ncontrol
negoro33F06	negoro	ncontrol	libC	ncontrol	33	ncontrol	ncontrol	ncontrol
negoro33G07	negoro	ncontrol	libC	ncontrol	33	ncontrol	ncontrol	ncontrol
negoro34A01	negoro	ncontrol	libC	ncontrol	34	ncontrol	ncontrol	ncontrol
negoro34B02	negoro	ncontrol	libC	ncontrol	34	ncontrol	ncontrol	ncontrol
negoro34D04	negoro	ncontrol	libC	ncontrol	34	ncontrol	ncontrol	ncontrol
negoro34E05	negoro	ncontrol	libC	ncontrol	34	ncontrol	ncontrol	ncontrol
negoro34F06	negoro	ncontrol	libC	ncontrol	34	ncontrol	ncontrol	ncontrol
negoro34G07	negoro	ncontrol	libC	ncontrol	34	ncontrol	ncontrol	ncontrol
negoro34H08	negoro	ncontrol	libC	ncontrol	34	ncontrol	ncontrol	ncontrol
negoro35D03	negoro	ncontrol	libC	ncontrol	35	ncontrol	ncontrol	ncontrol
negoro35D04	negoro	ncontrol	libC	ncontrol	35	ncontrol	ncontrol	ncontrol
negoro35F06	negoro	ncontrol	libC	ncontrol	35	ncontrol	ncontrol	ncontrol
negoro37B02	negoro	ncontrol	libD	ncontrol	37	ncontrol	ncontrol	ncontrol
negoro37F08	negoro	ncontrol	libD	ncontrol	37	ncontrol	ncontrol	ncontrol
negoro38A01	negoro	ncontrol	libD	ncontrol	38	ncontrol	ncontrol	ncontrol
negoro38B02	negoro	ncontrol	libD	ncontrol	38	ncontrol	ncontrol	ncontrol
negoro38D04	negoro	ncontrol	libD	ncontrol	38	ncontrol	ncontrol	ncontrol
negoro38E05	negoro	ncontrol	libD	ncontrol	38	ncontrol	ncontrol	ncontrol
negoro38F06	negoro	ncontrol	libD	ncontrol	38	ncontrol	ncontrol	ncontrol
negoro38G07	negoro	ncontrol	libD	ncontrol	38	ncontrol	ncontrol	ncontrol
negoro39A01	negoro	ncontrol	libD	ncontrol	39	ncontrol	ncontrol	ncontrol
negoro39B02	negoro	ncontrol	libD	ncontrol	39	ncontrol	ncontrol	ncontrol
negoro39D04	negoro	ncontrol	libD	ncontrol	39	ncontrol	ncontrol	ncontrol
negoro39E05	negoro	ncontrol	libD	ncontrol	39	ncontrol	ncontrol	ncontrol
negoro39F06	negoro	ncontrol	libD	ncontrol	39	ncontrol	ncontrol	ncontrol
negoro40B02	negoro	ncontrol	libD	ncontrol	40	ncontrol	ncontrol	ncontrol
negoro40C03	negoro	ncontrol	libD	ncontrol	40	ncontrol	ncontrol	ncontrol
negoro40D04	negoro	ncontrol	libD	ncontrol	40	ncontrol	ncontrol	ncontrol
negoro40E05	negoro	ncontrol	libD	ncontrol	40	ncontrol	ncontrol	ncontrol
negoro40F06	negoro	ncontrol	libD	ncontrol	40	ncontrol	ncontrol	ncontrol
negoro40G07	negoro	ncontrol	libD	ncontrol	40	ncontrol	ncontrol	ncontrol
negoro40H08	negoro	ncontrol	libD	ncontrol	40	ncontrol	ncontrol	ncontrol
negoro40H09	negoro	ncontrol	libD	ncontrol	40	ncontrol	ncontrol	ncontrol
negoro40H10	negoro	ncontrol	libD	ncontrol	40	ncontrol	ncontrol	ncontrol
negoro40H11	negoro	ncontrol	libD	ncontrol	40	ncontrol	ncontrol	ncontrol
negoro43B02	negoro	ncontrol	libD	ncontrol	43	ncontrol	ncontrol	ncontrol
negoro43D04	negoro	ncontrol	libD	ncontrol	43	ncontrol	ncontrol	ncontrol
negoro43F06	negoro	ncontrol	libD	ncontrol	43	ncontrol	ncontrol	ncontrol
negoro43G07	negoro	ncontrol	libD	ncontrol	43	ncontrol	ncontrol	ncontrol
negoro45A01	negoro	ncontrol	libD	ncontrol	45	ncontrol	ncontrol	ncontrol
negoro45B02	negoro	ncontrol	libD	ncontrol	45	ncontrol	ncontrol	ncontrol
negoro45C03	negoro	ncontrol	libD	ncontrol	45	ncontrol	ncontrol	ncontrol
negoro45D04	negoro	ncontrol	libD	ncontrol	45	ncontrol	ncontrol	ncontrol
negoro45E05	negoro	ncontrol	libD	ncontrol	45	ncontrol	ncontrol	ncontrol
oro160061	oro16	sample	libB	24	15	HOP	2016-06-13	June
oro160062	oro16	sample	libB	24	15	HOP	2016-06-13	June
oro160063	oro16	sample	libB	24	15	HOP	2016-06-13	June
oro160064	oro16	sample	libB	24	15	HOP	2016-06-13	June
oro160065	oro16	sample	libB	24	15	HOP	2016-06-13	June
oro160066	oro16	sample	libB	24	15	HOP	2016-06-13	June
oro160067	oro16	sample	libB	24	15	HOP	2016-06-13	June
oro160068	oro16	sample	libB	24	15	HOP	2016-06-13	June
oro160069	oro16	sample	libB	24	15	HOP	2016-06-13	June
oro160070	oro16	sample	libB	24	15	HOP	2016-06-13	June
oro160071	oro16	sample	libB	24	15	HOP	2016-06-13	June
oro160072	oro16	sample	libB	24	15	HOP	2016-06-13	June
oro160073	oro16	sample	libB	24	15	HOP	2016-06-19	June
oro160074	oro16	sample	libB	24	15	HOP	2016-06-19	June
oro160075	oro16	sample	libB	24	15	HOP	2016-06-19	June
oro160076	oro16	sample	libB	24	15	HOP	2016-06-19	June
oro160077	oro16	sample	libB	24	15	HOP	2016-06-19	June
oro160078	oro16	sample	libB	24	15	HOP	2016-06-19	June
oro160079	oro16	sample	libB	24	15	HOP	2016-06-19	June
oro160080	oro16	sample	libB	24	15	HOP	2016-06-19	June
oro160081	oro16	sample	libB	24	15	HOP	2016-06-19	June
oro160082	oro16	sample	libB	24	15	HOP	2016-06-19	June
oro160083	oro16	sample	libB	24	15	HOP	2016-06-19	June
oro160084	oro16	sample	libB	24	15	HOP	2016-06-19	June
oro160085	oro16	sample	libB	26	15	HOP	2016-06-27	June
oro160086	oro16	sample	libB	26	15	HOP	2016-06-27	June
oro160087	oro16	sample	libB	26	15	HOP	2016-06-27	June
oro160088	oro16	sample	libB	26	15	HOP	2016-06-27	June
oro160090	oro16	sample	libB	26	15	HOP	2016-06-27	June
oro160091	oro16	sample	libB	26	15	HOP	2016-06-27	June
oro160092	oro16	sample	libB	26	15	HOP	2016-06-27	June
oro160093	oro16	sample	libB	26	15	HOP	2016-06-27	June
oro160094	oro16	sample	libB	26	15	HOP	2016-06-27	June
oro160095	oro16	sample	libB	26	15	HOP	2016-06-27	June
oro160096	oro16	sample	libB	26	15	HOP	2016-06-27	June
oro160384	oro16	sample	libB	16	12	BRN	2016-04-22	April
oro160385	oro16	sample	libB	16	12	BRN	2016-04-22	April
oro160386	oro16	sample	libB	16	12	BRN	2016-04-22	April
oro160387	oro16	sample	libB	16	12	BRN	2016-04-22	April
oro160388	oro16	sample	libB	16	12	BRN	2016-04-22	April
oro160392	oro16	sample	libB	16	12	BRN	2016-04-22	April
oro160393	oro16	sample	libB	16	12	BRN	2016-04-22	April
oro160394	oro16	sample	libB	16	12	BRN	2016-04-22	April
oro160395	oro16	sample	libB	16	12	BRN	2016-04-22	April
oro160396	oro16	sample	libB	17	13	MAP	2016-04-29	April
oro160397	oro16	sample	libB	17	13	MAP	2016-04-29	April
oro160398	oro16	sample	libB	17	13	MAP	2016-04-29	April
oro160399	oro16	sample	libB	17	13	MAP	2016-04-29	April
oro160400	oro16	sample	libB	17	13	MAP	2016-04-29	April
oro160401	oro16	sample	libB	17	13	MAP	2016-04-29	April
oro160403	oro16	sample	libB	17	13	MAP	2016-04-29	April
oro160404	oro16	sample	libB	17	13	MAP	2016-04-29	April
oro160405	oro16	sample	libB	17	13	MAP	2016-04-29	April
oro160406	oro16	sample	libB	17	13	MAP	2016-04-29	April
oro160407	oro16	sample	libB	17	13	MAP	2016-04-29	April
oro160408	oro16	sample	libB	19	12	BRN	2016-05-09	May
oro160409	oro16	sample	libB	19	12	BRN	2016-05-09	May
oro160410	oro16	sample	libB	19	12	BRN	2016-05-09	May
oro160411	oro16	sample	libB	19	12	BRN	2016-05-09	May
oro160412	oro16	sample	libB	19	12	BRN	2016-05-09	May
oro160413	oro16	sample	libB	19	12	BRN	2016-05-09	May
oro160414	oro16	sample	libB	19	12	BRN	2016-05-09	May
oro160415	oro16	sample	libB	19	12	BRN	2016-05-09	May
oro160416	oro16	sample	libB	19	12	BRN	2016-05-09	May
oro160417	oro16	sample	libB	19	12	BRN	2016-05-09	May
oro160418	oro16	sample	libB	19	12	BRN	2016-05-09	May
oro160419	oro16	sample	libB	19	12	BRN	2016-05-09	May
oro160420	oro16	sample	libB	19	12	BRN	2016-05-15	May
oro160421	oro16	sample	libB	19	12	BRN	2016-05-15	May
oro160422	oro16	sample	libB	19	12	BRN	2016-05-15	May
oro160423	oro16	sample	libB	19	12	BRN	2016-05-15	May
oro160424	oro16	sample	libB	19	12	BRN	2016-05-15	May
oro160425	oro16	sample	libB	19	12	BRN	2016-05-15	May
oro160426	oro16	sample	libB	19	12	BRN	2016-05-15	May
oro160427	oro16	sample	libB	19	12	BRN	2016-05-15	May
oro160428	oro16	sample	libB	19	12	BRN	2016-05-15	May
oro160429	oro16	sample	libB	19	12	BRN	2016-05-15	May
oro160430	oro16	sample	libB	19	12	BRN	2016-05-15	May
oro160431	oro16	sample	libB	19	12	BRN	2016-05-15	May
oro160434	oro16	sample	libB	20	12	BRN	2016-05-20	May
oro160435	oro16	sample	libB	20	12	BRN	2016-05-20	May
oro160436	oro16	sample	libB	20	12	BRN	2016-05-20	May
oro160437	oro16	sample	libB	20	12	BRN	2016-05-20	May
oro160438	oro16	sample	libB	20	12	BRN	2016-05-20	May
oro160439	oro16	sample	libB	20	12	BRN	2016-05-20	May
oro160440	oro16	sample	libB	20	12	BRN	2016-05-20	May
oro160441	oro16	sample	libB	20	12	BRN	2016-05-20	May
oro160442	oro16	sample	libB	20	12	BRN	2016-05-20	May
oro160443	oro16	sample	libB	20	12	BRN	2016-05-20	May
oro160444	oro16	sample	libB	20	12	BRN	2016-05-20	May
oro160445	oro16	sample	libB	20	12	BRN	2016-05-20	May
oro160446	oro16	sample	libB	21	12	BRN	2016-05-26	May
oro160447	oro16	sample	libB	21	12	BRN	2016-05-26	May
oro160448	oro16	sample	libB	21	12	BRN	2016-05-26	May
oro160449	oro16	sample	libB	21	12	BRN	2016-05-26	May
oro160450	oro16	sample	libB	21	12	BRN	2016-05-26	May
oro160451	oro16	sample	libB	21	12	BRN	2016-05-26	May
oro160452	oro16	sample	libB	21	12	BRN	2016-05-26	May
oro160453	oro16	sample	libB	21	12	BRN	2016-05-26	May
oro160454	oro16	sample	libB	21	12	BRN	2016-05-26	May
oro160455	oro16	sample	libB	21	12	BRN	2016-05-26	May
oro160456	oro16	sample	libB	21	12	BRN	2016-05-26	May
oro160458	oro16	sample	libB	22	12	BRN	2016-06-04	May
oro160459	oro16	sample	libB	22	12	BRN	2016-06-04	May
oro160460	oro16	sample	libB	22	12	BRN	2016-06-04	May
oro160461	oro16	sample	libB	22	12	BRN	2016-06-04	May
oro160462	oro16	sample	libB	22	12	BRN	2016-06-04	May
oro160463	oro16	sample	libB	22	12	BRN	2016-06-04	May
oro160464	oro16	sample	libB	22	12	BRN	2016-06-04	May
oro160466	oro16	sample	libB	22	12	BRN	2016-06-04	May
oro160467	oro16	sample	libB	22	12	BRN	2016-06-04	May
oro160469	oro16	sample	libB	22	13	BRN	2016-06-04	May
oro160470	oro16	sample	libB	23	13	BRN	2016-06-10	June
oro160471	oro16	sample	libB	23	13	BRN	2016-06-10	June
oro160472	oro16	sample	libB	23	13	BRN	2016-06-10	June
oro160473	oro16	sample	libB	23	13	BRN	2016-06-10	June
oro160474	oro16	sample	libB	23	13	BRN	2016-06-10	June
oro160475	oro16	sample	libB	23	13	BRN	2016-06-10	June
oro160476	oro16	sample	libB	23	13	BRN	2016-06-10	June
oro160477	oro16	sample	libB	23	13	BRN	2016-06-10	June
oro160478	oro16	sample	libB	23	13	BRN	2016-06-10	June
oro160480	oro16	sample	libB	23	13	BRN	2016-06-10	June
oro160484	oro16	sample	libB	24	13	BRN	2016-06-18	June
oro160485	oro16	sample	libB	24	13	BRN	2016-06-18	June
oro160486	oro16	sample	libB	24	13	BRN	2016-06-18	June
oro160487	oro16	sample	libB	24	13	BRN	2016-06-18	June
oro160488	oro16	sample	libB	24	13	BRN	2016-06-18	June
oro160489	oro16	sample	libB	24	13	BRN	2016-06-18	June
oro160490	oro16	sample	libB	24	13	BRN	2016-06-18	June
oro160491	oro16	sample	libB	24	13	BRN	2016-06-18	June
oro160492	oro16	sample	libB	24	13	BRN	2016-06-18	June
oro160493	oro16	sample	libB	24	13	BRN	2016-06-18	June
oro160494	oro16	sample	libB	24	13	BRN	2016-06-18	June
oro160495	oro16	sample	libB	24	13	BRN	2016-06-18	June
oro160497	oro16	sample	libB	25	13	BRN	2016-06-25	June
oro160498	oro16	sample	libB	25	13	BRN	2016-06-25	June
oro160499	oro16	sample	libB	25	13	BRN	2016-06-25	June
oro160500	oro16	sample	libB	25	13	BRN	2016-06-25	June
oro160501	oro16	sample	libB	25	13	BRN	2016-06-25	June
oro160502	oro16	sample	libB	25	13	BRN	2016-06-25	June
oro160503	oro16	sample	libB	25	13	BRN	2016-06-25	June
oro160505	oro16	sample	libB	25	13	BRN	2016-06-25	June
oro160506	oro16	sample	libB	25	13	BRN	2016-06-25	June
oro160507	oro16	sample	libB	25	13	BRN	2016-06-25	June
oro160508	oro16	sample	libB	26	13	BRN	2016-07-03	June
oro160509	oro16	sample	libB	26	13	BRN	2016-07-03	June
oro160510	oro16	sample	libB	26	13	BRN	2016-07-03	June
oro160511	oro16	sample	libB	26	13	BRN	2016-07-03	June
oro160512	oro16	sample	libB	26	13	BRN	2016-07-03	June
oro160513	oro16	sample	libB	26	13	BRN	2016-07-03	June
oro160514	oro16	sample	libB	26	13	BRN	2016-07-03	June
oro160515	oro16	sample	libB	26	13	BRN	2016-07-03	June
oro160516	oro16	sample	libB	26	13	BRN	2016-07-03	June
oro160517	oro16	sample	libB	26	13	BRN	2016-07-03	June
oro160518	oro16	sample	libB	26	13	BRN	2016-07-03	June
oro160519	oro16	sample	libB	26	13	BRN	2016-07-03	June
oro160520	oro16	sample	libB	27	13	BRN	2016-07-09	July
oro160521	oro16	sample	libB	27	13	BRN	2016-07-09	July
oro160522	oro16	sample	libB	27	13	BRN	2016-07-09	July
oro160523	oro16	sample	libB	27	13	BRN	2016-07-09	July
oro160524	oro16	sample	libB	27	13	BRN	2016-07-09	July
oro160525	oro16	sample	libB	27	13	BRN	2016-07-09	July
oro160526	oro16	sample	libB	27	13	BRN	2016-07-09	July
oro160527	oro16	sample	libB	27	13	BRN	2016-07-09	July
oro160528	oro16	sample	libB	27	13	BRN	2016-07-09	July
oro160529	oro16	sample	libB	27	13	BRN	2016-07-09	July
oro160530	oro16	sample	libB	27	13	BRN	2016-07-09	July
oro160531	oro16	sample	libB	27	13	BRN	2016-07-09	July
oro160534	oro16	sample	libB	16	13	MAP	2016-04-22	April
oro160535	oro16	sample	libB	16	13	MAP	2016-04-22	April
oro160536	oro16	sample	libB	16	13	MAP	2016-04-22	April
oro160537	oro16	sample	libB	16	13	MAP	2016-04-22	April
oro160538	oro16	sample	libB	16	13	MAP	2016-04-22	April
oro160539	oro16	sample	libB	16	13	MAP	2016-04-22	April
oro160540	oro16	sample	libB	16	13	MAP	2016-04-22	April
oro160541	oro16	sample	libB	16	13	MAP	2016-04-22	April
oro160542	oro16	sample	libB	16	13	MAP	2016-04-22	April
oro160543	oro16	sample	libB	16	13	MAP	2016-04-22	April
oro160544	oro16	sample	libB	16	13	MAP	2016-04-22	April
oro160545	oro16	sample	libB	16	13	MAP	2016-04-22	April
oro160546	oro16	sample	libB	17	12	BRN	2016-04-29	April
oro160547	oro16	sample	libB	17	12	BRN	2016-04-29	April
oro160548	oro16	sample	libB	17	12	BRN	2016-04-29	April
oro160550	oro16	sample	libB	17	12	BRN	2016-04-29	April
oro160551	oro16	sample	libB	17	12	BRN	2016-04-29	April
oro160552	oro16	sample	libB	17	12	BRN	2016-04-29	April
oro160553	oro16	sample	libB	17	12	BRN	2016-04-29	April
oro160554	oro16	sample	libB	17	12	BRN	2016-04-29	April
oro160555	oro16	sample	libB	17	12	BRN	2016-04-29	April
oro160556	oro16	sample	libB	17	12	BRN	2016-04-29	April
oro160557	oro16	sample	libB	17	12	BRN	2016-04-29	April
oro160558	oro16	sample	libB	19	13	MAP	2016-05-09	May
oro160559	oro16	sample	libB	19	13	MAP	2016-05-09	May
oro160560	oro16	sample	libB	19	13	MAP	2016-05-09	May
oro160561	oro16	sample	libB	19	14	MAP	2016-05-09	May
oro160562	oro16	sample	libB	19	14	MAP	2016-05-09	May
oro160563	oro16	sample	libB	19	14	MAP	2016-05-09	May
oro160564	oro16	sample	libB	19	14	MAP	2016-05-09	May
oro160565	oro16	sample	libB	19	14	MAP	2016-05-09	May
oro160566	oro16	sample	libB	19	14	MAP	2016-05-09	May
oro160567	oro16	sample	libB	19	14	MAP	2016-05-09	May
oro160568	oro16	sample	libB	19	14	MAP	2016-05-09	May
oro160569	oro16	sample	libB	19	14	MAP	2016-05-09	May
oro160570	oro16	sample	libB	19	14	MAP	2016-05-15	May
oro160571	oro16	sample	libB	19	14	MAP	2016-05-15	May
oro160572	oro16	sample	libB	19	14	MAP	2016-05-15	May
oro160573	oro16	sample	libB	19	14	MAP	2016-05-15	May
oro160574	oro16	sample	libB	19	14	MAP	2016-05-15	May
oro160575	oro16	sample	libB	19	14	MAP	2016-05-15	May
oro160576	oro16	sample	libB	19	14	MAP	2016-05-15	May
oro160577	oro16	sample	libB	19	14	MAP	2016-05-15	May
oro160578	oro16	sample	libB	19	14	MAP	2016-05-15	May
oro160579	oro16	sample	libB	19	14	MAP	2016-05-15	May
oro160580	oro16	sample	libB	19	14	MAP	2016-05-15	May
oro160581	oro16	sample	libB	19	14	MAP	2016-05-15	May
oro160584	oro16	sample	libB	20	14	MAP	2016-05-20	May
oro160585	oro16	sample	libB	20	14	MAP	2016-05-20	May
oro160586	oro16	sample	libB	20	14	MAP	2016-05-20	May
oro160587	oro16	sample	libB	20	14	MAP	2016-05-20	May
oro160588	oro16	sample	libB	20	14	MAP	2016-05-20	May
oro160589	oro16	sample	libB	20	14	MAP	2016-05-20	May
oro160590	oro16	sample	libB	20	14	MAP	2016-05-20	May
oro160591	oro16	sample	libB	20	14	MAP	2016-05-20	May
oro160592	oro16	sample	libB	20	14	MAP	2016-05-20	May
oro160593	oro16	sample	libB	20	14	MAP	2016-05-20	May
oro160594	oro16	sample	libB	20	14	MAP	2016-05-20	May
oro160595	oro16	sample	libB	20	14	MAP	2016-05-20	May
oro160596	oro16	sample	libB	22	14	MAP	2015-05-26	May
oro160597	oro16	sample	libB	22	14	MAP	2015-05-26	May
oro160598	oro16	sample	libB	22	14	MAP	2015-05-26	May
oro160599	oro16	sample	libB	22	14	MAP	2015-05-26	May
oro160600	oro16	sample	libB	22	14	MAP	2015-05-26	May
oro160601	oro16	sample	libB	22	14	MAP	2015-05-26	May
oro160603	oro16	sample	libB	22	14	MAP	2015-05-26	May
oro160604	oro16	sample	libB	22	14	MAP	2015-05-26	May
oro160605	oro16	sample	libB	22	14	MAP	2015-05-26	May
oro160606	oro16	sample	libB	22	14	MAP	2015-05-26	May
oro160607	oro16	sample	libB	22	14	MAP	2015-05-26	May
oro160608	oro16	sample	libB	22	14	MAP	2016-06-04	May
oro160609	oro16	sample	libB	22	14	MAP	2016-06-04	May
oro160610	oro16	sample	libB	22	14	MAP	2016-06-04	May
oro160611	oro16	sample	libB	22	14	MAP	2016-06-04	May
oro160612	oro16	sample	libB	22	14	MAP	2016-06-04	May
oro160613	oro16	sample	libB	22	14	MAP	2016-06-04	May
oro160614	oro16	sample	libB	22	14	MAP	2016-06-04	May
oro160615	oro16	sample	libB	22	14	MAP	2016-06-04	May
oro160616	oro16	sample	libB	22	14	MAP	2016-06-04	May
oro160617	oro16	sample	libB	22	14	MAP	2016-06-04	May
oro160618	oro16	sample	libB	22	14	MAP	2016-06-04	May
oro160619	oro16	sample	libB	22	14	MAP	2016-06-04	May
oro160620	oro16	sample	libB	23	14	MAP	2016-06-10	June
oro160621	oro16	sample	libB	23	14	MAP	2016-06-10	June
oro160622	oro16	sample	libB	23	14	MAP	2016-06-10	June
oro160624	oro16	sample	libB	23	14	MAP	2016-06-10	June
oro160625	oro16	sample	libB	23	14	MAP	2016-06-10	June
oro160626	oro16	sample	libB	23	14	MAP	2016-06-10	June
oro160627	oro16	sample	libB	23	14	MAP	2016-06-10	June
oro160628	oro16	sample	libB	23	14	MAP	2016-06-10	June
oro160629	oro16	sample	libB	23	14	MAP	2016-06-10	June
oro160634	oro16	sample	libB	24	14	MAP	2016-06-18	June
oro160635	oro16	sample	libB	24	14	MAP	2016-06-18	June
oro160636	oro16	sample	libB	24	14	MAP	2016-06-18	June
oro160637	oro16	sample	libB	24	14	MAP	2016-06-18	June
oro160638	oro16	sample	libB	24	14	MAP	2016-06-18	June
oro160639	oro16	sample	libB	24	14	MAP	2016-06-18	June
oro160640	oro16	sample	libB	24	14	MAP	2016-06-18	June
oro160641	oro16	sample	libB	24	14	MAP	2016-06-18	June
oro160642	oro16	sample	libB	24	14	MAP	2016-06-18	June
oro160643	oro16	sample	libB	24	14	MAP	2016-06-18	June
oro160645	oro16	sample	libB	24	14	MAP	2016-06-18	June
oro160646	oro16	sample	libB	25	14	MAP	2016-06-25	June
oro160647	oro16	sample	libB	25	14	MAP	2016-06-25	June
oro160648	oro16	sample	libB	25	14	MAP	2016-06-25	June
oro160649	oro16	sample	libB	25	14	MAP	2016-06-25	June
oro160650	oro16	sample	libB	25	14	MAP	2016-06-25	June
oro160651	oro16	sample	libB	25	14	MAP	2016-06-25	June
oro160652	oro16	sample	libB	25	14	MAP	2016-06-25	June
oro160653	oro16	sample	libB	25	15	MAP	2016-06-25	June
oro160654	oro16	sample	libB	25	15	MAP	2016-06-25	June
oro160655	oro16	sample	libB	25	15	MAP	2016-06-25	June
oro160657	oro16	sample	libB	25	15	MAP	2016-06-25	June
oro160658	oro16	sample	libB	26	15	MAP	2016-07-03	June
oro160659	oro16	sample	libB	26	15	MAP	2016-07-03	June
oro160660	oro16	sample	libB	26	15	MAP	2016-07-03	June
oro160661	oro16	sample	libB	26	15	MAP	2016-07-03	June
oro160662	oro16	sample	libB	26	15	MAP	2016-07-03	June
oro160663	oro16	sample	libB	26	15	MAP	2016-07-03	June
oro160664	oro16	sample	libB	26	15	MAP	2016-07-03	June
oro160665	oro16	sample	libB	26	15	MAP	2016-07-03	June
oro160666	oro16	sample	libB	26	15	MAP	2016-07-03	June
oro160668	oro16	sample	libB	26	15	MAP	2016-07-03	June
oro160669	oro16	sample	libB	26	15	MAP	2016-07-03	June
oro160670	oro16	sample	libB	27	15	MAP	2016-07-09	July
oro160671	oro16	sample	libB	27	15	MAP	2016-07-09	July
oro160672	oro16	sample	libB	27	15	MAP	2016-07-09	July
oro160673	oro16	sample	libB	27	15	MAP	2016-07-09	July
oro160674	oro16	sample	libB	27	15	MAP	2016-07-09	July
oro160675	oro16	sample	libB	27	15	MAP	2016-07-09	July
oro160676	oro16	sample	libB	27	15	MAP	2016-07-09	July
oro160677	oro16	sample	libB	27	15	MAP	2016-07-09	July
oro160678	oro16	sample	libB	27	15	MAP	2016-07-09	July
oro160679	oro16	sample	libB	27	15	MAP	2016-07-09	July
oro160680	oro16	sample	libB	27	15	MAP	2016-07-09	July
oro160681	oro16	sample	libB	27	15	MAP	2016-07-09	July
oro160684	oro16	sample	libC	21	31	ROL	2016-05-24	May
oro160692	oro16	sample	libC	21	31	ROL	2016-05-24	May
oro160693	oro16	sample	libC	21	31	ROL	2016-05-24	May
oro160694	oro16	sample	libC	21	31	ROL	2016-05-24	May
oro160695	oro16	sample	libC	21	31	ROL	2016-05-24	May
oro160696	oro16	sample	libC	26	31	ROL	2016-07-01	June
oro160697	oro16	sample	libC	26	31	ROL	2016-07-01	June
oro160698	oro16	sample	libC	26	31	ROL	2016-07-01	June
oro160700	oro16	sample	libC	26	31	ROL	2016-07-01	June
oro160701	oro16	sample	libC	26	31	ROL	2016-07-01	June
oro160703	oro16	sample	libC	26	31	ROL	2016-07-01	June
oro160704	oro16	sample	libC	26	31	ROL	2016-07-01	June
oro160706	oro16	sample	libC	26	31	ROL	2016-07-01	June
oro161134	oro16	sample	libA	21	05	PEN	2016-05-26	May
oro161135	oro16	sample	libA	21	05	PEN	2016-05-26	May
oro161136	oro16	sample	libA	21	05	PEN	2016-05-26	May
oro161137	oro16	sample	libA	21	05	PEN	2016-05-26	May
oro161138	oro16	sample	libA	21	05	PEN	2016-05-26	May
oro161139	oro16	sample	libA	21	05	PEN	2016-05-26	May
oro161140	oro16	sample	libA	21	05	PEN	2016-05-26	May
oro161141	oro16	sample	libA	21	05	PEN	2016-05-26	May
oro161142	oro16	sample	libA	21	05	PEN	2016-05-26	May
oro161143	oro16	sample	libA	21	05	PEN	2016-05-26	May
oro161144	oro16	sample	libA	21	05	PEN	2016-05-26	May
oro161146	oro16	sample	libA	22	05	PEN	2016-06-03	May
oro161147	oro16	sample	libA	22	05	PEN	2016-06-03	May
oro161148	oro16	sample	libA	22	05	PEN	2016-06-03	May
oro161149	oro16	sample	libA	22	05	PEN	2016-06-03	May
oro161150	oro16	sample	libA	22	05	PEN	2016-06-03	May
oro161151	oro16	sample	libA	22	05	PEN	2016-06-03	May
oro161152	oro16	sample	libA	22	05	PEN	2016-06-03	May
oro161153	oro16	sample	libA	22	05	PEN	2016-06-03	May
oro161154	oro16	sample	libA	22	05	PEN	2016-06-03	May
oro161155	oro16	sample	libA	22	05	PEN	2016-06-03	May
oro161156	oro16	sample	libA	22	05	PEN	2016-06-03	May
oro161157	oro16	sample	libA	22	05	PEN	2016-06-03	May
oro161158	oro16	sample	libA	23	05	PEN	2016-06-09	June
oro161159	oro16	sample	libA	23	05	PEN	2016-06-09	June
oro161160	oro16	sample	libA	23	05	PEN	2016-06-09	June
oro161161	oro16	sample	libA	23	05	PEN	2016-06-09	June
oro161162	oro16	sample	libA	23	05	PEN	2016-06-09	June
oro161164	oro16	sample	libA	23	05	PEN	2016-06-09	June
oro161165	oro16	sample	libA	23	05	PEN	2016-06-09	June
oro161166	oro16	sample	libA	23	05	PEN	2016-06-09	June
oro161167	oro16	sample	libA	23	05	PEN	2016-06-09	June
oro161168	oro16	sample	libA	23	05	PEN	2016-06-09	June
oro161169	oro16	sample	libA	23	05	PEN	2016-06-09	June
oro161170	oro16	sample	libA	24	05	PEN	2016-06-17	June
oro161171	oro16	sample	libA	24	05	PEN	2016-06-17	June
oro161171a	oro16	sample	libA	24	05	PEN	2016-06-17	June
oro161171b	oro16	sample	libA	24	05	PEN	2016-06-17	June
oro161172	oro16	sample	libA	24	05	PEN	2016-06-17	June
oro161173	oro16	sample	libA	24	05	PEN	2016-06-17	June
oro161174	oro16	sample	libA	24	05	PEN	2016-06-17	June
oro161175	oro16	sample	libA	24	05	PEN	2016-06-17	June
oro161176	oro16	sample	libA	24	05	PEN	2016-06-17	June
oro161178	oro16	sample	libA	24	05	PEN	2016-06-17	June
oro161179	oro16	sample	libA	24	05	PEN	2016-06-17	June
oro161180	oro16	sample	libA	24	05	PEN	2016-06-17	June
oro161181	oro16	sample	libA	24	05	PEN	2016-06-17	June
oro161324	oro16	sample	libA	20	05	EPS	2016-05-21	May
oro161325	oro16	sample	libA	20	05	EPS	2016-05-21	May
oro161327	oro16	sample	libA	20	05	EPS	2016-05-21	May
oro161328	oro16	sample	libA	20	05	EPS	2016-05-21	May
oro161329	oro16	sample	libA	20	05	EPS	2016-05-21	May
oro161330	oro16	sample	libA	20	07	EPS	2016-05-21	May
oro161331	oro16	sample	libA	20	07	EPS	2016-05-21	May
oro161334	oro16	sample	libA	21	07	EPS	2016-05-24	May
oro161335	oro16	sample	libA	21	07	EPS	2016-05-24	May
oro161336	oro16	sample	libA	21	07	EPS	2016-05-24	May
oro161337	oro16	sample	libA	21	07	EPS	2016-05-24	May
oro161338	oro16	sample	libA	21	07	EPS	2016-05-24	May
oro161339	oro16	sample	libA	21	07	EPS	2016-05-24	May
oro161340	oro16	sample	libA	21	07	EPS	2016-05-24	May
oro161341	oro16	sample	libA	21	07	EPS	2016-05-24	May
oro161342	oro16	sample	libA	21	07	EPS	2016-05-24	May
oro161343	oro16	sample	libA	21	07	EPS	2016-05-24	May
oro161344	oro16	sample	libA	21	07	EPS	2016-05-24	May
oro161345	oro16	sample	libA	21	07	EPS	2016-05-24	May
oro161346	oro16	sample	libA	22	07	EPS	2016-06-04	May
oro161347	oro16	sample	libA	22	07	EPS	2016-06-04	May
oro161348	oro16	sample	libA	22	07	EPS	2016-06-04	May
oro161349	oro16	sample	libA	22	07	EPS	2016-06-04	May
oro161350	oro16	sample	libA	22	07	EPS	2016-06-04	May
oro161351	oro16	sample	libA	22	07	EPS	2016-06-04	May
oro161352	oro16	sample	libA	22	07	EPS	2016-06-04	May
oro161353	oro16	sample	libA	22	07	EPS	2016-06-04	May
oro161354	oro16	sample	libA	22	07	EPS	2016-06-04	May
oro161355	oro16	sample	libA	22	07	EPS	2016-06-04	May
oro161356	oro16	sample	libA	22	08	EPS	2016-06-04	May
oro161357	oro16	sample	libA	22	08	EPS	2016-06-04	May
oro161358	oro16	sample	libA	23	08	EPS	2016-06-10	June
oro161360	oro16	sample	libA	23	08	EPS	2016-06-10	June
oro161361	oro16	sample	libA	23	08	EPS	2016-06-10	June
oro161362	oro16	sample	libA	23	08	EPS	2016-06-10	June
oro161363	oro16	sample	libA	23	08	EPS	2016-06-10	June
oro161364	oro16	sample	libA	23	08	EPS	2016-06-10	June
oro161365	oro16	sample	libA	23	08	EPS	2016-06-10	June
oro161366	oro16	sample	libA	23	08	EPS	2016-06-10	June
oro161367	oro16	sample	libA	23	08	EPS	2016-06-10	June
oro161368	oro16	sample	libA	23	08	EPS	2016-06-10	June
oro161369	oro16	sample	libA	23	08	EPS	2016-06-10	June
oro161435	oro16	sample	libA	20	06	CNB	2016-05-19	May
oro161436	oro16	sample	libA	20	06	CNB	2016-05-19	May
oro161437	oro16	sample	libA	20	06	CNB	2016-05-19	May
oro161438	oro16	sample	libA	20	06	CNB	2016-05-19	May
oro161439	oro16	sample	libA	20	06	CNB	2016-05-19	May
oro161440	oro16	sample	libA	20	06	CNB	2016-05-19	May
oro161441	oro16	sample	libA	20	06	CNB	2016-05-19	May
oro161442	oro16	sample	libA	20	06	CNB	2016-05-19	May
oro161443	oro16	sample	libA	20	06	CNB	2016-05-19	May
oro161444	oro16	sample	libA	20	06	CNB	2016-05-19	May
oro161445	oro16	sample	libA	20	06	CNB	2016-05-19	May
oro161447	oro16	sample	libA	21	06	CNB	2016-05-26	May
oro161448	oro16	sample	libA	21	06	CNB	2016-05-26	May
oro161449	oro16	sample	libA	21	06	CNB	2016-05-26	May
oro161450	oro16	sample	libA	21	06	CNB	2016-05-26	May
oro161451	oro16	sample	libA	21	06	CNB	2016-05-26	May
oro161452	oro16	sample	libA	21	06	CNB	2016-05-26	May
oro161453	oro16	sample	libA	21	06	CNB	2016-05-26	May
oro161454	oro16	sample	libA	21	06	CNB	2016-05-26	May
oro161455	oro16	sample	libA	21	06	CNB	2016-05-26	May
oro161457	oro16	sample	libA	21	06	CNB	2016-05-26	May
oro161458	oro16	sample	libA	22	06	CNB	2016-06-03	May
oro161459	oro16	sample	libA	22	06	CNB	2016-06-03	May
oro161461	oro16	sample	libA	22	06	CNB	2016-06-03	May
oro161462	oro16	sample	libA	22	06	CNB	2016-06-03	May
oro161463	oro16	sample	libA	22	06	CNB	2016-06-03	May
oro161464	oro16	sample	libA	22	06	CNB	2016-06-03	May
oro161465	oro16	sample	libA	22	06	CNB	2016-06-03	May
oro161466	oro16	sample	libA	22	06	CNB	2016-06-03	May
oro161467	oro16	sample	libA	22	06	CNB	2016-06-03	May
oro161468	oro16	sample	libA	22	06	CNB	2016-06-03	May
oro161470	oro16	sample	libA	23	06	CNB	2016-06-11	June
oro161471	oro16	sample	libA	23	06	CNB	2016-06-11	June
oro161472	oro16	sample	libA	23	06	CNB	2016-06-11	June
oro161473	oro16	sample	libA	23	06	CNB	2016-06-11	June
oro161474	oro16	sample	libA	23	06	CNB	2016-06-11	June
oro161475	oro16	sample	libA	23	06	CNB	2016-06-11	June
oro161476	oro16	sample	libA	23	06	CNB	2016-06-11	June
oro161477	oro16	sample	libA	23	06	CNB	2016-06-11	June
oro161478	oro16	sample	libA	23	06	CNB	2016-06-11	June
oro161479	oro16	sample	libA	23	06	CNB	2016-06-11	June
oro161480	oro16	sample	libA	23	06	CNB	2016-06-11	June
oro161481	oro16	sample	libA	23	06	CNB	2016-06-11	June
oro161484	oro16	sample	libA	24	10	CNB	2016-06-18	June
oro161485	oro16	sample	libA	24	10	CNB	2016-06-18	June
oro161486	oro16	sample	libA	24	10	CNB	2016-06-18	June
oro161487	oro16	sample	libA	24	10	CNB	2016-06-18	June
oro161488	oro16	sample	libA	24	10	CNB	2016-06-18	June
oro161489	oro16	sample	libA	24	10	CNB	2016-06-18	June
oro161490	oro16	sample	libA	24	10	CNB	2016-06-18	June
oro161491	oro16	sample	libA	24	10	CNB	2016-06-18	June
oro161492	oro16	sample	libA	24	10	CNB	2016-06-18	June
oro161493	oro16	sample	libA	24	10	CNB	2016-06-18	June
oro161494	oro16	sample	libA	24	10	CNB	2016-06-18	June
oro161495	oro16	sample	libA	24	10	CNB	2016-06-18	June
oro161496	oro16	sample	libA	25	10	CNB	2016-06-26	June
oro161497	oro16	sample	libA	25	10	CNB	2016-06-26	June
oro161498	oro16	sample	libA	25	10	CNB	2016-06-26	June
oro161499	oro16	sample	libA	25	10	CNB	2016-06-26	June
oro161500	oro16	sample	libA	25	10	CNB	2016-06-26	June
oro161501	oro16	sample	libA	25	10	CNB	2016-06-26	June
oro161502	oro16	sample	libA	25	10	CNB	2016-06-26	June
oro161503	oro16	sample	libA	25	10	CNB	2016-06-26	June
oro161504	oro16	sample	libA	25	10	CNB	2016-06-26	June
oro161506	oro16	sample	libA	25	10	CNB	2016-06-26	June
oro161507	oro16	sample	libA	25	10	CNB	2016-06-26	June
oro161508	oro16	sample	libA	26	10	CNB	2016-07-03	June
oro161509	oro16	sample	libA	26	10	CNB	2016-07-03	June
oro161510	oro16	sample	libA	26	08	CNB	2016-07-03	June
oro161511	oro16	sample	libA	26	08	CNB	2016-07-03	June
oro161512	oro16	sample	libA	26	08	CNB	2016-07-03	June
oro161513	oro16	sample	libA	26	08	CNB	2016-07-03	June
oro161514	oro16	sample	libA	26	08	CNB	2016-07-03	June
oro161515	oro16	sample	libA	26	08	CNB	2016-07-03	June
oro161516	oro16	sample	libA	26	08	CNB	2016-07-03	June
oro161517	oro16	sample	libA	26	08	CNB	2016-07-03	June
oro161519	oro16	sample	libA	26	08	CNB	2016-07-03	June
oro161520	oro16	sample	libD	28	40	CNB	2016-07-13	July
oro161521	oro16	sample	libD	28	40	CNB	2016-07-13	July
oro161522	oro16	sample	libD	28	40	CNB	2016-07-13	July
oro161523	oro16	sample	libD	28	40	CNB	2016-07-13	July
oro161524	oro16	sample	libD	28	40	CNB	2016-07-13	July
oro161525	oro16	sample	libD	28	40	CNB	2016-07-13	July
oro161526	oro16	sample	libD	28	40	CNB	2016-07-13	July
oro161527	oro16	sample	libD	28	40	CNB	2016-07-13	July
oro161528	oro16	sample	libD	28	40	CNB	2016-07-13	July
oro161529	oro16	sample	libD	28	40	CNB	2016-07-13	July
oro161530	oro16	sample	libD	28	40	CNB	2016-07-13	July
oro161531	oro16	sample	libD	28	40	CNB	2016-07-13	July
oro161535	oro16	sample	libA	22	09	GIL	2016-06-02	May
oro161536	oro16	sample	libA	22	09	GIL	2016-06-02	May
oro161537	oro16	sample	libA	20	09	GIL	2016-05-16	May
oro161538	oro16	sample	libA	20	09	GIL	2016-05-16	May
oro161539	oro16	sample	libA	20	10	GIL	2016-05-19	May
oro161540	oro16	sample	libA	22	09	GIL	2016-06-02	May
oro161541	oro16	sample	libA	22	09	GIL	2016-06-02	May
oro161542	oro16	sample	libA	20	09	GIL	2016-05-16	May
oro161543	oro16	sample	libA	22	09	GIL	2016-06-02	May
oro161544	oro16	sample	libA	20	09	GIL	2016-05-19	May
oro161546	oro16	sample	libA	24	09	GIL	2016-06-15	June
oro161547	oro16	sample	libA	22	09	GIL	2016-06-02	May
oro161548	oro16	sample	libA	20	09	GIL	2016-05-16	May
oro161549	oro16	sample	libA	20	09	GIL	2016-05-16	May
oro161550	oro16	sample	libA	20	09	GIL	2016-05-16	May
oro161551	oro16	sample	libA	20	09	GIL	2016-05-19	May
oro161552	oro16	sample	libA	24	09	GIL	2016-06-15	June
oro161554	oro16	sample	libA	20	09	GIL	2016-05-16	May
oro161555	oro16	sample	libA	20	09	GIL	2016-05-16	May
oro161556	oro16	sample	libA	20	09	GIL	2016-05-19	May
oro161557	oro16	sample	libA	20	10	GIL	2016-05-19	May
oro161558	oro16	sample	libA	24	09	GIL	2016-06-15	June
oro161560	oro16	sample	libA	24	09	GIL	2016-06-15	June
oro161561	oro16	sample	libA	22	09	GIL	2016-06-02	May
oro161562	oro16	sample	libA	22	09	GIL	2016-06-02	May
oro161563	oro16	sample	libA	20	09	GIL	2016-05-19	May
oro161564	oro16	sample	libA	24	09	GIL	2016-06-15	June
oro161565	oro16	sample	libA	22	09	GIL	2016-06-02	May
oro161567	oro16	sample	libA	24	09	GIL	2016-06-15	June
oro161568	oro16	sample	libA	20	09	GIL	2016-05-16	May
oro161569	oro16	sample	libA	20	10	GIL	2016-05-19	May
oro161570	oro16	sample	libA	24	09	GIL	2016-06-15	June
oro161571	oro16	sample	libA	24	09	GIL	2016-06-15	June
oro161573	oro16	sample	libA	20	09	GIL	2016-05-16	May
oro161574	oro16	sample	libA	24	09	GIL	2016-06-15	June
oro161575	oro16	sample	libA	20	10	GIL	2016-05-19	May
oro161576	oro16	sample	libA	24	09	GIL	2016-06-15	June
oro161577	oro16	sample	libA	22	09	GIL	2016-06-02	May
oro161578	oro16	sample	libA	20	09	GIL	2016-05-16	May
oro161579	oro16	sample	libA	22	09	GIL	2016-06-02	May
oro161580	oro16	sample	libA	20	10	GIL	2016-05-19	May
oro161581	oro16	sample	libA	20	10	GIL	2016-05-19	May
oro161582	oro16	sample	libA	24	09	GIL	2016-06-15	June
oro161583	oro16	sample	libA	24	09	GIL	2016-06-15	June
oro161684	oro16	sample	libA	21	08	HOL	2016-05-25	May
oro161685	oro16	sample	libA	21	08	HOL	2016-05-25	May
oro161686	oro16	sample	libA	21	08	HOL	2016-05-25	May
oro161687	oro16	sample	libA	21	08	HOL	2016-05-25	May
oro161688	oro16	sample	libA	21	08	HOL	2016-05-25	May
oro161689	oro16	sample	libA	21	08	HOL	2016-05-25	May
oro161690	oro16	sample	libA	21	08	HOL	2016-05-25	May
oro161691	oro16	sample	libA	21	08	HOL	2016-05-25	May
oro161693	oro16	sample	libA	21	08	HOL	2016-05-25	May
oro161694	oro16	sample	libA	21	08	HOL	2016-05-25	May
oro161695	oro16	sample	libA	21	08	HOL	2016-05-25	May
oro161696	oro16	sample	libA	20	08	HOL	2016-05-18	May
oro161699	oro16	sample	libA	19	08	HOL	2016-05-11	May
oro161700	oro16	sample	libA	19	08	HOL	2016-05-11	May
oro161701	oro16	sample	libA	19	08	HOL	2016-05-11	May
oro161702	oro16	sample	libA	19	08	HOL	2016-05-11	May
oro161703	oro16	sample	libA	19	08	HOL	2016-05-11	May
oro161704	oro16	sample	libA	19	08	HOL	2016-05-11	May
oro161705	oro16	sample	libA	19	08	HOL	2016-05-11	May
oro161706	oro16	sample	libA	19	08	HOL	2016-05-11	May
oro161707	oro16	sample	libA	19	08	HOL	2016-05-11	May
oro161708	oro16	sample	libA	19	08	HOL	2016-05-11	May
oro161709	oro16	sample	libA	19	08	HOL	2016-05-11	May
oro161710	oro16	sample	libA	19	08	HOL	2016-05-11	May
oro161711	oro16	sample	libA	20	08	HOL	2016-05-18	May
oro161712	oro16	sample	libA	20	08	HOL	2016-05-18	May
oro161713	oro16	sample	libA	20	08	HOL	2016-05-18	May
oro161714	oro16	sample	libA	20	08	HOL	2016-05-18	May
oro161715	oro16	sample	libA	20	08	HOL	2016-05-18	May
oro161716	oro16	sample	libA	20	08	HOL	2016-05-18	May
oro161717	oro16	sample	libA	20	08	HOL	2016-05-18	May
oro161718	oro16	sample	libA	20	08	HOL	2016-05-18	May
oro161719	oro16	sample	libA	20	08	HOL	2016-05-18	May
oro161720	oro16	sample	libA	18	08	HOL	2016-05-04	April
oro161721	oro16	sample	libA	18	08	HOL	2016-05-04	April
oro161722	oro16	sample	libA	18	08	HOL	2016-05-04	April
oro161723	oro16	sample	libA	18	08	HOL	2016-05-04	April
oro161724	oro16	sample	libA	18	08	HOL	2016-05-04	April
oro161725	oro16	sample	libA	18	08	HOL	2016-05-04	April
oro161726	oro16	sample	libA	18	08	HOL	2016-05-04	April
oro161727	oro16	sample	libA	18	08	HOL	2016-05-04	April
oro161728	oro16	sample	libA	18	08	HOL	2016-05-04	April
oro161729	oro16	sample	libA	18	08	HOL	2016-05-04	April
oro161730	oro16	sample	libA	18	08	HOL	2016-05-04	April
oro161731	oro16	sample	libA	18	08	HOL	2016-05-04	April
oro161732	oro16	sample	libA	20	08	HOL	2016-05-18	May
oro161733	oro16	sample	libA	20	08	HOL	2016-05-18	May
oro161784	oro16	sample	libA	23	10	CHI	2016-06-08	June
oro161785	oro16	sample	libA	23	10	CHI	2016-06-08	June
oro161786	oro16	sample	libA	23	10	CHI	2016-06-08	June
oro161787	oro16	sample	libA	23	10	CHI	2016-06-08	June
oro161788	oro16	sample	libA	23	10	CHI	2016-06-08	June
oro161789	oro16	sample	libA	23	10	CHI	2016-06-08	June
oro161790	oro16	sample	libA	23	10	CHI	2016-06-08	June
oro161791	oro16	sample	libA	23	10	CHI	2016-06-08	June
oro161792	oro16	sample	libA	23	10	CHI	2016-06-08	June
oro161793	oro16	sample	libA	23	10	CHI	2016-06-08	June
oro161794	oro16	sample	libA	23	10	CHI	2016-06-08	June
oro161795	oro16	sample	libA	23	10	CHI	2016-06-08	June
oro161796	oro16	sample	libA	24	10	CHI	2016-06-17	June
oro161797	oro16	sample	libA	24	10	CHI	2016-06-17	June
oro161798	oro16	sample	libA	24	10	CHI	2016-06-17	June
oro161799	oro16	sample	libA	24	10	CHI	2016-06-17	June
oro161800	oro16	sample	libA	24	10	CHI	2016-06-17	June
oro161801	oro16	sample	libA	24	10	CHI	2016-06-17	June
oro161802	oro16	sample	libA	24	10	CHI	2016-06-17	June
oro161803	oro16	sample	libA	24	10	CHI	2016-06-17	June
oro161804	oro16	sample	libA	24	10	CHI	2016-06-17	June
oro161805	oro16	sample	libA	24	10	CHI	2016-06-17	June
oro161807	oro16	sample	libA	24	10	CHI	2016-06-17	June
oro161808	oro16	sample	libA	25	10	CHI	2016-06-24	June
oro161809	oro16	sample	libA	25	10	CHI	2016-06-24	June
oro161810	oro16	sample	libA	25	10	CHI	2016-06-24	June
oro161811	oro16	sample	libA	25	10	CHI	2016-06-24	June
oro161812	oro16	sample	libA	25	10	CHI	2016-06-24	June
oro161813	oro16	sample	libA	25	10	CHI	2016-06-24	June
oro161814	oro16	sample	libA	25	10	CHI	2016-06-24	June
oro161815	oro16	sample	libA	25	10	CHI	2016-06-24	June
oro161816	oro16	sample	libA	25	10	CHI	2016-06-24	June
oro161817	oro16	sample	libA	25	10	CHI	2016-06-24	June
oro161818	oro16	sample	libA	25	10	CHI	2016-06-24	June
oro161819	oro16	sample	libA	25	10	CHI	2016-06-24	June
oro161820	oro16	sample	libA	26	10	CHI	2016-07-01	June
oro161821	oro16	sample	libA	26	10	CHI	2016-07-01	June
oro161822	oro16	sample	libA	26	10	CHI	2016-07-01	June
oro161823	oro16	sample	libA	26	10	CHI	2016-07-01	June
oro161824	oro16	sample	libA	26	10	CHI	2016-07-01	June
oro161825	oro16	sample	libA	26	10	CHI	2016-07-01	June
oro161826	oro16	sample	libA	26	10	CHI	2016-07-01	June
oro161827	oro16	sample	libA	26	10	CHI	2016-07-01	June
oro161828	oro16	sample	libA	26	10	CHI	2016-07-01	June
oro161829	oro16	sample	libA	26	10	CHI	2016-07-01	June
oro161830	oro16	sample	libA	26	10	CHI	2016-07-01	June
oro161831	oro16	sample	libA	26	10	CHI	2016-07-01	June
oro161832	oro16	sample	libA	27	10	CHI	2016-07-06	July
oro161833	oro16	sample	libA	27	10	CHI	2016-07-06	July
oro161884	oro16	sample	libA	25	08	HOL	2016-06-22	June
oro161885	oro16	sample	libA	25	08	HOL	2016-06-22	June
oro161886	oro16	sample	libA	25	08	HOL	2016-06-22	June
oro161887	oro16	sample	libA	25	08	HOL	2016-06-22	June
oro161888	oro16	sample	libA	25	08	HOL	2016-06-22	June
oro161889	oro16	sample	libA	25	08	HOL	2016-06-22	June
oro161890	oro16	sample	libA	25	08	HOL	2016-06-22	June
oro161891	oro16	sample	libA	25	08	HOL	2016-06-22	June
oro161892	oro16	sample	libA	25	08	HOL	2016-06-22	June
oro161893	oro16	sample	libA	25	08	HOL	2016-06-22	June
oro161894	oro16	sample	libA	25	08	HOL	2016-06-22	June
oro161895	oro16	sample	libA	25	08	HOL	2016-06-22	June
oro161896	oro16	sample	libA	24	08	HOL	2016-06-15	June
oro161897	oro16	sample	libA	24	08	HOL	2016-06-15	June
oro161898	oro16	sample	libA	24	08	HOL	2016-06-15	June
oro161899	oro16	sample	libA	24	08	HOL	2016-06-15	June
oro161900	oro16	sample	libA	24	05	HOL	2016-06-15	June
oro161901	oro16	sample	libA	24	05	HOL	2016-06-15	June
oro161902	oro16	sample	libA	24	05	HOL	2016-06-15	June
oro161903	oro16	sample	libA	24	05	HOL	2016-06-15	June
oro161904	oro16	sample	libA	24	05	HOL	2016-06-15	June
oro161905	oro16	sample	libA	24	05	HOL	2016-06-15	June
oro161906	oro16	sample	libA	24	05	HOL	2016-06-15	June
oro161907	oro16	sample	libA	24	05	HOL	2016-06-15	June
oro161908	oro16	sample	libA	23	05	HOL	2016-06-08	June
oro161909	oro16	sample	libA	23	05	HOL	2016-06-08	June
oro161910	oro16	sample	libA	23	05	HOL	2016-06-08	June
oro161911	oro16	sample	libA	23	05	HOL	2016-06-08	June
oro161912	oro16	sample	libA	23	05	HOL	2016-06-08	June
oro161913	oro16	sample	libA	23	05	HOL	2016-06-08	June
oro161914	oro16	sample	libA	23	05	HOL	2016-06-08	June
oro161915	oro16	sample	libA	23	05	HOL	2016-06-08	June
oro161916	oro16	sample	libA	23	05	HOL	2016-06-08	June
oro161917	oro16	sample	libA	23	05	HOL	2016-06-08	June
oro161918	oro16	sample	libA	23	05	HOL	2016-06-08	June
oro161919	oro16	sample	libA	23	05	HOL	2016-06-08	June
oro161920	oro16	sample	libA	22	05	HOL	2016-06-01	May
oro161921	oro16	sample	libA	22	05	HOL	2016-06-01	May
oro161923	oro16	sample	libA	22	05	HOL	2016-06-01	May
oro161924	oro16	sample	libA	22	05	HOL	2016-06-01	May
oro161925	oro16	sample	libA	22	05	HOL	2016-06-01	May
oro161926	oro16	sample	libA	22	05	HOL	2016-06-01	May
oro161927	oro16	sample	libA	22	05	HOL	2016-06-01	May
oro161928	oro16	sample	libA	22	05	HOL	2016-06-01	May
oro161929	oro16	sample	libA	22	05	HOL	2016-06-01	May
oro161930	oro16	sample	libA	22	05	HOL	2016-06-01	May
oro161931	oro16	sample	libA	22	05	HOL	2016-06-01	May
oro161932	oro16	sample	libB	26	16	HOL	2016-06-29	June
oro161933	oro16	sample	libB	26	16	HOL	2016-06-29	June
oro161934	oro16	sample	libB	26	16	HOL	2016-06-29	June
oro161935	oro16	sample	libB	26	16	HOL	2016-06-29	June
oro161936	oro16	sample	libB	26	16	HOL	2016-06-29	June
oro161937	oro16	sample	libB	26	16	HOL	2016-06-29	June
oro161938	oro16	sample	libB	26	16	HOL	2016-06-29	June
oro161939	oro16	sample	libB	26	16	HOL	2016-06-29	June
oro161940	oro16	sample	libB	26	16	HOL	2016-06-29	June
oro161941	oro16	sample	libB	26	16	HOL	2016-06-29	June
oro161942	oro16	sample	libB	26	16	HOL	2016-06-29	June
oro161943	oro16	sample	libB	26	16	HOL	2016-06-29	June
oro161948	oro16	sample	libB	27	16	HOL	2016-07-06	July
oro161949	oro16	sample	libB	27	16	HOL	2016-07-06	July
oro161950	oro16	sample	libB	27	16	HOL	2016-07-06	July
oro161951	oro16	sample	libB	27	16	HOL	2016-07-06	July
oro161952	oro16	sample	libB	27	16	HOL	2016-07-06	July
oro161953	oro16	sample	libB	27	16	HOL	2016-07-06	July
oro161954	oro16	sample	libB	27	16	HOL	2016-07-06	July
oro161955	oro16	sample	libB	27	16	HOL	2016-07-06	July
oro161956	oro16	sample	libB	27	16	HOL	2016-07-06	July
oro161957	oro16	sample	libB	27	16	HOL	2016-07-06	July
oro161958	oro16	sample	libB	27	16	HOL	2016-07-06	July
oro161959	oro16	sample	libB	27	16	HOL	2016-07-06	July
oro161960	oro16	sample	libB	28	16	HOL	2016-07-13	July
oro161961	oro16	sample	libB	29	16	HOL	2016-07-20	July
oro161962	oro16	sample	libB	29	16	HOL	2016-07-20	July
oro161963	oro16	sample	libB	29	16	HOL	2016-07-20	July
oro161964	oro16	sample	libB	29	16	HOL	2016-07-20	July
oro161965	oro16	sample	libB	29	16	HOL	2016-07-20	July
oro161966	oro16	sample	libB	29	16	HOL	2016-07-20	July
oro161967	oro16	sample	libB	29	16	HOL	2016-07-20	July
oro161968	oro16	sample	libB	29	16	HOL	2016-07-20	July
oro161969	oro16	sample	libB	29	16	HOL	2016-07-20	July
oro161970	oro16	sample	libB	29	16	HOL	2016-07-20	July
oro161971	oro16	sample	libB	29	16	HOL	2016-07-20	July
oro161972	oro16	sample	libB	28	16	HOL	2016-07-13	July
oro161973	oro16	sample	libB	28	16	HOL	2016-07-13	July
oro161974	oro16	sample	libB	28	16	HOL	2016-07-13	July
oro161975	oro16	sample	libB	28	16	HOL	2016-07-13	July
oro161976	oro16	sample	libB	28	16	HOL	2016-07-13	July
oro161977	oro16	sample	libB	28	16	HOL	2016-07-13	July
oro161978	oro16	sample	libB	28	16	HOL	2016-07-13	July
oro161979	oro16	sample	libB	28	16	HOL	2016-07-13	July
oro161980	oro16	sample	libB	28	16	HOL	2016-07-13	July
oro161981	oro16	sample	libB	28	16	HOL	2016-07-13	July
oro161982	oro16	sample	libB	28	16	HOL	2016-07-13	July
oro161983	oro16	sample	libB	29	16	HOL	2016-07-20	July
oro161987	oro16	sample	libB	19	12	MAS	2016-05-12	May
oro161990	oro16	sample	libB	19	12	MAS	2016-05-12	May
oro161996	oro16	sample	libB	19	12	MAS	2016-05-12	May
oro161997	oro16	sample	libB	19	12	MAS	2016-05-12	May
oro162013	oro16	sample	libB	19	12	MAS	2016-05-12	May
oro162057	oro16	sample	libA	26	10	MAS	2016-07-03	June
oro162062	oro16	sample	libA	26	10	MAS	2016-07-03	June
oro162067	oro16	sample	libA	26	10	MAS	2016-07-03	June
oro162068	oro16	sample	libA	26	10	MAS	2016-07-03	June
oro162071	oro16	sample	libA	26	10	MAS	2016-07-03	June
oro162134	oro16	sample	libB	26	15	HOP	2016-07-03	June
oro162135	oro16	sample	libB	26	15	HOP	2016-07-03	June
oro162136	oro16	sample	libB	26	15	HOP	2016-07-03	June
oro162137	oro16	sample	libB	26	15	HOP	2016-07-03	June
oro162138	oro16	sample	libB	26	15	HOP	2016-07-03	June
oro162139	oro16	sample	libB	26	15	HOP	2016-07-03	June
oro162140	oro16	sample	libB	26	15	HOP	2016-07-03	June
oro162141	oro16	sample	libB	26	15	HOP	2016-07-03	June
oro162142	oro16	sample	libB	26	15	HOP	2016-07-03	June
oro162143	oro16	sample	libB	26	15	HOP	2016-07-03	June
oro162144	oro16	sample	libB	26	15	HOP	2016-07-03	June
oro162145	oro16	sample	libB	26	15	HOP	2016-07-03	June
oro162146	oro16	sample	libB	27	15	HOP	2016-07-10	July
oro162147	oro16	sample	libB	27	15	HOP	2016-07-10	July
oro162149	oro16	sample	libB	27	15	HOP	2016-07-10	July
oro162150	oro16	sample	libB	27	15	HOP	2016-07-10	July
oro162151	oro16	sample	libB	27	15	HOP	2016-07-10	July
oro162152	oro16	sample	libB	27	15	HOP	2016-07-10	July
oro162153	oro16	sample	libB	27	15	HOP	2016-07-10	July
oro162155	oro16	sample	libB	27	15	HOP	2016-07-10	July
oro162156	oro16	sample	libB	27	15	HOP	2016-07-10	July
oro162157	oro16	sample	libB	27	16	HOP	2016-07-10	July
oro162158	oro16	sample	libB	28	16	HOP	2016-07-17	July
oro162159	oro16	sample	libB	28	16	HOP	2016-07-17	July
oro162160	oro16	sample	libB	28	16	HOP	2016-07-17	July
oro162161	oro16	sample	libB	28	16	HOP	2016-07-17	July
oro162162	oro16	sample	libB	28	16	HOP	2016-07-17	July
oro162163	oro16	sample	libB	28	16	HOP	2016-07-17	July
oro162164	oro16	sample	libB	28	16	HOP	2016-07-17	July
oro162165	oro16	sample	libB	28	16	HOP	2016-07-17	July
oro162166	oro16	sample	libB	28	16	HOP	2016-07-17	July
oro162167	oro16	sample	libB	28	16	HOP	2016-07-17	July
oro162168	oro16	sample	libB	28	16	HOP	2016-07-17	July
oro162169	oro16	sample	libB	28	16	HOP	2016-07-17	July
oro162170	oro16	sample	libB	29	16	HOP	2016-07-24	July
oro162171	oro16	sample	libB	29	16	HOP	2016-07-24	July
oro162172	oro16	sample	libB	29	16	HOP	2016-07-24	July
oro162173	oro16	sample	libB	29	16	HOP	2016-07-24	July
oro162174	oro16	sample	libB	29	16	HOP	2016-07-24	July
oro162175	oro16	sample	libB	29	16	HOP	2016-07-24	July
oro162176	oro16	sample	libB	29	16	HOP	2016-07-24	July
oro162177	oro16	sample	libB	29	16	HOP	2016-07-24	July
oro162178	oro16	sample	libB	29	16	HOP	2016-07-24	July
oro162179	oro16	sample	libB	29	16	HOP	2016-07-24	July
oro162180	oro16	sample	libB	29	16	HOP	2016-07-24	July
oro162181	oro16	sample	libB	29	16	HOP	2016-07-24	July
oro162184	oro16	sample	libA	15	06	FOX	2016-04-14	April
oro162185	oro16	sample	libA	15	06	FOX	2016-04-14	April
oro162186	oro16	sample	libA	15	06	FOX	2016-04-14	April
oro162187	oro16	sample	libA	15	06	FOX	2016-04-14	April
oro162188	oro16	sample	libA	15	06	FOX	2016-04-14	April
oro162189	oro16	sample	libA	15	06	FOX	2016-04-14	April
oro162190	oro16	sample	libA	15	06	FOX	2016-04-14	April
oro162191	oro16	sample	libA	15	07	FOX	2016-04-14	April
oro162193	oro16	sample	libA	15	06	FOX	2016-04-14	April
oro162194	oro16	sample	libA	15	06	FOX	2016-04-14	April
oro162195	oro16	sample	libA	15	06	FOX	2016-04-14	April
oro162196	oro16	sample	libA	16	06	FOX	2016-04-22	April
oro162197	oro16	sample	libA	16	06	FOX	2016-04-22	April
oro162198	oro16	sample	libA	16	06	FOX	2016-04-22	April
oro162199	oro16	sample	libA	16	06	FOX	2016-04-22	April
oro162200	oro16	sample	libA	16	06	FOX	2016-04-22	April
oro162201	oro16	sample	libA	16	06	FOX	2016-04-22	April
oro162202	oro16	sample	libA	16	06	FOX	2016-04-22	April
oro162203	oro16	sample	libA	16	06	FOX	2016-04-22	April
oro162204	oro16	sample	libA	16	06	FOX	2016-04-22	April
oro162205	oro16	sample	libA	16	06	FOX	2016-04-22	April
oro162206	oro16	sample	libA	16	06	FOX	2016-04-22	April
oro162207	oro16	sample	libA	16	06	FOX	2016-04-22	April
oro162208	oro16	sample	libA	17	06	FOX	2016-04-28	April
oro162209	oro16	sample	libA	17	06	FOX	2016-04-28	April
oro162210	oro16	sample	libA	17	06	FOX	2016-04-28	April
oro162211	oro16	sample	libA	17	06	FOX	2016-04-28	April
oro162212	oro16	sample	libA	17	06	FOX	2016-04-28	April
oro162213	oro16	sample	libA	17	06	FOX	2016-04-28	April
oro162214	oro16	sample	libA	17	06	FOX	2016-04-28	April
oro162215	oro16	sample	libA	17	06	FOX	2016-04-28	April
oro162216	oro16	sample	libA	17	06	FOX	2016-04-28	April
oro162217	oro16	sample	libA	17	06	FOX	2016-04-28	April
oro162218	oro16	sample	libA	17	06	FOX	2016-04-28	April
oro162219	oro16	sample	libA	17	06	FOX	2016-04-28	April
oro162220	oro16	sample	libA	14	06	FOX	2016-04-07	April
oro162221	oro16	sample	libA	14	06	FOX	2016-04-07	April
oro162222	oro16	sample	libA	14	06	FOX	2016-04-07	April
oro162224	oro16	sample	libA	14	07	FOX	2016-04-07	April
oro162225	oro16	sample	libA	14	07	FOX	2016-04-07	April
oro162226	oro16	sample	libA	14	07	FOX	2016-04-07	April
oro162227	oro16	sample	libA	14	07	FOX	2016-04-07	April
oro162228	oro16	sample	libA	14	07	FOX	2016-04-07	April
oro162229	oro16	sample	libA	14	07	FOX	2016-04-07	April
oro162230	oro16	sample	libA	14	07	FOX	2016-04-07	April
oro162231	oro16	sample	libA	14	07	FOX	2016-04-07	April
oro162232	oro16	sample	libA	19	07	FOX	2016-05-12	May
oro162233	oro16	sample	libA	19	07	FOX	2016-05-12	May
oro162234	oro16	sample	libA	19	07	FOX	2016-05-12	May
oro162235	oro16	sample	libA	19	07	FOX	2016-05-12	May
oro162236	oro16	sample	libA	19	07	FOX	2016-05-12	May
oro162237	oro16	sample	libA	19	07	FOX	2016-05-12	May
oro162238	oro16	sample	libA	19	07	FOX	2016-05-12	May
oro162239	oro16	sample	libA	19	07	FOX	2016-05-12	May
oro162240	oro16	sample	libA	19	07	FOX	2016-05-12	May
oro162241	oro16	sample	libA	19	07	FOX	2016-05-12	May
oro162242	oro16	sample	libA	19	07	FOX	2016-05-12	May
oro162243	oro16	sample	libA	19	07	FOX	2016-05-12	May
oro162244	oro16	sample	libA	20	07	FOX	2016-05-19	May
oro162245	oro16	sample	libA	20	07	FOX	2016-05-19	May
oro162248	oro16	sample	libA	20	07	FOX	2016-05-19	May
oro162250	oro16	sample	libA	20	07	FOX	2016-05-19	May
oro162251	oro16	sample	libA	20	07	FOX	2016-05-19	May
oro162252	oro16	sample	libA	20	07	FOX	2016-05-19	May
oro162253	oro16	sample	libA	20	07	FOX	2016-05-19	May
oro162254	oro16	sample	libA	20	07	FOX	2016-05-19	May
oro162256	oro16	sample	libA	21	07	FOX	2016-05-26	May
oro162257	oro16	sample	libA	21	07	FOX	2016-05-26	May
oro162258	oro16	sample	libA	21	07	FOX	2016-05-26	May
oro162259	oro16	sample	libA	21	07	FOX	2016-05-26	May
oro162260	oro16	sample	libA	21	07	FOX	2016-05-26	May
oro162261	oro16	sample	libA	21	07	FOX	2016-05-26	May
oro162262	oro16	sample	libA	21	07	FOX	2016-05-26	May
oro162263	oro16	sample	libA	21	07	FOX	2016-05-26	May
oro162264	oro16	sample	libA	21	07	FOX	2016-05-26	May
oro162265	oro16	sample	libA	21	07	FOX	2016-05-26	May
oro162266	oro16	sample	libA	21	07	FOX	2016-05-26	May
oro162267	oro16	sample	libA	21	07	FOX	2016-05-26	May
oro162268	oro16	sample	libA	22	07	FOX	2016-06-02	May
oro162269	oro16	sample	libA	22	07	FOX	2016-06-02	May
oro162270	oro16	sample	libA	22	07	FOX	2016-06-02	May
oro162271	oro16	sample	libA	22	07	FOX	2016-06-02	May
oro162272	oro16	sample	libA	22	07	FOX	2016-06-02	May
oro162273	oro16	sample	libA	22	07	FOX	2016-06-02	May
oro162274	oro16	sample	libA	22	07	FOX	2016-06-02	May
oro162275	oro16	sample	libA	22	07	FOX	2016-06-02	May
oro162276	oro16	sample	libA	22	07	FOX	2016-06-02	May
oro162277	oro16	sample	libA	22	07	FOX	2016-06-02	May
oro162278	oro16	sample	libA	22	07	FOX	2016-06-02	May
oro162279	oro16	sample	libA	22	06	FOX	2016-06-02	May
oro162280	oro16	sample	libA	23	07	FOX	2016-06-09	June
oro162281	oro16	sample	libA	23	07	FOX	2016-06-09	June
oro162282	oro16	sample	libA	23	07	FOX	2016-06-09	June
oro162283	oro16	sample	libA	23	07	FOX	2016-06-09	June
oro162380	oro16	sample	libA	23	07	FOX	2016-06-09	June
oro162381	oro16	sample	libA	23	07	FOX	2016-06-09	June
oro162382	oro16	sample	libA	23	07	FOX	2016-06-09	June
oro162383	oro16	sample	libA	23	07	FOX	2016-06-09	June
oro162484	oro16	sample	libD	29	43	MAP	2016-07-18	July
oro162485	oro16	sample	libD	29	43	MAP	2016-07-18	July
oro162486	oro16	sample	libD	29	43	MAP	2016-07-18	July
oro162487	oro16	sample	libD	29	43	MAP	2016-07-18	July
oro162488	oro16	sample	libD	29	43	MAP	2016-07-18	July
oro162489	oro16	sample	libD	29	43	MAP	2016-07-18	July
oro162490	oro16	sample	libD	29	43	MAP	2016-07-18	July
oro162491	oro16	sample	libD	29	43	MAP	2016-07-18	July
oro162492	oro16	sample	libD	29	43	MAP	2016-07-18	July
oro162493	oro16	sample	libD	29	43	MAP	2016-07-18	July
oro162495	oro16	sample	libD	29	43	MAP	2016-07-18	July
oro162496	oro16	sample	libD	30	43	MAP	2016-07-30	July
oro162497	oro16	sample	libD	30	43	MAP	2016-07-30	July
oro162498	oro16	sample	libD	30	43	MAP	2016-07-30	July
oro162499	oro16	sample	libD	30	43	MAP	2016-07-30	July
oro162500	oro16	sample	libD	30	43	MAP	2016-07-30	July
oro162501	oro16	sample	libD	30	43	MAP	2016-07-30	July
oro162502	oro16	sample	libD	30	43	MAP	2016-07-30	July
oro162503	oro16	sample	libD	30	43	MAP	2016-07-30	July
oro162504	oro16	sample	libD	30	43	MAP	2016-07-30	July
oro162507	oro16	sample	libD	30	43	MAP	2016-07-30	July
oro162508	oro16	sample	libD	31	43	MAP	2016-08-05	July
oro162509	oro16	sample	libD	31	43	MAP	2016-08-05	July
oro162510	oro16	sample	libD	31	43	MAP	2016-08-05	July
oro162511	oro16	sample	libD	31	43	MAP	2016-08-05	July
oro162512	oro16	sample	libD	31	43	MAP	2016-08-05	July
oro162513	oro16	sample	libD	31	43	MAP	2016-08-05	July
oro162514	oro16	sample	libD	31	43	MAP	2016-08-05	July
oro162515	oro16	sample	libD	31	43	MAP	2016-08-05	July
oro162517	oro16	sample	libD	31	43	MAP	2016-08-05	July
oro162518	oro16	sample	libD	31	43	MAP	2016-08-05	July
oro162519	oro16	sample	libD	31	43	MAP	2016-08-05	July
oro162520	oro16	sample	libD	35	43	MAP	2016-09-02	August
oro162521	oro16	sample	libD	35	43	MAP	2016-09-02	August
oro162522	oro16	sample	libD	35	43	MAP	2016-09-02	August
oro162523	oro16	sample	libD	35	43	MAP	2016-09-02	August
oro162524	oro16	sample	libD	35	43	MAP	2016-09-02	August
oro162525	oro16	sample	libD	35	43	MAP	2016-09-02	August
oro162526	oro16	sample	libD	35	43	MAP	2016-09-02	August
oro162529	oro16	sample	libD	35	43	MAP	2016-09-02	August
oro162530	oro16	sample	libD	35	43	MAP	2016-09-02	August
oro162531	oro16	sample	libD	35	43	MAP	2016-09-02	August
oro162534	oro16	sample	libD	36	43	MAP	2016-09-09	September
oro162535	oro16	sample	libD	36	43	MAP	2016-09-09	September
oro162536	oro16	sample	libD	36	43	MAP	2016-09-09	September
oro162537	oro16	sample	libD	36	43	MAP	2016-09-09	September
oro162538	oro16	sample	libD	36	43	MAP	2016-09-09	September
oro162541	oro16	sample	libD	36	43	MAP	2016-09-09	September
oro162542	oro16	sample	libD	36	43	MAP	2016-09-09	September
oro162543	oro16	sample	libD	36	43	MAP	2016-09-09	September
oro162544	oro16	sample	libD	36	43	MAP	2016-09-09	September
oro162545	oro16	sample	libD	36	43	MAP	2016-09-09	September
oro162546	oro16	sample	libD	37	43	MAP	2016-09-16	September
oro162547	oro16	sample	libD	37	43	MAP	2016-09-16	September
oro162548	oro16	sample	libD	37	43	MAP	2016-09-16	September
oro162549	oro16	sample	libD	37	43	MAP	2016-09-16	September
oro162551	oro16	sample	libD	37	43	MAP	2016-09-16	September
oro162552	oro16	sample	libD	37	43	MAP	2016-09-16	September
oro162554	oro16	sample	libD	37	43	MAP	2016-09-16	September
oro162555	oro16	sample	libD	37	43	MAP	2016-09-16	September
oro162556a	oro16	sample	libC	35	35	MAS	2016-08-30	August
oro162557	oro16	sample	libD	37	43	MAP	2016-09-16	September
oro162561	oro16	sample	libD	38	43	MAP	2016-09-21	September
oro162562	oro16	sample	libD	38	43	MAP	2016-09-21	September
oro162563	oro16	sample	libD	38	43	MAP	2016-09-21	September
oro162564	oro16	sample	libD	38	43	MAP	2016-09-21	September
oro162565	oro16	sample	libD	38	43	MAP	2016-09-21	September
oro162566	oro16	sample	libD	38	43	MAP	2016-09-21	September
oro162567	oro16	sample	libD	38	43	MAP	2016-09-21	September
oro162568	oro16	sample	libD	38	43	MAP	2016-09-21	September
oro162570	oro16	sample	libD	39	43	MAP	2016-10-01	September
oro162571	oro16	sample	libD	39	43	MAP	2016-10-01	September
oro162572	oro16	sample	libD	39	43	MAP	2016-10-01	September
oro162573	oro16	sample	libD	39	43	MAP	2016-10-01	September
oro162654	oro16	sample	libD	34	45	BRN	2016-08-26	August
oro162655	oro16	sample	libD	34	45	BRN	2016-08-26	August
oro162656	oro16	sample	libD	34	45	BRN	2016-08-26	August
oro162657	oro16	sample	libD	34	45	BRN	2016-08-26	August
oro162658	oro16	sample	libD	35	45	BRN	2016-09-02	August
oro162659	oro16	sample	libD	35	45	BRN	2016-09-02	August
oro162660	oro16	sample	libD	35	45	BRN	2016-09-02	August
oro162661	oro16	sample	libD	35	45	BRN	2016-09-02	August
oro162662	oro16	sample	libD	35	45	BRN	2016-09-02	August
oro162663	oro16	sample	libD	35	45	BRN	2016-09-02	August
oro162664	oro16	sample	libD	35	45	BRN	2016-09-02	August
oro162665	oro16	sample	libD	35	45	BRN	2016-09-02	August
oro162666	oro16	sample	libD	35	45	BRN	2016-09-02	August
oro162667	oro16	sample	libD	35	45	BRN	2016-09-02	August
oro162668	oro16	sample	libD	35	45	BRN	2016-09-02	August
oro162669	oro16	sample	libD	35	45	BRN	2016-09-02	August
oro162670	oro16	sample	libD	36	45	BRN	2016-09-09	September
oro162671	oro16	sample	libD	36	45	BRN	2016-09-09	September
oro162672	oro16	sample	libD	36	45	BRN	2016-09-09	September
oro162673	oro16	sample	libD	36	45	BRN	2016-09-09	September
oro162674	oro16	sample	libD	36	45	BRN	2016-09-09	September
oro162675	oro16	sample	libD	36	45	BRN	2016-09-09	September
oro162676	oro16	sample	libD	36	45	BRN	2016-09-09	September
oro162677	oro16	sample	libD	36	45	BRN	2016-09-09	September
oro162678	oro16	sample	libD	36	45	BRN	2016-09-09	September
oro162685	oro16	sample	libD	37	45	BRN	2016-09-16	September
oro162689	oro16	sample	libD	37	45	BRN	2016-09-16	September
oro162690	oro16	sample	libD	37	45	BRN	2016-09-16	September
oro162691	oro16	sample	libD	37	45	BRN	2016-09-16	September
oro162692	oro16	sample	libD	37	45	BRN	2016-09-16	September
oro162693	oro16	sample	libD	37	45	BRN	2016-09-16	September
oro162694	oro16	sample	libD	37	45	BRN	2016-09-16	September
oro162695	oro16	sample	libD	37	45	BRN	2016-09-16	September
oro162696	oro16	sample	libD	38	45	BRN	2016-09-25	September
oro162697	oro16	sample	libD	38	45	BRN	2016-09-25	September
oro162698	oro16	sample	libD	38	45	BRN	2016-09-25	September
oro162699	oro16	sample	libD	38	45	BRN	2016-09-25	September
oro162700	oro16	sample	libD	38	45	BRN	2016-09-25	September
oro162701	oro16	sample	libD	38	45	BRN	2016-09-25	September
oro162702	oro16	sample	libD	38	45	BRN	2016-09-25	September
oro162703	oro16	sample	libD	38	45	BRN	2016-09-25	September
oro162704	oro16	sample	libD	38	45	BRN	2016-09-25	September
oro162705	oro16	sample	libD	38	45	BRN	2016-09-25	September
oro162706	oro16	sample	libD	38	45	BRN	2016-09-25	September
oro162707	oro16	sample	libD	38	45	BRN	2016-09-25	September
oro162734	oro16	sample	libD	34	39	CNB	2016-08-22	August
oro162735	oro16	sample	libD	34	39	CNB	2016-08-22	August
oro162736	oro16	sample	libD	34	39	CNB	2016-08-22	August
oro162737	oro16	sample	libD	34	39	CNB	2016-08-22	August
oro162738	oro16	sample	libD	34	39	CNB	2016-08-22	August
oro162739	oro16	sample	libD	34	39	CNB	2016-08-22	August
oro162740	oro16	sample	libD	34	39	CNB	2016-08-22	August
oro162741	oro16	sample	libD	34	39	CNB	2016-08-22	August
oro162742	oro16	sample	libD	34	39	CNB	2016-08-22	August
oro162743	oro16	sample	libD	34	39	CNB	2016-08-22	August
oro162744	oro16	sample	libD	34	39	CNB	2016-08-22	August
oro162745	oro16	sample	libD	34	39	CNB	2016-08-22	August
oro162746	oro16	sample	libD	35	39	CNB	2016-08-30	August
oro162747	oro16	sample	libD	35	39	CNB	2016-08-30	August
oro162748	oro16	sample	libD	35	39	CNB	2016-08-30	August
oro162749	oro16	sample	libD	35	39	CNB	2016-08-30	August
oro162751	oro16	sample	libD	35	39	CNB	2016-08-30	August
oro162754	oro16	sample	libD	35	39	CNB	2016-08-30	August
oro162757	oro16	sample	libD	35	39	CNB	2016-08-30	August
oro162759	oro16	sample	libD	36	39	CNB	2016-09-06	September
oro162762	oro16	sample	libD	36	40	CNB	2016-09-06	September
oro162763	oro16	sample	libD	36	40	CNB	2016-09-06	September
oro162764	oro16	sample	libD	36	40	CNB	2016-09-06	September
oro162765	oro16	sample	libD	36	40	CNB	2016-09-06	September
oro162766	oro16	sample	libD	36	40	CNB	2016-09-06	September
oro162767	oro16	sample	libD	36	40	CNB	2016-09-06	September
oro162768	oro16	sample	libD	36	40	CNB	2016-09-06	September
oro162769	oro16	sample	libD	36	40	CNB	2016-09-06	September
oro162770	oro16	sample	libD	NA	NA	NA	NA	NA
oro162771	oro16	sample	libD	NA	NA	NA	NA	NA
oro162773	oro16	sample	libD	NA	NA	NA	NA	NA
oro162774	oro16	sample	libD	NA	NA	NA	NA	NA
oro162775	oro16	sample	libD	NA	NA	NA	NA	NA
oro162776	oro16	sample	libD	NA	NA	NA	NA	NA
oro162777	oro16	sample	libD	NA	NA	NA	NA	NA
oro162778	oro16	sample	libD	NA	NA	NA	NA	NA
oro162779	oro16	sample	libD	NA	NA	NA	NA	NA
oro162780	oro16	sample	libD	NA	NA	NA	NA	NA
oro162781	oro16	sample	libD	NA	NA	NA	NA	NA
oro162782	oro16	sample	libD	NA	NA	NA	NA	NA
oro162784	oro16	sample	libD	29	40	CNB	2016-07-20	July
oro162785	oro16	sample	libD	29	40	CNB	2016-07-20	July
oro162786	oro16	sample	libD	29	40	CNB	2016-07-20	July
oro162787	oro16	sample	libD	29	40	CNB	2016-07-20	July
oro162788	oro16	sample	libD	29	40	CNB	2016-07-20	July
oro162789	oro16	sample	libD	29	40	CNB	2016-07-20	July
oro162790	oro16	sample	libD	29	40	CNB	2016-07-20	July
oro162791	oro16	sample	libD	29	40	CNB	2016-07-20	July
oro162792	oro16	sample	libD	29	40	CNB	2016-07-20	July
oro162793	oro16	sample	libD	29	40	CNB	2016-07-20	July
oro162795	oro16	sample	libD	29	40	CNB	2016-07-20	July
oro162796	oro16	sample	libD	30	40	CNB	2016-07-27	July
oro162797	oro16	sample	libD	30	40	CNB	2016-07-27	July
oro162798	oro16	sample	libD	30	40	CNB	2016-07-27	July
oro162799	oro16	sample	libD	30	40	CNB	2016-07-27	July
oro162800	oro16	sample	libD	30	40	CNB	2016-07-27	July
oro162801	oro16	sample	libD	30	40	CNB	2016-07-27	July
oro162802	oro16	sample	libD	30	40	CNB	2016-07-27	July
oro162803	oro16	sample	libD	30	40	CNB	2016-07-27	July
oro162804	oro16	sample	libD	30	40	CNB	2016-07-27	July
oro162806	oro16	sample	libD	30	40	CNB	2016-07-27	July
oro162807	oro16	sample	libD	30	40	CNB	2016-07-27	July
oro162808	oro16	sample	libD	31	40	CNB	2016-08-07	July
oro162809	oro16	sample	libD	31	40	CNB	2016-08-07	July
oro162810	oro16	sample	libD	31	40	CNB	2016-08-07	July
oro162811	oro16	sample	libD	31	40	CNB	2016-08-07	July
oro162812	oro16	sample	libD	31	40	CNB	2016-08-07	July
oro162813	oro16	sample	libD	31	40	CNB	2016-08-07	July
oro162814	oro16	sample	libD	31	40	CNB	2016-08-07	July
oro162815	oro16	sample	libD	31	40	CNB	2016-08-07	July
oro162817	oro16	sample	libD	31	40	CNB	2016-08-07	July
oro162818	oro16	sample	libD	31	40	CNB	2016-08-07	July
oro162819	oro16	sample	libD	31	40	CNB	2016-08-07	July
oro162820	oro16	sample	libD	33	40	CNB	2016-08-15	August
oro162821	oro16	sample	libD	33	40	CNB	2016-08-15	August
oro162822	oro16	sample	libD	33	40	CNB	2016-08-15	August
oro162823	oro16	sample	libD	33	40	CNB	2016-08-15	August
oro162824	oro16	sample	libD	33	40	CNB	2016-08-15	August
oro162825	oro16	sample	libD	33	40	CNB	2016-08-15	August
oro162826	oro16	sample	libD	33	40	CNB	2016-08-15	August
oro162827	oro16	sample	libD	33	40	CNB	2016-08-15	August
oro162828	oro16	sample	libD	33	40	CNB	2016-08-15	August
oro162829	oro16	sample	libD	33	40	CNB	2016-08-15	August
oro162830	oro16	sample	libD	33	40	CNB	2016-08-15	August
oro162831	oro16	sample	libD	33	40	CNB	2016-08-15	August
oro162832	oro16	sample	libD	NA	NA	NA	NA	NA
oro162833	oro16	sample	libD	NA	NA	NA	NA	NA
oro162834	oro16	sample	libC	25	35	FAR	2016-06-25	June
oro162835	oro16	sample	libC	25	35	FAR	2016-06-25	June
oro162838	oro16	sample	libC	25	35	FAR	2016-06-25	June
oro162839	oro16	sample	libC	25	35	FAR	2016-06-25	June
oro162840	oro16	sample	libC	25	35	FAR	2016-06-25	June
oro162841	oro16	sample	libC	25	35	FAR	2016-06-25	June
oro162842	oro16	sample	libC	25	35	FAR	2016-06-25	June
oro162843	oro16	sample	libC	25	35	FAR	2016-06-25	June
oro162845	oro16	sample	libC	25	35	FAR	2016-06-25	June
oro162846	oro16	sample	libC	26	35	FAR	2016-07-03	June
oro162847	oro16	sample	libC	26	35	FAR	2016-07-03	June
oro162848	oro16	sample	libC	26	35	FAR	2016-07-03	June
oro162849	oro16	sample	libC	26	35	FAR	2016-07-03	June
oro162850	oro16	sample	libC	26	35	FAR	2016-07-03	June
oro162852	oro16	sample	libC	26	35	FAR	2016-07-03	June
oro162853	oro16	sample	libC	26	35	FAR	2016-07-03	June
oro162855	oro16	sample	libC	26	35	FAR	2016-07-03	June
oro162856	oro16	sample	libC	26	35	FAR	2016-07-03	June
oro162857	oro16	sample	libC	26	35	FAR	2016-07-03	June
oro162859	oro16	sample	libC	27	35	FAR	2016-07-10	July
oro162860	oro16	sample	libC	27	35	FAR	2016-07-10	July
oro162862	oro16	sample	libC	27	35	FAR	2016-07-10	July
oro162863	oro16	sample	libC	27	35	FAR	2016-07-10	July
oro162865	oro16	sample	libC	27	35	FAR	2016-07-10	July
oro162866	oro16	sample	libC	27	35	FAR	2016-07-10	July
oro162867	oro16	sample	libC	27	35	FAR	2016-07-10	July
oro162868	oro16	sample	libC	27	35	FAR	2016-07-10	July
oro162869	oro16	sample	libC	29	35	FAR	2016-07-20	July
oro162871	oro16	sample	libC	29	35	FAR	2016-07-20	July
oro162872	oro16	sample	libC	29	35	FAR	2016-07-20	July
oro162873	oro16	sample	libC	29	35	FAR	2016-07-20	July
oro162874	oro16	sample	libC	29	35	FAR	2016-07-20	July
oro162875	oro16	sample	libC	29	35	FAR	2016-07-20	July
oro162876	oro16	sample	libC	29	35	FAR	2016-07-20	July
oro162877	oro16	sample	libC	29	35	FAR	2016-07-20	July
oro162878	oro16	sample	libC	29	35	FAR	2016-07-20	July
oro162881	oro16	sample	libC	29	35	FAR	2016-07-20	July
oro162882	oro16	sample	libC	27	35	FAR	2016-07-10	July
oro162939	oro16	sample	libC	31	35	FAR	2016-08-06	July
oro162944	oro16	sample	libC	31	35	FAR	2016-08-06	July
oro162951	oro16	sample	libC	31	35	FAR	2016-08-06	July
oro162955	oro16	sample	libC	34	35	FAR	2016-08-27	August
oro162956	oro16	sample	libC	31	35	FAR	2016-08-06	July
oro162962	oro16	sample	libC	34	35	FAR	2016-08-27	August
oro162963	oro16	sample	libC	31	35	FAR	2016-08-06	July
oro162967	oro16	sample	libC	34	35	FAR	2016-08-27	August
oro162968	oro16	sample	libC	31	35	FAR	2016-08-06	July
oro162969	oro16	sample	libC	31	35	FAR	2016-08-06	July
oro162974	oro16	sample	libC	34	35	FAR	2016-08-27	August
oro162975	oro16	sample	libC	34	35	FAR	2016-08-27	August
oro162980	oro16	sample	libC	31	35	FAR	2016-08-06	July
oro162981	oro16	sample	libC	31	35	FAR	2016-08-06	July
oro163084	oro16	sample	libA	23	09	MTV	2016-06-09	June
oro163085	oro16	sample	libA	23	09	MTV	2016-06-09	June
oro163086	oro16	sample	libA	23	09	MTV	2016-06-09	June
oro163087	oro16	sample	libA	23	09	MTV	2016-06-09	June
oro163088	oro16	sample	libA	23	09	MTV	2016-06-09	June
oro163089	oro16	sample	libA	23	09	MTV	2016-06-09	June
oro163090	oro16	sample	libA	23	09	MTV	2016-06-09	June
oro163091	oro16	sample	libA	23	09	MTV	2016-06-09	June
oro163092	oro16	sample	libA	23	09	MTV	2016-06-09	June
oro163093	oro16	sample	libA	23	09	MTV	2016-06-09	June
oro163094	oro16	sample	libA	23	09	MTV	2016-06-09	June
oro163095	oro16	sample	libA	23	09	MTV	2016-06-09	June
oro163097	oro16	sample	libA	24	09	MTV	2016-06-16	June
oro163098	oro16	sample	libA	24	09	MTV	2016-06-16	June
oro163099	oro16	sample	libA	24	09	MTV	2016-06-16	June
oro163100	oro16	sample	libA	24	09	MTV	2016-06-16	June
oro163101	oro16	sample	libA	24	09	MTV	2016-06-16	June
oro163102	oro16	sample	libA	24	09	MTV	2016-06-16	June
oro163103	oro16	sample	libA	24	09	MTV	2016-06-16	June
oro163104	oro16	sample	libA	24	09	MTV	2016-06-16	June
oro163105	oro16	sample	libA	24	09	MTV	2016-06-16	June
oro163106	oro16	sample	libA	24	09	MTV	2016-06-16	June
oro163107	oro16	sample	libA	24	09	MTV	2016-06-16	June
oro163108	oro16	sample	libA	25	09	MTV	2016-06-23	June
oro163109	oro16	sample	libA	25	09	MTV	2016-06-23	June
oro163110	oro16	sample	libA	25	09	MTV	2016-06-23	June
oro163111	oro16	sample	libA	25	09	MTV	2016-06-23	June
oro163112	oro16	sample	libA	25	09	MTV	2016-06-23	June
oro163113	oro16	sample	libA	25	09	MTV	2016-06-23	June
oro163114	oro16	sample	libA	25	09	MTV	2016-06-23	June
oro163115	oro16	sample	libA	25	09	MTV	2016-06-23	June
oro163116	oro16	sample	libA	25	09	MTV	2016-06-23	June
oro163117	oro16	sample	libA	25	09	MTV	2016-06-23	June
oro163118	oro16	sample	libA	25	09	MTV	2016-06-23	June
oro163119	oro16	sample	libA	25	09	MTV	2016-06-23	June
oro163120	oro16	sample	libA	26	09	MTV	2016-06-30	June
oro163121	oro16	sample	libA	26	09	MTV	2016-06-30	June
oro163122	oro16	sample	libA	26	09	MTV	2016-06-30	June
oro163123	oro16	sample	libA	26	09	MTV	2016-06-30	June
oro163124	oro16	sample	libA	26	09	MTV	2016-06-30	June
oro163125	oro16	sample	libA	26	09	MTV	2016-06-30	June
oro163126	oro16	sample	libA	26	09	MTV	2016-06-30	June
oro163128	oro16	sample	libA	26	09	MTV	2016-06-30	June
oro163129	oro16	sample	libA	26	09	MTV	2016-06-30	June
oro163130	oro16	sample	libA	26	09	MTV	2016-06-30	June
oro163131	oro16	sample	libA	26	09	MTV	2016-06-30	June
oro163151mas	oro16	sample	libC	31	34	MAS	2016-08-01	July
oro163192	oro16	sample	libC	40	34	MAS	2016-10-04	October
oro163194	oro16	sample	libC	40	34	MAS	2016-10-04	October
oro163195	oro16	sample	libC	38	34	MAS	2016-09-22	September
oro163196	oro16	sample	libC	41	34	MAS	2016-10-14	October
oro163197	oro16	sample	libC	41	34	MAS	2016-10-14	October
oro163201	oro16	sample	libC	40	34	MAS	2016-10-04	October
oro163202	oro16	sample	libC	41	34	MAS	2016-10-14	October
oro163203	oro16	sample	libC	41	34	MAS	2016-10-14	October
oro163204	oro16	sample	libC	40	34	MAS	2016-10-04	October
oro163206	oro16	sample	libC	38	34	MAS	2016-09-22	September
oro163207	oro16	sample	libC	38	34	MAS	2016-09-22	September
oro163208	oro16	sample	libC	41	34	MAS	2016-10-14	October
oro163209	oro16	sample	libC	41	34	MAS	2016-10-14	October
oro163212	oro16	sample	libC	38	34	MAS	2016-09-22	September
oro163213	oro16	sample	libC	38	34	MAS	2016-09-22	September
oro163214	oro16	sample	libC	36	34	MAS	2016-09-10	September
oro163215	oro16	sample	libC	36	34	MAS	2016-09-10	September
oro163217	oro16	sample	libC	38	34	MAS	2016-09-22	September
oro163218	oro16	sample	libC	38	34	MAS	2016-09-22	September
oro163219	oro16	sample	libC	38	34	MAS	2016-09-22	September
oro163220	oro16	sample	libC	36	34	MAS	2016-09-10	September
oro163221	oro16	sample	libC	36	34	MAS	2016-09-10	September
oro163222	oro16	sample	libC	36	34	MAS	2016-09-10	September
oro163223	oro16	sample	libC	36	34	MAS	2016-09-10	September
oro163224	oro16	sample	libC	38	34	MAS	2016-09-22	September
oro163225	oro16	sample	libC	38	34	MAS	2016-09-22	September
oro163226	oro16	sample	libC	36	34	MAS	2016-09-10	September
oro163227	oro16	sample	libC	36	34	MAS	2016-09-10	September
oro163228	oro16	sample	libC	36	34	MAS	2016-09-10	September
oro163229	oro16	sample	libC	36	34	MAS	2016-09-10	September
oro163230	oro16	sample	libC	38	34	MAS	2016-09-22	September
oro163231	oro16	sample	libC	38	34	MAS	2016-09-22	September
oro163232	oro16	sample	libC	36	34	MAS	2016-09-10	September
oro163233	oro16	sample	libC	36	34	MAS	2016-09-10	September
oro163234	oro16	sample	libC	39	33	HOP	2016-09-26	September
oro163235	oro16	sample	libC	39	33	HOP	2016-09-26	September
oro163236	oro16	sample	libC	39	33	HOP	2016-09-26	September
oro163237	oro16	sample	libC	39	33	HOP	2016-09-26	September
oro163238	oro16	sample	libC	39	33	HOP	2016-09-26	September
oro163239	oro16	sample	libC	39	33	HOP	2016-09-26	September
oro163240	oro16	sample	libC	39	33	HOP	2016-09-26	September
oro163241	oro16	sample	libC	39	33	HOP	2016-09-26	September
oro163242	oro16	sample	libC	39	33	HOP	2016-09-26	September
oro163243	oro16	sample	libC	39	33	HOP	2016-09-26	September
oro163244	oro16	sample	libC	39	33	HOP	2016-09-29	September
oro163245	oro16	sample	libC	39	33	HOP	2016-09-29	September
oro163247	oro16	sample	libC	40	33	HOP	2016-10-03	October
oro163251	oro16	sample	libC	40	33	HOP	2016-10-03	October
oro163253	oro16	sample	libC	40	33	HOP	2016-10-03	October
oro163257	oro16	sample	libC	40	33	HOP	2016-10-03	October
oro163261	oro16	sample	libC	40	34	HOP	2016-10-09	October
oro163262	oro16	sample	libC	40	34	HOP	2016-10-09	October
oro163263	oro16	sample	libC	40	34	HOP	2016-10-09	October
oro163264	oro16	sample	libC	40	34	HOP	2016-10-09	October
oro163265	oro16	sample	libC	40	34	HOP	2016-10-09	October
oro163266	oro16	sample	libC	40	34	HOP	2016-10-09	October
oro163267	oro16	sample	libC	40	34	HOP	2016-10-09	October
oro163268	oro16	sample	libC	40	34	HOP	2016-10-09	October
oro163269	oro16	sample	libC	40	34	HOP	2016-10-09	October
oro163270	oro16	sample	libC	42	34	HOP	2016-10-17	October
oro163271	oro16	sample	libC	42	34	HOP	2016-10-17	October
oro163272	oro16	sample	libC	42	34	HOP	2016-10-17	October
oro163273	oro16	sample	libC	42	34	HOP	2016-10-17	October
oro163274	oro16	sample	libC	42	34	HOP	2016-10-17	October
oro163275	oro16	sample	libC	42	34	HOP	2016-10-17	October
oro163276	oro16	sample	libC	42	34	HOP	2016-10-17	October
oro163278	oro16	sample	libC	42	34	HOP	2016-10-17	October
oro163279	oro16	sample	libC	42	34	HOP	2016-10-17	October
oro163280	oro16	sample	libC	42	34	HOP	2016-10-17	October
oro163281	oro16	sample	libC	42	34	HOP	2016-10-17	October
oro163390	oro16	sample	libC	26	32	ALS	2016-07-01	June
oro163391	oro16	sample	libC	26	32	ALS	2016-07-01	June
oro163392	oro16	sample	libC	26	32	ALS	2016-07-01	June
oro163393	oro16	sample	libC	26	32	ALS	2016-07-01	June
oro163394	oro16	sample	libC	26	32	ALS	2016-07-01	June
oro163395	oro16	sample	libC	26	32	ALS	2016-07-01	June
oro163396	oro16	sample	libC	27	32	ALS	2016-07-05	July
oro163397	oro16	sample	libC	27	32	ALS	2016-07-05	July
oro163398	oro16	sample	libC	27	32	ALS	2016-07-05	July
oro163399	oro16	sample	libC	27	32	ALS	2016-07-05	July
oro163401	oro16	sample	libC	27	32	ALS	2016-07-05	July
oro163402	oro16	sample	libC	27	32	ALS	2016-07-07	July
oro163403	oro16	sample	libC	27	32	ALS	2016-07-07	July
oro163404	oro16	sample	libC	27	32	ALS	2016-07-07	July
oro163405	oro16	sample	libC	27	32	ALS	2016-07-07	July
oro163406	oro16	sample	libC	27	32	ALS	2016-07-07	July
oro163408	oro16	sample	libC	28	32	ALS	2016-07-14	July
oro163409	oro16	sample	libC	28	32	ALS	2016-07-14	July
oro163410	oro16	sample	libC	28	32	ALS	2016-07-16	July
oro163412	oro16	sample	libC	28	32	ALS	2016-07-16	July
oro163413	oro16	sample	libC	28	32	ALS	2016-07-16	July
oro163414	oro16	sample	libC	28	32	ALS	2016-07-16	July
oro163415	oro16	sample	libC	28	32	ALS	2016-07-16	July
oro163416	oro16	sample	libC	28	32	ALS	2016-07-16	July
oro163417	oro16	sample	libC	28	32	ALS	2016-07-16	July
oro163420	oro16	sample	libC	28	32	ALS	2016-07-16	July
oro163421	oro16	sample	libC	28	32	ALS	2016-07-16	July
oro163423	oro16	sample	libC	29	32	ALS	2016-07-23	July
oro163424	oro16	sample	libC	29	32	ALS	2016-07-23	July
oro163425	oro16	sample	libC	29	32	ALS	2016-07-23	July
oro163426	oro16	sample	libC	29	32	ALS	2016-07-23	July
oro163427	oro16	sample	libC	29	32	ALS	2016-07-23	July
oro163428	oro16	sample	libC	29	32	ALS	2016-07-23	July
oro163430	oro16	sample	libC	29	32	ALS	2016-07-23	July
oro163432	oro16	sample	libC	29	32	ALS	2016-07-23	July
oro163433	oro16	sample	libC	30	32	ALS	2016-07-31	July
oro163434	oro16	sample	libC	30	32	ALS	2016-07-31	July
oro163435	oro16	sample	libC	30	32	ALS	2016-07-31	July
oro163436	oro16	sample	libC	30	32	ALS	2016-07-31	July
oro163437	oro16	sample	libC	30	32	ALS	2016-07-31	July
oro163438	oro16	sample	libC	30	32	ALS	2016-07-31	July
oro163439	oro16	sample	libC	31	32	ALS	2016-08-04	July
oro163440	oro16	sample	libC	31	32	ALS	2016-08-04	July
oro163441	oro16	sample	libC	31	32	ALS	2016-08-04	July
oro163442	oro16	sample	libC	31	32	ALS	2016-08-04	July
oro163443	oro16	sample	libC	31	32	ALS	2016-08-04	July
oro163445	oro16	sample	libC	31	32	ALS	2016-08-04	July
oro163446	oro16	sample	libC	31	32	ALS	2016-08-04	July
oro163447	oro16	sample	libC	31	32	ALS	2016-08-04	July
oro163448	oro16	sample	libC	31	32	ALS	2016-08-04	July
oro163449	oro16	sample	libC	31	32	ALS	2016-08-04	July
oro163450	oro16	sample	libC	31	32	ALS	2016-08-04	July
oro163451	oro16	sample	libC	32	32	ALS	2016-08-10	August
oro163453	oro16	sample	libC	32	32	ALS	2016-08-10	August
oro163454	oro16	sample	libC	32	32	ALS	2016-08-10	August
oro163455	oro16	sample	libC	32	32	ALS	2016-08-10	August
oro163457	oro16	sample	libC	32	32	ALS	2016-08-10	August
oro163458	oro16	sample	libC	32	32	ALS	2016-08-10	August
oro163459	oro16	sample	libC	32	32	ALS	2016-08-10	August
oro163460	oro16	sample	libC	32	32	ALS	2016-08-10	August
oro163461	oro16	sample	libC	32	32	ALS	2016-08-10	August
oro163462	oro16	sample	libC	32	32	ALS	2016-08-10	August
oro163464	oro16	sample	libC	33	32	ALS	2016-08-17	August
oro163465	oro16	sample	libC	33	32	ALS	2016-08-17	August
oro163467	oro16	sample	libC	33	32	ALS	2016-08-17	August
oro163468	oro16	sample	libC	33	32	ALS	2016-08-17	August
oro163469	oro16	sample	libC	33	32	ALS	2016-08-17	August
oro163470	oro16	sample	libC	33	32	ALS	2016-08-17	August
oro163471	oro16	sample	libC	33	32	ALS	2016-08-17	August
oro163472	oro16	sample	libC	33	32	ALS	2016-08-17	August
oro163473	oro16	sample	libC	33	32	ALS	2016-08-17	August
oro163475	oro16	sample	libC	33	32	ALS	2016-08-17	August
oro163479	oro16	sample	libC	34	33	ALS	2016-08-25	August
oro163480	oro16	sample	libC	34	33	ALS	2016-08-25	August
oro163481	oro16	sample	libC	34	33	ALS	2016-08-25	August
oro163482	oro16	sample	libC	34	33	ALS	2016-08-25	August
oro163483	oro16	sample	libC	34	33	ALS	2016-08-25	August
oro163484	oro16	sample	libC	34	33	ALS	2016-08-25	August
oro163485	oro16	sample	libC	34	33	ALS	2016-08-25	August
oro163486	oro16	sample	libC	34	33	ALS	2016-08-25	August
oro163488	oro16	sample	libC	35	33	ALS	2016-09-01	August
oro163489	oro16	sample	libC	35	33	ALS	2016-09-01	August
oro163490	oro16	sample	libC	35	33	ALS	2016-09-01	August
oro163491	oro16	sample	libC	35	33	ALS	2016-09-01	August
oro163492	oro16	sample	libC	35	33	ALS	2016-09-01	August
oro163493	oro16	sample	libC	35	33	ALS	2016-09-01	August
oro163494	oro16	sample	libC	35	33	ALS	2016-09-01	August
oro163495	oro16	sample	libC	35	33	ALS	2016-09-01	August
oro163496	oro16	sample	libC	35	33	ALS	2016-09-01	August
oro163497	oro16	sample	libC	35	33	ALS	2016-09-01	August
oro163498	oro16	sample	libC	35	33	ALS	2016-09-01	August
oro163500	oro16	sample	libC	36	33	ALS	2016-09-07	September
oro163501	oro16	sample	libC	36	33	ALS	2016-09-07	September
oro163502	oro16	sample	libC	36	33	ALS	2016-09-07	September
oro163503	oro16	sample	libC	36	33	ALS	2016-09-07	September
oro163504	oro16	sample	libC	36	33	ALS	2016-09-07	September
oro163506	oro16	sample	libC	36	33	ALS	2016-09-07	September
oro163507	oro16	sample	libC	36	33	ALS	2016-09-07	September
oro163508	oro16	sample	libC	36	33	ALS	2016-09-07	September
oro163509	oro16	sample	libC	36	33	ALS	2016-09-07	September
oro163510	oro16	sample	libC	36	33	ALS	2016-09-07	September
oro163511	oro16	sample	libC	36	33	ALS	2016-09-07	September
oro163512	oro16	sample	libC	37	33	ALS	2016-09-14	September
oro163513	oro16	sample	libC	37	33	ALS	2016-09-14	September
oro163514	oro16	sample	libC	37	33	ALS	2016-09-14	September
oro163515	oro16	sample	libC	37	33	ALS	2016-09-14	September
oro163516	oro16	sample	libC	37	33	ALS	2016-09-14	September
oro163517	oro16	sample	libC	37	33	ALS	2016-09-14	September
oro163518	oro16	sample	libC	37	33	ALS	2016-09-14	September
oro163519	oro16	sample	libC	37	33	ALS	2016-09-14	September
oro163522	oro16	sample	libC	37	33	ALS	2016-09-14	September
oro163524	oro16	sample	libC	38	33	ALS	2016-09-21	September
oro163525	oro16	sample	libC	38	33	ALS	2016-09-21	September
oro163526	oro16	sample	libC	38	33	ALS	2016-09-21	September
oro163527	oro16	sample	libC	38	33	ALS	2016-09-21	September
oro163528	oro16	sample	libC	38	33	ALS	2016-09-21	September
oro163529	oro16	sample	libC	38	33	ALS	2016-09-21	September
oro163530	oro16	sample	libC	38	33	ALS	2016-09-21	September
oro163531	oro16	sample	libC	38	33	ALS	2016-09-21	September
oro163533	oro16	sample	libC	38	33	ALS	2016-09-21	September
oro163537	oro16	sample	libC	30	34	MAS	2016-07-31	July
oro163539	oro16	sample	libC	31	34	MAS	2016-08-01	July
oro163540	oro16	sample	libC	30	34	MAS	2016-07-31	July
oro163541	oro16	sample	libC	30	34	MAS	2016-07-31	July
oro163543	oro16	sample	libC	30	34	MAS	2016-07-31	July
oro163544	oro16	sample	libC	31	34	MAS	2016-08-01	July
oro163545	oro16	sample	libC	31	34	MAS	2016-08-01	July
oro163546	oro16	sample	libC	30	34	MAS	2016-07-31	July
oro163547	oro16	sample	libC	30	34	MAS	2016-07-31	July
oro163549	oro16	sample	libC	30	34	MAS	2016-07-31	July
oro163550	oro16	sample	libC	31	34	MAS	2016-08-01	July
oro163552	oro16	sample	libC	30	34	MAS	2016-07-31	July
oro163553	oro16	sample	libC	35	35	MAS	2016-08-30	August
oro163554	oro16	sample	libC	35	34	MAS	2016-08-30	August
oro163555	oro16	sample	libC	35	35	MAS	2016-08-30	August
oro163557	oro16	sample	libC	31	34	MAS	2016-08-01	July
oro163558	oro16	sample	libC	35	35	MAS	2016-08-30	August
oro163559	oro16	sample	libC	35	35	MAS	2016-08-30	August
oro163560	oro16	sample	libC	35	35	MAS	2016-08-30	August
oro163561	oro16	sample	libC	31	34	MAS	2016-08-01	July
oro163562	oro16	sample	libC	31	34	MAS	2016-08-01	July
oro163563	oro16	sample	libC	31	34	MAS	2016-08-01	July
oro163565	oro16	sample	libC	35	35	MAS	2016-08-30	August
oro163566	oro16	sample	libC	35	35	MAS	2016-08-30	August
oro163567	oro16	sample	libC	31	34	MAS	2016-08-01	July
oro163568	oro16	sample	libC	31	34	MAS	2016-08-01	July
oro163569	oro16	sample	libC	31	34	MAS	2016-08-01	July
oro163570	oro16	sample	libC	29	35	MAS	2016-07-23	July
oro163571	oro16	sample	libC	29	35	MAS	2016-07-23	July
oro163572a	oro16	sample	libC	35	35	MAS	2016-08-30	August
oro163575	oro16	sample	libC	29	35	MAS	2016-07-23	July
oro163576	oro16	sample	libC	29	35	MAS	2016-07-23	July
oro163577	oro16	sample	libC	29	35	MAS	2016-07-23	July
oro163578	oro16	sample	libC	29	35	MAS	2016-07-23	July
oro163579	oro16	sample	libC	29	35	MAS	2016-07-23	July
oro163580	oro16	sample	libC	29	35	MAS	2016-07-23	July
oro163581	oro16	sample	libC	29	35	MAS	2016-07-23	July
oro163582	oro16	sample	libC	29	35	MAS	2016-07-23	July
oro163583	oro16	sample	libC	29	35	MAS	2016-07-23	July
oro163960	oro16	sample	libB	31	16	HOL	2016-08-03	July
oro163962	oro16	sample	libB	31	16	HOL	2016-08-03	July
oro163972	oro16	sample	libB	30	16	HOL	2016-07-27	July
oro163973	oro16	sample	libB	30	16	HOL	2016-07-27	July
oro163974	oro16	sample	libB	30	16	HOL	2016-07-27	July
oro163975	oro16	sample	libB	30	16	HOL	2016-07-27	July
oro163976	oro16	sample	libB	30	16	HOL	2016-07-27	July
oro163977	oro16	sample	libB	30	16	HOL	2016-07-27	July
oro163978	oro16	sample	libB	30	16	HOL	2016-07-27	July
oro163979	oro16	sample	libB	30	16	HOL	2016-07-27	July
oro163981	oro16	sample	libB	30	16	HOL	2016-07-27	July
oro163982	oro16	sample	libB	30	16	HOL	2016-07-27	July
oro163983	oro16	sample	libB	30	16	HOL	2016-07-27	July
oro164023	oro16	sample	libC	33	30	HOP	2016-08-21	August
oro164024	oro16	sample	libC	33	31	HOP	2016-08-21	August
oro164025	oro16	sample	libC	33	31	HOP	2016-08-21	August
oro164026	oro16	sample	libC	33	31	HOP	2016-08-21	August
oro164027	oro16	sample	libC	33	31	HOP	2016-08-21	August
oro164029	oro16	sample	libC	33	31	HOP	2016-08-21	August
oro164030	oro16	sample	libC	33	31	HOP	2016-08-21	August
oro164031	oro16	sample	libC	33	31	HOP	2016-08-21	August
oro164034	oro16	sample	libC	34	31	HOP	2016-08-28	August
oro164035	oro16	sample	libC	34	31	HOP	2016-08-28	August
oro164036	oro16	sample	libC	34	31	HOP	2016-08-28	August
oro164037	oro16	sample	libC	34	31	HOP	2016-08-28	August
oro164038	oro16	sample	libC	34	31	HOP	2016-08-28	August
oro164039	oro16	sample	libC	34	31	HOP	2016-08-28	August
oro164040	oro16	sample	libC	34	31	HOP	2016-08-28	August
oro164041	oro16	sample	libC	34	31	HOP	2016-08-28	August
oro164042	oro16	sample	libC	34	31	HOP	2016-08-28	August
oro164045	oro16	sample	libC	34	31	HOP	2016-08-28	August
oro164046	oro16	sample	libC	36	31	HOP	2016-09-06	September
oro164047	oro16	sample	libC	36	31	HOP	2016-09-06	September
oro164049	oro16	sample	libC	36	31	HOP	2016-09-06	September
oro164050	oro16	sample	libC	36	31	HOP	2016-09-06	September
oro164053	oro16	sample	libC	36	31	HOP	2016-09-06	September
oro164055	oro16	sample	libC	36	31	HOP	2016-09-06	September
oro164056	oro16	sample	libC	36	31	HOP	2016-09-06	September
oro164057	oro16	sample	libC	36	31	HOP	2016-09-06	September
oro164058	oro16	sample	libC	37	31	HOP	2016-09-12	September
oro164060	oro16	sample	libC	37	31	HOP	2016-09-12	September
oro164061	oro16	sample	libC	37	31	HOP	2016-09-12	September
oro164062	oro16	sample	libC	37	31	HOP	2016-09-12	September
oro164063	oro16	sample	libC	37	31	HOP	2016-09-12	September
oro164064	oro16	sample	libC	37	31	HOP	2016-09-12	September
oro164065	oro16	sample	libC	37	31	HOP	2016-09-12	September
oro164066	oro16	sample	libC	37	31	HOP	2016-09-12	September
oro164068	oro16	sample	libC	37	31	HOP	2016-09-12	September
oro164070	oro16	sample	libC	37	31	HOP	2016-09-12	September
oro164072	oro16	sample	libC	37	31	HOP	2016-09-18	September
oro164073	oro16	sample	libC	37	31	HOP	2016-09-18	September
oro164075	oro16	sample	libC	37	31	HOP	2016-09-18	September
oro164076	oro16	sample	libC	37	31	HOP	2016-09-18	September
oro164077	oro16	sample	libC	37	31	HOP	2016-09-18	September
oro164078	oro16	sample	libC	37	31	HOP	2016-09-18	September
oro164079	oro16	sample	libC	37	31	HOP	2016-09-18	September
oro164082	oro16	sample	libC	37	31	HOP	2016-09-18	September
oro164083	oro16	sample	libC	37	31	HOP	2016-09-18	September
oro164234	oro16	sample	libD	35	38	CHI	2016-09-03	August
oro164235	oro16	sample	libD	35	38	CHI	2016-09-03	August
oro164236	oro16	sample	libD	35	38	CHI	2016-09-03	August
oro164239	oro16	sample	libD	35	38	CHI	2016-09-03	August
oro164240	oro16	sample	libD	35	38	CHI	2016-09-03	August
oro164241	oro16	sample	libD	35	38	CHI	2016-09-03	August
oro164242	oro16	sample	libD	35	38	CHI	2016-09-03	August
oro164243	oro16	sample	libD	35	38	CHI	2016-09-03	August
oro164244	oro16	sample	libD	35	38	CHI	2016-09-03	August
oro164245	oro16	sample	libD	35	38	CHI	2016-09-03	August
oro164246	oro16	sample	libD	37	38	CHI	2016-09-13	September
oro164247	oro16	sample	libD	37	38	CHI	2016-09-13	September
oro164248	oro16	sample	libD	37	38	CHI	2016-09-13	September
oro164250	oro16	sample	libD	37	39	CHI	2016-09-13	September
oro164251	oro16	sample	libD	37	39	CHI	2016-09-13	September
oro164252	oro16	sample	libD	37	39	CHI	2016-09-13	September
oro164253	oro16	sample	libD	37	39	CHI	2016-09-13	September
oro164254	oro16	sample	libD	37	39	CHI	2016-09-13	September
oro164255	oro16	sample	libD	37	39	CHI	2016-09-13	September
oro164256	oro16	sample	libD	37	39	CHI	2016-09-13	September
oro164257	oro16	sample	libD	37	39	CHI	2016-09-13	September
oro164258	oro16	sample	libD	39	39	CHI	2016-09-28	September
oro164259	oro16	sample	libD	39	39	CHI	2016-09-28	September
oro164261	oro16	sample	libD	39	39	CHI	2016-09-28	September
oro164262	oro16	sample	libD	39	39	CHI	2016-09-28	September
oro164263	oro16	sample	libD	39	39	CHI	2016-09-28	September
oro164264	oro16	sample	libD	39	39	CHI	2016-09-28	September
oro164265	oro16	sample	libD	39	39	CHI	2016-09-28	September
oro164266	oro16	sample	libD	39	39	CHI	2016-09-28	September
oro164267	oro16	sample	libD	39	39	CHI	2016-09-28	September
oro164268	oro16	sample	libD	39	39	CHI	2016-09-28	September
oro164269	oro16	sample	libD	39	39	CHI	2016-09-28	September
oro164270	oro16	sample	libD	40	39	CHI	2016-10-05	October
oro164272	oro16	sample	libD	40	39	CHI	2016-10-05	October
oro164273	oro16	sample	libD	40	39	CHI	2016-10-05	October
oro164274	oro16	sample	libD	40	39	CHI	2016-10-05	October
oro164275	oro16	sample	libD	40	39	CHI	2016-10-05	October
oro164276	oro16	sample	libD	40	39	CHI	2016-10-05	October
oro164277	oro16	sample	libD	40	39	CHI	2016-10-05	October
oro164278	oro16	sample	libD	40	39	CHI	2016-10-05	October
oro164279	oro16	sample	libD	40	39	CHI	2016-10-05	October
oro164280	oro16	sample	libD	40	39	CHI	2016-10-05	October
oro164281	oro16	sample	libD	40	39	CHI	2016-10-05	October
oro164284	oro16	sample	libC	31	30	HOP	2016-08-01	July
oro164285	oro16	sample	libC	31	30	HOP	2016-08-01	July
oro164286	oro16	sample	libC	31	30	HOP	2016-08-01	July
oro164287	oro16	sample	libC	31	30	HOP	2016-08-01	July
oro164288	oro16	sample	libC	31	30	HOP	2016-08-01	July
oro164289	oro16	sample	libC	31	30	HOP	2016-08-01	July
oro164291	oro16	sample	libC	31	30	HOP	2016-08-01	July
oro164294	oro16	sample	libC	31	30	HOP	2016-08-01	July
oro164295	oro16	sample	libC	31	30	HOP	2016-08-01	July
oro164296	oro16	sample	libC	31	30	HOP	2016-08-07	July
oro164297	oro16	sample	libC	31	30	HOP	2016-08-07	July
oro164299	oro16	sample	libC	31	30	HOP	2016-08-07	July
oro164302	oro16	sample	libC	31	30	HOP	2016-08-07	July
oro164303	oro16	sample	libC	31	30	HOP	2016-08-07	July
oro164304	oro16	sample	libC	31	30	HOP	2016-08-07	July
oro164305	oro16	sample	libC	31	30	HOP	2016-08-07	July
oro164306	oro16	sample	libC	31	30	HOP	2016-08-07	July
oro164307	oro16	sample	libC	31	30	HOP	2016-08-07	July
oro164308	oro16	sample	libC	33	30	HOP	2016-08-15	August
oro164310	oro16	sample	libC	33	30	HOP	2016-08-15	August
oro164385	oro16	sample	libD	39	39	HOL	2016-09-30	September
oro164386	oro16	sample	libD	39	39	HOL	2016-09-30	September
oro164387	oro16	sample	libD	39	39	HOL	2016-09-30	September
oro164388	oro16	sample	libD	40	39	HOL	2016-10-06	October
oro164389	oro16	sample	libD	40	39	HOL	2016-10-06	October
oro164390	oro16	sample	libD	40	39	HOL	2016-10-06	October
oro164391	oro16	sample	libD	40	39	HOL	2016-10-06	October
oro164392	oro16	sample	libD	40	39	HOL	2016-10-06	October
oro164393	oro16	sample	libD	40	39	HOL	2016-10-06	October
oro164394	oro16	sample	libD	40	39	HOL	2016-10-06	October
oro164486	oro16	sample	libC	35	30	EPS	2016-09-04	August
oro164488	oro16	sample	libC	35	30	EPS	2016-09-04	August
oro164489	oro16	sample	libC	35	30	EPS	2016-09-04	August
oro164490	oro16	sample	libC	35	30	EPS	2016-09-04	August
oro164491	oro16	sample	libC	35	30	EPS	2016-09-04	August
oro164492	oro16	sample	libC	35	30	EPS	2016-09-04	August
oro164494	oro16	sample	libC	35	30	EPS	2016-09-04	August
oro164495	oro16	sample	libC	35	30	EPS	2016-09-04	August
oro164496	oro16	sample	libC	37	30	EPS	2016-09-12	September
oro164497	oro16	sample	libC	37	30	EPS	2016-09-12	September
oro164498	oro16	sample	libC	37	30	EPS	2016-09-12	September
oro164499	oro16	sample	libC	37	30	EPS	2016-09-12	September
oro164500	oro16	sample	libC	37	30	EPS	2016-09-12	September
oro164501	oro16	sample	libC	37	30	EPS	2016-09-12	September
oro164502	oro16	sample	libC	37	30	EPS	2016-09-12	September
oro164503	oro16	sample	libC	37	30	EPS	2016-09-12	September
oro164504	oro16	sample	libC	37	30	EPS	2016-09-12	September
oro164505	oro16	sample	libC	37	30	EPS	2016-09-12	September
oro164506	oro16	sample	libC	37	30	EPS	2016-09-12	September
oro164507	oro16	sample	libC	37	30	EPS	2016-09-12	September
oro164508	oro16	sample	libC	38	30	EPS	2016-09-22	September
oro164509	oro16	sample	libC	38	30	EPS	2016-09-22	September
oro164510	oro16	sample	libC	38	30	EPS	2016-09-22	September
oro164511	oro16	sample	libC	38	30	EPS	2016-09-22	September
oro164512	oro16	sample	libC	38	30	EPS	2016-09-22	September
oro164513	oro16	sample	libC	38	30	EPS	2016-09-22	September
oro164514	oro16	sample	libC	38	30	EPS	2016-09-22	September
oro164515	oro16	sample	libC	38	30	EPS	2016-09-22	September
oro164516	oro16	sample	libC	38	30	EPS	2016-09-22	September
oro164517	oro16	sample	libC	38	30	EPS	2016-09-22	September
oro164518	oro16	sample	libC	38	30	EPS	2016-09-22	September
oro164519	oro16	sample	libC	38	30	EPS	2016-09-22	September
oro164520	oro16	sample	libC	38	30	EPS	2016-09-25	September
oro164522	oro16	sample	libC	38	30	EPS	2016-09-25	September
oro164523	oro16	sample	libC	38	30	EPS	2016-09-25	September
oro164524	oro16	sample	libC	38	30	EPS	2016-09-25	September
oro164525	oro16	sample	libC	38	30	EPS	2016-09-25	September
oro164526	oro16	sample	libC	38	30	EPS	2016-09-25	September
oro164527	oro16	sample	libC	38	30	EPS	2016-09-25	September
oro164528	oro16	sample	libC	38	30	EPS	2016-09-25	September
oro164529	oro16	sample	libC	38	30	EPS	2016-09-25	September
oro164530	oro16	sample	libC	38	30	EPS	2016-09-25	September
oro164531	oro16	sample	libC	38	30	EPS	2016-09-25	September
oro169127	oro16	sample	libD	43	37	FOX	2016-10-28	October
oro169128	oro16	sample	libD	43	37	FOX	2016-10-28	October
oro169129	oro16	sample	libD	42	37	FOX	2016-10-21	October
oro169130	oro16	sample	libD	42	37	FOX	2016-10-21	October
oro169132	oro16	sample	libD	42	37	FOX	2016-10-21	October
oro169133	oro16	sample	libD	42	37	FOX	2016-10-21	October
oro169136	oro16	sample	libD	42	37	FOX	2016-10-21	October
oro169137	oro16	sample	libD	42	37	FOX	2016-10-21	October
oro169139	oro16	sample	libD	42	37	FOX	2016-10-21	October
oro169140	oro16	sample	libD	42	37	FOX	2016-10-21	October
oro169141	oro16	sample	libD	41	37	FOX	2016-10-14	October
oro169142	oro16	sample	libD	41	37	FOX	2016-10-14	October
oro169143	oro16	sample	libD	41	38	FOX	2016-10-14	October
oro169144	oro16	sample	libD	41	38	FOX	2016-10-14	October
oro169145	oro16	sample	libD	41	38	FOX	2016-10-14	October
oro169146	oro16	sample	libD	41	38	FOX	2016-10-14	October
oro169147	oro16	sample	libD	41	38	FOX	2016-10-14	October
oro169148	oro16	sample	libD	41	38	FOX	2016-10-14	October
oro169149	oro16	sample	libD	41	38	FOX	2016-10-14	October
oro169150	oro16	sample	libD	41	38	FOX	2016-10-14	October
oro169151	oro16	sample	libD	41	38	FOX	2016-10-14	October
oro169152	oro16	sample	libD	41	38	FOX	2016-10-14	October
oro169154	oro16	sample	libD	40	38	FOX	2016-10-06	October
oro169155	oro16	sample	libD	40	38	FOX	2016-10-06	October
oro169156	oro16	sample	libD	40	38	FOX	2016-10-06	October
oro169157	oro16	sample	libD	40	38	FOX	2016-10-06	October
oro169158	oro16	sample	libD	40	38	FOX	2016-10-06	October
oro169159	oro16	sample	libD	40	38	FOX	2016-10-06	October
oro169160	oro16	sample	libD	40	38	FOX	2016-10-06	October
oro169161	oro16	sample	libD	40	38	FOX	2016-10-06	October
oro169162	oro16	sample	libD	40	38	FOX	2016-10-06	October
oro169250	oro16	sample	libD	40	38	FOX	2016-10-06	October
oro169252	oro16	sample	libD	35	38	FOX	2016-09-01	August
oro169253	oro16	sample	libD	35	38	FOX	2016-09-01	August
oro169254	oro16	sample	libD	36	38	FOX	2016-09-08	September
oro169255	oro16	sample	libD	36	38	FOX	2016-09-08	September
oro169256	oro16	sample	libD	36	38	FOX	2016-09-08	September
oro169257	oro16	sample	libD	36	38	FOX	2016-09-08	September
oro169258	oro16	sample	libD	36	38	FOX	2016-09-08	September
oro169259	oro16	sample	libD	36	38	FOX	2016-09-08	September
oro169260	oro16	sample	libD	36	38	FOX	2016-09-08	September
oro169261	oro16	sample	libD	36	38	FOX	2016-09-08	September
oro169263	oro16	sample	libD	36	38	FOX	2016-09-08	September
oro169264	oro16	sample	libD	36	38	FOX	2016-09-08	September
oro169265	oro16	sample	libD	36	38	FOX	2016-09-08	September
oro169266	oro16	sample	libD	37	38	FOX	2016-09-15	September
oro169267	oro16	sample	libD	37	38	FOX	2016-09-15	September
oro169268	oro16	sample	libD	37	38	FOX	2016-09-15	September
oro169269	oro16	sample	libD	37	38	FOX	2016-09-15	September
oro169270	oro16	sample	libD	37	38	FOX	2016-09-15	September
oro169271	oro16	sample	libD	37	38	FOX	2016-09-15	September
oro169272	oro16	sample	libD	37	38	FOX	2016-09-15	September
oro169274	oro16	sample	libD	37	38	FOX	2016-09-15	September
oro169275	oro16	sample	libD	37	38	FOX	2016-09-15	September
oro169276	oro16	sample	libD	37	38	FOX	2016-09-15	September
oro169277	oro16	sample	libD	37	38	FOX	2016-09-15	September
oro169278	oro16	sample	libD	38	38	FOX	2016-09-22	September
oro169279	oro16	sample	libD	38	38	FOX	2016-09-22	September
oro169280	oro16	sample	libD	38	38	FOX	2016-09-22	September
oro169281	oro16	sample	libD	38	38	FOX	2016-09-22	September
oro169282	oro16	sample	libD	38	38	FOX	2016-09-22	September
oro169283	oro16	sample	libD	38	38	FOX	2016-09-22	September
oro169284	oro16	sample	libD	38	38	FOX	2016-09-22	September
oro169285	oro16	sample	libD	38	38	FOX	2016-09-22	September
oro169286	oro16	sample	libD	38	38	FOX	2016-09-22	September
oro169287	oro16	sample	libD	38	38	FOX	2016-09-22	September
oro169288	oro16	sample	libD	38	38	FOX	2016-09-22	September
oro169289	oro16	sample	libD	38	38	FOX	2016-09-22	September
oro169290	oro16	sample	libD	39	38	FOX	2016-09-29	September
oro169291	oro16	sample	libD	39	38	FOX	2016-09-29	September
oro169292	oro16	sample	libD	39	38	FOX	2016-09-29	September
oro169293	oro16	sample	libD	39	38	FOX	2016-09-29	September
oro169294	oro16	sample	libD	39	38	FOX	2016-09-29	September
oro169295	oro16	sample	libD	39	38	FOX	2016-09-29	September
oro169297	oro16	sample	libD	39	38	FOX	2016-09-29	September
oro169298	oro16	sample	libD	39	38	FOX	2016-09-29	September
oro169299	oro16	sample	libD	39	38	FOX	2016-09-29	September
oro169300	oro16	sample	libD	39	38	FOX	2016-09-29	September
oro169301	oro16	sample	libD	39	38	FOX	2016-09-29	September
oro16CP160001	oro16	sample	libD	40	37	MTV	2016-10-06	October
oro16CP160003	oro16	sample	libD	40	37	MTV	2016-10-06	October
oro16CP160004	oro16	sample	libD	40	37	MTV	2016-10-06	October
oro16CP160005	oro16	sample	libD	40	37	MTV	2016-10-06	October
oro16CP160006	oro16	sample	libD	40	37	MTV	2016-10-06	October
oro16CP160009	oro16	sample	libD	40	37	MTV	2016-10-06	October
oro16CP160010	oro16	sample	libD	40	37	MTV	2016-10-06	October
oro16CP160011	oro16	sample	libD	40	37	MTV	2016-10-06	October
oro16CP160017	oro16	sample	libD	40	37	MTV	2016-10-06	October
oro16CP160051	oro16	sample	libD	36	37	MTV	2016-09-10	September
oro16CP160052	oro16	sample	libD	36	37	MTV	2016-09-10	September
oro16CP160053	oro16	sample	libD	36	37	MTV	2016-09-10	September
oro16CP160054	oro16	sample	libD	36	37	MTV	2016-09-10	September
oro16CP160055	oro16	sample	libD	36	37	MTV	2016-09-10	September
oro16CP160056	oro16	sample	libD	36	37	MTV	2016-09-10	September
oro16CP160057	oro16	sample	libD	36	37	MTV	2016-09-10	September
oro16CP160058	oro16	sample	libD	36	37	MTV	2016-09-10	September
oro16CP160059	oro16	sample	libD	36	37	MTV	2016-09-10	September
oro16CP160062	oro16	sample	libD	36	37	MTV	2016-09-10	September
oro16CP160063	oro16	sample	libD	37	37	MTV	2016-09-17	September
oro16CP160064	oro16	sample	libD	37	37	MTV	2016-09-17	September
oro16CP160065	oro16	sample	libD	37	37	MTV	2016-09-17	September
oro16CP160066	oro16	sample	libD	37	37	MTV	2016-09-17	September
oro16CP160067	oro16	sample	libD	37	37	MTV	2016-09-17	September
oro16CP160068	oro16	sample	libD	37	37	MTV	2016-09-17	September
oro16CP160069	oro16	sample	libD	37	37	MTV	2016-09-17	September
oro16CP160071	oro16	sample	libD	37	37	MTV	2016-09-17	September
oro16CP160072	oro16	sample	libD	37	37	MTV	2016-09-17	September
oro16CP160073	oro16	sample	libD	37	37	MTV	2016-09-17	September
oro16CP160074	oro16	sample	libD	37	37	MTV	2016-09-17	September
oro16CP160076	oro16	sample	libD	38	37	MTV	2016-09-22	September
oro16CP160077	oro16	sample	libD	38	37	MTV	2016-09-22	September
oro16CP160078	oro16	sample	libD	38	37	MTV	2016-09-22	September
oro16CP160079	oro16	sample	libD	38	37	MTV	2016-09-22	September
oro16CP160080	oro16	sample	libD	38	37	MTV	2016-09-22	September
oro16CP160081	oro16	sample	libD	38	37	MTV	2016-09-22	September
oro16CP160096	oro16	sample	libD	38	37	MTV	2016-09-22	September
oro16CP160097	oro16	sample	libD	38	37	MTV	2016-09-22	September
oro16CP160098	oro16	sample	libD	38	37	MTV	2016-09-22	September
oro16CP160100	oro16	sample	libD	38	37	MTV	2016-09-22	September
oro16CP160102	oro16	sample	libD	39	37	MTV	2016-09-29	September
oro16CP160104	oro16	sample	libD	39	37	MTV	2016-09-29	September
oro16CP160105	oro16	sample	libD	39	37	MTV	2016-09-29	September
oro16CP160106	oro16	sample	libD	39	37	MTV	2016-09-29	September
oro16CP160112	oro16	sample	libD	39	37	MTV	2016-09-29	September
