# Supplementary material for: A total crapshoot? Evaluating bioinformatic decisions in animal diet metabarcoding analyses
Source: Ecol Evol. 2020 Jul 23;10(18):9721–39. doi: 10.1002/ece3.6594 (PMC7520210; doi:10.1002/ece3.6594)
Supplement: Supplementary file 1 — Supplementary Material [file ECE3-10-9721-s001.zip › tidybug-master/data/metadata/primerpairs.txt]

SampleName	Sequence
SA501	AATGATACGGCGACCACCGAGATCTACACATCGTACGTATGGTAATTCGGGTCAACAAATCATAAAGATATTGG
SA502	AATGATACGGCGACCACCGAGATCTACACACTATCTGTATGGTAATTCGGGTCAACAAATCATAAAGATATTGG
SA503	AATGATACGGCGACCACCGAGATCTACACTAGCGAGTTATGGTAATTCGGGTCAACAAATCATAAAGATATTGG
SA504	AATGATACGGCGACCACCGAGATCTACACCTGCGTGTTATGGTAATTCGGGTCAACAAATCATAAAGATATTGG
SA505	AATGATACGGCGACCACCGAGATCTACACTCATCGAGTATGGTAATTCGGGTCAACAAATCATAAAGATATTGG
SA506	AATGATACGGCGACCACCGAGATCTACACCGTGAGTGTATGGTAATTCGGGTCAACAAATCATAAAGATATTGG
SA507	AATGATACGGCGACCACCGAGATCTACACGGATATCTTATGGTAATTCGGGTCAACAAATCATAAAGATATTGG
SA508	AATGATACGGCGACCACCGAGATCTACACGACACCGTTATGGTAATTCGGGTCAACAAATCATAAAGATATTGG
SB501	AATGATACGGCGACCACCGAGATCTACACCTACTATATATGGTAATTCGGGTCAACAAATCATAAAGATATTGG
SB502	AATGATACGGCGACCACCGAGATCTACACCGTTACTATATGGTAATTCGGGTCAACAAATCATAAAGATATTGG
SB503	AATGATACGGCGACCACCGAGATCTACACAGAGTCACTATGGTAATTCGGGTCAACAAATCATAAAGATATTGG
SB504	AATGATACGGCGACCACCGAGATCTACACTACGAGACTATGGTAATTCGGGTCAACAAATCATAAAGATATTGG
SB505	AATGATACGGCGACCACCGAGATCTACACACGTCTCGTATGGTAATTCGGGTCAACAAATCATAAAGATATTGG
SB506	AATGATACGGCGACCACCGAGATCTACACTCGACGAGTATGGTAATTCGGGTCAACAAATCATAAAGATATTGG
SB507	AATGATACGGCGACCACCGAGATCTACACGATCGTGTTATGGTAATTCGGGTCAACAAATCATAAAGATATTGG
SB508	AATGATACGGCGACCACCGAGATCTACACGTCAGATATATGGTAATTCGGGTCAACAAATCATAAAGATATTGG
SC501	AATGATACGGCGACCACCGAGATCTACACACGACGTGTATGGTAATTCGGGTCAACAAATCATAAAGATATTGG
SC502	AATGATACGGCGACCACCGAGATCTACACATATACACTATGGTAATTCGGGTCAACAAATCATAAAGATATTGG
SC503	AATGATACGGCGACCACCGAGATCTACACCGTCGCTATATGGTAATTCGGGTCAACAAATCATAAAGATATTGG
SC504	AATGATACGGCGACCACCGAGATCTACACCTAGAGCTTATGGTAATTCGGGTCAACAAATCATAAAGATATTGG
SC505	AATGATACGGCGACCACCGAGATCTACACGCTCTAGTTATGGTAATTCGGGTCAACAAATCATAAAGATATTGG
SC506	AATGATACGGCGACCACCGAGATCTACACGACACTGATATGGTAATTCGGGTCAACAAATCATAAAGATATTGG
SC507	AATGATACGGCGACCACCGAGATCTACACTGCGTACGTATGGTAATTCGGGTCAACAAATCATAAAGATATTGG
SC508	AATGATACGGCGACCACCGAGATCTACACTAGTGTAGTATGGTAATTCGGGTCAACAAATCATAAAGATATTGG
SD504	AATGATACGGCGACCACCGAGATCTACACTGCGTCACTATGGTAATTCGGGTCAACAAATCATAAAGATATTGG
SD505	AATGATACGGCGACCACCGAGATCTACACGTCTAGTGTATGGTAATTCGGGTCAACAAATCATAAAGATATTGG
SD506	AATGATACGGCGACCACCGAGATCTACACCTAGTATGTATGGTAATTCGGGTCAACAAATCATAAAGATATTGG
SD507	AATGATACGGCGACCACCGAGATCTACACGATAGCGTTATGGTAATTCGGGTCAACAAATCATAAAGATATTGG
SD508	AATGATACGGCGACCACCGAGATCTACACTCTACACTTATGGTAATTCGGGTCAACAAATCATAAAGATATTGG
SA701	CAAGCAGAAGACGGCATACGAGATAACTCTCGAGTCAGTCAGCCGGWACTAATCAATTTCCAAATCC
SA702	CAAGCAGAAGACGGCATACGAGATACTATGTCAGTCAGTCAGCCGGWACTAATCAATTTCCAAATCC
SA703	CAAGCAGAAGACGGCATACGAGATAGTAGCGTAGTCAGTCAGCCGGWACTAATCAATTTCCAAATCC
SA704	CAAGCAGAAGACGGCATACGAGATCAGTGAGTAGTCAGTCAGCCGGWACTAATCAATTTCCAAATCC
SA705	CAAGCAGAAGACGGCATACGAGATCGTACTCAAGTCAGTCAGCCGGWACTAATCAATTTCCAAATCC
SA706	CAAGCAGAAGACGGCATACGAGATCTACGCAGAGTCAGTCAGCCGGWACTAATCAATTTCCAAATCC
SA707	CAAGCAGAAGACGGCATACGAGATGGAGACTAAGTCAGTCAGCCGGWACTAATCAATTTCCAAATCC
SA708	CAAGCAGAAGACGGCATACGAGATGTCGCTCGAGTCAGTCAGCCGGWACTAATCAATTTCCAAATCC
SA709	CAAGCAGAAGACGGCATACGAGATGTCGTAGTAGTCAGTCAGCCGGWACTAATCAATTTCCAAATCC
SA710	CAAGCAGAAGACGGCATACGAGATTAGCAGACAGTCAGTCAGCCGGWACTAATCAATTTCCAAATCC
SA711	CAAGCAGAAGACGGCATACGAGATTCATAGACAGTCAGTCAGCCGGWACTAATCAATTTCCAAATCC
SA712	CAAGCAGAAGACGGCATACGAGATTCGCTATAAGTCAGTCAGCCGGWACTAATCAATTTCCAAATCC
SB701	CAAGCAGAAGACGGCATACGAGATAAGTCGAGAGTCAGTCAGCCGGWACTAATCAATTTCCAAATCC
SB702	CAAGCAGAAGACGGCATACGAGATATACTTCGAGTCAGTCAGCCGGWACTAATCAATTTCCAAATCC
SB703	CAAGCAGAAGACGGCATACGAGATAGCTGCTAAGTCAGTCAGCCGGWACTAATCAATTTCCAAATCC
SB704	CAAGCAGAAGACGGCATACGAGATCATAGAGAAGTCAGTCAGCCGGWACTAATCAATTTCCAAATCC
SB705	CAAGCAGAAGACGGCATACGAGATCGTAGATCAGTCAGTCAGCCGGWACTAATCAATTTCCAAATCC
SB706	CAAGCAGAAGACGGCATACGAGATCTCGTTACAGTCAGTCAGCCGGWACTAATCAATTTCCAAATCC
SB707	CAAGCAGAAGACGGCATACGAGATGCGCACGTAGTCAGTCAGCCGGWACTAATCAATTTCCAAATCC
SB708	CAAGCAGAAGACGGCATACGAGATGGTACTATAGTCAGTCAGCCGGWACTAATCAATTTCCAAATCC
SB709	CAAGCAGAAGACGGCATACGAGATGTATACGCAGTCAGTCAGCCGGWACTAATCAATTTCCAAATCC
SB710	CAAGCAGAAGACGGCATACGAGATTACGAGCAAGTCAGTCAGCCGGWACTAATCAATTTCCAAATCC
SB711	CAAGCAGAAGACGGCATACGAGATTCAGCGTTAGTCAGTCAGCCGGWACTAATCAATTTCCAAATCC
SB712	CAAGCAGAAGACGGCATACGAGATTCGCTACGAGTCAGTCAGCCGGWACTAATCAATTTCCAAATCC
SD706	CAAGCAGAAGACGGCATACGAGATAGTCGCAGAGTCAGTCAGCCGGWACTAATCAATTTCCAAATCC
SD707	CAAGCAGAAGACGGCATACGAGATGTTACAGCAGTCAGTCAGCCGGWACTAATCAATTTCCAAATCC
SD708	CAAGCAGAAGACGGCATACGAGATTAACGTCCAGTCAGTCAGCCGGWACTAATCAATTTCCAAATCC
SD709	CAAGCAGAAGACGGCATACGAGATCTACGACCAGTCAGTCAGCCGGWACTAATCAATTTCCAAATCC
SD710	CAAGCAGAAGACGGCATACGAGATGAGACTTAAGTCAGTCAGCCGGWACTAATCAATTTCCAAATCC
SD711	CAAGCAGAAGACGGCATACGAGATACTGTGTAAGTCAGTCAGCCGGWACTAATCAATTTCCAAATCC
SD712	CAAGCAGAAGACGGCATACGAGATTGCGTCAAAGTCAGTCAGCCGGWACTAATCAATTTCCAAATCC
