# Supplementary material for: A total crapshoot? Evaluating bioinformatic decisions in animal diet metabarcoding analyses
Source: Ecol Evol. 2020 Jul 23;10(18):9721–39. doi: 10.1002/ece3.6594 (PMC7520210; doi:10.1002/ece3.6594)
Supplement: Supplementary file 1 — Supplementary Material [file ECE3-10-9721-s001.zip › tidybug-master/data/metadata/small_meta.txt]

SeqID StudyID SampleType Library
oro160061 oro16 sample libB
oro160062 oro16 sample libB
oro160063 oro16 sample libB
oro160064 oro16 sample libB
oro160065 oro16 sample libB
oro160066 oro16 sample libB
oro160067 oro16 sample libB
oro160068 oro16 sample libB
oro160069 oro16 sample libB
oro160070 oro16 sample libB
oro160071 oro16 sample libB
oro160072 oro16 sample libB
oro160073 oro16 sample libB
oro160074 oro16 sample libB
oro160075 oro16 sample libB
oro160076 oro16 sample libB
oro160077 oro16 sample libB
oro160078 oro16 sample libB
oro160079 oro16 sample libB
oro160080 oro16 sample libB
oro160081 oro16 sample libB
oro160082 oro16 sample libB
oro160083 oro16 sample libB
oro160084 oro16 sample libB
oro160085 oro16 sample libB
oro160086 oro16 sample libB
oro160087 oro16 sample libB
oro160088 oro16 sample libB
oro160090 oro16 sample libB
oro160091 oro16 sample libB
oro160092 oro16 sample libB
oro160093 oro16 sample libB
oro160094 oro16 sample libB
oro160095 oro16 sample libB
oro160096 oro16 sample libB
bri160138 bri16 sample libD
bri160139 bri16 sample libD
bri160141 bri16 sample libC
bri160142 bri16 sample libD
bri160143 bri16 sample libD
bri160145 bri16 sample libD
bri160148 bri16 sample libD
bri160149 bri16 sample libD
bri160151 bri16 sample libD
bri160152 bri16 sample libD
bri160153 bri16 sample libD
bri160154 bri16 sample libD
bri160155 bri16 sample libD
bri160156 bri16 sample libD
bri160157 bri16 sample libD
bri160158 bri16 sample libD
bri160159 bri16 sample libD
bri160161 bri16 sample libD
bri160162 bri16 sample libD
bri160357 bri16 sample libC
oro160384 oro16 sample libB
oro160385 oro16 sample libB
oro160386 oro16 sample libB
oro160387 oro16 sample libB
oro160388 oro16 sample libB
oro160392 oro16 sample libB
oro160393 oro16 sample libB
oro160394 oro16 sample libB
oro160395 oro16 sample libB
oro160396 oro16 sample libB
oro160397 oro16 sample libB
oro160398 oro16 sample libB
oro160399 oro16 sample libB
oro160400 oro16 sample libB
oro160401 oro16 sample libB
oro160403 oro16 sample libB
oro160404 oro16 sample libB
oro160405 oro16 sample libB
bri160406 bri16 sample libD
oro160406 oro16 sample libB
bri160407 bri16 sample libD
oro160407 oro16 sample libB
bri160408 bri16 sample libD
oro160408 oro16 sample libB
bri160409 bri16 sample libD
oro160409 oro16 sample libB
bri160410 bri16 sample libD
oro160410 oro16 sample libB
bri160411 bri16 sample libD
oro160411 oro16 sample libB
oro160412 oro16 sample libB
bri160412 bri16 sample libD
oro160413 oro16 sample libB
oro160414 oro16 sample libB
oro160415 oro16 sample libB
oro160416 oro16 sample libB
oro160417 oro16 sample libB
oro160418 oro16 sample libB
oro160419 oro16 sample libB
oro160420 oro16 sample libB
oro160421 oro16 sample libB
oro160422 oro16 sample libB
oro160423 oro16 sample libB
oro160424 oro16 sample libB
oro160425 oro16 sample libB
oro160426 oro16 sample libB
oro160427 oro16 sample libB
oro160428 oro16 sample libB
oro160429 oro16 sample libB
oro160430 oro16 sample libB
oro160431 oro16 sample libB
oro160434 oro16 sample libB
oro160435 oro16 sample libB
oro160436 oro16 sample libB
oro160437 oro16 sample libB
oro160438 oro16 sample libB
oro160439 oro16 sample libB
oro160440 oro16 sample libB
oro160441 oro16 sample libB
oro160442 oro16 sample libB
oro160443 oro16 sample libB
oro160444 oro16 sample libB
oro160445 oro16 sample libB
oro160446 oro16 sample libB
oro160447 oro16 sample libB
oro160448 oro16 sample libB
oro160449 oro16 sample libB
oro160450 oro16 sample libB
oro160451 oro16 sample libB
oro160452 oro16 sample libB
oro160453 oro16 sample libB
oro160454 oro16 sample libB
oro160455 oro16 sample libB
oro160456 oro16 sample libB
oro160458 oro16 sample libB
oro160459 oro16 sample libB
oro160460 oro16 sample libB
oro160461 oro16 sample libB
oro160462 oro16 sample libB
oro160463 oro16 sample libB
oro160464 oro16 sample libB
oro160466 oro16 sample libB
oro160467 oro16 sample libB
oro160469 oro16 sample libB
oro160470 oro16 sample libB
oro160471 oro16 sample libB
oro160472 oro16 sample libB
oro160473 oro16 sample libB
oro160474 oro16 sample libB
oro160475 oro16 sample libB
oro160476 oro16 sample libB
oro160477 oro16 sample libB
oro160478 oro16 sample libB
oro160480 oro16 sample libB
oro160484 oro16 sample libB
oro160485 oro16 sample libB
oro160486 oro16 sample libB
oro160487 oro16 sample libB
oro160488 oro16 sample libB
oro160489 oro16 sample libB
oro160490 oro16 sample libB
oro160491 oro16 sample libB
oro160492 oro16 sample libB
oro160493 oro16 sample libB
oro160494 oro16 sample libB
oro160495 oro16 sample libB
oro160497 oro16 sample libB
oro160498 oro16 sample libB
oro160499 oro16 sample libB
oro160500 oro16 sample libB
oro160501 oro16 sample libB
oro160502 oro16 sample libB
oro160503 oro16 sample libB
oro160505 oro16 sample libB
oro160506 oro16 sample libB
oro160507 oro16 sample libB
oro160508 oro16 sample libB
oro160509 oro16 sample libB
oro160510 oro16 sample libB
oro160511 oro16 sample libB
oro160512 oro16 sample libB
oro160513 oro16 sample libB
oro160514 oro16 sample libB
oro160515 oro16 sample libB
oro160516 oro16 sample libB
oro160517 oro16 sample libB
oro160518 oro16 sample libB
oro160519 oro16 sample libB
oro160520 oro16 sample libB
oro160521 oro16 sample libB
oro160522 oro16 sample libB
oro160523 oro16 sample libB
oro160524 oro16 sample libB
oro160525 oro16 sample libB
oro160526 oro16 sample libB
oro160527 oro16 sample libB
oro160528 oro16 sample libB
oro160529 oro16 sample libB
oro160530 oro16 sample libB
oro160531 oro16 sample libB
oro160534 oro16 sample libB
oro160535 oro16 sample libB
oro160536 oro16 sample libB
oro160537 oro16 sample libB
oro160538 oro16 sample libB
oro160539 oro16 sample libB
oro160540 oro16 sample libB
oro160541 oro16 sample libB
oro160542 oro16 sample libB
oro160543 oro16 sample libB
oro160544 oro16 sample libB
oro160545 oro16 sample libB
oro160546 oro16 sample libB
oro160547 oro16 sample libB
oro160548 oro16 sample libB
oro160550 oro16 sample libB
oro160551 oro16 sample libB
oro160552 oro16 sample libB
oro160553 oro16 sample libB
oro160554 oro16 sample libB
oro160555 oro16 sample libB
oro160556 oro16 sample libB
oro160557 oro16 sample libB
oro160558 oro16 sample libB
oro160559 oro16 sample libB
oro160560 oro16 sample libB
oro160561 oro16 sample libB
oro160562 oro16 sample libB
oro160563 oro16 sample libB
oro160564 oro16 sample libB
oro160565 oro16 sample libB
oro160566 oro16 sample libB
oro160567 oro16 sample libB
bri160568 bri16 sample libD
oro160568 oro16 sample libB
oro160569 oro16 sample libB
bri160570 bri16 sample libD
oro160570 oro16 sample libB
bri160571 bri16 sample libD
oro160571 oro16 sample libB
oro160572 oro16 sample libB
bri160572 bri16 sample libD
oro160573 oro16 sample libB
bri160573 bri16 sample libD
oro160574 oro16 sample libB
oro160575 oro16 sample libB
bri160575 bri16 sample libD
oro160576 oro16 sample libB
bri160576 bri16 sample libD
oro160577 oro16 sample libB
bri160577 bri16 sample libD
oro160578 oro16 sample libB
bri160579 bri16 sample libD
oro160579 oro16 sample libB
bri160580 bri16 sample libD
oro160580 oro16 sample libB
bri160581 bri16 sample libD
oro160581 oro16 sample libB
bri160582 bri16 sample libD
bri160583 bri16 sample libD
bri160584 bri16 sample libD
oro160584 oro16 sample libB
oro160585 oro16 sample libB
bri160585 bri16 sample libD
oro160586 oro16 sample libB
bri160586 bri16 sample libD
oro160587 oro16 sample libB
bri160587 bri16 sample libD
oro160588 oro16 sample libB
bri160588 bri16 sample libD
oro160589 oro16 sample libB
bri160589 bri16 sample libD
oro160590 oro16 sample libB
oro160591 oro16 sample libB
oro160592 oro16 sample libB
oro160593 oro16 sample libB
oro160594 oro16 sample libB
oro160595 oro16 sample libB
oro160596 oro16 sample libB
oro160597 oro16 sample libB
oro160598 oro16 sample libB
oro160599 oro16 sample libB
negoro05A01 negoro ncontrol libA
negoro05B03 negoro ncontrol libA
negoro05C03 negoro ncontrol libA
negoro05D04 negoro ncontrol libA
negoro05E05 negoro ncontrol libA
negoro05F06 negoro ncontrol libA
negoro05G07 negoro ncontrol libA
negoro05H08 negoro ncontrol libA
oro160600 oro16 sample libB
bri160600 bri16 sample libD
oro160601 oro16 sample libB
bri160601 bri16 sample libD
bri160602 bri16 sample libD
oro160603 oro16 sample libB
bri160604 bri16 sample libD
oro160604 oro16 sample libB
bri160605 bri16 sample libD
oro160605 oro16 sample libB
bri160606 bri16 sample libD
oro160606 oro16 sample libB
bri160607 bri16 sample libD
oro160607 oro16 sample libB
oro160608 oro16 sample libB
bri160608 bri16 sample libD
bri160609 bri16 sample libD
oro160609 oro16 sample libB
oro160610 oro16 sample libB
bri160610 bri16 sample libD
oro160611 oro16 sample libB
bri160611 bri16 sample libD
oro160612 oro16 sample libB
bri160612 bri16 sample libD
oro160613 oro16 sample libB
oro160614 oro16 sample libB
oro160615 oro16 sample libB
oro160616 oro16 sample libB
oro160617 oro16 sample libB
oro160618 oro16 sample libB
oro160619 oro16 sample libB
oro160620 oro16 sample libB
oro160621 oro16 sample libB
oro160622 oro16 sample libB
oro160623 oro16 sample libB
oro160624 oro16 sample libB
oro160625 oro16 sample libB
oro160626 oro16 sample libB
oro160627 oro16 sample libB
oro160628 oro16 sample libB
oro160629 oro16 sample libB
oro160634 oro16 sample libB
oro160635 oro16 sample libB
oro160636 oro16 sample libB
oro160637 oro16 sample libB
oro160638 oro16 sample libB
oro160639 oro16 sample libB
oro160640 oro16 sample libB
oro160641 oro16 sample libB
oro160642 oro16 sample libB
oro160643 oro16 sample libB
oro160645 oro16 sample libB
oro160646 oro16 sample libB
oro160647 oro16 sample libB
oro160648 oro16 sample libB
oro160649 oro16 sample libB
oro160650 oro16 sample libB
oro160651 oro16 sample libB
oro160652 oro16 sample libB
oro160653 oro16 sample libB
oro160654 oro16 sample libB
oro160655 oro16 sample libB
oro160657 oro16 sample libB
oro160658 oro16 sample libB
bri160659 bri16 sample libC
oro160659 oro16 sample libB
bri160660 bri16 sample libC
oro160660 oro16 sample libB
oro160661 oro16 sample libB
oro160662 oro16 sample libB
oro160663 oro16 sample libB
oro160664 oro16 sample libB
oro160665 oro16 sample libB
oro160666 oro16 sample libB
oro160668 oro16 sample libB
oro160669 oro16 sample libB
oro160670 oro16 sample libB
oro160671 oro16 sample libB
oro160672 oro16 sample libB
oro160673 oro16 sample libB
oro160674 oro16 sample libB
oro160675 oro16 sample libB
oro160676 oro16 sample libB
oro160677 oro16 sample libB
oro160678 oro16 sample libB
oro160679 oro16 sample libB
oro160680 oro16 sample libB
oro160681 oro16 sample libB
oro160684 oro16 sample libC
oro160692 oro16 sample libC
bri160692 bri16 sample libC
oro160693 oro16 sample libC
oro160694 oro16 sample libC
oro160695 oro16 sample libC
oro160696 oro16 sample libC
oro160697 oro16 sample libC
oro160698 oro16 sample libC
negoro06B02 negoro ncontrol libA
negoro06C03 negoro ncontrol libA
negoro06D04 negoro ncontrol libA
negoro06E05 negoro ncontrol libA
negoro06F06 negoro ncontrol libA
negoro06G07 negoro ncontrol libA
negoro06H07 negoro ncontrol libA
oro160700 oro16 sample libC
oro160701 oro16 sample libC
oro160703 oro16 sample libC
oro160704 oro16 sample libC
oro160706 oro16 sample libC
bri160751 bri16 sample libD
negoro07A01 negoro ncontrol libA
negoro07C03 negoro ncontrol libA
negoro07D04 negoro ncontrol libA
negoro07E05 negoro ncontrol libA
negoro07F06 negoro ncontrol libA
negoro07G07 negoro ncontrol libA
negoro07H08 negoro ncontrol libA
negoro08B02 negoro ncontrol libA
negoro08D04 negoro ncontrol libA
negoro08F06 negoro ncontrol libA
negoro08G07 negoro ncontrol libA
negoro08H08 negoro ncontrol libA
negoro08H11 negoro ncontrol libA
negoro09A01 negoro ncontrol libA
negoro09C03 negoro ncontrol libA
negoro09D04 negoro ncontrol libA
negoro09E05 negoro ncontrol libA
negoro09F06 negoro ncontrol libA
negoro09G07 negoro ncontrol libA
negoro09H08 negoro ncontrol libA
negoro10B02 negoro ncontrol libA
negoro10D04 negoro ncontrol libA
negoro10E05 negoro ncontrol libA
negoro10F06 negoro ncontrol libA
negoro10G07 negoro ncontrol libA
negoro10H08 negoro ncontrol libA
oro161134 oro16 sample libA
oro161135 oro16 sample libA
oro161136 oro16 sample libA
oro161137 oro16 sample libA
oro161138 oro16 sample libA
oro161139 oro16 sample libA
oro161140 oro16 sample libA
oro161141 oro16 sample libA
oro161142 oro16 sample libA
oro161143 oro16 sample libA
oro161144 oro16 sample libA
oro161146 oro16 sample libA
oro161147 oro16 sample libA
oro161148 oro16 sample libA
oro161149 oro16 sample libA
oro161150 oro16 sample libA
oro161151 oro16 sample libA
oro161152 oro16 sample libA
oro161153 oro16 sample libA
oro161154 oro16 sample libA
oro161155 oro16 sample libA
oro161156 oro16 sample libA
oro161157 oro16 sample libA
oro161158 oro16 sample libA
oro161159 oro16 sample libA
oro161160 oro16 sample libA
oro161161 oro16 sample libA
oro161162 oro16 sample libA
oro161164 oro16 sample libA
oro161165 oro16 sample libA
oro161166 oro16 sample libA
oro161167 oro16 sample libA
oro161168 oro16 sample libA
oro161169 oro16 sample libA
oro161170 oro16 sample libA
oro161171 oro16 sample libA
oro161171a oro16 sample libA
oro161171b oro16 sample libA
oro161172 oro16 sample libA
oro161173 oro16 sample libA
oro161174 oro16 sample libA
oro161175 oro16 sample libA
oro161176 oro16 sample libA
oro161178 oro16 sample libA
oro161179 oro16 sample libA
oro161180 oro16 sample libA
oro161181 oro16 sample libA
negoro12B02 negoro ncontrol libB
negoro12C03 negoro ncontrol libB
negoro12D04 negoro ncontrol libB
negoro12E05 negoro ncontrol libB
negoro12F06 negoro ncontrol libB
negoro12G07 negoro ncontrol libB
negoro12H08 negoro ncontrol libB
oro161324 oro16 sample libA
oro161325 oro16 sample libA
oro161327 oro16 sample libA
oro161328 oro16 sample libA
oro161329 oro16 sample libA
oro161330 oro16 sample libA
oro161331 oro16 sample libA
oro161334 oro16 sample libA
oro161335 oro16 sample libA
oro161336 oro16 sample libA
oro161337 oro16 sample libA
oro161338 oro16 sample libA
oro161339 oro16 sample libA
oro161340 oro16 sample libA
oro161341 oro16 sample libA
oro161342 oro16 sample libA
oro161343 oro16 sample libA
oro161344 oro16 sample libA
oro161345 oro16 sample libA
oro161346 oro16 sample libA
oro161347 oro16 sample libA
oro161348 oro16 sample libA
oro161349 oro16 sample libA
oro161350 oro16 sample libA
oro161351 oro16 sample libA
oro161352 oro16 sample libA
oro161353 oro16 sample libA
oro161354 oro16 sample libA
oro161355 oro16 sample libA
oro161356 oro16 sample libA
oro161357 oro16 sample libA
oro161358 oro16 sample libA
oro161360 oro16 sample libA
oro161361 oro16 sample libA
oro161362 oro16 sample libA
oro161363 oro16 sample libA
oro161364 oro16 sample libA
oro161365 oro16 sample libA
oro161366 oro16 sample libA
oro161367 oro16 sample libA
oro161368 oro16 sample libA
oro161369 oro16 sample libA
negoro13A01 negoro ncontrol libB
negoro13B02 negoro ncontrol libB
negoro13C03 negoro ncontrol libB
negoro13D04 negoro ncontrol libB
negoro13E05 negoro ncontrol libB
negoro13F06 negoro ncontrol libB
negoro13G07 negoro ncontrol libB
oro161435 oro16 sample libA
oro161436 oro16 sample libA
oro161437 oro16 sample libA
oro161438 oro16 sample libA
oro161439 oro16 sample libA
oro161440 oro16 sample libA
oro161441 oro16 sample libA
oro161442 oro16 sample libA
oro161443 oro16 sample libA
oro161444 oro16 sample libA
oro161445 oro16 sample libA
oro161447 oro16 sample libA
oro161448 oro16 sample libA
oro161449 oro16 sample libA
oro161450 oro16 sample libA
oro161451 oro16 sample libA
oro161452 oro16 sample libA
oro161453 oro16 sample libA
oro161454 oro16 sample libA
oro161455 oro16 sample libA
oro161457 oro16 sample libA
oro161458 oro16 sample libA
oro161459 oro16 sample libA
oro161461 oro16 sample libA
oro161462 oro16 sample libA
oro161463 oro16 sample libA
oro161464 oro16 sample libA
oro161465 oro16 sample libA
oro161466 oro16 sample libA
oro161467 oro16 sample libA
oro161468 oro16 sample libA
oro161470 oro16 sample libA
oro161471 oro16 sample libA
oro161472 oro16 sample libA
oro161473 oro16 sample libA
oro161474 oro16 sample libA
oro161475 oro16 sample libA
oro161476 oro16 sample libA
oro161477 oro16 sample libA
oro161478 oro16 sample libA
oro161479 oro16 sample libA
oro161480 oro16 sample libA
oro161481 oro16 sample libA
oro161484 oro16 sample libA
oro161485 oro16 sample libA
oro161486 oro16 sample libA
oro161487 oro16 sample libA
oro161488 oro16 sample libA
oro161489 oro16 sample libA
oro161490 oro16 sample libA
oro161491 oro16 sample libA
oro161492 oro16 sample libA
oro161493 oro16 sample libA
oro161494 oro16 sample libA
oro161495 oro16 sample libA
oro161496 oro16 sample libA
oro161497 oro16 sample libA
oro161498 oro16 sample libA
oro161499 oro16 sample libA
negoro14B02 negoro ncontrol libB
negoro14C03 negoro ncontrol libB
negoro14D04 negoro ncontrol libB
negoro14E05 negoro ncontrol libB
negoro14F06 negoro ncontrol libB
negoro14G07 negoro ncontrol libB
negoro14H08 negoro ncontrol libB
oro161500 oro16 sample libA
oro161501 oro16 sample libA
oro161502 oro16 sample libA
oro161503 oro16 sample libA
oro161504 oro16 sample libA
oro161506 oro16 sample libA
oro161507 oro16 sample libA
oro161508 oro16 sample libA
oro161509 oro16 sample libA
oro161510 oro16 sample libA
oro161511 oro16 sample libA
oro161512 oro16 sample libA
oro161513 oro16 sample libA
oro161514 oro16 sample libA
oro161515 oro16 sample libA
oro161516 oro16 sample libA
oro161517 oro16 sample libA
oro161519 oro16 sample libA
oro161520 oro16 sample libD
oro161521 oro16 sample libD
oro161522 oro16 sample libD
oro161523 oro16 sample libD
oro161524 oro16 sample libD
oro161525 oro16 sample libD
oro161526 oro16 sample libD
oro161527 oro16 sample libD
oro161528 oro16 sample libD
oro161529 oro16 sample libD
oro161530 oro16 sample libD
oro161531 oro16 sample libD
oro161535 oro16 sample libA
oro161536 oro16 sample libA
oro161537 oro16 sample libA
oro161538 oro16 sample libA
oro161539 oro16 sample libA
oro161540 oro16 sample libA
oro161541 oro16 sample libA
oro161542 oro16 sample libA
oro161543 oro16 sample libA
oro161544 oro16 sample libA
oro161546 oro16 sample libA
oro161547 oro16 sample libA
oro161548 oro16 sample libA
oro161549 oro16 sample libA
oro161550 oro16 sample libA
oro161551 oro16 sample libA
oro161552 oro16 sample libA
oro161554 oro16 sample libA
oro161555 oro16 sample libA
oro161556 oro16 sample libA
oro161557 oro16 sample libA
oro161558 oro16 sample libA
oro161560 oro16 sample libA
oro161561 oro16 sample libA
oro161562 oro16 sample libA
oro161563 oro16 sample libA
oro161564 oro16 sample libA
oro161565 oro16 sample libA
oro161567 oro16 sample libA
oro161568 oro16 sample libA
oro161569 oro16 sample libA
oro161570 oro16 sample libA
oro161571 oro16 sample libA
oro161573 oro16 sample libA
oro161574 oro16 sample libA
oro161575 oro16 sample libA
oro161576 oro16 sample libA
oro161577 oro16 sample libA
oro161578 oro16 sample libA
oro161579 oro16 sample libA
oro161580 oro16 sample libA
oro161581 oro16 sample libA
oro161582 oro16 sample libA
oro161583 oro16 sample libA
negoro15A01 negoro ncontrol libB
negoro15B02 negoro ncontrol libB
negoro15C03 negoro ncontrol libB
negoro15D04 negoro ncontrol libB
negoro15E05 negoro ncontrol libB
negoro15F06 negoro ncontrol libB
negoro15G07 negoro ncontrol libB
negoro15H08 negoro ncontrol libB
oro161684 oro16 sample libA
oro161685 oro16 sample libA
oro161686 oro16 sample libA
oro161687 oro16 sample libA
oro161688 oro16 sample libA
oro161689 oro16 sample libA
oro161690 oro16 sample libA
oro161691 oro16 sample libA
oro161693 oro16 sample libA
oro161694 oro16 sample libA
oro161695 oro16 sample libA
oro161696 oro16 sample libA
oro161699 oro16 sample libA
negoro16B02 negoro ncontrol libB
negoro16C03 negoro ncontrol libB
negoro16D04 negoro ncontrol libB
negoro16E05 negoro ncontrol libB
negoro16F06 negoro ncontrol libB
oro161700 oro16 sample libA
oro161701 oro16 sample libA
oro161702 oro16 sample libA
oro161703 oro16 sample libA
oro161704 oro16 sample libA
oro161705 oro16 sample libA
oro161706 oro16 sample libA
oro161707 oro16 sample libA
oro161708 oro16 sample libA
oro161709 oro16 sample libA
oro161710 oro16 sample libA
oro161711 oro16 sample libA
oro161712 oro16 sample libA
oro161713 oro16 sample libA
oro161714 oro16 sample libA
oro161715 oro16 sample libA
oro161716 oro16 sample libA
oro161717 oro16 sample libA
oro161718 oro16 sample libA
oro161719 oro16 sample libA
oro161720 oro16 sample libA
oro161721 oro16 sample libA
oro161722 oro16 sample libA
oro161723 oro16 sample libA
oro161724 oro16 sample libA
oro161725 oro16 sample libA
oro161726 oro16 sample libA
oro161727 oro16 sample libA
oro161728 oro16 sample libA
oro161729 oro16 sample libA
oro161730 oro16 sample libA
oro161731 oro16 sample libA
oro161732 oro16 sample libA
oro161733 oro16 sample libA
oro161784 oro16 sample libA
oro161785 oro16 sample libA
oro161786 oro16 sample libA
oro161787 oro16 sample libA
oro161788 oro16 sample libA
oro161789 oro16 sample libA
oro161790 oro16 sample libA
oro161791 oro16 sample libA
oro161792 oro16 sample libA
oro161793 oro16 sample libA
oro161794 oro16 sample libA
oro161795 oro16 sample libA
oro161796 oro16 sample libA
oro161797 oro16 sample libA
oro161798 oro16 sample libA
oro161799 oro16 sample libA
oro161800 oro16 sample libA
oro161801 oro16 sample libA
oro161802 oro16 sample libA
oro161803 oro16 sample libA
oro161804 oro16 sample libA
oro161805 oro16 sample libA
oro161807 oro16 sample libA
oro161808 oro16 sample libA
oro161809 oro16 sample libA
oro161810 oro16 sample libA
oro161811 oro16 sample libA
oro161812 oro16 sample libA
oro161813 oro16 sample libA
oro161814 oro16 sample libA
oro161815 oro16 sample libA
oro161816 oro16 sample libA
oro161817 oro16 sample libA
oro161818 oro16 sample libA
oro161819 oro16 sample libA
oro161820 oro16 sample libA
oro161821 oro16 sample libA
oro161822 oro16 sample libA
oro161823 oro16 sample libA
oro161824 oro16 sample libA
oro161825 oro16 sample libA
oro161826 oro16 sample libA
oro161827 oro16 sample libA
oro161828 oro16 sample libA
oro161829 oro16 sample libA
oro161830 oro16 sample libA
oro161831 oro16 sample libA
oro161832 oro16 sample libA
oro161833 oro16 sample libA
oro161884 oro16 sample libA
oro161885 oro16 sample libA
oro161886 oro16 sample libA
oro161887 oro16 sample libA
oro161888 oro16 sample libA
oro161889 oro16 sample libA
oro161890 oro16 sample libA
oro161891 oro16 sample libA
oro161892 oro16 sample libA
oro161893 oro16 sample libA
oro161894 oro16 sample libA
oro161895 oro16 sample libA
oro161896 oro16 sample libA
oro161897 oro16 sample libA
oro161898 oro16 sample libA
oro161899 oro16 sample libA
oro161900 oro16 sample libA
oro161901 oro16 sample libA
oro161902 oro16 sample libA
oro161903 oro16 sample libA
oro161904 oro16 sample libA
oro161905 oro16 sample libA
oro161906 oro16 sample libA
oro161907 oro16 sample libA
oro161908 oro16 sample libA
oro161909 oro16 sample libA
oro161910 oro16 sample libA
oro161911 oro16 sample libA
oro161912 oro16 sample libA
oro161913 oro16 sample libA
oro161914 oro16 sample libA
oro161915 oro16 sample libA
oro161916 oro16 sample libA
oro161917 oro16 sample libA
oro161918 oro16 sample libA
oro161919 oro16 sample libA
oro161920 oro16 sample libA
oro161921 oro16 sample libA
oro161923 oro16 sample libA
oro161924 oro16 sample libA
oro161925 oro16 sample libA
oro161926 oro16 sample libA
oro161927 oro16 sample libA
oro161928 oro16 sample libA
oro161929 oro16 sample libA
oro161930 oro16 sample libA
oro161931 oro16 sample libA
oro161932 oro16 sample libB
oro161933 oro16 sample libB
oro161934 oro16 sample libB
oro161935 oro16 sample libB
oro161936 oro16 sample libB
oro161937 oro16 sample libB
oro161938 oro16 sample libB
oro161939 oro16 sample libB
oro161940 oro16 sample libB
oro161941 oro16 sample libB
oro161942 oro16 sample libB
oro161943 oro16 sample libB
oro161948 oro16 sample libB
oro161949 oro16 sample libB
oro161950 oro16 sample libB
oro161951 oro16 sample libB
oro161952 oro16 sample libB
oro161953 oro16 sample libB
oro161954 oro16 sample libB
oro161955 oro16 sample libB
oro161956 oro16 sample libB
oro161957 oro16 sample libB
oro161958 oro16 sample libB
oro161959 oro16 sample libB
oro161960 oro16 sample libB
oro161961 oro16 sample libB
oro161962 oro16 sample libB
oro161963 oro16 sample libB
oro161964 oro16 sample libB
oro161965 oro16 sample libB
oro161966 oro16 sample libB
oro161967 oro16 sample libB
oro161968 oro16 sample libB
oro161969 oro16 sample libB
oro161970 oro16 sample libB
oro161971 oro16 sample libB
oro161972 oro16 sample libB
oro161973 oro16 sample libB
oro161974 oro16 sample libB
oro161975 oro16 sample libB
oro161976 oro16 sample libB
oro161977 oro16 sample libB
oro161978 oro16 sample libB
oro161979 oro16 sample libB
oro161980 oro16 sample libB
oro161981 oro16 sample libB
oro161982 oro16 sample libB
oro161983 oro16 sample libB
oro161987 oro16 sample libB
oro161990 oro16 sample libB
oro161996 oro16 sample libB
oro161997 oro16 sample libB
oro162013 oro16 sample libB
oro162057 oro16 sample libA
oro162062 oro16 sample libA
oro162067 oro16 sample libA
oro162068 oro16 sample libA
oro162071 oro16 sample libA
oro162134 oro16 sample libB
oro162135 oro16 sample libB
oro162136 oro16 sample libB
oro162137 oro16 sample libB
oro162138 oro16 sample libB
oro162139 oro16 sample libB
oro162140 oro16 sample libB
oro162141 oro16 sample libB
oro162142 oro16 sample libB
oro162143 oro16 sample libB
oro162144 oro16 sample libB
oro162145 oro16 sample libB
oro162146 oro16 sample libB
oro162147 oro16 sample libB
oro162149 oro16 sample libB
oro162150 oro16 sample libB
oro162151 oro16 sample libB
oro162152 oro16 sample libB
oro162153 oro16 sample libB
oro162155 oro16 sample libB
oro162156 oro16 sample libB
oro162157 oro16 sample libB
oro162158 oro16 sample libB
oro162159 oro16 sample libB
oro162160 oro16 sample libB
oro162161 oro16 sample libB
oro162162 oro16 sample libB
oro162163 oro16 sample libB
oro162164 oro16 sample libB
oro162165 oro16 sample libB
oro162166 oro16 sample libB
oro162167 oro16 sample libB
oro162168 oro16 sample libB
oro162169 oro16 sample libB
oro162170 oro16 sample libB
oro162171 oro16 sample libB
oro162172 oro16 sample libB
oro162173 oro16 sample libB
oro162174 oro16 sample libB
oro162175 oro16 sample libB
oro162176 oro16 sample libB
oro162177 oro16 sample libB
oro162178 oro16 sample libB
oro162179 oro16 sample libB
oro162180 oro16 sample libB
oro162181 oro16 sample libB
oro162184 oro16 sample libA
oro162185 oro16 sample libA
oro162186 oro16 sample libA
oro162187 oro16 sample libA
oro162188 oro16 sample libA
oro162189 oro16 sample libA
oro162190 oro16 sample libA
oro162191 oro16 sample libA
oro162193 oro16 sample libA
oro162194 oro16 sample libA
oro162195 oro16 sample libA
oro162196 oro16 sample libA
oro162197 oro16 sample libA
oro162198 oro16 sample libA
oro162199 oro16 sample libA
oro162200 oro16 sample libA
oro162201 oro16 sample libA
oro162202 oro16 sample libA
oro162203 oro16 sample libA
oro162204 oro16 sample libA
oro162205 oro16 sample libA
oro162206 oro16 sample libA
oro162207 oro16 sample libA
oro162208 oro16 sample libA
oro162209 oro16 sample libA
oro162210 oro16 sample libA
oro162211 oro16 sample libA
oro162212 oro16 sample libA
oro162213 oro16 sample libA
oro162214 oro16 sample libA
oro162215 oro16 sample libA
oro162216 oro16 sample libA
oro162217 oro16 sample libA
oro162218 oro16 sample libA
oro162219 oro16 sample libA
oro162220 oro16 sample libA
oro162221 oro16 sample libA
oro162222 oro16 sample libA
oro162224 oro16 sample libA
oro162225 oro16 sample libA
oro162226 oro16 sample libA
oro162227 oro16 sample libA
oro162228 oro16 sample libA
oro162229 oro16 sample libA
oro162230 oro16 sample libA
oro162231 oro16 sample libA
oro162232 oro16 sample libA
oro162233 oro16 sample libA
oro162234 oro16 sample libA
oro162235 oro16 sample libA
oro162236 oro16 sample libA
oro162237 oro16 sample libA
oro162238 oro16 sample libA
oro162239 oro16 sample libA
oro162240 oro16 sample libA
oro162241 oro16 sample libA
oro162242 oro16 sample libA
oro162243 oro16 sample libA
oro162244 oro16 sample libA
oro162245 oro16 sample libA
oro162248 oro16 sample libA
oro162250 oro16 sample libA
oro162251 oro16 sample libA
oro162252 oro16 sample libA
oro162253 oro16 sample libA
oro162254 oro16 sample libA
oro162256 oro16 sample libA
oro162257 oro16 sample libA
oro162258 oro16 sample libA
oro162259 oro16 sample libA
oro162260 oro16 sample libA
oro162261 oro16 sample libA
oro162262 oro16 sample libA
oro162263 oro16 sample libA
oro162264 oro16 sample libA
oro162265 oro16 sample libA
oro162266 oro16 sample libA
oro162267 oro16 sample libA
oro162268 oro16 sample libA
oro162269 oro16 sample libA
oro162270 oro16 sample libA
oro162271 oro16 sample libA
oro162272 oro16 sample libA
oro162273 oro16 sample libA
oro162274 oro16 sample libA
oro162275 oro16 sample libA
oro162276 oro16 sample libA
oro162277 oro16 sample libA
oro162278 oro16 sample libA
oro162279 oro16 sample libA
oro162280 oro16 sample libA
oro162281 oro16 sample libA
oro162282 oro16 sample libA
oro162283 oro16 sample libA
oro162380 oro16 sample libA
oro162381 oro16 sample libA
oro162382 oro16 sample libA
oro162383 oro16 sample libA
oro162484 oro16 sample libD
oro162485 oro16 sample libD
oro162486 oro16 sample libD
oro162487 oro16 sample libD
oro162488 oro16 sample libD
oro162489 oro16 sample libD
oro162490 oro16 sample libD
oro162491 oro16 sample libD
oro162492 oro16 sample libD
oro162493 oro16 sample libD
oro162495 oro16 sample libD
oro162496 oro16 sample libD
oro162497 oro16 sample libD
oro162498 oro16 sample libD
oro162499 oro16 sample libD
oro162500 oro16 sample libD
oro162501 oro16 sample libD
oro162502 oro16 sample libD
oro162503 oro16 sample libD
oro162504 oro16 sample libD
oro162507 oro16 sample libD
oro162508 oro16 sample libD
oro162509 oro16 sample libD
oro162510 oro16 sample libD
oro162511 oro16 sample libD
oro162512 oro16 sample libD
oro162513 oro16 sample libD
oro162514 oro16 sample libD
oro162515 oro16 sample libD
oro162517 oro16 sample libD
oro162518 oro16 sample libD
oro162519 oro16 sample libD
oro162520 oro16 sample libD
oro162521 oro16 sample libD
oro162522 oro16 sample libD
oro162523 oro16 sample libD
oro162524 oro16 sample libD
oro162525 oro16 sample libD
oro162526 oro16 sample libD
oro162529 oro16 sample libD
oro162530 oro16 sample libD
oro162531 oro16 sample libD
oro162534 oro16 sample libD
oro162535 oro16 sample libD
oro162536 oro16 sample libD
oro162537 oro16 sample libD
oro162538 oro16 sample libD
oro162541 oro16 sample libD
oro162542 oro16 sample libD
oro162543 oro16 sample libD
oro162544 oro16 sample libD
oro162545 oro16 sample libD
oro162546 oro16 sample libD
oro162547 oro16 sample libD
oro162548 oro16 sample libD
oro162549 oro16 sample libD
oro162551 oro16 sample libD
oro162552 oro16 sample libD
oro162554 oro16 sample libD
oro162555 oro16 sample libD
oro162556a oro16 sample libC
oro162557 oro16 sample libD
oro162561 oro16 sample libD
oro162562 oro16 sample libD
oro162563 oro16 sample libD
oro162564 oro16 sample libD
oro162565 oro16 sample libD
oro162566 oro16 sample libD
oro162567 oro16 sample libD
oro162568 oro16 sample libD
oro162570 oro16 sample libD
oro162571 oro16 sample libD
oro162572 oro16 sample libD
oro162573 oro16 sample libD
oro162654 oro16 sample libD
oro162655 oro16 sample libD
oro162656 oro16 sample libD
oro162657 oro16 sample libD
oro162658 oro16 sample libD
oro162659 oro16 sample libD
oro162660 oro16 sample libD
oro162661 oro16 sample libD
oro162662 oro16 sample libD
oro162663 oro16 sample libD
oro162664 oro16 sample libD
oro162665 oro16 sample libD
oro162666 oro16 sample libD
oro162667 oro16 sample libD
oro162668 oro16 sample libD
oro162669 oro16 sample libD
oro162670 oro16 sample libD
oro162671 oro16 sample libD
oro162672 oro16 sample libD
oro162673 oro16 sample libD
oro162674 oro16 sample libD
oro162675 oro16 sample libD
oro162676 oro16 sample libD
oro162677 oro16 sample libD
oro162678 oro16 sample libD
oro162685 oro16 sample libD
oro162689 oro16 sample libD
oro162690 oro16 sample libD
oro162691 oro16 sample libD
oro162692 oro16 sample libD
oro162693 oro16 sample libD
oro162694 oro16 sample libD
oro162695 oro16 sample libD
oro162696 oro16 sample libD
oro162697 oro16 sample libD
oro162698 oro16 sample libD
oro162699 oro16 sample libD
oro162700 oro16 sample libD
oro162701 oro16 sample libD
oro162702 oro16 sample libD
oro162703 oro16 sample libD
oro162704 oro16 sample libD
oro162705 oro16 sample libD
oro162706 oro16 sample libD
oro162707 oro16 sample libD
oro162734 oro16 sample libD
oro162735 oro16 sample libD
oro162736 oro16 sample libD
oro162737 oro16 sample libD
oro162738 oro16 sample libD
oro162739 oro16 sample libD
oro162740 oro16 sample libD
oro162741 oro16 sample libD
oro162742 oro16 sample libD
oro162743 oro16 sample libD
oro162744 oro16 sample libD
oro162745 oro16 sample libD
oro162746 oro16 sample libD
oro162747 oro16 sample libD
oro162748 oro16 sample libD
oro162749 oro16 sample libD
oro162751 oro16 sample libD
oro162754 oro16 sample libD
oro162757 oro16 sample libD
oro162759 oro16 sample libD
oro162762 oro16 sample libD
oro162763 oro16 sample libD
oro162764 oro16 sample libD
oro162765 oro16 sample libD
oro162766 oro16 sample libD
oro162767 oro16 sample libD
oro162768 oro16 sample libD
oro162769 oro16 sample libD
oro162770 oro16 sample libD
oro162771 oro16 sample libD
oro162773 oro16 sample libD
oro162774 oro16 sample libD
oro162775 oro16 sample libD
oro162776 oro16 sample libD
oro162777 oro16 sample libD
oro162778 oro16 sample libD
oro162779 oro16 sample libD
oro162780 oro16 sample libD
oro162781 oro16 sample libD
oro162782 oro16 sample libD
oro162784 oro16 sample libD
oro162785 oro16 sample libD
oro162786 oro16 sample libD
oro162787 oro16 sample libD
oro162788 oro16 sample libD
oro162789 oro16 sample libD
oro162790 oro16 sample libD
oro162791 oro16 sample libD
oro162792 oro16 sample libD
oro162793 oro16 sample libD
oro162795 oro16 sample libD
oro162796 oro16 sample libD
oro162797 oro16 sample libD
oro162798 oro16 sample libD
oro162799 oro16 sample libD
oro162800 oro16 sample libD
oro162801 oro16 sample libD
oro162802 oro16 sample libD
oro162803 oro16 sample libD
oro162804 oro16 sample libD
oro162806 oro16 sample libD
oro162807 oro16 sample libD
oro162808 oro16 sample libD
oro162809 oro16 sample libD
oro162810 oro16 sample libD
oro162811 oro16 sample libD
oro162812 oro16 sample libD
oro162813 oro16 sample libD
oro162814 oro16 sample libD
oro162815 oro16 sample libD
oro162817 oro16 sample libD
oro162818 oro16 sample libD
oro162819 oro16 sample libD
oro162820 oro16 sample libD
oro162821 oro16 sample libD
oro162822 oro16 sample libD
oro162823 oro16 sample libD
oro162824 oro16 sample libD
oro162825 oro16 sample libD
oro162826 oro16 sample libD
oro162827 oro16 sample libD
oro162828 oro16 sample libD
oro162829 oro16 sample libD
oro162830 oro16 sample libD
oro162831 oro16 sample libD
oro162832 oro16 sample libD
oro162833 oro16 sample libD
oro162834 oro16 sample libC
oro162835 oro16 sample libC
oro162838 oro16 sample libC
oro162839 oro16 sample libC
oro162840 oro16 sample libC
oro162841 oro16 sample libC
oro162842 oro16 sample libC
oro162843 oro16 sample libC
oro162845 oro16 sample libC
oro162846 oro16 sample libC
oro162847 oro16 sample libC
oro162848 oro16 sample libC
oro162849 oro16 sample libC
oro162850 oro16 sample libC
oro162852 oro16 sample libC
oro162853 oro16 sample libC
oro162855 oro16 sample libC
oro162856 oro16 sample libC
oro162857 oro16 sample libC
oro162859 oro16 sample libC
oro162860 oro16 sample libC
oro162862 oro16 sample libC
oro162863 oro16 sample libC
oro162865 oro16 sample libC
oro162866 oro16 sample libC
oro162867 oro16 sample libC
oro162868 oro16 sample libC
oro162869 oro16 sample libC
oro162871 oro16 sample libC
oro162872 oro16 sample libC
oro162873 oro16 sample libC
oro162874 oro16 sample libC
oro162875 oro16 sample libC
oro162876 oro16 sample libC
oro162877 oro16 sample libC
oro162878 oro16 sample libC
oro162881 oro16 sample libC
oro162882 oro16 sample libC
oro162939 oro16 sample libC
oro162944 oro16 sample libC
oro162951 oro16 sample libC
oro162955 oro16 sample libC
oro162956 oro16 sample libC
oro162962 oro16 sample libC
oro162963 oro16 sample libC
oro162967 oro16 sample libC
oro162968 oro16 sample libC
oro162969 oro16 sample libC
oro162974 oro16 sample libC
oro162975 oro16 sample libC
oro162980 oro16 sample libC
oro162981 oro16 sample libC
oro163084 oro16 sample libA
oro163085 oro16 sample libA
oro163086 oro16 sample libA
oro163087 oro16 sample libA
oro163088 oro16 sample libA
oro163089 oro16 sample libA
oro163090 oro16 sample libA
oro163091 oro16 sample libA
oro163092 oro16 sample libA
oro163093 oro16 sample libA
oro163094 oro16 sample libA
oro163095 oro16 sample libA
oro163097 oro16 sample libA
oro163098 oro16 sample libA
oro163099 oro16 sample libA
negoro30B02 negoro ncontrol libC
negoro30D04 negoro ncontrol libC
negoro30E05 negoro ncontrol libC
negoro30G07 negoro ncontrol libC
oro163100 oro16 sample libA
oro163101 oro16 sample libA
oro163102 oro16 sample libA
oro163103 oro16 sample libA
oro163104 oro16 sample libA
oro163105 oro16 sample libA
oro163106 oro16 sample libA
oro163107 oro16 sample libA
oro163108 oro16 sample libA
oro163109 oro16 sample libA
oro163110 oro16 sample libA
oro163111 oro16 sample libA
oro163112 oro16 sample libA
oro163113 oro16 sample libA
oro163114 oro16 sample libA
oro163115 oro16 sample libA
oro163116 oro16 sample libA
oro163117 oro16 sample libA
oro163118 oro16 sample libA
oro163119 oro16 sample libA
oro163120 oro16 sample libA
oro163121 oro16 sample libA
oro163122 oro16 sample libA
oro163123 oro16 sample libA
oro163124 oro16 sample libA
oro163125 oro16 sample libA
oro163126 oro16 sample libA
oro163128 oro16 sample libA
oro163129 oro16 sample libA
oro163130 oro16 sample libA
oro163131 oro16 sample libA
oro163151mas oro16 sample libC
oro163192 oro16 sample libC
oro163194 oro16 sample libC
oro163195 oro16 sample libC
oro163196 oro16 sample libC
oro163197 oro16 sample libC
negoro31A01 negoro ncontrol libC
negoro31B02 negoro ncontrol libC
negoro31D04 negoro ncontrol libC
negoro31G07 negoro ncontrol libC
oro163201 oro16 sample libC
oro163202 oro16 sample libC
oro163203 oro16 sample libC
oro163204 oro16 sample libC
oro163206 oro16 sample libC
oro163207 oro16 sample libC
oro163208 oro16 sample libC
oro163209 oro16 sample libC
oro163212 oro16 sample libC
oro163213 oro16 sample libC
oro163214 oro16 sample libC
oro163215 oro16 sample libC
oro163217 oro16 sample libC
oro163218 oro16 sample libC
oro163219 oro16 sample libC
oro163220 oro16 sample libC
oro163221 oro16 sample libC
oro163222 oro16 sample libC
oro163223 oro16 sample libC
oro163224 oro16 sample libC
oro163225 oro16 sample libC
oro163226 oro16 sample libC
oro163227 oro16 sample libC
oro163228 oro16 sample libC
oro163229 oro16 sample libC
oro163230 oro16 sample libC
oro163231 oro16 sample libC
oro163232 oro16 sample libC
oro163233 oro16 sample libC
oro163234 oro16 sample libC
oro163235 oro16 sample libC
oro163236 oro16 sample libC
oro163237 oro16 sample libC
oro163238 oro16 sample libC
oro163239 oro16 sample libC
oro163240 oro16 sample libC
oro163241 oro16 sample libC
oro163242 oro16 sample libC
oro163243 oro16 sample libC
oro163244 oro16 sample libC
oro163245 oro16 sample libC
oro163247 oro16 sample libC
oro163251 oro16 sample libC
oro163253 oro16 sample libC
oro163257 oro16 sample libC
oro163261 oro16 sample libC
oro163262 oro16 sample libC
oro163263 oro16 sample libC
oro163264 oro16 sample libC
oro163265 oro16 sample libC
oro163266 oro16 sample libC
oro163267 oro16 sample libC
oro163268 oro16 sample libC
oro163269 oro16 sample libC
oro163270 oro16 sample libC
oro163271 oro16 sample libC
oro163272 oro16 sample libC
oro163273 oro16 sample libC
oro163274 oro16 sample libC
oro163275 oro16 sample libC
oro163276 oro16 sample libC
oro163278 oro16 sample libC
oro163279 oro16 sample libC
oro163280 oro16 sample libC
oro163281 oro16 sample libC
negoro32A01 negoro ncontrol libC
negoro32B02 negoro ncontrol libC
negoro32D04 negoro ncontrol libC
negoro32E05 negoro ncontrol libC
negoro32F06 negoro ncontrol libC
oro163390 oro16 sample libC
oro163391 oro16 sample libC
oro163392 oro16 sample libC
oro163393 oro16 sample libC
oro163394 oro16 sample libC
oro163395 oro16 sample libC
oro163396 oro16 sample libC
oro163397 oro16 sample libC
oro163398 oro16 sample libC
oro163399 oro16 sample libC
negoro33B02 negoro ncontrol libC
negoro33C03 negoro ncontrol libC
negoro33D04 negoro ncontrol libC
negoro33E05 negoro ncontrol libC
negoro33F06 negoro ncontrol libC
negoro33G07 negoro ncontrol libC
oro163401 oro16 sample libC
oro163402 oro16 sample libC
oro163403 oro16 sample libC
oro163404 oro16 sample libC
oro163405 oro16 sample libC
oro163406 oro16 sample libC
oro163408 oro16 sample libC
oro163409 oro16 sample libC
oro163410 oro16 sample libC
oro163412 oro16 sample libC
oro163413 oro16 sample libC
oro163414 oro16 sample libC
oro163415 oro16 sample libC
oro163416 oro16 sample libC
oro163417 oro16 sample libC
oro163420 oro16 sample libC
oro163421 oro16 sample libC
oro163423 oro16 sample libC
oro163424 oro16 sample libC
oro163425 oro16 sample libC
oro163426 oro16 sample libC
oro163427 oro16 sample libC
oro163428 oro16 sample libC
oro163430 oro16 sample libC
oro163431 oro16 sample libC
oro163432 oro16 sample libC
oro163433 oro16 sample libC
oro163434 oro16 sample libC
oro163435 oro16 sample libC
oro163436 oro16 sample libC
oro163437 oro16 sample libC
oro163438 oro16 sample libC
oro163439 oro16 sample libC
oro163440 oro16 sample libC
oro163441 oro16 sample libC
oro163442 oro16 sample libC
oro163443 oro16 sample libC
oro163445 oro16 sample libC
oro163446 oro16 sample libC
oro163447 oro16 sample libC
oro163448 oro16 sample libC
oro163449 oro16 sample libC
oro163450 oro16 sample libC
oro163451 oro16 sample libC
oro163453 oro16 sample libC
oro163454 oro16 sample libC
oro163455 oro16 sample libC
oro163457 oro16 sample libC
oro163458 oro16 sample libC
oro163459 oro16 sample libC
oro163460 oro16 sample libC
oro163461 oro16 sample libC
oro163462 oro16 sample libC
oro163464 oro16 sample libC
oro163465 oro16 sample libC
oro163467 oro16 sample libC
oro163468 oro16 sample libC
oro163469 oro16 sample libC
oro163470 oro16 sample libC
oro163471 oro16 sample libC
oro163472 oro16 sample libC
oro163473 oro16 sample libC
oro163475 oro16 sample libC
oro163479 oro16 sample libC
oro163480 oro16 sample libC
oro163481 oro16 sample libC
oro163482 oro16 sample libC
oro163483 oro16 sample libC
oro163484 oro16 sample libC
oro163485 oro16 sample libC
oro163486 oro16 sample libC
oro163488 oro16 sample libC
oro163489 oro16 sample libC
oro163490 oro16 sample libC
oro163491 oro16 sample libC
oro163492 oro16 sample libC
oro163493 oro16 sample libC
oro163494 oro16 sample libC
oro163495 oro16 sample libC
oro163496 oro16 sample libC
oro163497 oro16 sample libC
oro163498 oro16 sample libC
negoro34A01 negoro ncontrol libC
negoro34B02 negoro ncontrol libC
negoro34D04 negoro ncontrol libC
negoro34E05 negoro ncontrol libC
negoro34F06 negoro ncontrol libC
negoro34G07 negoro ncontrol libC
negoro34H08 negoro ncontrol libC
oro163500 oro16 sample libC
oro163501 oro16 sample libC
oro163502 oro16 sample libC
oro163503 oro16 sample libC
oro163504 oro16 sample libC
oro163506 oro16 sample libC
oro163507 oro16 sample libC
oro163508 oro16 sample libC
oro163509 oro16 sample libC
oro163510 oro16 sample libC
oro163511 oro16 sample libC
oro163512 oro16 sample libC
oro163513 oro16 sample libC
oro163514 oro16 sample libC
oro163515 oro16 sample libC
oro163516 oro16 sample libC
oro163517 oro16 sample libC
oro163518 oro16 sample libC
oro163519 oro16 sample libC
oro163522 oro16 sample libC
oro163524 oro16 sample libC
oro163525 oro16 sample libC
oro163526 oro16 sample libC
oro163527 oro16 sample libC
oro163528 oro16 sample libC
oro163529 oro16 sample libC
oro163530 oro16 sample libC
oro163531 oro16 sample libC
oro163533 oro16 sample libC
oro163537 oro16 sample libC
oro163538 oro16 sample libC
oro163539 oro16 sample libC
oro163540 oro16 sample libC
oro163541 oro16 sample libC
oro163543 oro16 sample libC
oro163544 oro16 sample libC
oro163545 oro16 sample libC
oro163546 oro16 sample libC
oro163547 oro16 sample libC
oro163549 oro16 sample libC
oro163550 oro16 sample libC
oro163552 oro16 sample libC
oro163553 oro16 sample libC
oro163554 oro16 sample libC
oro163555 oro16 sample libC
oro163557 oro16 sample libC
oro163558 oro16 sample libC
oro163559 oro16 sample libC
oro163560 oro16 sample libC
oro163561 oro16 sample libC
oro163562 oro16 sample libC
oro163563 oro16 sample libC
oro163565 oro16 sample libC
oro163566 oro16 sample libC
oro163567 oro16 sample libC
oro163568 oro16 sample libC
oro163569 oro16 sample libC
oro163570 oro16 sample libC
oro163571 oro16 sample libC
oro163572a oro16 sample libC
oro163573 oro16 sample libC
oro163575 oro16 sample libC
oro163576 oro16 sample libC
oro163577 oro16 sample libC
oro163578 oro16 sample libC
oro163579 oro16 sample libC
oro163580 oro16 sample libC
oro163581 oro16 sample libC
oro163582 oro16 sample libC
oro163583 oro16 sample libC
negoro35D03 negoro ncontrol libC
negoro35D04 negoro ncontrol libC
negoro35F06 negoro ncontrol libC
negoro37B02 negoro ncontrol libD
negoro37F08 negoro ncontrol libD
negoro38A01 negoro ncontrol libD
negoro38B02 negoro ncontrol libD
negoro38D04 negoro ncontrol libD
negoro38E05 negoro ncontrol libD
negoro38F06 negoro ncontrol libD
negoro38G07 negoro ncontrol libD
oro163960 oro16 sample libB
oro163962 oro16 sample libB
oro163972 oro16 sample libB
oro163973 oro16 sample libB
oro163974 oro16 sample libB
oro163975 oro16 sample libB
oro163976 oro16 sample libB
oro163977 oro16 sample libB
oro163978 oro16 sample libB
oro163979 oro16 sample libB
oro163981 oro16 sample libB
oro163982 oro16 sample libB
oro163983 oro16 sample libB
negoro39A01 negoro ncontrol libD
negoro39B02 negoro ncontrol libD
negoro39D04 negoro ncontrol libD
negoro39E05 negoro ncontrol libD
negoro39F06 negoro ncontrol libD
oro164022 oro16 sample libC
oro164023 oro16 sample libC
oro164024 oro16 sample libC
oro164025 oro16 sample libC
oro164026 oro16 sample libC
oro164027 oro16 sample libC
oro164029 oro16 sample libC
oro164030 oro16 sample libC
oro164031 oro16 sample libC
oro164034 oro16 sample libC
oro164035 oro16 sample libC
oro164036 oro16 sample libC
oro164037 oro16 sample libC
oro164038 oro16 sample libC
oro164039 oro16 sample libC
oro164040 oro16 sample libC
oro164041 oro16 sample libC
oro164042 oro16 sample libC
oro164045 oro16 sample libC
oro164046 oro16 sample libC
oro164047 oro16 sample libC
oro164049 oro16 sample libC
oro164050 oro16 sample libC
oro164053 oro16 sample libC
oro164055 oro16 sample libC
oro164056 oro16 sample libC
oro164057 oro16 sample libC
oro164058 oro16 sample libC
oro164059 oro16 sample libC
oro164060 oro16 sample libC
oro164061 oro16 sample libC
oro164062 oro16 sample libC
oro164063 oro16 sample libC
oro164064 oro16 sample libC
oro164065 oro16 sample libC
oro164066 oro16 sample libC
oro164068 oro16 sample libC
oro164070 oro16 sample libC
oro164071 oro16 sample libC
oro164072 oro16 sample libC
oro164073 oro16 sample libC
oro164075 oro16 sample libC
oro164076 oro16 sample libC
oro164077 oro16 sample libC
oro164078 oro16 sample libC
oro164079 oro16 sample libC
oro164082 oro16 sample libC
oro164083 oro16 sample libC
negoro40B02 negoro ncontrol libD
negoro40C03 negoro ncontrol libD
negoro40D04 negoro ncontrol libD
negoro40E05 negoro ncontrol libD
negoro40F06 negoro ncontrol libD
negoro40G07 negoro ncontrol libD
negoro40H08 negoro ncontrol libD
negoro40H09 negoro ncontrol libD
negoro40H10 negoro ncontrol libD
negoro40H11 negoro ncontrol libD
oro164234 oro16 sample libD
oro164235 oro16 sample libD
oro164236 oro16 sample libD
oro164239 oro16 sample libD
oro164240 oro16 sample libD
oro164241 oro16 sample libD
oro164242 oro16 sample libD
oro164243 oro16 sample libD
oro164244 oro16 sample libD
oro164245 oro16 sample libD
oro164246 oro16 sample libD
oro164247 oro16 sample libD
oro164248 oro16 sample libD
oro164250 oro16 sample libD
oro164251 oro16 sample libD
oro164252 oro16 sample libD
oro164253 oro16 sample libD
oro164254 oro16 sample libD
oro164255 oro16 sample libD
oro164256 oro16 sample libD
oro164257 oro16 sample libD
oro164258 oro16 sample libD
oro164259 oro16 sample libD
oro164261 oro16 sample libD
oro164262 oro16 sample libD
oro164263 oro16 sample libD
oro164264 oro16 sample libD
oro164265 oro16 sample libD
oro164266 oro16 sample libD
oro164267 oro16 sample libD
oro164268 oro16 sample libD
oro164269 oro16 sample libD
oro164270 oro16 sample libD
oro164272 oro16 sample libD
oro164273 oro16 sample libD
oro164274 oro16 sample libD
oro164275 oro16 sample libD
oro164276 oro16 sample libD
oro164277 oro16 sample libD
oro164278 oro16 sample libD
oro164279 oro16 sample libD
oro164280 oro16 sample libD
oro164281 oro16 sample libD
oro164284 oro16 sample libC
oro164285 oro16 sample libC
oro164286 oro16 sample libC
oro164287 oro16 sample libC
oro164288 oro16 sample libC
oro164289 oro16 sample libC
oro164291 oro16 sample libC
oro164294 oro16 sample libC
oro164295 oro16 sample libC
oro164296 oro16 sample libC
oro164297 oro16 sample libC
oro164299 oro16 sample libC
oro164302 oro16 sample libC
oro164303 oro16 sample libC
oro164304 oro16 sample libC
oro164305 oro16 sample libC
oro164306 oro16 sample libC
oro164307 oro16 sample libC
oro164308 oro16 sample libC
oro164310 oro16 sample libC
oro164385 oro16 sample libD
oro164386 oro16 sample libD
oro164387 oro16 sample libD
oro164388 oro16 sample libD
oro164389 oro16 sample libD
oro164390 oro16 sample libD
oro164391 oro16 sample libD
oro164392 oro16 sample libD
oro164393 oro16 sample libD
oro164394 oro16 sample libD
negoro43B02 negoro ncontrol libD
negoro43D04 negoro ncontrol libD
negoro43F06 negoro ncontrol libD
negoro43G07 negoro ncontrol libD
oro164486 oro16 sample libC
oro164488 oro16 sample libC
oro164489 oro16 sample libC
oro164490 oro16 sample libC
oro164491 oro16 sample libC
oro164492 oro16 sample libC
oro164494 oro16 sample libC
oro164495 oro16 sample libC
oro164496 oro16 sample libC
oro164497 oro16 sample libC
oro164498 oro16 sample libC
oro164499 oro16 sample libC
oro164500 oro16 sample libC
oro164501 oro16 sample libC
oro164502 oro16 sample libC
oro164503 oro16 sample libC
oro164504 oro16 sample libC
oro164505 oro16 sample libC
oro164506 oro16 sample libC
oro164507 oro16 sample libC
oro164508 oro16 sample libC
oro164509 oro16 sample libC
oro164510 oro16 sample libC
oro164511 oro16 sample libC
oro164512 oro16 sample libC
oro164513 oro16 sample libC
oro164514 oro16 sample libC
oro164515 oro16 sample libC
oro164516 oro16 sample libC
oro164517 oro16 sample libC
oro164518 oro16 sample libC
oro164519 oro16 sample libC
oro164520 oro16 sample libC
oro164521 oro16 sample libC
oro164522 oro16 sample libC
oro164523 oro16 sample libC
oro164524 oro16 sample libC
oro164525 oro16 sample libC
oro164526 oro16 sample libC
oro164527 oro16 sample libC
oro164528 oro16 sample libC
oro164529 oro16 sample libC
oro164530 oro16 sample libC
oro164531 oro16 sample libC
negoro45A01 negoro ncontrol libD
negoro45B02 negoro ncontrol libD
negoro45C03 negoro ncontrol libD
negoro45D04 negoro ncontrol libD
negoro45E05 negoro ncontrol libD
negbri45F06 negbri ncontrol libD
negbri45G07 negbri ncontrol libD
negbri45H08 negbri ncontrol libD
oro169127 oro16 sample libD
oro169128 oro16 sample libD
oro169129 oro16 sample libD
oro169130 oro16 sample libD
oro169132 oro16 sample libD
oro169133 oro16 sample libD
oro169136 oro16 sample libD
oro169137 oro16 sample libD
oro169139 oro16 sample libD
oro169140 oro16 sample libD
oro169141 oro16 sample libD
oro169142 oro16 sample libD
oro169143 oro16 sample libD
oro169144 oro16 sample libD
oro169145 oro16 sample libD
oro169146 oro16 sample libD
oro169147 oro16 sample libD
oro169148 oro16 sample libD
oro169149 oro16 sample libD
oro169150 oro16 sample libD
oro169151 oro16 sample libD
oro169152 oro16 sample libD
oro169154 oro16 sample libD
oro169155 oro16 sample libD
oro169156 oro16 sample libD
oro169157 oro16 sample libD
oro169158 oro16 sample libD
oro169159 oro16 sample libD
oro169160 oro16 sample libD
oro169161 oro16 sample libD
oro169162 oro16 sample libD
oro169250 oro16 sample libD
oro169252 oro16 sample libD
oro169253 oro16 sample libD
oro169254 oro16 sample libD
oro169255 oro16 sample libD
oro169256 oro16 sample libD
oro169257 oro16 sample libD
oro169258 oro16 sample libD
oro169259 oro16 sample libD
oro169260 oro16 sample libD
oro169261 oro16 sample libD
oro169263 oro16 sample libD
oro169264 oro16 sample libD
oro169265 oro16 sample libD
oro169266 oro16 sample libD
oro169267 oro16 sample libD
oro169268 oro16 sample libD
oro169269 oro16 sample libD
oro169270 oro16 sample libD
oro169271 oro16 sample libD
oro169272 oro16 sample libD
oro169274 oro16 sample libD
oro169275 oro16 sample libD
oro169276 oro16 sample libD
oro169277 oro16 sample libD
oro169278 oro16 sample libD
oro169279 oro16 sample libD
oro169280 oro16 sample libD
oro169281 oro16 sample libD
oro169282 oro16 sample libD
oro169283 oro16 sample libD
oro169284 oro16 sample libD
oro169285 oro16 sample libD
oro169286 oro16 sample libD
oro169287 oro16 sample libD
oro169288 oro16 sample libD
oro169289 oro16 sample libD
oro169290 oro16 sample libD
oro169291 oro16 sample libD
oro169292 oro16 sample libD
oro169293 oro16 sample libD
oro169294 oro16 sample libD
oro169295 oro16 sample libD
oro169297 oro16 sample libD
oro169298 oro16 sample libD
oro169299 oro16 sample libD
oro169300 oro16 sample libD
oro169301 oro16 sample libD
oro16CP160001 oro16 sample libD
oro16CP160003 oro16 sample libD
oro16CP160004 oro16 sample libD
oro16CP160005 oro16 sample libD
oro16CP160006 oro16 sample libD
oro16CP160009 oro16 sample libD
oro16CP160010 oro16 sample libD
oro16CP160011 oro16 sample libD
oro16CP160017 oro16 sample libD
oro16CP160051 oro16 sample libD
oro16CP160052 oro16 sample libD
oro16CP160053 oro16 sample libD
oro16CP160054 oro16 sample libD
oro16CP160055 oro16 sample libD
oro16CP160056 oro16 sample libD
oro16CP160057 oro16 sample libD
oro16CP160058 oro16 sample libD
oro16CP160059 oro16 sample libD
oro16CP160062 oro16 sample libD
oro16CP160063 oro16 sample libD
oro16CP160064 oro16 sample libD
oro16CP160065 oro16 sample libD
oro16CP160066 oro16 sample libD
oro16CP160067 oro16 sample libD
oro16CP160068 oro16 sample libD
oro16CP160069 oro16 sample libD
oro16CP160071 oro16 sample libD
oro16CP160072 oro16 sample libD
oro16CP160073 oro16 sample libD
oro16CP160074 oro16 sample libD
oro16CP160076 oro16 sample libD
oro16CP160077 oro16 sample libD
oro16CP160078 oro16 sample libD
oro16CP160079 oro16 sample libD
oro16CP160080 oro16 sample libD
oro16CP160081 oro16 sample libD
oro16CP160096 oro16 sample libD
oro16CP160097 oro16 sample libD
oro16CP160098 oro16 sample libD
oro16CP160100 oro16 sample libD
oro16CP160102 oro16 sample libD
oro16CP160104 oro16 sample libD
oro16CP160105 oro16 sample libD
oro16CP160106 oro16 sample libD
oro16CP160112 oro16 sample libD
mockIM4p4L1 mock mock libA
mockIM4p4L2 mock mock libB
mockIM4p7L1 mock mock libC
mockIM4p7L2 mock mock libD
