# Supplementary material for: A total crapshoot? Evaluating bioinformatic decisions in animal diet metabarcoding analyses
Source: Ecol Evol. 2020 Jul 23;10(18):9721–39. doi: 10.1002/ece3.6594 (PMC7520210; doi:10.1002/ece3.6594)
Supplement: Supplementary file 1 — Supplementary Material [file ECE3-10-9721-s001.zip › tidybug-master/data/mock_community/CFMR_insect_mock4.fa]

>MockIM3
GTCAACAAATCATAAAGATATTGGAACATTATATTTTATTTTTGGAGTTTGATCAGGAATAGTAGGAACATCTTTAAGTATATTAATTCGTGCTGAATTAAGTCACCCAGGGATATTTATTGGAAATGATCAAATTTATAACGTAATTGTTACAGCTCATGCATTTATTATAATTTTTTTTATAGTAATACCAATTATAATTGGAGGATTTGGAAATTGATTAGTTCC
>MockIM4
GTCAACAAATCATAAAGATATTGGAACATTATATTTTATTTTTGGTATTTGAGCTGGAATAGTAGGAACTTCTTTAAGATTATTAATTCGAGCTGAACTAGGAAACCCAGGATCTTTAATTGGAGATGATCAAATTTATAATACAATTGTTACAGCACATGCTTTTATTATAATTTTTTTTATAGTAATACCTATTATAATTGGAGGATTTGGAAATTGATTAGTACC
>MockIM5
GTCAACAAATCATAAAGATATTGGAACTTTATATTTTTTATTTGGTATTTGATCAGGTATAATTGGATCTTCACTTAGAATTTTAATTCGATTAGAATTAAGTCAAATTAATTCAATTATTAATAATAACCAACTATATAATGTAATTGTTACAATTCATGCTTTTATTATAATTTTCTTTATAACTATACCAATTGTAATTGGTGGATTTGGAAATTGATTAATTCC
>MockIM7
GTCAACAAATCATAAAGATATTGGAACATTATATTTTATTTTTGGTGTATGATCTGGTCTTTTAGGCACATCCTTGAGAGTCTTAATTCGAACAGAGTTAGGGATAGTTGGATCATTAATTAAAAATGATCAAATTTATAACGTTTTAGTAACAGCTCATGCTTTTATTATAATTTTCTTTATAGTCATACCTATTATAATTGGAGGGTTTGGAAATTGATTAGTTCC
>MockIM10
GTCAACAAATCATAAAGATATTGGTACATTATATTTTATATTTGGAATTTGAGCAGGTATAGTAGGAACATCATTAAGATTATTAATTCGAGCTGAACTAGGAAATCCTGGATCTTTAATTGGTGATGATCAAATTTATAATACTATTGTAACAGCTCATGCTTTTATTATAATTTTTTTTATAGTTATACCTATTATAATTGGAGGATTTGGAAATTGATTAGTTCC
>MockIM15
GTCAACAAATCATAAAGATATTGGAACTTTATATTTTATTTTTTGGAGCCTGAGCAGGTATAGTAGGTACATCTTTAAGAATTCTTGTACGTGCCGAATTAGGACACCCTGGAGCATTAATTGGAGATGATCAAATCTATAATGTAATTGTTACAGCTCACGCTTTTATTATAATTTTCTTTATAGTAATACCTATTATAATTGGGGGATTTGGAAACTGATTGGTTCC
>MockIM16
GTCAACAAATCATAAAGATATTGGAACTTTATATTTCATTTTTGGTATTTGGGCAGGAATAGTAGGAACTTCTTTAAGATTATTAATTCGAGCTGAATTAGGAAATCCGGGATATTTAATTGGAGATGATCAAATTTATAATACTATTGTTACAGCTCATGCTTTTATCATAATTTTTTTTATAGTTATACCTATTATAATTGGGGGATTTGGTAATTGATTAGTGCC
>MockIM20
GTCAACAAATCATAAAGATATTGGAACATTATACTTTATTTTTGGAATCTGAGCCGGAATAATTGGAACCTCTTTAAGATTAATAATTCGAGCTGAATTAGGAGCTCCAGGACATTTAATTGGAGACGATCAAATTTATAATACTATTGTAACAGCTCATGCTTTTATTATAATTTTTTTTATAGTAATGCCAATTATAATTGGAGGATTTGGAAATTGATTAGTGCC
>MockIM21
GTCAACAAATCATAAAGATATTGGAACATTATACTTTTTATTTGGAATATGGGCAGGAATAGTAGGAACATCGTTAAGTATTTTAATTCGGTTAGAATTAGGAACTAGAGGAAGATTAATTGGAAGCGACCAAATTTATAATATAATTGTTACAGCTCATGCTTTCATTATAATTTTCTTTATAGTAATACCTATTATAATTGGGGGTTTTGGAAATTGATTAGTTCC
>MockIM23
GTCAACAAATCATAAAGATATTGGAACATTATACTTTTTATTTGGAATATGAGCAGGAATAGTAGGAACATCGCTAAGTATTTTAATTCGGTTAGAATTAGGGACTAGAGGAAGATTAATTGGAAACGACCAAATTTATAATATAATTGTTACAGCTCATGCTTTCATTATAATTTTCTTTATAGTAATACCTATTATAATTGGAGGTTTTGGAAATTGATTAGTTCC
>MockIM27
GTCAACAAATCATAAAGATATTGGAACTTTGTATTTTATTTTCGGTGCTTGAGCAGGTATAGTAAGAACATCTTTAAGAATCCTTATTCGAGCTGAATTAGGTAATCCCGGAACATTAATTGGTGATGACCAAATTTATAACGTAATTGTAACTGCACATGCTTTTATCATAATTTTTTTTATAGTTATACCTATTATAATTGGAGGGTTTGGAAATTGATTAGTTCC
>MockIM28
GTCAACAAATCATAAGATATTGGAACATTATATTTTATTTTTGGAATTTGAGCAGGAATAGTTGGAACATCTTTAAGATTGTTAATTCGAGCAGAATTAGGAAACCCTGGATCTTTAATTGGAGATGATCAAATTTATAATACTATTGTAACAGCTCATGCTTTTATTATAATTTTTTTCATAGTTATACCAATTATAATTGGAGGATTTGGAAATTGATTAGTCCC
>MockIM29
GTCAACAAATCATAAAGATATTGGTACTTTATATTTTATTTTTGGAATTTGAGCAGGAATAGTAGGAACTTCTTTAAGATTATTAATTCGTGCAGAATTAGGAACTCCCGGATCATTAATTGGTGATGATCAAATTTATAATACTATTGTCACAGCTCACGCTTTCATTATAATTTTTTTTATAGTTATACCTATTATAATTGGAGGATTTGGTAATTGATTAGTTCC
>MockIM32
GTCAACAAATCATAAAGATATTGGTACCCTTTATTTTATTTTTGGAGCTTGGGCAGGAATAGTAGGAACTTCTTTGAGCTTATTAATCCGAGCTGAACTTGGTCAGCCTGGTTCACTTATTGGGGATGACCAAATTTATAATGTTATTGTAACAGCCCACGCCTTCATTATAATTTTCTTTATAGTGATACCAATTATAATTGGAGGATTTGGTAATTGATTAGTACC
>MockIM33
GTCAACAAATCATAAAGATATTGGAGTTTTATATTTTATTTTTGGAATTTGATCAGGACTTGTAGGTACAAGTTTAAGTTTATTAATTCGAGCTGAATTAGGTCAGCCAGGTTCATTAATTGGGGATGATCAAATTTATAATGTTATTGTTACAGCTCATGCTTTTATTATAATTTTTTTTATAGTAATGCCTATTATAATTGGAGGATTTGGTAATTGATTAGTTCC
>MockIM39
GTCAACAAATCATAAAGATATTGGAACGTTATATTTTATTTTTGGAGCTTGAGCCGGAATAGTAGGAACCTCCCTAAGACTATTAATTCGAATCGAACTTGGAAATCCAGGAACTTTAATTGGAAATGATCAAATTTATAATACAATTGTAACAGCCCACGCTTTTATTATAATTTTCTTTATGGTAATACCAATTATAATTGGTGGATTTGGTAATTGATTAGTACC
>MockIM40
GTCAACAAATCATAAAGATATTGGAACTTTATACTTCATTTTTGGTGCTTGATCAGGTATAGTAGGAACATCATTGAGAATATTAATTCGTGCTGAGCTTGGTCAACCCGGTTCACTAATTGGAGATGATCAAATTTATAATGTGATTGTAACTGCACATGCTTTCATTATAATTTTCTTTATAGTAATACCAATTATAATTGGTGGATTTGGTAATTGATTAGTACC
>MockIM42
GTCAACAAATCATAAAGATATTGGTACAATATACATAATTTTTGGGATATGGGCTGCAATAATTGGGACAGCCCTTAGTATACTAATCCGAGCTGAATTAGGACAACCTGGGTCAATAATAAATGATGATCAAATTTATAATGTTATTGTAACTGCCCATGCCTTTGTTATAATTTTCTTTATAGTAATACCTATTATAATTGGGGGATTTGGAAACTGATTAGTCCC
>MockIM44
GTCAACAAATCATAAAGATATTGGAACTTTATATTTTATTTTTGGTGCATGAGCCGGTATAGTAGGTACCTCCCTTAGTATCTTAGTACGGGCTGAATTAGGACATCCAGGAGCATTAATTGGTGATGATCAAATTTATAATGTAATTGTTACTGCTCACGCTTTTGTAATAATTTTTTTTATAGTTATACCTATTTTAATTGGTGGGTTTGGAAATTGATTAGTTCC
>MockIM46
GTCAACAAATCATAAAGATATTGGAACATTATATTTTTTGTTCGGTAGTTGAGCAGGAATAGTAGGAACATCATTAAGATTACTAATCCGTGCTGAACTAGGAAACCCCGGATCTTTAATTGGTGATGATCAAATTTATAATGTAATTGTAACAGCACATGCTTTCATTATGATTTTTTTCATAGTTATACCAATTATGATTGGTGGATTTGGAAATTGACTTGTACC
>MockIM47
GTCAACAAATCATAAAGATATTGGAACATTATACTTCATTTTTGGAGCTGAGCTGGAATAGTAGGTACATCCTTAAGACTACTTATTCGAGCCGAACTAGGGCAACCAGGATATCTAATTGGTGATGATCAAATTTATAACGTTATTGTAACTGCTCATGCATTTGTAATAATCTTCTTCATGGTTATACCTATCATAATTGGAGGATTTGGTAATTGACTAGTACC
>MockIM49
GTCAACAAATCATAAAGATATTGGAACTTTATACTTCGTTTTTGGTGCATGATCAGGGATAGTAGGAACTTCATTAAGTATATTAATTCGCACCGAATTAAATCAACCTGGATCCTTAATTGGAGATGACCAAATCTATAATGTAATTGTTACAGCTCATGCTTTTGTCATAATCTTTTTCATAGTAATACCAATTCTTATCGGAGGATTCGGGAATTGATTAGTTCC
>MockIM52
GTCAACAAATCATAAAGATATTGGAACCTTGTATTTCATTTTTGGAGCATGGGCAGGTATAGTTGGTACATCTTTAAGTTTACTGATTCGAGCTGAGCTAGGGCAACCAGGTTACTTAATTGGAGATGACCAAATTTATAATGTAATTGTTACTGCTCATGCTTTTGTAATAATTTTCTTTATAGTAATACCTATTATAATTGGAGGTTTTGGAAATTGATTAGTCCC
>MockIM53
GTCAACAAATCATAAAGATATTGGAACTTTATATTTTATTTTTGGAATTTGAGCAGGAATAGTAGGAACATCTTTAAGTTTATTAATTCGAGCTGAATTAGGAAATCCAGGTTCATTAATTGGTGATGATCAAATTTATAATACTATTGTAACAGCCCATGCATTTATTATAATTTTTTTTATAGTTATACCTATTATAATTGGAGGATTTGGAAATTGATTAATTCC
