# Supplementary material for: A total crapshoot? Evaluating bioinformatic decisions in animal diet metabarcoding analyses
Source: Ecol Evol. 2020 Jul 23;10(18):9721–39. doi: 10.1002/ece3.6594 (PMC7520210; doi:10.1002/ece3.6594)
Supplement: Supplementary file 1 — Supplementary Material [file ECE3-10-9721-s001.zip › tidybug-master/data/mock_community/CFMR_insect_mock4.tsv]

MockIM3	GTCAACAAATCATAAAGATATTGGAACATTATATTTTATTTTTGGAGTTTGATCAGGAATAGTAGGAACATCTTTAAGTATATTAATTCGTGCTGAATTAAGTCACCCAGGGATATTTATTGGAAATGATCAAATTTATAACGTAATTGTTACAGCTCATGCATTTATTATAATTTTTTTTATAGTAATACCAATTATAATTGGAGGATTTGGAAATTGATTAGTTCC
MockIM4	GTCAACAAATCATAAAGATATTGGAACATTATATTTTATTTTTGGTATTTGAGCTGGAATAGTAGGAACTTCTTTAAGATTATTAATTCGAGCTGAACTAGGAAACCCAGGATCTTTAATTGGAGATGATCAAATTTATAATACAATTGTTACAGCACATGCTTTTATTATAATTTTTTTTATAGTAATACCTATTATAATTGGAGGATTTGGAAATTGATTAGTACC
MockIM5	GTCAACAAATCATAAAGATATTGGAACTTTATATTTTTTATTTGGTATTTGATCAGGTATAATTGGATCTTCACTTAGAATTTTAATTCGATTAGAATTAAGTCAAATTAATTCAATTATTAATAATAACCAACTATATAATGTAATTGTTACAATTCATGCTTTTATTATAATTTTCTTTATAACTATACCAATTGTAATTGGTGGATTTGGAAATTGATTAATTCC
MockIM7	GTCAACAAATCATAAAGATATTGGAACATTATATTTTATTTTTGGTGTATGATCTGGTCTTTTAGGCACATCCTTGAGAGTCTTAATTCGAACAGAGTTAGGGATAGTTGGATCATTAATTAAAAATGATCAAATTTATAACGTTTTAGTAACAGCTCATGCTTTTATTATAATTTTCTTTATAGTCATACCTATTATAATTGGAGGGTTTGGAAATTGATTAGTTCC
MockIM10	GTCAACAAATCATAAAGATATTGGTACATTATATTTTATATTTGGAATTTGAGCAGGTATAGTAGGAACATCATTAAGATTATTAATTCGAGCTGAACTAGGAAATCCTGGATCTTTAATTGGTGATGATCAAATTTATAATACTATTGTAACAGCTCATGCTTTTATTATAATTTTTTTTATAGTTATACCTATTATAATTGGAGGATTTGGAAATTGATTAGTTCC
MockIM15	GTCAACAAATCATAAAGATATTGGAACTTTATATTTTATTTTTTGGAGCCTGAGCAGGTATAGTAGGTACATCTTTAAGAATTCTTGTACGTGCCGAATTAGGACACCCTGGAGCATTAATTGGAGATGATCAAATCTATAATGTAATTGTTACAGCTCACGCTTTTATTATAATTTTCTTTATAGTAATACCTATTATAATTGGGGGATTTGGAAACTGATTGGTTCC
MockIM16	GTCAACAAATCATAAAGATATTGGAACTTTATATTTCATTTTTGGTATTTGGGCAGGAATAGTAGGAACTTCTTTAAGATTATTAATTCGAGCTGAATTAGGAAATCCGGGATATTTAATTGGAGATGATCAAATTTATAATACTATTGTTACAGCTCATGCTTTTATCATAATTTTTTTTATAGTTATACCTATTATAATTGGGGGATTTGGTAATTGATTAGTGCC
MockIM20	GTCAACAAATCATAAAGATATTGGAACATTATACTTTATTTTTGGAATCTGAGCCGGAATAATTGGAACCTCTTTAAGATTAATAATTCGAGCTGAATTAGGAGCTCCAGGACATTTAATTGGAGACGATCAAATTTATAATACTATTGTAACAGCTCATGCTTTTATTATAATTTTTTTTATAGTAATGCCAATTATAATTGGAGGATTTGGAAATTGATTAGTGCC
MockIM21	GTCAACAAATCATAAAGATATTGGAACATTATACTTTTTATTTGGAATATGGGCAGGAATAGTAGGAACATCGTTAAGTATTTTAATTCGGTTAGAATTAGGAACTAGAGGAAGATTAATTGGAAGCGACCAAATTTATAATATAATTGTTACAGCTCATGCTTTCATTATAATTTTCTTTATAGTAATACCTATTATAATTGGGGGTTTTGGAAATTGATTAGTTCC
MockIM23	GTCAACAAATCATAAAGATATTGGAACATTATACTTTTTATTTGGAATATGAGCAGGAATAGTAGGAACATCGCTAAGTATTTTAATTCGGTTAGAATTAGGGACTAGAGGAAGATTAATTGGAAACGACCAAATTTATAATATAATTGTTACAGCTCATGCTTTCATTATAATTTTCTTTATAGTAATACCTATTATAATTGGAGGTTTTGGAAATTGATTAGTTCC
MockIM27	GTCAACAAATCATAAAGATATTGGAACTTTGTATTTTATTTTCGGTGCTTGAGCAGGTATAGTAAGAACATCTTTAAGAATCCTTATTCGAGCTGAATTAGGTAATCCCGGAACATTAATTGGTGATGACCAAATTTATAACGTAATTGTAACTGCACATGCTTTTATCATAATTTTTTTTATAGTTATACCTATTATAATTGGAGGGTTTGGAAATTGATTAGTTCC
MockIM28	GTCAACAAATCATAAGATATTGGAACATTATATTTTATTTTTGGAATTTGAGCAGGAATAGTTGGAACATCTTTAAGATTGTTAATTCGAGCAGAATTAGGAAACCCTGGATCTTTAATTGGAGATGATCAAATTTATAATACTATTGTAACAGCTCATGCTTTTATTATAATTTTTTTCATAGTTATACCAATTATAATTGGAGGATTTGGAAATTGATTAGTCCC
MockIM29	GTCAACAAATCATAAAGATATTGGTACTTTATATTTTATTTTTGGAATTTGAGCAGGAATAGTAGGAACTTCTTTAAGATTATTAATTCGTGCAGAATTAGGAACTCCCGGATCATTAATTGGTGATGATCAAATTTATAATACTATTGTCACAGCTCACGCTTTCATTATAATTTTTTTTATAGTTATACCTATTATAATTGGAGGATTTGGTAATTGATTAGTTCC
MockIM32	GTCAACAAATCATAAAGATATTGGTACCCTTTATTTTATTTTTGGAGCTTGGGCAGGAATAGTAGGAACTTCTTTGAGCTTATTAATCCGAGCTGAACTTGGTCAGCCTGGTTCACTTATTGGGGATGACCAAATTTATAATGTTATTGTAACAGCCCACGCCTTCATTATAATTTTCTTTATAGTGATACCAATTATAATTGGAGGATTTGGTAATTGATTAGTACC
MockIM33	GTCAACAAATCATAAAGATATTGGAGTTTTATATTTTATTTTTGGAATTTGATCAGGACTTGTAGGTACAAGTTTAAGTTTATTAATTCGAGCTGAATTAGGTCAGCCAGGTTCATTAATTGGGGATGATCAAATTTATAATGTTATTGTTACAGCTCATGCTTTTATTATAATTTTTTTTATAGTAATGCCTATTATAATTGGAGGATTTGGTAATTGATTAGTTCC
MockIM39	GTCAACAAATCATAAAGATATTGGAACGTTATATTTTATTTTTGGAGCTTGAGCCGGAATAGTAGGAACCTCCCTAAGACTATTAATTCGAATCGAACTTGGAAATCCAGGAACTTTAATTGGAAATGATCAAATTTATAATACAATTGTAACAGCCCACGCTTTTATTATAATTTTCTTTATGGTAATACCAATTATAATTGGTGGATTTGGTAATTGATTAGTACC
MockIM40	GTCAACAAATCATAAAGATATTGGAACTTTATACTTCATTTTTGGTGCTTGATCAGGTATAGTAGGAACATCATTGAGAATATTAATTCGTGCTGAGCTTGGTCAACCCGGTTCACTAATTGGAGATGATCAAATTTATAATGTGATTGTAACTGCACATGCTTTCATTATAATTTTCTTTATAGTAATACCAATTATAATTGGTGGATTTGGTAATTGATTAGTACC
MockIM42	GTCAACAAATCATAAAGATATTGGTACAATATACATAATTTTTGGGATATGGGCTGCAATAATTGGGACAGCCCTTAGTATACTAATCCGAGCTGAATTAGGACAACCTGGGTCAATAATAAATGATGATCAAATTTATAATGTTATTGTAACTGCCCATGCCTTTGTTATAATTTTCTTTATAGTAATACCTATTATAATTGGGGGATTTGGAAACTGATTAGTCCC
MockIM44	GTCAACAAATCATAAAGATATTGGAACTTTATATTTTATTTTTGGTGCATGAGCCGGTATAGTAGGTACCTCCCTTAGTATCTTAGTACGGGCTGAATTAGGACATCCAGGAGCATTAATTGGTGATGATCAAATTTATAATGTAATTGTTACTGCTCACGCTTTTGTAATAATTTTTTTTATAGTTATACCTATTTTAATTGGTGGGTTTGGAAATTGATTAGTTCC
MockIM46	GTCAACAAATCATAAAGATATTGGAACATTATATTTTTTGTTCGGTAGTTGAGCAGGAATAGTAGGAACATCATTAAGATTACTAATCCGTGCTGAACTAGGAAACCCCGGATCTTTAATTGGTGATGATCAAATTTATAATGTAATTGTAACAGCACATGCTTTCATTATGATTTTTTTCATAGTTATACCAATTATGATTGGTGGATTTGGAAATTGACTTGTACC
MockIM47	GTCAACAAATCATAAAGATATTGGAACATTATACTTCATTTTTGGAGCTGAGCTGGAATAGTAGGTACATCCTTAAGACTACTTATTCGAGCCGAACTAGGGCAACCAGGATATCTAATTGGTGATGATCAAATTTATAACGTTATTGTAACTGCTCATGCATTTGTAATAATCTTCTTCATGGTTATACCTATCATAATTGGAGGATTTGGTAATTGACTAGTACC
MockIM49	GTCAACAAATCATAAAGATATTGGAACTTTATACTTCGTTTTTGGTGCATGATCAGGGATAGTAGGAACTTCATTAAGTATATTAATTCGCACCGAATTAAATCAACCTGGATCCTTAATTGGAGATGACCAAATCTATAATGTAATTGTTACAGCTCATGCTTTTGTCATAATCTTTTTCATAGTAATACCAATTCTTATCGGAGGATTCGGGAATTGATTAGTTCC
MockIM52 GTCAACAAATCATAAAGATATTGGAACCTTGTATTTCATTTTTGGAGCATGGGCAGGTATAGTTGGTACATCTTTAAGTTTACTGATTCGAGCTGAGCTAGGGCAACCAGGTTACTTAATTGGAGATGACCAAATTTATAATGTAATTGTTACTGCTCATGCTTTTGTAATAATTTTCTTTATAGTAATACCTATTATAATTGGAGGTTTTGGAAATTGATTAGTCCC
MockIM53	GTCAACAAATCATAAAGATATTGGAACTTTATATTTTATTTTTGGAATTTGAGCAGGAATAGTAGGAACATCTTTAAGTTTATTAATTCGAGCTGAATTAGGAAATCCAGGTTCATTAATTGGTGATGATCAAATTTATAATACTATTGTAACAGCCCATGCATTTATTATAATTTTTTTTATAGTTATACCTATTATAATTGGAGGATTTGGAAATTGATTAATTCC
