# Supplementary material for: A total crapshoot? Evaluating bioinformatic decisions in animal diet metabarcoding analyses
Source: Ecol Evol. 2020 Jul 23;10(18):9721–39. doi: 10.1002/ece3.6594 (PMC7520210; doi:10.1002/ece3.6594)
Supplement: Supplementary file 1 — Supplementary Material [file ECE3-10-9721-s001.zip › tidybug-master/data/mock_community/blastdata.tsv]

qcov	pid	HashID
100	99	06cc5faccebfed1ae42d5fd81c826cb1
99	93	0853a883ea800fe3fd8cfde4f2ff0d5f
100	100	098d89de723d4e279714b98f35448ec1
100	94	13ef19285dfa5b8075398a7970bfc08b
100	92	17e9cae9edb25dc924d384431348c22f
100	100	19b15068add9c22b572c309576d98259
100	94	1c4c22364b2626d57778fdee5980c360
99	93	1eddc0a4d718b1d125f5a1875cf2a531
99	92	21fe30e900fea8f7e01c2fb4fa93ec77
100	100	3019836df83e332ce59481161afca490
95	91	3348e2b97c19155f395e0a5f6bd9024b
99	93	347bb6caf0b7c269c432be50f07eb53f
100	94	390fc0aa03c9dc2e4f74112e47659f7c
99	98	3bccc7419ed71054e8d594ffa35fe0c6
96	89	43c5d1c9b7e77b220d74398f758225bb
99	90	6061194e627ad662d7d6a7ae178166e9
100	100	6cb6696e89471d5c3d6fd77c2d3ce308
99	100	719542bfb0f337f545382bf974c81337
100	100	73d24c9b0eca55bcce443e60c5639b37
100	99	7a6aaff38eb5f3153417cb86c7041497
100	100	80c4d80457fcc8395bbccc4f364533a8
100	100	8bde680baa31f427af9fdf1e59573bec
100	99	91a7a6e7f28d21c7ced7dc3df389efcf
100	97	924e54e2bb7e72942c009a6dc99878c8
99	90	937734275b3e7b4640969c48a56b421a
100	94	997f4a78373f3517a361cf76c4db9a43
100	99	a44c771f6365558777fa16f813857f90
100	99	b99c08005333658beab17599501d1b13
100	92	ba3fbad2c82d3740432b1e58a910abf7
100	91	ba43baa0664c7465cbc757c64829dc74
100	94	bab0d3359ede10717fa2c97b58dbb56b
96	90	c5098366c5ba2170bb0bdbb4ebb969cf
96	98	c533626259d8a8ebb77bcdf91d4cfb48
97	96	dd7d351d61b07cc898433c44c578ec1c
99	100	dd8ead02d602f21e3650a1dfafdbf815
100	93	e7cf8febd22a81f1f6ad53ade6117fe5
100	100	eb3a4a579b410351b538a2510c37a56c
99	99	ef84ca30c9049205e65e13f0ba7da64a
