# Supplementary material for: A total crapshoot? Evaluating bioinformatic decisions in animal diet metabarcoding analyses
Source: Ecol Evol. 2020 Jul 23;10(18):9721–39. doi: 10.1002/ece3.6594 (PMC7520210; doi:10.1002/ece3.6594)
Supplement: Supplementary file 1 — Supplementary Material [file ECE3-10-9721-s001.zip › tidybug-master/data/mock_community/completeCOIplasmidsesqfasta.fasta]

>IM10ChoRosRCW012616_02G_15 Keller/Michelle
TAAACTTCAGGGTGACCAAAAAATCAAAATAAATGTTGGTATAAAATAGG
ATCTCCTCCACCAGCAGGATCAAAAAATGATGTATTTAAATTTCGATCTG
TTAATAACATAGTAATAGCTCCAGCTAATACAGGTAAAGATAAAAGAAGT
AAAAGAGCTGTAATTCCTACAGATCAAACAAATAATGGTATTTGATCTAA
TGATATGTTGTTTGGTCGTATATTAATGATAGTTGTAATAAAATTTACAG
CTCCTAAAATAGATGAAATTCCTGCTAAGTGTAATGAAAAAATTGCTAAA
TCTACTGATCTTCCTCTATGAGCAATATTTGATGAAAGTGGGGGGTATAC
TGTTCATCCTGTACCAGCCCCATTTTCTACAATTCTTCTTGAAATTAAAA
GTATAATAGAAGGGGGTAAAAGTCAAAATCTTATATTATTTATACGAGGA
AAAGCTATATCAGGGGCTCCTAATATTAAAGGAACTAATCAATTTCCAAA
TCCTCCAATTATAATAGGTATAACTATAAAAAAAATTATAATAAAAGCAT
GAGCTGTTACAATAGTATTATAAATTTGATCATCACCAATTAAAGATCCA
GGATTTCCTAGTTCAGCTCGAATTAATAATCTTAATGATGTTCCTACTAT
ACCTGCTCAAATTCCAAATATAAAATATAATGTACCAATATCTTTATGAT
TTGTTGACC
>IM11ChrOcuRCW012616_02F_14 Keller/Michelle
TAAACTTCAGGGTGACCAAAAAATCAAAATAAATGTTGATATAGAATTGG
ATCCCCTCCTCCTGCAGGATCAAAAAATGAAGTATTTAAATTACGATCTG
TTAATAATATAGTAATAGCACCTGCTAATACTGGTAAAGATAGTAAAAGT
AATAAAGCAGTAATTACAACTGATCATACAAATAAAGGTATTCGATCTAA
AGTTATATAATTTAATCGTATATTAATTACTGTTGTAATAAAATTTACAG
CCCCTAAAATCGAAGAAATTCCAGCTAAATGTAAGCTAAAAATAGCTAAA
TCAACAGAAGCACCTGCATGAGCAATTCTAGATGATAAGGGAGGGTAAAC
TGTTCAACCTGTACCAGCTCCTCTTTCCACTATTGAAGATGCTAGTAATA
GTGTTAATGAAGGTGGAAGTATTCAAAAACTTATATTATTTATTCGGGGA
AAAGCCATATCAGGTGCTGCTAATATTAATGGAACTAATCAATTACCAAA
CCCTCCAATTACAATAGGTATTACTATAAAAAAAATTATAATAAAAGCAT
GGGCTGTAACAATTACATTATAAATTTGATCATCACCAATTAAAGATCCT
GGTTGACCTAATTCAGCTCGAATTAATAAACTTAAACTTGTACCTACTAA
TCCTGATCAAATTCCAAAAATGAAATATAATGTACCAATATCTTTATGAT
TTGTTGACC
>IM12CraAgiRCW012616_02E_13 Keller/Michelle
TAAACTTCAGGGTGACCAAAAAATCAGAATAAATGTTGGTATAAAATAGG
ATCTCCTCCTCCTGCTGGATCAAAAAAAGATGTATTTAAATTTCGATCAG
TTAAAAGTATAGTAATAGCTCCCGCTAATACAGGTAAAGATAAAAGTAAA
AGAAGAGCTGTAATTCCAACTGATCAGACAAATAAAGGTATTTGATCAAA
TGATATGTTATTAATTCGTATATTAATAATTGTAGTAATAAAATTAATAG
CTCCTAAAATAGAAGAAATTCCAGCTAAATGTAAAGAAAAAATAGCTAAA
TCAACGGATCTACCTCTATGGGCAATATTTGATGAAAGTGGGGGGTAAAC
TGTTCATCCTGTTCCAGCTCCGTTTTCTACAATTCTTCTAGAAATTAATA
AAGTTAAAGAGGGGGGTAGTAATCAAAATCTTATATTATTTATTCGTGGG
AAAGCCATATCTGGGGCTCCTAATATAAGAGGTACTAATCAATTCCCAAA
ACCACCAATTATAATTGGTATAACTATAAAAAAAATTATAATAAATGCAT
GAGCTGTAACAATAGTATTATAAATTTGATCATCTCCAATTAAAAATCCA
GGATTTCCCAATTCAGCACGAATTAGTAATCTTAAAGATGTTCCGAGTAT
TCCTGCTCAAATTCCAAAAATAAAATATAATGTTCCAATATCTTTATGAT
TTGTTGACC
>IM13DelPlaRCW012616_02D_12 Keller/Michelle
TAAACTCAGGGTGACCAAAAAATCAAAATAAATGTTGGTATAAAATTGGA
TCTCCTCCTCCTGCAGGATCAAAAAATGATGTATTTAGATTTCGATCTGT
TAATAATATAGTGATAGCACCAGCTAATACTGGTAAAGACAGTAAAAGGA
GTAATGCTGTAATTACTACTGATCAAACAAATAAAGGTATTCGGTCAAAG
GTAATTCCTGTAGATCGTATATTAATTACAGTTGTAATAAAGTTTACGGC
TCCTAAAATTGATGAAATTCCTGCTAAATGCAAAGAAAAAATTGCTAAAT
CAACAGAAGCTCCACCATGGGCAATATTAGAAGATAAGGGAGGGTAAACA
GTTCATCCTGTCCCAGCTCCATTTTCTACTATACTTCTTACCAACAATAA
AGTTAATGCGGGGGGTAGAAGTCAAAAACTCATATTATTTATTCGAGGGA
AGGCTATATCTGGGGCACCTAATATTAAAGGAACTAGTCAATTTCCGAAC
CCTCCAATTATAATAGGTATTACTATAAAGAAAATTATAATAAAAGCATG
AGCTGTTACAATTACATTATAAATTTGATCATCTCCAATTAATGCTCCAG
GGTGCCCCAATTCAGCTCGAATTAAAATACTTAATGAGGTTCCCACCATT
CCTGATCATGCTCCAAAAATAAAATATAAAGTTCCAATAACTTTATGATT
TGTTGACC
>IM14DepPasRCW012616_02C_11 Keller/Michelle
TAAACTTCAGGGTGACCAAAAAATCAAAATAAATGTTGATATAAAATTGG
ATCTCCACCTCCTGCAGGATCAAAAAAAGATGTATTTAAATTTCGATCGG
TAAGAAGTATAGTAATAGCTCCTGCTAGAACAGGTAAAGATAATAAAAGT
AATAATGCTGTAATACCTACAGCTCATACAAATAAAGGTAATTGATCAAA
TGATATATTATTTAATCGTATATTAATAATTGTAGTGATAAAATTAATTG
CTCCTAAAATTGATGAAATTCCAGCTAAATGTAATGAAAAAATGGCTAAA
TCTACTGATCTACCTCCATGGGCAATATTAGATGAAAGGGGGGGATATAC
CGTTCATCCAGTTCCTGCTCCATTTTCTACAACTCTTCTTGAAATTAAAA
GAGTAAGAGATGGGGGTAATAATCAAAAACTTATATTATTTATTCGTGGG
AAAGCTATATCTGGGGCTCCTAATATTAAAGGTACTAATCAATTACCAAA
CCCTCCAATTATAATAGGTATTACTATAAAAAAAATTATAATAAAAGCAT
GAGCTGTAACAATTGTATTATAAATTTGATCATCTCCAATTAAAGATCCA
GGGTTACCTAATTCAGCTCGAATTAATAATCTTAATGAAGTTCCTACTAT
TCCTGCTCAAATTCCAAAAATAAAATATAATGTTCCAATATCTTTATGAT
TTGTTGACC
>IM16EloOblRCW012616_02A_9 Keller/Michelle
CGCGGGATTGGGTGACCAAAAAATCAAAATAAATGTTGATAAAGGATGGG
ATCTCCCCCACCAGCAGGGTCAAAGAATGATGTATTAAGATTCCGGTCTG
TTAGAAGTATAGTAATTGCTCCAGCTAAAACAGGGAGGGATAAAAGAAGA
AGAAAAGCAGTAATACCAACTGCTCAAACAAATAAAGGTATTTGATCAAA
AAATAAATTATTAATTCGCATATTAATAATAGTTGTAATAAAGTTAATAG
CCCCTAAGATTGAAGAGATTCCTGCTAAGTGAAGGGAGAAAATAGCTAAA
TCAACTGATCTTCCCCCATGAGCGATGTTAGAGGAGAGGGGCGGATATAC
TGTTCATCCAGTTCCTGCTCCATTTTCAACAATTCTTCTTGAAATTAAAA
GGGAAAGGGAGGGGGGTAATAATCAAAATCTTATATTATTTATTCGTGGG
AAAGCCATATCTGGGGCTCCTAATATTAGAGGCACTAATCAATTACCAAA
TCCCCCAATTATAATAGGTATAACTATAAAAAAAATTATGATAAAAGCAT
GAGCTGTAACAATAGTATTATAAATTTGATCATCTCCAATTAAATATCCC
GGATTTCCTAATTCAGCTCGAATTAATAATCTTAAAGAAGTTCCTACTAT
TCCTGCCCAAATACCAAAAATGAAATATAAAGTTCCAATATCTTTATGAT
TTGTTGACC
>IM19FormRCW012616_03F_22 Keller/Michelle
TAAACTTCAGGGTGACCAAAAAATCAAAATAAATGTTGGTATAGAATTGG
ATCTCCTCCTCCTGAAGGATCAAAGAATGAAGTATTTAAATTTCGATCAG
TTAATAGTATAGTAATAGCTCCAGCTAAAACAGGTAAGGATAATAGAAGT
AAGATAGCTGTAATTAAAATTGATCATACGAGTAAAGGAATTTTATCAAT
AGAAAAATTTTTATGATGTATATTAAGAATTGTTGAAATAAAATTAATTG
CTCCTAAAATTGATGATATACCTGCAATATGAAGAGAAAAAATTGTTAAG
TCTACAGAAGGACCATTATGAAAAATATTAGAGGATAAGGGAGGATAAAT
AGTTCATCCTGTACCTGTTCCATCATTAATAAAATTTCTTAAAAGTAAAA
GAGTAATTGAAGGAGGTAAGAGTCAAAATCTTATATTATTTATACGAGGG
TAAGCTATGTCTGGTGATCCTAGTATTAAAGGAATTAGAAAATTTCCAAA
TCCACCAATTATAAAAGGTATTACTATGAAAAAAATTATAATAAAAGCAT
GATTAGTTACTAGAGAATTGTAAATTTGATCATTATTGATTAGTGAATTT
GATGAACCTAATTCTAAACGAATAATTATACTTATAGAAGATCCAATTAT
TCCTGCTCAGATAGCAAATAAAAAGTAAAGAATACCAATATCTTTATGAT
TTGTTGACC
>IM1AcrHilRCW012616_01H_8 Keller/Michelle
TGATTTTCAGGGTGACCAAAAAATCAAAATAAGTGTTGATAAAGAATCGG
ATCTCCTCCTCCTGATGGGTCAAAGAATGATGTATTGAAATTTCGATCAG
TTAATAATATAGTAATAGCCCCTGCTAGTACTGGGAGTGATAATAATAAT
AATAATGCAGTAATACCAACAGATCAAACGAATAGTGGAATTCGTTCAGG
GGTTATTCCTATTGGTCGTATATTAATAATTGTTGAAATAAAATTTACTG
CTCCTAAAATTGATGATACTCCTGCTAAATGTAGGGAAAAAATTGCTAAG
TCAACTGATGCTCCTCTATGTGATAAATTACTTGATAAGGGGGGATATAC
TGTTCATCCAGTCCCGGCTCCTGATTCTGCTAATCTTCTTACTATTAATA
AGGTTAATGATGGTGGTAATAATCAAAATCTTATATTATTTATTCGCGGA
AATGCTATATCAGGTGCTCCTATTATTAATGGTACTAATCAGTTTCCGAA
ACCTCCAATTATAATGGGTATAACTATTAAAAAAATTATTACAAATGCGT
GAGCGGTAACTACTACATTATAAATTTGATCATCTCCAATGAATCTTCCT
GGTTGTCCTAATTCAATTCGAATAATTAATCTTATTGCTGATCCTACTAT
TCCTGCTCATATTCCAAATAGAAAATATAGAGTTCCAATATCTTTATGAT
TGTTGACC
>IM20HaeGraRCW012616_03E_21 Keller/Michelle
TAAACTTCAGGGTGACCAAAAAATCAAAATAAATGTTGATATAAAATTGG
ATCTCCTCCTCCTGCAGGGTCAAAAAAGGATGTATTTAAATTTCGATCTG
TTAATAATATAGTAATTGCACCTGCTAATACAGGTAATGATAATAATAGT
AAGAATGCTGTAATACCTACTGCTCAAACAAATAATGGTAGTTGGTCAAA
TGATATGTTATTTAATCGTATATTAATAATTGTTGTGATAAAATTAATTG
CTCCTAAAATAGATGAAATTCCAGCTAAATGTAATGAAAAAATAGCTAAG
TCTACAGATCTTCCTCTATGAGAAATATTTGATGAAAGTGGGGGGTATAC
TGTTCATCCTGTGCCAGCTCCATCTTCAACCACTCTTCTTGAGATGAGTA
ATATAATGGAAGGGGGTAATATTCAAAATCTTATGTTGTTTATTCGGGGG
AAAGCTATATCTGGAGCCCCTAATATTAAAGGCACTAATCAATTTCCAAA
TCCTCCAATTATAATTGGCATTACTATAAAAAAAATTATAATAAAAGCAT
GAGCTGTTACAATAGTATTATAAATTTGATCGTCTCCAATTAAATGTCCT
GGAGCTCCTAATTCAGCTCGAATTATTAATCTTAAAGAGGTTCCAATTAT
TCCGGCTCAGATTCCAAAAATAAAGTATAATGTTCCAATATCTTTATGAT
TTGTTGACC
>IM21HarAxy1ARCW012616_03D_20 Keller/Michelle
TAAACTTCAGGGTGACCAAAAAATCAAAATAAATGTTGGTATAAAATTGG
GTCTCCCCCACCGGTTGGGTCAAAAAAAGAAGAATTTAAGTTTCGGTCAG
TTAATAGTATAGTAATTGCTCCTGCAAGAACTGGTAGTGATAGTAATAAA
AGAATTGCTGTAATAAGAACAGATCATACAAATAAAGGAGTTTTATCAAG
TATTATACCAAATGGACGTATATTTATAATAGTTGAAATGAAATTTACTG
CACCTAAAATTGAGGAAATTCCTGCTAAATGTAAACTAAAAATCACTAAA
TCTACTGAAGGCCCATTATGTGTTAAATTAGAAGAAAGAGGAGGGTAAAC
AGTTCATCCTGTTCCTGCCCCTATTTCTACGATTGTTCTTAAAATTAAAA
GAGTTAAAGCAGGGGGTAAAAGTCAAAATCTTATGTTATTTAATCGTGGA
AATGCTATATCAGGAGCTCCAATTATTAAAGGAACTAATCAATTTCCAAA
ACCCCCAATTATAATAGGTATTACTATAAAGAAAATTATAATGAAAGCAT
GAGCTGTAACAATTATATTATAAATTTGGTCGCTTCCAATTAATCTTCCT
CTAGTTCCTAATTCTAACCGAATTAAAATACTTAACGATGTTCCTACTAT
TCCTGCCCATATTCCAAATAAAAAGTATAATGTTCCAATATCTTTATGAT
TTGTTGACC
>IM22HarAxy1BRCW012616_03C_19 Keller/Michelle
TAAACTTCAGGGTGACCAAAAAATCAAAATAAATGTTGGTATAAAATTGG
GTCTCCCCCACCGGTTGGGTCAAAAAAAGAAGAATCTAAGTTTCGGTCAG
TTAATAGTATAGTAATTGCTCCTGCAAGAACTGGTAGTGATAGTAATAAA
AGAATTGCTGTAATAAGAACAGATCATACAAATAAAGGAGTTTTATCAAG
TATTATACCAAATGGACGTATATTTATAATAGTTGAAATGAAATTTACTG
CACCTAAAATTGAGGAAATTCCTGCTAAATGTAAACTAAAAATCACTAAA
TCTACTGAAGGCCCGTTATGTGTTAAATTAGAAGAAAGAGGAGGGTAAAC
AGTTCATTCTGTTCCTGCCCCTATTTCTACAATTGTTCTTAAAATTAAAA
GAGTTAAAGCAGGGGGTAAAAGTCAAAATCTTATGTTATTTGATCGTGGA
AATGCTATATCAGGAGCTCCAATTATTAAAGGAACTAATCAATTTCCAAA
ACCCCCAATTATAATAGGTATTACTATAAAGAAAATTATAATGAAAGCAT
GAGCTGTAACAATTATATTATAAATTTGGTCGTTTCCAATTAATCTTCCT
CTAGTTCCTAATTCTAACCGAATTAAAATACTTAACGATGTTCCTACTAT
TCCTGCCCATATTCCAAATAAAAAGTATAATGTTCCAATATCTTTATGAT
TTGTTGACC
>IM23HarAxy2RCW012616_03B_18 Keller/Michelle
TAAACTTCAGGGTGACCAAAAAATCAAAATAAATGTTGGTATAAAATTGG
GTCTCCCCCACCGGTTGGATCAAAAAAAGAAGAATTTAAGTTTCGGTCAG
TTAATAGTATAGTAATTGCTCCTGCAAGAACTGGAAGTGATAATAATGAA
AGAATTGCTGTAATAAGAACAGATCATACAAATAAAGGAGTTTTATCAAG
CATTATACCAAATGGACGTATATTTATAATAGTTGAAATGAAATTTACTG
CACCTAAAATTGAGGAAATTCCTGCTAAATGTAAACTAAAAATCACTAAA
TCTACTGAAGGCCCATTATGTGTTAAATTAGAAGAAAGAGGAGGGTAAAC
AGTTCATCCTGTTCCTGCTCCTATTTCTACGACTGTTCTTAAAATTGAAA
GAGTTAAAGCAGGGGGTAAAAGTCAAAATCTTATATTATTTAATCGTGGG
AATGCTATATCAGGGGCTCCAATTATTAAAGGAACTAATCAATTTCCAAA
ACCTCCAATTATAATAGGTATTACTATAAAGAAAATTATAATGAAAGCAT
GAGCTGTAACAATTATATTATAAATTTGGTCGTTTCCAATTAATCTTCCT
CTAGTCCCTAATTCTAACCGAATTAAAATACTTAGCGATGTTCCTACTAT
TCCTGCTCATATTCCAAATAAAAAGTATAATGTTCCAATATCTTTATGAT
TTGTTGACC
>IM24HexLim2ARCW012616_03A_17 Keller/Michelle
TAAACTTCAGGGTGACCAAAAAATCAAAATAGGTGTTGGTATAAGATGGG
ATCTCCCCCTCCTGCGGGGTCAAAGAAAGAAGTATTTAAATTACGATCAG
TTAATAATATGGTAATAGCTCCGGCTAACACAGGGAGAGACAGGAGTAAA
AGGACTGCTGTGATAACTACAGATCAAACAAATAAAGGAATTCGGTCTAT
TGTTATTCCTCTTGTACGTATATTAATAGTAGTAGTAATAAAATTTACTG
CACCTAGAATAGAAGAAACACCGGCTAGGTGTAAGGAGAAAATAGCTAAA
TCTACTGAAGCACCTGCATGGGCAATACCTGCAGCTAGAGGGGGATAAAC
AGTTCATCCCGTTCCAGCCCCTCTTTCAACTATACTACTAGCTAATAAAA
GGGTAAGGGCGGGGGGTAGTAGTCAAAATCTTATATTATTTATACGGGGG
AAAGCTATATCAGGAGCCCCAAGTATTAATGGGACTAGTCAATTACCAAA
ACCCCCAATTATAATAGGCATTACTATAAAGAAAATTATAATAAAGACAT
GGGCTGTTACAATTACATTATAAATTTGATCATCTCCAATTAAAGATCCT
GGTTGACCAAGTTCAGCCCGAATTAATAAACTTAATGAAGTACCAATTAT
ACCCGATCAGGCCCCAAAGATAAAGTATAAGGTTCCAATATCTTTATGAT
TTGTTGACC
>IM25HexLim2BRCW012616_04H_32 Keller/Michelle
TAAACTTCAGGGTGACCAAAAAATCAAAATAGGTGTTGGTATAAGATGGG
ATCTCCCCCTCCTGCGGGGTCAAAGAAAGAAGTATTTAAATTACGATCAG
TTAATAATATGGTAATAGCTCCAGCTAACACAGGGAGAGACAGGAGTAAA
AGGACTGCTGTGATAACTACAGATCAAACAAATAAAGGAATTCGGTCTAT
TGTTATTCCTCTTGTACGTATATTAATAGTAGTAGTAATAAAATTTACTG
CACCTAGAATAGAAGAAACACCGGCTAGGTGTAGGGAGAAAATAGCTAAA
TCTACTGAAGCACCTGCATGGGCAATACCTGCAGCTAGAGGGGGATAAAC
AGTTCATCCCGTTCCAGCCCCTCTTTCAACTATACTACTAGCTAATAAAA
GGGTAAGGGCGGGGGGTAGTAGTCAAAATCTTATATTATTTATACGGGGG
GAAAGCTATATCAGGAGCCCCAAGTATTAATGGGACTAGTCAATTACCGA
AACCCCCAATTATAATAGGCATTACTATAAAGAAAATTATAATAAAGGCA
TGGGCTGTTACAATTACATTATAAATTTGATCATCTCCAATTAAAGATCC
CGGTTGACCAAGTTCAGCCCGAATTAATAAACTTAATGAAGTACCAATTA
TACCCGATCAGGCCCCAAAGATAAAGTATAAGGTTCCAATATCTTTATGA
TTTGTTGACC
>IM26HydrRCW012616_04G_31 Keller/Michelle
TAAACTTCAGGGTGACCAAAAAATCAAAAAAGATGTTGATATAAAATTGG
GTCCCCCCCCCAGATGGGTCAAAAAAAGATGTATTTAAGTTTCGATCTGT
TAATAACATAGTAATTGCTCCTGCTAAAACAGGAAGAGATAAAAGTAATA
AAATTGCTGTTAATAATACTGATCAGACGAATAAAGGAATTTGTTCAAAT
TTTATATTGGGAAACTTTATATTTAAGATAGTAGAAATAAAATTAATTGC
TCCTAAAATAGAAGAAATTCCAGCTAAATGTAAAGAAAAAATTGTTAAAT
CTACAGAAGGCCCTCTATGGGCAATATTTGCTGATAAAGGCGGGTAAACT
GTTCAACCAGTTCCTGCTCCACTTTCTGTTAATGCACCTATAATTAGTAA
AGTTAAAGATGGGGGCAATAATCAAAATCTTATGTTATTTATTCGGGGAA
AAGCTATATCAGGACATCCTAATATTAAAGGTACTAATCAATTTCCAAAC
CCACCAATTATTATCGGTATAACTAAAAAAAAATTATAATAAATGCATGT
GCAGTAACAATAGTATTATAAATTTGATCATTTCCAATTCAATAATTTGG
TATTCTTAATTCTAATCGAATTAATATGCTTAATGATATTCCAATTATTC
CGGATCAAATTCCAAATAAGAAATATAATGTTCCAATATCTTTATGATTT
GTTGACC
>IM27HydrARCW012616_04F_30 Keller/Michelle
TAAACTTCAGGGTGACCAAAAAATCAAAATAAATGTTGGTAAAGGATTGG
GTCTCCTCCTCCGGCAGGGTCAAAAAAAGAAGTATTTAAATTTCGATCTG
TTAAAAGTATAGTAATTGCACCAGCTAAAACAGGAAGAGAAAGTAATAGT
AATAAGGCTGTAATAGCAACTGATCATACAAATAAAGGTAATCGATCATA
AGTAAGATTAGGTGATCGTATATTGATAACAGCAGTAATAAAATTAACTG
CACCTAAAATTGATGAAATACCAGCTAAATGTAAACTAAAAATAGCCAAA
TCAACAGAGGATCCTCCATGAGCAATATTAGAAGATAGAGGGGGGTAAAC
AGTCCATCCTGTGCCTGCTCCTCTTTCTACTATTCTTCTTATTAATAATA
AAGTTAATGACGGTGGGAGAAGTCAAAATCTTATATTATTTATCCGAGGA
AATGCTATATCTGGAGCACCTAATATTAAAGGAACTAATCAATTTCCAAA
CCCTCCAATTATAATAGGTATAACTATAAAAAAAATTATGATAAAAGCAT
GTGCAGTTACAATTACGTTATAAATTTGGTCATCACCAATTAATGTTCCG
GGATTACCTAATTCAGCTCGAATAAGGATTCTTAAAGATGTTCTTACTAT
ACCTGCTCAAGCACCGAAAATAAAATACAAAGTTCCAATATCTTTATGAT
TTGTTGACC
>IM28HypCunRCW012616_04E_29 Keller/Michelle
TAAACTTCAGGGTGACCAAAAAATCAGAATAAATGTTGATAGAGAATTGG
ATCTCCCCCACCTGCTGGGTCGAAAAATGATGTATTTAAATTTCGGTCTG
TTAAAAGTATGGTAATAGCTCCAGCTAAAACAGGAAGAGAAAGAAGTAAT
AGAAAAGCTGTAATTCCTACTGCTCATACGAATAAAGGTATTTGATCAAA
TGATAAATTATTTAATCGTATGTTAATGATTGTAGTAATAAAATTAATTG
CTCCTAAAATTGAAGAAATTCCTGCTAAATGAAGAGAAAAAATAGCTAAA
TCAACTGATCTTCCACCATGAGCAATATTAGAGGAAAGGGGGGGATAAAC
TGTTCATCCAGTTCCTGCTCCATTTTCTACAATTCTTCTTGAAATTAATA
AAGTTAGTGATGGGGGTAAAAGTCAAAAACTTATATTATTTATTCGTGGG
AAAGCTATATCAGGAGCTCCTAATATTAATGGGACTAATCAATTTCCAAA
TCCTCCAATTATAATTGGTATAACTATGAAAAAAATTATAATAAAAGCAT
GAGCTGTTACAATAGTATTATAAATTTGATCATCTCCAATTAAAGATCCA
GGGTTTCCTAATTCTGCTCGAATTAACAATCTTAAAGATGTTCCAACTAT
TCCTGCTCAAATTCCAAAAATAAAATATAATGTTCCAATATCTTATGATT
TGTTGACC
>IM29HypScaRCW012616_04D_28 Keller/Michelle
TAAACTTCAGGGTGACCAAAAAATCAAAATAAGTGTTGATATAAAATTGG
ATCTCCTCCTCCAGCGGGATCAAAAAATGATGTATTTAAGTTTCGATCTG
TTAATAATATGGTAATAGCACCAGCTAATACAGGAAGAGAAAGAAGTAAT
AAAAAAGCTGTAATTCCTACAGCTCAAACGAATAGAGGTATTTGATCAAA
TGATAAATTAGTCAATCGTATGTTAATAATTGTAGTAATAAAGTTAATAG
CTCCTAAAATTGAAGAAATACCTGCTAAATGTAATGAAAAAATAGCTAAA
TCTACAGATCTTCCTCTATGAGCAATATTAGATGAAAGTGGGGGGTAAAC
TGTTCATCCTGTTCCTGCTCCATTTTCTACAATTCTTCTGGAAATTAGAA
GGGTTAAAGAAGGGGGTAGAAGTCAGAAACTTATATTATTTATTCGAGGG
AAAGCTATATCAGGTGCTCCTAATATAAGAGGAACTAATCAATTACCAAA
TCCTCCAATTATAATAGGTATAACTATAAAAAAAATTATAATGAAAGCGT
GAGCTGTGACAATAGTATTATAAATTTGATCATCACCAATTAATGATCCG
GGAGTTCCTAATTCTGCACGAATTAATAATCTTAAAGAAGTTCCTACTAT
TCCTGCTCAAATTCCAAAAATAAAATATAAAGTACCAATATCTTTATGAT
TTGTTGACC
>IM2AedAlbRCW012616_01G_7 Keller/Michelle
TAAACTTCAGGGTGACCAAAAAATCAAAATAAATGTTGATATAAAATAGG
GTCTCCCCCTCCAATTGGATCAAAAAAAGATGTATTTAAATTTCGGTCTG
TTAATAATATAGTAATAGCTCCGGCTAATACGGGTAGAGAAAGAAGTAAT
AAAATAGCTGTAATTACTACTGATCACACAAATAAAGGTAGTCGATCAAG
AGTAATACCAGCTGATCGTATATTAATTACAGTTGTAACAAAATTTACTG
CTCCTAAAATAGATGAGATTCCCGCTAAATGTAAAGAAAAAATTGCTAAA
TCAACTGAAGCCCCAGCATGAGCTGTTCCAGAAGAAAGAGGAGGATAAAC
CGTTCACCCTGTTCCAGCTCCGTTTTCTACTATAGAACTAGAAAGCAGCA
GTGTTAAAGAGGGGGGTAATATTCAAAAACTTATATTATTTATTCGAGGA
AAAGCTATATCAAGGGCTCCTAGTATTAAGGGTACTAGTCAGTTTCCAAA
TCCTCCAATTATGATAGGTATTACTATAAAAAAAATTATAATAAAAGCAT
GAGCAGTAACAATTACATTATAAATTTGATCATTTCCAATAAATATACCA
GGATGTCTAAGTTCAATACGAATTAAAACTCTTAGTGAAGTTCCGACTAT
TCCAGATCAAATACCGAAAATAAAGTATAATGTTCCAATATCTTTATGAT
TTGTTGACC
>IM30IdiAemRCW012616_04C_27 Keller/Michelle
TAAACTTCAGGGTGACCAAAAAATCAAAATAAATGTTGATATAAAATTGG
ATCTCCTCCGCCAGCAGGGTCAAAAAAAGATGTATTTAAATTTCGATCTG
TTAAAAGTATAGTAATAGCTCCTGCTAAAACTGGTAATGAAAGCAATAAT
AAGAATGCTGTAATTCCTACAGCTCATACAAATAAAGGTATTTGATCAAA
TGATAAGTTATTAAGTCGTATATTAATAATTGTAGTAATGAAATTAATAG
CACCTAAAATTGAAGAAATTCCAGCTAAATGTAAAGAAAAAATAGCTAAA
TCAACTGATCTTCCTCCGTGAGCAATATTTGATGAAAGGGGGGGGTAAAC
TGTTCATCCTGTTCCTGCTCCATTTTCTACAATTCTACTTGAAATTAATA
AAGTTAATGATGGGGGTAAAAGTCAAAAACTTATATTGTTTATTCGAGGG
AAAGCTATATCAGGGGCTCCTAATATTAAAGGTACTAATCAATTACCAAA
TCCTCCAATTATAATAGGTATTACTATAAAAAAAATTATAATAAAGGCAT
GAGCAGTGACAATAGTATTATAAATTTGATCATCACCAATTAAAGAACCT
GGATTTCCTAATTCAGCTCGAATTAATAAACTTAAAGAAGTTCCTACTAT
TCCTGCTCAAATTCCAAAAATAAAATATAATGTTCCAATATCTTTATGAT
TTGTTGACC
>IM31LepAmeRCW012616_04B_26 Keller/Michelle
TAAACTTCAGGGTGACCAAAAAATCAAAATAAGTGTTGGTAAAGAATTGG
ATCGCCCCCTCCTGTTGGGTCAAAAAAAGAAGTATTAATATTTCGATCTG
TTAAAAGTATAGTAATTGCACCAGCTAATACTGGTAATGATAGGAGAAGT
AATAGTGCAGTGATAGCAACAGACCAGACAAATAAAGGTATTTGGTCTAA
TTTTATATTTTCAGGTTTTATATTTATACATGTTGTAATAAAATTAATAG
CCCCTAAGATAGAGGAAATCCCTGCTATATGAAGGGAAAAAATTGAAAGG
TCAACAGCAGCTCCTGTGTGAGCAATGTTTCTAGAGAGTGGGGGGTATAC
AGTTCAACCAGTTCCGGTTCCACTTTCTACTATTCTTCTAAGAAGAAGAA
AATTTAAAGAAGGGGGAAGTAGTCAAAATCTTATATTATTTATTCGAGGG
AAAGCTATGTCTGGTGCGCCTAGTATTAGGGGAACAAGTCAGTTTCCAAA
CCCTCCAATTATAATAGGTATTACTATAAAAAAAATTATAGTAAATGCAT
GGGCAGTTACTATTACATTATAGATTTGGTCATTTTTAATTAAAGATCTA
ATTGTGCCAAGTTCAGTTCGAATGATTACCCTTAATGAAGTTCCTAAGAG
GCCGGATCATACTCCAAAAATGAAATATAAAGTTCCAATATCTTTATGAT
TTGTTGACC
>IM32LeuMacRCW012616_04A_25 Keller/Michelle
TAAACTTCAGGGTGACCAAAAAATCAGAATAAATGTTGGTAGAGGATCGG
ATCTCCTCCACCAGCAGGGTCAAAGAACGAAGTATTTAAATTTCGATCGG
TTAAAAGTATAGTAATGGCTCCAGCAAGAACAGGCAGAGATAGTAGTAAT
AAGATGGCTGTAATTAAAACTGATCAAACAAATAAGGGAATTCGGTCTAT
AGTTATACCTCTAGATCGTATATTGATAGTTGTTGTAATAAAATTTACTG
CTCCTAAAATTGATGAAACTCCTGCCAAATGTAAGGAAAAGATAGCTAAA
TCAACCGAAGCTCCTGCATGGGCGATTCCTGCAGAAAGTGGGGGGTAAAC
GGTCCAACCTGTCCCAGCTCCACTTTCAACTATACTGCTAGCCAGTAATA
AAGTAAGGGCAGGGGGAAGTAATCAAAAACTTATATTATTTATTCGGGGG
AAAGCTATATCAGGAGCCCCTAACATTAAAGGTACTAATCAATTACCAAA
TCCTCCAATTATAATTGGTATCACTATAAAGAAAATTATAATGAAGGCGT
GGGCTGTTACAATAACATTATAAATTTGGTCATCCCCAATAAGTGAACCA
GGCTGACCAAGTTCAGCTCGGATTAATAAGCTCAAAGAAGTTCCTACTAT
TCCTGCCCAAGCTCCAAAAATAAAATAAAGGGTACCAATATCTTTATGAT
TTGTTGACC
>IM33MantRCW012616_05H_40 Keller/Michelle
TAAACTTCACGGCTGACCAAAAAATCAAAATAAATGTTGATATAAAATAG
GATCACCCTCCACCAGCTGGATCAAAAAAGGAAGTATTTAAATTACGATC
AGTTAATAATATTGTAATTGCTCCTGCTAAAACTGGTAAAGATAAAAGTA
ATAATAAGGCAGTAATTACAACTGCTCAACAAAATAAAGGTATTCGATCT
AATGTTATATAATTTAATCGTATATTAATTACTGTAGTAATAAAATTAAC
TGCTCCTAAAATTGAAGATACACCTGCTAAATGTAAACTAAAAATAGCAA
GGTCAACTGAAGCTCCTGCATGAGCAATTCCTGATGCTAATGGAGGATAA
ACAGTTCATCCTGTACCAGCTCCTCTTTCTACTATTCTCGAAGCTAAAAG
TAAAGTTAAAGAAGGAGGTAAAAATCAAAAACTTATATTATTTATTCGAG
GAAAAGCTATATCTGGAGCAGCTAATATTAATGGAACTAATCAATTACCA
AATCCTCCAATTATAATAGGCATTACTATAAAAAAAATTATAATAAAAGC
ATGAGCTGTAACAATAACATTATAAATTTGATCATCCCCAATTAATGAAC
CTGGCTGACCTAATTCAGCTCGAATTAATAAACTTAAACTTGTACCTACA
AGTCCTGATCAAATTCCAAAAATAAAATATAAAACTCCAATATCTTTATG
ATTTGTTGACC
>IM34MelFemRCW012616_05G_39 Keller/Michelle
TAAACTTCAGGGTGACCAAAAAATCAAAATAAATGTTGATATAAAATTGG
ATCACCTCCTCCCGCAGGGTCAAAGAATGATGTATTTAAATTTCGATCAG
TTAATAATATTGTAATAGCTCCTGCTAGTACAGGAAGTGATAATAATAAA
AGGAGTGCTGTAATAGCTACTGATCAAACAAATAATGGTGTTTGGTCTAA
TGTTATTCTTTCTGATCGTATATTAATTGCTGTTGTAATAAAATTAACTG
CCCCTAGAATTGATGAAACACCAGCTAAGTGAAGAGAGAAAATGGCTAAA
TCAACTGACGCTCCACCATGTGCAATTGCTCCAGCGAGTGGAGGGTAAAC
TGTTCATCCTGTACCAGCTCCATTATCAACCATAGATGAGGTAAGTAAAA
GGGTTAGTGATGGTGGTAAAAGTCAAAAACTTATATTATTTATTCGTGGA
AAAGCTATATCTGGTGCCCCAATTATTAATGGTACAAGTCAATTACCAAA
TCCTCCAATTATAATAGGTATTACTATAAAAAAAATTATTACAAATGCGT
GAGCTGTAATAATTACATTATAGATTTGGTCATCTCCAATTAGAGATCCT
GGTTGTCCTAGTTCTGCTCGAATAATTATTCTTATAGAAGTTCCTACTAT
TCCAGCTCATGCTCCAAATATAAAGTATAAGGTACCAATATCTTTATGAT
TTGTTGACC
>IM35NecCanRCW012616_05F_38 Keller/Michelle
TAAACTTCAGGGTGACCAAAAAATCAAAATAAATGCTGAAATAATACTGG
ATCTCCGCCCCCTTCAGGTTTAAAGAAAGTAGTACCAAAATTTCGATCAG
TTAATAACATGGGTTATTGCACCACCTAATACTGGAATTGCTAGTATCAA
CAAGAAGGCAGTAACCAAAATTGACCAAATAAATAGAGGCATTTCAAATA
ACCCCATACCATCGGTTCTCATATTAAAGATAGTAACAATCATATTGATT
GAGCCAAGAATAGAAGAAAGCCCTGTAATATGTAAACTTAAAATAGCCAT
ATCGACTGCTGCCCCAGGATGTCCCACTAGAGTACTTAGAGGGGGGTAAA
GCGTCCAGTCAGTACCTGCACCACCATCAACAAAAGCCGAAAGCATTAAT
AACATAAAAGCAGGAACAAGCAGCCAAAAACTTATATTATTTAGCCTTGG
AAAAGCCATATCCGGTGCACCTATTAAAATTGGTACAAAATAATTACCAA
ATCCACCAAATAAAGCTGGCATAATCATGAAAAATACCATAATTATCGCA
TGAGCAGTAATTAATACATTATATAGTTGGTAATTTGCCCCTAATATATG
CCCCCCGGGCATTGCTAATTCTAGCCTAAAAATAACAGAAAATAACCCTC
CAACAATCCCAGCAAATATGGCAAATATAATATACATTATGCCAATATCT
TTATGATTTGTTGACC
>IM36NepFerRCW012616_05E_37 Keller/Michelle
TAAACTTCAGGGTGACCAAAAAATCAAAATAAATGTTGATATAGAATTGG
GTCTCCTCCTCCAGCTGGATCAAAGAATGAAGTATTTAAGTTTCGATCAG
TTAATAATATTGTAATAGCTCCAGCTAAAACTGGTAAAGAAAGTAGTAAT
AAAATTGCAGTAATAACAACAGATCAAACAAATAAAGGTATTCGATCTAA
AGTAATTCCTCTTGATCGTATATTAATTGTTGTAGTAATAAAATTTACAG
CTCCTAAAATAGAAGAAATTCCTGCTAAATGAAGAGAAAAAATAGCAAGA
TCTACAGAAGCTCCAGTATGAGCAATTCCAGCAGATAGTGGAGGATAAAC
TGTTCAACCTGTTCCAGCACCATTTTCAACCATACTACTGGCTAATAATA
ATGTTAAAGAAGGAGGAAGTATTCAAAAACTTATATTATTTATTCGTGGA
AATGCTATATCAGGGGCTCCTAGTATAAGTGGAACTAATCAATTTCCAAA
ACCTCCAATTATGATAGGTATAACTATAAAAAAAATTATAATAAATGCAT
GGGCAGTTACAATAACATTATAAATTTGATCATCGCCAATTAATGCCCCT
GGGTGTCCTAATTCGGCTCGAATTAAAATTCTTAATGAAGTTCCAATCAT
TCCGGCTCAAGCTCCGAAAATAAAATATAATGTACCAATATCTTTATGAT
TTGTTGACC
>IM38OsbAurRCW012616_05C_35 Keller/Michelle
TAAACTTCAGGGTGACCAAAAAATCAAAATAGATGTTGATATAAGATTGG
GTCCCCTCCTCCTGATGGATCAAAAAATGTTGTATTAATATTTCGATCTG
TTAATAATATAGTAATAGCTCCTGCTAATACAGGTAGTGAAAGAAGTAAT
AAAATAGCTGTGATTAGAACTGATCAGACAAATAATGGAGTTCGGTCTAT
AGTTATACCTGCAGGTCGTATATTTATCACTGTAGTAATAAAATTTACGG
CTCCTAAAATAGATGAGATTCCTGCTAAGTGTAGTGAAAAAATTGATATG
TCAACTCTAGGGCTTGCATGTGCAATATTACTAGATAATGGGGGGTAAAC
TGTTCATCCGGTGCCAACTCCTATTTCAATTATTGATCTTATTATAAGAA
GTGTTAGTGATGGGGGCAATAGTCAAAATCTTATATTATTAAGTCGTGGG
AATGCTATATCTGGGGCACCAATTATAAGGGGTAATAGTCAGTTTCCGAA
TCCCCCAATTATGATTGGTATAACTATAAAGAAAATTATAATGAATGCAT
GAGATGTAACAATTACATTATATGCCTGATCATTGTTAATAAAAGATCCT
GGTTGTGCTAATTCAATACGAATAATTATTCTTAACATTATTCCTACTAT
TCCTGATCAAATTCCAAATATAAAATATAAGGTTCCAATATCTTTATGAT
TTGTTGACC
>IM39ParFraRCW012616_05B_34 Keller/Michelle
TAAACTTCAGGGTGACCAAAAAATCAGAAAAGATGTTGATACAAGATTGG
ATCACCACCTCCTGAGGGGTCGAAGAAAGAAGTATTTAAATTTCGATCTG
TTAATAATATTGTAATTGCTCCAGCTAAAACAGGCAAAGATAAAAGGAGT
AAAATTGCAGTAATAACAACTGCTCAAACAAATAATGGTGTTCGATCTAA
ATGTATTCCTCTGGGTCGTATATTAATCACTGTTGAAGTAAAATTTACAG
CACCTAAAATTGAAGAGATTCCTGCTAAATGGAGTCTAAAAATAGCCAGA
TCTACTCTAGAACCTCTATGTGCAATATTAGCTGAAAGTGGCGGGTAAAC
AGTTCACCCTGTTCCGACCCCATTTTCTACAATTCTTCTTATAATTAGGA
GGGTTAAAGAAGGTGGTAGAAGCCAAAATCTTATATTATTTATTCGTGGG
AATGCTATGTCGGGAGCACCTAGCATTAATGGTACTAATCAATTACCAAA
TCCACCAATTATAATTGGTATTACCATAAAGAAAATTATAATAAAAGCGT
GGGCTGTTACAATTGTATTATAAATTTGATCATTTCCAATTAAAGTTCCT
GGATTTCCAAGTTCGATTCGAATTAATAGTCTTAGGGAGGTTCCTACTAT
TCCGGCTCAAGCTCCAAAAATAAAATATAACGTTCCAATATCTTTATGAT
TTGTTGACC
>IM3AedVexRCW012616_01F_6 Keller/Michelle
TAAACTTCAGGGTGACCAAAAAATCAAAATAAATGTTGATAAAGAATTGG
GTCTCCTCCTCCAATTGGGTCAAAGAAGGAAGTATTTAAATTTCGATCAG
TTAATAATATAGTAATAGCTCCAGCTAATACAGGAAGAGATAAAAGTAAT
AAAATAGCAGTAATTACTACAGATCAAACAAATAAAGATAATCGATCTAA
AGTAATTCCAGATGATCGTATATTAATAACAGTAGTAATAAAATTTACTG
CTCCTAAAATAGATGAAATCCCTGCTAAATGAAGAGAAGAAATTGCTAAA
TCAACAGAAGCTCCAGCATGAGCTGTTCCTGATGAAAGAGGAGGATAAAC
TGTTCATCCTGTCCCTGCTCCATTTTCTACTATTGAACTAGAAAGTAGTA
GAGTTAAAGAAGGAGGTAATATTCAAAAACTTATATTATTTATTCGAGGA
AATGCTATATCAGGAGCTCCTAATATTAAAGGAACTAATCAATTTCCAAA
TCCTCCAATTATAATTGGTATTACTATAAAAAAAATTATAATAAATGCAT
GAGCTGTAACAATTACGTTATAAATTTGATCATTTCCAATAAATATCCCT
GGGTGACTTAATTCAGCACGAATTAATATACTTAAAGATGTTCCTACTAT
TCCTGATCAAACTCCAAAAATAAAATATAATGTTCCAATATCTTTATGAT
TTGTTGACC
>IM40PerFulRCW012616_05A_33 Keller/Michelle
TAAACTTCAGGGTGACCAAAAAATCAAAATAAATGTTGATAAAGGATTGG
ATCACCCCCTCCAGCTGGATCAAAGAAAGATGTATTTAAATTTCGATCAG
TTAATAATATTGTAATTGCTCCAGCAAGAACTGGTAATGATAATAGTAAT
AATAAGGCTGTAATGGCTACAGATCATACAAATAGTGGAATTCGTTCTGG
TTTTATATTAATTGGTTTTATATTAATTGTTGTTGAAATAAAATTTACAG
CTCCTAAAATTGATGATACACCAGCTAAGTGTAGTGAAAAAATTGCTAGG
TCGACTGATGCTCCAGCATGTGCAATACCTCTTGCTAATGGTGGGTATAC
TGTTCAACCTGTACCAGCTCCTCTTTCTACCATACTGCTTGCTAGTAATA
GAGTTAATGAAGGAGGTAATAATCAAAATCTTATATTGTTTATTCGTGGA
AATGCTGTATCTGGAGCTCCTAATATTAAAGGTACTAATCAATTACCAAA
TCCACCAATTATAATTGGTATTACTATAAAGAAAATTATAATGAAAGCAT
GTGCAGTTACAATCACATTATAAATTTGATCATCTCCAATTAGTGAACCG
GGTTGACCAAGCTCAGCACGAATTAATATTCTCAATGATGTTCCTACTAT
ACCTGATCAAGCACCAAAAATGAAGTATAAAGTTCCAATATCTTTATGAT
TTGTTGACC
>IM41PhaOpiRCW012616_06H_48 Keller/Michelle
GATTCTTCAGGGTGACCAAAAAATCAAAATAAATGCTGGTAAAGAATAGG
GTCTCCCCCTCCTGCGGGGTCGAAGAAGGATGTGTTAAAATTTCGATCTG
TAAGAAGTATTGTGATAGCACCTGCTAAAACAGGCAAAGATAGAAGAAGT
AAAATAGCTGTAATTTTTACTGATCAGACAAAAAGAGGTATTCGTTCTAT
AATTATTCCTTGTGTTCGTATATTGATAATTGTAGTAATAAAATTGATAG
CCCCTAAAATTGAGGATACACCTGCTAAGTGTAATGAAAAAATAGTTAAA
TCTACAGAGGCCCCTGTATGAGCAATATTTCTTGATAAAGGGGGGTATAC
TGTTCATCCTGTTCCTGCTCCGTTTTCTACCATTGTTGATGATAGTAATA
GTAAAAAAGAAGGGGGGAGCAATCAAAATCTTATATTATTAAGTCGGGGG
AAGGCTATATCAGGGGCTCCTAATATTAATGGGACTAATCAGTTTCCAAA
CCCTCCAATTATAATAGGTATTACTATAAAGAAAATCATAACAAAGGCAT
GGGCGGTTACAATAACATTATAAATTTGATCATCATTTATTATTGACCCA
GGTTGGCCCAATTCAGCTCGGATTAGTATACTAAGGGCTGTCCCAATTAT
AGCAGCCCATATCCCAAAAATTATGTATATTGTACCAATATCTTTATGAT
TTGTTGACC
>IM42PhaOpi2RCW012616_06G_47 Keller/Michelle
TAAACTTCAGGGTGACCAAAAAATCAAAATAAATGCTGGGTAAAGAATAG
GGTCTCCTCCTCCTGCGGGGTCGAAGAAGGATGTATTAAAATTCCGATCT
GTAAGAAGTATTGTGATAGCACCTGCTAAAACAGGCAAAGATAGAAGAAG
TAAAATAGCTGTAATTTTTACTGATCAAACAAAAAGAGGTATTCGTTCTA
TAATTATTCCTTGTGTTCGTATATTGATAATTGTAGTAATAAAATTGATA
GCACCTAAAATTGAGGATACACCTGCTAAGTGTAATGAAAAAATAGTTAG
ATCGACAGATGCTCCTGGATGAGCAATATTTCTTGATAAGGGGGGGTATA
CTGTTCACCCTGTTCCTGCCCCGTTTTCTACTATTGTTGATGATAGTAAT
AGTAAAAAAGAAGGGGGAAGCAATCAAAATCTTATATTATTAAGTCGGGG
GAAGGCTATATCAGGGGCTCCTAACATTAGTGGGACTAATCAGTTTCCAA
ATCCCCCAATTATAATAGGTATTACTATAAAGAAAATTATAACAAAGGCA
TGGGCAGTTACAATAACATTATAAATTTGATCATCATTTATTATTGACCC
AGGTTGTCCTAATTCAGCTCGGATTAGTATACTAAGGGCTGTCCCAATTA
TTGCAGCCCATATCCCAAAAATTATGTATATTGTACCAATATCTTTATGA
TTTGTTGACC
>IM43PolyRCW012616_06F_46 Keller/Michelle
TAAACTTCAGGGTGACCAAAAAATCAAAGTAAATGCTGGTATAGAATTGG
ATCTCCTCCTCCTGCAGGGTCAAAGAATGATGTATTAAGATTTCGGTCTG
TTAAAAGTATAGTAATTGCTCCGGCTAGTACTGGAAGGGATAAAAGTAAG
AGTACCGCAGTAATAATTACTGACCATACAAATAGAGGTACTCGGTCAAA
TGTTATACCTGCGGGTCGTATATTAATTACAGTAGTAATAAAGTTTACAG
CTCCAAGGATAGAAGAAATGCCTGCTAAATGAAGACTAAAAATAGCTAGG
TCTACAGAAGAACCTCTGTGGGCAATATTGGATGAAAGTGGGGGATATAC
TGTTCATCCGGTCCCTGCACCATTTTCTACGATTCTTCTTATAATTAAAA
GGGTCAAAGAAGGGGGCAATAGTCAGAATCTCATGTTATTTATACGTGGG
AATGCTATATCAGGAGCCCCTAGCATTAAAGGGACTAATCAATTACCAAA
GCCTCCAATTACAATAGGCATAACTATGAAAAAAATTATTACAAAAGCAT
GTGCTGTAACAATAACGTTATAAATTTGGTCGTCTCCAATAAATGAGCCT
GGACTACCTAATTCTAGCCGAATAAGAATTCTTAACGAGGTTCCTAAAAC
TCCAGCTCAAGCTCCAAAAATAAGGTAAAGAGTGCCAATATCTTTATGAT
TTGTTGACC
>IM44ProcRCW012616_06E_45 Keller/Michelle
TAAACTTCAGGGTGACCAAAAAATCAAAATAAATGTTGATATAAAATAGG
ATCGCCTCCTCCAGCAGGATCAAAGAATGATGTATTTAAATTTCGATCAG
TTAATAATATAGTAATTGCACCAGCTAAAACAGGTAATGATAATAATAAT
AAAACAGCTGTAATTACAACTGATCATACAAACAATGGTATTCGGTCTAG
AGTAATTCCATTAGATCGTATATTAATTACTGTGGTAATAAAATTTACTG
CACCTAAAATAGAAGATACTCCAGCTAAATGAAGAGAAAAAATTGCTAAA
TCAACGGAAGCTCCAGCATGTGCAATTCCAGATGCTAAAGGAGGATAAAC
AGTTCAACCTGTTCCAGCTCCGTTTTCTACAATTGAGCTAGCTAATAATA
AAGTTAGAGAGGGTGGTAATAGTCAAAATCTTATATTATTTATTCGAGGA
AATGCTATATCAGGAGCTCCTAACATTAAAGGAACTAATCAATTTCCAAA
CCCACCAATTAAAATAGGTATAACTATAAAAAAAATTATTACAAAAGCGT
GAGCAGTAACAATTACATTATAAATTTGATCATCACCAATTAATGCTCCT
GGATGTCCTAATTCAGCCCGTACTAAGATACTAAGGGAGGTACCTACTAT
ACCGGCTCATGCACCAAAAATAAAATATAAAGTTCCAATATCTTTATGAT
TTGTTGACC
>IM45RenFacRCW012616_06D_44 Keller/Michelle
TAAACTTCAGGGTGACCAAAAAATCAAAATAAATGTTGATATAAAATAGG
ATCTCCTCCTCCAGCAGGATCAAAAAAAGATGTATTTAAATTTCGATCAG
TTAAAAGTATAGTAATAGCTCCTGCTAAAACAGGTAAGGATAATAATAAT
AAAAATGCTGTAATACCTACAGCTCAGACAAATAAAGGTATTTGATCAAA
TGATAAATTATTTAATCGTATATTAATAATTGTAGTAATAAAGTTAATAG
CTCCTAAAATTGAAGAAATTCCAGCTAAATGTAATGAAAAAATAGCTAAA
TCAACTGAGCTTCCTCTATGGGCAATATTAGATGAAAGTGGGGGGTAAAC
TGTTCATCCTGTTCCTGCTCCATTTTCTACAATTCTGCTTGAAATTAATA
AAGTTAAAGATGGGGGAAGAAGTCAAAAACTTATATTATTTATTCGAGGG
AATGCTATATCAGGGGCTCCTAGTATAAGAGGTACAAGTCAACTACCAAA
ACCTCCAATTATAATAGGTATAACTATAAAGAAAATTATAATAAAAGCAT
GAGCTGTAACAATAGTATTATAAATTTGATCATCTCCAATTAAAGATCCG
GGGTTACCTAATTCTGCTCGAATTAGTAATCTTAAAGAAGTTCCTACTAT
ACCTGCTCAAATTCCAAAAATAAAATATAAAGTTCCAATATCTTTATGAT
TTGTTGACC
>IM46ScarRCW012616_06C_43 Keller/Michelle
TAAACTTCAGGGTGACCAAAAAATCAAAATAAATGTTGGTAAAGAATGGG
GTCTCCACCTCCTGCTGGGTCAAAAAATGAAGTATTGATATTTCGATCTG
TTAAAAGTATAGTAATTGCTCCGGCTAAAACTGGTAGGGATAGAAGTAAT
AAAAGTGCAGTTAAGGCTACTGATCAAACAAATAGGGGTATTCGATCAAA
TGTTATTCCAGTTGATCGTATGTTAATAACAGTAGTAATAAAATTTACAG
CTCCTAAAATAGAAGAGATTCCAGCTAGATGTAATCTAAAAATAGCTAAA
TCTACTGATGCTCCTCCATGAGCAATATTTCTTGAAAGAGGGGGGTATAC
AGTTCATCCTGTGCCTGCTCCTCTTTCAACTATTCTTCTTATTAAAAGTA
AAGTTAGTGAAGGTGGCAATAGCCAAAATCTTATGTTATTTATTCGAGGA
AAAGCTATGTCTGGGGCCCCTAGTATTAAGGGTACAAGTCAATTTCCAAA
TCCACCAATCATAATTGGTATAACTATGAAAAAAATCATAATGAAAGCAT
GTGCTGTTACAATTACATTATAAATTTGATCATCACCAATTAAAGATCCG
GGGTTTCCTAGTTCAGCACGGATTAGTAATCTTAATGATGTTCCTACTAT
TCCTGCTCAACTACCGAACAAAAAATATAATGTTCCAATATCTTTATGAT
TTGTTGACC
>IM47ScudRCW012616_06B_42 Keller/Michelle
TAAACTTCAGGTGACCAAAAAATCAGAATAGATGTTGATAAAGAATTGGA
TCTCCTCCTCCTGCTGGGTCAAAGAATGAAGTATTAAGATTACGATCTGT
TAAAAGTATAGTGATTGCACCTGCTAAAACAGGCAGGGATAATAGGAGTA
AGAGTGCAGTAATAGCAACTGCTCAAACAAATAGAGGAGTTTGATCTAAA
GATATTCCAGGTGTCCGTATATTAATGGTAGTTGTAATGAAGTTTACAGC
TCCTAGAATAGAGGAAATTCCGGCAAGATGAAGAGAAAAAATAGCTAGAT
CTACTGATGCTCCTCCATGGGCAATCCCGGCTGATAGAGGTGGATAAACA
GTTCAACCTGTTCCGGCACCGTTTTCTACTATACTTCTAGCAAGTAGTAA
GGTAAGCGAGGGAGGTAATAATCAAAATCTTATATTGTTTATTCGTGGGA
AAGCTATATCAGGAGCTCCTAGTATTAAAGGTACTAGTCAATTACCAAAT
CCTCCAATTATGATAGGTATAACCATGAAGAAGATTATTACAAATGCATG
AGCAGTTACAATAACGTTATAAATTTGATCATCACCAATTAGATATCCTG
GTTGCCCTAGTTCGGCTCGAATAAGTAGTCTTAAGGATGTACCTACTATT
CCAGCTCAGCTCCAAAAATGAAGTATAATGTTCCAATATCTTTATGATTT
GTTGACC
>IM48SigAltRCW012616_06A_41 Keller/Michelle
TAAACTTCAGGGTGACCAAAAAATCAGAATAAATGTTGATATAAAATTGG
GTCCCCTCCTCCTGCTGGATCAAAGAATGATGTATTAAAATTACGGTCTG
TTAATAATATAGTAATAGCTCCAGCTAATACTGGTAAAGATAGAAGTAAT
AGTAGTGCAGTAATACCCACTGATCATACAAATAGCGGAGTTCGTTCAGG
AGTTATTCCTATAACTCGTATATTAATAATAGTTGAAATGAAGTTAATAG
CACCTAAAATTGATGATACACCTGCTAAGTGTAGGGAAAAAATTGCCAGA
TCTACTGATGCTCCTCTATGTGTTAAATTTCTTGATAGAGGCGGATATAC
AGTTCATCCTGTTCCTGCTCCTGAATTTACAAATCTACTTGATAAAAGTA
GGGTTAGTGAGGGAGGCAGCAATCAAAAACTTATATTATTTATTCGAGGG
AATGCTATATCGGGGGCCCCAATTATTAAAGGCACTAATCAATTTCCAAA
TCCTCCAATTATAATAGGTATAACTATGAAGAAAATTATAATGAAGGCGT
GGGCTGTTACAATTACGTTATAGATTTGATCATCTCCAATAAATGATCCT
GGCTGCCCTAATTCAATACGAATTAGTCATCTAAGCGATGTTCCTACTAT
ACCCGATCAAATACCGAAAATAAAATATAGTGTTCCAATATCTTTATGAT
TTGTTGACC
>IM49SupLonRCW012616_07H_56 Keller/Michelle
TAAACTTCAGGGTGACCAAAAAATCAGAATAAATGTTGATACAGAATAGG
ATCCCCTCCTCCAGCTGGGTCAAAAAAGGATGTATTTAAGTTACGATCAG
TTAATAATATGGTAATAGCTCCTGCCAAAACTGGTAGGGAGAGTAATAGG
AGTAAAGCTGTAATTACTACTGCTCATACAAATAAAGGAATTTGATCTGG
TTTTATATAAATAGGTTTTATATTAATAGTAGTAGAAATAAAATTGACTG
CACCTAAAATTGATGAAATTCCTGCTAAATGTAGGGAAAAGATAGCTAAA
TCTACAGAAGCCCCACCATGGGCAATATTACCAGCTAATGGTGGATAAAC
TGTTCAGCCAGTACCTGCTCCTCTTTCAACTATTCTACTTTGTAGAAGAA
GTGATAATGATGGTGGTAATAATCAAAATCTTATGTTGTTTATACGAGGG
AATGCTATATCTGGAGCTCCTAATATTAAAGGAACTAATCAATTCCCGAA
TCCTCCGATAAGAATTGGTATTACTATGAAAAAGATTATGACAAAAGCAT
GAGCTGTAACAATTACATTATAGATTTGGTCATCTCCAATTAAGGATCCA
GGTTGATTTAATTCGGTGCGAATTAATATACTTAATGAAGTTCCTACTAT
CCCTGATCATGCACCAAAAACGAAGTATAAAGTTCCAATATCTTTATGAT
TTGTTGACC
>IM4AgrIpsRCW012616_01E_5 Keller/Michelle
TAAACTTCAGGGTGACCAAAAAATCAAAATAAATGTTGGTATAAAATAGG
ATCTCCACCTCCTGCAGGATCAAAGAAAGATGTATTTAAATTTCGGTCTG
TTAAAAGTATAGTAATAGCTCCAGCTAAAACTGGTAAAGATAATAATAAT
AGAAATGCAGTGATTCCTACAGCTCAAATAAATAAAGGTATTTGATCAAA
AGATAAATTATTTAATCGTATATTAATAATTGTAGTAATAAAATTAATAG
CTCCTAGAATAGAGGAAATTCCAGCTAAATGAAGAGAAAAAATAGCAAGG
TCTACTGATCTTCCTCCATGAGCAATATTAGATGAAAGTGGGGGATATAC
TGTTCATCCTGTTCCTGCTCCATTTTCTACAATTCTTCTTGAAATTAATA
AAGTTAATGAGGGGGGAAGAAGTCAAAAACTTATATTATTTATTCGAGGA
AAAGCTATATCTGGAGCTCCTAATATTAAAGGTACTAATCAATTTCCAAA
TCCTCCAATTATAATAGGTATTACTATAAAAAAAATTATAATAAAAGCAT
GTGCTGTAACAATTGTATTATAAATTTGATCATCTCCAATTAAAGATCCT
GGGTTTCCTAGTTCAGCTCGAATTAATAATCTTAAAGAAGTTCCTACTAT
TCCAGCTCAAATACCAAAAATAAAATATAATGTTCCAATATCTTTATGAT
TTGTTGACC
>IM50TentRCW012616_07G_55 Keller/Michelle
TAAACTTCAGGGTGACCAAAAAATCAAAATAGATGTTGATATAAGATTGG
ATCCCCTCCTCCTGAAGGATCAAAAAATGATGTATTTAAATTTCGATCTG
TTAATAATATAGTAATTGCACCAGCTAATACTGGTAATGATAATATTAAT
AATAATGCTGTAAGTGAAACAGCTCAAATAAATAAAGGTATACGTTCAAA
TTTTATTCCTATTACTCGTATATTAATTATTGTTGAAATAAAATTAATAG
CTCCTAAAATAGAAGAAATTCCTGCTAAATGAAGAGAAAAAATAGTTAAA
TCAACTGATGCACCTGCATGGGATATATTATTAGATAAAGGTGGGTAGAC
AGTTCATCCTGTTCCTGAACCTGAATTTACTATTCTTCTTGTTAAAATTA
ATATAATAGAGGGAGGTAAAAATCAAAATCTTATATTATTTAATCGAGGA
AAAGCTATATCAGGAGCTCCTAATATTAAAGGAATTAATCAATTTCCAAA
TCCTCCAATTATAATAGGTATAACTATAAAAAAAATTATTAAAAATGCAT
GTGATGTAACAATTACATTATAAATTTGATCATCACCAATTATTGATCCA
GGTAATCCTAATTCTATTCGAATTAATATTCTAAATGATAAACCTAGTAT
TCCAGATCATATTCCAAAAATAAAATATAATGTTCCAATATCTTTATGAT
TTGTTGACC
>IM52TettRCW012616_07E_53 Keller/Michelle
TAAACTTCAGGGTGACCAAAAAATCAGAATAAGTGTTGGTATAAAATTGG
GTCTCCACCTCCTGCAGGATCAAAGAATGAGGTATTTAGATTTCGATCTG
TTAAAAGTATCGTAATAGCGCCTGCTAATACAGGGAGAGATAAAAGTAAA
AGTAAAGCTGTGATTGCTACGGCTCAGACGAATAAAGGAGTTTGATCTAA
TGATATTCCGGGAGCTCGTATATTAATTGTAGTAGTAATAAAATTTACAG
CCCCTAAAATTGATGAAATACCGGCAAGATGTAAGGAGAAGATTGCTAGG
TCAACTGAGGCCCCTGCATGTGCAATCCCGGCTGAAAGTGGTGGGTACAC
TGTTCAACCTGTCCCTGCCCCATTTTCAACAAGGCTTCTTGCTAGGAGTA
AGGTCAAAGATGGAGGTAATAATCAAAATCTCATATTATTTATTCGAGGA
AATGCTATGTCTGGGGCTCCTAATATTAAAGGGACTAATCAATTTCCAAA
ACCTCCAATTATAATAGGTATTACTATAAAGAAAATTATTACAAAAGCAT
GAGCAGTAACAATTACATTATAAATTTGGTCATCTCCAATTAAGTAACCT
GGTTGCCCTAGCTCAGCTCGAATCAGTAAACTTAAAGATGTACCAACTAT
ACCTGCCCATGCTCCAAAAATGAAATACAAGGTTCCAATATCTTTATGAT
TTGTTGACC
>IM53UdeRubRCW012616_07D_52 Keller/Michelle
TAAACTTCAGGGTGACCAAAAAATCAAAATAAATGTTGATAAAGAATTGG
GTCTCCACCTCCGGCAGGGTCAAAAAATGATGTATTTAAATTACGATCAG
TTAAGAGTATAGTAATAGCTCCTGCTAAGACTGGTAAAGAAAGTAATAAT
AGTAAAGCTGTAATACCGACAGCTCAAACAAATAGGGGTATTTGATCAAA
TGATAAACCATTAATTCGTATATTAATAATTGTAGTAATAAAATTAATTG
CTCCTAAGATTGATGAAATTCCAGCTAAATGAAGGGAAAAAATAGCTAAA
TCTACTGAAGTTCCTCTATGTGCAATGTTGGATGAAAGTGGGGGGTAAAC
TGTTCATCCTGTTCCTGCTCCATTTTCAACGATTCTTCTAAAAATAAGGA
GTGTTAATGAAGGTGGTAATAATCAAAATCTTATATTATTTATTCGAGGG
AAAGCTATATCTGGAGCTCCTAATATTAATGGAATTAATCAATTTCCAAA
TCCTCCAATTATAATAGGTATAACTATAAAAAAAATTATAATAAATGCAT
GGGCTGTTACAATAGTATTATAAATTTGATCATCACCAATTAATGAACCT
GGATTTCCTAATTCAGCTCGAATTAATAAACTTAAAGATGTTCCTACTAT
TCCTGCTCAAATTCCAAAAATAAAATATAAAGTTCCAATATCTTTATGAT
TTGTTGACC
>IM5AphHelRCW012616_01D_4 Keller/Michelle
TAAACTTCAGTGACCAAAAAATCAAAATAAGTGTTGATAAAGGATAGGAT
CACCCCCTCCTGCTGGATCAAAAAATGATGTATTTAAATTTCGATCAGTT
AATAATATAGTAATAGCACCTGCTAAAACTGGTAGTGATAAAATTAATAA
TATGGCTGTAATTAAAATTGATCATGGAAATAAAGGAATTTGATTTAATT
TTATATTATTAGGTATTATATTTAAGATTGTGCAAATAAAATTAATTGCT
CCTAAAATTGATGAGATACCTGCAAGGTGAAGAGAAAAAATGGTTAAATC
AACTGAAATATTATTGTGAGCAATATTGTTTGATAATGGTGGGTAGATAG
TTCATCCTGTTCCTGTTCCGTTATTAATTATAAATCTACAGATTATTATT
ATTAACGATGGTGGTAATAATCAAAATCTAATATTATTTAATCGTGGAAA
AGATATATCTGGACATCCTATTATTATAGGAATTAATCAATTTCCAAATC
CACCAATTACAATTGGTATAGTTATAAAGAAAATTATAATAAAAGCATGA
ATTGTAACAATTACATTATATAGTTGGTTATTATTAATAATTGAATTAAT
TTGACTTAATTCTAATCGAATTAAAATTCTAAGTGAAGATCCAATTATAC
CTGATCAAATACCAAATAAAAAATATAAAGTTCCAATATCTTTATGATTT
GTTGACC
>IM6ApiMelRCW012616_01C_3 Keller/Michelle
TAAACTTCAGGGTGACCAAAAAATCAAAATAAATGTTGATAAAGAATTGG
ATCTCCACCTCCTATAGGATCGAAAAATGATGTATTAAAATTTCGATCAA
ATAATAGTATAGTAATTGCTCCAGCTAATACAGGTAATGATATAATTAAT
AAAATTGCTGTAATAAAAACTGATCATGGAAATAATGAAATTTGGTCATA
ATTTATAGAAAAATTTTTTATTATTATAATTGTAACTATTAAGTTTAATG
ATCCTATAATTGAGGAAATTCCTGATATATGAAGAGAAAAAATTGCAAAA
TCTACTGAAGGTGAAGAATGATATAAATATGCTGATAATGGTGGATATAC
TGTTCATCCAGTTCCTGGTCTTGGATAAAATAAATTTCTTAATAAAAGTA
TAAATAATGAGGGAGGAAGTAATCAAAATCTAATATTATTTATTCGGGGG
AATGCTATATCAGGTGATCCTAGTATTAAAGGAATAAGCCAATTTCCAAA
TCCTCCAATTAAAAATGGTATAACTATAAAAAAAATTATTAGGAATGCAT
GACTAGTAACAATTGTATTATAAATTTGATCATTGCTAATTCATGATCCT
GGGGATCTTAATTCTATTCGAATAATAAGTCTCATTGATGATCCTAGTAT
TCCAGATCATAAAGCTAGAATAATATACAAGATCCCAATATCTTTATGAT
TTGTTGACC
>IM7CerMacRCW012616_01B_2 Keller/Michelle
TAAACTTCAGGGTGACCAAAAAATCAAAATAGATGTTGGTATAAAATTGG
ATCACCCCCTCCTGCAGGGTCAAAAAATGAGGTATTTAAGTTTCGATCAG
TTAAAAGTATTGTAATAGCTCCCGCTAAGACTGGTAATGATAAAAGTAAT
AAAAGTGCAGTAATTCCGACAGATCAAACGAAAAGTGGTATCTGATCTAA
TAATATTCTTTTAGGTTTTATTCTTATAATAGTAGTAATAAAATTAATTG
CGCCTAAAATTGAAGAAATTCCAGCTATATGCAGGGAGAAAATAGATAAA
TCTACAGATCTCCCTGTGTGAGCAATATTTGCGGCCAATGGAGGGTACAC
TGTTCATCCTGTTCCAGTGCCACTTTCTACTATTCTTCTTAATAAAAGAA
AATTTAAAGAAGGAGGGAGTAATCAAAATCTTATATTATTTATTCGTGGG
AAAGCTATATCTGGTGCTCCTAGTATTAATGGAACTAATCAATTTCCAAA
CCCTCCAATTATAATAGGTATGACTATAAAGAAAATTATAATAAAAGCAT
GAGCTGTTACTAAAACGTTATAAATTTGATCATTTTTAATTAATGATCCA
ACTATCCCTAACTCTGTTCGAATTAAGACTCTCAAGGATGTGCCTAAAAG
ACCAGATCATACACCAAAAATAAAATATAATGTTCCAATATCTTTATGAT
TTGTTGACC
>IM9ChirRCW012616_02H_16 Keller/Michelle
TAAACTTCAGGGTGACCAAAAAATCAGAATAAATGTTGGTATAAAATTGG
GTCACCCTCCCCCAGCTGGATCAAAAAAAGATGTATTTAAATTTCGGTCT
GTTAATAATATAGTAATAGCACCAGCTAATACCGGTAAAGATAAAAGTAA
AAGAATAGTAGTAATTACAACTGATCAAACAAACAAAGGCATTCGATCTA
AAGTAATTCCATTGGCTCGTATGTTAATTACAGTAGTAATAAAGTTTACA
GAACCTAAAATAGAAGATACCCCCGCTAAATGTAACGAAAAAATGGCTAA
ATCAACGGAAGCGCCTCTATGAGCAATTGCAGAAGATAAAGGTGGGTAAA
CCGTTCATCCAGTTCCTGCTCCATTTTCTACGATTGAACTAGAAAGAAGT
AAAGTAAGAGAAGGGGGTAATAGTCAAAAACTTATATTATTTATTCGAGG
GAAGGCCATATCAGGAGCCCCTAATATTAAAGGCACAAGCCAGTTTCCAA
ATCCTCCAATTAAAATAGGTATAACTATGAAAAAAATTATAACAAAAGCG
TGAGCTGTTACGATTACATTATAAATCTGGTCGTCTCCAATAAAAGTCCC
AGGTCGTCCTAATTCGGCTCGAATAAGTATACTAAGGGAAGTACCAACTA
TTCCTGATCAAGCACCAAAAATGAAGTATAACGTACCAATATCTTTATGA
TTTGTTGACC
