# Supplementary material for: A total crapshoot? Evaluating bioinformatic decisions in animal diet metabarcoding analyses
Source: Ecol Evol. 2020 Jul 23;10(18):9721–39. doi: 10.1002/ece3.6594 (PMC7520210; doi:10.1002/ece3.6594)
Supplement: Supplementary file 1 — Supplementary Material [file ECE3-10-9721-s001.zip › tidybug-master/data/mock_community/mocklist.txt]

00032c9b1760002b29d123c62538dcb9
001b60eff042d5d5917a486cda7ce41d
003249498eb2c142dc6e3b28638b77e1
003af5f051eb311a3bfb49f33a7c4fb2
003c9e2d22efe9e2d18aacfbdf043920
00595eb8d822d04f51135df6c864b682
005a1f38998c1eaeede2403bd8b33389
007a037ac100ce18c2a8586f13ded714
00b1ce8b7370b6a3feea042b1f7944ca
00b970347f5b1aa8910f025864a9a8b8
00bc107071c87c814787bfc3ec094f35
00cf5ad67478548788c5a8d514210206
00d51943c3291250d877ccc7b380ad26
00eae4dfd58d155f8ecced49243bcd7a
013015da51d0ef5621d55bff1b23df4b
016b1547636adbda7c5df62c43237a7f
016f4c0a1137c78da0201fd1927cec9b
017ee6ff7fcf27bf13ee3728d3aa2b86
01805168b5bd4de02a4bb6b1bb88cc8e
0187156b63658f26cac8feb9db403526
0190bb360a127ae46c8ef1476b32d122
019fa76c4a612c5619ab7124a4cf5696
01a9b305146929ddb607e0ce08b0e34d
01c3eb990cfe4d9aa6d55134dd82e856
01c997946e5163c082cfd18c4de69a08
02106d330297e31415bc1752f70d0cbd
0224e64a0546f5b9773a397bbeb40762
0246b35485c9a5001d71cd25c5796a1c
024a690746f4853b8de596f4106327cf
025c8826909fae2ec46e99472668b9a9
025df314a119f05e456de6db4a5c80b9
026628c5337f17d4a822d6329c54188c
027277e0d09ae339e56e167c4d05b69e
027f57a6c10b326d1457648a112376d8
02834c9db517a6602079244982fff377
028fa8d1fa861169f2b5d66a2b7a6032
02a12f4b6bcef02c6417eeeb14e769de
02cfdb8faf3f43ee4cdfe10f2dede4df
02e4708f78c76ffcd80880ece3c8ae57
02fd44ecb432d74d8c127636aa340b3a
02fe6971c21382507d624f2ddda7f32c
03008486df71c2c0ce5967c8f04fa169
032602193e88a2efc7dcaf405b872608
0336b9fc38b12d009760df62c6de0534
0341bb6fa447bbb944a483f9017129ef
03547c65ad7cf536b3b49b7f217a820c
03550614249757d0e7a76aae78da7427
036a1a3a33e0ee35b6d38d0fa6e14533
0370d5b8393d3b5da6c96ad32abddb73
03795a56d81e04dedfc5fa0fc5336d1e
0382ae4a3e47ae077584037c60051ad9
0398a81b6531872f41fc49eb333bc5d0
03a3f9dcaa3fea4a96785632527289c2
03bb8f923e00860dccd624d2d7ee1cac
03be07cec6827891866037c1b7e6c7ea
03c45e198a958e0c46787ab5add0618a
03c8ec85fa0d4707e7e3b31cb63cf432
03d5769014656a78205b9d8c42be93f9
03e3a58e5b7f1520f213bd73f23da901
03e58b0770c7613ca93b8b6a842a61c4
03f5bdb443bce3994fbfa9c1dbc4fcef
03fa49e9e8d63a3ceb2e1d27ff7d8b1e
041ef47e2229f8b3c6e9e16423e54607
0444a5969f38611ab0cc09dd5970fb41
046516ad23ef0c814d1a07207a73891f
046c584c21d41f29097b04c920b297e4
047cf5d6a7fc57faf81da3124dba68a6
048fe5343ac0e06d8ba18bf6c8ae8024
04914d32a4ab6fb0030b8fb5c20b6514
04968954f16f84d892b2303ddd200f83
049f22105bf75f136538064e5172412d
04a19f9131e2646f3a4db49709372330
04a7bc7d5e71f58d66b14a6ecda7eb1e
04b50baedef5e37d559fc0fa3c703011
04c173eed2fe15a14ebac2e6918d8ea8
04df04f731b025ab381cf59b1123d789
04f9d910b0fc1ddc15101b932153b262
0517caee45af9c1eec2d5e6e9a2a042c
05383102bbeb0f94351b4e4508f771be
05474b5e9bf1ac74fb6d2ca54525703f
058c0e3f19c7dd0652459dcfd0ffa6d9
0598db5824a7642b0862ac7aaa1d19f7
059e418761d0c375ca68edff8ee0561f
05a400176580df950722e6174d444b41
05a7364c29f76aad3ad140378772cac8
05a89f575d9a6c1e17dfbca5ea54996f
05ab6003c593903d1e2036c1ec1c3c69
05ae6049f28f038ba9b73cdd9ba29837
05aed039304f4798a6d20bfcc47e28ea
05af01574e7916f620d3230474cb30db
05cfc815abf80f2ae9640da11a99aad0
060be97bf7f6c929d4d990212b653767
060dc5a618e288dc14d47ceda7661150
0615ef1a0357a9cc7c0016a0fd437cdc
061da2fbbee03724804f2126a92ab302
0621234ba21c51e2e4204a457116c898
062dc410a13d9ab77879c26700ed6aa6
06564d3cc7268b1492ed3708697e550e
065abef893c20b813ec8b48ca28aa1b7
06678a73cca65456afc3b2d1d2317e19
06915bc041a7251850d649f3191af3a0
069b9fbcab3c50a442a7b06d1ef159c4
06b545d3544e85804cdeb28fee4928f9
06cc5faccebfed1ae42d5fd81c826cb1
06d0d0153db3313f45c6cc40cf7ca797
06e6233ce03f9bd204a31e7572459de8
0705ff2156c03a33d0a0c77dd11b9fe5
0706c4dfd2c6b597429d2388b64343c6
0710137d67a6a095aa69768bfebb2b5e
074815a25ec031d7fc200fcd34384f66
075c9e51424a8f1f1c63813397ddfb8d
075e51b078bab91794ef0f23cb65c61c
07ab084d716968fe1bd50b72e8bb2b47
07bcd39e2d0790769196b3ac9c51aa06
07cd64ba57b422e261e40df5d4292402
07e3fde09055ff5438dc0e5b00fecde5
07f52a5957cccd2f05b5a5e40093c23a
07fbc6ed71b8815ed7465449f26b9ef0
07ff4b2ffb75e9a352e8d09a40a37b25
07ff798184446b64e346c4245038f992
08128f50f33964504ebe76ea730f26b6
084e834bf6ddda59b13b4a6212bd98a2
0853a883ea800fe3fd8cfde4f2ff0d5f
085ad776b7af6ae930278d4a7d5f6494
08addbdce8fd764ecdff8fc4daab1e4a
08b39f1398b94a56aac9eab90f184ae8
08b64bc390b4c914c7137284068178b3
08bf776f88868e3052cf2b24d477df54
08da7e2b62d4972e7493cd35cf401787
08dba5d80e0a2d30b5c594f905177196
08dc9b8d446c1e1ff1a14f259950f1b3
08ebdc3f94490dcc5979f8ca94649945
08fd5eefb9ac9e9c06d11583bcee0238
09080f7daf6dc6374cdbdda2f45bc524
090eebb61e388d6ef47f0794af3df53b
091a13a2468fb8942e3407b6542366d8
0921fe99184f0874e43c39a200807fb9
0934052f4f0573c02fd39996b51e4725
094684bfd520cc7416a3ca83a350ef8a
09581d9598cb60b5ac64754379111502
096b21d4269cbbec56af2d376af63569
097012726edb97b1a458cce6cabf67b0
098d89de723d4e279714b98f35448ec1
098f65da59f0fa927fe804d96cb3dff4
0991457764e9a914a0a5dccd982040e1
099679c11bee9b8aa346faf312d2eebd
099b34d6eb5bd4fab82fa408fbba1756
09b9973f632d17b5409b3ea4abca7e32
09e151643c6d1547b1006472ddadf7a1
09ffbf970a4e607be845790d39b76696
0a02cecc8afbf1f61f05624b6fffe727
0a0ce770931bebc48d95857daa458702
0a15c6139f815014e2dd52a118fb8ed8
0a2114285e09f46c88f4ab8fe8dc90ba
0a26940538a54cbfb5010fe0f94f43b3
0a34cde16d1be29822a8a0dba8e0248d
0a38e8ded2caf900d811f152355c9fdf
0a4d893a891bf1aa7c3a4d05ba202ede
0a59bba51ebc2a1a132da79ed24eef9f
0a65229cf20731add7e37ab9b57a23c7
0a698979c595588b7c2101acc07330b4
0a6b8fe02aa3a944a72279459ba41cb6
0a6d582265a867f4efdbb90027fa8c0b
0a71c9ca312fdcfbc3ecf1433e9fd514
0a7c98901154816b89befbde717d68e3
0a804b86bc05b691af4043791f8a23b7
0a9e408639d0a36b27d2f104ff134bbe
0ac486aaf11a6bcd128d21ed39b4d1fd
0af4ca2f8d74bf91ef36ec133b29af40
0afaa05d8cbeba80ab5dc500de68ce70
0aff51bfae7935f536836856c34f8203
0b06b7db7fdaa590be527e45fe6fbecd
0b17d621256110d1e2bbd8bbe9badd58
0b295eafb160ae3f06c5098df6b25658
0b5594f8796ee6d83209d7f2186fd94f
0b5b8a8cb5283830bf6e19880f3a813f
0b629ebd5df6995d4af8333a1cb3b1fa
0b69432ea116bd6913640fe09f7d6566
0b796e9d0de0bad219afafef80231023
0b7df47f25e881c1b808a1d3b6ed6daa
0b9d38e20f90f15e481369501b397e2f
0ba0c1969df7e500c9f235820ab162c0
0ba64488e5a98e305a94a356cd1d56d4
0bb2f2081c2c38e1c6e1fc2b1647d766
0bbe50fd175c838e89d8ba802cf4e53b
0bcbd0535592cf2e43b9aa6aea128f45
0bcf01e48890ca5d2453788604f9c272
0be69f190b520bc68d7afcef17416b76
0bf11d90f88552a6f6d3b6e0285559e3
0c0847a951fa39ddb68d10d62008b2ba
0c0a1526938b67b72a8814e3b11dcc5f
0c0cd803316c793b0b6054efc60b13d9
0c13d4f7b5e35751fac2f95510dec20c
0c2a0a159e0622aa2e2e562cad9db7de
0c32b046701bdfd8d2038d023b72fbc8
0c39d33ea48028ffe4f0b192642306ab
0c3b3629a8d78a10523052da3fd8277c
0c3cac1b6ecf914d69bbfcca0a484a62
0c537c619c913415b7cdd8be93468fd7
0c961e5cdeeb16a17f8928e9521493f5
0c9a0ef214ea87963ffc6bc9a6c232a0
0ca667e265b348c7ae2e8fc6f67a21cf
0cb0d0b0be6ab212377e8e4383ef86fd
0cc5d1ad625b2300c7099cfc82ffbb55
0cd1ab62aa10a682ecbe3230923fe781
0cd259eed0dd017b36f8b8489eef5f0d
0cdeb6e4c4084ffcd6f000c95fc05410
0d010e2020a2cc7383a16b30c28b1933
0d16aa9f2a4b161717503dd309cdfce8
0d2ee97d1a3aa722b6d5ead8a95d0851
0d40ef7fabef54d4f16f1bf1fbd011ef
0d4aff37f1f201cf8c288a595b3bca6a
0d5b19c3c929368473cf7fe3d028cc91
0d5c1236f895887fd360790f2d89bbf3
0d5eed13e6d00d8f2663f162f60d7c35
0d6351a67df12c54dacb1408dab45388
0d65513792c23be24236fd64004d88c7
0da9085489888e0876256df87fd71d65
0dad96231dc2174e2a934c5500341fd2
0dccd9521a6f19341f1bbd689127d32d
0ddbbc3d435aa0342f83daa3554bca7a
0ddea22215ded2a4c6855fabfcdf16ab
0df0c379a84abdca8d831c8d36fa2224
0df28a634184401bad12c6ae846b2579
0e092958f72cd4e4ee63912a316f68e6
0e3bf353d6c6c8ef5a96a070896d3a66
0e43081fe283f6926204d21f5cc11295
0e6771c73fd1956d4e24b9138835e1e5
0e7731922c6c0f3c690d391c1dd1eeb8
0ea52f6730d38df79ed5dc032e955716
0ec6d9ffa60d9ec941f5d9d2d63eb902
0ed6ae789de4e37bccecee4f8834786c
0ed8586e9f52dd27686d59c2cb6c5260
0eda89b3539f9b5159c5e2490c929242
0ee90d661434bc74a46279cc9ff4b19b
0eff9de05b3df328e605788aa4afa993
0f2dc5b92c484c4374506f569522a99b
0f66f75ea8a727ca18f12f3731b7663b
0f722587ebb5bf1a71bb5fa229e42ad6
0f729ea8244873e4013b02ba5688f1ef
0fa296d5461b05171909b634d4abcdc1
0fb7497f5926112a8b1035143afaaa78
0fb7c5a5dfa36539e1d413d90f9344b6
0fb880d7ac63d937618628f027c5dd64
0fc35c089d10ac3874e04db9b4a3c095
0fc5d332757482c90b946d97d356a8e6
0fc9889d23ef5170694fac56ffa9a28a
0fc9e43475d1318a580b3d42bd3f8dbb
0fd70966d4453aae3e809ef7080ca91b
0fd93a5f593a1d7883a1fcffda34fb25
102e2cdc73df53fdfa10ed8a9d95df12
10343b73c5076cf5fb68a3d75ddbf756
105176c28d14217d491711f76ea96f8e
106866132fd52b9d5c96c38bde87c51f
108264463ab1ac50a49c436d4f2363a5
1091804e167edff7af6cd4b7d289eb6e
1097ab2db221aebf7cc478459c35ede1
109d3bbef098103c0fa4614a54411442
10a869b6b75e408e7230d608199307a2
10ac9bf84944e4553b56a0264ad5215d
10e2014f643ac9b78ebd09c2cc6ab676
10feaa2fc705e762329b3b73c1fd3cba
113e9e2524c4c8390dd5ec814900995f
1142fbfd225e7683d6f8106508ac0f61
1146bc89edd3e3a64e0a102dea64f739
115c9299014b0502c17ce8502ba67d4b
1168b57c93c1f37fc5fbcc4ef8265dce
117b663fb7e920dd602ae4af69554d2e
1187b07337ad9a3c84362cf0efdc380d
118a619ed4e091aa1da4c5db642c34ce
1196767fb631a8c4152d4857463a7e18
1199b9e366c9fee8fd5ce6c9b28fec14
11b7ae51a9e6db50333339ccbafe7f35
11eeab6099fb62d0e9f715b8ccfb8eb7
11eebb23b4863116d176136ccbc904c9
121264dc9550497cdc605a3a03569c2c
121f6da081813137c4e16b26bd4b4ab6
1235da702260b3d5120a9d14fa8336ce
12420b0679bbfc5292abce701104d804
124cfa53005002ff3aff185b3e467d69
12512f61e2a3c4a5de1349405061297c
1256e37a99c0e5246549ea45ab34211c
125a7e25620ced220c4dc023ec27a8e4
125c3370e6ce694492160c35820bc5e8
125fa3d194b9d1fffb8c3b6cacebc891
1270c9b0a7d839006f9a47311da607c2
127f43f1cf77bffd3702ee91e64a0ca9
128bf97b5820cb72a433c15e7d7b7ccc
1295e098a10db007fe14b836fcf5d157
1296832d5c7cef9e5ce3ee17d24ba3e7
1298541f32f2f41d7f4d0ee0b15e1a2e
12be57cb3b854b5131cad821cae28598
12c976676263d7857435a561981f4958
12e2ff0b9424f8d47ad0f01e3c63544b
12ec0dd50ec5c83541579fa39a9c22d2
12fdf86de6a668fc51d2536116a39970
1302926380f728c1d871d6709fd1c99b
1302da5e98fe376e69ea01f883cc86da
132a4b5cc89a4d91e1668d8ca975cb26
132e36238f5a70b4cabd16a93a17e80f
13371d3de6d07918c8898178bc57d919
13394e377cfdae74d963cb34b9e5d891
13544aa660e77171e17359ddfbfa496f
136a5b2d11277a8b7297bf181c0f8b9c
1371417dd2b632c01219cbcb4c3e64ae
137410dfeefa82c0d749c2044aa67d30
137cfc5792d195f3dc584c8eab8a5ecd
138b838c92bc272d8440d7f6119bfb67
139768e4616e4040d19604779d061f7b
13a75d8961c48e837b947472e41bfb18
13b75c905eed58558272b4d9832e49f2
13c7e27c3ff253b419835193a81c2366
13e0baadf70505051927d4900c1ec18e
13e7cd4613fe8e2a4b8c5bd9851fa8d2
13ef19285dfa5b8075398a7970bfc08b
1409f2f017bb047f17323806f05c5091
14114ade8a5d092ef128f3f9522f1130
14149efcc5d46a0a0e0e4d754491b783
141f64c2fd3298c2cce813e7a0edaeb6
14305c91ad6cafe6309227e42e98f5b1
143e4b2447d95f6f542b130533c94e55
14449b88e91d184ce590494adef8923f
1476d2562908ca0aab6b8db8234045c6
147815275c3632c9249b523ab7fef163
147faa798e666d3d0dd723eee6d60816
148c6351286b5eeb6d22a1589e8d1ceb
1492bb15fd26d7b7ddc8ae9b48fc64ca
149972d1faeb80507027eeac04e30018
14a0075cebadffd07be1610527dd31c8
14b55e668b77dee17323b0723bef1e90
14c91bfef9a015cd74144c5759b22fea
14efed09a5427f386b5ee42e4b343ce3
15178e2a85655c343aa36cd61024fcd4
151e642b0775f62b8e2418459b463d1c
1523000bbe84d57cb362f29d8894ddc9
152e53237e1746ed94ed36d6ee94826b
153373e7338c5aaea75c7ae63a32ff5f
1555e9d8d93128b9c0578ce562cbc373
156d86f0a3f16034e900726be929c9bb
158b596f1555840b965a5ff11eae2e33
15977a79b5f01daab473d67875766139
159c513940ef840ce88559cc8e830362
159dcc3aaf08e9f770a100373b930d56
15a0a2ce8079bfe7c949959aeb31f1a3
15b43195eb08b78bd7d479d29d96c67d
15d598278b5a2fe8499b29b4b86a85fe
160154563ed41ed53cc9a5ef2f6f2bf1
160d4a323859dbe154946b041d6420c9
1663f9d9613b70b2e560922666d6d71a
167564e15aa1002c63d44ff364b3fa97
167eef0279eed84e076dbfd6fe19854c
16867c38b5d6c3a9b03914e7849e5970
169a172dbab56acf11bdb8bd2fcb8f41
169ef5ea7bcf36bb2b501f4bb33ba250
16a1e0d2496b094acd9c6ccfbf1e9b6d
16a2e962a69417c4928885ab2d3f5c55
16a93c0bf2e32422acd699cb66010463
16be457dab105db3f150199f60caeb97
16cfd734ad9be32be82bd8e4a62395c9
16e398443daee6cde3d385f5d79c7845
16ecf9e11cf8572f4a4e87068a5924af
171a27525da9fdf5dc5e0f47c43859be
17299e73274fe0e0291480828c458d38
173007a607348a5e4e8e00cdf91320c7
1752bb5cb08e5dfaa7e4d13f7464980f
175a53888d7532ed51932870026f9d6c
175cb53213abaad4d2756f26c85f51e8
176f9207b91d8712bfbb5b1829212677
178f2769e41f9a0cff0a2ebfcb35b503
179a32edfeb064053472ed9171a6d723
17a0776d6a73eea21b3042f83775d786
17abd29449438fe2f004528c378d9e1c
17b5a293acc766b1755d30b2824a6eca
17bce4aec97ba06901d9f336a8bddd5e
17bf3156805c0d0a82dbbe19b540cc64
17e9cae9edb25dc924d384431348c22f
182d860751bf4c5171cc0ba34726153a
1845362f700d59c4fd4e2c36fc477961
1852dc318ebd378754a36fafaebdd55d
18652ec2f701c88c05d7be0ff21c4de6
18832cc9d9e5802f570ee25eba3b0a7f
18847b9ab96ea2135d869a54895631fb
1896e7517d41de57131fdb82256fe1d0
189bf229fdf13dd867927769eb55365d
18b672a37b0f7d416c57e9c284c94ce0
18cae63398131a1dcb4435bfa4b13592
1912f6bc0380902f396250d4c0d3137d
191c64b64b9788bcf66182973b53592f
19271f55446d6f01ac13a27d0ef9e4c7
192966913c71f6adae9d8895aa2137c8
194a883c5a503e2e0c5f290aa1dfcdbf
195335d2369a6408563fb7008df9c0dd
195db298903d33610005cff50878f03e
1978d2a4af79df6235bbed3f9122cd68
1987efef4b36de2a2ad5893f9ad6cd8d
19b15068add9c22b572c309576d98259
19e2144873243b39e6c4a7be85e61bd5
19f5fe8840540c1143aa029db7398e7a
19f7c4058dd44ffad054e799dd1cc607
1a2f4d51ada91d35c4ada70d0e66fe41
1a4ada572634b64c28206b641aa3016c
1a589e45391a7e9fc0b162cd98865888
1a72d54776b50941bc1767cfb63834bc
1a7e39f9f8e7848376dd14a95a04ab17
1ab622761f0f2c6227ff4e419a3bbd74
1ae869e81a33f354ea233b75482d6fdb
1af36a617bca64cff1ba861dc592e0a6
1b0813c396fcfd318d8eb44e0883eba0
1b0889cdc8e2395e2868620edaa7ff6e
1b0a8bbeb9c7f515fa8022c708e7b701
1b17955c16c349f289988a3b23db6e73
1b2bff51aefef6376424f4dcac01b29b
1b2f5e7478c6de22065b56d3a1907302
1b3b2a1095a916d64915e5f7c2942cf3
1b605330098dca54920e26768b9e5724
1b6e7c2c4afd2855a68a56a8689281af
1b727dc59a3447f6195d9394aba58dac
1b747f5bb8107114f8289b98b0c00ebf
1b833ccbb1d9cb9bfcf2381b94e902d7
1b86d2f2aceccd9b9c32d5764b78cb6a
1bbfc614390180a4733e4528ca32c2cb
1bcac3679ff49dc0476f5712ea550db9
1bd4c5445cccbd6968deba95b30bdfa8
1bd7fb8ba1a090c015b4f91d676030b8
1bed453e3f4c268c631511bb24dcad7d
1c0b07d19b39ad8fd27ca876b9f53841
1c1158b7e06fa190ff67feee0ebdb72f
1c41f9652fc0ab150804368fdc74700d
1c4c22364b2626d57778fdee5980c360
1c5cde8d15616033cd1b16b5680eccfb
1ca8cbc463c9034bdb19604e23e6036e
1cb1e97bfd2923c5d4341843b89e8567
1cb33a2c21ff735dc94971095cb4967c
1cc0bf8b8016cbfce797b87d589af265
1cc2f8cc995aee83422e22a9b88b0971
1cc4197f0229c7788beae06743edbda9
1ccc307e4d204e0616541b0e528d9915
1ccfdf87be8a3652c2f0769362462733
1cd1ff405bf366c31e72fd99dfd39ede
1cdece6e974bdb8de15c0029329ed997
1cea2b12f945e1b628a426e5379bf49f
1cf28d8a2cbc98813fbb297f3a8fe6b9
1d03cd38983d3c04125730a3be299ca8
1d14ad17212ae24a9334e9efb027779f
1d56da4a6bbdeb51fa976f7de0c36026
1d6ea5dcf23b916c21df9b2e1f18d4b4
1d7866e8de77b62539af2f3ab46cdb90
1d7cc4de4fd8b67dd5ba73cf760fe413
1d8b46a2950f37d3514f40c34bc99977
1d8c8019505f6dfe4f81f99aa6399e7f
1d96669411e0d20faf6be57ded4434bc
1daae5a61bc5e715d65f0c14e095f29d
1dabd14c423bc2bafa3802ac5513e0ba
1dcd852b1779e270ef035f878da344fa
1ddd4f6ece85b395f018af19b06482c3
1dea158c31fdcc33427be89cc637cdc0
1ded5acb2032b8794e92f42776f6830a
1e03539640257b01d3f151a1493e87a5
1e117279215a73bd165c9984216a7a31
1e1c68011da53cc640e4147b7e349315
1e1d8d314ab1ec6387c60485d593ec79
1e26ad62778ec4468f052fe22bbbb5a5
1e286a74c6c16903bec763f10f8921e8
1e2fc555718ba3e0d217c2f7736b06c0
1e3c994f6b2200de6ea7ed078524893b
1e5dc41a9c8d8ce220789c263be8ecc5
1e7fc79e789b2caf89e28cf25f50f48e
1e8bf2c63736cd7e12abc1c684a05e67
1eddc0a4d718b1d125f5a1875cf2a531
1efbdda8fdc6c0a5e8062d5de7381819
1f08b2591f82206dcbfe6c28c8fbaea4
1f5d07a26fab69c418779a30cb486e34
1f5d161be2c488156b7993795790c2fc
1f60e6285cb07fe42e016ee03d7747d4
1f642dc69b3b71477b5a1240dd55979a
1f7ccaafa766b764fcfe3e31ab2c831c
1f8362b7af527a4baadf176540b9496e
1f8ce9df276c18e7e3397a0edbb191ba
1f9b596faf7f189dea2839343e22965b
1fa690992f5093629bf500c958e1ad47
1fb8eb0467470050222bed91588173f1
1fc19799e946c9dded12ad785e0d7a65
1fc4942586c11bf179074e3b261aa363
1fdbee9bfb01546e09f1aeb934dd6d26
2007bd4fd68b1a39c0dba317aeb59643
20276ed20ab090c3401159f84aba8a43
202a1fb1d79627822c8f685e5fff1f96
203346239f8a31fb1f228126a1d1b0cb
203bff87dc7e575035651e92a6d368c9
207c73bad13a5f199cad02a150acf84b
207ee6e6e7df73b793893f5f538db1eb
20850df37640061b4f8e5924e623708b
20860be512a84ef062e9f73dc4b1acef
209397c584b06c6795d47aedad29e56c
20a4c675f8276fe61cc1ccea1bc3614b
20a6ee6ad2d183dea302a5e88af6d569
20dec0480075d4db4ab24c219c982800
20e53ecd38c8a565c0bf8526ad07bbea
20f389650731dddbf95c3f7ea5f81509
2108cd1c71234b44833a490cc327f653
210ee4f7b7494f9906707136fda30128
211274839ed2f3ad6ffc79a064618961
211de6095038fdf51cccd3c756e014db
2130ef1909f52f2c3aa378aa96650acc
2139c435070206e9c7cf8cd2258c63b7
213cdc74e582aa423aeca01e64ce4524
21408a81725230e53460d96c386e9be8
21539140fdc027f1630e47c5399300e1
2196b30f242ad5e5109df0ef5f6d5e5c
21985c2d0479c10c00cbdea0468fa0e1
219d25a019cf72f045fbb72841ca05a8
219f7d9c159c54b111727d277f211702
21aadab0a0c4e71a547b1daa55848394
21cfaeb85d5ea61b0093715d58f718fc
21d3d50f64903cbe1a611811acc20534
21e213ae784e90fa29355782924aadb2
21ea1f408c9b73f025156a6c906f9569
21ea22df8f6a5fb200db64ed745d3cc6
21ef96dd799fe183a31b0d946918ff20
21fe30e900fea8f7e01c2fb4fa93ec77
220bdbfd52b8e00bfb5ec1f237b2373a
223b24a13fd7c6393018344eadc2d3fa
22648e8e8378efdecf09397cc3586e5d
22651a3fa9ef72e18f7d5969c4c87942
2265357f89e7fef5e028d3ff91b85b4f
226dd17b042d3acabe72a48309dc26af
227aeb9f29ebe8381c2c29eb991dd0b9
2285264ef6c1e68c9a9c0ebf6479ba91
22a763482b3ae057f1fc77a5c283dc22
22af1b1a42f0f06e46fe87036db133e6
22b53e8f8dbc0c1235740ed02e86e18b
22d1802b92a6c661d17e9b8abeaf9a5f
22ffd0ecbcafb8c5a0716dfaa5710ca5
22ffd1ea3d9098042c82bc7f705183f2
2302021240507e0176b44d64d0aac938
23081198df9b32495a243e255360d2f4
231b0d834e381cb90e94f2eae95fcbfb
231d5281a74db92fdeb54cebdec9d583
23242eb8f5a6cdca6c9f1d94b9122766
2339bae3b62b0e3d5d8508938de77dd7
233ecd296758e3c83a2668bf05baed9f
23445f7f90ad58c04f5c3844a903e680
234799322b54211ecdbd508915dec1f5
235d2b8ad3b562b11ac9c23cfc9fad12
2387873ee4dc57090578e07248eea769
2388f43ad0d7b483c09011ceece0b80c
238e67af18e2edbfa4b46c0dff94da13
239f4c6f598a42344c43b69e38e8cda1
23cfa44f1daee3e380b1b4532c78cd55
23d68414d86216e79662e94c6a14de2d
23d7e401129b2db212e7765ff3b50159
23e335c40e732512d0f980151001849f
23f3e1b4bfa2ae12d41c8e8c7484bf34
2429a0cc6deea35d0c27678a0c384667
243fadeac0738c33d7ec97cd6175e959
24591983bed22c37fa1a12d67f34b782
248a029c9b5449f7a13289a7c9fd17af
2494e3df9212a9d277d1bce9058a9257
24c291fe5ede789c9c8765345df2a0c2
24c5c89e4bec566362a5a66dd53694e5
24c8b522797eede7f53180cc8245bc79
24db015e354adf50ee0d06738080beb0
24e62de14afdeba1bba9b7ffcc4ead7d
251bdd6246bb29915e69620d7690027f
252bd9575a00a492be232ab000f66f18
253ea5a8ac2ebf0afda88559177d636b
2541f952dacf9513c9f7c85f6ff501d4
25558a18472ca9c0a91834d3b9441ca5
256d19c6db1b125e3224cfebd218e67d
258d05a8b9054249342e38d8e1ccac97
25a68c263d866969c2361dacfea2a793
25ac4cc1f5f2ff5f3b1838de3f9e57f4
25af4d5e1d4f1e46450c1ec9780164a3
25b3e02aad26c209e5c6b606e2cad1ba
25b7503d8e36eb1487dcddf0c99a7005
25b96127a0ea2d49728f37c019035fea
25d852581c0c76fbb1894730095f36a8
25f2ca930c20343f7aab0efd65c9b0ce
25f5441153b01373b1b24efd55731412
25f7cd9e073a3fc7554b51e3901da24d
25fd15d2b9190af119cac74ba2c80755
26025b43596d18ffd7ce1bbdadc1efa0
260266b1cf02b867255212ac8a25af53
26272f5d70e2c1ca33b1eb39fd80f6ea
263569d64a073baf3b2eb3631340d519
264e1e852830c5b36ac45b91635e2acd
266ce844bdd8d66e765c8162b01f9f3f
266e3242587ffa81aab2dee19d4c207b
266f8144e30a134b94b03ceffe1b61ef
26791d096dccf74fc12bbf2b0428d141
2679581a350c5747b61bac7dcaf824a1
268a386eebfe8dad34275b7e0ba8f6e7
268ac603437ebee5a076f8a072c758bb
26bc4f7f4937a7389092fc7229f516d5
26d584f14491a129cf6bd3bf4f6dc2d2
26f536fbbe4a2270b986c9efdc07652d
26ff31659865ff725e77dfc36a1ac08c
2700ae9f7ed5758b5be0a98efdf76e59
271d97b369d01a8f3a4e4ad5363f27a7
272fcedcfe2bce995d54cbae541dda23
273442214bc1e12ceae584f4fd9db510
2738d5f52d0b27e03513f37cc285a17e
274eeadf18c163aada292d3a6303bfe7
27575c342511fe96f567e2b9ad8069a1
27680dcf4e9124737e08867d3d851fdd
279de3462594f79df6da2c92a35b27fe
279e9a70c27f04ba8ce38cd20e31ad61
279fd340846ff0fa594da6e5353f8d33
27aee4eea3e7b617a97228ba93c03c0f
27b865eaa3cabaa6c31201df4f733b3e
27d5bd86b231ae4dcbe715d27c67df57
27d6a08736dc579f0c76bc4b15d8ea5f
27debd2ac60430e43ee02805283d48d5
27e494381f9bc6777ca448de4c4fd1eb
27f6fd901172266aac2dceaaae4f726f
28490fe5f27ac7f08b9e0f69984e79be
288189080d90f5d45ce2708442dbf9a3
288291227dd076a88af6ae8c1f171838
288fe59c63cc2207670264cdcde9ada5
28ad64e68ac62179b4fafd3ad7fb6081
28b6d2f9a25cda13ce3574437ede3c17
28bde8247ebfd3083a08b8d8133ffb2a
28c29345631b7ab8d4fab7861d4c9f39
28d57df004ee2b71d4607ae5c98502f8
28ef863551c51f609d19d9e3a82de71d
28f0b2a4818531029a6fceb6d36f834f
290f8bf64b41d78162249c531380cff2
29124994c0967d57bafeb28477e6be6e
2941667a4ca56e4ab82e183f6b9fb39d
29508edb428453af21900a3457e4d152
295b489b5636ec57a4b466f31a7980ae
2969a6d1b7608c3d99eed622941394e5
2979ca4ed7655a55688b634b27a5dab0
298e1235a28443a1f797dafe35dbc54d
2994c29e64d5c54a3c2e96e22ada2722
2995d89f8c2647ebecbbd19f4331ff10
299ba6d65a5542cc9454593cc96f9ade
29d427522fb2ea8b4ac6ebf0f53df201
29dbcb432d6c6fb19631c81065e16aaf
29e3a4a13e3f9e8d8ab7de36ad9a3c1f
2a21827e5b3267b215d7a799fd179ec3
2a262b9ee0367fee8f1b62a6ade08000
2a38d0ccd11527654262f035c8dec14b
2a432a74b2787dca4c28bfe8545bd9ba
2a5152ed793aadfd528b1f68f5b99394
2a5b0a2bcf4b423ef8175145766211a5
2a5ecbf7972670a13a531625e8a2e0df
2a61f1197da2242c3e790cc2bc30503f
2a6d78e05bbf2e0bf3a68760f78f553c
2a7efe6389ff24dc3f0ee8246dc67aff
2a8acd8b443614d409ed8a58ac38b574
2a8ce29001c68ab7249276b102e56fd4
2a90fb8973a6cf54c649fc100dedc59b
2ac670a44be3c89013dc3c636d6c6ae6
2b039696808bf1c7c9c985c6407718f2
2b37acac30c4293b0a2dff944e18ccda
2b3fcf5575f1e6a8f568e682186dae61
2b4d3fcf53826692bc5c5fac27aee164
2b50e1cd245066ef29cee834b1aade1e
2b59a230a53a331982e1e13069deece8
2b6a0cc70d77eaaf2b1f54384d9ce97a
2b6ab062fd7a99f3a73684b33dea686e
2b70d385dc3a3a0eb2ed7dd9a6a2111c
2b7806e9b3aedc64dd954fa77f584909
2bc7277b3501963041489128cb3e18f4
2bec286de4ac343927a125032d105c92
2bee2c3629529ba2cf9fc127eca94dd8
2bf6cce84f76a3036868070d04663fb3
2c088dc407e2abf855420bd02732486e
2c1e968b52af73e7bdb7d11ed174d933
2c64e315a197770ffaab17c67b3cb5a2
2c801c08026fa5f82504c4cb023ec4c8
2c985c658942c8476843ffa1fbab1031
2c996166f36f79dbcab21e8181d2a48d
2ca8b7dba195c871ec11bcb08a6f34f3
2ca8dd4448286ca9edf30478b6fb10d0
2cb5928539952d289454fd12678ea01e
2cb91f36cbd546ebfccda7825aa3ca59
2cbe309e5e35782a7ba8b3cbe80c71d7
2cd21fdec933d86089a1b01b5015ca7f
2ce63f770726c2606c88391261f1c307
2cf0f7cd5ad0b9f1c75d1e7a46668e30
2cfaba9c107587490b30132f63e83597
2cfb26366c16830c28ac40e8f1fe1f18
2cfb4d02de2fc93d6dba3fe38415bdfa
2d07cf76003dc94cefa20ae3552debad
2d2ee3ea1221dc8a9a7689383d92ff98
2d32626d56705a843105053dbb70ce78
2d3f4f6ef28e2c8b458538c2d4606e71
2d4a36dd8f0e1c0c16e249e23b3dea6d
2d61810998c1b52c210568b084ef6cde
2d7d692e4bf7c910a2300dc0b0e08db8
2d970367f2e542e482cbaead9ea23442
2da246def0564678b8d474beb6d85839
2da387e5ec1e8ad7a2d3b6ad3b742ec6
2db09de6d0eae9419b6fd13b0bc00b59
2dc5f2270dd8eaf3648611da8ec4aaea
2dcc1f4b3cfe3f4eabab80ae624527e6
2dcc9c05b11521db3910d1c7abed4b18
2dd7ac1971b1d2f9ff996dd751f730f4
2ddae66131ab60e89557f057315db4eb
2de8a97c2fc3577437dcb6a36666fc0a
2e13898099c1a4f0f1c3ddf4df57107f
2e4876dd6bb2ed5f4e4ea2a836724bbe
2e6d1e9e9574aa56ad60cebfc2e6615b
2e70e696108cafb6ac63afe813b565c2
2e7b2add4c8600f3514198791498c42f
2e7d3f1b0201501f17b752f32c8e50af
2e80a0e0107d06589e8ca1b81599ddd9
2e9fc4256f7f95ecd0193561e756cbb7
2eaa421b68aa270228a9c882460f07a7
2ec2ae18d27f283cd500162f07d4b455
2ece8a655a22fe84a7f70871ded54c79
2ee77699f03813ea97949fb7f6a6366c
2eecd9187c5732baaf93ca857ad88d32
2f164cc41d84af2f32976c0434a9773c
2f58efe14bb127b653dbc0da455bf74a
2f6afe143a176bba214ffe43137742a6
2f765d781e07a80f38746f1de9aef54f
2f7ff940f5f17415547f03d689e18085
2f80b1caef51bd7b87a00e906d8ca244
2f88ad5349cb0d4c2c070b5b1f37a0db
2f93abc18fbe7ca90998fc39055f6ab6
2f9f14a164fbd999f2f975800cb5c6af
2fc905a9754b3f301dba2865535dd889
2fce5e80a3808649183e0b369f8af2be
2fe6cfbe8a4319e556c1a58216f2248e
2fe6d0b026a864208e3486e6d9e4a39c
2ff2915ab45185d0fa46b5395a4c6043
2ff9953799e886d44b4f4fb97c4c97a4
3008721c38b2c0d0270eadf804986789
3009ba1bc4c17f7281dcb8ae392b12e2
3010d47dc4c7fd73d07fa19c01a72c14
3019836df83e332ce59481161afca490
303162e8836e85b1fd6eb4a3f2c23204
307cb62867c1dec3f3e49ee1cd798ad9
3096f8910b0d9335517105584dd9cade
309a3002d949979a45bb34d7f48673a3
30acd48f5d7192c31e9e796580cbe7ba
30b044c6b687de17c223953b8475f064
30b59edf0cecb9ad3fd3c954c74674e0
30c56acfa49981555f0fcab9fb5844d5
30cc633da85cb1801288043f8925c8c2
30e70f7b30f88eec38b762a0484799e0
31058fc3d28ffe44dbc0f47f0a596e48
3136bf8cc871453490b126760077f5aa
315722718870908c5466d5973f8ed0a3
3159aa883d2b696183d5533d815d1172
315a912cb7c1daa498b891eb05bc1dd3
316f7370e272e656da7f0123213bb6dd
317d991bf0eaa9bbd25e5f5642f1f862
319aef241d14f71523ae5866685c3bd1
31b5d7cd7fa1b71c696a188a34b4dd9e
31b7e4258ebaf983912350d0ac8c0d9b
31d050cefa8a7609fff459434d21ade2
31dea6ccd6301ce4e129a20fbcdd682a
31e9751979079f801783eed58d475bac
32011b97e470c81fc20d295808d3a65c
3205b457d95632199ce7ec99296bae11
323de14eedc9232a7a3a87eadaedd71f
32621f4c74815b52bd832ad6c4a1a1e1
326dd3bbd97c7ed23fef305c49ea98fc
326ffd036e8bce11e8b17be7fbe5311d
328338daeccd55e53efa10cd515cf38a
3285ed78a297f8a6d82ffc18311fab51
328ebd9b338542f29341d0606b5ca3e7
329e437f030e4687b2d7272facd4c93f
32b1cbc8d3a69fa6238b4860cb93c4b5
32c9a1b9f25cb9c7264f484e54b3c946
32e265fc653d396976b74cd40be05cec
32f3dbd0ebf4eee70b28a3267f73f845
332814fa131c9b55e7a6065136bb6e91
3348e2b97c19155f395e0a5f6bd9024b
335008832aa1f9841f2c1eac2e8bf136
336fce2bf7429c6c7f3b498d9bc85e73
338e5ecca539051cc50c84d64ffc3c0d
3396e97832d8d69bf03efc0212a32ef0
33b5851e109b3fd4314d00b0b3bd37db
33b8ae58c5c3fadfd1204a2d08a3636f
33c4f57ce7d35feb6b4be0571f4bebfa
33c7b792a6fe9b05740ec9bba9478282
33d353eb193c8eef1ef1c7c417537917
33d3611030e6035204d11d965662fcca
34444e91ef025117213e48d7c1e3ea1c
3456ff6251490eea3e12040d3e345c65
346750985d140a4f65dbfc0bcb905885
347bb6caf0b7c269c432be50f07eb53f
348574fc3513a629f8faf52db24a0ef1
34a62ac4ccaf8024cb74c26c24d2e3d4
34ac15a4c298fa03cbf304ea6e7b1766
34ce17ace9c4d91eefb5a4d99e8aafa5
34cf04208f71c0f6f02a72034d598b14
34d2d4a54ad637525dbaec0e9ff30f59
34d599543f13d7703df1303a87e5b4d4
34ebd691e9fd20f57674d7a683e53c4f
34f55cb42724d4d2c1f5d98b6d2be745
3505acf2d59b851eb2c7e90f65d09e9c
35162fb6014dd0973d8bfbf76cbe83f4
3516982f5082f428e1536d0a65892ea5
352bcaf53ceb283d4afb94163ae311c7
354d733a686e6b6b2cb794068c29b02e
3553dd66ec35f217ad6c5ff7cf71b8b4
3565a195cbb6f0a7edf6efcf7ea71965
356bb26f84b1ea4bc6885cd2b9d55836
35b002abf13608c56962b8e3d598e3db
35bb28e313633c74b6437779fe71274a
35c1b538700c2b3ac062ead8c7bd9e92
35c1ff8b1673a4954e9016da20ecee70
35c3b697822ac611255b1608a18ebdc7
35f1212e4d8c852ded9ec3ed1a1ce741
361b7cb80791926cc23ebeef8c270092
3629d5421bf98715d3ffcf336dedb230
364130ce75f0bc7a28b1ab908c8dc742
3651a86a917751668f8fb4306f1e37a3
365f8653a5b49c476afb1645481e27d4
366b57771112f8cb3710560c14edfc66
369ca68cb50625d8ed522df67feb225f
36b3b831defa09135319532170218752
36bbc092383e18dc84d1ece325efa1e6
36dabcf8fe0ece58827d93a669ed6e48
372d09b7cf8ad7aa1aa4b43a8c7403f9
373676ce68665849b82cb9fe3e27c787
373985f70e73bac3d5b03d353b6485e0
3774c6e0736fe014266759ece23cc6e9
378d02687ec6c2d130d52c0ccb383803
379a61ada214d729a2301b13335b8922
37ad14a1b1ccb15dfc1d005e4cdb42ed
37b72e7a0df90d13676e313fe9cbd6c2
37c8264f3149b5debff783fb37f89de6
37c9cfc42d36f6ca257e7b1c0e904b29
37d47321710a03d31c71a728136a41bb
37f590e4c098be86a5ce76e0954bd89e
38038a40e57a99f19248346bf633f962
38266d9f6aa0062dc3abecfdf193dc33
3828f1ca7b808607ec6155f306ebbf34
382f11b0d4f65910996ef3b1c73df4aa
3846a345f22c4d537fd495ab327c4965
3856c260339bde709672a00250be8dcc
38601b3bd79656a2ddb9903ea8960b58
387569093c514269bed9bbae0b298968
38861ae884fb42b5db73073fbcfbb5f8
389b5214712930345fc92c02f0cfc54a
38b5fb31fab7ac148b981b6c3304b680
38b67104b2d866deec32619d24683753
38e9cf10839bfc0a74915f6528cc5b1d
38edd992855629b9762169c92a3ee745
390fc0aa03c9dc2e4f74112e47659f7c
391431cc59b4b9f0027a2872308a7f09
3919661f9aac94549c519e193ad1f348
393e2cbb54f99a538342600e4a4c9102
3941c50a9721e56e29844475b0dd1a10
394481935c4bf09baef437448d03ce6a
394b336d4fa0841a5c600719ca2cc264
39552cdcae93e5773fd192afc1e959ac
395cbf6fe8d242613e163c734a9e6073
39685cc884059301eff89d1e8a385177
396930c123aee1d338dac8d99d60543d
399595e61c07804d46742048617cd884
3995e95252a7d6998db40ec4aa09d125
39981965741088153a09ec3ae1ec5149
399d94b073d775fb8b565788442a047a
39b11fc347ca8627e8f92d90c7c4b312
39cfbecb019e562a3454b9574c70fa8e
39ee621ef9fd3fbcab83393d587e40f9
39f42d9f779c1df259c758c91ad36609
3a0242d607b5c4d647f688e615f4e2a4
3a19e0312abcb04a496194a1858b4ce4
3a208c83bf955fe8a8a530902ae1ccdd
3a2c5bf94d852e3f32549d062f140aae
3a36a8bde65ecb3d2e92f6f80f21d269
3a3a49522b1368e64a7b0cdd25701bfb
3a458310a0647116110761e6dbcdad5d
3a51aeb98ff0802d536da4cbcf8602df
3a5ce7897aa3a36d13ff648e534ccb40
3a635f480be44f9f3eaa61b6571850d1
3a6df263eeb1161017ab1b5084ba2706
3a90b01f08eb0fae6ae5f21e8a81f6f4
3a96841388c7cfa8cd62bf842a8dac72
3aa4cc015765fc2b08dcc10a57f5d772
3aa70123d5451d3b68f1489b8cba0fed
3aa89c07886e829c07404bffb824e14d
3aae9469e63b58ef951d498698a9d861
3ab2442a8d0da2364c826c98beb04711
3ac354588866f2feafb7caa08a77f677
3ad119d6f9bbb6d22125aeb5774f58c9
3ad1d85e678c1219c8f6d5fd57424c41
3ad3e962711ecbb6c8e959547f07a93c
3adc2ab0fca81d01adc50f39241a16bd
3adf53609706931d8649ee5b62c342b1
3aeca17b4f5dbcbd9a62d117ec9ea1dc
3afdffff90cb8a87f151901d1ea64045
3b0c0fef794a94abefa2971412c2a86d
3b0e692313ef6158a34a113849a2ccb4
3b1168648e615f632329512104a2381e
3b1eb73a0baf8b4d738c1c969b5d7a70
3b3a5df5d64529cf3c8b27da011e5116
3b532679cdc7b3e842b1791b9ec4bd60
3b8d1188f7fe3cda13e0d6f8fa669160
3ba223b0653a6b78524cecef433a032f
3bad7f0992365deb6b710cd102b63d85
3bccc7419ed71054e8d594ffa35fe0c6
3beda1edfe1091614a81280306f02348
3bf92020fcb73e8a88cb86cbd78eb0c8
3c0568fca0ec33e0eb35ce4dfa089581
3c0cc981e408a1c09e534545fa2d58b8
3c1d72cc583354021306a5985635527f
3c2aa869bf408151079cface4a5bcb1c
3c32265f07c3637cf407675e07d26e83
3c35544c7fd2d369c7bfa0727effcfba
3c3bb6c5d0276b7ac37b5a51a046a27d
3c55a729810eeb9338ecfa8aa2ce5d52
3c702508fe6838f9aaeb64268276d9de
3c79ff49428c6a766d4b4a31019ab665
3c899a45e59625dff0a01835f18ea6e3
3c919c195b321c101b5ba0a7d21f244c
3ccf6d0884a2caa7d2ebd2ed38e2aff8
3ceaa950e22333d0f498e0f6419ae4b1
3ceb6ce9bcd9cc8537f830bbbdaa990b
3cf8fda36e4c20da94e225dc58722ffe
3d27307df4b6aba359d8af7ca75e3d60
3d278bac14293e773454315c7a60c683
3d313118f21262f0ecab2766d6be0369
3d34b0345bdd9df80afe0ff34b1eb921
3d3cbb366b62263fa0be93b12a7b4243
3d54e628da87b9fc2b80b5c0c098f959
3d5ffca6de998d856647ae6aeb0dd6c8
3da3fd65116b935f57de371e4953d0eb
3db4a2973c9886b054e9914884a3148d
3db7fd0e01c7e3267c52836550481e70
3dc72c7e36a0331eb9045b84eae41e82
3ddc9cc54d6dcc3c094522340715d6ae
3dec5528f3d8148a156780e10363b146
3df0d49898a6add714682bf0fa5f946c
3e1893072623d5411619f50bd87a0a19
3e2b9123def5c94032bf6c048b442c64
3e2f09fdedb5d8e1c8b5a926ed0abc81
3e6230274e38948d7417a5019835a019
3e8626361c5a67a16c705e4bfb000ca9
3e929c237d73ef45038cb9ff84c0a977
3eb50e60598595f5b4e7b90b58543233
3ec2f672964e2fd73680e6128ccf1726
3ec7af594280310c02f82fd8cdfe9a74
3ef23dabcab41bb716e32b7cd2c55767
3f169d7600524782b1253a3bd6071ded
3f1fbafd468fa17ed04fc0b2888e8dfd
3f33f887949387db4509c2e0d89d8fba
3f47bbec6943d0a66df529123711fd2d
3f606ba3585577a3d417b0d0445bf251
3f7a9fea119de484b3ffe5daa9bc781a
3f7e33150499532c6dc29cb06d8d5856
3f8d55bcfcfcd00175e67377a70e3122
3fbd519efdbf4192b7697bdeaeaffc70
3fc284a331f3c1c4c948f2224f746a86
3fca92940940032e0ddd785ec8415172
3fdd04047fa0e52714b13828e2880162
3fe87da8256828ec93f810533bec0dd9
3fe8c4c3cd7d98a354339493fbf142e0
3fecdf5b546aca4bcb640bcf36031c17
3fffade678af79ef48f2e50b625a1acd
400682aea70e39cee1f1ee37afe0db50
401dd3714f7a4f3c163f9084507fe0f8
403e89f5ad574335ed967bcc3c2ed55a
40430bc1a0b6755fd7f24b0ca21eb4d1
405639f700f659ff3bd0daa15fd26ecb
405ad770b70d7f6439e3f86b38e2d1f8
40642b006007beaa83a525cf021e08fc
40663e2189ab813676aeebce66ab9018
40719eb42e1f2c93f16c48dbada0a12b
40c114f0e272df24e6b0bda39b50026d
411a84ea30bcc5267d104e1bfc3e651d
413c78ef0152c5d017cff8d3351fadd2
416325f65015831f4217a28fc03d595a
416a76be07cbad148bd213fdb62d174c
417048433d9de405bef5605838918e5f
417f5cbe34f122d6b891259b11221b1d
4183614e385ca085e6c1c59759981290
419a217cdb24c3dfe530ab1f1603b406
41a263eae29582249bcfe64bb9933c62
41c45d2664431a9396f685e7601b1775
41d31fa08afc9c6d8af0f66d3f8d3166
41e1b5c68133435a7ebd3dd94a3efe4d
41e2e129bef6b3eeddee98c118b9e00a
41f6353fa0e2bb7cc38fc4602df32944
420e856ffa512f6247f687bcd43a8575
42116792cf06a9cec41b7e211b12d4b0
42123d376cebbd713884aa669ca5e148
421d3306cafe0bb9d998bad67f9ce61b
42397be3ec4efc1e66351996bc7ec7dd
423a95659211ac38f7ea7f694a82fa9f
4248fc0de5d6eb4a4ae98f02844135c6
424f62c2911312e0395340236ff5b326
42535293437957cce1b76a0fe81d13e3
42801d7ec4081b44aaf4ce24db5e64eb
42914b1558f71f77828ca65897e5a856
42ad4bb7d34a171ce96ce12bec0aa9f9
42b84bef51ea660d4fbc213d020827dd
42c78381306b1a46120d34a2e4715677
42ccf400ee616167468a76985ea32af0
42d68466b7ca521927effd302f460427
42d868c3a8c2c966234d8a2694591f7e
42e7601ff667960dc625e57544cb82e5
42e904349dfb68bd43f572565866cd8a
42e995db0242ecab0a6928387b83c21d
43306788e07b30f442c3844af35e08b8
4342e13d2ee41eac29f2582bf8c9cae3
43499d826c3318df4af579566020960c
4351182e8d2cc87c64d2025e0d15186c
438303fc3f8b851c804190119aa0263e
43c28bd174d88dd10b50d054a4b5c968
43c5d1c9b7e77b220d74398f758225bb
43cb04dff43474fa3013b81371cf06e5
43d5daad7c30d0dca65862c5cc89ff8b
43e9b8a5486b223b0239a80b975f12b5
43e9f387c14e26fcf0a4b72fcba64922
43ed3d0a9467a65e5fc91552d7f8edba
43f299af4bfc4a236ad70aa665d400a1
4430c25fe94c347edac5c54035c2fb5e
44315dcb69fdeb4a097b6116db9e8164
443a72aa5f34ea34fd921e6c56388ce3
444708e43ca18f7525bac5cee3b86f39
4455a1a9c6c491b0cdfd9361b7d79c48
445be0551a7d4f644a47604ee5dbeaab
4469d726817b10dc150c2cbdd7a7fc51
446e97efef29addd9094722ce7280a1a
447e5a8e1d758cc51816f0ad802f03d7
448784ea49377faa617027bbda963648
449119c48bf4ac2e429db499b3efebb7
4493cbe857c668ee9a10b6247a3fdbab
44a0238df2b347b6f23525eae64d8e81
44ac54e398460af8caa1e24747c8f5bd
44c466495d5e1a9f3e5739ec38dd979e
44c7c620d1b644c72905d1b084a4fb94
44c7d18adf08b9b12fe3651288395deb
44d6cfff6f25951d195da38799b500f3
44eeaea99ce98435ae254d3a147611cd
45011944bacb4d766d0630308ad09e5b
450580c33628780a67cdea5ed2f599a5
453a5a1d344ef4b68d6f6b4ca166e135
45447b92390492bbe44abff0ef38d4e0
454c54fab18c191aea4d8e9beab8346c
456dcad76c186e6b5bfd530dfef65e4b
4573d858c1435764de326fbd6eb198d1
45932c5277d3db5afb23378301cabbd4
45a313dd09edf20a9d95d083842dbea8
45aa18b795cd9dd8cae497fc091fc35c
45c4a10baf9acd06a80a83ad2b5ff33b
45cfd9f25493753b9ac5ec8800721864
45de956367eed33971289bfa7c9c3360
45ec741cd08eb7799cd9c128d721b71c
45f43c5c8938e5ef1156ae6461f6f46b
45f82282c51412b7b4a458f2b2a590ea
46351b60cd98605cb352f082deb91853
46361cbfa1428c2472fdf826255699fb
465236046e298c0da87c90405703c62f
46652007e3eb40c381bee577036469ab
46895fe7e84c3859099c8d644f404678
468ca3b50e11fccf19a0c019edd77586
46955c6ef806613ab8a3805ea01c5853
469a355b513d11575844c2eea81d05c6
46a0b881cf5d71e3ede5626f6a81fa25
46b7f4a30af940d9fe76d802c2cc63b1
46c4a7564f45be1354aca4ca7bfe7b65
46da99f840a2922b7f383c5515ea3b86
47009f09f3fea7717483af28c8ff51b1
47128b2bf2eeca0476f85a189958dbb5
47132d391f0300e8abedc93b9950062f
473092dadb34cf98451e6a0b4340c84b
473ed6aefd9795fa97090a008e49afb4
47448538ee69b114f2ea10d14b16f0db
474dbfa6ba4562d935296cfea71fac50
4751c5eeb535d9da3cb08939cd88f741
4756d030800f23be9b5bccab19a6518f
4769ad71fd6b1574467a3829e6bc233b
477f0e8b31dbd3df3a8c3115aae73362
47873688749a15eb1934287c729729f6
47973bd3e314ccecf41655cef3edb3c0
479db356f059c445ed5292600ed6d078
479f937616372d5425abae0703b12cc1
47a12f99332c43780cb466baf89385f0
47a373635a2423b8a66425fada37a63e
47b1d25c5586c276cd1e7ef18ce17b87
47cbd62dce2e48f9b450a6aebb11b40e
47fe7959071f4b8964c1f2595b864a23
47ff6204f709c077e8822640b365d6ea
4814e4f96da78db18c6c17ebe2f6a4db
481f2de7bdcb80fb04c4658316a1c1ef
48261db605210de9d929bfdd3af3eafe
4833061d72740840ad0e6b3013e59675
48341cce554794bd440a4ec354785a08
48414c37df8990b79dc808dbcf5ae375
48537ca397ad678e0424dc9a73e9a1b8
487ac02c1aa63d8ee60b0bc251ce513a
48a5a95ff2b465d86194b17149c105f3
48cdd548d480b7e051d0f54b482b361f
48e2d4a99b006f43d655a97c5b63c6fd
48edbb4dcbf99379ee38d00b708b265e
490022424fd3a8111f58efc8006fe5fd
49138b52c7b40eba98e335171721d579
491e749774add28a036685dd60875b69
4931f16d2063183c5e68fe979f9fd9a0
49337d34e108aaa7b9eed947dfc6a6d7
4939b7ac25f6288de527d49bda310db7
494795469af22454daccdb1cf9d1202e
494a724b0716167eb75823d51114b7f4
496b24072dc594d95f113d00aa28cdbf
496b5424598e82915b984de71fba1f09
4975287c0a66efffa901bcaaafcf8b29
498c19aa3301b8b802e96fa52d040f17
49c3a4e37a55048d67bc28ae7f326a85
49c7f8fc8c70591652e6037ec25f3cb2
49cd36e0dcb4b4897faa84a270468bfd
49cedfdcd2ae5b5e782368baa7e0e58f
49edb267142e3f932bc17687f5cf88c1
49fb62ddb33cb488e8cc468fd3ee90e3
49fef1e3c7129f131883f1c1bff18650
4a1d1582646ad15239036245d349573b
4a351ec715be40a0d7a1cb7fbfc629f3
4a4213bb309bc07e0caca5a58e818b4f
4a43aaed66b7331f64a2c22c2718f9f2
4a51ac1016db665f235b6b0f5d80fd67
4a58c3c7ad0cf5b4c65c59e9ff97e4bb
4a6570e7c1f3595f0b22ca4eda6fb42c
4a86d98cac0299f8923d6c6c96d0c21c
4ab06345d8ee7e18ef05353f331bc4b3
4abd8100cd1c21c22c62bff3d23cc1d8
4ac18a081a651cc3c2718f9aa84c5ce3
4ac7530e138e07614a7b84c2946e1310
4ace42bc2ee91e8422bb81a77c1fd1a9
4adec863cb3c962402e31203de68e739
4ae69c261ba7497bf511662580b53be8
4af9e94f0202309dd47c366ce42c8519
4afa7d85bbd35fe90867e371446f5c3b
4b05994410710d0d14379829d9becaf0
4b073dea2cfde4037cfbe4f986b4d016
4b0b33e263afb2aa6563264228d15869
4b1d52e53c92bd7ba3a7c340ab0d40d4
4b2dc2b2fa9a41de0b750578d8bb3690
4b4b48c3dff4248334fda109fcb0803f
4b67cd2206aa9dc4022c91df5ca692a5
4b7b4a972c0c74c35fdbf18c24eb4cb6
4b7cd702e5047d3f6668850f57f32c92
4b953d61c5d91cc7c96351c2fef4c013
4b987f5d8e3f5e4606563718da33fd0c
4ba4501aa5732f56dc511677b3493b9f
4baf7e38206ecc9691a963e1361d14c6
4bbed6c90eb39f040896ef9337e3dc2a
4bd2759b4ce3358ee2a0b9a5a6bd9bb2
4bd4b519de0f366d9719563c9db13115
4bdde21b7ca537390d138536842e3150
4bf3454b0c5ee6dcc52b651a0ace6570
4bf4f54f98b29ebe9046acb3e6eab4f5
4bf51972bb374a4882fd6d441b155923
4c03c11f248b85c9f1b96990ad920a9c
4c25976b5fad3228a822888f4733691d
4c2f63c30929c855f1c4d91c08f17c0b
4c44987c4a6ce0f6ff80e180146450a6
4c4d2170dcab70876c0991e9e1f7ee44
4c5bd26c548234afa6ab88890be7b081
4c66dca5719391cdfd7b4c79ea7ec77f
4c74ff3e6317fa05ba0218cf644cd9c7
4c791d43edba0054a59371a6d30adb20
4c8012282f6624415682a2b1d5840f0d
4cc9d8039a0b9a77a3499d8fbb9461ad
4cec18ca118e1170c344922f7daf0664
4cf81d6f92ab86265dccd3443c2eb565
4d061db209c151f36d22375cc6ad8a88
4d135cf948afc27fe6d7ec749fbd794d
4d34bba23514c89299961cf7d3a4666b
4d48fdd22eecbec11f4e2db481ae8f8a
4d4a7603e59a8e25883f57ffc321958a
4d58e065f47a7d9fec3012fd076abc2c
4d887660747ebc8ab183291e0cc79b39
4d97d7a35c27b11eddacbb53683f01c8
4d97d9a18c7ac36f484c5021cada9abb
4db41edca5952029ba876b27df720122
4db5b5cd58cc20970a9abb95418d3eed
4dbd68fa695193afe343a12649f0d3f7
4dc8f3b98da045dfc3e1d44d06ffdb28
4dd8c828dca7616ab5f81984a4a66050
4dda8c4d541a33ac5b6e8799e411aef6
4deb7f1401df94cfc68561448ff9b510
4dfe709a304717b1654f1431fb0d29b2
4e015c69355557116ffc32edc004e29e
4e09113fdb071106f694951cb275bacf
4e1554eaa2e73af641bd1276c7325f8b
4e1def209c8d86f2be691c20826a8f8d
4e3eeeec7ae46ab5266baab8c70f0b7b
4e4200f586edf6c6ea0e4e862418c3b8
4e63fd0fdef426038cf506cd487a822c
4e8f993e6f91dfda2d0683cc0737ae97
4ea0708dc96896ece4cd9248db1dd15f
4ea45fcf86c1f4e129a0980c61a09b47
4eb586a035181d349fbc88abb35801bb
4ec08c44e85a2339dcde93735aafc564
4ec7b09eeaa9ed3ae0b993faac13b456
4ef762f8e14d959a0af233f11138a7b3
4f05176224d4f10257a425ead2d06b3b
4f257e4817b0b86e6c30f4725228df53
4f520e5979b8bafe80c780673fea6cb6
4f555e4b55ad5a21fbda6a0c815925d1
4f5beb8bec105d67975e7149d2127d07
4f6b8d49efec5bc131979cd3bbb1547b
4f70ce2f242ec8f80c4ecb1015d3f772
4f954291e4c6b5834908e9f371725a86
4fa8eccfee4405d440f11878a8a477b6
4fb8837e316e13b417fe336b7706e678
4fbe1c89db1cf94a5d79645e4b4c3025
4fd7c61ffe72a289125a7f5af63175bb
4fddd6092bd6f79505703c7d05234a6c
50000cbd1b41febe20ba63c28ff11d00
504a2548127d35cfb322d1d3974c5b2e
507b71af7deb7435252662f659490ca9
50822b36cc685f0b4fb39e679a1b1ee3
508878f763ff9a96ffd2bb62668fc820
50994a5338305696957901a95308bf15
50a69f6e6d7b48757932ab0ee1844b0b
50c00eaba15d6753e0ebcde107286f22
50d52ca41187116eccb05952b6a85403
50d54db69c79ac52f886cd4db2c87e0c
50da3c37eabe7dc7338763dba637ebc0
510f2e9f3e080861bb26702e75ced6b6
51120dd19336d3847553890f9bef6986
512840287f93d4e5b646c5878c4c1e2a
5143705c41d3c29046d829df5a3fe480
5160aaf856784a7ad22474ad0a07eca9
51666609f01dbb839402c844b4f6f7d3
517dfd9a3fe06ee2b25eeb8839c74763
5182a447e7403c93d7f8aa44001cd940
5191a2636343cc027b7418f90b8b2e1e
51a48b1842f7bb76b110d1ca38a24ec5
51ae2279162d58de29f768806b7c7084
51bd825c03fa6717c6f27aa0fb314158
51c151eb53700fd2e3aec2d14fc46d5a
51c5348ddeef5b7cfb4c0df6c350c251
51ce5bde7ff7223be9e1ae558d9f3e7a
51d131856c0d99e5573b5542d753204f
51f1e8897a59ec79c50d124f8501ee63
5200b1a3851d4d496e24a70e0dd3e502
5202c6dfe8308ffff65e112491f894be
521bd2156c6f52d2768df81756c8aa99
522e647820bd8afce923b4dbbfce6d7b
523a84adec3dd69be37a6bcbd578041e
523fc2a4d7afb5fc791e7709cde37bfc
524f16fbca1f4ba7db4ce5eda01645d6
524f24fcd6013e81bd53cf9b633fd6e3
525695b45b8cd31b77f9aa8d15fce512
52681e7f0a62d741b7cb35cfb441400b
5271d1a997b847f695d4cc87e236332a
5278d4c7df5db7a23e1a406c892c8304
5298146629bc7878f7ba9df61451b058
52a44d6bd47b7f412a0f60a0f7a18ec8
52c2d42c2da9912f63bc4716af2ad178
52cd721534ffdd9241c7ece20f629686
52e2072fc5bcd9ae15054770323c5e0f
52f9b74641a74db9a8b50dd9d5d6b681
52fc2be8b4db1b5a43b091fba12a549b
52fe3f7038cf09d8c171e193c4b4c044
5309a6a5cfdda3f4da084a5d5637777f
532ad083733b3d3cb6dd74d19859c813
532d4fb0c0ae3189513c1b8cb897a835
53337baa7a85a5731c77275e18843a31
5333b11cb13f052761808692987288a3
533bc7899eb3abb3e6460e7f80a9a443
53699a1fc743bc8df33f439d6da1f3d1
53925ea61c8b445ca431b2c3ac0cb7c9
5396a47931d1ade02fb27606cca8a903
53a91da8e0e2c766007f150bdb599efc
53ac316042c9c0b4ee3ebdefa5d3f2f7
53aee2c1c0b365402aafc536b87c1d7b
53b1cfea2181b176b6aca6a606d17ec0
53b1ff51841460f6c30ecaf8a5c1fd8a
53bdf7eb6e1d2a7645a2bd9fdaf5cdb0
53be61da195f0e1d345569130cac36e3
53e00b1e6e7a0542aa131d0052100b54
53e057bf49d3c1ed7b9886c0ebc550e8
53e93ba0c894fad1a9e179c4a3d62662
53fd5c4656bbede5b0ef9ef5f28d18b2
540c6b26ceae2c27c1e8b9725e6e7e3f
54152ba8b9e6ede944f77613b65ecee5
54255b90a4054d7a50dc215fb6da315a
5435417d0ec8f2ce42ed2c7843eceb47
5453a27137e61b5afb48e04da9326bc7
545b5581a3f7286a58f73b3b741838d9
547473f57166a31b311e2e4c4be80351
54a7ba98f3321710d811f01e7ef76418
54aba841a1cea4ea5ebad8fa184372c3
54affb7d8530031fde81e3c33007e5f9
54b8a12aeecbdef1548bf9f966de8594
54ba80fddfa749049e3af435dfea2e64
54dc09a5d384ddbbbdb36205222c8060
54e0ee5e91c92f62fda884ed08173aee
54e3e0d568a47ddde4ec1f28a34e4c94
54e985deede38f3d2bfa6476bef215a2
54ef8f9c3d543d116200582651eec47f
553e929481f5af5b3cf7826f7567da54
554427dbdc112791755a3e8e70035424
55553c6092700d9a1e13298ec5ae5dd3
5568178d67dbf3067659d52f33c3a271
558e31137cec0807db30b44b081a0a62
5592a4d77978f1271b28d3058d03e55d
55a17d8326442d559967b1c9445390bf
55e80ee0b8f147e631e7fcf93e43364c
5612ac8434ef6f337dd43899e39f4407
5618445e9d6743ac2e20543f03f5e6a2
56256706e922e76b66048dc85206eaca
566810db690f1a91b4718f67e0ab2093
566ed1826a5a17cd322f17aa1fcc98d9
569a25e56409cd862c40d8661c1e075f
56c6a397b3e31ac603801d4e1395df0d
56c6c527f15eabc732ec18c6e092e73b
56d2dd67a5dac0b98cb5b10680c80365
56d65be01b29cdb5a94e7c66c02fdcc0
56ebda44f6624115c7fcd1d4eefa72d6
56f76e7098cb0627685fc1ca3943d223
57088bdc2bcff953dcb38eb176c5c5dd
57095331d24689cc06a6f11f64e3a9bf
571b78225d6ea3cff57bf4efb6bd2256
5722b05f3f40e6240eefb9defd3eef22
57276368053eaecd53b054eeac00b324
574db736f6a944cc2cceb4a1d2ea60c7
574f62d52fdeedfb8d15c8a8924c5b6d
57666e5abda490adaa998806b43461a8
57809d6b11e31279b266fa69fa2bf122
579b61871cfa7bc3078c843e8b82b8fb
579f3f97f507aad2f87d4dc19b246725
57daa007dd993d4291cc2e8832945b7c
5800b810c81ecf09337cc2d67743543d
581cf80f554484779efb7c1eb8ee8a09
5843eafe8754bb576d675b46e7c47e9d
5857ddc7d9e2a18fbc3f958f3b36bfde
585d0e52a198fba15e85d29541cbdc6b
586483eb7b2557e413cca5f586a22475
5868f1c8ffbdeb0c5555e9989db9e1a6
587d59079182daf2f464cc2b14111445
588c83a468197ba3652851f4fec0c603
58bd44ede6090d6afc64d93fffd27cb2
58c0220f976267ad4f7865f0b5adefcb
58c6720c971cee58e1beb6af2b6283bb
58c975fb56220d616d1a9082d6f6abdb
58d8556edc31d6a03a132c856b21a27a
5916ff13aba8ca47f99bc813f65ed083
5927f9fc52ed08ebf66c138b3ed147dd
594605c6ee6f0a7c84a79a94b56c91df
598a1e2ac61343bed86b311f760fdcac
598caebbbb16690dd7100bd5fcac91f1
5999bc82e92026d429fb3f21ab14b34c
599bd50b3910abe047ac0e233fd8b86d
59a76138e3bb33b0a103c5d9ab0e706e
59bcba624175699e41f0a9ffeb01c11d
59c51c55cf56b994e0b9dda4be99b4db
59c5b00ca234d5c61ac96eb91c44754e
59c8d28ec8ae3d1f8bec0b17305316f7
59d2374b720eba05ed3e3604915b3858
59f877fadc94245edaa9014ac2c27f59
59fbaf1187af4c75d1190e245534f912
5a1284ce13219b317f68f5b76598c32b
5a24f6cbb125c19b965f587bc510d0ff
5a332d4fae434d180fcbf91751c5e48d
5a3baa22ef4fdb5fb2598a31a47a0e21
5a5c6ce2276f3c79faa7dfbd9604b423
5a5f85351f726c9c15af4d7888c26487
5a728ac0699d13efe37a5deb6cc2e5d0
5a8087a8a7a51f142981df81cbab0efe
5ab6dfa7aeef3d9e154555f82776f8aa
5ab6f2aba09d102976700bf638d38dec
5abd987467674199e01d1f110e5dc8c7
5acbe88c41d13573abd541897ae59bae
5ad999c177b3749007cb8aeab2ba0bdb
5adeaa5f63bed152e7562d652c31dfed
5ae673343941f8050997b1ff206b72ac
5b0452f61a90349756e49e1c8201b9df
5b14fce29180eafa87a18503ead890d2
5b156172f9064d3b633e1b0601fa43ee
5b1cb890ab0fac5eebd23b7481a0e069
5b37b9d9a1af0991a5075568457af63d
5b3a10a9181ae1e3744da6224ff92e3c
5b673c2a38e3c81a6d4f1068eedbd4db
5b771769d16eaf8307513187ac55b69f
5b84c5086936c8a2aae334886475992f
5b93a081e4099358b4b6a1d29f0e5983
5b95e2c22197b506083cadaadb50c4a8
5ba89c76f5df54cf61e5dfefc0a3d4ab
5bb909025c2f1c19eca8dc25fcf42cc0
5bd3939b7e051fe282d67b5087a91639
5bd8ed9ce7848eabc702bf1e38250707
5bdc51305d309740fe1637d512f73dc6
5bf2e4c729064b35386fe2f6bd63358d
5c27932ed76f7c8b00eded3ef72e5420
5c2f23bee7590de8c2ec866cd0daa686
5c331dfafdc5eae420a301326c9b2663
5c45e1883c6f55c403bbb6de0775cf3b
5c47c9a033f4ced53cd7e9d3ffeb420b
5c4ce8730190445f27f79642c592483e
5c576e8906f9bb55085617e4afa1d44b
5c687e8b19de65ac380b1725f07b3587
5c77e0a3451d64d2a20c1e1330b60f08
5c832eec96aa4e9ac8a5f789d6eb6561
5c925b74ba43c55a50092478428a3c8b
5c96443f023defa44748b139637214a7
5ca94e020de5ec94feddb968b84e4b7a
5cd79591e1b8d4d6cb1ab6a3419e86c5
5cda0554bac1df4b82e4e59bdcebfbc6
5cdf9d739f9293a8ef9caee53a3b3d20
5ced66bd348ead61556295bc32238c0a
5d028d94f2e5e4c4a372c20c7ff298c4
5d06a098eafafafa248e8868562a87d3
5d22593802ac059bae85be6450925707
5d29079123af03818e2a233a184bbfa8
5d4bb06ad475682408963a5108fc603a
5d4c12400372afb425c6c00fe95ed744
5d611d99bb5887f8e91f66a769dd3429
5d6b8df750b616fb097ba38d4e1360cc
5d8e3bdef974dbce3c125afa7e3742e2
5d9d9b4ad4c90723995bc223d9ba2a6c
5dc2c9c5cde23d771789738872827281
5df8b5d0ec19c273efde0eaae9cb3b6b
5e08424f5e7961b8bba83367e4b17fc4
5e1ce162dbda87c94aae4eed35d80966
5e3f7eda9644970873bf52c535a27394
5e41efc579c0fa6b5136747af594062b
5e446bf2244c5843a915f734ae1b0328
5e68eb42559b14088c7118634c568de7
5e74af842f2fca95ddc220f85d61dc37
5e763c68df76c8b6c947f399a1d8aac6
5e816c077e0f705216f97fb732d2f6bb
5e8db305a6c33ec149f077f0bd7c36c0
5e9c1380b85e14c91c1e8df664aa9ef4
5ed04e477734a181814e33ce1af26bd7
5efe3ef5b9771f5e9fef941e040f27e9
5f16f85c26e15416996e7a7f3f804a1c
5f1bed81cdb0e2000c0ec55d9977dc96
5f343f5b1d284c3507361405a62ce7d1
5f35319fbd0fb19325b9e2bc353a2697
5f5e6a29edb27eb2e81e768bde1061d2
5f66261dc26bc34d21a7e3169a706e1f
5f765e804cd84da2e36cdbfc44012ef2
5f8418dbb6637360166ea1fcafed073b
5f8c0d759d687e107b56582e47deed73
5fab37e1fb22025c23fd40adf05c7d23
5fb7b2bfa0ed8a7cfd329e483a7b947b
5fbe137af272e49e4ea422411f818766
5fc4977e26f2ece3edb118a431c553dc
5fda7f2dcd8bf72f69444942265baf55
5fdf5725f344210c6cd402b2ba545617
600ca3cdee3342290b907c704b31b49b
6023f4588e9ba3515903924aa8967135
6036d98a651631887926764fb2e2b11d
603be627c68746dce8ff4a8cf5eb07e8
604482af1afed3c4fa5bc859283cb5d7
6061194e627ad662d7d6a7ae178166e9
6064f61977991d606a1268c526dbf3d2
6070faf7cfdd35e0e73c693d24447f81
607ab5aa50d76844e3814c06b2a23d64
6095e5125915de4b5ea2c8735dd8a5e9
60a81441389c6797eeff8a7d8c872fea
60c58fd46918b24f7c9b802d7506e8bf
60defd11f06c99534ad95b0eca0a249f
61023e467a374cf57974209a2ba6a1fb
61170150ecf3c56d3635d4be6b0938bd
6126caebfb417b5eb17de59b0f21e045
612e49434b54001e7fe2877221e89a37
6137cc0458edb5983b2c82096e5b0d0e
61429d93149c828a7b8b1caebe9c0c9e
615db998b53b69a6001f3691dc51a273
616b465ed9f0857415b516027813684e
619a5c602645c30ca0dae197eb25fa41
619d3798efcb2679070acb8d1b5d6663
61c0f9a3feb5b115d9bf4eec3576a4ff
61c4b9ad7d992a168031518b7a518458
61c55c094d67a7e7a2e9499ffcc2437c
61e2484adf4f91b2da3e9c47a253ec2d
61fb85c1b5c13ff99fb6e6f9ff546939
6207461a269844d32c036507f7428b9e
621052517ba44a91a45313c7f268a07e
621fbfc7b2322a22dfe6681ff071dca7
6249fe1d4da15947f32600c2cdd4e649
6254ec5a42ad60b864a2b7aacf42e6bf
625d9d3aa8d01bbb7186b3f3ab129559
626f43f94d0dd977ef5676ce7d6d85f7
62776d8d72013041af5fb2a4a954d16b
628fcdb279eae8e9f5281eb123ec34b2
62952e125ef05aded67c58ac0143b7f0
62ac442c1a18b9a09f2fb4f6b142faec
62d3d916e2d7f4100ce7c8461c93a21a
6321bc21bae570e39dd9776ac08ff2ec
6338ac86b75b611781309c96259273d5
6362714e3f203035ea0d994f380eae8c
6392cc4217d60bef7d25949b500c8b7e
63a13306512a033aca2e31ff8ed53e7f
63b2308d3eed94ecd9a56e7cbbca1ea7
63bc4ff62cfb0ebb98d4fe925235cb19
63cc38d725c6096f6d5be328f1ac0011
640c627281ac1afdda10cedf67e04628
64270b031dfc14fe7785f8c634fa8cae
645d45c232269e47f0fec7d5b52bcae3
64675ce9ff338de148e78938d26f6b6c
646edd9fa40d8484a480064fe80a6c68
646f240ab876e66d7433bd8b468f5a08
646ff88a4a96786b4ed184a547db17f3
64722973892ec070fa93740d219a48ad
6479e219618f29121c52defcfb6abf65
64847c52e7aaa9da6f31a40eca4a06be
648ec2e4208538d29756b3e65f0be6ee
64a8b69a57156a1c69fb8b249fed3518
64bb8d69a75e49a566d1e195d485a793
64db5daa254c587d9b39190060e3401d
6506fedbea989c75f8c774fd2467a65c
651cb9528fac76c83b4448e12db23c2e
653e7bf2bd229c145981c03387bf08af
6544c42a7b5c3670fdc28e3dcaf03591
6550dbcfa3d3beab0535aa7cebb5461d
655c2bf643ac532b593b6d9f4dc7b5a6
656f869bfc8dc5cae72243d51bf1d9e2
6579fd110c670dc92b5a855c8854a7dd
65845837e1afea787b8f7f9c4137dab8
6590d97a68c51fa309836ac0df4dcc9b
659676f1537433a0242aa39ef358c494
65b98b77257c8e83fe657645bd9e0d4d
65c9b193cc3e9167d823365da56fdbe2
65ce9b6539521f5dda8ceddc1ed69afe
65cec83e58f41eebeccb17ddac74a5a1
65dda7e1394a1de53f8eec788f9fad1b
660111b90c4d1134cd76cfca72aee65c
6612b14c93d31262948e34fd45a6f1f4
661cde33cfe0bcad52b9f67f43f47fdc
661fee848f2560d600d053d157f52d4c
663133b0930571ecd012a53c5124d1ef
6640aa962be1c333e86650443313a0b7
6640d3e6c5129b262f24dd6cb7b084b7
665d2451727473f11826db10767494a2
6660abba706aecad0c1137f176413d97
66bdefb397162b9ff1786bce7127c787
66c069b88fc29864197ee71160f94bca
66d64d3fba9b53d306aa9b876625414d
66da248a65934b6acb1cb588bf786440
66f84d789f5ed7b42b66c6ec04d89bfa
66ff7ecab49560257fc6f036f70fe9a0
67100bfdf9c1dda7640e3a50ec9bf5e2
6719b62ca11077def6b17e4d455cc559
671d7614591ffc205c09d60f715b8f9d
672b3d783fffcfd8b7a89752595513b2
6731cbe34ec86c5586ba2926c993da50
674db1f4a7c0dea292ecccbde0dfc51e
6756540ae1a472182c12f56594f85270
67579397dc6163d0c626617c02f26fa1
67717509e2e101af795c7e77f4c7270a
678560355ae978c2f925a2db212fb64d
678f22f64ed1453d89c6f5de371059ec
67926bc28bbde5c53ba67601e1af76b5
67f0dbb8bcac99e3221bab95483de25a
67fc24698f50e6a13a3be5452a3bdbbc
68345bf39d137e7ef5da39a7607350eb
6856320e441124084d3b9be3c8cfca85
686a80f3433ebda45ca9b72f922e7236
68708842ab832454dd9dcbbbf0ceca7d
6880707b359dab01dbf48eafc93e7d14
68839ba959f942de0668ce1e7bc8b2b2
68947f56d76145dfadf6fea5ffe37b27
68a57e5f1f49d04fd580323a150cade8
68b604146552de2984e6de79513bcaf0
68b94d36d13200a2fe723ccd92e3f363
68c6d0a2ad4f39eea6655e3dfadeb00f
68d8d3522a5c1fc3409a627c17520c2e
690628c0ff58f00852441b76386a4ede
690dd8d800b8aae77f1e24ed6d41973b
691efbe41f062bbacbde9df1037007de
692048aa289335ca3db44688968b4981
692d67e09c21eb828010ffe09a58f0e4
693b82c72112ffc09cdbaf0599784181
694135dd73adf437c27e091f1ee23f6a
695338ae1e711ced7c4443e138d313da
69539d7daec05262b0497c53b9fa7733
69661c55e1dea4a5bd6026f90bcb8ab0
69a8e344d77b709ebaf3eaa4ae39b2d5
69ab57a37b95e155b4c4d93db4ec97fa
69ab7e5040f2fb25d9ce328eeae144d2
69b10d3c1b81f64e9b80c4a6b8d20405
69c6a92a1c17257bdc625a8022bd0258
69d3e90a80e1161542577f8f92efb9f2
69da6589bb5f283d7dbc377b747a206e
69ddd80ed55521e53977959e85ed3e8d
69e4400d8911bc8360d30eb40152f42f
69f2a4b8a019a29f951894543f96d807
69f59250ea99159636ea19f570c3fd3d
69f8d26120a1fa190761abbdb15144ee
6a07f0a6ecf916735b03aabfc07c3c80
6a14c1b0379606bfe5972fba71c83f38
6a189f4b4d40429345484d00f65aed34
6a6d3d087b02e7cff58e5b86fb34e064
6aad1e5e4237b180564e63ef05955ddb
6ab12a26111f3e154004b6c3027fbe94
6abd6c1379f5a0f435d238dac9468191
6ae45d6119e6c6b671f4d70d4627531f
6af65b050ec723cdf540ff9c04cd96fa
6b0abe72bcea0bd0601915e5f922b346
6b25fee0b02bb4f051b3f0c9238281c1
6b281e93d8639761e112745f6f02a0c9
6b39bdfec21fd55f7ef18699c4dd9dae
6b50ddb0314a56fba57cd0435a89eba7
6b8700f857015360de261167496d3dd6
6b9a4187a02887593aa1b48cfc2840aa
6b9df72bf46aeb66b50efe6c8394e9e6
6ba2ed37951d7ff3b8ee2ba0c9da7983
6bcc4d1a2329ba7a2063ee7bdc3b0ea0
6bf92241aee2b341a29df750a5d701c0
6bfb85d1c5d11f81696b249189aa416e
6c028e436140ad5184a3d4beda36d4a6
6c0edea211fde51d4c04d60e1c69d463
6c2466fa4fae487ae598ffa08f20c701
6c392fe4102739713ab24fe3946969e6
6c4ec4c07d6c2c69d925b5ce5dec79ce
6c59ca64f7d60ed98b14bb9c69e02996
6c8856378009dfdb7b0fb8c03fef1b49
6c887c1749c24d72467a185679e45bad
6c892580d9cc3a86017cd8b3fea9b5b7
6c988061708266f0d3ea53a3339808ff
6c9e22d32b0ffa52cf449b0e1932fafa
6cb199b47fa834afb8a73bc39dfcc598
6cb6696e89471d5c3d6fd77c2d3ce308
6cd17242b2e643e5bc6352396205eff7
6ce0c9e5bef45b776d0bee247467cd46
6ce61dc8dec0faedd64d3d0bf53dd9e0
6ce8584f7fa7db1693057080b3f58814
6cef44cb832de291ccaddb28e961eb2a
6d697dd7ea1f683e1b312e73662ca06a
6d6c58acf5e3fe5666e320d0422fdb67
6d7b367d5ef733609deb4ff92fa4cbbd
6d9e316b5683e05775000de7a513adfe
6da8275389ed32d5702c8ddbce64110f
6dab777d18a0cf882a37ddb111128a85
6db70f6003912cd3666339c66e9f2c46
6dbf30d37ead5cfb024493219d045942
6dfec8393df5af86efdd072bd5ae1668
6e103ce579cbc8c6cf28f66028503738
6e150c93be34bb7e5d596bdce123ddaa
6e30311888204c0412628bd9ddd8c621
6e38d856e6f294be377de62cd050f94f
6e556e29791e9cc323a289054886c3cc
6e5df52da5d15ecb9ebeed8f465d1bf2
6e9517c3f7b856d112122d390fa7a062
6e989a1302d255fb5c1ffe9dc2b5e11f
6ea9e28c04fff5062eaaa540b32fcfe9
6ebff3760b5a9b596ef57255485b86cb
6ec666903d70f4347fabf728e6824571
6ede42baacbc841f5da827fd4061b9ab
6ef6a275c90c364f688a2af28fa37b68
6f07299e2b52e4f498e79e9ce1115151
6f104dafd3c7f0a6a525c30955ad246b
6f136155e6808a887f0fbc4335d2dd91
6f325333c1214d057e64061790c133e9
6f3f3fa727b75496205829b1d30b27cc
6f41e476ce891481c8e12963d0d22eb7
6f638c6a44c33eb2066067ee4803f1b6
6f797e8b1b9e9b876ffe06fb81532dc3
6f95c5f14f598327d2cbab5964596d87
6fba2f2eaa69a4f68bf6debe1db64702
6fcedd2d3a80a6d23fb862a711a8038c
6fe57e9f03e766a05283c17b97ddf494
6fe89af3ddfc7dbf6b309b25562a81bf
6fec3b81940415b0008251f0fe39e17b
700e7d96fd73cef2568707daf0dfc53c
701d3bff56751952de36bd223c2717c3
70262eb391ff0ca4e3d385dcddef41f7
7028ed75a7efe92f9c48fa9b6b5ad3af
702e37d8a729a4a26134676e5747ee8b
70376364151236e8b26f0029a1ecbb1b
70654b38e83852feab7bea2945aa308f
706ccbb70dc1af3d7d2650084af41b66
7077eb11998fc1285a82e4d5e2bbe495
7081ac504ba6439415ad726ded5f1287
70854707d2dd6b5b47b0b1531898c588
708ae2b5ff04de16455cf7efcf1b30eb
708b10bbc85f6af5a6cc27f02769b96e
709af84ecff433825394e8fd0465f355
70a7bbc49ce0329e5d2fe49f9e24e7ad
70ba1facf508b8ae5f97dafc8dcecfe4
70d1c853b20e05a5b5cb14b59298e746
713f304e227d6d1b17a3819c568b085a
71591d9ae0ba674efbfc497331a44569
715a2f9ab24dfe6379927c569b2fb88f
71906aeea041a9a4ea0c3d5f3d99b2ca
719542bfb0f337f545382bf974c81337
71bd817ff63bc116a3e5da3961d17073
71d15e64663bdaf322f180a9d45df423
71df451fc0a63d7ace5a6dcb6beeb46c
71e1b7ba3e74a72638d40dadf16d38cd
71f75df3570faebe77988a3db2bfa99c
72012cae88348147fb0276bf1ed62514
720278aecc598c8a6b8aeff10f9288b4
721f480d872f7d818fba058e3768370b
7224a4b3da78c62e0b9ae69d282b7dff
723d584656164dc95dae9d080a30665c
7248526ce073d43883aae3c3cee9a35a
724a9f57527655275315602361ade081
724dd6a16379ca9dd61e5c20d84d17f2
726994c02b674b4d04d1a2d965c3eddf
72702f35e07886542bf563bae5bbd146
729831f5ed865b799cb5d19ea2b2ccfb
7298fc66371b46be82f1e8659844086b
7299834c0146c02e39c3d75d67b5d0a6
729c5fd9580e7eb3a966322a57a5a3c2
72ab427af7e2c6911c11e7c73ea54fcf
72bda565d6174088264f9528b398df58
72cb80195845366948465d5dc3621faf
72cfaa50fcc2368a7ad4f31670a4c668
72e07cb1ee5cade8a68e1c81539d82c8
731afeef819a4ccbb62ab2a0813b1133
733c4b9b0dca6e5307bcf2959566ad8f
7366d91387593700fc8d3019893002ba
73ab8c2b42c17df62f348f1499ab9ba1
73d0df7cb570a411607d985151d6886d
73d24c9b0eca55bcce443e60c5639b37
73d2879e2627362dc7291bb72ef99fd4
73eedae8b9b92aeba3caf5dc7a5b89cd
73f1b4ef8b1acdfa02800d64423f19bb
73f9e29f6a42198046e8515137beeb2e
73fc3f26d8115babe151d80c753461e6
7415d3a401ee71833a5ecc8689da3c71
74231b5b1db965d1f7b6c2dd9ee22376
7442ce2a5571c2efd5d93d3dd2ae000a
74471cbc48d7a0f56ef0e0973c6b37d8
7451f59fd1b6b7aa3a0f64d295b5c722
74693e214bebbd4e7477e6632ab203b3
746e0625dc7eed0bf55cc0ca364b004e
747e559e0bd7c22767a7e0887e91ef2b
7497778dfbca5c48eddcb39b35c84de8
749b6bb7bfbb72b17a3f3414ebda48d1
74ae6fd87cb914d6b4b3a6d3799423df
74b464ad108ea63e0b86bde7f4f11e74
74bbd17ab8bcc919a42624a3f9b7f8bc
74c5b29d3d45e0a07a055789e89ee6de
74e39f0c27eea988d261b960fd882eae
74f941323cd086559cbb2f3cfec2f85b
750019e1031ef14b01f04aef775a0e72
752d5e433aa4cd0daba2d4061264a24d
7541e9816a98d8ebed502776519165f5
754e720422c94d7e34135a7c8caa52a6
75517611e5596e792a5ff2824bd21470
7566f9c2d378b3e3526ba65e849d2a30
7569aca7f41ea4e7aa5d99b77683b792
758b20df5515fa27560c6ca13dd76fbc
75a0fa72e1641387174c2f7d3cb4162e
75a45f84cccde9936164e07951b330d5
75a8528edc640a7ab3f371d8b8886755
75c34c4f3e1c3a468150dfc30995df6f
75c69af2a4b6e5a28e026e7e5a05b46e
75d54777a0ee37851f246f6979bd8f89
7604a049ec875ddf6ad39078c5c01027
76230115dc0d9eb2cfd32e7ab4eb04fd
763a1060c67e2cb8cd527f0c467a09ef
766f77efff689f3b6a2af0e2330b5da1
767d37a67f61176985a9a0bdaabb5c2f
769e696bf4b2ee3d8df1329aac7568d0
76ac5a80d89974a780530fa289958c15
76d9f59f172b012e4622e8b9be53176b
76e1dbd54937af09d5a7b74453d8c02d
76f8d357417e6da2475051013eb0dfef
77063c5d0e43d7c4caad7381dfd92fa8
770c5eb105a230974d83c96875358cdc
770cc3c0053a702be3a1f7a06661d5e0
7716a6e428399445edf9d26040dbf3cc
7718c93134e976793ba052651ae27d8f
771f3e87e350a01ac0139c27074c495c
7726880c7f0396f241dcaa0a0da84a3e
772b9c37039e11dd7cf308ed6b78b3ba
773f95a73954ed04ca42cf61f6a3d5ce
776265d1e78ac81f622434a35ba6c9ce
7766fe9e9936cf4b0b668a34f5ec69b0
7782eb1676e74a62f15fcbb4be25fae3
77863a6ad6532cf31f1ddffa34e29382
7798bb793dff9150e733e402a4f1bb5c
77c2fb16f653fa764a7dfcfd0f8948a4
77c57e223fb561fe1526b91407b4a881
77ccad531ec6e33328cd176eeb2c202a
77e137ea4b317f66f9c0a77eb1c56761
7810aec74967dfe7eef0903c5498f689
781a2c44c2e9f3b66ec3b74d36319983
7822a39166f118b71bd5c749695ad34b
7827ab0ba4c8dd1a92756e7689bfac8b
782aee7eb195a35dfb802b7f444ff2ce
782e028f2374cbc690c5f329241aa8fd
78683f3823f31f34d9efb9709be90530
786aea1afd54f30cad1c9569700d0def
786ebbc874e6b5f12df4ef79d8a5a7de
786f17427de77daf2f9b1ddb4a66fc58
7873d50aeb728511388d7c5991f8fa8c
787cff678c72fd278eda7eea8c25f973
788a7d3effc850e0efadad33ee6e0b67
789365ef12448b448af4e2247a9bba94
78943281398cfeaa3703142938c76089
789d6c73353625ae4dc105d76464ac68
789f3c030f29dbe04edb07253de586bb
78be4a6fb4ae6307cd694cd02c548b76
78d6cc13b09eec4f037a5f941f609b0e
78dbcee1aa543b625158a8a033e96678
7903d8d1f467bc9115d0a249a3785cac
79083469cd0c03280fcebbc67d3075dc
7924f03b00885beb47f9831f456ba283
7930121685802cee151994aaaacc0aab
793759ed7d1883404eca727fdb7ae509
7945b1e7406961190408abc7cd89f0c2
79665058834e32d3bb5fc519ab4899dd
7976cac7d2553c35bbc57fc893841c57
797fd7f3c55a39388d5db161d5d0d8b8
79918f5a069a83d5cfb6eef23a0e5b87
79aca4f434441a4b1338fdc0885a8484
79b18e310e2a0c90287024e986bf5b2f
79b2e4a8f836c26d9ddd8f04d38abcca
79b8d3ee4ebd582d0ad520bbf9ddb786
79d51adff892240716200f78d5f64ee3
79ee7c7d36f82378bc0976463e376dbc
79f2ccd54c5c77817095a32b3c27a801
79ff7fa2985de3991207f6373b3eb4d9
7a0f696dc21e515127d4a773124d12af
7a2a8aefed84877016bf5aa0541a01a6
7a2fc9e5155fa15da6c039f032d6c884
7a3cb0fc235a5d2c92cb12628ffcd564
7a6aaff38eb5f3153417cb86c7041497
7a6d8147b9b008999972febbe8829f5f
7a7cc768b3371bd358420c25d66fa535
7a824c5ef599eada4260f7a1949f5e42
7a82ae2cdc46e50cedfbb6575ead231d
7a8572e6314f13e5df33e247bfd3fa37
7aa1e3258f4771e4ae18aabb4b6180b2
7ab42b2ca6868e57d9b66e3826fca5df
7ab80ebd411da89397c44caa29c46e58
7ac0a4f684500f9ff46d255584377319
7ad86707101ba1e15ebcb234bc91a1a2
7af7449a1b475d9fa19257ddacf20636
7b28f8a31dd02aacd2b8827a2ade33f5
7b4c1ce3e1859523f675cdb6f53dfccb
7b5adb92a73991d7200fdcf69120d9ec
7b695b06c08cd39c8cd4623e96479b1e
7b7667bd5caf189fdd368781062e6c07
7b97494a9b0abcae535ffe77355fa212
7bd9567a0e7d6883991148ab22120e57
7c245eb0d71af671f7b98d1ed2e02981
7c24fc0c1a60e53204ad4be16e0e7abe
7c2580a12b006555722aec5a98f8ed91
7c2760eb24d3c4ea43496a81e1876259
7c520b83d8c971ff7a391a9b76f59acc
7c84bf95d6f593ba265e8e90d0b27169
7cacb059a5dc16f6556f8f3429b29ca9
7cb01bc539271d55354a4b618aa00dbf
7cbb1084db56dc1f31e0ce82e1abecba
7ccacf7bcb118dde9dbb8154bc2c6300
7cf2849f49e44cf8a38660d63a792486
7cfb278d32c5e2c6a97a7b1668e79649
7cfb997822a845da76bfd68acf97d164
7d112e713cf91db66220c7ae85922c4c
7d191301873f208356c00d7a18aac0ac
7d20f6b697b4307aa57d3e84c14d74d9
7d2a23a4e9d0d7f8f05d6c166b28e954
7d3139ec3aabbf9acd5c7743f71bbfcd
7d485ef6620bdb6d826e988dbbf8db2a
7d486ca77fa14e0268d7aec1a74f197a
7d49071022b17cbf0085b6343fda088e
7d7391c88e77973e7c82cf096c9f04be
7d83b9d576df690e0cb4431a0fa89bd5
7d8d41be5d19f0728d0652d2e07d3442
7d9cf79a5602162389bc3291e8a6edd2
7db29ca234ec4ea8396443997f620efa
7dbbe10831704f3aa80d33a6e666070a
7dd0beed1bbc21c7582cfdd5b3e5d5ae
7ddbffd4a1f42c5a0a62a1743fb2b5dc
7e02a3a591e0cf5866236bb2ccb18732
7e31614b7bbe76a7814b02da03549a21
7e4204964bbd035ab3e73311ba282d3b
7e5e50c493a794b1db6116be7b603d7c
7e64bd5054b856eba604144cede37a12
7e7a76b3726d87ee9e00233c1b498b9f
7ea0e62836e4858ace1ee1cdcda4a04e
7ea1b206740f736c8a49dd9616218aa1
7eb209cfc1ec2e98b67cd4b734f848db
7ee6be5809f5eec3142f0968a617251b
7ef113a8877a8151b2633cca5bd15f82
7f0224a47453d675bea8f50b4f4dc384
7f1a4f39cbdcfd40372e99995ce55021
7f2523ba0f1441d0914c6c087ab5d082
7f26d1038901da71717028b576863ba2
7f379eee6223ff9537ba8898c73611e2
7f3fc7b7ca584d210242779c35e28f66
7f5df3de7594ea779edde785efb036cb
7f7554707888f0dfc5091d878e560ab0
7f7d3d89fffaf7e9a62416d2a1ae1ac1
7f7d71bb861a6f96d66844c6d9e90ff7
7f7fced1af8c362ef01623c6c24cfb3b
7f8765e7a170252a49c619116f0cfbfa
7f92d71f90d8fdf00afcebde038453c2
7f9e1eca28cb41622158d61dd9ce4061
7fa0e2fbe6f50dbd8bd9e79be66df374
7fa834cca50043a929ab95cb10e06d65
7fbb9dad0ae39d5d332c355f30b1984c
7fbdc038abfcae80e698356267e16a97
7fc27b007f76cefdab87f2b25eb44674
7fdbaf5010be5a15d58dce6cacb524ee
7fde2d6398d540b1f23c55c342587957
7ff7d66b88938026513b061ade5f33e2
800e17227b526e0f2eb3f79b5d9bf8db
80238f586f162b775571d47b50be029a
8043c1f0305629196a8e2673048b7bd2
807ec0713a450c3aa942e6d6c6e3fa07
80896001f8a224c9423ace76cad3e007
808a3fe1811fba111f8bcc746267a26a
809bdb664e70ccf17603e53b127a9b26
80a671559bd35a386797ac1ddea1c9e8
80c4d80457fcc8395bbccc4f364533a8
80d3e10f8044e1bdd06d48717ac24489
80ef3cb3f0cc16abb9888eabb81cfa79
81024d52631752ef81ae0e7942c832da
81032caba6f7665de0c4cb0736c8007a
8104e8354c4023b661d83684b80ccf5a
815b78544ed8cf42a5956c244ac727bb
816c79a0094a3f9c68c55baf0d67d9e0
816d839a7cb4962ad3210d2221e54e7f
816eaacf7757b3b386dc7a1a1e1b1cfb
81987d41221c39effabfa6c78bd429da
81b401cb48415a0d47eb374ca232235f
81c078f970d206a260f9b2a63e5b3f96
81e33e159f5b8b6fc01756a014a71fdb
820daaa2634d037875f60cc814219b10
8218f746e971e56edb2a5051c94678dc
821aa64611daa3da216572e13a62b9ce
82209233c9b351a0e9dfed16cc700865
82254e95b763a5617e9c6e2bbdf42814
823850ad1ad0db796a3c32c0fb94b5a6
823debbac9debd6bddb26d051243ca85
8249045c1a7d3e5644ec1e5082cea933
824b20b3b68931c7f744a740714cd6c4
824dc76cae60e24c1a739a123831aa20
824dd7164f75e2a4dc0f4f7c92d8bb4d
825354a710b6d285fd1ad288b05bdaee
825ecf09fbce6cd934a63ff2c5cd19d5
82610cf6cc1d5febb8cb0c7820837fcc
826b65f92672be87608577b02fbabec8
82828375ae7968bea95827d957195f25
8287ae58c3175866cb0e19d8de1404a8
829df2900437e1997e220561b6d573cc
82a41c7cfd711daaed0c45e90990aaf4
82a690e49ba04f4a29d890b19a2aa8ec
82c5bd9de1561ef39882096a1bbcddb2
82cbe8b3908bfec8cf0dd7715a9536b1
82d0ebcea9a4309bb3313f4b59400ed8
82e57076dc5ea5f1a59d3959faf385c4
82fef60a43e4f72031b3491820266fa9
833557363838d11cdac1b1d04ed228b1
8346dd486beaf0051850bc0c999c9cb7
834afb121bf729a00a3aaaf1174527f8
834ec9b485600a8ff4a0b12362bbfc23
835f8763d3bb281d12cb245da710fded
836576a4b63d2f898582677577ac84c1
836587ae9799f922f8466d38ef875fd5
8374297fcc810c171d7bd80737790983
838dfa3b040516decac150f48a7f533b
83905c357d177d7dbcf579cc8bbb2784
839fd5b79ed5cf1144f32f2550e65df0
83c6ba32c1e657a017597605dad65a57
83c98196becaf676bc51ba11fb10faa7
83d971214b295b81b21349fe0add3470
83fa674395cd538c4245e51a38751d59
8403c64b84373302587a4d45f695e419
841062f34312d5ebe0d53bbf183259d3
842149f04ba5f1fc3250ede362da9e69
8425bcbae19d59051a0d58343c973feb
843f42cc6e73713243044bf02c36bea7
84461ced214c766aa49f9ad392a41b61
8477e62f98cecdd4741429b86c62eddf
847fa2829ece995b4a680dad1fc89f17
848d0076d60e6d6d101671396001a03d
849b61a0a42c6e334d46c5afaca6d60b
84b764bc47795b169a6ddb232d4a24bd
84bf7f41db1f85bc244cf13397f9ba10
84c0bf9e25a221a0fb8e111d7cde4767
84cc52c034083f1519a437fc2a72f5b3
84ea22c1f0cf27b32f49171c00bfb51e
84efcdc4397b06db856a314c95b0ab2e
84efdf2de35a15ef5b9d9c2fd908fa48
85169ebb0225b011cd880ae20ed694b8
852ca13a01abdc9e06db06c3f72d62e1
8544b2b7be948f98c189ebad7fb661fb
854f42b3b5bbeb98dbcdb3ec8cd8aa5d
856e6cae43d8c8dd65e17002b125f4aa
8571b4f34c9e006d8ccdf79c2cf1c3e9
85725338ae106866a1099c055abf82e9
857697d618800a2d8826626021e8ab4b
8581d255a5a9f5d843d153a4d57737be
85a8206c63982f193d34abd178f39aa5
85a84429f3aa21a56dcfec2828ef2620
85b8ea56084c09f3a3bc6395aec56f8b
85dfa462c94fcb76607d53084c05c645
85e72304594c7462fa57dca3642dfc7a
85f4390ae6d1d3542f12d3ddb9835beb
86185b8886ea288a7a4f401e06b6e884
861a4553c90dc564d3142cacb99e1f92
862bff77f6de879a8c5d46175e252283
862c630a9daeb5139cf11546e6a945a6
86378f12b8f1224bb6ad1537c06bf24e
864d160ec254a9d3d81f29ca98f8b892
8664ad8ee9fff5066896dd6a4b85e6b3
86670ffd1c1102bf9d902c51e78cedbb
86d69d8d5f5a1bd2fa626768efc29529
86d824f733d61170ef80a4235cb32238
86dc0b13cf3af3dabc524f5c210447d2
86de028e7b4f02b417c56e0e07247a19
86e710e9f13a7b741ea3ec8e30c570e6
86eb7ab83e13309edf841b420f22b7e6
86ed1c17927e14e6dc3c7e1de73cb14a
870305365e604e0d21a7fb11c01c6884
8705cd9554be2d1a2611b10e35d79e51
870b5e53cb2882b0639b1386a52c742a
8717f4b1f90b8d7f14685c37443d4f47
8719ed04dcc879c82c25271102b92fac
871d66a6237752ee37a0ad70b9c4d50b
87235e72a285825e3cc5d396cb65b566
8729bf3c782c794a57ca626d5b22d487
872c8ae3ac1058333f6055f718914bc8
8737abc5746f8e0584982c693c741453
874c0a7c376249bc9fc328ad3d669017
87520f95a7ed9ac756e6518bcbfadb6b
8755e8e511d2d10be8ecc423f4342196
87584e78b7c6bcb14b195a1806c98d27
877e4522195e5b1c2bdf1c9fcfb5a2cd
879e8bd6f2ccdf4904bf7aa75782493f
87a4c074e6667ed52eabd96e1ed76ada
87b4fc7ccb737b6d80dc44d1cef9d2db
87b6aa3f8d38579ae5fe9559bee706a3
87dcd96fa438273ccc3925fbaff487e7
87e684cda3bc426d400e2ca302012217
87e7f55efd73099578341ba6b412be28
87e7f66792e4fb2900fda85c57bc674d
87ea8251cfefb1eea896654f8af7c0c1
87f60e6e0f4a58fc26db1f0bb8025741
87f863d390297df0dc2c1ccbf127d706
8800b9bf4f23f5cfe8f31a05be168fee
881d10c6a297cd82cefdf8a57a6b9028
881fac79d3d2601ef15ff8662b3cd747
883d6a8b4771172b9ea245cb83625945
883db9de67fc7e8285201f9b3fc7c290
884629baf617a209457daa364b2327a7
885bbfa13ab5198858023abf2f6585e5
8875f852913185b4980c467bb0850502
887caf79208ac72385ec295dac8be6e4
8897720ed9e5a49ef207acb653e66da7
88fadb990180c98462f72c455b4ea856
88fb58572e2b9b3b74649d5d33a63dc1
88fe7f49b589250148059253c566f4d6
89038576e0f450e02decc536bcc3c930
89089d903b2fa0c03643287ddd6e5a91
8973866931072c33b0e967368b4a01e8
898609348d378a0b628cd1060fe6aad5
899f39fc558547da06b0737419092c95
89c04705acf48c560766c1b3e79b78d7
89d012b29cfeb9843980475dd6f175f7
89dd7213277ae52731900ecf5be17268
89e6118d1e81dcd57b329a85314ffc2e
89ef140c95e2089a1a8ccc24a4c51591
89f99735e390079494c94f8c58ac85dc
8a0ece93b6480fdcfb8ca715d960bf96
8a576687de3f1a77b882432ce6e9afbb
8a73f0eac767a2b5a62c69187d867590
8a80bd908a9ffe4a0f88b753267efc5b
8a8310854362dd23c9e38f78e7a9fed6
8a8aaa8764b34f727231c4aa85c4c797
8a92d749bbe37ebdab6bf2408cace056
8a935c45e3c4fd87d5f3b0b6cc9e4744
8a96351ec16c6c76269222430ff795c7
8aa11a1e3131678b0a69b876f54ed48d
8aa23c586a04a70af1a6067dbe5bebe1
8acc5febbb4656b325550328d1d21b32
8ad1a144262f113711825e6eb97bf557
8ad71136b615eb10ea4a77f701f6405f
8adbf4c4deb14eac93fabc8f82ed082a
8adc19b45d553461849724bf590cd64e
8ae35bc28c4211c561615475cd39b7c3
8b43cdc995eb4e9422a3a5f984d2eeb9
8b5c04b7315ec243ffe7b6375fdd81f2
8b76dee2d182a87778653fc0204c98fb
8b80364d14c72ae77cb445f8ff2dd421
8b8d0b5eb5c0daf4681b3854beaa1368
8b9144be4b21e3eb9ae5e5b8c98a8303
8b98b9f618b65ccb36c3b8e20b62e52b
8ba63e089064fca2e3017797f559333b
8ba8934f81693c1a101e2243c325430d
8bc8a82f08584fbbaa867fa3dab280a3
8bd53dbe4a03ce0317a22c495da95bd3
8bde680baa31f427af9fdf1e59573bec
8bed50441c8b137091682cc7ad296442
8bf24bc3372fd72d2139ae8069206220
8bfad8db86205ffe8261a49e2ebb6cb1
8c538c233ade87718bc04b00d0a6859c
8c5f07d3279745a6f4225d715c67ecd9
8c6f7cdf4f8ecd73eb7cd6ee7b9c75ad
8c7ddb5163b49daef8385e023788e784
8c92ce3c46c4e953f06f78987497df56
8c9c4815c743d9c837cdb365fca8d9dc
8cedc80a59335eb81bcda7567b34535f
8d0d7436f27cf9952b43cb2fa8d40e49
8d1a78dfb435e8411c0cda224684346a
8d20bc76f1b1146eaa4fc9876b58e64a
8d470988545b594b5784282ede7a4cd9
8d4c9edad0812d440a7c812cc1725e18
8d55365afbc120bf6693f19192f84703
8d68bc071baa427c9c87d76150fd0684
8d6f31796a3e71ff38ded35648479e37
8d708c44f12fa33d4ca38f49da8b8c95
8d8e579ef2fd4c912f933759ad836196
8dbcb7fbebe4dc8b27bce96fa5939177
8dfaad45591d93d2651056e2571e3bd3
8dfc556edece391385c278e2dbcaf5fc
8e024faef4ec3710a1ece271ac3a334d
8e0fc3b6a35fe88235399176f1f4cad5
8e141f070e17ae7ccf7ec8eb046a0536
8e247e62aaf9aecaa46a745a3add0afd
8e2a2ecb435fca1d8500eb990900c0c8
8e52a706099b060acd89dc3468a65945
8e676807b364f1191b1216db10f179c6
8e7d1486fbdf89112dbf4e3183977463
8e8004466685421b0ec519205fff6395
8e94a7821bf2a393f89d8da192f3cedf
8e96b85c44a922f9fb23973a4c96f565
8e978b4790d896656c8911309fdd9ae1
8ea6f2b917e7bd7833f9f43ae3295964
8eb42cca71ee37b647082bf44c2d7781
8ecdad76ba0af4e311184de64a2ed855
8ed410a37911a7f51eb6c81cfeb8b996
8ed7aeb6e690bc569fcdce9d5dd8ee64
8eef6a94cf29d8462db0fa890085f93a
8efa8f6c6e998e0479462e45efdc73f6
8efed65c622daf163006af536727c78d
8f0cea9c375f1559d10c3c26cdf5e86e
8f1a4ca2958967348a0920212f0c5164
8f25e34c389b9ce74f119ebaa01ba743
8f2ecf912d55b298882fd2d21187afb7
8f2ef3c9ff517d94ddb45166aef9931b
8f479076d73dfe3f43ffc5cd4995c6c0
8f5efd067815a5ca3dbedbfa5f94d455
8f605b18f66bf8df0315ae1479d9f286
8f7bfd721d58ac1e20a0ca31a130d974
8f9eaf06cfb2c96c6b278eed985d3d06
8fb24f0f7183aa81788a912cd97773cf
8fdf6b7ee22bd1462dbe03df9d8d227f
8ff96390f0e64c8eadc4c1c8338fd894
8ffc73cc3577929c51db2f396a53270b
904faf4d0ce3fc24acc941df2e63cb3e
904ff739f74348dce24efb078ca67ff6
9097664ab5e7c7b4172efaab5eabad56
909cbeaa686f0959dca2257c9352f2a4
90bf11807cb6009f97330971143317be
90c5854c9d64ecf68e08db4414c5abd9
90c5e1603d49886480da6bc64bf5a9c8
90c9330cf215845a77837f69ecdb389f
90d0141301f751ff1500043188a1770b
90de16807cc0da6ff9e463f9f96c488c
90e9ff86a657a4f60a3448a8948d3cd2
90eecd7805fd85bda4ac05c3443b92e6
90f623e5d5750c5a48e21e43d099b907
90fd0455558c20274a47e962601824f7
910f3fbe88a4a19de348268084d180ed
91159328ee157d035af02299df445edf
9124b932d4e813e2edd0499f81063f62
91323d028c5214bcd0b1984979f2a9c1
919a42454f54dc6657313293ad984a69
91a4fd00e16c73e8ecd9e8db0d5fb19a
91a7a6e7f28d21c7ced7dc3df389efcf
91bca9276413bf2fc23eb7953153501b
91c3d56c82320c597520596337c63669
91ca34088c83706e8eafc9243af3a48a
91e71f4b05c12686daa400c0f328fcd9
91eacf4deba3e7732b3833304fe2c1a6
920190ffe356b5bea0db8a12c05ea8c4
922863b6e46f446faf3be3989a6e4366
9242473e6128c221796328ff60cb91a1
924cda858fdd268284922ac1084b9152
924e54e2bb7e72942c009a6dc99878c8
925f273a36a074ae87113620d7cec32f
92680e443f33e831d60125e1dfb13b9f
9284c9a0fe5886c12c765db6d941c4b6
929464a1cac58d1509c6bfc0cf9b7ef5
9295090597eb83e5e919572dfdc396dc
92b0a3282cf89ceb037f189ef5cc96db
92c363a16deb8dad13f79960b1e943ac
92c5f83fa6df2f288707dec1bebfd238
92fb3aeed8e54d2ab7eb88eab509218c
9304f2dc26294c7729c267b5d65aaa7e
9317e474fc663f81cfd76757a9aa5879
931aaf46f168754e16a28f2ab363746e
933370f7ff160d29c9a7e5862abce0d0
934653a717cc4f98fa62410a3be7d800
934b72a5b6eb236ef31f0b8c606c7425
937734275b3e7b4640969c48a56b421a
93897ef7486650a2ff2172861d5e1ed5
93aa1789cf366535878226d941c1d180
93b0ba6447e4fa331083290285c3402c
93d206ae2b12dd61bcbbe5f02d564657
93d24708e65bb67659d2e1fe6607b309
93f93c19bd5067742137e391a20c168c
9421419a2ecaaf1630bc4001993d588a
94428798357e7475d4a94ea3049e5ce3
944933cca4ad2a2e274a136c65627695
945c5716f4ba3206f54aa7e501a13492
946ac32cad296b965da9afb1e9652dfb
946c44b263ffbcec8ef8e415d7663488
949721956236a68673aac9d63b783086
94a188643d44dfa93fb92b24a73f19c8
94bdf255993cf89d540f29a41e23b6db
94ccd8e9db8321563a57805d8f3a2578
94dc43cad35fbe3cb24f7c3727bedfca
94f22aec956b21dbe837e6d4178b620c
95006e396f49657c33d7292f387273d9
95026b02c3c0e9920d32d32c2eb5e952
95124f2880724971ec3814140c92e4d5
951c392587017d3c9e19dc2ad7841ad0
95245db029d3cbd37e50ceabf220d80a
952bb4aba9ff764c4e6cfce55fcdfcc0
953d95014773fbe2bf4cc85bbf09fb09
953e293ab6bc753487ed1a78430d0890
9545a7f1a0eb040c362168b04898d7f1
9547329761e433dbb366262ba16f5510
955b892f5969a0edd8b9ba170d06928e
955da23998476f4f668b56430b772f7d
9595dee0e2b00f3026203ac16454809e
95c400f1d778b7bc78308f1a0f3cd1a2
95c8989dcc8f78bb8b5d57ed4a528a52
95ef098148beb2df4ec2df62d3815f63
960084e14c2d53981c1c22dcf61965b7
9609a42ab66d6a128a706d7b28e04ec3
960ece633686a93bcc7ca68a17602d0d
960ed9f6ff569b8378a8543d4ac09de1
963236f32935db36c599f13b2553fc1c
9640792993c6d2c9b83ff7ecd29770e0
96482a0b220751c4dc146de59018e774
964c178b3e738c9aad45f0fb8a60127e
9652c4b2110a8c002e57033895bf9e2c
9652e31096a52d04383e5ef1e38a7bb3
9660531373bbe49431a7b6f1926631b0
968bb6ae0e37f2c61a436ee0d360c924
969cb89852ebb8a7d3931f3339de4e95
96c61eaf50226eaf0e296d09417193f7
96f6e25836f320f1004bfea25a079839
9701debaf875b3e9dddd215bcfc9dd84
970b941de92441077c7fb67e5fd19f47
9713592437170bedc647e357685a8895
972fc293d0a13dc12c9cd407e3449ca1
97770988a3f8d7e1efb3f1ddf8410513
9778212d6d6e9d1df29fcdc792f0f806
97a2651799fc1ecf0c53e867e48fd5cc
97bc12832af7a6944d474fcc6188805e
97ffbdcb1c9991e2054fa06bb802d666
985547f17c63c3b770bfea03a594c9c2
98715a7a897074d88293233096ee89b8
9893821650cfa78adce2150f04ecb63d
98969a5810112c21c1940d6940c78df1
989e3653804baed8bc26acd2c8f42cdf
98aac7dc69a9d636a052a50d2f2ffe9e
98c49b89bded6b61b445f2cb17171690
98d0896bc837f809d3d5aefd234c098a
98e1c65bf24b0d45295783a3a705f0a4
98ea807ab64b74fdbc55156f95558e6e
98f15d9f38f430754e74a04d28ca89fb
98f202bc65d31819fbb7db3b9fba637f
9906b40a73176402e23ca54b325c820f
990996e9b6e9e5f84f5b9869a5546a8d
991521c2ab4716d0bb69a0ca974eab42
9915bf3b2230b711c320ed6f7f289d95
9921e2ad72d4c6ecf25a9fa67f04fdda
99301d5d737e5d02bd757c102d6ef0a2
9943a64e7102505d969fc6e7d6179bb4
996a8fbbce565c8c8e5d4d9f24b5bb12
997dc0e85966f2d110d13a1fb5122b14
997f4a78373f3517a361cf76c4db9a43
9997fa781445a8cda97c6168c14c032e
99a6e53cf8198fcf287d9977d90ce885
99cd82d3eb37fc0c971f5cd69b51c72d
99d8a7e62b6140841e44fc221bd43d4f
9a28ee8f45a6f0985a750d5e9bb38ded
9a2f9a0d1f7ce0ad86aa3833871f7f78
9a309182c1f17b5cb0c46b468e4bd824
9a311bbd9be96e3ed73f911eb51a0ead
9a540484e7201b80573bab042664c9b0
9a60f875f3e182e095de1e142e9c7b8b
9a84c0898a05b4ab1d1a2cb6b3d02ce4
9a98c30ce24b8fd338c65df0d9f04b18
9ab6d7fa8b5873f01bdcd98c725d4255
9acdc8d9d2441929434462bc2c410233
9ad225787037bc715114e820d349207a
9ad798f1431e8467fd258dffc619881a
9ae3ee23cbcfd8a0ffd32040e45605b8
9ae42b08a6860df52904acb5828f08e3
9b0c2d583851fda81cc14291ad8a19bf
9b0ca4c7e6bcf045d87e8660488c17a1
9b10c435480aa63bc3e00df41f2096f7
9b2af68f3cfdca9f209cfd88589a4413
9b3143978656fe57210cdb3c2d07b903
9b325409d4145b3b0e225a2898c95d4e
9b53e6a792bc982a8be694d84f54c769
9b5a2b75956b5969ab2730c3a84e9b58
9b6da4346ffff5eda3e21bf789d19caa
9b83f770f67ab745f4e5f1ad3874f72a
9bbdf3b28b7c210c088b5ccc0edabd20
9bf7c649ca5d698a924913759cc6fc82
9c1abd2526b47f884b6e33616aa45ff2
9c24d266e9a48395d5267f47efa2faa3
9c2759d5d595e4d7e16489ee5cb885d8
9c33e11048aae063a21d0229706bea87
9c33f095f392d4879066fcde0ad0afcd
9c412d6272011f7c9cb987277043c6d8
9c41c00da0632009ddf62c150aca10a7
9c681188d42a2293e511229f37efc0dc
9c6d12b4441483d98dc3bfa81eca6e73
9c9be0349a2594abbfa4e117b73bf606
9cad10014e0228b4ad3b4b6ac0d8b9e9
9ccbde665199d10ceae9c09e6eb25b2e
9cfecb432bc0615880e3f9ff0a1b44be
9d1e716e5e1ac4045d99bee4d22796d3
9d2fd95b4dd463fc8662cef786ede0d6
9d68572b61d3b1afeb0738a14ae7d1fd
9d7cd2bb56ca1445fa37b3244fd8ecd9
9d825ba1aa413e92f84f40fca84e459a
9d8654fe8cffb3c87758fc51fe14b9c1
9dc06a0e6ad5a9cb01bc173e39775b92
9dc6836555755a33d99741c918191ddc
9de58935cb8d95b96a4b0be377afef1e
9de62a89a08b20e1fcbf2fe4933c6164
9e14def94d94ae5f14b4894e61e9a354
9e3cd015896d644f6545ac8c7e908c15
9e43f3ae306cece70247c3587cbcaf93
9e4ed90e3634130d22b83ee5c07b1f42
9e55412a5f17f0b023a82971ea7b3de1
9e5749bda0fe53ec8742f13f635ea2db
9e6e2b15d2698b2830af1d970f948ee3
9e7380d6bff18a101f574d5e9c295c93
9e889756e63dd6916921cbccf621952a
9e996c2597b2814c1c43691cf86ec6b0
9ec6753f55c4a93429547ac5dcc4ecab
9ed4863603105775eded18051b41f48b
9ef6b0ee3335aaba575a60cb8de26b59
9f2a403527c619eb7663bc4c9b6dc1ea
9f3c1c8a4ebc2c7fd10fcbffa2212894
9f50c7d4cdfadc5a8d580ef8d299bbd0
9fbe8ea24cbc4f8790b0109d0b08e5aa
a00c37128d6aa862b2389264c3c97bfd
a04ff6d690e45cf657d81cbc4b4cef1b
a0621dd67734de24aa0a56f6b6dc9630
a06b8fd846e62c0d9d8f03eca164eebe
a07197c9a3acca5080dca991135c3662
a074b4d3a5816b545e5ff783661e98de
a0af53a1ba1b694e4e15c1fe23728c86
a0d626d277fcabc3e53cdb4a25fca864
a0d8947699adadf61e688974d92b463c
a0feab0edf9e07b36df589bf550f43d1
a14e7ca8efb7b8e18e6ba07a734f9bad
a162611bac30fc7068eb88a29f1a2191
a162a777af0e6a0d1322b1c6321b6a4c
a16b9e3ba76ad0c4b3da8392240b6b8e
a18cd52c64600a77c534422597db0715
a18e44e9e5fd1faabb7eeb8f7e4cd2e9
a1a23e251918984dff0288451332d40d
a1bf48aed3403b048276c6c7541b6b82
a1d0742d71492e1d3754daa9d313f9bd
a1e6086fa72f2d668570cede1004685b
a1ef6698e0d730344e6d9e50afeb7a74
a1f49fc9ba4876df9b4e1624d2dc1169
a220451cbff3401fbb6665814a90c859
a244fddf8deb0dc0a44309c5f13be567
a24a1900bf633e825bc9a0c1f11ca4b0
a25d1e627ccf1dbb74d2d6c6acba1958
a278f524ba14f9141c8170324d3fe11e
a2ac09fb3e38f0af769d2748a0cb93c5
a2b6c28dc9e23a0eef58647338959868
a2bf37bbfef5ad6230962d3416101bad
a2c0f916203b1d75e3783b2e8f5d7e03
a2c2ba5feadffac976be274fc54c5fd7
a2cd1ae9e17894ec4da1b5b90769564a
a2d6a957cc01cd54158df23245e6eba8
a308e18a140afafae576681e2c515378
a33e9d5dcc6aebafe47272127f7f4b4f
a3713a989ddfbc3333dfca5da9cac544
a38731a2e829ed97756ca81715b7fa96
a392215cdb898ed866d3df7d593d1db8
a39782cfbfe3df8af94d624fa14a782e
a3cb08ba9d157bce3d1f746b1cc49019
a3ce60929916bd0d2a63dd92ba0de881
a3cf4e6c9083fb0df486a87eb4c9914b
a3dbf460ba3cd078d7b57ef19ea273c9
a4259749b42e27a665f7e78c8e0238fa
a43eba7230556cf4f5c6d09e528d2c79
a44c771f6365558777fa16f813857f90
a452b409b9a113046ae56e03a07142e6
a46af0da55c23ff3c676d025b3e63f16
a49bae91239cf76f3ffee0f79b74a69d
a4b385978017021e1a054da79574a64e
a4b93f76c0d87dcbbc81d5ed20b4b8d5
a4d4d70c7f48d014868d90317cff5f9f
a4d6177e79ea9ac039333249679ea2c1
a4d7908c4dbef7555c0d0248bed7afbe
a502e8660b21dfc9893f6ae523fe930d
a5087ece4c38a269c12c883d96ad0059
a517527e421804da99f8d1a5953daa8e
a539861aa1fffac1592438ae251d40d1
a54865a938c7289731827a328230a619
a54db92c61ee2f6dc9cdf30950c2b6a5
a55788fbb90d22dedfcd579704c42277
a55b736509f41a36f62070b8aa90c77f
a56eccc5835d7308e714c9dd118a75a1
a59478d528fab2f516adc7e2c8fda4ce
a5b0dd34228cdaf3ac9c551992da2527
a5d6571cb4dc815f3ba6e6a97c98a85e
a5fb1662e79b91e6909541fe11bf71e9
a610579dd0b869dc7230d32bff647824
a6152ff903092bda54f1fe77a3167563
a64764773fe356194e4cde06d554eca1
a69756a163d74586691dbbe22a362d36
a6b1b37e0966f069f027eb935d0a3a7d
a6bca86619ddf47ed6ad8086992aced4
a6e2fc705c75696d2c19e905961abc7e
a6f974578e435c5ccca71814d111bc18
a6facc0d8b30a4f390a9cb44e6ed870b
a6ff011dfbae632a991339ff17f9b8f9
a6ffec9f41af43f0872cf3ae0b27abeb
a71b07cd0578747f4361332e1bb0ab79
a7309427fe7e9c74a7cb31bc402837a3
a73ec035c488b96a1668b5d226f74393
a7439aa9e40c33d0a6ed90fd3da71d1b
a7549671b82bfa5a2e8872adc6eede00
a78813d5b469d5e3d663c2e52a342992
a78c055f809440782fd7db403a499a09
a791632f5e97322de69d58d2e43473d8
a7aa26fe1e05bd34bee2139fd58c92f2
a7b99b1d1cdb4837098a4a489b896306
a7d33da3eb1342545cc7ed94354b08d2
a7dfb4813ebaf25847f86464a27f90be
a80e23b1f38aa0cb92e6724a51f62de3
a81b063f8d4e056618c160bee5e29253
a83b7faca0cab84c18fdde3733413485
a87ac233d7d1b7a4dcdd68d972f49257
a8835a8ca499b475a30b0cee0d363e3e
a8add207b5a57342be7affd69e5c7340
a8d861414dda45a4e1bb186c6f5aaa31
a91b4e5b6070cf69db3855cc8a0a9ab6
a935d19983a95c1e8f15578bd8883468
a9422416977caf721a7b60d7208f2286
a952afd0b24269edd1c65302d491cf1c
a95f11d5984be641ffe6192d587fdbd3
a963ef201d2e905ed9abbd728cea9488
a98d49a7f6ffbb40b4e808294ded8145
a99816b870f931b0e314cbf32dcff5b0
a9a56b84517ab1d15f68022ce3cbc1d3
a9b0d0b29dac04b21b9f445483720d0a
a9c3f995ba99fc5c701c5213ed372a10
a9c7d00eee5613f881a331d6cd4ac229
a9d21e948566974acd5079409a03358f
a9d667f2e20954e4138e3d51f19827fe
a9dc75284f390bb2dc3f27b9f4af6f96
a9fd6f4ae46ca29309ba4450df7a3fea
aa05b4cd10409821f6b8a793d404536b
aa0aff827eac919bdd42e77516bfce89
aa1d3e6d5e8f3828af4bc530955ab088
aa2a5546bd2b373ea0977651ca3bc837
aa40dcc40fa73897c7445ef732bdefcd
aa46aaeb058c6264994fd12971077780
aa721e456d50b314b46dd7e229ccff4c
aa755cf3c4884087846c5e2a63e629d7
aaa3175d3b83343711bfbf10725966c3
aaabb85bc5492549ab9ae95b9bdde624
aab3d68bc84d600c3b996475b02a6fcd
aabcd98cd81fea6ada0e1fb4e62c79a1
aad856c0de207c9df558bd0d46e1106b
aad8da7b285d0a77ddeabee6a734565d
ab0af557fb315592ac410c4ae8ca406d
ab178c0cbe5999920482e485da5ac12e
ab2ce68a3234b6367469bbc3c26e8b83
ab3e0520f944949dbdfa247ef6160d35
ab480f50cc77e6832568c68aa873b95a
ab691d73454bf2bb0240c55461d24f0b
ab6f7c60e6d2695cdaba9487772b7e01
ab7bc2a469a887a9465e94105f839ab6
ab8a33d3f456d5022515ba828086646f
ab9eaf7b8cb50de404263af45ac1ce64
aba0697f7dfa54df06dae73ea3ee0148
aba1fd9b6eca09a5061b79c2671f2a26
aba4fe1abdaf099e1d827bc2d16c3662
abc243d8da81d522afc79616c910f41d
abe2c926b9b71924fc77660c2b476b01
ac1a051e122e9086c965dc16bdcce8e6
ac1e49e2d5cc6307cf5f1edae527534e
ac36d05e5f3e3348fe605bdf65cffd89
ac38a3bb8ba4764ea4e80b40e81594f2
ac4114788127ab3c03c18e4febb17cd3
ac4b82528ffd02e86542aa5602d048ab
ac6327a1ae9883cd711b1540091ab15e
ac63501004430237fdafc80e37910609
ac718734d04563a01d0e46e2ee8ea3e9
ac73d11948da71c4dd1151e2b371f790
ac952f19e3a740030607a750d3ebf0c7
aca55470b408868ced34bdc2c59e9e5c
acb47568381a19c596f57aef1133fc61
acb99e72c66d14df9c8d9c05168394e9
acbf159af8a54291cc2059448aa84497
acc6bf61f2d46a6c23eeb4659dc5e3e0
accb25f9ac1a0a7524844dbf85f53341
acda3a83ec8474e9e2fea65858537087
acf750d55799e68aee4ca177f49f59a4
acfcc5ddf628227eca53a0cf4a7b14ef
ad02ca863bed0202ee66ef440854ca71
ad10281603e6d4b6e5e3afeafec4044c
ad1480b6b4aa52c42a3224b2d01e3ee9
ad282ccd82477527aaa6ba6a8311364c
ad2f623bb66db703ba6899a1211801d6
ad4bf3e5435e0f631c0e4b06eb7f732a
ad65045d4365ec91f7b2dba8525bb1dd
ad7563a81ed32d4abf0f843d851c060e
ad7d67c264e07d0873e4dcfe06b1f912
ad993137c818836e0be824535b670626
ada79971209908023b340983345fab34
adba52a44f60f77550433f4b051a2e91
adc0a2e86010b626f2d64d626d0682e6
adc29c62282439b3967d5b32cf81c83b
ae28b740dfa13aba8111123855527a17
ae44b8ee1685e359e2251c1eed7f0d3a
ae5e60565554117a96b2c6c82ab77155
ae742d67425ae0c4044651711328c46c
ae753e9a8411440eb720683fe3feabe6
aea4dfce56b29e85d72e79b1453366e4
aec3274fd85d967dda83906714b13838
aec8cd367fafaf8d2ee339de9270edf5
aecbd5095c892b367171344df4ba8936
af088e77b032805fffd5848398610cd3
af0bc35aa50ca43525cee07c7019625f
af19dc6ce65faf7c418be9f3d5934720
af5e0346abfe996d17797063ecc3785d
af73a0dde84c449bea461d828c21655c
af78df3df17731a676c1f60ce514d197
af7b5154850071761e09be080cf40705
af7c111ff522a64181a585edb10dbaa2
af8200be53f5e6c6383c9699da684bd6
af8265fea437f95399ab2ec327c0e313
af9c5d2c22117aca754db2c6482fc944
afa87b344a5ffb7acdcccca943ba54c6
afbac349f96a2b14e126217e375d768b
afc73c944e724ea027b74bc6d5023975
afcd015a51c7ee00d77adeca0af9898f
afe88f669fc1f76ffa18d554a293653c
afe8b23ad11b667ed0467cc33d44ff27
afef6140355ab79bf2d96bd9a4abd808
aff24b46b84109777182e47a96d26fdb
b02ab3dba7e2e550b0fa917d9f5e8609
b04917d52a7fa22309dda23fe1aa4f3e
b05b013ae3a649f487a56ec07ecade57
b0b21e454726352747018d206ca83e5b
b0bf58ae80dd2fba4b1c0a82918e516e
b0c5f5568fd434bdd29586427f537c8d
b0d1e8ce617c03612f0966e96911b639
b0db0f047b12f6e7a95e38ab93a213e2
b0f40877e5ad5aad04a4461d1ad2fa03
b0fc13b15a385e58ba0546b1dec2d96d
b10442501d40d9eb349b74285d85b08b
b104d7da0c451957853351731899d02c
b110005e8af21150ce690cfd49e371a9
b121772ef4b2ed0587524b588eec3c13
b122c290d325e6875df462d7b55e7de5
b12c513404887126f769969835af00ba
b137f648d695b0b4c602fa6cf4452ae5
b17a6101386e5c811323a639e4031c91
b183cb1acff52a4b37592107fd8b3078
b192b73f3b7ac001e18fd4933369ebd8
b194a739bbba2a93c64abf3df55ae650
b1951e9d1f48b3d00c54767076dd0673
b1b19038212ad677b4754bcbadcac8ec
b1b534622eace9df7d841da939914a9f
b1c07d34cf806227654bb30dc25c2e86
b1d1f6a1338042081fce77c43f42c17b
b1dd535713127b715ab1308c5d450474
b1e0e6ee7af050c0b0ff4909458f6813
b1e5921c5aebf48f9fa25f8b0f1aa153
b1eba3ef61c3bd8be4b9ee3b44471a9e
b1ee5fc37507a44a6ea697f5935f3085
b2085a79b8e0ae25174d01266ada57aa
b21d86c79974bf2ee0234806a2ab963b
b22ed66a6d15ef6504587109f13c1abc
b231662def846e54e7626146c896b2ef
b240e59bc685423612390fa785486788
b2422a1ec7e0ca9cff1d161d4dda2974
b2628bc895ad856570e3925e13c5d447
b272873ed6f4ee96241e0a7e158344e1
b272c7e96a19909692bc726f7fd3c1e2
b296a8969cdec3cd9d569e4e0c732066
b29dfe060c39c9d4c47739b54f57205e
b2bab122a8eb1d9b4aa004498c647115
b2bdc4f8b6f7f9464c0c7af6d6e58800
b2dde5b0588aaf132c75639e9b9659d6
b2e68c71659c32adf7ac96f7b1ad940e
b2edffb1a33ee142d007da1de8f5c876
b2f562d5dfba614de0d354531cc43168
b3034a847fab7bcccedc9d0943a1ab5d
b30f735d88979ab3fe1baf1e5ccef5fa
b317f9aac49c54c81ed56f469758ea31
b31a5592d94f1c22d8c0115d0ac3dcd9
b3245342408ae1e23f96566419051b61
b34574184f24274e085ff1b9d8487f37
b351be9bf6923eb53d38449aa042d61d
b365ef001df49a4d6ff82649cdded5bf
b37309b4415dfdca3005f67642d0d409
b3743c09073e9d3b642b4b31621f77e4
b3766636a7d8669d4e1f215bfb001ce4
b378af8906429231ea1a1332c4aa886c
b390d6cd367310266208155edc155a11
b39a21ede8308d62f8993cad125f7bae
b3a0d6016c75d744ec1b0bd176e94f98
b3e97eb6a71f2b5e41ca1f29bf5169a6
b3f14a6ff88ccc1b5f991471b1a693f8
b4098cf14df160fd512d9c8e73c063d5
b4152afb5044603e69b86fa5e165b656
b44659b26c9923b9440fba14395c9663
b448a35283b4f066bd858ed2fe210dea
b449796295050b142c841db1d105a5cd
b4533507ae14b6c1e1dcafaa990c94f2
b45c5c325af3d3a04c55b3908dce2e4d
b460e6f61801f806826e18a13650690a
b4689c9b4e2bea4e4afd9b5f07ee3175
b47827ae875e57283955265c6b80a5c5
b481d3a0399f4fa37def511f2c340a0f
b49457545aa39c14aec0f964671dfea2
b4b0e52737fc84cebefef34b642447fb
b4cd26f737661b9ac332c859470ec741
b4d9bdf285ff67a15368ec76819a2062
b4e6ce9f67e9a6bb9e46ae0e6b248ef4
b51f3a339b52ab3fe9ffcecf179e9a3b
b5351e3b5b67fe9f998695f57b06e770
b539b5c732dce5181fbc067ec3de6ea9
b54ed06229e466618e54effeb10017ee
b54ff86236e0df680d815e43c36b2fac
b57a871cfc36856dbd15474b9f962432
b586a0bfc2b06dfa070d4e81eb34be2d
b58ff7670b8c0dbee3a6cc752164d140
b5eb23532caf418ee2fef3ef4fe1226b
b5ef47ba0d6d44d2e9161685d005f20f
b5f997ce0f3cf67a38590b32cd25e247
b6051fbaaa9b5837be10587fc2eb9d14
b60bb34c427b0e9a72438e966102373b
b610758fda90b50dfb23aedd2cb81e07
b613a81a5b890d0e64989e21285da1f3
b6167dc1549334e918bbea678593cf57
b6179fca37c6c3c992d23f8f2b7b39c2
b63e75333ff5aeb1c8a33cdddbf36825
b66548893fab5c8eb5b9982dfc278ceb
b6a4379bffe87ab20c60f8f198925942
b6bb59ea2a9512f3dec85e99ec0b9ad2
b6d926f7a435793f8420f73142762b58
b6efe6982f456bc81247bd8eb9fd2880
b6f1a2c0efd1007d997f3f7855646794
b6f72b802c8a0f092c7ff52a066b3d22
b71a6ec0c6a58a1c183fee438ccefd52
b72533ad74be275c458106c0bbde63e6
b72cb0e6e9c3fdda7001301b1cf6fca7
b747d1de55e9e3f2262fd6ae34f35c0d
b74cbeb6275fb7587421b95a8baa6087
b74df822806ee1ab9d4ee241d4859b4f
b7539f348b9437516dbd7d6abc69c9ac
b75decda7eb0f58901aa7c64f5ce85e7
b777ee77734634e5fc9304e40019735c
b77d2262bdb18c4c0164a41af8208941
b77d405aa4b94627fa40dd2e002c4141
b781d9f793f1e975bf054ea8f4f90e65
b7a0494b0a45d098afa6b5f5397c7a74
b7af908b8184eb65681359af679c2287
b7b40775a15603b1804c5d7c14570b90
b7b7f28dc936c0bdd3401e87517fd822
b7bcafdcb474fe9b043707d1169997da
b7c91548b3d33fb2d9b8cf12ba438c67
b7cb68e6201d332a1e8048e010b6b581
b7f197be6bc66bfdd66d7ac04f2b1876
b7fa6162c9bce6c72bc665f8125b5bf8
b81517fd2107c5c7fb5d30ad1896c0fd
b82b030d6c6a14c7b786a62d0b43db70
b831663a0c9f8098004b1913a90b841b
b8436381d36c1a96bd42508b66b113bb
b85678d1c27180d6a4f09d56345b0558
b86209d95d16c1c5b43e77a48ce8f105
b8699556cdf594169a95ce6827949dde
b88462c909221e0f8dbe64b67ed18af0
b8a1d93d52c07e2ee22b3e6ddc330fd3
b8ae2b9b446558b6d6a8b07cc7f8a231
b8b844e21a70c800aadfcf3fd92d7a2a
b8dba070af5559bedec537e7ec56c9ec
b8dded2e4bd87c22a900fd39f5ab4050
b8ee45474fbbca401a3940e1b26a0b83
b8f0cef42fa74e5f1038f4b072b81128
b9033d46cbaaa340be159bb1c863c255
b904eed25b98b06389e8e427a3f11c3c
b907c5f334132d272a206668ddc7dc78
b913d45074389e345c0adbef8dd64c0a
b917db288a0e4ad0930d9ed4a0df7f04
b92263ca6729f2dd66f4e225fe6bb1b0
b94c6931d529ca2e2ace1568db572ded
b96a4d2d6366136e43ce05e65e4480da
b96fe1bb45d52262ab3f8af1156eb702
b9764dd118d0a12f5b3f8189d779c065
b97c43a93f99dabfa2a3ea141a8d0896
b97d2d107e90f8e35ebe72b74894640a
b9810bd2a19628b8f02f545d0e8795e3
b997b228676e9545bd2b5215b1f81968
b99c08005333658beab17599501d1b13
b9a363bfd6a87d49e5a0a5cd1e6d3ced
b9a6efa3275f6aca67fe913502508d6d
b9b2d137eb9f3fdd36fe3de9661d34d8
b9b7735a6f019c71e44e79f05909df74
b9c4a5994675c6f72caf6671388ebc68
b9dfd858a297459b69524fce3c5c544e
b9f9afb350ad1c9b57b4c8176cfa7a13
ba0adbd3051d6a621110d55299e92aa8
ba0ebacbea7841117931ae7e6afc00ce
ba265e5a6a80ed661885ae5055ebe4c5
ba28094055ed2da58764a1f4810a9ed8
ba3797c4cdae7b51665ee1bfd8a4be6d
ba3fbad2c82d3740432b1e58a910abf7
ba43baa0664c7465cbc757c64829dc74
ba44e49191a72acd5e8a1a7a002b36e5
ba73d54a57ac3f38ceff7a8e55137e6e
ba75a2c3aaa966cc6c8d0197c477d7a8
ba90185f964989cd94ab4e4547a6ae10
ba9169233af93e9b706982e7f66fa373
bab0d3359ede10717fa2c97b58dbb56b
babf0eb295819223bb78177b3e6ba38e
bac0d34a827f114b3ab74953b22d4204
bade94645c10baa5872b613b89e96a40
baece6a2cc15707d710885a76c2d3b65
baf2124e4843532329b9eae7b4229161
bafb8a8f7c9eff1203e95c077306256f
bb178c875b3afaa4425d550edb805c4a
bb1911c25ea1bc5c20edb26b0ab779f3
bb2eb9af4c86498a062ef9abad41416d
bb31e0028ce6152564d2f82d9ddccfe1
bb4126d501a2ec75a9ff8b41f4b91803
bb47bd6903b1177885d7407300685973
bb5ae38e9f02185e6fdf8e244aa4b6f6
bb62baf129f0acc3de29e0ed2fd75781
bb742928cfe1671c7553532291a42c27
bb820466425ac31dc4d39cb5dd1177c9
bb84e0c58407272330abec28018f145b
bb850a9e562af339189671d2f0a4e07b
bb91a1e72737854f1bd6e129850bfaf6
bbb7ea2b48f74978fba3244a766107f2
bbc3f164d153f742f348a103fe76e878
bbd6597750b2c904b52adcb9f166d44e
bbf7501f273768657a6cf85fad741a42
bc05220a1618ec2514473700e32c6aef
bc3c2a37bb8d9a308a4d6d0829409ecc
bc6d530b38da0d525db7882561e42f99
bc767b50edf04b3db921b76d5d9620f5
bc7f6a8ba513715b9bd4e11104aa564d
bc9348adbf1fb3c114746b8fa945afb5
bcb5589b6bcb46fb4138aa612f4258c5
bccf12148fbc4c69d058f1871b5245b1
bcdc95ed865b1e3b09467425c5339e3c
bcdd747f729a0e1e87062a5e7c1e7e4e
bce79bbf7f26309410082de88e31f517
bcf226270cca922d2f5f42fe8067edea
bd10ec9aeae9ea6ecb8b8678621e6e58
bd24c436a72d9fe6dac197ec749c57fd
bd2e1ef88355154c256fa0f206543c66
bd4aab07ccb628c8b596f70a1fb188e7
bd5fabed5890b90f37acfdd81b428b6c
bd83c5f3bfd99f0087efcbf8ff287ed7
bd92fe72c5ed46aed24584c6e43f73cc
bd965da56af79777d833bbf1314601b3
bd980fae94dabcada4289adc5d1c2cad
bd99ad903c6e60b94ae182b9c9e98500
bd9a9e6f360ff0d77f06b4704aa23fdf
bda542d851ebf14bec19c2ceb4760e36
bdaa5299ac68a25fc5f607dc3d66c7ce
bdaf155be0aa2c10f64d4fcdd7069926
bdba327387642fd4dbf6307f643fc7ce
bdd121ce2e7549e01f8cf2d982bc273d
bdea124ae63553fb7fc2c7751e2ef825
bded15f598f7e247942582fe5e76840c
bdf24558e9a0ff32cfa48da94fa3a80e
be1116cca32bd53349342155edae78f6
be1a2f867cb0f47c91f50ca6052a4783
be48c0bcf102c8ec4598b53b732e82a4
be8df1bcacde0d941211b3a5b8638a0a
be95db9a62ef0cde82be9c727ffc98ac
be98445561f6ff5cbe4c6fecf65cd1dc
beb7f91a160d0ca43c4c7627fc7d0060
bebc77f88d6d17a4db6a4d9e7df45926
becbd728fa39d5e53a9f573a0302f1de
becfbf982a76f581fb754c63d7d237a0
bee0cdc097b204deab16f986048fc033
bf1a4c9f3fbdb9e16439d171290d484a
bf52457cccd6a1299b992e332876dcb9
bf9500ec72b0c35d257339b50f76d531
bfa1847bb9565f05fcb456357aa511ec
bfbb56e473913f4e1c7fcae48cb85c79
bfc5407b45d1f9ffe7edb6c2b922b864
c01692a0bdc5b501ad7ad5e601934a5d
c01c3ac65ae2b40f6e4e713956847a61
c01da32a83aa2194e1849e2cd2d4548a
c0223badca12983b63185081cf5ba596
c0319ddc77ed745753763259fcde4ceb
c03613e2c35c48f9603eea01605018ba
c03a5e2f683f48d8675704251161b87b
c056f80ba4d8288d37942d5de915dff2
c058988c7e9d3ac9102d424a066f397b
c06b1b676ab0c7ab88fd75450a033c18
c07876664b28703c7116bd14442bf284
c089c151e64115ba8001a3a51cd935c3
c08d7008fc9411e1376d0843387f17b6
c094126240d8b17ae2f7a33ac3bd7341
c095b91e254573fcf36db105905fb14a
c0aa35a05aa2eec56831980160a817da
c0c164464efda455c0f7eb725ea65c3f
c0c7be7d9d82ab55246d75048e9f597a
c0d1450c127b6bdbced2097ac3f58e60
c0fa597caf47384e7d6ad6c2f1d8c67f
c1083263924cff756409e1adc8d0ff04
c113804fb9de91c909f27b7aa7f9eb2e
c12fca336891e72168b2c7bab0c4b3b1
c159ce1ab59a3b7edbed3d0539e2b193
c15a7a8cc0c656f530b5ed568e11fc61
c1611d5b07878a5b88d89ac39abaeee2
c1a7387c573c8c961f46bc827711df1e
c1b5d614af8b58977d52e15a55144820
c1cffacc129cb69bf57e42a70d2005eb
c1d1171220301d452d7245f5778ebb62
c1e1a1f95634216190ea7f70b579bf48
c2916125b817aff1d904cf3bf1ad1a99
c29706448d05096693c0e7c8f279a36f
c2c2c45aa3c7bdb22aecf6bbed2acbee
c2db4cc2584985c30d5ff9d320ae6f5b
c2e3a9deaeae95f7c8a35738b0dde831
c2eadba1f2590a19c82610d13a65ac13
c2fadfa03f5fa363e2b34ecc68a4c2af
c312daebd3c7d8c37b6a17c87a259f8d
c31574e866b6349a743d17296905ffe1
c322bb52e752d1e3f2665837b908db07
c326fc734365809243a04b73c7344d86
c342bbc104d760a02f9fef17feb2f4b5
c344547e576b9430b1c2253ff8e15048
c3627908d3b62b80223b50188d2154d8
c363bf97baf32ac1096b02742efb38a3
c3b216d8674021249924523f69f1a9b9
c3d9c006d75e634cf991d7d708e484a0
c3ee38deec5c77bdf023ec9274a0054d
c403d5de3832b8ab4a86d28a7928936e
c41a210aee5646d70ee7cf0ed65daf66
c41e6fc9529d97fb7dcdd7c4b740be11
c422c90280689d3f74bff5ac02bc1008
c42b20e4139eaf2ddf9b6a4bf28588fc
c42c54ce6cdcb0487ce055677c210640
c49bbddcb270cc6c002fd6a7d510dab9
c4b136b5625cfbe2859733e8e5185ab0
c4b6bc0ce13404be1a56000c4bebd7ed
c4b757fc478fa291f26f2b858df4ed88
c4c0f0b6f2f8bdd2566770957690d231
c4e42df417a3b3908a869461d65d551d
c4ea833645e8fa940361a2b225c4f306
c50805220f22dae58f43f5747717817c
c5098366c5ba2170bb0bdbb4ebb969cf
c50aeb6292fdcbc63ecad716011f0d09
c50bbaacebba271105276924464e8cd9
c50c9958dd6add600f672c0e6c91653c
c51141df31780628a20b05add1b435b8
c51683e7975c73c3fe4f1f99b8859211
c51a9872db091048893c14a7c738d4b2
c52e365fdc6eb5b073d3b178667f1cca
c533626259d8a8ebb77bcdf91d4cfb48
c533ff75d137a7624c63cd1fa6876afb
c536996ccdc50bcc17a285b685cdd6c0
c53ef49b95f43070253e06fcf7675501
c54268f83fd9b983e37894658e2f12ed
c54c1cbba3fa9b0427d4f464a3ed5b7a
c55d1ec3f0e30e2eff4e804493ef3b79
c566ba1109b4bfd5f98733c5d92418d5
c583130e87197506cde893b0239f7761
c58be0463e63aa1a74e10e3218cd3a46
c58c4dcc499a0c2220511072992bd88e
c58d4f01ebca2d5c86848a2266ba328d
c5a6bdceddd00c0ae49f0e1e8c887cb0
c5a98b1716d85add4c57292bf0ea0794
c5c47c40289b44dfec11cc9e09dee48f
c5c76a2db92ccc11d84c729c3c656329
c5cc10ce746cbad5cf3f512560d3dfbd
c5f65ea1775c7d6a4a7deb6a95c76479
c60c31fe33fb2b50d8c65e6653e72379
c615ffa3da0859439d214234a9cc0eb2
c632564aeec219eaccb2f9d7ab067a75
c65827583c352821ed7e9a58c86692a1
c66428084c015e65488af640697634c9
c6692680b8bd5895323032228f55799e
c69b35bc9f3d7b07a591eef00c4f3daf
c6be150a0df7dbd02735c50694b70f4f
c6be4be86371a2a1609ec0242254859e
c6cd5004143bd5060916a7c4cb47136e
c6dee9231200de410bb1d47f7d538917
c6f97e9148731488947f04aed03e6c04
c6ff8a4eed561ba1c899a72c0679a8bc
c71d835d816249c7a05e35572ed94ff6
c73f40823a493db7cc3a0f2346f7801a
c753f823a8823c373321618db6ba8e30
c757ffb7280e8bce351cd7c8a0c8707b
c782ed0db64e334a1758d4d973c807ad
c78ae023b991eee8154264a4690051d3
c7a5d12e93f7987f340ea55b8ff11e14
c7ab03307221114d0e3aa91eeac4b65a
c7d497b622fe738ebd02f96dcb7f8efc
c7ef58435cace521f8daf7c254bc2992
c7f61ed95b15e676cea3387ecd9d0de2
c7faafb5cc7f00f4ac40ac9ca09199ad
c7fe73e1f4485c146fb76d53f6141651
c81a299fd67640b258a2bc8ed4f23b3f
c854536d8e2be60f1db5172d1cbaa26f
c856bbc32df4ebee833f3685e957ce34
c85e8dad4e54b5aab6dfce782c19f267
c877f66ece0cef0ccd0ade2cbe2db7be
c88171d86d0e466c90855db3b45e293d
c88877409169fe23dc4f50e45e96d424
c894b8d5604f0b8472c916883c51ac8e
c8a63c16fbe2204235c81f6aee27ce69
c8a7df2315ed38f9ee9c89d53e3c048d
c8ab7b593d6b54777e30e0feb9615949
c8c878938825068cc10d5dafed86dd8a
c8cfbf470d8dcdc5f702b85bf2a2e889
c8e345940d43780c4297655f6fa3104f
c8e6e0de30811c8e89785985f3eb8394
c903e2fb41c7429f5ce9f53b50cc9fb1
c9076d9619f2e9f58fd57a4f7810f28e
c911818aa3ef982ecded6265d7a3ff6d
c929412712d8ef111b59ad624ad34ae4
c9320e7523ff927b7897c17f05732e73
c93a638866c929b9e60ef9eaedc1abbf
c944eadf48281aecd3ff318ac46e83e4
c9790de16a92a75a92c35bf0c69e17e1
c9932d23a5157bdb605343e233a1cb84
c99a7d8156b0cb6e80495a1734c47219
c9a3c0a2333f55eaf2f9122bee49bc2e
c9abff12e6fd5626b911e8c04d58f137
c9ce018e01807312b6603da7c5917ece
c9ddaaf2d95aa079c9a3cc6e56eebb68
c9f7d6eff30d901938e771b056623ba3
ca051fb9aa5450d177d1befcab4b6200
ca0ecd9a0a85028565d052cfdd5e5d15
ca203069d1a954d16412071bed841ca5
ca262a065008e456e94e8b6c8fb0ec1a
ca381fed91cf2ab8e40fb47ab3e30aa3
ca385540c1ace3c3a25b2f702c658e2f
ca558a767ca233a2fae8cf315d4c0bcd
ca6ccbd11c75d2acde0df71258ba379a
ca84f73be679600c1d5eb43c9ee8d5f9
caafd6f4aaaf94f8488c5fc241fba456
cab23db359bbc357a52da169b3e9d466
cabef24c5cdfa61a9308a60ed29c690a
cac1f34f1409f9ee2f0a852f315bb6df
cac9f26de0093bb8d80aab4b34a355a9
caf66b1d7abadc83909eb0d5de995622
cb10dd179a1053832bd8996a1754cef4
cb63ec1d15233fcc540498678df50d72
cb749aba1ef6d9c1cd6a437000df07ba
cb75e63e8028ba939f5f45907f4f08d0
cb877bbd9e747eec28e39c06c85f4332
cb8fb9726f87cc25718f75bdf687aaa4
cb955fa361b4839e7f0375b023167679
cbad76dd456379d78ea412a421fca496
cbbea31fcfb8689ed081d73f23bded28
cbcab126d94100f042dc8d49642ca3ca
cc262276eff423be83ac74d7c241f27c
cc4a576dc92f81eebecc303e600ead6f
cc54cff0444f3abde72f7af699cb3e7b
cc73d9cb118245888ef130e0512cf36b
cc809fcdd29808241fd5124e3073f2f3
cc89d33a3589c6f5daef8ff401225a10
cc9587dd390dd54e449202bcce8f7ea2
ccac0c1e38af2fe9b3ed112c3941d765
ccba682557fd9c253c00ad9d70982efb
ccbc59d3e86cd4d28c9d56af840e9d39
ccdde8f20614edae176575fcc76efd12
ccf788f826ead7e941b606907f14727e
cd3c8b58cb1e15bab26193e1c8608dbe
cd5290e542938c8229d527a366fbb4e0
cd5c6d5afe5749058c5dc9d5c20a3bea
cd9bd920c044a2edc3f8617f78e3bec4
cda0680bb9cb2d7e01c34fa91a9944a3
cda3db7088b490f9dcbb4300c2a8c92b
cdabbce86e18761d1bbe97e29a6bbefa
cdad8d24b335d7e545934e9e2955ce58
cdb86dfddf2a56a2a6415e82b2a7a26f
cdbbed7cd1277aae34b9ed1bc23a396a
cdc45502e01a2c02d80a1908956dd4af
cdc662b406a2b0bc39f7f4607b31cff7
cdcac52bd44332203b4e70104118c705
cdd9745eb7dbe5238103c8f1beab8fd1
cddca0890360ae297e1d8e38099f01a0
cddcc0e4737c460e529badc955c3880e
cdf4612cf8beb9274c9e82e8a11524b6
cdf64badb9a6cde1b3125a8ce7496a76
ce0ebc4f1c9ffca47360d51193b4a471
ce268b1168004fb6b8c57483f73b0b05
ce2b2b25fb29828f6e8ae4b62c915667
ce7bfd4d14eaeef894d50a3af9aa9784
ce9655505b0468776de52f07a88a9715
cea73f0e506d97d7b677678898a2a7df
ceab5b62e85da3b26bc9785e3bed501f
cefb4dc2b3ff453300dbf29f57968533
cf021e87bebff352e971533edc31382a
cf29aa6a274463a966748965a01556d9
cf2f8eaf07bdc33e8f7629924b06e08e
cf74495ee79329c95f9e9a989812b976
cf777c1843b94d3dc24fb95cd5cff70f
cf8978387eb70cafbe358e22a4338e3c
cf89e61649977eeb8ecfc6be3c120fa1
cfa05927e4d93103bd1ffc732237d30f
cfc8db5823aab6b5ef518f5cf88833f4
cfd805d0c29812a6676f57c1ac232877
cfdf86d92e839cd0029185bba2f44bb0
cfe4c83ac6f0b4d4299a051aa64aa1dd
cff30260ff92699667c74c0dfe319b66
cff35a0fdc9d690549a10fc2df3bbcfa
cffc2623e589d6c4348f7147c74f8d70
cffdee09124787060a25b2a78f042dd3
d00090711c82a83ff80a422a1352ac8e
d0132d8d6331bbdc67dd529b38f846c8
d02c09a8ab56ba23bb17a00f5ad1ea99
d03fca000171488885c1c260bac996e8
d04148bb7d98202a08b95d048c1ac34f
d053a5febe8c3b6e3d2957a900e091cd
d0592d7b43b2a7db82a26303218ba650
d0635a223c078655eb3d5d388c09c48f
d069d0431548128c8e56e7805bfca2e2
d08bd4eecd00c79e625ba96809fb6938
d09ed83697376f70e68dec5fdbb9c2ee
d0a3015ff0e1c8cce65aa53c73f25d4d
d0a5c76df6793d8f3c87b3e332bfd143
d0a9faabcc38585a74148b0685635ed7
d0b72587fd4c298ddc26fc5304e1c545
d0c2d180b37f1fa76ecaf0adb39f1bd7
d0c8cda0d39c791c534aafc542c425d7
d0cf0f7e7282a61737882326fa29fbd2
d0e93c025597012af575ea05427b36c2
d101b16fe3b81e7b167f60108578ded8
d10c2128257f6b33d59112dcef208f40
d11a7760dea0b9de1b12fde31fb3eff4
d130c466d9621e92961859690fd02862
d13ed9a2d722c63f4da6081fd6d245ac
d155a3d5008ff5051799e4326ffc8080
d17e1e41bf3aa6b560009ca476973e0c
d18947402d397120500995cef0af6efc
d18d3e5da69a64888e55fea800fa13f1
d19005840d7dbfe5343a8a88f27bc5c0
d193750d0f3eb4f5efdcb27cf5935e63
d194e32cd36392f5d6643dead81ed3c3
d1a6701dc0a967467010fee928f6befd
d1f4ec84d063baecd4acbb2197befef4
d1f991fe3bf9201b73493021e9e339b9
d2114f538da58882635831d0935ba436
d21a3cb4d7e8608b022668eca3382819
d21cd5da2cc5ca97daf1a7a57081f587
d221f207e93616472e7859da32ca1fb8
d2286a0c568c714573d8d1cf3cbd734f
d229aa641fe8c96c64f2ca4e372810f7
d231eddb42bd52f4583c2be191041df7
d240b447c030835ee48877861edae6e3
d256810f636e23c05d9bf29ca12e1b19
d283a96515506e9cead5876175c149c3
d2aedbf9e7e9d630c87baa896af919dc
d2b6ff18ea16488174ed0239fca957ac
d2c5eac820e530131fb22a4263479dc0
d2e7da0fa6d8ca9003fc96ece99bd551
d2f977c73c5e0c8519a6dd531dd942bf
d30404eb0c9a5db11321878ad22aaab5
d344f53469d9252fecffa65287522393
d36ca2522444622efab3ba874cd69a71
d3702964bb253248b2ea124b93243738
d3a87e8ee02ad3acce419d8bd852a163
d3b41f0d5f1b572720c38c9227f405fa
d3cafc94afa2c538fde716deb583d2f6
d3f34982c82796ee3a8c3b1a43f7657a
d402460698766b0166000adbb4a109a1
d405525a31bc00c43da9659f914b7c37
d4078b3a070ea7f4dd4e8b23c88a7e87
d40c5276752e944a53f9d570df013555
d41477065b3673f42fd843e42f6122da
d43b537b8b7c039b25b1db52139388e3
d4546d01a0f7a0b3c5535d2aa31e698f
d45591821ed9e2827646b4327950a7cd
d46c56ac1688c6bf78077c91eb2d4604
d499951dbd8bf4ed30dbccbbe4fbea53
d4abfa5561ef96d64aff8c16ae87b876
d4c6a7fefce1361d6918c6b367bef763
d4cfe4f2f484372907924cfcf5083417
d4f16f9da0e92f5fa15a1923f4b70c05
d529e5fbb34d12634b60b2cc8085804f
d52da7e40b241f7142b13cffa50fc484
d5371a36909775b19c7a94a35f34225a
d541293e50efefc73f22313b5debf1f0
d55003cdfaf03e80d9c7f6fc66180656
d553e85128a370a6aed67fc6e0eb277a
d58797f172d214aefe4437f8a88330a4
d598625b54433ab6efcc999557f6911d
d5be639f81a400e4810b685a69e836cf
d5ca0b30ada0b2f016e679778ac150ea
d5e224e9b5bcbfd57a4eb82c34c91f93
d5f2c9d827782acad5a7fa003908b2a3
d5f3476e4b9d61310592025302dc391a
d622960ba0e0aa83925831daa954966e
d637f34869d8a4104726a638b9019f18
d65842bd0bc0e2034ee2148984d40d30
d66ccba2b174a9a8fa4b88b0d96f4b84
d67d9bbc697951dd00c5d78cca81b981
d6a8c0be1b0e5c181a57cce72728e45f
d6b9ac36f10b612ad81435a680122e5d
d6eb1a5ee3aeba66fada9c24d30d9794
d6ecc615dc7a0db983d3c890177e6f3a
d6f5bf1413cfc45cd3b842e55e25146e
d713e8085efb005e7761f67a6df9d670
d71ffb8db7efbaedaa2c43131e67d622
d722eee87f3ac60f463841928c76effa
d72b43c41e80bac9809e777bd4045966
d735edcf62f200458dbf177259b993bd
d7543d6618a6950611793269bffaaffd
d755082dc0a364325c1f6dbc7de58095
d758fbd427242963d2dd95f8d29ee44b
d7614a0a7dbc1a4b156f9b4e1e5159e2
d76e31b2fa81cdb2a9c8e347fb29ac53
d77f967c31b00522bd74af493ecffa07
d7b7e4d6c5997adcc415bcbb2e5b1d89
d7d519b5d2f82d61ea88e6049d3132cc
d7fcc1e4a0ce0adf3d7c2a4c1d54406f
d80ad29a9b30efc2fbeea5318e24bcc1
d8132b9b27ef26bddb04901da3714f03
d81c13e82ac8d79b40e760b7444d86f4
d836cd0d7d157883459563775bbf5379
d84233e4b66f6a9879f7f34aca86c1c9
d850cb635417b091a9360b4c498d04e0
d86acb72c5ef632cf4247660303541cf
d870b1c732c8ba4f6d0b1e734fe04669
d8a032f3a625be6cad21c51e668a96de
d8c755b445cf880138b1e33089152240
d8e65532501474136ac470b5573a6fa8
d8e8d606a9ed810f2dc852a0ac40a211
d8ea01142255229126f1b05fe1638fc2
d905a6945c8eac60f3c6507f3fb03947
d917a45bd540d2ab80a14bff242f470b
d925d6fb32d283cf2783cd16f6ade7fc
d940b37793e5b4f009d4c117d4ce0208
d97740866a34d54c583656e23751f013
d97ae33769fff859b82970f762e092a0
d988282ae162581a17bcb12af16bb83a
d98afd60cc90e1189c25cad0a43bc7d7
d99cb838af4b5a56606a7ebf10d08753
d9a0c84159b8cb2c1f308d33aa04e71e
d9ad9e13c65f4c35fa98fd3586cc7588
d9b8b89a1f4307dc6a4e33bf0faade6b
d9c0c100024c6aeef51d04e8eda7d47d
d9d6c7ec93b4cd107005cc8539bb852a
d9e81eae78cfe298598242dce33f739d
da592234ff4c0ac338055e1144d76583
da60c249ce2daa48aafa14de676f221e
da7d5eeecf6dfef93eaf553585c84dce
da7edd6afc3d6f4182ac43f78a1a6628
daf827882e9be03138ad6fa6e287aa55
db11ae87507f67a149a4df7c543429be
db166169b12b1c026a04a0b34d9da9e4
db3785b6ece4b66b5564da83fd10f0ea
db87cb1ce45dc2aaad8e2ae698a00874
db896ba1decf110beb6a3200146d3dd1
db9848f3a3969e5d10d7d5784ca90d78
dba95f92e2019eefe8cdae94228d0ff0
dbb06a170b78d649ec244c19fc1b5358
dbb42c95ba1377935c99be843bdc0e97
dbbf4638458ed32a06e1480ce902c1d1
dbd24c3f731119a6cb2c25fa1099fa9c
dc1b98fa46882de455d897972b4dd8fe
dc33b664feb18bb7555952d88909e800
dc37c81818f85ef46ba24984af0d626a
dc3e8c6367fbf944b7d51ba640a9093c
dc64436574d144a070c9e9b0613d4669
dc655426138632cec4b7d8e1e7b25f84
dc7bbc8d9e7bca93c455f430561529d8
dc7dd37ca345b006a2e1ca7614e62e12
dcb3548c13e896c3f98605129c9930fd
dcce79d7765cb30d547a0bf52a06361e
dce7509ddb670f59e751812ec4009edc
dcf73dac9589b214cca9bc1592d59abb
dd1236c8431afd590d015f4fb915f868
dd2f441dfd0c3a71e8c7a57d05258881
dd33056ade21a8ae1775012370b49303
dd515f614ccc885cfb1ff0276e2b7c66
dd66bcae11c7251da213883b7dd7b8c1
dd6e6e6c2d078885542af3fd4e3d702d
dd6f1818aa822c7aa0392d16296aa950
dd7d351d61b07cc898433c44c578ec1c
dd8b6b77e28925ffa385d73fff12b446
dd8d4327a5fd5de1be898dc95563c032
dd8ead02d602f21e3650a1dfafdbf815
dd92194eed693d86b86978910527db42
dda251436a328069fb3c1d4483de6eca
ddafd2301d9d531d42bb0c6182586740
ddb37a48c198ef4d3b9a7a3a12a46d5b
ddb5e90778f70fb0ba55b008e1048f4a
ddc6f236d5ad4ec13fd0addb0a6c396c
ddd40aa5f91ab8de4a7968ce7b819a3c
ddd4802a655c50c4e26b8f1273502f78
de0dd4ee292b8db7b344f2d247fbf11f
de22f233a1abd5a933de96f3086973aa
de5aee1bbd3af8d944038d58db81a9a2
de789dad03f51e8f46f1c0fd4f7ffa3b
de7b2ba1836597a53cb0e1f92a457dd9
de80de7c2514087139ad0b611b2ead9e
de8f23e1b9efee7792a9a3ad074f5eda
dea587f83f929df40f7781800dfd8502
decf0744e5875d401df126e35688546d
df0646dd595cace9d4f6ab1331efb6b5
df0f8be78aa00800ab747a9af6a83de5
df4b6ade67ac704f504484406def4add
df4b88251fe760080300651e11344819
df51f7e9fa4543c069bf7934d64023bf
df574f70d8664ce6e7932e4e286264f1
df6bad280123d1ddf815dae4d534c31d
df7adc28ff325af5d9b887962224f6f9
df7e02557fc1a624f7b6adca37e36e1e
dfa16a7437e8ffcdbd204824430bc47a
dfb4e034ca2dfa4310914dbb8c066628
dfd4bd0a4efe57973719d1d37aefe230
dfddfb86d9324777fa6b605189d59bdd
dff1a05ec6d943c517e0657dbac2a12b
e002465a1e8ed3a4ee13c43095aceb1c
e01cff89988f2c3dc480aa12e5e7c0d7
e0425a63c5717f2c0bfc70a1886275f4
e0659a647999ac95e400f50cf18d0421
e069a8dfbc3ef10d71c1e70df4a3bf1c
e084e7ac2eb134593e9d08d69d7ea753
e0b7e369d18db427c970e5037f46817a
e0b9e6abd310cedfd1c2e4bcae8bc3cc
e0d83764e4fc7e58ac7b87c4e5bc99c4
e0f3861ea3bd059071a4d85af92fd62c
e0f54428f877cb5451103f3b7ace8332
e1059467b01cc8783063fc718ab295a5
e11afccc04f72158583c5a6b13cb6200
e141cfb0487286a927f8e2ade7703866
e1486488476b732504b6443401a2bc58
e152d8380543550dbb4674df74ca4171
e15a195c85f1522bd790b0b0745b5f9b
e1674df321cd279d52abdc30270f8e5f
e17857dde397651e5f953ff6b031fb67
e18e911a654e0ad94d4f26a39b35c706
e18f63b320fa2b3d8ce725207a6477e5
e18fca055353ece158fd133f672d5b30
e191dfe4012def9d1cb9e4d24076a088
e19575f028fea84bb9a019afa32e57ac
e19633479b96e6763676981df512d344
e1add0083cbbd4207629494663e10d9d
e1ae70a376870aa45a4efe45b9cf446c
e1bb16c78403f238a185f487d20bd16f
e1bd3f8514d13682b53ac1ee42d4b16b
e1be701c9960d3d286c81e0b7d40bf21
e1c979d5b58dd54f7164a6ea4a2de9f7
e1ccd478ce22887747155f8a5c6868d7
e1eb0a8ef113585a589111962ac35410
e208b568b780f36e26304074159a8ab5
e21f3696df4c4c270b716d367510be35
e24ebbb4be7c768483844b9829b9bb08
e250fef98b7320804cb7bddcd194cb9e
e25653c77ccdfcaec25711c3605d316d
e26e407d877b6e762b0e801c0211f84b
e280be20ed61f39193390935348bdfc3
e28ad71618dad1387246c35efa711482
e2979b5690a31b3d514c100e43150a68
e29bd7a1ef7aab07b951c0f6d638e8ab
e2b46123dc931fa8163592de1ec103bd
e2df9cd5dddaec8bdefb03fb8327c31b
e2e3bdbdc360f2ef2292c57da05cbdff
e2e473912bd54f9a57c53886a88137e3
e30d2f055f0866c84d8b6cc4df410f00
e34502470a0773675661c41987c3047f
e34cb4063db3210472319853746751c1
e34cf5f710890b787170ad41ec978660
e3502bde3a9958788c6e8ad9cbca3c71
e36aa0bccc826cedaaab701bd4e697a2
e386bc066068cc6ee780dd3e457e063c
e39d36e6ae4a8b8fc20c2a7202f52b43
e3b73191315e7b6dae1adba7e1608eee
e3ba42a5cb566f72b985649abe0446fd
e3d1b3ba86541ef85bb9672e67080413
e3db57fe6ac692ee7b9cc6086f9ade9b
e3ebd371a0694b4fef032d77c27fbe4d
e3fa32f2d4bcd1621cf886c0172b12c8
e4142cbfe78e4caf909178f2b987e2b4
e415d0096a90df36f0972ed74e066271
e440d47cb3b5d01324235087f81066f4
e45630bbdc40df640009a0c8b26365c3
e4820705a2e4d739aaa99216efb6670f
e483cea5f9c65aa162361895c924486c
e4849c244b6d562f621a636ff6858ed3
e490cb95179c605e0ed0c64aae564afa
e4a026d41fc6e81411319abfc7ed4c12
e4a23a37f6a25ec53b6f20c77448ba6f
e4ce9c57be769aba1a099aa2d82e5e82
e52a8085c9845ed48ac4367131a38b47
e52be307f0fe006dbc3bdd8a721ad44f
e52d21e8bd94b001ff561510fd6b89bc
e5378382853af47acc604076ca98a853
e5382fa1785b088243a33377c5e755d7
e54d24934c339818629fb2b6ad6a3cc2
e562e0db8407375db6ad8c695535942b
e563c0345cba770cd01b826779f5ee52
e5654cd81842d5310f1606b8d1090029
e57d6876adbee05a1719702875dc054c
e5df2aa0441f2dc8237ce71d085e6ef5
e64fad1bf183e280942f8a4b414054f0
e653c4df40d43b1b3f45e868913e3faa
e6612ce9ff4d21418beca074b799f8bc
e67467d83667e4672dff8dc4febbabc3
e6b6cbb050ef1c08b5bdf39a3a910065
e6d25c2a584b64ba83ccfc28da98f370
e6e9f94e522faf6bf4c6d4894728a6dd
e6eda1c0b68aafe941ef19811e64e648
e6ef78689d971db681741379c770d85b
e6f8ea29d7eb5407be9f5a5cd906ed85
e71e812b46b9e0c165e65bf42ab23f67
e71eb76e2def0f54e2ae9f48cf3462d9
e72afd4cc985a2ae50ffc7b9457e3d9f
e73d181b20ea426734d3a8eb178c82f1
e7cf8febd22a81f1f6ad53ade6117fe5
e7d9112f0c6dba32e4c15d211ac10f3f
e7da9ff4de4bbd528ca8035191cc9d8d
e7e758aad2cd026fd6bbd63536e85eed
e7e85fe6fc7e5e8fd7ea75d3074a54fd
e7edc6ad0456aada065a4bd577ae5941
e81d1d1cf4fb84f47f4ff9d1564d059d
e831a95badd6a216c625f7133106a051
e84a51a2b5d60802e216a8ad36bca008
e84fcffb9e34031ed89c59bf7c9d15cc
e872be11f7e1e74f4ea005d426d87e66
e87c37c5f15a20aa8d0ad6e6c68212e1
e8857fd9691e503ee20ea1d87e7d94c7
e8f30d57fb5fcf9436b9989ea0dd4645
e9068c6c292d8ff0f53b5d8cbf42ef21
e9092f3821d74174f546158aa0196c82
e91b896926cb2f593733522771801b0f
e9204936d0a40ed725c469f89b13a74e
e92d497b4ac708e4ef9804bdb8a5964d
e939c9fb42c966f0cb2977a4303df8b1
e964bea0e49d7c2d1ebff3dcd1cbbee3
e965f3879ce2dd2a6678cf296affcb8f
e978abaf0c2ce360e798c67ada96d032
e99a6e8b0fdad08d415d2f97ad6f4e86
e9bf846f4398b68e68c4c8afb1a6f01a
e9c0a2e9391a66697044b10a952c8372
e9c25e5a7776850d00e1bc2099a83224
e9ce8c283a465c91be38be9734215934
e9e563b9d907921cdf832fecf6a0816e
ea02d48683b9f3dcb2e9c5c877fd63e8
ea049c37449127b882add61a8be40ab9
ea04c9239f3f11bd2aa731ae44479d97
ea0f89693ff8edf4f957b7f9c4736270
ea1049842c518a849f88a3a1f3981ff5
ea160ddc6ef7ea89573ed4259d1b91e5
ea2e19c99412f371614096143001f058
ea30f245c9d1065306d4ef095291c73d
ea353e21d458d68d643739c58c037d26
ea4cbeb2ba0537ca19a9da744b5bb855
ea52f24f3affd483d1ffe097a0b87c90
ea6b960c8f6c5d3c3b9ad373e656fbe1
ea6f24e3b635defb96c23bc66c8ee583
ea7c5e65ea7f50fda9a68d68ff77cb9d
ea7d16faf2549f07c0284cbda6e72531
ea855b83dee6fed04c756d3ffb9b8d56
ea89db0b470a60af34856ec0fce2577b
ea9d5092cf754fd1a0b1210bee5971a9
eaa2fb350d490d0b9665200194945417
eacf009ed793afbc65110a8578f17f01
eaefec13ee055b2cb7dc7441d6c4bd02
eaf364c069526ee505666c7ab7622e06
eb04bd88fa02492cc130042b811b3367
eb2d520e4cc83588f511abb7474825ae
eb3a4a579b410351b538a2510c37a56c
eb60dd1b5e17caeeb2ce017a3e9ae1ce
eb65b723b4575d13fa900abfc43be384
eb797cdbaa690f89357a36c2f0e0a919
eb89935fcc981149ee48fd1813fd8c09
eb97dda6de89b329ba9927813de1d33f
eba5a9d8a3b490b47aa7722986c70f99
ebac036761ebcbe929c27ae4ad8a180f
ebb3fbc4c9ed16969054154c4abba67a
ebc820c993fe24983913bcd4ca46c04d
ebf03c9e23c9e99a926088b40583b819
ebf21b677d0ff8cecf3f82d314155970
ebf3358d2f9da59321a9e33042364d62
ec0b4f5760283ee20c897f16fbcacd09
ec1f0f0028d67cb6580b31a35da4a32c
ec4092d94eed4971331c06dcc12c9b1b
ec4166b1f14bf4f92947def3f7a7954e
ec5aa6a335a4fc1344461258c6259f99
ec6e178a423967cb18dfb1d9f1565741
ec79921c717c50d9b94560840c8045b9
ec964b05447d18fe05b680e1ab562205
ec9d07de263e523bed145fb0589f8fe4
eca9de4cb9583a8aa687dc1c6d82cfd2
ed1cd9df03f3bf285a11736b63e45ee4
ed381ebe55f5d570aac54bbdd6c6aaae
ed38b465c69214f6c8ad7d8e0e685773
ed4bbad4217d886ca28a3c4bd63a5af8
ed4db0c6fe6d49f714aec73a08363255
ed51ab55b43673799a285eb3babc8684
ed56d9198c881aa093b3d5016f411bfe
ed6f61a9d94dc2ff577eb4508cc3eee5
ed881d44e9e1bebd758fc7f8dda87025
edc6d3af80b90c3aeefb7396e7991456
edd8767ea6fd718243732f3f56907533
eddfc34bc84040d06ba750d85ca9a363
ede4c8a72d32fcc7865bb7d43ce90dae
ee0b1ada7c9f7b3aecf79096e7e3a605
ee0c04457be18affe8972e7dedd04675
ee184d9ea699831c9cbaaf5f14151b07
ee1cfc520c2122402099111c679a058a
ee1f90237902d1ee24247b3445678c45
ee1fe51a2aff5011e643ce382f5fbaec
ee255b889d88d014fabb3aae559bc36c
ee5ed711e8e51b67c0b94241074d278e
ee64bc3399281892cf8debc67153aefd
eea397f63a49e8c8b6a37dfbb0214caf
eeb2166371f7d33a7a2ad2d204a87300
eeb88ac293cec689753e601a2723e843
eee1f5101d27cdd798c9cd0da9b118d1
eee58e06a38b20dd378a4b5ac8b8fcef
eeeca1606cfc065b4e92ef5bf22f7f90
ef1d75130ab3779405bfccfd7d002fa9
ef4695035ee502b1a00acac9ae1fbc16
ef4a2072aa7861125e3648c4093b9df1
ef4c5f7945352a4f72ec3555f8c726a8
ef68777a8e98552af8869acec0d68fc1
ef6b7eb0398094cf668c7562d9607871
ef6ba6f2daac5f9a24070f623593c90d
ef84ca30c9049205e65e13f0ba7da64a
efaa0c2f932b03acc7a5f86bfd4eb8fe
efc0c85c69e425a42e13f16104244d5e
efd2757b6854b8a96e96617958025a14
f000d800e94ba8c04fde353482e3972a
f011e0bba9db1c63c666e972135f6272
f035af3f87e3581e503dc7f5584173cc
f03f7bea86a6b4ac05e1acf84a465bb8
f04461b5e103d41e6d9fc731700e2996
f06c381eaef688ded2d1e1015c29e8b7
f086e37818c63d687b79315200c0b004
f093739d49edf364ee7b4c9e2ab8a203
f0b3ab8a894ca919a7c69682177a6c68
f0b82895635a4ac19d66199d103259d7
f0da7debd61ab17a3fa2fff1a168c9c0
f0e6993d57e75718c1e94b01404bf7dd
f1299ace3d4cc26bdbccc5224ab7bf0a
f12c643fcbfed9f114a327b080e59352
f1320c3575aa23251bf7b31bd0c6b2fa
f1469f8bac8bc19972ab20db614a5b6d
f182c21149b7645911712f0f50459a10
f1e2e46d9d39da02757f2e3e3c2a62e5
f1e81fbb6451180a2c1c1f92dedee2be
f20ca55ed88e3aa50fe0be5d9c740584
f213da54929474fc4a7425b5b670ae03
f2348dec92bd97ba62987446c709e4f9
f2447e31262a8e423b0a99319af5073e
f25d157a10daecd42c57e071e08acc70
f262e8f0ccdca4e693d7153bc1c7f4db
f28ec2f06eeb2e6281917bb9185624c1
f2a30522389ae3168038c883c6dc02d3
f2be4a1b2a35e15e578e80d141fe0b43
f2ec59ad3983a7089c32b291f3a50d93
f2f42f5c2c1e0c3a2b2fadc8df8ff2ab
f32529603d15d9d535de451673ed7cd1
f33aae3f1396f6b81d40aa9e49b111c2
f362496891cae7c30aab600eeb2883cf
f368e76d75c1bb0d080eb6ad31e2a6f0
f37598bc889329026c7d79f53b98b4a4
f3857d525429fb8f09970727e2573d65
f388e3dcfc64f2dd1a0df3fbbe254f03
f39fb49ea606adbc183ca5d903c2d7c1
f3a376e8261b293efdbeada21cb3568d
f3a3d06ac23f53504f35632c0ee0b750
f3b1cc40596a46a04deb4442dc4d7e17
f3b4b0859e3b2d1117c5d78b57ee6892
f3bbc9030a22273dd02f12af554e0025
f3c459079ccaaac1e3fcbff0c8e435ee
f3c8c69ff8d8acc0e5543b88941fd490
f3ca2f6f7d82cb91e48dfafaeb96cedf
f3cad73b02d1bc07fd0cce54f4c4daf2
f3cce8a2a0685f8f8421b379ade2eeeb
f3d58c8028cfc62b22773abd10d58c1f
f3d5900e89e3d57f7e33ed0822456935
f3db645c14a70712219e8ae55cd9a0ef
f3fac5d6adbd742bf172f061fd4e2faf
f3fd81dda23ddcc0a71e9de44d2e20d0
f408d30635e4ad3d58e71e25a100a62c
f4092d18c4b7c2f4be4cd0536468ca81
f4270d1bfaefd452778cffafaf0790d8
f4292ab31bf45dd0cfab3d12b458f086
f42db0ad045ad59234ad896eb05d42ce
f4397d2a7fa7d30d7ae97a18c1ab9882
f450d0770ecaec4771b14b6d9ed8f2c0
f45c10089ca4061374efffdbb475ff64
f488a846b3bef2796163ef33e19a3b60
f49848cb554cda623be4e98ab1ed071b
f4a00df0fc6d55fbf9f34a6b6804c774
f4d6338d5f105903656d80153298690c
f4fa8bc2bf94c1bafe1c19bb5356003b
f505abd2bab64ec1f04d3c1466aa9233
f5102b73cb298bc84b7b9054b1207c80
f510d730c917fcf5df70b60ad4240e52
f513ff81bb85a7f130f5f22c312e4b45
f51974df289e803808177a78bdf311e2
f52c14aa8c23305e8fc3ac9c851c11df
f54c38d43e1f839c6d8817a026c9c464
f559714e4288dbd71ea6aadb52c9af2a
f560daa4f2610d8327f9942e0d6aa322
f572692a4b99e116a3769d4f190bd1a2
f586cfe102ea9419f0a6734e32b5f65e
f592b0676153de5b36626a786187e798
f5992f1c3a832f0db6f435785282708d
f5a9e97205d5a68cdfdd5f2ac59f170d
f5bc78f311ca287bed5659b361acc59c
f5d59c5440613b4c38ae6ab8b46c50da
f5f2952e1f6d9ac6c5b6aa6cfc2c8abc
f60907152dfb4a24aea80d2a88b554c2
f61f0b0106355acad220976406fbbe06
f64913488de6bc7a61296985c83f4d80
f650a5d4f084959b01f19d8e8fa87ad3
f66b8c96875a974aa69cb68bbe1c7864
f6791d8e702dfe9fff10659e52d80a4b
f69f537469aaa3b627392cfa4bfcd442
f6a2b12aed2c591dc5dcdcc1623775d4
f6a5686e762060e92089709944306a6a
f6d00e801d93c1b496f9b45272497647
f6d2994c762846d907f7bd0c435d63b0
f6f8d0bda73db542a931682d69a2964f
f7172a02e51c7c4293a1afb8e4340281
f749771e354c9a3c2271f890dc9831bd
f767fb93430785d2d83053c1ad76b748
f77b4c845d46939cc5de08c910b8e5de
f7bc1ae833c56629f2924a9e0017eb8a
f7c58e0cbe063ccd51f9bec239c456a1
f7ca2ac73f5e99f65246bbe95d567aaf
f7d4d4c9c44533956a2f270ca64e88f3
f7d861c0aeea0544b0eebeed21ac83cf
f7dd596f835823eab10af7841ba2f3da
f7ff709a87871a8a749dd4180539617a
f80c68821343639ae292c6ca3f7e625f
f81c5cd568baef559bf164927748451e
f829174df6cc6934f11aa40b685dc481
f830119a0ad7ac712c03c705d2d7ec86
f85513e8c203e697dd4725e8f36f5c72
f857b4e9c0cb9de10be8f9b3d4e76682
f87c544332b8f18e9afc7063d47476a7
f8831d63ad215e792fd6a47697bc4261
f89944ab949d02ab24ec262993c6b300
f8ace81906b396b1550a4421e80b2aa3
f8c187b1a5fd8bfb88c0ebda25a3dd4a
f8fed3d4adf5f9567fcc5c54b9a753b4
f91a0c18a0cf5e900c0a491e04a22ffe
f91d44a766bcd07679b553a15fb2a6a5
f920f7b1ae7b815c326caea4b90a5624
f92bf1d8f6dc52963d965db2fcdd6097
f930eb5c3b14561fd0364cecf30d0b57
f95e11be3753adb83de56aeecf20090a
f9608477a28c167eb150dea3acc7e5df
f99ac6ead6165b922c745779bbc97a76
f9a3e72e73e8215dded4228bbeb6808c
f9da63c85bc899cff348844a2c56635d
f9e715b8a5da3b60e4f1640b4c601d10
fa0ff33582e9c226066a1a89f09a1b6f
fa214a01a0f55c72c2dc27b205b284eb
fa3a933f145478af41653577b0da2796
fa4559c92102aed1768be8565a2848a1
fa502d74b9bc269f24b0968bd24a3c76
fa684953965cbea221630e29efbc2fae
fa6c3fbcab70744f0d33d52ccc3d197f
fa928edd362ca99d04d026dbe9e1785c
fa959ced86bf7a32b51b58ed0ec81241
fa9cd8ebcbd4b8127453077b6d35404e
facbd35b22350893819932dac35df76b
faf352edf5d476fa50bb3c834b4d712c
fb00fe5ecc91127b10c087c03b208316
fb0e3cede85ea1879910c7721e137703
fb26e6cbe00fec0aec744a2c0996ce63
fb357357d41a531ba1c401d9a8c721fb
fb6219c071bf4bbeb9ce2e3756c10632
fb7b72bf0e174ef6a1b7f03541459811
fb8b1eca236e894dfd9b94fa478cb56a
fba1769661698317d960d93ee6943def
fbab2405aa5d296c669297294fdfe03e
fbaba394690667912cd58b1dec21133f
fbb276077b052f76e03bf7f62ebbd531
fbf47adb7a70d61aeb7f23577f147ecf
fbfd22ab8c385bbd4663b2ad4900fd5b
fc1a4b04a69b5224015501e3e3b00e87
fc2e8cfdeaaf0cfe6be57f6eb712f6b2
fc2fe792e96b053e0ef5e966d6102989
fc6a6d189d50d836565e8225c1f8350d
fc6b5812bb8bd5d119a44615090e6b8f
fcaab267a32786b50979eb2c13ad4ea7
fcaf1bbbb29c18fcc2cd872bc0ee92f6
fcdc7bdd973edfb85c9a1814f8ea43fe
fce0d04c517106881bd299f7f4d1e067
fce9222abd7fd802ae205dfe095c66ae
fcec5c47a85d13bdb751a1b1e3302f11
fcf2cdff0a7ffcc2039db4051111e92d
fd0d574d8c6d4bfb759b009440b86788
fd149266ae28a98ab64123475ad4d496
fd1f9049d0d45faad532082108d23420
fd220289ec50946ec9e122c604e40d83
fd3dc0638d5e9c5023e10fa3f862c19e
fd3e7584b66ae2ad22633fb3b510dd80
fd499abf2aaf1771110ee5a723822b45
fd50bcb55a8d4ae654a9e5fb9833e351
fd56adc326ea42c3fb58b2032c4fd315
fd59f2113103c086c395bc0a24e27d8e
fd68ac61f45eac7bb741997ec04cd64a
fd6f5ffde9cd635987aae220aeeedb90
fd93fc31c4e7839bec4f1a355aa4dfca
fd9543c692355833b4871dcb9a164756
fd9af64849c8b75336269c0f1b9038f8
fdb428fbf5051f3f73e0085b647e2322
fdbeba8864e06e24405f1d3c9ce54d4b
fdc906ce4677de627bc2bf6f19b9cde4
fdcc27ca9d6371a7e6e57c58bb65a88a
fdcdb8bb00aae94d6cbe9e00bfe3a5f2
fde00d1d0ad562f25b7269ae55cb655a
fdeb1296428f8415c59efd1a57246917
fdedd153f67391a43662ae09cdb90f48
fdedd2f726a5ea6b7c6cffb6e7218c03
fe0b4917e49e96e480982e45232911bf
fe2ffb3adedeeb3279e5f63cbda8b8aa
fe5cb2a68319862f2725cf7ae758fe0d
fe6343b3b8c7237b904755eb46f4cc88
fe6edaf590354048fbb6a84c92d90858
fe8d47b81f200eb4a420160657526d1d
fe8dfa54f514e5f45979e3a37e6a5dbe
fe8f746c351a80a45c7641040ee03741
fe97cf979b10951ec434b42f6b3d68eb
feb24ca02d8535bf1579b9dcb51e8dd2
fed263cce6257ec121ef5a4058ffab21
fed7dc3eb59fe357f57fa09b313b54f0
fed937086066a99838ccf238a4f910f9
feea6b49c6adf8964bfc173ba4eedc70
feee67e7a481fba7454f3dd42f4dd1ce
ff2a40f058a91b4bfca8f8f2c57805a1
ff34d410675cb49b08c23d28e576941a
ff47e01fc16f34e6bdc4819e1a1a78af
ff4f1200c36c1aa1bebd358f7d916118
ff5430d0a3e759ce8ad464430009789b
ff6d456daca764dce82ce0d150ef96b0
ff8719900b9f9179bbfe51631c21a3f4
ffd664175099f1c6c2de3ec6101aa980
ffee6defc5cea1268f1de8a374ff8934
fff1dbb0f566447b715d12adb2048da8
fff97fc6469dc707b0389c2940130303
ffffb585bf602026bb41a1187bb08d6d
