# Supplementary material for: A total crapshoot? Evaluating bioinformatic decisions in animal diet metabarcoding analyses
Source: Ecol Evol. 2020 Jul 23;10(18):9721–39. doi: 10.1002/ece3.6594 (PMC7520210; doi:10.1002/ece3.6594)
Supplement: Supplementary file 1 — Supplementary Material [file ECE3-10-9721-s001.zip › tidybug-master/data/qiime/dada2.missseqs.txt]

06cc5faccebfed1ae42d5fd81c826cb1
0853a883ea800fe3fd8cfde4f2ff0d5f
13ef19285dfa5b8075398a7970bfc08b
17e9cae9edb25dc924d384431348c22f
19b15068add9c22b572c309576d98259
1c4c22364b2626d57778fdee5980c360
1eddc0a4d718b1d125f5a1875cf2a531
21fe30e900fea8f7e01c2fb4fa93ec77
3019836df83e332ce59481161afca490
3348e2b97c19155f395e0a5f6bd9024b
347bb6caf0b7c269c432be50f07eb53f
390fc0aa03c9dc2e4f74112e47659f7c
3bccc7419ed71054e8d594ffa35fe0c6
43c5d1c9b7e77b220d74398f758225bb
6061194e627ad662d7d6a7ae178166e9
719542bfb0f337f545382bf974c81337
7a6aaff38eb5f3153417cb86c7041497
91a7a6e7f28d21c7ced7dc3df389efcf
924e54e2bb7e72942c009a6dc99878c8
937734275b3e7b4640969c48a56b421a
997f4a78373f3517a361cf76c4db9a43
a44c771f6365558777fa16f813857f90
b99c08005333658beab17599501d1b13
ba3fbad2c82d3740432b1e58a910abf7
ba43baa0664c7465cbc757c64829dc74
bab0d3359ede10717fa2c97b58dbb56b
c5098366c5ba2170bb0bdbb4ebb969cf
c533626259d8a8ebb77bcdf91d4cfb48
dd7d351d61b07cc898433c44c578ec1c
e7cf8febd22a81f1f6ad53ade6117fe5
eb3a4a579b410351b538a2510c37a56c
ef84ca30c9049205e65e13f0ba7da64a
