# Supplementary material for: A total crapshoot? Evaluating bioinformatic decisions in animal diet metabarcoding analyses
Source: Ecol Evol. 2020 Jul 23;10(18):9721–39. doi: 10.1002/ece3.6594 (PMC7520210; doi:10.1002/ece3.6594)
Supplement: Supplementary file 1 — Supplementary Material [file ECE3-10-9721-s001.zip › tidybug-master/data/qiime/dada2.partialseqs.txt]

098f65da59f0fa927fe804d96cb3dff4
e0425a63c5717f2c0bfc70a1886275f4
fba1769661698317d960d93ee6943def
