# Supplementary material for: A total crapshoot? Evaluating bioinformatic decisions in animal diet metabarcoding analyses
Source: Ecol Evol. 2020 Jul 23;10(18):9721–39. doi: 10.1002/ece3.6594 (PMC7520210; doi:10.1002/ece3.6594)
Supplement: Supplementary file 1 — Supplementary Material [file ECE3-10-9721-s001.zip › tidybug-master/data/qiime/deblur.missseqs.txt]

002371979b93aa742660924e353ba5b3
00865fe383c4fd0e54f2612324396f17
00dc7c19f4cbbe09e7804857452283b4
0113b6154d80abe34b6ef895b092cd6d
017620371ec6bfbce1a0173481739a0c
017b632a9b598cf757d5d0a92b644670
0188f8f10164497a3dbeb2ecebfe9e94
02fe6971c21382507d624f2ddda7f32c
0387147f70782ed5571338af7bace6ff
03d0476c62694e09470314bc22635926
03d55c2d9c705c24f029d7a6cb44020c
045be57a6dfa89b0f5c0450f75008d1c
04688f3f8b4b9855a40595505ce6639e
04b657eb3652703b7fc3946b72c61173
05458e84757c810558a3678532ca5e6c
058c374c4aad1e2087572c47ca7d2376
05cfc815abf80f2ae9640da11a99aad0
05e2eaa95cd323a7c16dd02575abbdc1
06340d3e821080dfb4d5d09ab62d5ec1
06cc5faccebfed1ae42d5fd81c826cb1
06edd7aeb53256a18c4358a9dd9f43ce
06fb7e7c7a5947391808e4319ea45a0e
0721070d79021c4a40492d8baf08fbde
084510da0c11f8f4bb6d55ed6f477133
0853a883ea800fe3fd8cfde4f2ff0d5f
08fc11b4382fbe2970686a67a8976eba
08fef40d0950aa9b53cf4f6b27d0ddcb
0962ed8de58afb223c7454c4eaf84f30
0967f1cf9a87f100f041d0d8c1f01ba5
0b3049d31fb9e12e074ceb27d30a98f2
0ba05914e85358e4e37ee436872b2eff
0cc59d3de1a1d1a54514e01dac507cb7
0dbf29d35d89c00cd0ff78ec373a7d90
0e3e350b26e55725c9c31fc63dda1220
0f96fa19b15b179d7e12ac80ededcc84
101e77b89743aa942d17e3ac301bd21e
109519e2bef86f65e1566dd77a80cb3e
10b0ad03012e92b7ad23b25929c00426
1142fbfd225e7683d6f8106508ac0f61
116537e8dc9cf49925263c2edf4f9128
1168a1478ac2bb3acf26bb2fbea85ee0
12b18bb813d5d1b8eaa9c44c4b9ff48d
12b1e64b1fb6ca567f29e987a800f3b4
1330955ce5718e831b6866b9c10c52d4
13ef19285dfa5b8075398a7970bfc08b
14246dfc66ebdff2b404341353fc1c5c
14402519723f377968544aeccaf01407
1553893efa1eaf8eb3725fca20b8ab87
16940155133f1ad8ffaf8c7ff78e88a2
173a8591d51e9a499560f6c4e27a0620
179c09d6e3b84c367e864c32a8db5ac0
17e9cae9edb25dc924d384431348c22f
185364dafca286a3adbb04b33a840e71
191f0dfa7a1beee6fcf94908c8e45025
1933baea7f4cac75ada45e04bfea5d25
19a925ca7dd1dd06fe96b2395384c922
19b15068add9c22b572c309576d98259
1a2250e17330df76a7126ca99e6ed232
1a4f5359afb620078c7c6debccfc4e0d
1abc10b09deaff0bfd7cbea61ffc5954
1b17955c16c349f289988a3b23db6e73
1c00c27a24ba15bf7c22c016f2a48227
1c4c22364b2626d57778fdee5980c360
1c91da59bf3a8e3963c0a050beb443a0
1c975017d5508ae119a28d3578ffe557
1e01be694c0deb7b2f200070c0e1d4a8
1e2384d9ac1cd65c099be7aa9ee9d6cd
1e813e83430f0f310981699cb0f68080
1eddc0a4d718b1d125f5a1875cf2a531
1f591982f14a639f0dbe6da9a029c39d
1f9e484d450525f1cf7340953d6ffcf1
1fb380d0f96d1156501e44f0839a01fa
1fd9661b6f55a13994c6e0d046acb6d0
21fe30e900fea8f7e01c2fb4fa93ec77
220c7f8c5afa98945eecf48cf19c9688
2270fe83de69867838d3c21b90142842
22f1fcad3fca8f1828349a8e891a2d1c
2315bfb93ca44efadd3f755785103fa6
2327c1cae38d30e1f5e78fa9a19d3a3e
2401cc82afda659d5a5a21ded70d35c2
252e58da172eafaeb44e4b19e55c0420
25bb5ae6e78aa5998e949abc7521a007
25ce4b490af980d5aa99baa0392d83f8
2643d20d0d24ff67c343e881474cb852
26f7023534b08d35052051f0b0df5beb
2706254d3d3e9d7edebb0a39b51a2024
27c8e0412c94c66faf4dc7de5ac29d46
27f6fd901172266aac2dceaaae4f726f
27f7283a3cbfd3bf14803e7fe0bd024d
28a33a0a79cc92b5566e666a131fa102
2984c3537e13f27a1c1d375b2feae761
29b77d0e72f990c55c0918f452398be6
2bac41f6875f0d5f15f829b2d7f1d0a3
2cdcd9619fd0085ea5139fd1d1cba7d1
2d32e15600494c04540f09090dfb0409
2d6659a44c20c129d500b7b84ee79754
2d970367f2e542e482cbaead9ea23442
2dba0b16047e1b4bc464e9d2029451ad
2ddd0d08908f138214c7bdbcefa40705
2dfb3fcdce39b1185658578a51e7bf4d
2dfba766c82a062ce5edae7146f1190c
2e6d1e9e9574aa56ad60cebfc2e6615b
2f5eff110a8c5c072701ba34d47834c1
2fe69dfb3032fbbc9549465bfa2568b4
3019836df83e332ce59481161afca490
304ada0913a89ece03c9a6a46396ef0a
3162d6ac53fe0dd4e322c8da6b3e83c6
316ad57461910abafa157367c22b8211
317650dd635618cb4ff8f79274d59e55
31ba3dd0dd3563517e31e4c096484712
328ebd9b338542f29341d0606b5ca3e7
33091bbb174564a99156ac923dfed265
3348e2b97c19155f395e0a5f6bd9024b
33c68c4afd8cbc9ab530c29322323dd7
3421a7707d48afd65fd1b899af9a64f4
346e00dec219dac53346efde366f3233
3471d38837ccb686ff20118cd4c045de
347bb6caf0b7c269c432be50f07eb53f
349c0ec581449aa1f7a5d68c79d68953
375a95b46db7eb6cf13e2c3852fe7156
37b96650bcffef9e03442f8fc1ea265b
37bc26cdd89fc7298418f280bcb984d4
385d45d3d485ea5921a38e5939cadae0
38d957c82816aed2e8b3ab05757eeeeb
393d0a1abb87fa03b1a25873f0968016
394e9f0038c1042ca3b043b6a7f1fd97
3a24b0bda98d8c3e4487dd59b8f19e21
3b8d1188f7fe3cda13e0d6f8fa669160
3bccc7419ed71054e8d594ffa35fe0c6
3c5b48a2056931aad4095107069c63b3
3cfe4e9f4728d0d19316627e3c49d80c
3d1430339a5123f5681984d668231516
3d42d27e46a323bdcaae87a97783854f
3d7ef735431ce0cf763369472f0721cc
3d80de9b4ec27eb6a74b852d1e3eccb3
3da1509af4db0c2873ee9470dc8ac5c2
3df0b5f50612c58ffbdc39a23d502b57
3e9c620160670e99a1d64be73a3c71a5
3eaa07e0ff31d876bd240a0bc2029395
3ffd9551b6cf2f3e03b59d8d06f5d644
4066d74823210bab0c2e39ee4eef13c3
40f86f7211a4ed5385938aaaf198fc85
419c97f1b4b6ff846d2bde25338c776d
421157acefc58fabf8fbd70ebeb2d045
42975cd116530679530961e6b0228e88
42ac42fbcd7e055d87af0f3202e22f23
43c5d1c9b7e77b220d74398f758225bb
448b68107bde548f2e2ee9ec35357418
44ce16c2d81d28fd3b796530a62d0ff6
45e05a0fc348850512409db077437fd9
467ebb165e53976ecaa71b6f08a70c9c
4699e21bc7ab8d8fc07a09b10db951a3
46b7f4a30af940d9fe76d802c2cc63b1
46c1352fef6455831f2c141414041540
46da925e54902e0720e357d952144d08
46df2cbebb29905140afecf02f412715
47419fdeb7701e79276fba3d0a329be6
49ec74695dc1489ff3b87ae960761039
4a1d6a3baebdcc8a3b7513670f7562bc
4a847618d608a59e4c7ce500a4a1f8ec
4a9a7b4b80043c147864440f2759d360
4b6b47cae118cb84568c658b0dcb2337
4bdbc9f034ace0284cdcb5bd9130c231
4c14e1c7366b23ec07f43e133d652957
4c26a03a0b668dfbf7c0e0b22eaa1db4
4c74ff3e6317fa05ba0218cf644cd9c7
4d061db209c151f36d22375cc6ad8a88
4d4ad916bb9a9e690ae964420b4078b8
4e7968ee9e66e831b828b7290da243e8
4f179ebb745dd6fc943d42762643c5d8
4fb8db7fe10f3aeebd6104b8d4ada9ac
508d0f186ab9e21959489349125e47d4
50a81454e378647e8956f1226efbc520
5154b64517cf0e88b03384e651ef0065
51c9908d820d320586085fe9f290b0da
5252dcc573444394d157efaa7c7dd90d
5268904bec8a05f98b81e8f0af03f8d8
52cd098ca20d7e94efe46efffbb243b6
53b3bc33c48aff408d74864e0b44543a
53c932df71784e65a0fe2b59ac4dd236
53d33bf574b4919578fc589c890d992c
541ec02cca8996255258d258cd5ed9c2
5515c4f6eb478fd6bfd61f980c10feed
55a9e069a7755a2026d78d22bf34b7e7
55deb9070083ad4140bed8b0b4d776c5
562acaaed34bd554048d739decccc379
567e92f0bed2ff0557e97178f5a06cf2
5701f1282d84d3ce77154153a4f267aa
5789d74b011a1f391c5cb82e448c65f6
579c130ea09a18295380f7b75b83b27f
57ba6a441f82fa6770fb7f8ab1e40cad
58333a97dc513e0157a162057857d6e0
5853a578399eaa578341e667e0241df5
58dd45043c55ee36a768f1b57d7fe980
58e9ddd2b0706f45c88aa3eadde05481
5a3f41ac751a8717048770000d1f7875
5aab8c5105726b1e2e83ae508e13f424
5ac8372b16f6a080c3f5d2381326b750
5c106de57a474b1b38a2fad907fc40a1
5c34ae74695c01c8baab31523e323449
5c5585d0722ba16f7ab7ed99287258d8
5c73da77b0455247af4449b05a4f62c4
5ca6f102adf9a26a97d25fa5b7b34ec2
5ca83afcf2aeaa63096723d9530bde8b
5d2bfd4900d679952a1b512075082137
5dd3a00df08ae42f5ee61a1720de0025
5e76315dc350276fff6803373a784212
5e83c0d1a889cd18c675fb1f65b045e7
5fd7320e1bc40a3be3beef22eedd695b
6044ec02efccb429d3c1bd033e38dc01
6061194e627ad662d7d6a7ae178166e9
60a9e535f91eb241c02148a64f010720
60d8290fbbd2fefc44d7adea59f5d57a
60e467acf1b2f35368fdcd133220e86a
61170150ecf3c56d3635d4be6b0938bd
61d0bb227cae28d10051b48c8a4313e4
61d0d154c150e9e449258631a34e6fde
62775d126c54c704b0b7fba04b889128
629db7f1a346d9a25bb8909dfba9de5e
63000ea0f41d90056d3c9bfcd69b682b
63174cd207b55890603c7a44ae522b0c
6456db659fc8f1822c7d2bb3428ba8e8
6517942adcc1e1b521b24e8196576af2
6545ec4ee67c53abccd858cdbee5e052
65ca71f55547ed40763c3709165077f6
6674ebb75369663d0208a6d27286f540
688fdf9e814122bbb2b4c3b9814afb20
689d98c2b4c1a87953fc36f2ce48c9f5
68a6c57c00865d72b260cdd6de0e8876
68fc927916ca64b61ff356e7c08b1a0a
6948e70da05cb1f303e069218b2f858e
69b0e9daaf98a7f016fd2ef687e4b7df
69e0bfba113029c325aded12eb6aeb04
6b3a557384fc968a2ee4260347dbe6e8
6b82ee74bbff437059885a9ba124f1e6
6bc363a724ab0627d4921d79a20b6276
6cb6696e89471d5c3d6fd77c2d3ce308
6e4285fe14e7b2b93ad078b1d208c267
6e45cfb92fbf83eacaa7aa8fe85441c3
6fade4f9cc7b2685f311eea3d8c981ed
70e7861b49d4b6a0d915c7eb1d7f2b38
719542bfb0f337f545382bf974c81337
71e8da3e25cff38c9cbc8bf7a54196f6
7237f4eaf5c463ed34e83127e0a580d7
7272cfbf7f78280f38dac045e0a7d9ea
737f777cfee2a91616c43e8856187b75
73d2379948e1552ee3f163815c564bc8
73d24c9b0eca55bcce443e60c5639b37
740185de637022e2e6626ee054256dc2
74831a9820c7564fb3a24f546d2aad22
757f337667b5ecb3584a9fcb627c3242
75b1300db8aa0d70ed6655d1e30bf548
76176f2503c372e8c90514cd08601b66
76204e10c5471413ea3c3fe67097e9d0
769765ec79001b0da3da393533e4fd00
7702cc67cc712e2b0ad6d6120da0300f
7719b871e37ff91bb910505b7f14dedb
7807b7334e60e665ba96f8107e65982a
78273b9a177cf4af1b0d007e7d979279
783080ffc4f0656bcc19b2130b850f46
7854756963879dc4cc24ad72712f3d83
785ff204dabf81acd7c06cafd335c00c
78f2d2d7648cdfc8a26b3fc0cedb801b
7a6aaff38eb5f3153417cb86c7041497
7b7f4411d55d786c79dfc9da045bf168
7ba63716514611a6536df8e12e501af7
7bf6092af98c4b050cf82a11d9be3821
7c57ac1e72b3419aeea038003b44ec98
7c7b507eaed272e0719f8ed0206750a8
7cd982129eb1585ba68a3ab4633e8ea0
7d764916434dfc1a01ff648edf6769b3
7dd24e4d2eba4d8e22e6ff361a8c9e56
7e13ea43eb4a4fd086581375d0743240
7e83cc341e412e475c801d17b9bd1507
7eaa7622b20b1ca38756be20b14050a6
7eb55496f6c88010234c049b2d1ce1ea
7ed95bf9888b71d968174868c9411ace
7fd076cec521584347dd6d9e426c5da9
80523504b67b419744015c83f0b69ce4
8074ee96274077c4dba2f3a2726a4308
80836eca8515d96bd385d0696278f377
808b903028e283f64a12f5bb0307562d
80c4d80457fcc8395bbccc4f364533a8
81f7c996192960ef6a7a64bf1fc89a4d
82a23ea7a1f2cc8130054cd745f581bf
82cc8364c614712191ef3167eb26a1db
82f6ae8ab77d21340b04899a5148e6d9
83f3e7a21741b5cc80ea7511bda6a681
83f490b08e9b829d4ab13be0be161ea6
84b764bc47795b169a6ddb232d4a24bd
84e56976e40dad4b2a422b7253fe2c27
86378f12b8f1224bb6ad1537c06bf24e
8678655769857d2e1459b7a57ccc0a65
877c007ca532a5d0d5a16c90475d46a8
895b064adc442f9e1be1d621b25b164e
8989e093f573b9f1d585827281a92651
89f4879dacc3e5fa31413d1853361210
8a47330954a62336f0fe2a7c2c240313
8a5b517ee7f2ea63ad2e0f1ae18c97ef
8aa7d1ee838c4fc6b862e4509a631fed
8aaa5d9db8e4fbc8e72270b01c642b5e
8adfdaaae4f0d76942ad9496cf361124
8b095b0c4bab7d89b0bae122da7de09d
8b662d4009ce458a6dce9b02407bcde5
8b7f847fe7d5724d79b2f52b9b355bd6
8bcef70503a16eb837d52d15b3419366
8bde680baa31f427af9fdf1e59573bec
8c78eb9b3157a68d8b9734978a4557b2
8ed5268018f579d5a0b900f6c78b29f1
8f85694b20bbe514bb30d267f01fb3ad
8fdc81965b90e8f97b85ee7e4e944145
90b5945e9e895a442709ca0b19f5e302
90d7d2f742f1ae6b5e6bfa628309e394
90f7cd476faeab41518089dea067db38
9133fdd63626a503ec8429b5d5a76271
9150cf15fa930ec2a43037873bf856c2
9164170d632089944aefd295948a709e
9192fd4d4e24556dc8c152dc204abf78
91a7a6e7f28d21c7ced7dc3df389efcf
924805e183ad906707f1a7c5a1dd0179
937734275b3e7b4640969c48a56b421a
940501bfdf7b914b09d2a985a9881941
9460ff952af0dfdb8abefde4417740aa
94f161f1fb38ea94903f095b64d28615
94fa61e3f6fbf1385ccaa38518dc99fd
958e4a9b128e5de10c89c0836b7a8625
95c4527b2cd735f8b3c324787e4f58e6
9800c5852426eeb66dae7dd5bb392ac5
98367e2e0208be2467b079b8f97e05a9
985055c2dadd98116461375431d9c149
990dadb301e371e972eaad14c46a69c8
9945fe7dd476205e141231774d615a2e
9953e392d81143a5f07244e6fa697247
99d12341a0ce23da5eb0d36e4d5b9094
9a10eaea697a6a6ee40258609f866e83
9a6ec0e58e05288bbdce4cad26c90303
9a98c30ce24b8fd338c65df0d9f04b18
9b9c0ce3d5a81ff0c2aea5a5e15b2fde
9c1ebd667bcf72ab81a008da5051160b
9d0ebc81a173b9d03c35d443e1be254d
9d2a720e5b5ff96550a837bec7e67979
9ff7853e7c649a06b060b28939ad0055
a1e646e05edd37595d8b3c1719465eb1
a1fecd21301ee0f86d107d965e2901b9
a32c40f193c7ecc4c11720b5bf301514
a35fde8ace1656ae294890291e45d13b
a37a0c174798d46cd10e7a0dbf386329
a44c771f6365558777fa16f813857f90
a4a9b7aa350f4fd63efe1cdf86ac396d
a56abd0a68c4d449fec2416ea86d0677
a58f23d7f5bfd18dcc2ccc379ed11aad
a5bda96d791a384ecff758b296842f13
a5fa5ffac7075f5260834061ea2002f8
a7da03061a36307ffe5a2f9b473914aa
a7daca0e2fdde7da6576f539d8c563ac
a7fce9e5d2db57340aab2be8c5803986
a855d223b4ff63e49d8c770804ea9bc3
a8b7dfbf4e30efb79f82ef028c8668c8
a8c6a6dd671e959f897d57b7847d801f
a952afd0b24269edd1c65302d491cf1c
a952c719564e51e67e0816bba526850a
a97865bb0c524c639d023a1e8dcac357
a9dcce570bae0be6778d208ee70904fa
aa35dca86e4b42fccaba718717478956
aa910b8b453671f168b5e6853206ed4c
aa91bdc798bacb086008057c94087cff
ab6f9c424196e284a072104fa6621975
ac56eb29f80956f4b6ac797e070a5f6f
acf72e2a8036272b81e4e71fcbb11c75
aec04738eb40871a9d165166b021c7b8
aeca0c77b00f607f0144d3b6efeb88e4
af3006663a7af86949be68482667ae55
af62cba73265901bf8983c79deb4dc59
af7124cd4720898b279d1a573a64ecdc
afa68ce44dd483aa58dcd71fc837c9a1
afb1c163b8c20432f302b456119ecd90
b023745f38f23344847c1530b378a7c8
b046a8e822db496e224c9fffd2dffcce
b064ddf1a4c9d9f99e3c52e423012342
b098ee9f6ca22503f665fbc962aae93e
b0a187a9a5983de46fedadd7f9738218
b0ece43d8b82551af377bcfc1de8f016
b11dbe4d23cfb1406b9417c16ee5d7ea
b13f0d37d60f0072ef88c4717a7d8aac
b2a965f1c79e7fec81687e17261085b9
b2ae9e773ec00d089a3ca53fdcd9c850
b2d941bb4c8b8d39f09bddf8551643b1
b3450fb5afaf3e01f89923be55e5edec
b40e0f7061b638f2bfd1cb3226d8c72f
b43af6fe78cda984033f77cbe47fa506
b49ca0e8ba38b241e8bdb604461b9f1b
b4e4a7614b95c4b3c77820aaf65ed997
b4fe2dc32615a5e8fc21d6d30af55c68
b4fe597643f62597a430cc866625572e
b58413c2b814e34d42f17efc85cc27d8
b68c88847289ce33e797b970e91d5b2f
b6aa07d39563b069795f01d6ee29c8ad
b6f4597a6de050f8661999266fe4b495
b6fa6ec418b5befe92962e8e8a5df6e3
b7229403dbdee87250bc04d4a124b19c
b76f256d4294c4ccfbb3b74535959ac0
b82a7a68404a63ed60251e242a59807c
b8b844e21a70c800aadfcf3fd92d7a2a
b910ea90d35b6089210c96592eea7747
b976ff549e16f936e1675ad1d3d1c4d2
b99c08005333658beab17599501d1b13
b9df059f5cbad1fcbe2140f460552b34
ba0225b1c32377943e0b1a9965753dbb
ba3fbad2c82d3740432b1e58a910abf7
ba43baa0664c7465cbc757c64829dc74
ba94744cb55c5d012d5fe11720caa906
bb56faf31220da76943fe17650195a33
bb589fe99d63ef19a1271d8e8d15d0d9
bd944177aef0b2db4e65a2072e3ced7f
bef08c64efbf910b0de24fb1070f8a23
bf13255f9eafc0380ed39b3b3ea1b319
bf281f6da0ade9fc4eb0e9fbe5241b9e
bf2d27b523f5535acdea4d66caec96e9
bf6251b914bde6a6e49a0e11bbaad000
bf75c5540aaf9225dd362457416f2b20
bfb4b9326e770a6530aab84e96d1da6b
c05c5d27c0da2bfaf031e0f75a04d3a9
c08ee1a0d4858a767e1f7074951df93a
c1535b7ddd96287511442d5eec7bbf8d
c1d4ccb7e31bb1b0de1f60d9eed7a043
c204e941cb45c5c295ead902fa0e3c56
c22a4d4f8fd25e00917a5edb817d157b
c2929c229fbd8aee107fb1266eb96812
c36b57ff794206e3a9caa6c56fe4eb75
c38a69e8b3e35b498e78bcccfde75057
c44e25153e4ee56efacdbcf0099e09b0
c4a065a8922fcf823a6b67c88bd84bc4
c5098366c5ba2170bb0bdbb4ebb969cf
c533626259d8a8ebb77bcdf91d4cfb48
c66b9c1dee8d3c14a639d9c35623b07b
c6c760729d3cd5b3981e71dd2b857fd0
c774a8f1ae466c7cc1b5e4751b18c26c
c7bda46830931cacaf3371fdd823d4e8
c7fe73e1f4485c146fb76d53f6141651
c802cb22a4e3ab27b1d2f92387d1b7b8
c894b8d5604f0b8472c916883c51ac8e
c9420a155b0b5f235c477d9c76ca2cd6
c959be448a69f5621b998c3c13fe75b0
ca032eabac96a532967cd98ea98b35d2
cadaa3f61b9ce353acd8f2a421298e0b
cbca6af74f4d2b773f9342bbb5cb6327
cc08bf71ad2237d8c95fb61490d1e464
cc9ea113ac5ae2b52716513f7dd0a744
cd07773d698fbe1b807ba80fa8712ef7
ce0c71ced8a16b68d679307b0d280695
ce0e4e738497353c31bd8f35672a458e
ce146726905716b3da26f1c162edc61c
cec8cf83ea76aea5003e87d8cbb3bafc
cecba888a303ea0f8c30d39a77013892
cf53858bf672504118e20d952d3d8307
cf9677d8b89f412686efb89ef428e969
d01483b13db4170278939b875cca7fa9
d01dc9d7736cfeae2f450ed9ea9b71eb
d0a5c76df6793d8f3c87b3e332bfd143
d18f58b3990d1c91c36cb1c6644e9a65
d1c2b98dc7b043e5afd989cffd1abb54
d2a20e9699402334850c749f26e56ef8
d2b29d55ff5344630314d91d9e87bb95
d304bd03f875167341213f621df76541
d3fac9176b499b5a6a9a19af06e78178
d418fca7b7ad2f2ff7202b1b743f051e
d499951dbd8bf4ed30dbccbbe4fbea53
d4bcc5b8e48c329f766d34e64bd59064
d5a9928b216310010b80b2c263574b58
d5aff96e842b4cda75bdc2a1576f4a84
d5d80da47157645f2e5f384cb74a8abb
d677f44ac4dc0d9b2fd501c937f9e862
d6e462e7d6f8291033d9312b14ec0590
d830d35ae411ce03dff1ea978f2a369a
d8ed608ad565e210370da41712c772b9
d90ba62de8535eeea7f0c4297e07d2ed
d911979adf35d19607ea03c31a75dffc
d966f2ec8515dd33a645dc1501acea17
d9ee235d668ead178e55ffd454898693
da1963a14258d5bd466d0e3a0b25042c
da9fa4bcdab8bd6a196db1984bf7c52d
db28c79b3d7a8f91a290c50ddc943e7d
db758082fc54fccfc08bc6d55c0776ae
db8e20647a7025fab6e37812887720b0
dc304fb2f392c8e7c906be91a67ec1f2
dd7d351d61b07cc898433c44c578ec1c
dd812d35655c82ca8508fccd36aa36b2
dd90be26363397720bae2943f8b3e310
df953e7ebf14839b7f28be778fd0aaff
e158828fbc8fb8fef2ca6591e6fda85f
e23dd64173efca4e6630e606ff5e8036
e2a6a9983d17cecee53484300af9b1a2
e2beebe578171b37fef5a453710ef031
e4f25cca427571aad508d52b9bf2edcc
e56c4cea1ac67bd8551ca780f422c98a
e574b7e2764ed86dc6fdfd0a35e4171b
e580b8fe797ffd44a78404dcce92a2cb
e5b59ac1cd5c54c815dcd6edbea00dd1
e60db9b2e7639d00c20866387d69ec32
e6cdc7f6816643d1b05ccdca5b603131
e6fb25e89fd8a0d1c71e2644fc08aaad
e78b936ce2ea59577320c93f968bcd01
e7cf8febd22a81f1f6ad53ade6117fe5
e7ecb9f44e0d0fe95a5b3cc3d020b71b
e8bdddd1b579cafc78f2017b442dab45
eabce62d163a2f51174d55cab5e9ae2c
eb6d18af8cceb4bd4096abe26c53d961
ebce0f838f06107191da09eb1ea666a2
ed1b8ed845d78eacabd05507d82a398c
ed4db0c6fe6d49f714aec73a08363255
ed6a338738ab62d6fc497cffae230c80
ed79f84070dbc077002e844583a21c82
edb9ab6651717838c2783874cca91557
ee09c29ab49e3971ccd1a04c513190c7
eeb47d5cc18b5cd7496c9e549adb908a
ef089d127283bc18a38caec914b8171e
ef84ca30c9049205e65e13f0ba7da64a
ef88ec409645c6e00bf4ae5a81516631
ef8caea81b408e731819717f6c8893b5
f029a1b5ede2c650f2e49523600bc9db
f134df1fd0b0f1771a9e08772e6a5434
f1c0bc5ddd5a3ccaafc370bbc01843d3
f26d70ed45eadc6ec959605f26d24599
f2b35bff53ff9684f3b87aa36f25a1b0
f3013dbe905d72e56f3942f8f31225bb
f38136bd84e15d563df4fc5b12e9b5e8
f533c59341cedba0b1f9180abdce3b18
f563f1e01586b0c9ceedda6c7d9a2b1b
f61f0b0106355acad220976406fbbe06
f62ed90eb02529a7c8484c2901be6cee
f6b07057831d38b60ead68b5597ef5ff
f704dd3105b5b0245b199c26fb6e510e
f7ba3856e60842aa6d2e4dc45a366124
f8143c929d1666e510e9660f56f8d88b
f863e751edf103d9f4ae12f727f2043d
f93e2d51a592d53758c975d261fe8b1d
f97ce6e883a885faaa1f72bbb85e8778
fb834794c93da341d7e14d2a92e23406
fd7f48f4ed41b591a85cf6c3e65b6577
fe7ae03b794db255afee6ad4b20039e6
fe80f496d61602b9c5979d58a192a500
fe8c65b2d2501c782b9756796bdde54b
ffc2c881e7203cbe716144a060672c31
