# Supplementary material for: A total crapshoot? Evaluating bioinformatic decisions in animal diet metabarcoding analyses
Source: Ecol Evol. 2020 Jul 23;10(18):9721–39. doi: 10.1002/ece3.6594 (PMC7520210; doi:10.1002/ece3.6594)
Supplement: Supplementary file 1 — Supplementary Material [file ECE3-10-9721-s001.zip › tidybug-master/data/qiime/deblur.partialseqs.txt]

00e1822ac7fd940d06c05ada6c9e919e
0167d5203cb49bc9e920a0963b961991
04243a6661a9bc9a638255780788cd6a
057bd70c87d21d90c8778df9ab4bd478
06933e057b455789f9effdbc2d1c35a8
06dde9b42a21a1f1565e2dda86c17d3f
0734da857ef4eb3d3be1d1a125ff0a51
098f65da59f0fa927fe804d96cb3dff4
09b6575bb3d38e118ffb864438fc3b82
0b7db038f9f324767b07c9deae599e3c
0ba2dda8e71630ce605c12d485dd8a64
0c404f77aaee59d69e111a24345cb97c
12e7b52f297affa08ca9af9193298065
1600ebffd37d1572f70058782debf30c
16981a3c6934352c27188f09efbd5150
19924d324280a6363c41602493540545
1a17ee3ea5fb7413b04aff78d863d873
1b5a502528715a105e107bcdee597591
1c6ef28bf230b2e52d22456cc512ad3a
1e1b0837a713b2ceb10d00701481dafa
215e071f78f2f065b029169f15a48bef
2555c2eedfb55d9b6a6b4655ed93a712
26e4ffbe09ab421bed864af1bf3f38ba
29e056affec96ffe84af58afbf5204bf
2d352c7f41d88a4bb4b095fc24a48376
2dca62224b847174b852e4512b8cfc54
306955aea06419e0671032b2e4b4870b
31eab6add49cf652872c1a9a660f8c84
3225e86a2d1f98de1ff755e55c48f03b
33f3560c1948649d2365ebaa6a646a3a
347aa4f94799d0b945bfb20c9e35eb12
34fdce1fb5e922ad3a60f9a27865d3d4
3751a41318ee8faa1ad691ee95554a75
399a12e8a6bba7232ad620d817703cb0
3c7d340301810421b5be3cead0eba14d
3db2c08994da2856ddf47e27617048d9
3fb132685e80e96ac9287808286ef229
41c42a1ba9b2c014c544d09da3fd87b0
44f74e84d8025aca463bb614c540ff59
45e3940541e4aff99a1ed358ed76af44
469b60b9e0afe88e87c01515d26b3164
4703271373274f53e081a7f2ab48df2e
477c2cb11eee07939cebda32ba68d0ce
4a4d40d641e7023103de335433c56222
4ad838af7c2a4dbacc7fb57f1e00fe48
4bf113042bcd4baf14c08e4070caf5b8
4eaa455deecf4b01dd95d5e4bf99c2c5
4ed8c279e0e264c80fc4dd9ef66fc679
4ef9d74f0b760f0bb7cf25b1e80ece12
50fea72f60670030710a9de955f873b7
572709336a2e23019ea77508f7f0e93a
67118e9d550b6e8b2362276a4b847a1a
67119e415ce66ca5bd4e765529a3d979
6749c76121e78cd52eabbbd3b6536689
680ce61998881aac42ee62be5610ee01
69230851dfc9a7ad65f4f36c872893ff
6a0fccdac04e84f9da21648a2671682e
6a82b8738fcb11d7c30016f7f164f107
6c4ae97cf989387fd921d1a366a12bc2
6cb267a0dd42e582a1b628d319155225
6f15376a7b00df35680bccb103f2066d
75dd6ecc9c78afd45ce4b7b2448163e5
7c7b09920cf331fbd30b0b890a94cc81
7e06f3a12074dd450bbc24171df1b238
7fa5d9edae9c66bdf34c09ad18a55351
8219727a92b84a62d1d6d4354dd2de5c
877e77a49554eba0ec504f856b45fc3f
8865705595193823bc119ce6e3a3f28f
892b527add86a0fc7152f40c90d44c4c
89d19fc540c0674dbc2b24e848634331
8c49686188df3f462946c286ad4b01f0
91af1f15b91dbc2cf4dc20b3f3278683
94bdd1ebd3d1220f21ae0d19615649cc
96e74b7724c146650da99158ddae9fa1
9a1b815b3ac0a5f27243928e966b939b
9a253a0c5d1364f66403c06376ed9727
9ab73e8fc20d52952c77df980b287ddd
9d400a1f44fa03ad876f38ee2e2f0a6a
9d7bd5b563d6ace8c6f3b7b3fb2dafac
9ebd8776d2335a3ab766f1e7a764face
9f6ce14ea9211bbd096d1ea3486a4375
a2a88b7d772d1c049b90b1262b266998
a41067a337cb5331cdfe07d570293f25
a5e877252f948a4b71ecbc5d16807a52
a662859e798bb789d4b707410acb07bd
a86b893118f3f5dafb097a10b68ce8d7
a8f6098aafc7cae1220634beb31cb640
ab257a112b403d91f12f62c033cee820
abaf556d7cc5629231901378c201b0e1
ac960f0d0da18202e2f1c112788c15a6
b05d6c369011206a4d7db792bbbea5a7
b140ef1b04a6117ca76a4c8a314a933e
b1abfafff55313d1ca14420d9f8b5e6d
b20bbcb664619b64eb3acd668e606cc6
b437f218ac3882693e2922eab4c3e576
b4fb8b060778d632632085a4493e9c5b
b51737ec794d10baacb99efa3c9e42c3
b7bec8329643de41633acc74ac991245
be0391e6de6250e1b83e649d962d196a
bec6ab0c540453875f20ee245dd6b2d0
c40ba96a328aa75ff19cd51ea6298e16
c71e5d48d3d1c069def061feb1d88c6d
c82658006844280a6fd6df13c4e1f2e2
cd10eda3ea72f633f82b1e9d3cdaf575
cefe4a419f3a9bb2a9fafa0e45711233
cfed4f335eeb605c67d96611674e5be7
d33a32f97b50517e9c5b85f9d3ca6be4
d715131a49a83499c2b218a0c077a6f9
d7cea9d0daf968ba56422e30891d34b4
da701fbc3c1814c72cc9c7671ea533e3
dbda250444644d3e4d6d433cc8f06b1f
dc3985e03f1b1f6c99dc87c8674acc95
dd63430e6a829e9cb7208a9412c5aea9
df37fb6f3085c475ba153f80c90df489
e0425a63c5717f2c0bfc70a1886275f4
e1fb4bf56ccef329b9c9c4705e1e5dcd
e398f3146f37bb8f5d5b6bb5a2080daa
e622a200ba14c36c30fd30cbd19e8441
e622e7c49f653d7cfb1de533882f4df3
e97b8ada3b4f67d2fbd21e1a9eddbfe1
ecc787234c717acbef9daaf49a18f78f
ee37c12eeef693eb0320e74a226a8691
ee3e62dacf8523ed6b74c148dd15be8d
eefef055d1102c9645070b98db6f0aba
ef7876a6cef9319f80b4ac7450aa0382
f081b15533006676d8e0c853c8cdaa33
f16e7996d03f920a987ca159914e445e
f22df173ae6fa9e9053bad9fc3900acb
f3b421205994ea6bdf4f7ee138adc7bc
f46a66ae3cabf903a849ef69053176cb
f4c87a0df2e815e04a165f66a2efcbcf
f56b9a329157e55ebcc3096092dc39a6
f73bae5cd45ec6e4da3ee80e72af59ab
f84703e0f2d222ceb3ae7ee9175a600c
f9df5166c62214f77b5b9e3b9df379ef
fad82ba56cd9c8c5be5732af6f9e1326
fbf4e2037a4904fddb2910aec7334905
fbfe482ee26f4c4c4382a70f2fd5872c
fd733ba248d3ab6b00263c3f6d19f9a3
