# Supplementary material for: A total crapshoot? Evaluating bioinformatic decisions in animal diet metabarcoding analyses
Source: Ecol Evol. 2020 Jul 23;10(18):9721–39. doi: 10.1002/ece3.6594 (PMC7520210; doi:10.1002/ece3.6594)
Supplement: Supplementary file 1 — Supplementary Material [file ECE3-10-9721-s001.zip › tidybug-master/data/qiime/vsearch.missseqs.txt]

00032c9b1760002b29d123c62538dcb9
007a037ac100ce18c2a8586f13ded714
00b970347f5b1aa8910f025864a9a8b8
016f4c0a1137c78da0201fd1927cec9b
0224e64a0546f5b9773a397bbeb40762
027277e0d09ae339e56e167c4d05b69e
027f57a6c10b326d1457648a112376d8
02fe6971c21382507d624f2ddda7f32c
03547c65ad7cf536b3b49b7f217a820c
0398a81b6531872f41fc49eb333bc5d0
046c584c21d41f29097b04c920b297e4
049f22105bf75f136538064e5172412d
04c173eed2fe15a14ebac2e6918d8ea8
0598db5824a7642b0862ac7aaa1d19f7
059e418761d0c375ca68edff8ee0561f
05ae6049f28f038ba9b73cdd9ba29837
05cfc815abf80f2ae9640da11a99aad0
06564d3cc7268b1492ed3708697e550e
06678a73cca65456afc3b2d1d2317e19
069b9fbcab3c50a442a7b06d1ef159c4
06b545d3544e85804cdeb28fee4928f9
0710137d67a6a095aa69768bfebb2b5e
074815a25ec031d7fc200fcd34384f66
08128f50f33964504ebe76ea730f26b6
0853a883ea800fe3fd8cfde4f2ff0d5f
094684bfd520cc7416a3ca83a350ef8a
0a02cecc8afbf1f61f05624b6fffe727
0a34cde16d1be29822a8a0dba8e0248d
0a65229cf20731add7e37ab9b57a23c7
0ac486aaf11a6bcd128d21ed39b4d1fd
0af4ca2f8d74bf91ef36ec133b29af40
0aff51bfae7935f536836856c34f8203
0b5594f8796ee6d83209d7f2186fd94f
0b796e9d0de0bad219afafef80231023
0b7df47f25e881c1b808a1d3b6ed6daa
0bb2f2081c2c38e1c6e1fc2b1647d766
0bbe50fd175c838e89d8ba802cf4e53b
0bcf01e48890ca5d2453788604f9c272
0c2a0a159e0622aa2e2e562cad9db7de
0cc5d1ad625b2300c7099cfc82ffbb55
0d40ef7fabef54d4f16f1bf1fbd011ef
0d5c1236f895887fd360790f2d89bbf3
0dad96231dc2174e2a934c5500341fd2
0df28a634184401bad12c6ae846b2579
0e092958f72cd4e4ee63912a316f68e6
0e3bf353d6c6c8ef5a96a070896d3a66
0e6771c73fd1956d4e24b9138835e1e5
0e7731922c6c0f3c690d391c1dd1eeb8
0ea52f6730d38df79ed5dc032e955716
0ec6d9ffa60d9ec941f5d9d2d63eb902
0fa296d5461b05171909b634d4abcdc1
0fb7497f5926112a8b1035143afaaa78
0fc35c089d10ac3874e04db9b4a3c095
0fc9e43475d1318a580b3d42bd3f8dbb
0fd70966d4453aae3e809ef7080ca91b
109d3bbef098103c0fa4614a54411442
10e2014f643ac9b78ebd09c2cc6ab676
1142fbfd225e7683d6f8106508ac0f61
1187b07337ad9a3c84362cf0efdc380d
1196767fb631a8c4152d4857463a7e18
121264dc9550497cdc605a3a03569c2c
12420b0679bbfc5292abce701104d804
12512f61e2a3c4a5de1349405061297c
125a7e25620ced220c4dc023ec27a8e4
125fa3d194b9d1fffb8c3b6cacebc891
1270c9b0a7d839006f9a47311da607c2
132a4b5cc89a4d91e1668d8ca975cb26
13371d3de6d07918c8898178bc57d919
1371417dd2b632c01219cbcb4c3e64ae
139768e4616e4040d19604779d061f7b
13c7e27c3ff253b419835193a81c2366
13e7cd4613fe8e2a4b8c5bd9851fa8d2
13ef19285dfa5b8075398a7970bfc08b
141f64c2fd3298c2cce813e7a0edaeb6
143e4b2447d95f6f542b130533c94e55
14449b88e91d184ce590494adef8923f
148c6351286b5eeb6d22a1589e8d1ceb
1492bb15fd26d7b7ddc8ae9b48fc64ca
14b55e668b77dee17323b0723bef1e90
151e642b0775f62b8e2418459b463d1c
152e53237e1746ed94ed36d6ee94826b
1555e9d8d93128b9c0578ce562cbc373
156d86f0a3f16034e900726be929c9bb
16a1e0d2496b094acd9c6ccfbf1e9b6d
16a93c0bf2e32422acd699cb66010463
16e398443daee6cde3d385f5d79c7845
16ecf9e11cf8572f4a4e87068a5924af
17299e73274fe0e0291480828c458d38
1752bb5cb08e5dfaa7e4d13f7464980f
178f2769e41f9a0cff0a2ebfcb35b503
18847b9ab96ea2135d869a54895631fb
191c64b64b9788bcf66182973b53592f
19b15068add9c22b572c309576d98259
19f7c4058dd44ffad054e799dd1cc607
1a72d54776b50941bc1767cfb63834bc
1ab622761f0f2c6227ff4e419a3bbd74
1b0889cdc8e2395e2868620edaa7ff6e
1b0a8bbeb9c7f515fa8022c708e7b701
1b17955c16c349f289988a3b23db6e73
1b6e7c2c4afd2855a68a56a8689281af
1bbfc614390180a4733e4528ca32c2cb
1bd7fb8ba1a090c015b4f91d676030b8
1c4c22364b2626d57778fdee5980c360
1cb33a2c21ff735dc94971095cb4967c
1cc4197f0229c7788beae06743edbda9
1d8b46a2950f37d3514f40c34bc99977
1d8c8019505f6dfe4f81f99aa6399e7f
1e117279215a73bd165c9984216a7a31
1e8bf2c63736cd7e12abc1c684a05e67
1eddc0a4d718b1d125f5a1875cf2a531
1f642dc69b3b71477b5a1240dd55979a
20a4c675f8276fe61cc1ccea1bc3614b
20e53ecd38c8a565c0bf8526ad07bbea
210ee4f7b7494f9906707136fda30128
21539140fdc027f1630e47c5399300e1
219d25a019cf72f045fbb72841ca05a8
21d3d50f64903cbe1a611811acc20534
226dd17b042d3acabe72a48309dc26af
22ffd1ea3d9098042c82bc7f705183f2
23242eb8f5a6cdca6c9f1d94b9122766
2388f43ad0d7b483c09011ceece0b80c
238e67af18e2edbfa4b46c0dff94da13
23cfa44f1daee3e380b1b4532c78cd55
23d68414d86216e79662e94c6a14de2d
243fadeac0738c33d7ec97cd6175e959
248a029c9b5449f7a13289a7c9fd17af
256d19c6db1b125e3224cfebd218e67d
25f5441153b01373b1b24efd55731412
26272f5d70e2c1ca33b1eb39fd80f6ea
266ce844bdd8d66e765c8162b01f9f3f
26bc4f7f4937a7389092fc7229f516d5
26d584f14491a129cf6bd3bf4f6dc2d2
2700ae9f7ed5758b5be0a98efdf76e59
279de3462594f79df6da2c92a35b27fe
27f6fd901172266aac2dceaaae4f726f
28ad64e68ac62179b4fafd3ad7fb6081
28b6d2f9a25cda13ce3574437ede3c17
28d57df004ee2b71d4607ae5c98502f8
295b489b5636ec57a4b466f31a7980ae
29e3a4a13e3f9e8d8ab7de36ad9a3c1f
2a6d78e05bbf2e0bf3a68760f78f553c
2a7efe6389ff24dc3f0ee8246dc67aff
2b37acac30c4293b0a2dff944e18ccda
2b6ab062fd7a99f3a73684b33dea686e
2bc7277b3501963041489128cb3e18f4
2bf6cce84f76a3036868070d04663fb3
2c64e315a197770ffaab17c67b3cb5a2
2ca8b7dba195c871ec11bcb08a6f34f3
2cbe309e5e35782a7ba8b3cbe80c71d7
2cd21fdec933d86089a1b01b5015ca7f
2cf0f7cd5ad0b9f1c75d1e7a46668e30
2d32626d56705a843105053dbb70ce78
2d970367f2e542e482cbaead9ea23442
2e6d1e9e9574aa56ad60cebfc2e6615b
2ece8a655a22fe84a7f70871ded54c79
2eecd9187c5732baaf93ca857ad88d32
2f9f14a164fbd999f2f975800cb5c6af
2fc905a9754b3f301dba2865535dd889
2ff9953799e886d44b4f4fb97c4c97a4
3008721c38b2c0d0270eadf804986789
3019836df83e332ce59481161afca490
309a3002d949979a45bb34d7f48673a3
30b044c6b687de17c223953b8475f064
30e70f7b30f88eec38b762a0484799e0
317d991bf0eaa9bbd25e5f5642f1f862
32011b97e470c81fc20d295808d3a65c
32621f4c74815b52bd832ad6c4a1a1e1
328ebd9b338542f29341d0606b5ca3e7
34ac15a4c298fa03cbf304ea6e7b1766
34d2d4a54ad637525dbaec0e9ff30f59
34f55cb42724d4d2c1f5d98b6d2be745
35c3b697822ac611255b1608a18ebdc7
366b57771112f8cb3710560c14edfc66
36bbc092383e18dc84d1ece325efa1e6
36dabcf8fe0ece58827d93a669ed6e48
373676ce68665849b82cb9fe3e27c787
37c8264f3149b5debff783fb37f89de6
37d47321710a03d31c71a728136a41bb
3919661f9aac94549c519e193ad1f348
394b336d4fa0841a5c600719ca2cc264
395cbf6fe8d242613e163c734a9e6073
3a19e0312abcb04a496194a1858b4ce4
3a208c83bf955fe8a8a530902ae1ccdd
3a51aeb98ff0802d536da4cbcf8602df
3a6df263eeb1161017ab1b5084ba2706
3aa70123d5451d3b68f1489b8cba0fed
3ac354588866f2feafb7caa08a77f677
3adf53609706931d8649ee5b62c342b1
3afdffff90cb8a87f151901d1ea64045
3b0e692313ef6158a34a113849a2ccb4
3b3a5df5d64529cf3c8b27da011e5116
3b8d1188f7fe3cda13e0d6f8fa669160
3bad7f0992365deb6b710cd102b63d85
3bccc7419ed71054e8d594ffa35fe0c6
3beda1edfe1091614a81280306f02348
3c35544c7fd2d369c7bfa0727effcfba
3c55a729810eeb9338ecfa8aa2ce5d52
3c79ff49428c6a766d4b4a31019ab665
3ceaa950e22333d0f498e0f6419ae4b1
3cf8fda36e4c20da94e225dc58722ffe
3d313118f21262f0ecab2766d6be0369
3e8626361c5a67a16c705e4bfb000ca9
3fdd04047fa0e52714b13828e2880162
400682aea70e39cee1f1ee37afe0db50
403e89f5ad574335ed967bcc3c2ed55a
416325f65015831f4217a28fc03d595a
416a76be07cbad148bd213fdb62d174c
4183614e385ca085e6c1c59759981290
41e1b5c68133435a7ebd3dd94a3efe4d
41e2e129bef6b3eeddee98c118b9e00a
42116792cf06a9cec41b7e211b12d4b0
42801d7ec4081b44aaf4ce24db5e64eb
42914b1558f71f77828ca65897e5a856
43c5d1c9b7e77b220d74398f758225bb
43e9b8a5486b223b0239a80b975f12b5
43e9f387c14e26fcf0a4b72fcba64922
43ed3d0a9467a65e5fc91552d7f8edba
4430c25fe94c347edac5c54035c2fb5e
45aa18b795cd9dd8cae497fc091fc35c
45c4a10baf9acd06a80a83ad2b5ff33b
465236046e298c0da87c90405703c62f
468ca3b50e11fccf19a0c019edd77586
46b7f4a30af940d9fe76d802c2cc63b1
47009f09f3fea7717483af28c8ff51b1
4769ad71fd6b1574467a3829e6bc233b
47a373635a2423b8a66425fada37a63e
47cbd62dce2e48f9b450a6aebb11b40e
47ff6204f709c077e8822640b365d6ea
4814e4f96da78db18c6c17ebe2f6a4db
49138b52c7b40eba98e335171721d579
491e749774add28a036685dd60875b69
494795469af22454daccdb1cf9d1202e
4975287c0a66efffa901bcaaafcf8b29
4a43aaed66b7331f64a2c22c2718f9f2
4abd8100cd1c21c22c62bff3d23cc1d8
4ae69c261ba7497bf511662580b53be8
4b7b4a972c0c74c35fdbf18c24eb4cb6
4bd2759b4ce3358ee2a0b9a5a6bd9bb2
4bd4b519de0f366d9719563c9db13115
4bf51972bb374a4882fd6d441b155923
4c03c11f248b85c9f1b96990ad920a9c
4c5bd26c548234afa6ab88890be7b081
4c66dca5719391cdfd7b4c79ea7ec77f
4c74ff3e6317fa05ba0218cf644cd9c7
4d061db209c151f36d22375cc6ad8a88
4d34bba23514c89299961cf7d3a4666b
4d97d9a18c7ac36f484c5021cada9abb
4db5b5cd58cc20970a9abb95418d3eed
4deb7f1401df94cfc68561448ff9b510
4e015c69355557116ffc32edc004e29e
4e3eeeec7ae46ab5266baab8c70f0b7b
4e8f993e6f91dfda2d0683cc0737ae97
4ef762f8e14d959a0af233f11138a7b3
4f05176224d4f10257a425ead2d06b3b
507b71af7deb7435252662f659490ca9
50d54db69c79ac52f886cd4db2c87e0c
51c151eb53700fd2e3aec2d14fc46d5a
51ce5bde7ff7223be9e1ae558d9f3e7a
52cd721534ffdd9241c7ece20f629686
52e2072fc5bcd9ae15054770323c5e0f
532ad083733b3d3cb6dd74d19859c813
53aee2c1c0b365402aafc536b87c1d7b
53bdf7eb6e1d2a7645a2bd9fdaf5cdb0
53e057bf49d3c1ed7b9886c0ebc550e8
5435417d0ec8f2ce42ed2c7843eceb47
5453a27137e61b5afb48e04da9326bc7
54a7ba98f3321710d811f01e7ef76418
54aba841a1cea4ea5ebad8fa184372c3
54dc09a5d384ddbbbdb36205222c8060
54e0ee5e91c92f62fda884ed08173aee
553e929481f5af5b3cf7826f7567da54
5618445e9d6743ac2e20543f03f5e6a2
569a25e56409cd862c40d8661c1e075f
57088bdc2bcff953dcb38eb176c5c5dd
571b78225d6ea3cff57bf4efb6bd2256
57276368053eaecd53b054eeac00b324
58c0220f976267ad4f7865f0b5adefcb
58c6720c971cee58e1beb6af2b6283bb
59c8d28ec8ae3d1f8bec0b17305316f7
59f877fadc94245edaa9014ac2c27f59
5abd987467674199e01d1f110e5dc8c7
5adeaa5f63bed152e7562d652c31dfed
5ae673343941f8050997b1ff206b72ac
5b771769d16eaf8307513187ac55b69f
5b93a081e4099358b4b6a1d29f0e5983
5bd3939b7e051fe282d67b5087a91639
5c2f23bee7590de8c2ec866cd0daa686
5c47c9a033f4ced53cd7e9d3ffeb420b
5c4ce8730190445f27f79642c592483e
5c576e8906f9bb55085617e4afa1d44b
5c832eec96aa4e9ac8a5f789d6eb6561
5c96443f023defa44748b139637214a7
5cda0554bac1df4b82e4e59bdcebfbc6
5d29079123af03818e2a233a184bbfa8
5df8b5d0ec19c273efde0eaae9cb3b6b
5e41efc579c0fa6b5136747af594062b
5e68eb42559b14088c7118634c568de7
5e74af842f2fca95ddc220f85d61dc37
5ed04e477734a181814e33ce1af26bd7
5f765e804cd84da2e36cdbfc44012ef2
6064f61977991d606a1268c526dbf3d2
60c58fd46918b24f7c9b802d7506e8bf
60defd11f06c99534ad95b0eca0a249f
61170150ecf3c56d3635d4be6b0938bd
615db998b53b69a6001f3691dc51a273
619d3798efcb2679070acb8d1b5d6663
61c0f9a3feb5b115d9bf4eec3576a4ff
6207461a269844d32c036507f7428b9e
621fbfc7b2322a22dfe6681ff071dca7
625d9d3aa8d01bbb7186b3f3ab129559
62776d8d72013041af5fb2a4a954d16b
6392cc4217d60bef7d25949b500c8b7e
63bc4ff62cfb0ebb98d4fe925235cb19
645d45c232269e47f0fec7d5b52bcae3
646edd9fa40d8484a480064fe80a6c68
64722973892ec070fa93740d219a48ad
655c2bf643ac532b593b6d9f4dc7b5a6
656f869bfc8dc5cae72243d51bf1d9e2
6579fd110c670dc92b5a855c8854a7dd
660111b90c4d1134cd76cfca72aee65c
6612b14c93d31262948e34fd45a6f1f4
6640d3e6c5129b262f24dd6cb7b084b7
665d2451727473f11826db10767494a2
6660abba706aecad0c1137f176413d97
66c069b88fc29864197ee71160f94bca
66da248a65934b6acb1cb588bf786440
66ff7ecab49560257fc6f036f70fe9a0
6719b62ca11077def6b17e4d455cc559
678560355ae978c2f925a2db212fb64d
6856320e441124084d3b9be3c8cfca85
68708842ab832454dd9dcbbbf0ceca7d
68a57e5f1f49d04fd580323a150cade8
68c6d0a2ad4f39eea6655e3dfadeb00f
692d67e09c21eb828010ffe09a58f0e4
69661c55e1dea4a5bd6026f90bcb8ab0
69ab7e5040f2fb25d9ce328eeae144d2
69f2a4b8a019a29f951894543f96d807
6aad1e5e4237b180564e63ef05955ddb
6b8700f857015360de261167496d3dd6
6bf92241aee2b341a29df750a5d701c0
6c2466fa4fae487ae598ffa08f20c701
6c8856378009dfdb7b0fb8c03fef1b49
6c892580d9cc3a86017cd8b3fea9b5b7
6cb6696e89471d5c3d6fd77c2d3ce308
6ce61dc8dec0faedd64d3d0bf53dd9e0
6cef44cb832de291ccaddb28e961eb2a
6dab777d18a0cf882a37ddb111128a85
6e989a1302d255fb5c1ffe9dc2b5e11f
70262eb391ff0ca4e3d385dcddef41f7
70376364151236e8b26f0029a1ecbb1b
70654b38e83852feab7bea2945aa308f
70854707d2dd6b5b47b0b1531898c588
709af84ecff433825394e8fd0465f355
713f304e227d6d1b17a3819c568b085a
71906aeea041a9a4ea0c3d5f3d99b2ca
719542bfb0f337f545382bf974c81337
71df451fc0a63d7ace5a6dcb6beeb46c
71f75df3570faebe77988a3db2bfa99c
7298fc66371b46be82f1e8659844086b
72cb80195845366948465d5dc3621faf
73d24c9b0eca55bcce443e60c5639b37
7451f59fd1b6b7aa3a0f64d295b5c722
74b464ad108ea63e0b86bde7f4f11e74
74f941323cd086559cbb2f3cfec2f85b
752d5e433aa4cd0daba2d4061264a24d
754e720422c94d7e34135a7c8caa52a6
75517611e5596e792a5ff2824bd21470
7569aca7f41ea4e7aa5d99b77683b792
75a8528edc640a7ab3f371d8b8886755
767d37a67f61176985a9a0bdaabb5c2f
769e696bf4b2ee3d8df1329aac7568d0
772b9c37039e11dd7cf308ed6b78b3ba
77ccad531ec6e33328cd176eeb2c202a
786f17427de77daf2f9b1ddb4a66fc58
7873d50aeb728511388d7c5991f8fa8c
789d6c73353625ae4dc105d76464ac68
78dbcee1aa543b625158a8a033e96678
7924f03b00885beb47f9831f456ba283
793759ed7d1883404eca727fdb7ae509
79aca4f434441a4b1338fdc0885a8484
79b2e4a8f836c26d9ddd8f04d38abcca
79ff7fa2985de3991207f6373b3eb4d9
7a0f696dc21e515127d4a773124d12af
7a3cb0fc235a5d2c92cb12628ffcd564
7a6aaff38eb5f3153417cb86c7041497
7ab80ebd411da89397c44caa29c46e58
7af7449a1b475d9fa19257ddacf20636
7b7667bd5caf189fdd368781062e6c07
7c245eb0d71af671f7b98d1ed2e02981
7d83b9d576df690e0cb4431a0fa89bd5
7dbbe10831704f3aa80d33a6e666070a
7ddbffd4a1f42c5a0a62a1743fb2b5dc
7e4204964bbd035ab3e73311ba282d3b
7e64bd5054b856eba604144cede37a12
7f1a4f39cbdcfd40372e99995ce55021
7f379eee6223ff9537ba8898c73611e2
7f7554707888f0dfc5091d878e560ab0
7f92d71f90d8fdf00afcebde038453c2
7fc27b007f76cefdab87f2b25eb44674
7fde2d6398d540b1f23c55c342587957
7ff7d66b88938026513b061ade5f33e2
800e17227b526e0f2eb3f79b5d9bf8db
807ec0713a450c3aa942e6d6c6e3fa07
80896001f8a224c9423ace76cad3e007
80c4d80457fcc8395bbccc4f364533a8
80ef3cb3f0cc16abb9888eabb81cfa79
815b78544ed8cf42a5956c244ac727bb
816c79a0094a3f9c68c55baf0d67d9e0
816eaacf7757b3b386dc7a1a1e1b1cfb
8218f746e971e56edb2a5051c94678dc
824b20b3b68931c7f744a740714cd6c4
824dd7164f75e2a4dc0f4f7c92d8bb4d
825354a710b6d285fd1ad288b05bdaee
82610cf6cc1d5febb8cb0c7820837fcc
8287ae58c3175866cb0e19d8de1404a8
82a41c7cfd711daaed0c45e90990aaf4
82c5bd9de1561ef39882096a1bbcddb2
8346dd486beaf0051850bc0c999c9cb7
835f8763d3bb281d12cb245da710fded
841062f34312d5ebe0d53bbf183259d3
843f42cc6e73713243044bf02c36bea7
84b764bc47795b169a6ddb232d4a24bd
84bf7f41db1f85bc244cf13397f9ba10
8544b2b7be948f98c189ebad7fb661fb
854f42b3b5bbeb98dbcdb3ec8cd8aa5d
86378f12b8f1224bb6ad1537c06bf24e
864d160ec254a9d3d81f29ca98f8b892
86dc0b13cf3af3dabc524f5c210447d2
87520f95a7ed9ac756e6518bcbfadb6b
87f60e6e0f4a58fc26db1f0bb8025741
884629baf617a209457daa364b2327a7
8875f852913185b4980c467bb0850502
887caf79208ac72385ec295dac8be6e4
88fe7f49b589250148059253c566f4d6
8a73f0eac767a2b5a62c69187d867590
8a80bd908a9ffe4a0f88b753267efc5b
8a8310854362dd23c9e38f78e7a9fed6
8adbf4c4deb14eac93fabc8f82ed082a
8b43cdc995eb4e9422a3a5f984d2eeb9
8b80364d14c72ae77cb445f8ff2dd421
8bde680baa31f427af9fdf1e59573bec
8c9c4815c743d9c837cdb365fca8d9dc
8e94a7821bf2a393f89d8da192f3cedf
8eb42cca71ee37b647082bf44c2d7781
8ed410a37911a7f51eb6c81cfeb8b996
8ed7aeb6e690bc569fcdce9d5dd8ee64
8f479076d73dfe3f43ffc5cd4995c6c0
8ff96390f0e64c8eadc4c1c8338fd894
909cbeaa686f0959dca2257c9352f2a4
90c9330cf215845a77837f69ecdb389f
90e9ff86a657a4f60a3448a8948d3cd2
91a7a6e7f28d21c7ced7dc3df389efcf
924cda858fdd268284922ac1084b9152
925f273a36a074ae87113620d7cec32f
934653a717cc4f98fa62410a3be7d800
937734275b3e7b4640969c48a56b421a
94428798357e7475d4a94ea3049e5ce3
946c44b263ffbcec8ef8e415d7663488
949721956236a68673aac9d63b783086
953e293ab6bc753487ed1a78430d0890
9545a7f1a0eb040c362168b04898d7f1
9547329761e433dbb366262ba16f5510
955da23998476f4f668b56430b772f7d
95c8989dcc8f78bb8b5d57ed4a528a52
95ef098148beb2df4ec2df62d3815f63
9609a42ab66d6a128a706d7b28e04ec3
9640792993c6d2c9b83ff7ecd29770e0
968bb6ae0e37f2c61a436ee0d360c924
970b941de92441077c7fb67e5fd19f47
989e3653804baed8bc26acd2c8f42cdf
996a8fbbce565c8c8e5d4d9f24b5bb12
99d8a7e62b6140841e44fc221bd43d4f
9a2f9a0d1f7ce0ad86aa3833871f7f78
9a98c30ce24b8fd338c65df0d9f04b18
9b0c2d583851fda81cc14291ad8a19bf
9b325409d4145b3b0e225a2898c95d4e
9b5a2b75956b5969ab2730c3a84e9b58
9b83f770f67ab745f4e5f1ad3874f72a
9cad10014e0228b4ad3b4b6ac0d8b9e9
9dc6836555755a33d99741c918191ddc
9e889756e63dd6916921cbccf621952a
a18e44e9e5fd1faabb7eeb8f7e4cd2e9
a1ef6698e0d730344e6d9e50afeb7a74
a25d1e627ccf1dbb74d2d6c6acba1958
a2ac09fb3e38f0af769d2748a0cb93c5
a2c2ba5feadffac976be274fc54c5fd7
a392215cdb898ed866d3df7d593d1db8
a46af0da55c23ff3c676d025b3e63f16
a4d6177e79ea9ac039333249679ea2c1
a54db92c61ee2f6dc9cdf30950c2b6a5
a56eccc5835d7308e714c9dd118a75a1
a5b0dd34228cdaf3ac9c551992da2527
a5fb1662e79b91e6909541fe11bf71e9
a78813d5b469d5e3d663c2e52a342992
a7d33da3eb1342545cc7ed94354b08d2
a80e23b1f38aa0cb92e6724a51f62de3
a8add207b5a57342be7affd69e5c7340
a91b4e5b6070cf69db3855cc8a0a9ab6
a952afd0b24269edd1c65302d491cf1c
aa755cf3c4884087846c5e2a63e629d7
aab3d68bc84d600c3b996475b02a6fcd
ab691d73454bf2bb0240c55461d24f0b
ab9eaf7b8cb50de404263af45ac1ce64
abe2c926b9b71924fc77660c2b476b01
ac4114788127ab3c03c18e4febb17cd3
ac6327a1ae9883cd711b1540091ab15e
acb99e72c66d14df9c8d9c05168394e9
ad282ccd82477527aaa6ba6a8311364c
ad7d67c264e07d0873e4dcfe06b1f912
adc29c62282439b3967d5b32cf81c83b
ae28b740dfa13aba8111123855527a17
ae44b8ee1685e359e2251c1eed7f0d3a
af088e77b032805fffd5848398610cd3
af19dc6ce65faf7c418be9f3d5934720
af78df3df17731a676c1f60ce514d197
af7b5154850071761e09be080cf40705
af8200be53f5e6c6383c9699da684bd6
af8265fea437f95399ab2ec327c0e313
af9c5d2c22117aca754db2c6482fc944
afc73c944e724ea027b74bc6d5023975
afe8b23ad11b667ed0467cc33d44ff27
b0db0f047b12f6e7a95e38ab93a213e2
b192b73f3b7ac001e18fd4933369ebd8
b1951e9d1f48b3d00c54767076dd0673
b1b534622eace9df7d841da939914a9f
b1c07d34cf806227654bb30dc25c2e86
b1d1f6a1338042081fce77c43f42c17b
b1e0e6ee7af050c0b0ff4909458f6813
b1ee5fc37507a44a6ea697f5935f3085
b272873ed6f4ee96241e0a7e158344e1
b317f9aac49c54c81ed56f469758ea31
b3e97eb6a71f2b5e41ca1f29bf5169a6
b4689c9b4e2bea4e4afd9b5f07ee3175
b481d3a0399f4fa37def511f2c340a0f
b4cd26f737661b9ac332c859470ec741
b5351e3b5b67fe9f998695f57b06e770
b60bb34c427b0e9a72438e966102373b
b6179fca37c6c3c992d23f8f2b7b39c2
b7539f348b9437516dbd7d6abc69c9ac
b777ee77734634e5fc9304e40019735c
b781d9f793f1e975bf054ea8f4f90e65
b7a0494b0a45d098afa6b5f5397c7a74
b8436381d36c1a96bd42508b66b113bb
b88462c909221e0f8dbe64b67ed18af0
b8ae2b9b446558b6d6a8b07cc7f8a231
b8b844e21a70c800aadfcf3fd92d7a2a
b8dba070af5559bedec537e7ec56c9ec
b97c43a93f99dabfa2a3ea141a8d0896
b9b2d137eb9f3fdd36fe3de9661d34d8
b9b7735a6f019c71e44e79f05909df74
bb2eb9af4c86498a062ef9abad41416d
bb62baf129f0acc3de29e0ed2fd75781
bc05220a1618ec2514473700e32c6aef
bc6d530b38da0d525db7882561e42f99
bc9348adbf1fb3c114746b8fa945afb5
bd10ec9aeae9ea6ecb8b8678621e6e58
bd5fabed5890b90f37acfdd81b428b6c
bdaa5299ac68a25fc5f607dc3d66c7ce
bdea124ae63553fb7fc2c7751e2ef825
be48c0bcf102c8ec4598b53b732e82a4
be8df1bcacde0d941211b3a5b8638a0a
bebc77f88d6d17a4db6a4d9e7df45926
becfbf982a76f581fb754c63d7d237a0
bfa1847bb9565f05fcb456357aa511ec
c01692a0bdc5b501ad7ad5e601934a5d
c0223badca12983b63185081cf5ba596
c03613e2c35c48f9603eea01605018ba
c094126240d8b17ae2f7a33ac3bd7341
c1083263924cff756409e1adc8d0ff04
c113804fb9de91c909f27b7aa7f9eb2e
c159ce1ab59a3b7edbed3d0539e2b193
c15a7a8cc0c656f530b5ed568e11fc61
c1cffacc129cb69bf57e42a70d2005eb
c312daebd3c7d8c37b6a17c87a259f8d
c31574e866b6349a743d17296905ffe1
c326fc734365809243a04b73c7344d86
c403d5de3832b8ab4a86d28a7928936e
c4e42df417a3b3908a869461d65d551d
c5098366c5ba2170bb0bdbb4ebb969cf
c51141df31780628a20b05add1b435b8
c533626259d8a8ebb77bcdf91d4cfb48
c536996ccdc50bcc17a285b685cdd6c0
c54268f83fd9b983e37894658e2f12ed
c55d1ec3f0e30e2eff4e804493ef3b79
c58be0463e63aa1a74e10e3218cd3a46
c5c47c40289b44dfec11cc9e09dee48f
c60c31fe33fb2b50d8c65e6653e72379
c632564aeec219eaccb2f9d7ab067a75
c65827583c352821ed7e9a58c86692a1
c66428084c015e65488af640697634c9
c7a5d12e93f7987f340ea55b8ff11e14
c7fe73e1f4485c146fb76d53f6141651
c854536d8e2be60f1db5172d1cbaa26f
c877f66ece0cef0ccd0ade2cbe2db7be
c894b8d5604f0b8472c916883c51ac8e
c8a7df2315ed38f9ee9c89d53e3c048d
c9320e7523ff927b7897c17f05732e73
c9a3c0a2333f55eaf2f9122bee49bc2e
ca203069d1a954d16412071bed841ca5
cb10dd179a1053832bd8996a1754cef4
cb75e63e8028ba939f5f45907f4f08d0
cc9587dd390dd54e449202bcce8f7ea2
cd5290e542938c8229d527a366fbb4e0
cd9bd920c044a2edc3f8617f78e3bec4
cdb86dfddf2a56a2a6415e82b2a7a26f
cdcac52bd44332203b4e70104118c705
cdd9745eb7dbe5238103c8f1beab8fd1
cdf64badb9a6cde1b3125a8ce7496a76
ce0ebc4f1c9ffca47360d51193b4a471
cf8978387eb70cafbe358e22a4338e3c
cfc8db5823aab6b5ef518f5cf88833f4
cfe4c83ac6f0b4d4299a051aa64aa1dd
d0635a223c078655eb3d5d388c09c48f
d069d0431548128c8e56e7805bfca2e2
d0a5c76df6793d8f3c87b3e332bfd143
d3702964bb253248b2ea124b93243738
d499951dbd8bf4ed30dbccbbe4fbea53
d622960ba0e0aa83925831daa954966e
d637f34869d8a4104726a638b9019f18
d6ecc615dc7a0db983d3c890177e6f3a
d755082dc0a364325c1f6dbc7de58095
d77f967c31b00522bd74af493ecffa07
d850cb635417b091a9360b4c498d04e0
d870b1c732c8ba4f6d0b1e734fe04669
d8e8d606a9ed810f2dc852a0ac40a211
d988282ae162581a17bcb12af16bb83a
d9a0c84159b8cb2c1f308d33aa04e71e
d9d6c7ec93b4cd107005cc8539bb852a
da60c249ce2daa48aafa14de676f221e
db9848f3a3969e5d10d7d5784ca90d78
dbbf4638458ed32a06e1480ce902c1d1
dce7509ddb670f59e751812ec4009edc
dcf73dac9589b214cca9bc1592d59abb
dd1236c8431afd590d015f4fb915f868
dd2f441dfd0c3a71e8c7a57d05258881
dd33056ade21a8ae1775012370b49303
dd7d351d61b07cc898433c44c578ec1c
ddc6f236d5ad4ec13fd0addb0a6c396c
de5aee1bbd3af8d944038d58db81a9a2
de8f23e1b9efee7792a9a3ad074f5eda
e0b7e369d18db427c970e5037f46817a
e15a195c85f1522bd790b0b0745b5f9b
e18fca055353ece158fd133f672d5b30
e191dfe4012def9d1cb9e4d24076a088
e24ebbb4be7c768483844b9829b9bb08
e280be20ed61f39193390935348bdfc3
e386bc066068cc6ee780dd3e457e063c
e5654cd81842d5310f1606b8d1090029
e6d25c2a584b64ba83ccfc28da98f370
e6ef78689d971db681741379c770d85b
e72afd4cc985a2ae50ffc7b9457e3d9f
e7cf8febd22a81f1f6ad53ade6117fe5
e7da9ff4de4bbd528ca8035191cc9d8d
e87c37c5f15a20aa8d0ad6e6c68212e1
e8f30d57fb5fcf9436b9989ea0dd4645
e939c9fb42c966f0cb2977a4303df8b1
e99a6e8b0fdad08d415d2f97ad6f4e86
e9bf846f4398b68e68c4c8afb1a6f01a
ea02d48683b9f3dcb2e9c5c877fd63e8
ea1049842c518a849f88a3a1f3981ff5
ea160ddc6ef7ea89573ed4259d1b91e5
ea4cbeb2ba0537ca19a9da744b5bb855
ea6f24e3b635defb96c23bc66c8ee583
eacf009ed793afbc65110a8578f17f01
eb60dd1b5e17caeeb2ce017a3e9ae1ce
eb97dda6de89b329ba9927813de1d33f
ebf03c9e23c9e99a926088b40583b819
ec4166b1f14bf4f92947def3f7a7954e
ec6e178a423967cb18dfb1d9f1565741
ec79921c717c50d9b94560840c8045b9
ec964b05447d18fe05b680e1ab562205
eca9de4cb9583a8aa687dc1c6d82cfd2
ed4db0c6fe6d49f714aec73a08363255
ed56d9198c881aa093b3d5016f411bfe
ed881d44e9e1bebd758fc7f8dda87025
ee0c04457be18affe8972e7dedd04675
ee184d9ea699831c9cbaaf5f14151b07
eee58e06a38b20dd378a4b5ac8b8fcef
ef6b7eb0398094cf668c7562d9607871
ef6ba6f2daac5f9a24070f623593c90d
f03f7bea86a6b4ac05e1acf84a465bb8
f20ca55ed88e3aa50fe0be5d9c740584
f3b1cc40596a46a04deb4442dc4d7e17
f3c8c69ff8d8acc0e5543b88941fd490
f3cad73b02d1bc07fd0cce54f4c4daf2
f3db645c14a70712219e8ae55cd9a0ef
f4092d18c4b7c2f4be4cd0536468ca81
f5bc78f311ca287bed5659b361acc59c
f60907152dfb4a24aea80d2a88b554c2
f61f0b0106355acad220976406fbbe06
f650a5d4f084959b01f19d8e8fa87ad3
f66b8c96875a974aa69cb68bbe1c7864
f7bc1ae833c56629f2924a9e0017eb8a
f829174df6cc6934f11aa40b685dc481
f89944ab949d02ab24ec262993c6b300
fa0ff33582e9c226066a1a89f09a1b6f
fa684953965cbea221630e29efbc2fae
fb0e3cede85ea1879910c7721e137703
fc6a6d189d50d836565e8225c1f8350d
fcaab267a32786b50979eb2c13ad4ea7
fce0d04c517106881bd299f7f4d1e067
fd93fc31c4e7839bec4f1a355aa4dfca
fdbeba8864e06e24405f1d3c9ce54d4b
fdcc27ca9d6371a7e6e57c58bb65a88a
fdcdb8bb00aae94d6cbe9e00bfe3a5f2
fde00d1d0ad562f25b7269ae55cb655a
fdedd153f67391a43662ae09cdb90f48
fe2ffb3adedeeb3279e5f63cbda8b8aa
fe8f746c351a80a45c7641040ee03741
feea6b49c6adf8964bfc173ba4eedc70
ff34d410675cb49b08c23d28e576941a
ff6d456daca764dce82ce0d150ef96b0
