# Supplementary material for: A total crapshoot? Evaluating bioinformatic decisions in animal diet metabarcoding analyses
Source: Ecol Evol. 2020 Jul 23;10(18):9721–39. doi: 10.1002/ece3.6594 (PMC7520210; doi:10.1002/ece3.6594)
Supplement: Supplementary file 1 — Supplementary Material [file ECE3-10-9721-s001.zip › tidybug-master/data/qiime/vsearch.partialseqs.txt]

003af5f051eb311a3bfb49f33a7c4fb2
00b1ce8b7370b6a3feea042b1f7944ca
0382ae4a3e47ae077584037c60051ad9
03a3f9dcaa3fea4a96785632527289c2
03fa49e9e8d63a3ceb2e1d27ff7d8b1e
04df04f731b025ab381cf59b1123d789
0615ef1a0357a9cc7c0016a0fd437cdc
062dc410a13d9ab77879c26700ed6aa6
07ff4b2ffb75e9a352e8d09a40a37b25
098f65da59f0fa927fe804d96cb3dff4
0b06b7db7fdaa590be527e45fe6fbecd
0b295eafb160ae3f06c5098df6b25658
0c0847a951fa39ddb68d10d62008b2ba
0c32b046701bdfd8d2038d023b72fbc8
0c537c619c913415b7cdd8be93468fd7
0d5b19c3c929368473cf7fe3d028cc91
10343b73c5076cf5fb68a3d75ddbf756
1256e37a99c0e5246549ea45ab34211c
127f43f1cf77bffd3702ee91e64a0ca9
13394e377cfdae74d963cb34b9e5d891
136a5b2d11277a8b7297bf181c0f8b9c
15b43195eb08b78bd7d479d29d96c67d
15d598278b5a2fe8499b29b4b86a85fe
175a53888d7532ed51932870026f9d6c
176f9207b91d8712bfbb5b1829212677
17bce4aec97ba06901d9f336a8bddd5e
195335d2369a6408563fb7008df9c0dd
19e2144873243b39e6c4a7be85e61bd5
1b833ccbb1d9cb9bfcf2381b94e902d7
1cdece6e974bdb8de15c0029329ed997
1d56da4a6bbdeb51fa976f7de0c36026
1dcd852b1779e270ef035f878da344fa
1e3c994f6b2200de6ea7ed078524893b
1f8ce9df276c18e7e3397a0edbb191ba
21408a81725230e53460d96c386e9be8
21e213ae784e90fa29355782924aadb2
21ea22df8f6a5fb200db64ed745d3cc6
231d5281a74db92fdeb54cebdec9d583
23d7e401129b2db212e7765ff3b50159
253ea5a8ac2ebf0afda88559177d636b
25f2ca930c20343f7aab0efd65c9b0ce
279e9a70c27f04ba8ce38cd20e31ad61
28c29345631b7ab8d4fab7861d4c9f39
2b039696808bf1c7c9c985c6407718f2
2b3fcf5575f1e6a8f568e682186dae61
2cb5928539952d289454fd12678ea01e
2d2ee3ea1221dc8a9a7689383d92ff98
2ec2ae18d27f283cd500162f07d4b455
315a912cb7c1daa498b891eb05bc1dd3
31d050cefa8a7609fff459434d21ade2
32c9a1b9f25cb9c7264f484e54b3c946
33b5851e109b3fd4314d00b0b3bd37db
33d353eb193c8eef1ef1c7c417537917
34444e91ef025117213e48d7c1e3ea1c
34ebd691e9fd20f57674d7a683e53c4f
35162fb6014dd0973d8bfbf76cbe83f4
356bb26f84b1ea4bc6885cd2b9d55836
35bb28e313633c74b6437779fe71274a
35c1b538700c2b3ac062ead8c7bd9e92
37f590e4c098be86a5ce76e0954bd89e
399595e61c07804d46742048617cd884
3a2c5bf94d852e3f32549d062f140aae
3bf92020fcb73e8a88cb86cbd78eb0c8
3c0568fca0ec33e0eb35ce4dfa089581
3c2aa869bf408151079cface4a5bcb1c
3d34b0345bdd9df80afe0ff34b1eb921
3e6230274e38948d7417a5019835a019
3ec7af594280310c02f82fd8cdfe9a74
405639f700f659ff3bd0daa15fd26ecb
40c114f0e272df24e6b0bda39b50026d
413c78ef0152c5d017cff8d3351fadd2
42d68466b7ca521927effd302f460427
438303fc3f8b851c804190119aa0263e
43d5daad7c30d0dca65862c5cc89ff8b
449119c48bf4ac2e429db499b3efebb7
473092dadb34cf98451e6a0b4340c84b
473ed6aefd9795fa97090a008e49afb4
474dbfa6ba4562d935296cfea71fac50
47b1d25c5586c276cd1e7ef18ce17b87
4a51ac1016db665f235b6b0f5d80fd67
4ab06345d8ee7e18ef05353f331bc4b3
4ac7530e138e07614a7b84c2946e1310
4afa7d85bbd35fe90867e371446f5c3b
4b2dc2b2fa9a41de0b750578d8bb3690
4bf3454b0c5ee6dcc52b651a0ace6570
4c44987c4a6ce0f6ff80e180146450a6
4cf81d6f92ab86265dccd3443c2eb565
4ea45fcf86c1f4e129a0980c61a09b47
4eb586a035181d349fbc88abb35801bb
4f954291e4c6b5834908e9f371725a86
4fddd6092bd6f79505703c7d05234a6c
50000cbd1b41febe20ba63c28ff11d00
50a69f6e6d7b48757932ab0ee1844b0b
51a48b1842f7bb76b110d1ca38a24ec5
51bd825c03fa6717c6f27aa0fb314158
5298146629bc7878f7ba9df61451b058
52fc2be8b4db1b5a43b091fba12a549b
53ac316042c9c0b4ee3ebdefa5d3f2f7
53b1ff51841460f6c30ecaf8a5c1fd8a
53be61da195f0e1d345569130cac36e3
53fd5c4656bbede5b0ef9ef5f28d18b2
540c6b26ceae2c27c1e8b9725e6e7e3f
54255b90a4054d7a50dc215fb6da315a
54ba80fddfa749049e3af435dfea2e64
56c6c527f15eabc732ec18c6e092e73b
599bd50b3910abe047ac0e233fd8b86d
59a76138e3bb33b0a103c5d9ab0e706e
5ab6dfa7aeef3d9e154555f82776f8aa
5b3a10a9181ae1e3744da6224ff92e3c
5d028d94f2e5e4c4a372c20c7ff298c4
5d8e3bdef974dbce3c125afa7e3742e2
5e3f7eda9644970873bf52c535a27394
5f35319fbd0fb19325b9e2bc353a2697
607ab5aa50d76844e3814c06b2a23d64
60a81441389c6797eeff8a7d8c872fea
612e49434b54001e7fe2877221e89a37
6338ac86b75b611781309c96259273d5
64bb8d69a75e49a566d1e195d485a793
69d3e90a80e1161542577f8f92efb9f2
69f59250ea99159636ea19f570c3fd3d
6b281e93d8639761e112745f6f02a0c9
6bcc4d1a2329ba7a2063ee7bdc3b0ea0
6c028e436140ad5184a3d4beda36d4a6
6c9e22d32b0ffa52cf449b0e1932fafa
6d6c58acf5e3fe5666e320d0422fdb67
6ea9e28c04fff5062eaaa540b32fcfe9
700e7d96fd73cef2568707daf0dfc53c
7081ac504ba6439415ad726ded5f1287
70a7bbc49ce0329e5d2fe49f9e24e7ad
71e1b7ba3e74a72638d40dadf16d38cd
723d584656164dc95dae9d080a30665c
72702f35e07886542bf563bae5bbd146
72ab427af7e2c6911c11e7c73ea54fcf
72e07cb1ee5cade8a68e1c81539d82c8
73ab8c2b42c17df62f348f1499ab9ba1
73f1b4ef8b1acdfa02800d64423f19bb
7541e9816a98d8ebed502776519165f5
76d9f59f172b012e4622e8b9be53176b
7766fe9e9936cf4b0b668a34f5ec69b0
788a7d3effc850e0efadad33ee6e0b67
7ac0a4f684500f9ff46d255584377319
7b97494a9b0abcae535ffe77355fa212
7dd0beed1bbc21c7582cfdd5b3e5d5ae
7f7fced1af8c362ef01623c6c24cfb3b
808a3fe1811fba111f8bcc746267a26a
820daaa2634d037875f60cc814219b10
824dc76cae60e24c1a739a123831aa20
83c6ba32c1e657a017597605dad65a57
8425bcbae19d59051a0d58343c973feb
848d0076d60e6d6d101671396001a03d
85169ebb0225b011cd880ae20ed694b8
85b8ea56084c09f3a3bc6395aec56f8b
85f4390ae6d1d3542f12d3ddb9835beb
861a4553c90dc564d3142cacb99e1f92
862bff77f6de879a8c5d46175e252283
8729bf3c782c794a57ca626d5b22d487
872c8ae3ac1058333f6055f718914bc8
883db9de67fc7e8285201f9b3fc7c290
88fb58572e2b9b3b74649d5d33a63dc1
8973866931072c33b0e967368b4a01e8
8a8aaa8764b34f727231c4aa85c4c797
8dbcb7fbebe4dc8b27bce96fa5939177
8e141f070e17ae7ccf7ec8eb046a0536
8e247e62aaf9aecaa46a745a3add0afd
8e676807b364f1191b1216db10f179c6
8e7d1486fbdf89112dbf4e3183977463
8e8004466685421b0ec519205fff6395
8e978b4790d896656c8911309fdd9ae1
8ecdad76ba0af4e311184de64a2ed855
8f0cea9c375f1559d10c3c26cdf5e86e
8f7bfd721d58ac1e20a0ca31a130d974
8fdf6b7ee22bd1462dbe03df9d8d227f
91a4fd00e16c73e8ecd9e8db0d5fb19a
91e71f4b05c12686daa400c0f328fcd9
929464a1cac58d1509c6bfc0cf9b7ef5
94a188643d44dfa93fb92b24a73f19c8
94f22aec956b21dbe837e6d4178b620c
960ece633686a93bcc7ca68a17602d0d
9778212d6d6e9d1df29fcdc792f0f806
97bc12832af7a6944d474fcc6188805e
985547f17c63c3b770bfea03a594c9c2
9c24d266e9a48395d5267f47efa2faa3
9c2759d5d595e4d7e16489ee5cb885d8
9d2fd95b4dd463fc8662cef786ede0d6
9d7cd2bb56ca1445fa37b3244fd8ecd9
9e14def94d94ae5f14b4894e61e9a354
a00c37128d6aa862b2389264c3c97bfd
a074b4d3a5816b545e5ff783661e98de
a1d0742d71492e1d3754daa9d313f9bd
a2bf37bbfef5ad6230962d3416101bad
a2cd1ae9e17894ec4da1b5b90769564a
a502e8660b21dfc9893f6ae523fe930d
a539861aa1fffac1592438ae251d40d1
a6e2fc705c75696d2c19e905961abc7e
a7309427fe7e9c74a7cb31bc402837a3
a935d19983a95c1e8f15578bd8883468
a9422416977caf721a7b60d7208f2286
a9c3f995ba99fc5c701c5213ed372a10
a9d667f2e20954e4138e3d51f19827fe
aa2a5546bd2b373ea0977651ca3bc837
ab6f7c60e6d2695cdaba9487772b7e01
abc243d8da81d522afc79616c910f41d
acbf159af8a54291cc2059448aa84497
ad7563a81ed32d4abf0f843d851c060e
ad993137c818836e0be824535b670626
af7c111ff522a64181a585edb10dbaa2
afa87b344a5ffb7acdcccca943ba54c6
b02ab3dba7e2e550b0fa917d9f5e8609
b240e59bc685423612390fa785486788
b3743c09073e9d3b642b4b31621f77e4
b378af8906429231ea1a1332c4aa886c
b3a0d6016c75d744ec1b0bd176e94f98
b4533507ae14b6c1e1dcafaa990c94f2
b460e6f61801f806826e18a13650690a
b54ed06229e466618e54effeb10017ee
b9764dd118d0a12f5b3f8189d779c065
b9a6efa3275f6aca67fe913502508d6d
bcdd747f729a0e1e87062a5e7c1e7e4e
bdd121ce2e7549e01f8cf2d982bc273d
bded15f598f7e247942582fe5e76840c
c363bf97baf32ac1096b02742efb38a3
c4b6bc0ce13404be1a56000c4bebd7ed
c6692680b8bd5895323032228f55799e
c69b35bc9f3d7b07a591eef00c4f3daf
c6ff8a4eed561ba1c899a72c0679a8bc
c757ffb7280e8bce351cd7c8a0c8707b
c7faafb5cc7f00f4ac40ac9ca09199ad
c911818aa3ef982ecded6265d7a3ff6d
ca051fb9aa5450d177d1befcab4b6200
ca558a767ca233a2fae8cf315d4c0bcd
cb8fb9726f87cc25718f75bdf687aaa4
cc54cff0444f3abde72f7af699cb3e7b
cdad8d24b335d7e545934e9e2955ce58
cddca0890360ae297e1d8e38099f01a0
ce7bfd4d14eaeef894d50a3af9aa9784
cf021e87bebff352e971533edc31382a
d1f991fe3bf9201b73493021e9e339b9
d2286a0c568c714573d8d1cf3cbd734f
d231eddb42bd52f4583c2be191041df7
d2b6ff18ea16488174ed0239fca957ac
d2c5eac820e530131fb22a4263479dc0
d30404eb0c9a5db11321878ad22aaab5
d344f53469d9252fecffa65287522393
d3a87e8ee02ad3acce419d8bd852a163
d3cafc94afa2c538fde716deb583d2f6
d45591821ed9e2827646b4327950a7cd
d46c56ac1688c6bf78077c91eb2d4604
d4cfe4f2f484372907924cfcf5083417
d52da7e40b241f7142b13cffa50fc484
d55003cdfaf03e80d9c7f6fc66180656
d58797f172d214aefe4437f8a88330a4
d6a8c0be1b0e5c181a57cce72728e45f
d81c13e82ac8d79b40e760b7444d86f4
da7d5eeecf6dfef93eaf553585c84dce
dc655426138632cec4b7d8e1e7b25f84
de80de7c2514087139ad0b611b2ead9e
df0f8be78aa00800ab747a9af6a83de5
df6bad280123d1ddf815dae4d534c31d
e0425a63c5717f2c0bfc70a1886275f4
e1674df321cd279d52abdc30270f8e5f
e208b568b780f36e26304074159a8ab5
e28ad71618dad1387246c35efa711482
e36aa0bccc826cedaaab701bd4e697a2
e5382fa1785b088243a33377c5e755d7
e73d181b20ea426734d3a8eb178c82f1
e84a51a2b5d60802e216a8ad36bca008
e978abaf0c2ce360e798c67ada96d032
e9c0a2e9391a66697044b10a952c8372
ea52f24f3affd483d1ffe097a0b87c90
eb797cdbaa690f89357a36c2f0e0a919
ec1f0f0028d67cb6580b31a35da4a32c
ec9d07de263e523bed145fb0589f8fe4
ed51ab55b43673799a285eb3babc8684
edd8767ea6fd718243732f3f56907533
ee5ed711e8e51b67c0b94241074d278e
f2ec59ad3983a7089c32b291f3a50d93
f3857d525429fb8f09970727e2573d65
f3c459079ccaaac1e3fcbff0c8e435ee
f560daa4f2610d8327f9942e0d6aa322
f6a2b12aed2c591dc5dcdcc1623775d4
f6d00e801d93c1b496f9b45272497647
f920f7b1ae7b815c326caea4b90a5624
f9608477a28c167eb150dea3acc7e5df
fb8b1eca236e894dfd9b94fa478cb56a
fcdc7bdd973edfb85c9a1814f8ea43fe
fd68ac61f45eac7bb741997ec04cd64a
fe97cf979b10951ec434b42f6b3d68eb
