# Supplementary material for: A total crapshoot? Evaluating bioinformatic decisions in animal diet metabarcoding analyses
Source: Ecol Evol. 2020 Jul 23;10(18):9721–39. doi: 10.1002/ece3.6594 (PMC7520210; doi:10.1002/ece3.6594)
Supplement: Supplementary file 1 — Supplementary Material [file ECE3-10-9721-s001.zip › tidybug-master/data/text_tables/HashIDs_withFiltLabels.csv]

HashID	MockAlign	Method	Labeler
106866132fd52b9d5c96c38bde87c51f	exact	dada2	106866132fd52b9d5c96c38bde87c51f-dada2
1a589e45391a7e9fc0b162cd98865888	exact	dada2	1a589e45391a7e9fc0b162cd98865888-dada2
1cd1ff405bf366c31e72fd99dfd39ede	exact	dada2	1cd1ff405bf366c31e72fd99dfd39ede-dada2
3456ff6251490eea3e12040d3e345c65	exact	dada2	3456ff6251490eea3e12040d3e345c65-dada2
38266d9f6aa0062dc3abecfdf193dc33	exact	dada2	38266d9f6aa0062dc3abecfdf193dc33-dada2
443a72aa5f34ea34fd921e6c56388ce3	exact	dada2	443a72aa5f34ea34fd921e6c56388ce3-dada2
49337d34e108aaa7b9eed947dfc6a6d7	exact	dada2	49337d34e108aaa7b9eed947dfc6a6d7-dada2
5592a4d77978f1271b28d3058d03e55d	exact	dada2	5592a4d77978f1271b28d3058d03e55d-dada2
55a17d8326442d559967b1c9445390bf	exact	dada2	55a17d8326442d559967b1c9445390bf-dada2
7f8765e7a170252a49c619116f0cfbfa	exact	dada2	7f8765e7a170252a49c619116f0cfbfa-dada2
821aa64611daa3da216572e13a62b9ce	exact	dada2	821aa64611daa3da216572e13a62b9ce-dada2
84efcdc4397b06db856a314c95b0ab2e	exact	dada2	84efcdc4397b06db856a314c95b0ab2e-dada2
86d824f733d61170ef80a4235cb32238	exact	dada2	86d824f733d61170ef80a4235cb32238-dada2
899f39fc558547da06b0737419092c95	exact	dada2	899f39fc558547da06b0737419092c95-dada2
a1bf48aed3403b048276c6c7541b6b82	exact	dada2	a1bf48aed3403b048276c6c7541b6b82-dada2
a33e9d5dcc6aebafe47272127f7f4b4f	exact	dada2	a33e9d5dcc6aebafe47272127f7f4b4f-dada2
a6152ff903092bda54f1fe77a3167563	exact	dada2	a6152ff903092bda54f1fe77a3167563-dada2
aea4dfce56b29e85d72e79b1453366e4	exact	dada2	aea4dfce56b29e85d72e79b1453366e4-dada2
c753f823a8823c373321618db6ba8e30	exact	dada2	c753f823a8823c373321618db6ba8e30-dada2
f1e2e46d9d39da02757f2e3e3c2a62e5	exact	dada2	f1e2e46d9d39da02757f2e3e3c2a62e5-dada2
f3a3d06ac23f53504f35632c0ee0b750	exact	dada2	f3a3d06ac23f53504f35632c0ee0b750-dada2
f51974df289e803808177a78bdf311e2	exact	dada2	f51974df289e803808177a78bdf311e2-dada2
f6a5686e762060e92089709944306a6a	exact	dada2	f6a5686e762060e92089709944306a6a-dada2
098f65da59f0fa927fe804d96cb3dff4	partial	dada2	098f65da59f0fa927fe804d96cb3dff4-dada2
e0425a63c5717f2c0bfc70a1886275f4	partial	dada2	e0425a63c5717f2c0bfc70a1886275f4-dada2
fba1769661698317d960d93ee6943def	partial	dada2	fba1769661698317d960d93ee6943def-dada2
06cc5faccebfed1ae42d5fd81c826cb1	miss	dada2	06cc5faccebfed1ae42d5fd81c826cb1-dada2
0853a883ea800fe3fd8cfde4f2ff0d5f	miss	dada2	0853a883ea800fe3fd8cfde4f2ff0d5f-dada2
13ef19285dfa5b8075398a7970bfc08b	miss	dada2	13ef19285dfa5b8075398a7970bfc08b-dada2
17e9cae9edb25dc924d384431348c22f	miss	dada2	17e9cae9edb25dc924d384431348c22f-dada2
19b15068add9c22b572c309576d98259	miss	dada2	19b15068add9c22b572c309576d98259-dada2
1c4c22364b2626d57778fdee5980c360	miss	dada2	1c4c22364b2626d57778fdee5980c360-dada2
1eddc0a4d718b1d125f5a1875cf2a531	miss	dada2	1eddc0a4d718b1d125f5a1875cf2a531-dada2
21fe30e900fea8f7e01c2fb4fa93ec77	miss	dada2	21fe30e900fea8f7e01c2fb4fa93ec77-dada2
3019836df83e332ce59481161afca490	miss	dada2	3019836df83e332ce59481161afca490-dada2
3348e2b97c19155f395e0a5f6bd9024b	miss	dada2	3348e2b97c19155f395e0a5f6bd9024b-dada2
347bb6caf0b7c269c432be50f07eb53f	miss	dada2	347bb6caf0b7c269c432be50f07eb53f-dada2
390fc0aa03c9dc2e4f74112e47659f7c	miss	dada2	390fc0aa03c9dc2e4f74112e47659f7c-dada2
3bccc7419ed71054e8d594ffa35fe0c6	miss	dada2	3bccc7419ed71054e8d594ffa35fe0c6-dada2
43c5d1c9b7e77b220d74398f758225bb	miss	dada2	43c5d1c9b7e77b220d74398f758225bb-dada2
6061194e627ad662d7d6a7ae178166e9	miss	dada2	6061194e627ad662d7d6a7ae178166e9-dada2
719542bfb0f337f545382bf974c81337	miss	dada2	719542bfb0f337f545382bf974c81337-dada2
7a6aaff38eb5f3153417cb86c7041497	miss	dada2	7a6aaff38eb5f3153417cb86c7041497-dada2
91a7a6e7f28d21c7ced7dc3df389efcf	miss	dada2	91a7a6e7f28d21c7ced7dc3df389efcf-dada2
924e54e2bb7e72942c009a6dc99878c8	miss	dada2	924e54e2bb7e72942c009a6dc99878c8-dada2
937734275b3e7b4640969c48a56b421a	miss	dada2	937734275b3e7b4640969c48a56b421a-dada2
997f4a78373f3517a361cf76c4db9a43	miss	dada2	997f4a78373f3517a361cf76c4db9a43-dada2
a44c771f6365558777fa16f813857f90	miss	dada2	a44c771f6365558777fa16f813857f90-dada2
b99c08005333658beab17599501d1b13	miss	dada2	b99c08005333658beab17599501d1b13-dada2
ba3fbad2c82d3740432b1e58a910abf7	miss	dada2	ba3fbad2c82d3740432b1e58a910abf7-dada2
ba43baa0664c7465cbc757c64829dc74	miss	dada2	ba43baa0664c7465cbc757c64829dc74-dada2
bab0d3359ede10717fa2c97b58dbb56b	miss	dada2	bab0d3359ede10717fa2c97b58dbb56b-dada2
c5098366c5ba2170bb0bdbb4ebb969cf	miss	dada2	c5098366c5ba2170bb0bdbb4ebb969cf-dada2
c533626259d8a8ebb77bcdf91d4cfb48	miss	dada2	c533626259d8a8ebb77bcdf91d4cfb48-dada2
dd7d351d61b07cc898433c44c578ec1c	miss	dada2	dd7d351d61b07cc898433c44c578ec1c-dada2
e7cf8febd22a81f1f6ad53ade6117fe5	miss	dada2	e7cf8febd22a81f1f6ad53ade6117fe5-dada2
eb3a4a579b410351b538a2510c37a56c	miss	dada2	eb3a4a579b410351b538a2510c37a56c-dada2
ef84ca30c9049205e65e13f0ba7da64a	miss	dada2	ef84ca30c9049205e65e13f0ba7da64a-dada2
106866132fd52b9d5c96c38bde87c51f	exact	deblur	106866132fd52b9d5c96c38bde87c51f-deblur
1a589e45391a7e9fc0b162cd98865888	exact	deblur	1a589e45391a7e9fc0b162cd98865888-deblur
1cd1ff405bf366c31e72fd99dfd39ede	exact	deblur	1cd1ff405bf366c31e72fd99dfd39ede-deblur
3456ff6251490eea3e12040d3e345c65	exact	deblur	3456ff6251490eea3e12040d3e345c65-deblur
38266d9f6aa0062dc3abecfdf193dc33	exact	deblur	38266d9f6aa0062dc3abecfdf193dc33-deblur
443a72aa5f34ea34fd921e6c56388ce3	exact	deblur	443a72aa5f34ea34fd921e6c56388ce3-deblur
49337d34e108aaa7b9eed947dfc6a6d7	exact	deblur	49337d34e108aaa7b9eed947dfc6a6d7-deblur
5592a4d77978f1271b28d3058d03e55d	exact	deblur	5592a4d77978f1271b28d3058d03e55d-deblur
55a17d8326442d559967b1c9445390bf	exact	deblur	55a17d8326442d559967b1c9445390bf-deblur
6036ec543c75d30aacf257b5ab0a6bfb	exact	deblur	6036ec543c75d30aacf257b5ab0a6bfb-deblur
7f8765e7a170252a49c619116f0cfbfa	exact	deblur	7f8765e7a170252a49c619116f0cfbfa-deblur
821aa64611daa3da216572e13a62b9ce	exact	deblur	821aa64611daa3da216572e13a62b9ce-deblur
84efcdc4397b06db856a314c95b0ab2e	exact	deblur	84efcdc4397b06db856a314c95b0ab2e-deblur
86d824f733d61170ef80a4235cb32238	exact	deblur	86d824f733d61170ef80a4235cb32238-deblur
899f39fc558547da06b0737419092c95	exact	deblur	899f39fc558547da06b0737419092c95-deblur
a1bf48aed3403b048276c6c7541b6b82	exact	deblur	a1bf48aed3403b048276c6c7541b6b82-deblur
a33e9d5dcc6aebafe47272127f7f4b4f	exact	deblur	a33e9d5dcc6aebafe47272127f7f4b4f-deblur
a6152ff903092bda54f1fe77a3167563	exact	deblur	a6152ff903092bda54f1fe77a3167563-deblur
aea4dfce56b29e85d72e79b1453366e4	exact	deblur	aea4dfce56b29e85d72e79b1453366e4-deblur
c7421e294f42bce62d1a2e272a6e7310	exact	deblur	c7421e294f42bce62d1a2e272a6e7310-deblur
c753f823a8823c373321618db6ba8e30	exact	deblur	c753f823a8823c373321618db6ba8e30-deblur
f1e2e46d9d39da02757f2e3e3c2a62e5	exact	deblur	f1e2e46d9d39da02757f2e3e3c2a62e5-deblur
f51974df289e803808177a78bdf311e2	exact	deblur	f51974df289e803808177a78bdf311e2-deblur
f6a5686e762060e92089709944306a6a	exact	deblur	f6a5686e762060e92089709944306a6a-deblur
00e1822ac7fd940d06c05ada6c9e919e	partial	deblur	00e1822ac7fd940d06c05ada6c9e919e-deblur
0167d5203cb49bc9e920a0963b961991	partial	deblur	0167d5203cb49bc9e920a0963b961991-deblur
04243a6661a9bc9a638255780788cd6a	partial	deblur	04243a6661a9bc9a638255780788cd6a-deblur
057bd70c87d21d90c8778df9ab4bd478	partial	deblur	057bd70c87d21d90c8778df9ab4bd478-deblur
06933e057b455789f9effdbc2d1c35a8	partial	deblur	06933e057b455789f9effdbc2d1c35a8-deblur
06dde9b42a21a1f1565e2dda86c17d3f	partial	deblur	06dde9b42a21a1f1565e2dda86c17d3f-deblur
0734da857ef4eb3d3be1d1a125ff0a51	partial	deblur	0734da857ef4eb3d3be1d1a125ff0a51-deblur
098f65da59f0fa927fe804d96cb3dff4	partial	deblur	098f65da59f0fa927fe804d96cb3dff4-deblur
09b6575bb3d38e118ffb864438fc3b82	partial	deblur	09b6575bb3d38e118ffb864438fc3b82-deblur
0b7db038f9f324767b07c9deae599e3c	partial	deblur	0b7db038f9f324767b07c9deae599e3c-deblur
0ba2dda8e71630ce605c12d485dd8a64	partial	deblur	0ba2dda8e71630ce605c12d485dd8a64-deblur
0c404f77aaee59d69e111a24345cb97c	partial	deblur	0c404f77aaee59d69e111a24345cb97c-deblur
12e7b52f297affa08ca9af9193298065	partial	deblur	12e7b52f297affa08ca9af9193298065-deblur
1600ebffd37d1572f70058782debf30c	partial	deblur	1600ebffd37d1572f70058782debf30c-deblur
16981a3c6934352c27188f09efbd5150	partial	deblur	16981a3c6934352c27188f09efbd5150-deblur
19924d324280a6363c41602493540545	partial	deblur	19924d324280a6363c41602493540545-deblur
1a17ee3ea5fb7413b04aff78d863d873	partial	deblur	1a17ee3ea5fb7413b04aff78d863d873-deblur
1b5a502528715a105e107bcdee597591	partial	deblur	1b5a502528715a105e107bcdee597591-deblur
1c6ef28bf230b2e52d22456cc512ad3a	partial	deblur	1c6ef28bf230b2e52d22456cc512ad3a-deblur
1e1b0837a713b2ceb10d00701481dafa	partial	deblur	1e1b0837a713b2ceb10d00701481dafa-deblur
215e071f78f2f065b029169f15a48bef	partial	deblur	215e071f78f2f065b029169f15a48bef-deblur
2555c2eedfb55d9b6a6b4655ed93a712	partial	deblur	2555c2eedfb55d9b6a6b4655ed93a712-deblur
26e4ffbe09ab421bed864af1bf3f38ba	partial	deblur	26e4ffbe09ab421bed864af1bf3f38ba-deblur
29e056affec96ffe84af58afbf5204bf	partial	deblur	29e056affec96ffe84af58afbf5204bf-deblur
2d352c7f41d88a4bb4b095fc24a48376	partial	deblur	2d352c7f41d88a4bb4b095fc24a48376-deblur
2dca62224b847174b852e4512b8cfc54	partial	deblur	2dca62224b847174b852e4512b8cfc54-deblur
306955aea06419e0671032b2e4b4870b	partial	deblur	306955aea06419e0671032b2e4b4870b-deblur
31eab6add49cf652872c1a9a660f8c84	partial	deblur	31eab6add49cf652872c1a9a660f8c84-deblur
3225e86a2d1f98de1ff755e55c48f03b	partial	deblur	3225e86a2d1f98de1ff755e55c48f03b-deblur
33f3560c1948649d2365ebaa6a646a3a	partial	deblur	33f3560c1948649d2365ebaa6a646a3a-deblur
347aa4f94799d0b945bfb20c9e35eb12	partial	deblur	347aa4f94799d0b945bfb20c9e35eb12-deblur
34fdce1fb5e922ad3a60f9a27865d3d4	partial	deblur	34fdce1fb5e922ad3a60f9a27865d3d4-deblur
3751a41318ee8faa1ad691ee95554a75	partial	deblur	3751a41318ee8faa1ad691ee95554a75-deblur
399a12e8a6bba7232ad620d817703cb0	partial	deblur	399a12e8a6bba7232ad620d817703cb0-deblur
3c7d340301810421b5be3cead0eba14d	partial	deblur	3c7d340301810421b5be3cead0eba14d-deblur
3db2c08994da2856ddf47e27617048d9	partial	deblur	3db2c08994da2856ddf47e27617048d9-deblur
3fb132685e80e96ac9287808286ef229	partial	deblur	3fb132685e80e96ac9287808286ef229-deblur
41c42a1ba9b2c014c544d09da3fd87b0	partial	deblur	41c42a1ba9b2c014c544d09da3fd87b0-deblur
44f74e84d8025aca463bb614c540ff59	partial	deblur	44f74e84d8025aca463bb614c540ff59-deblur
45e3940541e4aff99a1ed358ed76af44	partial	deblur	45e3940541e4aff99a1ed358ed76af44-deblur
469b60b9e0afe88e87c01515d26b3164	partial	deblur	469b60b9e0afe88e87c01515d26b3164-deblur
4703271373274f53e081a7f2ab48df2e	partial	deblur	4703271373274f53e081a7f2ab48df2e-deblur
477c2cb11eee07939cebda32ba68d0ce	partial	deblur	477c2cb11eee07939cebda32ba68d0ce-deblur
4a4d40d641e7023103de335433c56222	partial	deblur	4a4d40d641e7023103de335433c56222-deblur
4ad838af7c2a4dbacc7fb57f1e00fe48	partial	deblur	4ad838af7c2a4dbacc7fb57f1e00fe48-deblur
4bf113042bcd4baf14c08e4070caf5b8	partial	deblur	4bf113042bcd4baf14c08e4070caf5b8-deblur
4eaa455deecf4b01dd95d5e4bf99c2c5	partial	deblur	4eaa455deecf4b01dd95d5e4bf99c2c5-deblur
4ed8c279e0e264c80fc4dd9ef66fc679	partial	deblur	4ed8c279e0e264c80fc4dd9ef66fc679-deblur
4ef9d74f0b760f0bb7cf25b1e80ece12	partial	deblur	4ef9d74f0b760f0bb7cf25b1e80ece12-deblur
50fea72f60670030710a9de955f873b7	partial	deblur	50fea72f60670030710a9de955f873b7-deblur
572709336a2e23019ea77508f7f0e93a	partial	deblur	572709336a2e23019ea77508f7f0e93a-deblur
67118e9d550b6e8b2362276a4b847a1a	partial	deblur	67118e9d550b6e8b2362276a4b847a1a-deblur
67119e415ce66ca5bd4e765529a3d979	partial	deblur	67119e415ce66ca5bd4e765529a3d979-deblur
6749c76121e78cd52eabbbd3b6536689	partial	deblur	6749c76121e78cd52eabbbd3b6536689-deblur
680ce61998881aac42ee62be5610ee01	partial	deblur	680ce61998881aac42ee62be5610ee01-deblur
69230851dfc9a7ad65f4f36c872893ff	partial	deblur	69230851dfc9a7ad65f4f36c872893ff-deblur
6a0fccdac04e84f9da21648a2671682e	partial	deblur	6a0fccdac04e84f9da21648a2671682e-deblur
6a82b8738fcb11d7c30016f7f164f107	partial	deblur	6a82b8738fcb11d7c30016f7f164f107-deblur
6c4ae97cf989387fd921d1a366a12bc2	partial	deblur	6c4ae97cf989387fd921d1a366a12bc2-deblur
6cb267a0dd42e582a1b628d319155225	partial	deblur	6cb267a0dd42e582a1b628d319155225-deblur
6f15376a7b00df35680bccb103f2066d	partial	deblur	6f15376a7b00df35680bccb103f2066d-deblur
75dd6ecc9c78afd45ce4b7b2448163e5	partial	deblur	75dd6ecc9c78afd45ce4b7b2448163e5-deblur
7c7b09920cf331fbd30b0b890a94cc81	partial	deblur	7c7b09920cf331fbd30b0b890a94cc81-deblur
7e06f3a12074dd450bbc24171df1b238	partial	deblur	7e06f3a12074dd450bbc24171df1b238-deblur
7fa5d9edae9c66bdf34c09ad18a55351	partial	deblur	7fa5d9edae9c66bdf34c09ad18a55351-deblur
8219727a92b84a62d1d6d4354dd2de5c	partial	deblur	8219727a92b84a62d1d6d4354dd2de5c-deblur
877e77a49554eba0ec504f856b45fc3f	partial	deblur	877e77a49554eba0ec504f856b45fc3f-deblur
8865705595193823bc119ce6e3a3f28f	partial	deblur	8865705595193823bc119ce6e3a3f28f-deblur
892b527add86a0fc7152f40c90d44c4c	partial	deblur	892b527add86a0fc7152f40c90d44c4c-deblur
89d19fc540c0674dbc2b24e848634331	partial	deblur	89d19fc540c0674dbc2b24e848634331-deblur
8c49686188df3f462946c286ad4b01f0	partial	deblur	8c49686188df3f462946c286ad4b01f0-deblur
91af1f15b91dbc2cf4dc20b3f3278683	partial	deblur	91af1f15b91dbc2cf4dc20b3f3278683-deblur
94bdd1ebd3d1220f21ae0d19615649cc	partial	deblur	94bdd1ebd3d1220f21ae0d19615649cc-deblur
96e74b7724c146650da99158ddae9fa1	partial	deblur	96e74b7724c146650da99158ddae9fa1-deblur
9a1b815b3ac0a5f27243928e966b939b	partial	deblur	9a1b815b3ac0a5f27243928e966b939b-deblur
9a253a0c5d1364f66403c06376ed9727	partial	deblur	9a253a0c5d1364f66403c06376ed9727-deblur
9ab73e8fc20d52952c77df980b287ddd	partial	deblur	9ab73e8fc20d52952c77df980b287ddd-deblur
9d400a1f44fa03ad876f38ee2e2f0a6a	partial	deblur	9d400a1f44fa03ad876f38ee2e2f0a6a-deblur
9d7bd5b563d6ace8c6f3b7b3fb2dafac	partial	deblur	9d7bd5b563d6ace8c6f3b7b3fb2dafac-deblur
9ebd8776d2335a3ab766f1e7a764face	partial	deblur	9ebd8776d2335a3ab766f1e7a764face-deblur
9f6ce14ea9211bbd096d1ea3486a4375	partial	deblur	9f6ce14ea9211bbd096d1ea3486a4375-deblur
a2a88b7d772d1c049b90b1262b266998	partial	deblur	a2a88b7d772d1c049b90b1262b266998-deblur
a41067a337cb5331cdfe07d570293f25	partial	deblur	a41067a337cb5331cdfe07d570293f25-deblur
a5e877252f948a4b71ecbc5d16807a52	partial	deblur	a5e877252f948a4b71ecbc5d16807a52-deblur
a662859e798bb789d4b707410acb07bd	partial	deblur	a662859e798bb789d4b707410acb07bd-deblur
a86b893118f3f5dafb097a10b68ce8d7	partial	deblur	a86b893118f3f5dafb097a10b68ce8d7-deblur
a8f6098aafc7cae1220634beb31cb640	partial	deblur	a8f6098aafc7cae1220634beb31cb640-deblur
ab257a112b403d91f12f62c033cee820	partial	deblur	ab257a112b403d91f12f62c033cee820-deblur
abaf556d7cc5629231901378c201b0e1	partial	deblur	abaf556d7cc5629231901378c201b0e1-deblur
ac960f0d0da18202e2f1c112788c15a6	partial	deblur	ac960f0d0da18202e2f1c112788c15a6-deblur
b05d6c369011206a4d7db792bbbea5a7	partial	deblur	b05d6c369011206a4d7db792bbbea5a7-deblur
b140ef1b04a6117ca76a4c8a314a933e	partial	deblur	b140ef1b04a6117ca76a4c8a314a933e-deblur
b1abfafff55313d1ca14420d9f8b5e6d	partial	deblur	b1abfafff55313d1ca14420d9f8b5e6d-deblur
b20bbcb664619b64eb3acd668e606cc6	partial	deblur	b20bbcb664619b64eb3acd668e606cc6-deblur
b437f218ac3882693e2922eab4c3e576	partial	deblur	b437f218ac3882693e2922eab4c3e576-deblur
b4fb8b060778d632632085a4493e9c5b	partial	deblur	b4fb8b060778d632632085a4493e9c5b-deblur
b51737ec794d10baacb99efa3c9e42c3	partial	deblur	b51737ec794d10baacb99efa3c9e42c3-deblur
b7bec8329643de41633acc74ac991245	partial	deblur	b7bec8329643de41633acc74ac991245-deblur
be0391e6de6250e1b83e649d962d196a	partial	deblur	be0391e6de6250e1b83e649d962d196a-deblur
bec6ab0c540453875f20ee245dd6b2d0	partial	deblur	bec6ab0c540453875f20ee245dd6b2d0-deblur
c40ba96a328aa75ff19cd51ea6298e16	partial	deblur	c40ba96a328aa75ff19cd51ea6298e16-deblur
c71e5d48d3d1c069def061feb1d88c6d	partial	deblur	c71e5d48d3d1c069def061feb1d88c6d-deblur
c82658006844280a6fd6df13c4e1f2e2	partial	deblur	c82658006844280a6fd6df13c4e1f2e2-deblur
cd10eda3ea72f633f82b1e9d3cdaf575	partial	deblur	cd10eda3ea72f633f82b1e9d3cdaf575-deblur
cefe4a419f3a9bb2a9fafa0e45711233	partial	deblur	cefe4a419f3a9bb2a9fafa0e45711233-deblur
cfed4f335eeb605c67d96611674e5be7	partial	deblur	cfed4f335eeb605c67d96611674e5be7-deblur
d33a32f97b50517e9c5b85f9d3ca6be4	partial	deblur	d33a32f97b50517e9c5b85f9d3ca6be4-deblur
d715131a49a83499c2b218a0c077a6f9	partial	deblur	d715131a49a83499c2b218a0c077a6f9-deblur
d7cea9d0daf968ba56422e30891d34b4	partial	deblur	d7cea9d0daf968ba56422e30891d34b4-deblur
da701fbc3c1814c72cc9c7671ea533e3	partial	deblur	da701fbc3c1814c72cc9c7671ea533e3-deblur
dbda250444644d3e4d6d433cc8f06b1f	partial	deblur	dbda250444644d3e4d6d433cc8f06b1f-deblur
dc3985e03f1b1f6c99dc87c8674acc95	partial	deblur	dc3985e03f1b1f6c99dc87c8674acc95-deblur
dd63430e6a829e9cb7208a9412c5aea9	partial	deblur	dd63430e6a829e9cb7208a9412c5aea9-deblur
df37fb6f3085c475ba153f80c90df489	partial	deblur	df37fb6f3085c475ba153f80c90df489-deblur
e0425a63c5717f2c0bfc70a1886275f4	partial	deblur	e0425a63c5717f2c0bfc70a1886275f4-deblur
e1fb4bf56ccef329b9c9c4705e1e5dcd	partial	deblur	e1fb4bf56ccef329b9c9c4705e1e5dcd-deblur
e398f3146f37bb8f5d5b6bb5a2080daa	partial	deblur	e398f3146f37bb8f5d5b6bb5a2080daa-deblur
e622a200ba14c36c30fd30cbd19e8441	partial	deblur	e622a200ba14c36c30fd30cbd19e8441-deblur
e622e7c49f653d7cfb1de533882f4df3	partial	deblur	e622e7c49f653d7cfb1de533882f4df3-deblur
e97b8ada3b4f67d2fbd21e1a9eddbfe1	partial	deblur	e97b8ada3b4f67d2fbd21e1a9eddbfe1-deblur
ecc787234c717acbef9daaf49a18f78f	partial	deblur	ecc787234c717acbef9daaf49a18f78f-deblur
ee37c12eeef693eb0320e74a226a8691	partial	deblur	ee37c12eeef693eb0320e74a226a8691-deblur
ee3e62dacf8523ed6b74c148dd15be8d	partial	deblur	ee3e62dacf8523ed6b74c148dd15be8d-deblur
eefef055d1102c9645070b98db6f0aba	partial	deblur	eefef055d1102c9645070b98db6f0aba-deblur
ef7876a6cef9319f80b4ac7450aa0382	partial	deblur	ef7876a6cef9319f80b4ac7450aa0382-deblur
f081b15533006676d8e0c853c8cdaa33	partial	deblur	f081b15533006676d8e0c853c8cdaa33-deblur
f16e7996d03f920a987ca159914e445e	partial	deblur	f16e7996d03f920a987ca159914e445e-deblur
f22df173ae6fa9e9053bad9fc3900acb	partial	deblur	f22df173ae6fa9e9053bad9fc3900acb-deblur
f3b421205994ea6bdf4f7ee138adc7bc	partial	deblur	f3b421205994ea6bdf4f7ee138adc7bc-deblur
f46a66ae3cabf903a849ef69053176cb	partial	deblur	f46a66ae3cabf903a849ef69053176cb-deblur
f4c87a0df2e815e04a165f66a2efcbcf	partial	deblur	f4c87a0df2e815e04a165f66a2efcbcf-deblur
f56b9a329157e55ebcc3096092dc39a6	partial	deblur	f56b9a329157e55ebcc3096092dc39a6-deblur
f73bae5cd45ec6e4da3ee80e72af59ab	partial	deblur	f73bae5cd45ec6e4da3ee80e72af59ab-deblur
f84703e0f2d222ceb3ae7ee9175a600c	partial	deblur	f84703e0f2d222ceb3ae7ee9175a600c-deblur
f9df5166c62214f77b5b9e3b9df379ef	partial	deblur	f9df5166c62214f77b5b9e3b9df379ef-deblur
fad82ba56cd9c8c5be5732af6f9e1326	partial	deblur	fad82ba56cd9c8c5be5732af6f9e1326-deblur
fbf4e2037a4904fddb2910aec7334905	partial	deblur	fbf4e2037a4904fddb2910aec7334905-deblur
fbfe482ee26f4c4c4382a70f2fd5872c	partial	deblur	fbfe482ee26f4c4c4382a70f2fd5872c-deblur
fd733ba248d3ab6b00263c3f6d19f9a3	partial	deblur	fd733ba248d3ab6b00263c3f6d19f9a3-deblur
002371979b93aa742660924e353ba5b3	miss	deblur	002371979b93aa742660924e353ba5b3-deblur
00865fe383c4fd0e54f2612324396f17	miss	deblur	00865fe383c4fd0e54f2612324396f17-deblur
00dc7c19f4cbbe09e7804857452283b4	miss	deblur	00dc7c19f4cbbe09e7804857452283b4-deblur
0113b6154d80abe34b6ef895b092cd6d	miss	deblur	0113b6154d80abe34b6ef895b092cd6d-deblur
017620371ec6bfbce1a0173481739a0c	miss	deblur	017620371ec6bfbce1a0173481739a0c-deblur
017b632a9b598cf757d5d0a92b644670	miss	deblur	017b632a9b598cf757d5d0a92b644670-deblur
0188f8f10164497a3dbeb2ecebfe9e94	miss	deblur	0188f8f10164497a3dbeb2ecebfe9e94-deblur
02fe6971c21382507d624f2ddda7f32c	miss	deblur	02fe6971c21382507d624f2ddda7f32c-deblur
0387147f70782ed5571338af7bace6ff	miss	deblur	0387147f70782ed5571338af7bace6ff-deblur
03d0476c62694e09470314bc22635926	miss	deblur	03d0476c62694e09470314bc22635926-deblur
03d55c2d9c705c24f029d7a6cb44020c	miss	deblur	03d55c2d9c705c24f029d7a6cb44020c-deblur
045be57a6dfa89b0f5c0450f75008d1c	miss	deblur	045be57a6dfa89b0f5c0450f75008d1c-deblur
04688f3f8b4b9855a40595505ce6639e	miss	deblur	04688f3f8b4b9855a40595505ce6639e-deblur
04b657eb3652703b7fc3946b72c61173	miss	deblur	04b657eb3652703b7fc3946b72c61173-deblur
05458e84757c810558a3678532ca5e6c	miss	deblur	05458e84757c810558a3678532ca5e6c-deblur
058c374c4aad1e2087572c47ca7d2376	miss	deblur	058c374c4aad1e2087572c47ca7d2376-deblur
05cfc815abf80f2ae9640da11a99aad0	miss	deblur	05cfc815abf80f2ae9640da11a99aad0-deblur
05e2eaa95cd323a7c16dd02575abbdc1	miss	deblur	05e2eaa95cd323a7c16dd02575abbdc1-deblur
06340d3e821080dfb4d5d09ab62d5ec1	miss	deblur	06340d3e821080dfb4d5d09ab62d5ec1-deblur
06cc5faccebfed1ae42d5fd81c826cb1	miss	deblur	06cc5faccebfed1ae42d5fd81c826cb1-deblur
06edd7aeb53256a18c4358a9dd9f43ce	miss	deblur	06edd7aeb53256a18c4358a9dd9f43ce-deblur
06fb7e7c7a5947391808e4319ea45a0e	miss	deblur	06fb7e7c7a5947391808e4319ea45a0e-deblur
0721070d79021c4a40492d8baf08fbde	miss	deblur	0721070d79021c4a40492d8baf08fbde-deblur
084510da0c11f8f4bb6d55ed6f477133	miss	deblur	084510da0c11f8f4bb6d55ed6f477133-deblur
0853a883ea800fe3fd8cfde4f2ff0d5f	miss	deblur	0853a883ea800fe3fd8cfde4f2ff0d5f-deblur
08fc11b4382fbe2970686a67a8976eba	miss	deblur	08fc11b4382fbe2970686a67a8976eba-deblur
08fef40d0950aa9b53cf4f6b27d0ddcb	miss	deblur	08fef40d0950aa9b53cf4f6b27d0ddcb-deblur
0962ed8de58afb223c7454c4eaf84f30	miss	deblur	0962ed8de58afb223c7454c4eaf84f30-deblur
0967f1cf9a87f100f041d0d8c1f01ba5	miss	deblur	0967f1cf9a87f100f041d0d8c1f01ba5-deblur
0b3049d31fb9e12e074ceb27d30a98f2	miss	deblur	0b3049d31fb9e12e074ceb27d30a98f2-deblur
0ba05914e85358e4e37ee436872b2eff	miss	deblur	0ba05914e85358e4e37ee436872b2eff-deblur
0cc59d3de1a1d1a54514e01dac507cb7	miss	deblur	0cc59d3de1a1d1a54514e01dac507cb7-deblur
0dbf29d35d89c00cd0ff78ec373a7d90	miss	deblur	0dbf29d35d89c00cd0ff78ec373a7d90-deblur
0e3e350b26e55725c9c31fc63dda1220	miss	deblur	0e3e350b26e55725c9c31fc63dda1220-deblur
0f96fa19b15b179d7e12ac80ededcc84	miss	deblur	0f96fa19b15b179d7e12ac80ededcc84-deblur
101e77b89743aa942d17e3ac301bd21e	miss	deblur	101e77b89743aa942d17e3ac301bd21e-deblur
109519e2bef86f65e1566dd77a80cb3e	miss	deblur	109519e2bef86f65e1566dd77a80cb3e-deblur
10b0ad03012e92b7ad23b25929c00426	miss	deblur	10b0ad03012e92b7ad23b25929c00426-deblur
1142fbfd225e7683d6f8106508ac0f61	miss	deblur	1142fbfd225e7683d6f8106508ac0f61-deblur
116537e8dc9cf49925263c2edf4f9128	miss	deblur	116537e8dc9cf49925263c2edf4f9128-deblur
1168a1478ac2bb3acf26bb2fbea85ee0	miss	deblur	1168a1478ac2bb3acf26bb2fbea85ee0-deblur
12b18bb813d5d1b8eaa9c44c4b9ff48d	miss	deblur	12b18bb813d5d1b8eaa9c44c4b9ff48d-deblur
12b1e64b1fb6ca567f29e987a800f3b4	miss	deblur	12b1e64b1fb6ca567f29e987a800f3b4-deblur
1330955ce5718e831b6866b9c10c52d4	miss	deblur	1330955ce5718e831b6866b9c10c52d4-deblur
13ef19285dfa5b8075398a7970bfc08b	miss	deblur	13ef19285dfa5b8075398a7970bfc08b-deblur
14246dfc66ebdff2b404341353fc1c5c	miss	deblur	14246dfc66ebdff2b404341353fc1c5c-deblur
14402519723f377968544aeccaf01407	miss	deblur	14402519723f377968544aeccaf01407-deblur
1553893efa1eaf8eb3725fca20b8ab87	miss	deblur	1553893efa1eaf8eb3725fca20b8ab87-deblur
16940155133f1ad8ffaf8c7ff78e88a2	miss	deblur	16940155133f1ad8ffaf8c7ff78e88a2-deblur
173a8591d51e9a499560f6c4e27a0620	miss	deblur	173a8591d51e9a499560f6c4e27a0620-deblur
179c09d6e3b84c367e864c32a8db5ac0	miss	deblur	179c09d6e3b84c367e864c32a8db5ac0-deblur
17e9cae9edb25dc924d384431348c22f	miss	deblur	17e9cae9edb25dc924d384431348c22f-deblur
185364dafca286a3adbb04b33a840e71	miss	deblur	185364dafca286a3adbb04b33a840e71-deblur
191f0dfa7a1beee6fcf94908c8e45025	miss	deblur	191f0dfa7a1beee6fcf94908c8e45025-deblur
1933baea7f4cac75ada45e04bfea5d25	miss	deblur	1933baea7f4cac75ada45e04bfea5d25-deblur
19a925ca7dd1dd06fe96b2395384c922	miss	deblur	19a925ca7dd1dd06fe96b2395384c922-deblur
19b15068add9c22b572c309576d98259	miss	deblur	19b15068add9c22b572c309576d98259-deblur
1a2250e17330df76a7126ca99e6ed232	miss	deblur	1a2250e17330df76a7126ca99e6ed232-deblur
1a4f5359afb620078c7c6debccfc4e0d	miss	deblur	1a4f5359afb620078c7c6debccfc4e0d-deblur
1abc10b09deaff0bfd7cbea61ffc5954	miss	deblur	1abc10b09deaff0bfd7cbea61ffc5954-deblur
1b17955c16c349f289988a3b23db6e73	miss	deblur	1b17955c16c349f289988a3b23db6e73-deblur
1c00c27a24ba15bf7c22c016f2a48227	miss	deblur	1c00c27a24ba15bf7c22c016f2a48227-deblur
1c4c22364b2626d57778fdee5980c360	miss	deblur	1c4c22364b2626d57778fdee5980c360-deblur
1c91da59bf3a8e3963c0a050beb443a0	miss	deblur	1c91da59bf3a8e3963c0a050beb443a0-deblur
1c975017d5508ae119a28d3578ffe557	miss	deblur	1c975017d5508ae119a28d3578ffe557-deblur
1e01be694c0deb7b2f200070c0e1d4a8	miss	deblur	1e01be694c0deb7b2f200070c0e1d4a8-deblur
1e2384d9ac1cd65c099be7aa9ee9d6cd	miss	deblur	1e2384d9ac1cd65c099be7aa9ee9d6cd-deblur
1e813e83430f0f310981699cb0f68080	miss	deblur	1e813e83430f0f310981699cb0f68080-deblur
1eddc0a4d718b1d125f5a1875cf2a531	miss	deblur	1eddc0a4d718b1d125f5a1875cf2a531-deblur
1f591982f14a639f0dbe6da9a029c39d	miss	deblur	1f591982f14a639f0dbe6da9a029c39d-deblur
1f9e484d450525f1cf7340953d6ffcf1	miss	deblur	1f9e484d450525f1cf7340953d6ffcf1-deblur
1fb380d0f96d1156501e44f0839a01fa	miss	deblur	1fb380d0f96d1156501e44f0839a01fa-deblur
1fd9661b6f55a13994c6e0d046acb6d0	miss	deblur	1fd9661b6f55a13994c6e0d046acb6d0-deblur
21fe30e900fea8f7e01c2fb4fa93ec77	miss	deblur	21fe30e900fea8f7e01c2fb4fa93ec77-deblur
220c7f8c5afa98945eecf48cf19c9688	miss	deblur	220c7f8c5afa98945eecf48cf19c9688-deblur
2270fe83de69867838d3c21b90142842	miss	deblur	2270fe83de69867838d3c21b90142842-deblur
22f1fcad3fca8f1828349a8e891a2d1c	miss	deblur	22f1fcad3fca8f1828349a8e891a2d1c-deblur
2315bfb93ca44efadd3f755785103fa6	miss	deblur	2315bfb93ca44efadd3f755785103fa6-deblur
2327c1cae38d30e1f5e78fa9a19d3a3e	miss	deblur	2327c1cae38d30e1f5e78fa9a19d3a3e-deblur
2401cc82afda659d5a5a21ded70d35c2	miss	deblur	2401cc82afda659d5a5a21ded70d35c2-deblur
252e58da172eafaeb44e4b19e55c0420	miss	deblur	252e58da172eafaeb44e4b19e55c0420-deblur
25bb5ae6e78aa5998e949abc7521a007	miss	deblur	25bb5ae6e78aa5998e949abc7521a007-deblur
25ce4b490af980d5aa99baa0392d83f8	miss	deblur	25ce4b490af980d5aa99baa0392d83f8-deblur
2643d20d0d24ff67c343e881474cb852	miss	deblur	2643d20d0d24ff67c343e881474cb852-deblur
26f7023534b08d35052051f0b0df5beb	miss	deblur	26f7023534b08d35052051f0b0df5beb-deblur
2706254d3d3e9d7edebb0a39b51a2024	miss	deblur	2706254d3d3e9d7edebb0a39b51a2024-deblur
27c8e0412c94c66faf4dc7de5ac29d46	miss	deblur	27c8e0412c94c66faf4dc7de5ac29d46-deblur
27f6fd901172266aac2dceaaae4f726f	miss	deblur	27f6fd901172266aac2dceaaae4f726f-deblur
27f7283a3cbfd3bf14803e7fe0bd024d	miss	deblur	27f7283a3cbfd3bf14803e7fe0bd024d-deblur
28a33a0a79cc92b5566e666a131fa102	miss	deblur	28a33a0a79cc92b5566e666a131fa102-deblur
2984c3537e13f27a1c1d375b2feae761	miss	deblur	2984c3537e13f27a1c1d375b2feae761-deblur
29b77d0e72f990c55c0918f452398be6	miss	deblur	29b77d0e72f990c55c0918f452398be6-deblur
2bac41f6875f0d5f15f829b2d7f1d0a3	miss	deblur	2bac41f6875f0d5f15f829b2d7f1d0a3-deblur
2cdcd9619fd0085ea5139fd1d1cba7d1	miss	deblur	2cdcd9619fd0085ea5139fd1d1cba7d1-deblur
2d32e15600494c04540f09090dfb0409	miss	deblur	2d32e15600494c04540f09090dfb0409-deblur
2d6659a44c20c129d500b7b84ee79754	miss	deblur	2d6659a44c20c129d500b7b84ee79754-deblur
2d970367f2e542e482cbaead9ea23442	miss	deblur	2d970367f2e542e482cbaead9ea23442-deblur
2dba0b16047e1b4bc464e9d2029451ad	miss	deblur	2dba0b16047e1b4bc464e9d2029451ad-deblur
2ddd0d08908f138214c7bdbcefa40705	miss	deblur	2ddd0d08908f138214c7bdbcefa40705-deblur
2dfb3fcdce39b1185658578a51e7bf4d	miss	deblur	2dfb3fcdce39b1185658578a51e7bf4d-deblur
2dfba766c82a062ce5edae7146f1190c	miss	deblur	2dfba766c82a062ce5edae7146f1190c-deblur
2e6d1e9e9574aa56ad60cebfc2e6615b	miss	deblur	2e6d1e9e9574aa56ad60cebfc2e6615b-deblur
2f5eff110a8c5c072701ba34d47834c1	miss	deblur	2f5eff110a8c5c072701ba34d47834c1-deblur
2fe69dfb3032fbbc9549465bfa2568b4	miss	deblur	2fe69dfb3032fbbc9549465bfa2568b4-deblur
3019836df83e332ce59481161afca490	miss	deblur	3019836df83e332ce59481161afca490-deblur
304ada0913a89ece03c9a6a46396ef0a	miss	deblur	304ada0913a89ece03c9a6a46396ef0a-deblur
3162d6ac53fe0dd4e322c8da6b3e83c6	miss	deblur	3162d6ac53fe0dd4e322c8da6b3e83c6-deblur
316ad57461910abafa157367c22b8211	miss	deblur	316ad57461910abafa157367c22b8211-deblur
317650dd635618cb4ff8f79274d59e55	miss	deblur	317650dd635618cb4ff8f79274d59e55-deblur
31ba3dd0dd3563517e31e4c096484712	miss	deblur	31ba3dd0dd3563517e31e4c096484712-deblur
328ebd9b338542f29341d0606b5ca3e7	miss	deblur	328ebd9b338542f29341d0606b5ca3e7-deblur
33091bbb174564a99156ac923dfed265	miss	deblur	33091bbb174564a99156ac923dfed265-deblur
3348e2b97c19155f395e0a5f6bd9024b	miss	deblur	3348e2b97c19155f395e0a5f6bd9024b-deblur
33c68c4afd8cbc9ab530c29322323dd7	miss	deblur	33c68c4afd8cbc9ab530c29322323dd7-deblur
3421a7707d48afd65fd1b899af9a64f4	miss	deblur	3421a7707d48afd65fd1b899af9a64f4-deblur
346e00dec219dac53346efde366f3233	miss	deblur	346e00dec219dac53346efde366f3233-deblur
3471d38837ccb686ff20118cd4c045de	miss	deblur	3471d38837ccb686ff20118cd4c045de-deblur
347bb6caf0b7c269c432be50f07eb53f	miss	deblur	347bb6caf0b7c269c432be50f07eb53f-deblur
349c0ec581449aa1f7a5d68c79d68953	miss	deblur	349c0ec581449aa1f7a5d68c79d68953-deblur
375a95b46db7eb6cf13e2c3852fe7156	miss	deblur	375a95b46db7eb6cf13e2c3852fe7156-deblur
37b96650bcffef9e03442f8fc1ea265b	miss	deblur	37b96650bcffef9e03442f8fc1ea265b-deblur
37bc26cdd89fc7298418f280bcb984d4	miss	deblur	37bc26cdd89fc7298418f280bcb984d4-deblur
385d45d3d485ea5921a38e5939cadae0	miss	deblur	385d45d3d485ea5921a38e5939cadae0-deblur
38d957c82816aed2e8b3ab05757eeeeb	miss	deblur	38d957c82816aed2e8b3ab05757eeeeb-deblur
393d0a1abb87fa03b1a25873f0968016	miss	deblur	393d0a1abb87fa03b1a25873f0968016-deblur
394e9f0038c1042ca3b043b6a7f1fd97	miss	deblur	394e9f0038c1042ca3b043b6a7f1fd97-deblur
3a24b0bda98d8c3e4487dd59b8f19e21	miss	deblur	3a24b0bda98d8c3e4487dd59b8f19e21-deblur
3b8d1188f7fe3cda13e0d6f8fa669160	miss	deblur	3b8d1188f7fe3cda13e0d6f8fa669160-deblur
3bccc7419ed71054e8d594ffa35fe0c6	miss	deblur	3bccc7419ed71054e8d594ffa35fe0c6-deblur
3c5b48a2056931aad4095107069c63b3	miss	deblur	3c5b48a2056931aad4095107069c63b3-deblur
3cfe4e9f4728d0d19316627e3c49d80c	miss	deblur	3cfe4e9f4728d0d19316627e3c49d80c-deblur
3d1430339a5123f5681984d668231516	miss	deblur	3d1430339a5123f5681984d668231516-deblur
3d42d27e46a323bdcaae87a97783854f	miss	deblur	3d42d27e46a323bdcaae87a97783854f-deblur
3d7ef735431ce0cf763369472f0721cc	miss	deblur	3d7ef735431ce0cf763369472f0721cc-deblur
3d80de9b4ec27eb6a74b852d1e3eccb3	miss	deblur	3d80de9b4ec27eb6a74b852d1e3eccb3-deblur
3da1509af4db0c2873ee9470dc8ac5c2	miss	deblur	3da1509af4db0c2873ee9470dc8ac5c2-deblur
3df0b5f50612c58ffbdc39a23d502b57	miss	deblur	3df0b5f50612c58ffbdc39a23d502b57-deblur
3e9c620160670e99a1d64be73a3c71a5	miss	deblur	3e9c620160670e99a1d64be73a3c71a5-deblur
3eaa07e0ff31d876bd240a0bc2029395	miss	deblur	3eaa07e0ff31d876bd240a0bc2029395-deblur
3ffd9551b6cf2f3e03b59d8d06f5d644	miss	deblur	3ffd9551b6cf2f3e03b59d8d06f5d644-deblur
4066d74823210bab0c2e39ee4eef13c3	miss	deblur	4066d74823210bab0c2e39ee4eef13c3-deblur
40f86f7211a4ed5385938aaaf198fc85	miss	deblur	40f86f7211a4ed5385938aaaf198fc85-deblur
419c97f1b4b6ff846d2bde25338c776d	miss	deblur	419c97f1b4b6ff846d2bde25338c776d-deblur
421157acefc58fabf8fbd70ebeb2d045	miss	deblur	421157acefc58fabf8fbd70ebeb2d045-deblur
42975cd116530679530961e6b0228e88	miss	deblur	42975cd116530679530961e6b0228e88-deblur
42ac42fbcd7e055d87af0f3202e22f23	miss	deblur	42ac42fbcd7e055d87af0f3202e22f23-deblur
43c5d1c9b7e77b220d74398f758225bb	miss	deblur	43c5d1c9b7e77b220d74398f758225bb-deblur
448b68107bde548f2e2ee9ec35357418	miss	deblur	448b68107bde548f2e2ee9ec35357418-deblur
44ce16c2d81d28fd3b796530a62d0ff6	miss	deblur	44ce16c2d81d28fd3b796530a62d0ff6-deblur
45e05a0fc348850512409db077437fd9	miss	deblur	45e05a0fc348850512409db077437fd9-deblur
467ebb165e53976ecaa71b6f08a70c9c	miss	deblur	467ebb165e53976ecaa71b6f08a70c9c-deblur
4699e21bc7ab8d8fc07a09b10db951a3	miss	deblur	4699e21bc7ab8d8fc07a09b10db951a3-deblur
46b7f4a30af940d9fe76d802c2cc63b1	miss	deblur	46b7f4a30af940d9fe76d802c2cc63b1-deblur
46c1352fef6455831f2c141414041540	miss	deblur	46c1352fef6455831f2c141414041540-deblur
46da925e54902e0720e357d952144d08	miss	deblur	46da925e54902e0720e357d952144d08-deblur
46df2cbebb29905140afecf02f412715	miss	deblur	46df2cbebb29905140afecf02f412715-deblur
47419fdeb7701e79276fba3d0a329be6	miss	deblur	47419fdeb7701e79276fba3d0a329be6-deblur
49ec74695dc1489ff3b87ae960761039	miss	deblur	49ec74695dc1489ff3b87ae960761039-deblur
4a1d6a3baebdcc8a3b7513670f7562bc	miss	deblur	4a1d6a3baebdcc8a3b7513670f7562bc-deblur
4a847618d608a59e4c7ce500a4a1f8ec	miss	deblur	4a847618d608a59e4c7ce500a4a1f8ec-deblur
4a9a7b4b80043c147864440f2759d360	miss	deblur	4a9a7b4b80043c147864440f2759d360-deblur
4b6b47cae118cb84568c658b0dcb2337	miss	deblur	4b6b47cae118cb84568c658b0dcb2337-deblur
4bdbc9f034ace0284cdcb5bd9130c231	miss	deblur	4bdbc9f034ace0284cdcb5bd9130c231-deblur
4c14e1c7366b23ec07f43e133d652957	miss	deblur	4c14e1c7366b23ec07f43e133d652957-deblur
4c26a03a0b668dfbf7c0e0b22eaa1db4	miss	deblur	4c26a03a0b668dfbf7c0e0b22eaa1db4-deblur
4c74ff3e6317fa05ba0218cf644cd9c7	miss	deblur	4c74ff3e6317fa05ba0218cf644cd9c7-deblur
4d061db209c151f36d22375cc6ad8a88	miss	deblur	4d061db209c151f36d22375cc6ad8a88-deblur
4d4ad916bb9a9e690ae964420b4078b8	miss	deblur	4d4ad916bb9a9e690ae964420b4078b8-deblur
4e7968ee9e66e831b828b7290da243e8	miss	deblur	4e7968ee9e66e831b828b7290da243e8-deblur
4f179ebb745dd6fc943d42762643c5d8	miss	deblur	4f179ebb745dd6fc943d42762643c5d8-deblur
4fb8db7fe10f3aeebd6104b8d4ada9ac	miss	deblur	4fb8db7fe10f3aeebd6104b8d4ada9ac-deblur
508d0f186ab9e21959489349125e47d4	miss	deblur	508d0f186ab9e21959489349125e47d4-deblur
50a81454e378647e8956f1226efbc520	miss	deblur	50a81454e378647e8956f1226efbc520-deblur
5154b64517cf0e88b03384e651ef0065	miss	deblur	5154b64517cf0e88b03384e651ef0065-deblur
51c9908d820d320586085fe9f290b0da	miss	deblur	51c9908d820d320586085fe9f290b0da-deblur
5252dcc573444394d157efaa7c7dd90d	miss	deblur	5252dcc573444394d157efaa7c7dd90d-deblur
5268904bec8a05f98b81e8f0af03f8d8	miss	deblur	5268904bec8a05f98b81e8f0af03f8d8-deblur
52cd098ca20d7e94efe46efffbb243b6	miss	deblur	52cd098ca20d7e94efe46efffbb243b6-deblur
53b3bc33c48aff408d74864e0b44543a	miss	deblur	53b3bc33c48aff408d74864e0b44543a-deblur
53c932df71784e65a0fe2b59ac4dd236	miss	deblur	53c932df71784e65a0fe2b59ac4dd236-deblur
53d33bf574b4919578fc589c890d992c	miss	deblur	53d33bf574b4919578fc589c890d992c-deblur
541ec02cca8996255258d258cd5ed9c2	miss	deblur	541ec02cca8996255258d258cd5ed9c2-deblur
5515c4f6eb478fd6bfd61f980c10feed	miss	deblur	5515c4f6eb478fd6bfd61f980c10feed-deblur
55a9e069a7755a2026d78d22bf34b7e7	miss	deblur	55a9e069a7755a2026d78d22bf34b7e7-deblur
55deb9070083ad4140bed8b0b4d776c5	miss	deblur	55deb9070083ad4140bed8b0b4d776c5-deblur
562acaaed34bd554048d739decccc379	miss	deblur	562acaaed34bd554048d739decccc379-deblur
567e92f0bed2ff0557e97178f5a06cf2	miss	deblur	567e92f0bed2ff0557e97178f5a06cf2-deblur
5701f1282d84d3ce77154153a4f267aa	miss	deblur	5701f1282d84d3ce77154153a4f267aa-deblur
5789d74b011a1f391c5cb82e448c65f6	miss	deblur	5789d74b011a1f391c5cb82e448c65f6-deblur
579c130ea09a18295380f7b75b83b27f	miss	deblur	579c130ea09a18295380f7b75b83b27f-deblur
57ba6a441f82fa6770fb7f8ab1e40cad	miss	deblur	57ba6a441f82fa6770fb7f8ab1e40cad-deblur
58333a97dc513e0157a162057857d6e0	miss	deblur	58333a97dc513e0157a162057857d6e0-deblur
5853a578399eaa578341e667e0241df5	miss	deblur	5853a578399eaa578341e667e0241df5-deblur
58dd45043c55ee36a768f1b57d7fe980	miss	deblur	58dd45043c55ee36a768f1b57d7fe980-deblur
58e9ddd2b0706f45c88aa3eadde05481	miss	deblur	58e9ddd2b0706f45c88aa3eadde05481-deblur
5a3f41ac751a8717048770000d1f7875	miss	deblur	5a3f41ac751a8717048770000d1f7875-deblur
5aab8c5105726b1e2e83ae508e13f424	miss	deblur	5aab8c5105726b1e2e83ae508e13f424-deblur
5ac8372b16f6a080c3f5d2381326b750	miss	deblur	5ac8372b16f6a080c3f5d2381326b750-deblur
5c106de57a474b1b38a2fad907fc40a1	miss	deblur	5c106de57a474b1b38a2fad907fc40a1-deblur
5c34ae74695c01c8baab31523e323449	miss	deblur	5c34ae74695c01c8baab31523e323449-deblur
5c5585d0722ba16f7ab7ed99287258d8	miss	deblur	5c5585d0722ba16f7ab7ed99287258d8-deblur
5c73da77b0455247af4449b05a4f62c4	miss	deblur	5c73da77b0455247af4449b05a4f62c4-deblur
5ca6f102adf9a26a97d25fa5b7b34ec2	miss	deblur	5ca6f102adf9a26a97d25fa5b7b34ec2-deblur
5ca83afcf2aeaa63096723d9530bde8b	miss	deblur	5ca83afcf2aeaa63096723d9530bde8b-deblur
5d2bfd4900d679952a1b512075082137	miss	deblur	5d2bfd4900d679952a1b512075082137-deblur
5dd3a00df08ae42f5ee61a1720de0025	miss	deblur	5dd3a00df08ae42f5ee61a1720de0025-deblur
5e76315dc350276fff6803373a784212	miss	deblur	5e76315dc350276fff6803373a784212-deblur
5e83c0d1a889cd18c675fb1f65b045e7	miss	deblur	5e83c0d1a889cd18c675fb1f65b045e7-deblur
5fd7320e1bc40a3be3beef22eedd695b	miss	deblur	5fd7320e1bc40a3be3beef22eedd695b-deblur
6044ec02efccb429d3c1bd033e38dc01	miss	deblur	6044ec02efccb429d3c1bd033e38dc01-deblur
6061194e627ad662d7d6a7ae178166e9	miss	deblur	6061194e627ad662d7d6a7ae178166e9-deblur
60a9e535f91eb241c02148a64f010720	miss	deblur	60a9e535f91eb241c02148a64f010720-deblur
60d8290fbbd2fefc44d7adea59f5d57a	miss	deblur	60d8290fbbd2fefc44d7adea59f5d57a-deblur
60e467acf1b2f35368fdcd133220e86a	miss	deblur	60e467acf1b2f35368fdcd133220e86a-deblur
61170150ecf3c56d3635d4be6b0938bd	miss	deblur	61170150ecf3c56d3635d4be6b0938bd-deblur
61d0bb227cae28d10051b48c8a4313e4	miss	deblur	61d0bb227cae28d10051b48c8a4313e4-deblur
61d0d154c150e9e449258631a34e6fde	miss	deblur	61d0d154c150e9e449258631a34e6fde-deblur
62775d126c54c704b0b7fba04b889128	miss	deblur	62775d126c54c704b0b7fba04b889128-deblur
629db7f1a346d9a25bb8909dfba9de5e	miss	deblur	629db7f1a346d9a25bb8909dfba9de5e-deblur
63000ea0f41d90056d3c9bfcd69b682b	miss	deblur	63000ea0f41d90056d3c9bfcd69b682b-deblur
63174cd207b55890603c7a44ae522b0c	miss	deblur	63174cd207b55890603c7a44ae522b0c-deblur
6456db659fc8f1822c7d2bb3428ba8e8	miss	deblur	6456db659fc8f1822c7d2bb3428ba8e8-deblur
6517942adcc1e1b521b24e8196576af2	miss	deblur	6517942adcc1e1b521b24e8196576af2-deblur
6545ec4ee67c53abccd858cdbee5e052	miss	deblur	6545ec4ee67c53abccd858cdbee5e052-deblur
65ca71f55547ed40763c3709165077f6	miss	deblur	65ca71f55547ed40763c3709165077f6-deblur
6674ebb75369663d0208a6d27286f540	miss	deblur	6674ebb75369663d0208a6d27286f540-deblur
688fdf9e814122bbb2b4c3b9814afb20	miss	deblur	688fdf9e814122bbb2b4c3b9814afb20-deblur
689d98c2b4c1a87953fc36f2ce48c9f5	miss	deblur	689d98c2b4c1a87953fc36f2ce48c9f5-deblur
68a6c57c00865d72b260cdd6de0e8876	miss	deblur	68a6c57c00865d72b260cdd6de0e8876-deblur
68fc927916ca64b61ff356e7c08b1a0a	miss	deblur	68fc927916ca64b61ff356e7c08b1a0a-deblur
6948e70da05cb1f303e069218b2f858e	miss	deblur	6948e70da05cb1f303e069218b2f858e-deblur
69b0e9daaf98a7f016fd2ef687e4b7df	miss	deblur	69b0e9daaf98a7f016fd2ef687e4b7df-deblur
69e0bfba113029c325aded12eb6aeb04	miss	deblur	69e0bfba113029c325aded12eb6aeb04-deblur
6b3a557384fc968a2ee4260347dbe6e8	miss	deblur	6b3a557384fc968a2ee4260347dbe6e8-deblur
6b82ee74bbff437059885a9ba124f1e6	miss	deblur	6b82ee74bbff437059885a9ba124f1e6-deblur
6bc363a724ab0627d4921d79a20b6276	miss	deblur	6bc363a724ab0627d4921d79a20b6276-deblur
6cb6696e89471d5c3d6fd77c2d3ce308	miss	deblur	6cb6696e89471d5c3d6fd77c2d3ce308-deblur
6e4285fe14e7b2b93ad078b1d208c267	miss	deblur	6e4285fe14e7b2b93ad078b1d208c267-deblur
6e45cfb92fbf83eacaa7aa8fe85441c3	miss	deblur	6e45cfb92fbf83eacaa7aa8fe85441c3-deblur
6fade4f9cc7b2685f311eea3d8c981ed	miss	deblur	6fade4f9cc7b2685f311eea3d8c981ed-deblur
70e7861b49d4b6a0d915c7eb1d7f2b38	miss	deblur	70e7861b49d4b6a0d915c7eb1d7f2b38-deblur
719542bfb0f337f545382bf974c81337	miss	deblur	719542bfb0f337f545382bf974c81337-deblur
71e8da3e25cff38c9cbc8bf7a54196f6	miss	deblur	71e8da3e25cff38c9cbc8bf7a54196f6-deblur
7237f4eaf5c463ed34e83127e0a580d7	miss	deblur	7237f4eaf5c463ed34e83127e0a580d7-deblur
7272cfbf7f78280f38dac045e0a7d9ea	miss	deblur	7272cfbf7f78280f38dac045e0a7d9ea-deblur
737f777cfee2a91616c43e8856187b75	miss	deblur	737f777cfee2a91616c43e8856187b75-deblur
73d2379948e1552ee3f163815c564bc8	miss	deblur	73d2379948e1552ee3f163815c564bc8-deblur
73d24c9b0eca55bcce443e60c5639b37	miss	deblur	73d24c9b0eca55bcce443e60c5639b37-deblur
740185de637022e2e6626ee054256dc2	miss	deblur	740185de637022e2e6626ee054256dc2-deblur
74831a9820c7564fb3a24f546d2aad22	miss	deblur	74831a9820c7564fb3a24f546d2aad22-deblur
757f337667b5ecb3584a9fcb627c3242	miss	deblur	757f337667b5ecb3584a9fcb627c3242-deblur
75b1300db8aa0d70ed6655d1e30bf548	miss	deblur	75b1300db8aa0d70ed6655d1e30bf548-deblur
76176f2503c372e8c90514cd08601b66	miss	deblur	76176f2503c372e8c90514cd08601b66-deblur
76204e10c5471413ea3c3fe67097e9d0	miss	deblur	76204e10c5471413ea3c3fe67097e9d0-deblur
769765ec79001b0da3da393533e4fd00	miss	deblur	769765ec79001b0da3da393533e4fd00-deblur
7702cc67cc712e2b0ad6d6120da0300f	miss	deblur	7702cc67cc712e2b0ad6d6120da0300f-deblur
7719b871e37ff91bb910505b7f14dedb	miss	deblur	7719b871e37ff91bb910505b7f14dedb-deblur
7807b7334e60e665ba96f8107e65982a	miss	deblur	7807b7334e60e665ba96f8107e65982a-deblur
78273b9a177cf4af1b0d007e7d979279	miss	deblur	78273b9a177cf4af1b0d007e7d979279-deblur
783080ffc4f0656bcc19b2130b850f46	miss	deblur	783080ffc4f0656bcc19b2130b850f46-deblur
7854756963879dc4cc24ad72712f3d83	miss	deblur	7854756963879dc4cc24ad72712f3d83-deblur
785ff204dabf81acd7c06cafd335c00c	miss	deblur	785ff204dabf81acd7c06cafd335c00c-deblur
78f2d2d7648cdfc8a26b3fc0cedb801b	miss	deblur	78f2d2d7648cdfc8a26b3fc0cedb801b-deblur
7a6aaff38eb5f3153417cb86c7041497	miss	deblur	7a6aaff38eb5f3153417cb86c7041497-deblur
7b7f4411d55d786c79dfc9da045bf168	miss	deblur	7b7f4411d55d786c79dfc9da045bf168-deblur
7ba63716514611a6536df8e12e501af7	miss	deblur	7ba63716514611a6536df8e12e501af7-deblur
7bf6092af98c4b050cf82a11d9be3821	miss	deblur	7bf6092af98c4b050cf82a11d9be3821-deblur
7c57ac1e72b3419aeea038003b44ec98	miss	deblur	7c57ac1e72b3419aeea038003b44ec98-deblur
7c7b507eaed272e0719f8ed0206750a8	miss	deblur	7c7b507eaed272e0719f8ed0206750a8-deblur
7cd982129eb1585ba68a3ab4633e8ea0	miss	deblur	7cd982129eb1585ba68a3ab4633e8ea0-deblur
7d764916434dfc1a01ff648edf6769b3	miss	deblur	7d764916434dfc1a01ff648edf6769b3-deblur
7dd24e4d2eba4d8e22e6ff361a8c9e56	miss	deblur	7dd24e4d2eba4d8e22e6ff361a8c9e56-deblur
7e13ea43eb4a4fd086581375d0743240	miss	deblur	7e13ea43eb4a4fd086581375d0743240-deblur
7e83cc341e412e475c801d17b9bd1507	miss	deblur	7e83cc341e412e475c801d17b9bd1507-deblur
7eaa7622b20b1ca38756be20b14050a6	miss	deblur	7eaa7622b20b1ca38756be20b14050a6-deblur
7eb55496f6c88010234c049b2d1ce1ea	miss	deblur	7eb55496f6c88010234c049b2d1ce1ea-deblur
7ed95bf9888b71d968174868c9411ace	miss	deblur	7ed95bf9888b71d968174868c9411ace-deblur
7fd076cec521584347dd6d9e426c5da9	miss	deblur	7fd076cec521584347dd6d9e426c5da9-deblur
80523504b67b419744015c83f0b69ce4	miss	deblur	80523504b67b419744015c83f0b69ce4-deblur
8074ee96274077c4dba2f3a2726a4308	miss	deblur	8074ee96274077c4dba2f3a2726a4308-deblur
80836eca8515d96bd385d0696278f377	miss	deblur	80836eca8515d96bd385d0696278f377-deblur
808b903028e283f64a12f5bb0307562d	miss	deblur	808b903028e283f64a12f5bb0307562d-deblur
80c4d80457fcc8395bbccc4f364533a8	miss	deblur	80c4d80457fcc8395bbccc4f364533a8-deblur
81f7c996192960ef6a7a64bf1fc89a4d	miss	deblur	81f7c996192960ef6a7a64bf1fc89a4d-deblur
82a23ea7a1f2cc8130054cd745f581bf	miss	deblur	82a23ea7a1f2cc8130054cd745f581bf-deblur
82cc8364c614712191ef3167eb26a1db	miss	deblur	82cc8364c614712191ef3167eb26a1db-deblur
82f6ae8ab77d21340b04899a5148e6d9	miss	deblur	82f6ae8ab77d21340b04899a5148e6d9-deblur
83f3e7a21741b5cc80ea7511bda6a681	miss	deblur	83f3e7a21741b5cc80ea7511bda6a681-deblur
83f490b08e9b829d4ab13be0be161ea6	miss	deblur	83f490b08e9b829d4ab13be0be161ea6-deblur
84b764bc47795b169a6ddb232d4a24bd	miss	deblur	84b764bc47795b169a6ddb232d4a24bd-deblur
84e56976e40dad4b2a422b7253fe2c27	miss	deblur	84e56976e40dad4b2a422b7253fe2c27-deblur
86378f12b8f1224bb6ad1537c06bf24e	miss	deblur	86378f12b8f1224bb6ad1537c06bf24e-deblur
8678655769857d2e1459b7a57ccc0a65	miss	deblur	8678655769857d2e1459b7a57ccc0a65-deblur
877c007ca532a5d0d5a16c90475d46a8	miss	deblur	877c007ca532a5d0d5a16c90475d46a8-deblur
895b064adc442f9e1be1d621b25b164e	miss	deblur	895b064adc442f9e1be1d621b25b164e-deblur
8989e093f573b9f1d585827281a92651	miss	deblur	8989e093f573b9f1d585827281a92651-deblur
89f4879dacc3e5fa31413d1853361210	miss	deblur	89f4879dacc3e5fa31413d1853361210-deblur
8a47330954a62336f0fe2a7c2c240313	miss	deblur	8a47330954a62336f0fe2a7c2c240313-deblur
8a5b517ee7f2ea63ad2e0f1ae18c97ef	miss	deblur	8a5b517ee7f2ea63ad2e0f1ae18c97ef-deblur
8aa7d1ee838c4fc6b862e4509a631fed	miss	deblur	8aa7d1ee838c4fc6b862e4509a631fed-deblur
8aaa5d9db8e4fbc8e72270b01c642b5e	miss	deblur	8aaa5d9db8e4fbc8e72270b01c642b5e-deblur
8adfdaaae4f0d76942ad9496cf361124	miss	deblur	8adfdaaae4f0d76942ad9496cf361124-deblur
8b095b0c4bab7d89b0bae122da7de09d	miss	deblur	8b095b0c4bab7d89b0bae122da7de09d-deblur
8b662d4009ce458a6dce9b02407bcde5	miss	deblur	8b662d4009ce458a6dce9b02407bcde5-deblur
8b7f847fe7d5724d79b2f52b9b355bd6	miss	deblur	8b7f847fe7d5724d79b2f52b9b355bd6-deblur
8bcef70503a16eb837d52d15b3419366	miss	deblur	8bcef70503a16eb837d52d15b3419366-deblur
8bde680baa31f427af9fdf1e59573bec	miss	deblur	8bde680baa31f427af9fdf1e59573bec-deblur
8c78eb9b3157a68d8b9734978a4557b2	miss	deblur	8c78eb9b3157a68d8b9734978a4557b2-deblur
8ed5268018f579d5a0b900f6c78b29f1	miss	deblur	8ed5268018f579d5a0b900f6c78b29f1-deblur
8f85694b20bbe514bb30d267f01fb3ad	miss	deblur	8f85694b20bbe514bb30d267f01fb3ad-deblur
8fdc81965b90e8f97b85ee7e4e944145	miss	deblur	8fdc81965b90e8f97b85ee7e4e944145-deblur
90b5945e9e895a442709ca0b19f5e302	miss	deblur	90b5945e9e895a442709ca0b19f5e302-deblur
90d7d2f742f1ae6b5e6bfa628309e394	miss	deblur	90d7d2f742f1ae6b5e6bfa628309e394-deblur
90f7cd476faeab41518089dea067db38	miss	deblur	90f7cd476faeab41518089dea067db38-deblur
9133fdd63626a503ec8429b5d5a76271	miss	deblur	9133fdd63626a503ec8429b5d5a76271-deblur
9150cf15fa930ec2a43037873bf856c2	miss	deblur	9150cf15fa930ec2a43037873bf856c2-deblur
9164170d632089944aefd295948a709e	miss	deblur	9164170d632089944aefd295948a709e-deblur
9192fd4d4e24556dc8c152dc204abf78	miss	deblur	9192fd4d4e24556dc8c152dc204abf78-deblur
91a7a6e7f28d21c7ced7dc3df389efcf	miss	deblur	91a7a6e7f28d21c7ced7dc3df389efcf-deblur
924805e183ad906707f1a7c5a1dd0179	miss	deblur	924805e183ad906707f1a7c5a1dd0179-deblur
937734275b3e7b4640969c48a56b421a	miss	deblur	937734275b3e7b4640969c48a56b421a-deblur
940501bfdf7b914b09d2a985a9881941	miss	deblur	940501bfdf7b914b09d2a985a9881941-deblur
9460ff952af0dfdb8abefde4417740aa	miss	deblur	9460ff952af0dfdb8abefde4417740aa-deblur
94f161f1fb38ea94903f095b64d28615	miss	deblur	94f161f1fb38ea94903f095b64d28615-deblur
94fa61e3f6fbf1385ccaa38518dc99fd	miss	deblur	94fa61e3f6fbf1385ccaa38518dc99fd-deblur
958e4a9b128e5de10c89c0836b7a8625	miss	deblur	958e4a9b128e5de10c89c0836b7a8625-deblur
95c4527b2cd735f8b3c324787e4f58e6	miss	deblur	95c4527b2cd735f8b3c324787e4f58e6-deblur
9800c5852426eeb66dae7dd5bb392ac5	miss	deblur	9800c5852426eeb66dae7dd5bb392ac5-deblur
98367e2e0208be2467b079b8f97e05a9	miss	deblur	98367e2e0208be2467b079b8f97e05a9-deblur
985055c2dadd98116461375431d9c149	miss	deblur	985055c2dadd98116461375431d9c149-deblur
990dadb301e371e972eaad14c46a69c8	miss	deblur	990dadb301e371e972eaad14c46a69c8-deblur
9945fe7dd476205e141231774d615a2e	miss	deblur	9945fe7dd476205e141231774d615a2e-deblur
9953e392d81143a5f07244e6fa697247	miss	deblur	9953e392d81143a5f07244e6fa697247-deblur
99d12341a0ce23da5eb0d36e4d5b9094	miss	deblur	99d12341a0ce23da5eb0d36e4d5b9094-deblur
9a10eaea697a6a6ee40258609f866e83	miss	deblur	9a10eaea697a6a6ee40258609f866e83-deblur
9a6ec0e58e05288bbdce4cad26c90303	miss	deblur	9a6ec0e58e05288bbdce4cad26c90303-deblur
9a98c30ce24b8fd338c65df0d9f04b18	miss	deblur	9a98c30ce24b8fd338c65df0d9f04b18-deblur
9b9c0ce3d5a81ff0c2aea5a5e15b2fde	miss	deblur	9b9c0ce3d5a81ff0c2aea5a5e15b2fde-deblur
9c1ebd667bcf72ab81a008da5051160b	miss	deblur	9c1ebd667bcf72ab81a008da5051160b-deblur
9d0ebc81a173b9d03c35d443e1be254d	miss	deblur	9d0ebc81a173b9d03c35d443e1be254d-deblur
9d2a720e5b5ff96550a837bec7e67979	miss	deblur	9d2a720e5b5ff96550a837bec7e67979-deblur
9ff7853e7c649a06b060b28939ad0055	miss	deblur	9ff7853e7c649a06b060b28939ad0055-deblur
a1e646e05edd37595d8b3c1719465eb1	miss	deblur	a1e646e05edd37595d8b3c1719465eb1-deblur
a1fecd21301ee0f86d107d965e2901b9	miss	deblur	a1fecd21301ee0f86d107d965e2901b9-deblur
a32c40f193c7ecc4c11720b5bf301514	miss	deblur	a32c40f193c7ecc4c11720b5bf301514-deblur
a35fde8ace1656ae294890291e45d13b	miss	deblur	a35fde8ace1656ae294890291e45d13b-deblur
a37a0c174798d46cd10e7a0dbf386329	miss	deblur	a37a0c174798d46cd10e7a0dbf386329-deblur
a44c771f6365558777fa16f813857f90	miss	deblur	a44c771f6365558777fa16f813857f90-deblur
a4a9b7aa350f4fd63efe1cdf86ac396d	miss	deblur	a4a9b7aa350f4fd63efe1cdf86ac396d-deblur
a56abd0a68c4d449fec2416ea86d0677	miss	deblur	a56abd0a68c4d449fec2416ea86d0677-deblur
a58f23d7f5bfd18dcc2ccc379ed11aad	miss	deblur	a58f23d7f5bfd18dcc2ccc379ed11aad-deblur
a5bda96d791a384ecff758b296842f13	miss	deblur	a5bda96d791a384ecff758b296842f13-deblur
a5fa5ffac7075f5260834061ea2002f8	miss	deblur	a5fa5ffac7075f5260834061ea2002f8-deblur
a7da03061a36307ffe5a2f9b473914aa	miss	deblur	a7da03061a36307ffe5a2f9b473914aa-deblur
a7daca0e2fdde7da6576f539d8c563ac	miss	deblur	a7daca0e2fdde7da6576f539d8c563ac-deblur
a7fce9e5d2db57340aab2be8c5803986	miss	deblur	a7fce9e5d2db57340aab2be8c5803986-deblur
a855d223b4ff63e49d8c770804ea9bc3	miss	deblur	a855d223b4ff63e49d8c770804ea9bc3-deblur
a8b7dfbf4e30efb79f82ef028c8668c8	miss	deblur	a8b7dfbf4e30efb79f82ef028c8668c8-deblur
a8c6a6dd671e959f897d57b7847d801f	miss	deblur	a8c6a6dd671e959f897d57b7847d801f-deblur
a952afd0b24269edd1c65302d491cf1c	miss	deblur	a952afd0b24269edd1c65302d491cf1c-deblur
a952c719564e51e67e0816bba526850a	miss	deblur	a952c719564e51e67e0816bba526850a-deblur
a97865bb0c524c639d023a1e8dcac357	miss	deblur	a97865bb0c524c639d023a1e8dcac357-deblur
a9dcce570bae0be6778d208ee70904fa	miss	deblur	a9dcce570bae0be6778d208ee70904fa-deblur
aa35dca86e4b42fccaba718717478956	miss	deblur	aa35dca86e4b42fccaba718717478956-deblur
aa910b8b453671f168b5e6853206ed4c	miss	deblur	aa910b8b453671f168b5e6853206ed4c-deblur
aa91bdc798bacb086008057c94087cff	miss	deblur	aa91bdc798bacb086008057c94087cff-deblur
ab6f9c424196e284a072104fa6621975	miss	deblur	ab6f9c424196e284a072104fa6621975-deblur
ac56eb29f80956f4b6ac797e070a5f6f	miss	deblur	ac56eb29f80956f4b6ac797e070a5f6f-deblur
acf72e2a8036272b81e4e71fcbb11c75	miss	deblur	acf72e2a8036272b81e4e71fcbb11c75-deblur
aec04738eb40871a9d165166b021c7b8	miss	deblur	aec04738eb40871a9d165166b021c7b8-deblur
aeca0c77b00f607f0144d3b6efeb88e4	miss	deblur	aeca0c77b00f607f0144d3b6efeb88e4-deblur
af3006663a7af86949be68482667ae55	miss	deblur	af3006663a7af86949be68482667ae55-deblur
af62cba73265901bf8983c79deb4dc59	miss	deblur	af62cba73265901bf8983c79deb4dc59-deblur
af7124cd4720898b279d1a573a64ecdc	miss	deblur	af7124cd4720898b279d1a573a64ecdc-deblur
afa68ce44dd483aa58dcd71fc837c9a1	miss	deblur	afa68ce44dd483aa58dcd71fc837c9a1-deblur
afb1c163b8c20432f302b456119ecd90	miss	deblur	afb1c163b8c20432f302b456119ecd90-deblur
b023745f38f23344847c1530b378a7c8	miss	deblur	b023745f38f23344847c1530b378a7c8-deblur
b046a8e822db496e224c9fffd2dffcce	miss	deblur	b046a8e822db496e224c9fffd2dffcce-deblur
b064ddf1a4c9d9f99e3c52e423012342	miss	deblur	b064ddf1a4c9d9f99e3c52e423012342-deblur
b098ee9f6ca22503f665fbc962aae93e	miss	deblur	b098ee9f6ca22503f665fbc962aae93e-deblur
b0a187a9a5983de46fedadd7f9738218	miss	deblur	b0a187a9a5983de46fedadd7f9738218-deblur
b0ece43d8b82551af377bcfc1de8f016	miss	deblur	b0ece43d8b82551af377bcfc1de8f016-deblur
b11dbe4d23cfb1406b9417c16ee5d7ea	miss	deblur	b11dbe4d23cfb1406b9417c16ee5d7ea-deblur
b13f0d37d60f0072ef88c4717a7d8aac	miss	deblur	b13f0d37d60f0072ef88c4717a7d8aac-deblur
b2a965f1c79e7fec81687e17261085b9	miss	deblur	b2a965f1c79e7fec81687e17261085b9-deblur
b2ae9e773ec00d089a3ca53fdcd9c850	miss	deblur	b2ae9e773ec00d089a3ca53fdcd9c850-deblur
b2d941bb4c8b8d39f09bddf8551643b1	miss	deblur	b2d941bb4c8b8d39f09bddf8551643b1-deblur
b3450fb5afaf3e01f89923be55e5edec	miss	deblur	b3450fb5afaf3e01f89923be55e5edec-deblur
b40e0f7061b638f2bfd1cb3226d8c72f	miss	deblur	b40e0f7061b638f2bfd1cb3226d8c72f-deblur
b43af6fe78cda984033f77cbe47fa506	miss	deblur	b43af6fe78cda984033f77cbe47fa506-deblur
b49ca0e8ba38b241e8bdb604461b9f1b	miss	deblur	b49ca0e8ba38b241e8bdb604461b9f1b-deblur
b4e4a7614b95c4b3c77820aaf65ed997	miss	deblur	b4e4a7614b95c4b3c77820aaf65ed997-deblur
b4fe2dc32615a5e8fc21d6d30af55c68	miss	deblur	b4fe2dc32615a5e8fc21d6d30af55c68-deblur
b4fe597643f62597a430cc866625572e	miss	deblur	b4fe597643f62597a430cc866625572e-deblur
b58413c2b814e34d42f17efc85cc27d8	miss	deblur	b58413c2b814e34d42f17efc85cc27d8-deblur
b68c88847289ce33e797b970e91d5b2f	miss	deblur	b68c88847289ce33e797b970e91d5b2f-deblur
b6aa07d39563b069795f01d6ee29c8ad	miss	deblur	b6aa07d39563b069795f01d6ee29c8ad-deblur
b6f4597a6de050f8661999266fe4b495	miss	deblur	b6f4597a6de050f8661999266fe4b495-deblur
b6fa6ec418b5befe92962e8e8a5df6e3	miss	deblur	b6fa6ec418b5befe92962e8e8a5df6e3-deblur
b7229403dbdee87250bc04d4a124b19c	miss	deblur	b7229403dbdee87250bc04d4a124b19c-deblur
b76f256d4294c4ccfbb3b74535959ac0	miss	deblur	b76f256d4294c4ccfbb3b74535959ac0-deblur
b82a7a68404a63ed60251e242a59807c	miss	deblur	b82a7a68404a63ed60251e242a59807c-deblur
b8b844e21a70c800aadfcf3fd92d7a2a	miss	deblur	b8b844e21a70c800aadfcf3fd92d7a2a-deblur
b910ea90d35b6089210c96592eea7747	miss	deblur	b910ea90d35b6089210c96592eea7747-deblur
b976ff549e16f936e1675ad1d3d1c4d2	miss	deblur	b976ff549e16f936e1675ad1d3d1c4d2-deblur
b99c08005333658beab17599501d1b13	miss	deblur	b99c08005333658beab17599501d1b13-deblur
b9df059f5cbad1fcbe2140f460552b34	miss	deblur	b9df059f5cbad1fcbe2140f460552b34-deblur
ba0225b1c32377943e0b1a9965753dbb	miss	deblur	ba0225b1c32377943e0b1a9965753dbb-deblur
ba3fbad2c82d3740432b1e58a910abf7	miss	deblur	ba3fbad2c82d3740432b1e58a910abf7-deblur
ba43baa0664c7465cbc757c64829dc74	miss	deblur	ba43baa0664c7465cbc757c64829dc74-deblur
ba94744cb55c5d012d5fe11720caa906	miss	deblur	ba94744cb55c5d012d5fe11720caa906-deblur
bb56faf31220da76943fe17650195a33	miss	deblur	bb56faf31220da76943fe17650195a33-deblur
bb589fe99d63ef19a1271d8e8d15d0d9	miss	deblur	bb589fe99d63ef19a1271d8e8d15d0d9-deblur
bd944177aef0b2db4e65a2072e3ced7f	miss	deblur	bd944177aef0b2db4e65a2072e3ced7f-deblur
bef08c64efbf910b0de24fb1070f8a23	miss	deblur	bef08c64efbf910b0de24fb1070f8a23-deblur
bf13255f9eafc0380ed39b3b3ea1b319	miss	deblur	bf13255f9eafc0380ed39b3b3ea1b319-deblur
bf281f6da0ade9fc4eb0e9fbe5241b9e	miss	deblur	bf281f6da0ade9fc4eb0e9fbe5241b9e-deblur
bf2d27b523f5535acdea4d66caec96e9	miss	deblur	bf2d27b523f5535acdea4d66caec96e9-deblur
bf6251b914bde6a6e49a0e11bbaad000	miss	deblur	bf6251b914bde6a6e49a0e11bbaad000-deblur
bf75c5540aaf9225dd362457416f2b20	miss	deblur	bf75c5540aaf9225dd362457416f2b20-deblur
bfb4b9326e770a6530aab84e96d1da6b	miss	deblur	bfb4b9326e770a6530aab84e96d1da6b-deblur
c05c5d27c0da2bfaf031e0f75a04d3a9	miss	deblur	c05c5d27c0da2bfaf031e0f75a04d3a9-deblur
c08ee1a0d4858a767e1f7074951df93a	miss	deblur	c08ee1a0d4858a767e1f7074951df93a-deblur
c1535b7ddd96287511442d5eec7bbf8d	miss	deblur	c1535b7ddd96287511442d5eec7bbf8d-deblur
c1d4ccb7e31bb1b0de1f60d9eed7a043	miss	deblur	c1d4ccb7e31bb1b0de1f60d9eed7a043-deblur
c204e941cb45c5c295ead902fa0e3c56	miss	deblur	c204e941cb45c5c295ead902fa0e3c56-deblur
c22a4d4f8fd25e00917a5edb817d157b	miss	deblur	c22a4d4f8fd25e00917a5edb817d157b-deblur
c2929c229fbd8aee107fb1266eb96812	miss	deblur	c2929c229fbd8aee107fb1266eb96812-deblur
c36b57ff794206e3a9caa6c56fe4eb75	miss	deblur	c36b57ff794206e3a9caa6c56fe4eb75-deblur
c38a69e8b3e35b498e78bcccfde75057	miss	deblur	c38a69e8b3e35b498e78bcccfde75057-deblur
c44e25153e4ee56efacdbcf0099e09b0	miss	deblur	c44e25153e4ee56efacdbcf0099e09b0-deblur
c4a065a8922fcf823a6b67c88bd84bc4	miss	deblur	c4a065a8922fcf823a6b67c88bd84bc4-deblur
c5098366c5ba2170bb0bdbb4ebb969cf	miss	deblur	c5098366c5ba2170bb0bdbb4ebb969cf-deblur
c533626259d8a8ebb77bcdf91d4cfb48	miss	deblur	c533626259d8a8ebb77bcdf91d4cfb48-deblur
c66b9c1dee8d3c14a639d9c35623b07b	miss	deblur	c66b9c1dee8d3c14a639d9c35623b07b-deblur
c6c760729d3cd5b3981e71dd2b857fd0	miss	deblur	c6c760729d3cd5b3981e71dd2b857fd0-deblur
c774a8f1ae466c7cc1b5e4751b18c26c	miss	deblur	c774a8f1ae466c7cc1b5e4751b18c26c-deblur
c7bda46830931cacaf3371fdd823d4e8	miss	deblur	c7bda46830931cacaf3371fdd823d4e8-deblur
c7fe73e1f4485c146fb76d53f6141651	miss	deblur	c7fe73e1f4485c146fb76d53f6141651-deblur
c802cb22a4e3ab27b1d2f92387d1b7b8	miss	deblur	c802cb22a4e3ab27b1d2f92387d1b7b8-deblur
c894b8d5604f0b8472c916883c51ac8e	miss	deblur	c894b8d5604f0b8472c916883c51ac8e-deblur
c9420a155b0b5f235c477d9c76ca2cd6	miss	deblur	c9420a155b0b5f235c477d9c76ca2cd6-deblur
c959be448a69f5621b998c3c13fe75b0	miss	deblur	c959be448a69f5621b998c3c13fe75b0-deblur
ca032eabac96a532967cd98ea98b35d2	miss	deblur	ca032eabac96a532967cd98ea98b35d2-deblur
cadaa3f61b9ce353acd8f2a421298e0b	miss	deblur	cadaa3f61b9ce353acd8f2a421298e0b-deblur
cbca6af74f4d2b773f9342bbb5cb6327	miss	deblur	cbca6af74f4d2b773f9342bbb5cb6327-deblur
cc08bf71ad2237d8c95fb61490d1e464	miss	deblur	cc08bf71ad2237d8c95fb61490d1e464-deblur
cc9ea113ac5ae2b52716513f7dd0a744	miss	deblur	cc9ea113ac5ae2b52716513f7dd0a744-deblur
cd07773d698fbe1b807ba80fa8712ef7	miss	deblur	cd07773d698fbe1b807ba80fa8712ef7-deblur
ce0c71ced8a16b68d679307b0d280695	miss	deblur	ce0c71ced8a16b68d679307b0d280695-deblur
ce0e4e738497353c31bd8f35672a458e	miss	deblur	ce0e4e738497353c31bd8f35672a458e-deblur
ce146726905716b3da26f1c162edc61c	miss	deblur	ce146726905716b3da26f1c162edc61c-deblur
cec8cf83ea76aea5003e87d8cbb3bafc	miss	deblur	cec8cf83ea76aea5003e87d8cbb3bafc-deblur
cecba888a303ea0f8c30d39a77013892	miss	deblur	cecba888a303ea0f8c30d39a77013892-deblur
cf53858bf672504118e20d952d3d8307	miss	deblur	cf53858bf672504118e20d952d3d8307-deblur
cf9677d8b89f412686efb89ef428e969	miss	deblur	cf9677d8b89f412686efb89ef428e969-deblur
d01483b13db4170278939b875cca7fa9	miss	deblur	d01483b13db4170278939b875cca7fa9-deblur
d01dc9d7736cfeae2f450ed9ea9b71eb	miss	deblur	d01dc9d7736cfeae2f450ed9ea9b71eb-deblur
d0a5c76df6793d8f3c87b3e332bfd143	miss	deblur	d0a5c76df6793d8f3c87b3e332bfd143-deblur
d18f58b3990d1c91c36cb1c6644e9a65	miss	deblur	d18f58b3990d1c91c36cb1c6644e9a65-deblur
d1c2b98dc7b043e5afd989cffd1abb54	miss	deblur	d1c2b98dc7b043e5afd989cffd1abb54-deblur
d2a20e9699402334850c749f26e56ef8	miss	deblur	d2a20e9699402334850c749f26e56ef8-deblur
d2b29d55ff5344630314d91d9e87bb95	miss	deblur	d2b29d55ff5344630314d91d9e87bb95-deblur
d304bd03f875167341213f621df76541	miss	deblur	d304bd03f875167341213f621df76541-deblur
d3fac9176b499b5a6a9a19af06e78178	miss	deblur	d3fac9176b499b5a6a9a19af06e78178-deblur
d418fca7b7ad2f2ff7202b1b743f051e	miss	deblur	d418fca7b7ad2f2ff7202b1b743f051e-deblur
d499951dbd8bf4ed30dbccbbe4fbea53	miss	deblur	d499951dbd8bf4ed30dbccbbe4fbea53-deblur
d4bcc5b8e48c329f766d34e64bd59064	miss	deblur	d4bcc5b8e48c329f766d34e64bd59064-deblur
d5a9928b216310010b80b2c263574b58	miss	deblur	d5a9928b216310010b80b2c263574b58-deblur
d5aff96e842b4cda75bdc2a1576f4a84	miss	deblur	d5aff96e842b4cda75bdc2a1576f4a84-deblur
d5d80da47157645f2e5f384cb74a8abb	miss	deblur	d5d80da47157645f2e5f384cb74a8abb-deblur
d677f44ac4dc0d9b2fd501c937f9e862	miss	deblur	d677f44ac4dc0d9b2fd501c937f9e862-deblur
d6e462e7d6f8291033d9312b14ec0590	miss	deblur	d6e462e7d6f8291033d9312b14ec0590-deblur
d830d35ae411ce03dff1ea978f2a369a	miss	deblur	d830d35ae411ce03dff1ea978f2a369a-deblur
d8ed608ad565e210370da41712c772b9	miss	deblur	d8ed608ad565e210370da41712c772b9-deblur
d90ba62de8535eeea7f0c4297e07d2ed	miss	deblur	d90ba62de8535eeea7f0c4297e07d2ed-deblur
d911979adf35d19607ea03c31a75dffc	miss	deblur	d911979adf35d19607ea03c31a75dffc-deblur
d966f2ec8515dd33a645dc1501acea17	miss	deblur	d966f2ec8515dd33a645dc1501acea17-deblur
d9ee235d668ead178e55ffd454898693	miss	deblur	d9ee235d668ead178e55ffd454898693-deblur
da1963a14258d5bd466d0e3a0b25042c	miss	deblur	da1963a14258d5bd466d0e3a0b25042c-deblur
da9fa4bcdab8bd6a196db1984bf7c52d	miss	deblur	da9fa4bcdab8bd6a196db1984bf7c52d-deblur
db28c79b3d7a8f91a290c50ddc943e7d	miss	deblur	db28c79b3d7a8f91a290c50ddc943e7d-deblur
db758082fc54fccfc08bc6d55c0776ae	miss	deblur	db758082fc54fccfc08bc6d55c0776ae-deblur
db8e20647a7025fab6e37812887720b0	miss	deblur	db8e20647a7025fab6e37812887720b0-deblur
dc304fb2f392c8e7c906be91a67ec1f2	miss	deblur	dc304fb2f392c8e7c906be91a67ec1f2-deblur
dd7d351d61b07cc898433c44c578ec1c	miss	deblur	dd7d351d61b07cc898433c44c578ec1c-deblur
dd812d35655c82ca8508fccd36aa36b2	miss	deblur	dd812d35655c82ca8508fccd36aa36b2-deblur
dd90be26363397720bae2943f8b3e310	miss	deblur	dd90be26363397720bae2943f8b3e310-deblur
df953e7ebf14839b7f28be778fd0aaff	miss	deblur	df953e7ebf14839b7f28be778fd0aaff-deblur
e158828fbc8fb8fef2ca6591e6fda85f	miss	deblur	e158828fbc8fb8fef2ca6591e6fda85f-deblur
e23dd64173efca4e6630e606ff5e8036	miss	deblur	e23dd64173efca4e6630e606ff5e8036-deblur
e2a6a9983d17cecee53484300af9b1a2	miss	deblur	e2a6a9983d17cecee53484300af9b1a2-deblur
e2beebe578171b37fef5a453710ef031	miss	deblur	e2beebe578171b37fef5a453710ef031-deblur
e4f25cca427571aad508d52b9bf2edcc	miss	deblur	e4f25cca427571aad508d52b9bf2edcc-deblur
e56c4cea1ac67bd8551ca780f422c98a	miss	deblur	e56c4cea1ac67bd8551ca780f422c98a-deblur
e574b7e2764ed86dc6fdfd0a35e4171b	miss	deblur	e574b7e2764ed86dc6fdfd0a35e4171b-deblur
e580b8fe797ffd44a78404dcce92a2cb	miss	deblur	e580b8fe797ffd44a78404dcce92a2cb-deblur
e5b59ac1cd5c54c815dcd6edbea00dd1	miss	deblur	e5b59ac1cd5c54c815dcd6edbea00dd1-deblur
e60db9b2e7639d00c20866387d69ec32	miss	deblur	e60db9b2e7639d00c20866387d69ec32-deblur
e6cdc7f6816643d1b05ccdca5b603131	miss	deblur	e6cdc7f6816643d1b05ccdca5b603131-deblur
e6fb25e89fd8a0d1c71e2644fc08aaad	miss	deblur	e6fb25e89fd8a0d1c71e2644fc08aaad-deblur
e78b936ce2ea59577320c93f968bcd01	miss	deblur	e78b936ce2ea59577320c93f968bcd01-deblur
e7cf8febd22a81f1f6ad53ade6117fe5	miss	deblur	e7cf8febd22a81f1f6ad53ade6117fe5-deblur
e7ecb9f44e0d0fe95a5b3cc3d020b71b	miss	deblur	e7ecb9f44e0d0fe95a5b3cc3d020b71b-deblur
e8bdddd1b579cafc78f2017b442dab45	miss	deblur	e8bdddd1b579cafc78f2017b442dab45-deblur
eabce62d163a2f51174d55cab5e9ae2c	miss	deblur	eabce62d163a2f51174d55cab5e9ae2c-deblur
eb6d18af8cceb4bd4096abe26c53d961	miss	deblur	eb6d18af8cceb4bd4096abe26c53d961-deblur
ebce0f838f06107191da09eb1ea666a2	miss	deblur	ebce0f838f06107191da09eb1ea666a2-deblur
ed1b8ed845d78eacabd05507d82a398c	miss	deblur	ed1b8ed845d78eacabd05507d82a398c-deblur
ed4db0c6fe6d49f714aec73a08363255	miss	deblur	ed4db0c6fe6d49f714aec73a08363255-deblur
ed6a338738ab62d6fc497cffae230c80	miss	deblur	ed6a338738ab62d6fc497cffae230c80-deblur
ed79f84070dbc077002e844583a21c82	miss	deblur	ed79f84070dbc077002e844583a21c82-deblur
edb9ab6651717838c2783874cca91557	miss	deblur	edb9ab6651717838c2783874cca91557-deblur
ee09c29ab49e3971ccd1a04c513190c7	miss	deblur	ee09c29ab49e3971ccd1a04c513190c7-deblur
eeb47d5cc18b5cd7496c9e549adb908a	miss	deblur	eeb47d5cc18b5cd7496c9e549adb908a-deblur
ef089d127283bc18a38caec914b8171e	miss	deblur	ef089d127283bc18a38caec914b8171e-deblur
ef84ca30c9049205e65e13f0ba7da64a	miss	deblur	ef84ca30c9049205e65e13f0ba7da64a-deblur
ef88ec409645c6e00bf4ae5a81516631	miss	deblur	ef88ec409645c6e00bf4ae5a81516631-deblur
ef8caea81b408e731819717f6c8893b5	miss	deblur	ef8caea81b408e731819717f6c8893b5-deblur
f029a1b5ede2c650f2e49523600bc9db	miss	deblur	f029a1b5ede2c650f2e49523600bc9db-deblur
f134df1fd0b0f1771a9e08772e6a5434	miss	deblur	f134df1fd0b0f1771a9e08772e6a5434-deblur
f1c0bc5ddd5a3ccaafc370bbc01843d3	miss	deblur	f1c0bc5ddd5a3ccaafc370bbc01843d3-deblur
f26d70ed45eadc6ec959605f26d24599	miss	deblur	f26d70ed45eadc6ec959605f26d24599-deblur
f2b35bff53ff9684f3b87aa36f25a1b0	miss	deblur	f2b35bff53ff9684f3b87aa36f25a1b0-deblur
f3013dbe905d72e56f3942f8f31225bb	miss	deblur	f3013dbe905d72e56f3942f8f31225bb-deblur
f38136bd84e15d563df4fc5b12e9b5e8	miss	deblur	f38136bd84e15d563df4fc5b12e9b5e8-deblur
f533c59341cedba0b1f9180abdce3b18	miss	deblur	f533c59341cedba0b1f9180abdce3b18-deblur
f563f1e01586b0c9ceedda6c7d9a2b1b	miss	deblur	f563f1e01586b0c9ceedda6c7d9a2b1b-deblur
f61f0b0106355acad220976406fbbe06	miss	deblur	f61f0b0106355acad220976406fbbe06-deblur
f62ed90eb02529a7c8484c2901be6cee	miss	deblur	f62ed90eb02529a7c8484c2901be6cee-deblur
f6b07057831d38b60ead68b5597ef5ff	miss	deblur	f6b07057831d38b60ead68b5597ef5ff-deblur
f704dd3105b5b0245b199c26fb6e510e	miss	deblur	f704dd3105b5b0245b199c26fb6e510e-deblur
f7ba3856e60842aa6d2e4dc45a366124	miss	deblur	f7ba3856e60842aa6d2e4dc45a366124-deblur
f8143c929d1666e510e9660f56f8d88b	miss	deblur	f8143c929d1666e510e9660f56f8d88b-deblur
f863e751edf103d9f4ae12f727f2043d	miss	deblur	f863e751edf103d9f4ae12f727f2043d-deblur
f93e2d51a592d53758c975d261fe8b1d	miss	deblur	f93e2d51a592d53758c975d261fe8b1d-deblur
f97ce6e883a885faaa1f72bbb85e8778	miss	deblur	f97ce6e883a885faaa1f72bbb85e8778-deblur
fb834794c93da341d7e14d2a92e23406	miss	deblur	fb834794c93da341d7e14d2a92e23406-deblur
fd7f48f4ed41b591a85cf6c3e65b6577	miss	deblur	fd7f48f4ed41b591a85cf6c3e65b6577-deblur
fe7ae03b794db255afee6ad4b20039e6	miss	deblur	fe7ae03b794db255afee6ad4b20039e6-deblur
fe80f496d61602b9c5979d58a192a500	miss	deblur	fe80f496d61602b9c5979d58a192a500-deblur
fe8c65b2d2501c782b9756796bdde54b	miss	deblur	fe8c65b2d2501c782b9756796bdde54b-deblur
ffc2c881e7203cbe716144a060672c31	miss	deblur	ffc2c881e7203cbe716144a060672c31-deblur
106866132fd52b9d5c96c38bde87c51f	exact	vsearch	106866132fd52b9d5c96c38bde87c51f-vsearch
1a589e45391a7e9fc0b162cd98865888	exact	vsearch	1a589e45391a7e9fc0b162cd98865888-vsearch
1cd1ff405bf366c31e72fd99dfd39ede	exact	vsearch	1cd1ff405bf366c31e72fd99dfd39ede-vsearch
3456ff6251490eea3e12040d3e345c65	exact	vsearch	3456ff6251490eea3e12040d3e345c65-vsearch
38266d9f6aa0062dc3abecfdf193dc33	exact	vsearch	38266d9f6aa0062dc3abecfdf193dc33-vsearch
443a72aa5f34ea34fd921e6c56388ce3	exact	vsearch	443a72aa5f34ea34fd921e6c56388ce3-vsearch
49337d34e108aaa7b9eed947dfc6a6d7	exact	vsearch	49337d34e108aaa7b9eed947dfc6a6d7-vsearch
5592a4d77978f1271b28d3058d03e55d	exact	vsearch	5592a4d77978f1271b28d3058d03e55d-vsearch
55a17d8326442d559967b1c9445390bf	exact	vsearch	55a17d8326442d559967b1c9445390bf-vsearch
7f8765e7a170252a49c619116f0cfbfa	exact	vsearch	7f8765e7a170252a49c619116f0cfbfa-vsearch
821aa64611daa3da216572e13a62b9ce	exact	vsearch	821aa64611daa3da216572e13a62b9ce-vsearch
84efcdc4397b06db856a314c95b0ab2e	exact	vsearch	84efcdc4397b06db856a314c95b0ab2e-vsearch
86d824f733d61170ef80a4235cb32238	exact	vsearch	86d824f733d61170ef80a4235cb32238-vsearch
899f39fc558547da06b0737419092c95	exact	vsearch	899f39fc558547da06b0737419092c95-vsearch
a1bf48aed3403b048276c6c7541b6b82	exact	vsearch	a1bf48aed3403b048276c6c7541b6b82-vsearch
a33e9d5dcc6aebafe47272127f7f4b4f	exact	vsearch	a33e9d5dcc6aebafe47272127f7f4b4f-vsearch
a6152ff903092bda54f1fe77a3167563	exact	vsearch	a6152ff903092bda54f1fe77a3167563-vsearch
aea4dfce56b29e85d72e79b1453366e4	exact	vsearch	aea4dfce56b29e85d72e79b1453366e4-vsearch
c753f823a8823c373321618db6ba8e30	exact	vsearch	c753f823a8823c373321618db6ba8e30-vsearch
f1e2e46d9d39da02757f2e3e3c2a62e5	exact	vsearch	f1e2e46d9d39da02757f2e3e3c2a62e5-vsearch
f51974df289e803808177a78bdf311e2	exact	vsearch	f51974df289e803808177a78bdf311e2-vsearch
f6a5686e762060e92089709944306a6a	exact	vsearch	f6a5686e762060e92089709944306a6a-vsearch
003af5f051eb311a3bfb49f33a7c4fb2	partial	vsearch	003af5f051eb311a3bfb49f33a7c4fb2-vsearch
00b1ce8b7370b6a3feea042b1f7944ca	partial	vsearch	00b1ce8b7370b6a3feea042b1f7944ca-vsearch
0382ae4a3e47ae077584037c60051ad9	partial	vsearch	0382ae4a3e47ae077584037c60051ad9-vsearch
03a3f9dcaa3fea4a96785632527289c2	partial	vsearch	03a3f9dcaa3fea4a96785632527289c2-vsearch
03fa49e9e8d63a3ceb2e1d27ff7d8b1e	partial	vsearch	03fa49e9e8d63a3ceb2e1d27ff7d8b1e-vsearch
04df04f731b025ab381cf59b1123d789	partial	vsearch	04df04f731b025ab381cf59b1123d789-vsearch
0615ef1a0357a9cc7c0016a0fd437cdc	partial	vsearch	0615ef1a0357a9cc7c0016a0fd437cdc-vsearch
062dc410a13d9ab77879c26700ed6aa6	partial	vsearch	062dc410a13d9ab77879c26700ed6aa6-vsearch
07ff4b2ffb75e9a352e8d09a40a37b25	partial	vsearch	07ff4b2ffb75e9a352e8d09a40a37b25-vsearch
098f65da59f0fa927fe804d96cb3dff4	partial	vsearch	098f65da59f0fa927fe804d96cb3dff4-vsearch
0b06b7db7fdaa590be527e45fe6fbecd	partial	vsearch	0b06b7db7fdaa590be527e45fe6fbecd-vsearch
0b295eafb160ae3f06c5098df6b25658	partial	vsearch	0b295eafb160ae3f06c5098df6b25658-vsearch
0c0847a951fa39ddb68d10d62008b2ba	partial	vsearch	0c0847a951fa39ddb68d10d62008b2ba-vsearch
0c32b046701bdfd8d2038d023b72fbc8	partial	vsearch	0c32b046701bdfd8d2038d023b72fbc8-vsearch
0c537c619c913415b7cdd8be93468fd7	partial	vsearch	0c537c619c913415b7cdd8be93468fd7-vsearch
0d5b19c3c929368473cf7fe3d028cc91	partial	vsearch	0d5b19c3c929368473cf7fe3d028cc91-vsearch
10343b73c5076cf5fb68a3d75ddbf756	partial	vsearch	10343b73c5076cf5fb68a3d75ddbf756-vsearch
1256e37a99c0e5246549ea45ab34211c	partial	vsearch	1256e37a99c0e5246549ea45ab34211c-vsearch
127f43f1cf77bffd3702ee91e64a0ca9	partial	vsearch	127f43f1cf77bffd3702ee91e64a0ca9-vsearch
13394e377cfdae74d963cb34b9e5d891	partial	vsearch	13394e377cfdae74d963cb34b9e5d891-vsearch
136a5b2d11277a8b7297bf181c0f8b9c	partial	vsearch	136a5b2d11277a8b7297bf181c0f8b9c-vsearch
15b43195eb08b78bd7d479d29d96c67d	partial	vsearch	15b43195eb08b78bd7d479d29d96c67d-vsearch
15d598278b5a2fe8499b29b4b86a85fe	partial	vsearch	15d598278b5a2fe8499b29b4b86a85fe-vsearch
175a53888d7532ed51932870026f9d6c	partial	vsearch	175a53888d7532ed51932870026f9d6c-vsearch
176f9207b91d8712bfbb5b1829212677	partial	vsearch	176f9207b91d8712bfbb5b1829212677-vsearch
17bce4aec97ba06901d9f336a8bddd5e	partial	vsearch	17bce4aec97ba06901d9f336a8bddd5e-vsearch
195335d2369a6408563fb7008df9c0dd	partial	vsearch	195335d2369a6408563fb7008df9c0dd-vsearch
19e2144873243b39e6c4a7be85e61bd5	partial	vsearch	19e2144873243b39e6c4a7be85e61bd5-vsearch
1b833ccbb1d9cb9bfcf2381b94e902d7	partial	vsearch	1b833ccbb1d9cb9bfcf2381b94e902d7-vsearch
1cdece6e974bdb8de15c0029329ed997	partial	vsearch	1cdece6e974bdb8de15c0029329ed997-vsearch
1d56da4a6bbdeb51fa976f7de0c36026	partial	vsearch	1d56da4a6bbdeb51fa976f7de0c36026-vsearch
1dcd852b1779e270ef035f878da344fa	partial	vsearch	1dcd852b1779e270ef035f878da344fa-vsearch
1e3c994f6b2200de6ea7ed078524893b	partial	vsearch	1e3c994f6b2200de6ea7ed078524893b-vsearch
1f8ce9df276c18e7e3397a0edbb191ba	partial	vsearch	1f8ce9df276c18e7e3397a0edbb191ba-vsearch
21408a81725230e53460d96c386e9be8	partial	vsearch	21408a81725230e53460d96c386e9be8-vsearch
21e213ae784e90fa29355782924aadb2	partial	vsearch	21e213ae784e90fa29355782924aadb2-vsearch
21ea22df8f6a5fb200db64ed745d3cc6	partial	vsearch	21ea22df8f6a5fb200db64ed745d3cc6-vsearch
231d5281a74db92fdeb54cebdec9d583	partial	vsearch	231d5281a74db92fdeb54cebdec9d583-vsearch
23d7e401129b2db212e7765ff3b50159	partial	vsearch	23d7e401129b2db212e7765ff3b50159-vsearch
253ea5a8ac2ebf0afda88559177d636b	partial	vsearch	253ea5a8ac2ebf0afda88559177d636b-vsearch
25f2ca930c20343f7aab0efd65c9b0ce	partial	vsearch	25f2ca930c20343f7aab0efd65c9b0ce-vsearch
279e9a70c27f04ba8ce38cd20e31ad61	partial	vsearch	279e9a70c27f04ba8ce38cd20e31ad61-vsearch
28c29345631b7ab8d4fab7861d4c9f39	partial	vsearch	28c29345631b7ab8d4fab7861d4c9f39-vsearch
2b039696808bf1c7c9c985c6407718f2	partial	vsearch	2b039696808bf1c7c9c985c6407718f2-vsearch
2b3fcf5575f1e6a8f568e682186dae61	partial	vsearch	2b3fcf5575f1e6a8f568e682186dae61-vsearch
2cb5928539952d289454fd12678ea01e	partial	vsearch	2cb5928539952d289454fd12678ea01e-vsearch
2d2ee3ea1221dc8a9a7689383d92ff98	partial	vsearch	2d2ee3ea1221dc8a9a7689383d92ff98-vsearch
2ec2ae18d27f283cd500162f07d4b455	partial	vsearch	2ec2ae18d27f283cd500162f07d4b455-vsearch
315a912cb7c1daa498b891eb05bc1dd3	partial	vsearch	315a912cb7c1daa498b891eb05bc1dd3-vsearch
31d050cefa8a7609fff459434d21ade2	partial	vsearch	31d050cefa8a7609fff459434d21ade2-vsearch
32c9a1b9f25cb9c7264f484e54b3c946	partial	vsearch	32c9a1b9f25cb9c7264f484e54b3c946-vsearch
33b5851e109b3fd4314d00b0b3bd37db	partial	vsearch	33b5851e109b3fd4314d00b0b3bd37db-vsearch
33d353eb193c8eef1ef1c7c417537917	partial	vsearch	33d353eb193c8eef1ef1c7c417537917-vsearch
34444e91ef025117213e48d7c1e3ea1c	partial	vsearch	34444e91ef025117213e48d7c1e3ea1c-vsearch
34ebd691e9fd20f57674d7a683e53c4f	partial	vsearch	34ebd691e9fd20f57674d7a683e53c4f-vsearch
35162fb6014dd0973d8bfbf76cbe83f4	partial	vsearch	35162fb6014dd0973d8bfbf76cbe83f4-vsearch
356bb26f84b1ea4bc6885cd2b9d55836	partial	vsearch	356bb26f84b1ea4bc6885cd2b9d55836-vsearch
35bb28e313633c74b6437779fe71274a	partial	vsearch	35bb28e313633c74b6437779fe71274a-vsearch
35c1b538700c2b3ac062ead8c7bd9e92	partial	vsearch	35c1b538700c2b3ac062ead8c7bd9e92-vsearch
37f590e4c098be86a5ce76e0954bd89e	partial	vsearch	37f590e4c098be86a5ce76e0954bd89e-vsearch
399595e61c07804d46742048617cd884	partial	vsearch	399595e61c07804d46742048617cd884-vsearch
3a2c5bf94d852e3f32549d062f140aae	partial	vsearch	3a2c5bf94d852e3f32549d062f140aae-vsearch
3bf92020fcb73e8a88cb86cbd78eb0c8	partial	vsearch	3bf92020fcb73e8a88cb86cbd78eb0c8-vsearch
3c0568fca0ec33e0eb35ce4dfa089581	partial	vsearch	3c0568fca0ec33e0eb35ce4dfa089581-vsearch
3c2aa869bf408151079cface4a5bcb1c	partial	vsearch	3c2aa869bf408151079cface4a5bcb1c-vsearch
3d34b0345bdd9df80afe0ff34b1eb921	partial	vsearch	3d34b0345bdd9df80afe0ff34b1eb921-vsearch
3e6230274e38948d7417a5019835a019	partial	vsearch	3e6230274e38948d7417a5019835a019-vsearch
3ec7af594280310c02f82fd8cdfe9a74	partial	vsearch	3ec7af594280310c02f82fd8cdfe9a74-vsearch
405639f700f659ff3bd0daa15fd26ecb	partial	vsearch	405639f700f659ff3bd0daa15fd26ecb-vsearch
40c114f0e272df24e6b0bda39b50026d	partial	vsearch	40c114f0e272df24e6b0bda39b50026d-vsearch
413c78ef0152c5d017cff8d3351fadd2	partial	vsearch	413c78ef0152c5d017cff8d3351fadd2-vsearch
42d68466b7ca521927effd302f460427	partial	vsearch	42d68466b7ca521927effd302f460427-vsearch
438303fc3f8b851c804190119aa0263e	partial	vsearch	438303fc3f8b851c804190119aa0263e-vsearch
43d5daad7c30d0dca65862c5cc89ff8b	partial	vsearch	43d5daad7c30d0dca65862c5cc89ff8b-vsearch
449119c48bf4ac2e429db499b3efebb7	partial	vsearch	449119c48bf4ac2e429db499b3efebb7-vsearch
473092dadb34cf98451e6a0b4340c84b	partial	vsearch	473092dadb34cf98451e6a0b4340c84b-vsearch
473ed6aefd9795fa97090a008e49afb4	partial	vsearch	473ed6aefd9795fa97090a008e49afb4-vsearch
474dbfa6ba4562d935296cfea71fac50	partial	vsearch	474dbfa6ba4562d935296cfea71fac50-vsearch
47b1d25c5586c276cd1e7ef18ce17b87	partial	vsearch	47b1d25c5586c276cd1e7ef18ce17b87-vsearch
4a51ac1016db665f235b6b0f5d80fd67	partial	vsearch	4a51ac1016db665f235b6b0f5d80fd67-vsearch
4ab06345d8ee7e18ef05353f331bc4b3	partial	vsearch	4ab06345d8ee7e18ef05353f331bc4b3-vsearch
4ac7530e138e07614a7b84c2946e1310	partial	vsearch	4ac7530e138e07614a7b84c2946e1310-vsearch
4afa7d85bbd35fe90867e371446f5c3b	partial	vsearch	4afa7d85bbd35fe90867e371446f5c3b-vsearch
4b2dc2b2fa9a41de0b750578d8bb3690	partial	vsearch	4b2dc2b2fa9a41de0b750578d8bb3690-vsearch
4bf3454b0c5ee6dcc52b651a0ace6570	partial	vsearch	4bf3454b0c5ee6dcc52b651a0ace6570-vsearch
4c44987c4a6ce0f6ff80e180146450a6	partial	vsearch	4c44987c4a6ce0f6ff80e180146450a6-vsearch
4cf81d6f92ab86265dccd3443c2eb565	partial	vsearch	4cf81d6f92ab86265dccd3443c2eb565-vsearch
4ea45fcf86c1f4e129a0980c61a09b47	partial	vsearch	4ea45fcf86c1f4e129a0980c61a09b47-vsearch
4eb586a035181d349fbc88abb35801bb	partial	vsearch	4eb586a035181d349fbc88abb35801bb-vsearch
4f954291e4c6b5834908e9f371725a86	partial	vsearch	4f954291e4c6b5834908e9f371725a86-vsearch
4fddd6092bd6f79505703c7d05234a6c	partial	vsearch	4fddd6092bd6f79505703c7d05234a6c-vsearch
50000cbd1b41febe20ba63c28ff11d00	partial	vsearch	50000cbd1b41febe20ba63c28ff11d00-vsearch
50a69f6e6d7b48757932ab0ee1844b0b	partial	vsearch	50a69f6e6d7b48757932ab0ee1844b0b-vsearch
51a48b1842f7bb76b110d1ca38a24ec5	partial	vsearch	51a48b1842f7bb76b110d1ca38a24ec5-vsearch
51bd825c03fa6717c6f27aa0fb314158	partial	vsearch	51bd825c03fa6717c6f27aa0fb314158-vsearch
5298146629bc7878f7ba9df61451b058	partial	vsearch	5298146629bc7878f7ba9df61451b058-vsearch
52fc2be8b4db1b5a43b091fba12a549b	partial	vsearch	52fc2be8b4db1b5a43b091fba12a549b-vsearch
53ac316042c9c0b4ee3ebdefa5d3f2f7	partial	vsearch	53ac316042c9c0b4ee3ebdefa5d3f2f7-vsearch
53b1ff51841460f6c30ecaf8a5c1fd8a	partial	vsearch	53b1ff51841460f6c30ecaf8a5c1fd8a-vsearch
53be61da195f0e1d345569130cac36e3	partial	vsearch	53be61da195f0e1d345569130cac36e3-vsearch
53fd5c4656bbede5b0ef9ef5f28d18b2	partial	vsearch	53fd5c4656bbede5b0ef9ef5f28d18b2-vsearch
540c6b26ceae2c27c1e8b9725e6e7e3f	partial	vsearch	540c6b26ceae2c27c1e8b9725e6e7e3f-vsearch
54255b90a4054d7a50dc215fb6da315a	partial	vsearch	54255b90a4054d7a50dc215fb6da315a-vsearch
54ba80fddfa749049e3af435dfea2e64	partial	vsearch	54ba80fddfa749049e3af435dfea2e64-vsearch
56c6c527f15eabc732ec18c6e092e73b	partial	vsearch	56c6c527f15eabc732ec18c6e092e73b-vsearch
599bd50b3910abe047ac0e233fd8b86d	partial	vsearch	599bd50b3910abe047ac0e233fd8b86d-vsearch
59a76138e3bb33b0a103c5d9ab0e706e	partial	vsearch	59a76138e3bb33b0a103c5d9ab0e706e-vsearch
5ab6dfa7aeef3d9e154555f82776f8aa	partial	vsearch	5ab6dfa7aeef3d9e154555f82776f8aa-vsearch
5b3a10a9181ae1e3744da6224ff92e3c	partial	vsearch	5b3a10a9181ae1e3744da6224ff92e3c-vsearch
5d028d94f2e5e4c4a372c20c7ff298c4	partial	vsearch	5d028d94f2e5e4c4a372c20c7ff298c4-vsearch
5d8e3bdef974dbce3c125afa7e3742e2	partial	vsearch	5d8e3bdef974dbce3c125afa7e3742e2-vsearch
5e3f7eda9644970873bf52c535a27394	partial	vsearch	5e3f7eda9644970873bf52c535a27394-vsearch
5f35319fbd0fb19325b9e2bc353a2697	partial	vsearch	5f35319fbd0fb19325b9e2bc353a2697-vsearch
607ab5aa50d76844e3814c06b2a23d64	partial	vsearch	607ab5aa50d76844e3814c06b2a23d64-vsearch
60a81441389c6797eeff8a7d8c872fea	partial	vsearch	60a81441389c6797eeff8a7d8c872fea-vsearch
612e49434b54001e7fe2877221e89a37	partial	vsearch	612e49434b54001e7fe2877221e89a37-vsearch
6338ac86b75b611781309c96259273d5	partial	vsearch	6338ac86b75b611781309c96259273d5-vsearch
64bb8d69a75e49a566d1e195d485a793	partial	vsearch	64bb8d69a75e49a566d1e195d485a793-vsearch
69d3e90a80e1161542577f8f92efb9f2	partial	vsearch	69d3e90a80e1161542577f8f92efb9f2-vsearch
69f59250ea99159636ea19f570c3fd3d	partial	vsearch	69f59250ea99159636ea19f570c3fd3d-vsearch
6b281e93d8639761e112745f6f02a0c9	partial	vsearch	6b281e93d8639761e112745f6f02a0c9-vsearch
6bcc4d1a2329ba7a2063ee7bdc3b0ea0	partial	vsearch	6bcc4d1a2329ba7a2063ee7bdc3b0ea0-vsearch
6c028e436140ad5184a3d4beda36d4a6	partial	vsearch	6c028e436140ad5184a3d4beda36d4a6-vsearch
6c9e22d32b0ffa52cf449b0e1932fafa	partial	vsearch	6c9e22d32b0ffa52cf449b0e1932fafa-vsearch
6d6c58acf5e3fe5666e320d0422fdb67	partial	vsearch	6d6c58acf5e3fe5666e320d0422fdb67-vsearch
6ea9e28c04fff5062eaaa540b32fcfe9	partial	vsearch	6ea9e28c04fff5062eaaa540b32fcfe9-vsearch
700e7d96fd73cef2568707daf0dfc53c	partial	vsearch	700e7d96fd73cef2568707daf0dfc53c-vsearch
7081ac504ba6439415ad726ded5f1287	partial	vsearch	7081ac504ba6439415ad726ded5f1287-vsearch
70a7bbc49ce0329e5d2fe49f9e24e7ad	partial	vsearch	70a7bbc49ce0329e5d2fe49f9e24e7ad-vsearch
71e1b7ba3e74a72638d40dadf16d38cd	partial	vsearch	71e1b7ba3e74a72638d40dadf16d38cd-vsearch
723d584656164dc95dae9d080a30665c	partial	vsearch	723d584656164dc95dae9d080a30665c-vsearch
72702f35e07886542bf563bae5bbd146	partial	vsearch	72702f35e07886542bf563bae5bbd146-vsearch
72ab427af7e2c6911c11e7c73ea54fcf	partial	vsearch	72ab427af7e2c6911c11e7c73ea54fcf-vsearch
72e07cb1ee5cade8a68e1c81539d82c8	partial	vsearch	72e07cb1ee5cade8a68e1c81539d82c8-vsearch
73ab8c2b42c17df62f348f1499ab9ba1	partial	vsearch	73ab8c2b42c17df62f348f1499ab9ba1-vsearch
73f1b4ef8b1acdfa02800d64423f19bb	partial	vsearch	73f1b4ef8b1acdfa02800d64423f19bb-vsearch
7541e9816a98d8ebed502776519165f5	partial	vsearch	7541e9816a98d8ebed502776519165f5-vsearch
76d9f59f172b012e4622e8b9be53176b	partial	vsearch	76d9f59f172b012e4622e8b9be53176b-vsearch
7766fe9e9936cf4b0b668a34f5ec69b0	partial	vsearch	7766fe9e9936cf4b0b668a34f5ec69b0-vsearch
788a7d3effc850e0efadad33ee6e0b67	partial	vsearch	788a7d3effc850e0efadad33ee6e0b67-vsearch
7ac0a4f684500f9ff46d255584377319	partial	vsearch	7ac0a4f684500f9ff46d255584377319-vsearch
7b97494a9b0abcae535ffe77355fa212	partial	vsearch	7b97494a9b0abcae535ffe77355fa212-vsearch
7dd0beed1bbc21c7582cfdd5b3e5d5ae	partial	vsearch	7dd0beed1bbc21c7582cfdd5b3e5d5ae-vsearch
7f7fced1af8c362ef01623c6c24cfb3b	partial	vsearch	7f7fced1af8c362ef01623c6c24cfb3b-vsearch
808a3fe1811fba111f8bcc746267a26a	partial	vsearch	808a3fe1811fba111f8bcc746267a26a-vsearch
820daaa2634d037875f60cc814219b10	partial	vsearch	820daaa2634d037875f60cc814219b10-vsearch
824dc76cae60e24c1a739a123831aa20	partial	vsearch	824dc76cae60e24c1a739a123831aa20-vsearch
83c6ba32c1e657a017597605dad65a57	partial	vsearch	83c6ba32c1e657a017597605dad65a57-vsearch
8425bcbae19d59051a0d58343c973feb	partial	vsearch	8425bcbae19d59051a0d58343c973feb-vsearch
848d0076d60e6d6d101671396001a03d	partial	vsearch	848d0076d60e6d6d101671396001a03d-vsearch
85169ebb0225b011cd880ae20ed694b8	partial	vsearch	85169ebb0225b011cd880ae20ed694b8-vsearch
85b8ea56084c09f3a3bc6395aec56f8b	partial	vsearch	85b8ea56084c09f3a3bc6395aec56f8b-vsearch
85f4390ae6d1d3542f12d3ddb9835beb	partial	vsearch	85f4390ae6d1d3542f12d3ddb9835beb-vsearch
861a4553c90dc564d3142cacb99e1f92	partial	vsearch	861a4553c90dc564d3142cacb99e1f92-vsearch
862bff77f6de879a8c5d46175e252283	partial	vsearch	862bff77f6de879a8c5d46175e252283-vsearch
8729bf3c782c794a57ca626d5b22d487	partial	vsearch	8729bf3c782c794a57ca626d5b22d487-vsearch
872c8ae3ac1058333f6055f718914bc8	partial	vsearch	872c8ae3ac1058333f6055f718914bc8-vsearch
883db9de67fc7e8285201f9b3fc7c290	partial	vsearch	883db9de67fc7e8285201f9b3fc7c290-vsearch
88fb58572e2b9b3b74649d5d33a63dc1	partial	vsearch	88fb58572e2b9b3b74649d5d33a63dc1-vsearch
8973866931072c33b0e967368b4a01e8	partial	vsearch	8973866931072c33b0e967368b4a01e8-vsearch
8a8aaa8764b34f727231c4aa85c4c797	partial	vsearch	8a8aaa8764b34f727231c4aa85c4c797-vsearch
8dbcb7fbebe4dc8b27bce96fa5939177	partial	vsearch	8dbcb7fbebe4dc8b27bce96fa5939177-vsearch
8e141f070e17ae7ccf7ec8eb046a0536	partial	vsearch	8e141f070e17ae7ccf7ec8eb046a0536-vsearch
8e247e62aaf9aecaa46a745a3add0afd	partial	vsearch	8e247e62aaf9aecaa46a745a3add0afd-vsearch
8e676807b364f1191b1216db10f179c6	partial	vsearch	8e676807b364f1191b1216db10f179c6-vsearch
8e7d1486fbdf89112dbf4e3183977463	partial	vsearch	8e7d1486fbdf89112dbf4e3183977463-vsearch
8e8004466685421b0ec519205fff6395	partial	vsearch	8e8004466685421b0ec519205fff6395-vsearch
8e978b4790d896656c8911309fdd9ae1	partial	vsearch	8e978b4790d896656c8911309fdd9ae1-vsearch
8ecdad76ba0af4e311184de64a2ed855	partial	vsearch	8ecdad76ba0af4e311184de64a2ed855-vsearch
8f0cea9c375f1559d10c3c26cdf5e86e	partial	vsearch	8f0cea9c375f1559d10c3c26cdf5e86e-vsearch
8f7bfd721d58ac1e20a0ca31a130d974	partial	vsearch	8f7bfd721d58ac1e20a0ca31a130d974-vsearch
8fdf6b7ee22bd1462dbe03df9d8d227f	partial	vsearch	8fdf6b7ee22bd1462dbe03df9d8d227f-vsearch
91a4fd00e16c73e8ecd9e8db0d5fb19a	partial	vsearch	91a4fd00e16c73e8ecd9e8db0d5fb19a-vsearch
91e71f4b05c12686daa400c0f328fcd9	partial	vsearch	91e71f4b05c12686daa400c0f328fcd9-vsearch
929464a1cac58d1509c6bfc0cf9b7ef5	partial	vsearch	929464a1cac58d1509c6bfc0cf9b7ef5-vsearch
94a188643d44dfa93fb92b24a73f19c8	partial	vsearch	94a188643d44dfa93fb92b24a73f19c8-vsearch
94f22aec956b21dbe837e6d4178b620c	partial	vsearch	94f22aec956b21dbe837e6d4178b620c-vsearch
960ece633686a93bcc7ca68a17602d0d	partial	vsearch	960ece633686a93bcc7ca68a17602d0d-vsearch
9778212d6d6e9d1df29fcdc792f0f806	partial	vsearch	9778212d6d6e9d1df29fcdc792f0f806-vsearch
97bc12832af7a6944d474fcc6188805e	partial	vsearch	97bc12832af7a6944d474fcc6188805e-vsearch
985547f17c63c3b770bfea03a594c9c2	partial	vsearch	985547f17c63c3b770bfea03a594c9c2-vsearch
9c24d266e9a48395d5267f47efa2faa3	partial	vsearch	9c24d266e9a48395d5267f47efa2faa3-vsearch
9c2759d5d595e4d7e16489ee5cb885d8	partial	vsearch	9c2759d5d595e4d7e16489ee5cb885d8-vsearch
9d2fd95b4dd463fc8662cef786ede0d6	partial	vsearch	9d2fd95b4dd463fc8662cef786ede0d6-vsearch
9d7cd2bb56ca1445fa37b3244fd8ecd9	partial	vsearch	9d7cd2bb56ca1445fa37b3244fd8ecd9-vsearch
9e14def94d94ae5f14b4894e61e9a354	partial	vsearch	9e14def94d94ae5f14b4894e61e9a354-vsearch
a00c37128d6aa862b2389264c3c97bfd	partial	vsearch	a00c37128d6aa862b2389264c3c97bfd-vsearch
a074b4d3a5816b545e5ff783661e98de	partial	vsearch	a074b4d3a5816b545e5ff783661e98de-vsearch
a1d0742d71492e1d3754daa9d313f9bd	partial	vsearch	a1d0742d71492e1d3754daa9d313f9bd-vsearch
a2bf37bbfef5ad6230962d3416101bad	partial	vsearch	a2bf37bbfef5ad6230962d3416101bad-vsearch
a2cd1ae9e17894ec4da1b5b90769564a	partial	vsearch	a2cd1ae9e17894ec4da1b5b90769564a-vsearch
a502e8660b21dfc9893f6ae523fe930d	partial	vsearch	a502e8660b21dfc9893f6ae523fe930d-vsearch
a539861aa1fffac1592438ae251d40d1	partial	vsearch	a539861aa1fffac1592438ae251d40d1-vsearch
a6e2fc705c75696d2c19e905961abc7e	partial	vsearch	a6e2fc705c75696d2c19e905961abc7e-vsearch
a7309427fe7e9c74a7cb31bc402837a3	partial	vsearch	a7309427fe7e9c74a7cb31bc402837a3-vsearch
a935d19983a95c1e8f15578bd8883468	partial	vsearch	a935d19983a95c1e8f15578bd8883468-vsearch
a9422416977caf721a7b60d7208f2286	partial	vsearch	a9422416977caf721a7b60d7208f2286-vsearch
a9c3f995ba99fc5c701c5213ed372a10	partial	vsearch	a9c3f995ba99fc5c701c5213ed372a10-vsearch
a9d667f2e20954e4138e3d51f19827fe	partial	vsearch	a9d667f2e20954e4138e3d51f19827fe-vsearch
aa2a5546bd2b373ea0977651ca3bc837	partial	vsearch	aa2a5546bd2b373ea0977651ca3bc837-vsearch
ab6f7c60e6d2695cdaba9487772b7e01	partial	vsearch	ab6f7c60e6d2695cdaba9487772b7e01-vsearch
abc243d8da81d522afc79616c910f41d	partial	vsearch	abc243d8da81d522afc79616c910f41d-vsearch
acbf159af8a54291cc2059448aa84497	partial	vsearch	acbf159af8a54291cc2059448aa84497-vsearch
ad7563a81ed32d4abf0f843d851c060e	partial	vsearch	ad7563a81ed32d4abf0f843d851c060e-vsearch
ad993137c818836e0be824535b670626	partial	vsearch	ad993137c818836e0be824535b670626-vsearch
af7c111ff522a64181a585edb10dbaa2	partial	vsearch	af7c111ff522a64181a585edb10dbaa2-vsearch
afa87b344a5ffb7acdcccca943ba54c6	partial	vsearch	afa87b344a5ffb7acdcccca943ba54c6-vsearch
b02ab3dba7e2e550b0fa917d9f5e8609	partial	vsearch	b02ab3dba7e2e550b0fa917d9f5e8609-vsearch
b240e59bc685423612390fa785486788	partial	vsearch	b240e59bc685423612390fa785486788-vsearch
b3743c09073e9d3b642b4b31621f77e4	partial	vsearch	b3743c09073e9d3b642b4b31621f77e4-vsearch
b378af8906429231ea1a1332c4aa886c	partial	vsearch	b378af8906429231ea1a1332c4aa886c-vsearch
b3a0d6016c75d744ec1b0bd176e94f98	partial	vsearch	b3a0d6016c75d744ec1b0bd176e94f98-vsearch
b4533507ae14b6c1e1dcafaa990c94f2	partial	vsearch	b4533507ae14b6c1e1dcafaa990c94f2-vsearch
b460e6f61801f806826e18a13650690a	partial	vsearch	b460e6f61801f806826e18a13650690a-vsearch
b54ed06229e466618e54effeb10017ee	partial	vsearch	b54ed06229e466618e54effeb10017ee-vsearch
b9764dd118d0a12f5b3f8189d779c065	partial	vsearch	b9764dd118d0a12f5b3f8189d779c065-vsearch
b9a6efa3275f6aca67fe913502508d6d	partial	vsearch	b9a6efa3275f6aca67fe913502508d6d-vsearch
bcdd747f729a0e1e87062a5e7c1e7e4e	partial	vsearch	bcdd747f729a0e1e87062a5e7c1e7e4e-vsearch
bdd121ce2e7549e01f8cf2d982bc273d	partial	vsearch	bdd121ce2e7549e01f8cf2d982bc273d-vsearch
bded15f598f7e247942582fe5e76840c	partial	vsearch	bded15f598f7e247942582fe5e76840c-vsearch
c363bf97baf32ac1096b02742efb38a3	partial	vsearch	c363bf97baf32ac1096b02742efb38a3-vsearch
c4b6bc0ce13404be1a56000c4bebd7ed	partial	vsearch	c4b6bc0ce13404be1a56000c4bebd7ed-vsearch
c6692680b8bd5895323032228f55799e	partial	vsearch	c6692680b8bd5895323032228f55799e-vsearch
c69b35bc9f3d7b07a591eef00c4f3daf	partial	vsearch	c69b35bc9f3d7b07a591eef00c4f3daf-vsearch
c6ff8a4eed561ba1c899a72c0679a8bc	partial	vsearch	c6ff8a4eed561ba1c899a72c0679a8bc-vsearch
c757ffb7280e8bce351cd7c8a0c8707b	partial	vsearch	c757ffb7280e8bce351cd7c8a0c8707b-vsearch
c7faafb5cc7f00f4ac40ac9ca09199ad	partial	vsearch	c7faafb5cc7f00f4ac40ac9ca09199ad-vsearch
c911818aa3ef982ecded6265d7a3ff6d	partial	vsearch	c911818aa3ef982ecded6265d7a3ff6d-vsearch
ca051fb9aa5450d177d1befcab4b6200	partial	vsearch	ca051fb9aa5450d177d1befcab4b6200-vsearch
ca558a767ca233a2fae8cf315d4c0bcd	partial	vsearch	ca558a767ca233a2fae8cf315d4c0bcd-vsearch
cb8fb9726f87cc25718f75bdf687aaa4	partial	vsearch	cb8fb9726f87cc25718f75bdf687aaa4-vsearch
cc54cff0444f3abde72f7af699cb3e7b	partial	vsearch	cc54cff0444f3abde72f7af699cb3e7b-vsearch
cdad8d24b335d7e545934e9e2955ce58	partial	vsearch	cdad8d24b335d7e545934e9e2955ce58-vsearch
cddca0890360ae297e1d8e38099f01a0	partial	vsearch	cddca0890360ae297e1d8e38099f01a0-vsearch
ce7bfd4d14eaeef894d50a3af9aa9784	partial	vsearch	ce7bfd4d14eaeef894d50a3af9aa9784-vsearch
cf021e87bebff352e971533edc31382a	partial	vsearch	cf021e87bebff352e971533edc31382a-vsearch
d1f991fe3bf9201b73493021e9e339b9	partial	vsearch	d1f991fe3bf9201b73493021e9e339b9-vsearch
d2286a0c568c714573d8d1cf3cbd734f	partial	vsearch	d2286a0c568c714573d8d1cf3cbd734f-vsearch
d231eddb42bd52f4583c2be191041df7	partial	vsearch	d231eddb42bd52f4583c2be191041df7-vsearch
d2b6ff18ea16488174ed0239fca957ac	partial	vsearch	d2b6ff18ea16488174ed0239fca957ac-vsearch
d2c5eac820e530131fb22a4263479dc0	partial	vsearch	d2c5eac820e530131fb22a4263479dc0-vsearch
d30404eb0c9a5db11321878ad22aaab5	partial	vsearch	d30404eb0c9a5db11321878ad22aaab5-vsearch
d344f53469d9252fecffa65287522393	partial	vsearch	d344f53469d9252fecffa65287522393-vsearch
d3a87e8ee02ad3acce419d8bd852a163	partial	vsearch	d3a87e8ee02ad3acce419d8bd852a163-vsearch
d3cafc94afa2c538fde716deb583d2f6	partial	vsearch	d3cafc94afa2c538fde716deb583d2f6-vsearch
d45591821ed9e2827646b4327950a7cd	partial	vsearch	d45591821ed9e2827646b4327950a7cd-vsearch
d46c56ac1688c6bf78077c91eb2d4604	partial	vsearch	d46c56ac1688c6bf78077c91eb2d4604-vsearch
d4cfe4f2f484372907924cfcf5083417	partial	vsearch	d4cfe4f2f484372907924cfcf5083417-vsearch
d52da7e40b241f7142b13cffa50fc484	partial	vsearch	d52da7e40b241f7142b13cffa50fc484-vsearch
d55003cdfaf03e80d9c7f6fc66180656	partial	vsearch	d55003cdfaf03e80d9c7f6fc66180656-vsearch
d58797f172d214aefe4437f8a88330a4	partial	vsearch	d58797f172d214aefe4437f8a88330a4-vsearch
d6a8c0be1b0e5c181a57cce72728e45f	partial	vsearch	d6a8c0be1b0e5c181a57cce72728e45f-vsearch
d81c13e82ac8d79b40e760b7444d86f4	partial	vsearch	d81c13e82ac8d79b40e760b7444d86f4-vsearch
da7d5eeecf6dfef93eaf553585c84dce	partial	vsearch	da7d5eeecf6dfef93eaf553585c84dce-vsearch
dc655426138632cec4b7d8e1e7b25f84	partial	vsearch	dc655426138632cec4b7d8e1e7b25f84-vsearch
de80de7c2514087139ad0b611b2ead9e	partial	vsearch	de80de7c2514087139ad0b611b2ead9e-vsearch
df0f8be78aa00800ab747a9af6a83de5	partial	vsearch	df0f8be78aa00800ab747a9af6a83de5-vsearch
df6bad280123d1ddf815dae4d534c31d	partial	vsearch	df6bad280123d1ddf815dae4d534c31d-vsearch
e0425a63c5717f2c0bfc70a1886275f4	partial	vsearch	e0425a63c5717f2c0bfc70a1886275f4-vsearch
e1674df321cd279d52abdc30270f8e5f	partial	vsearch	e1674df321cd279d52abdc30270f8e5f-vsearch
e208b568b780f36e26304074159a8ab5	partial	vsearch	e208b568b780f36e26304074159a8ab5-vsearch
e28ad71618dad1387246c35efa711482	partial	vsearch	e28ad71618dad1387246c35efa711482-vsearch
e36aa0bccc826cedaaab701bd4e697a2	partial	vsearch	e36aa0bccc826cedaaab701bd4e697a2-vsearch
e5382fa1785b088243a33377c5e755d7	partial	vsearch	e5382fa1785b088243a33377c5e755d7-vsearch
e73d181b20ea426734d3a8eb178c82f1	partial	vsearch	e73d181b20ea426734d3a8eb178c82f1-vsearch
e84a51a2b5d60802e216a8ad36bca008	partial	vsearch	e84a51a2b5d60802e216a8ad36bca008-vsearch
e978abaf0c2ce360e798c67ada96d032	partial	vsearch	e978abaf0c2ce360e798c67ada96d032-vsearch
e9c0a2e9391a66697044b10a952c8372	partial	vsearch	e9c0a2e9391a66697044b10a952c8372-vsearch
ea52f24f3affd483d1ffe097a0b87c90	partial	vsearch	ea52f24f3affd483d1ffe097a0b87c90-vsearch
eb797cdbaa690f89357a36c2f0e0a919	partial	vsearch	eb797cdbaa690f89357a36c2f0e0a919-vsearch
ec1f0f0028d67cb6580b31a35da4a32c	partial	vsearch	ec1f0f0028d67cb6580b31a35da4a32c-vsearch
ec9d07de263e523bed145fb0589f8fe4	partial	vsearch	ec9d07de263e523bed145fb0589f8fe4-vsearch
ed51ab55b43673799a285eb3babc8684	partial	vsearch	ed51ab55b43673799a285eb3babc8684-vsearch
edd8767ea6fd718243732f3f56907533	partial	vsearch	edd8767ea6fd718243732f3f56907533-vsearch
ee5ed711e8e51b67c0b94241074d278e	partial	vsearch	ee5ed711e8e51b67c0b94241074d278e-vsearch
f2ec59ad3983a7089c32b291f3a50d93	partial	vsearch	f2ec59ad3983a7089c32b291f3a50d93-vsearch
f3857d525429fb8f09970727e2573d65	partial	vsearch	f3857d525429fb8f09970727e2573d65-vsearch
f3c459079ccaaac1e3fcbff0c8e435ee	partial	vsearch	f3c459079ccaaac1e3fcbff0c8e435ee-vsearch
f560daa4f2610d8327f9942e0d6aa322	partial	vsearch	f560daa4f2610d8327f9942e0d6aa322-vsearch
f6a2b12aed2c591dc5dcdcc1623775d4	partial	vsearch	f6a2b12aed2c591dc5dcdcc1623775d4-vsearch
f6d00e801d93c1b496f9b45272497647	partial	vsearch	f6d00e801d93c1b496f9b45272497647-vsearch
f920f7b1ae7b815c326caea4b90a5624	partial	vsearch	f920f7b1ae7b815c326caea4b90a5624-vsearch
f9608477a28c167eb150dea3acc7e5df	partial	vsearch	f9608477a28c167eb150dea3acc7e5df-vsearch
fb8b1eca236e894dfd9b94fa478cb56a	partial	vsearch	fb8b1eca236e894dfd9b94fa478cb56a-vsearch
fcdc7bdd973edfb85c9a1814f8ea43fe	partial	vsearch	fcdc7bdd973edfb85c9a1814f8ea43fe-vsearch
fd68ac61f45eac7bb741997ec04cd64a	partial	vsearch	fd68ac61f45eac7bb741997ec04cd64a-vsearch
fe97cf979b10951ec434b42f6b3d68eb	partial	vsearch	fe97cf979b10951ec434b42f6b3d68eb-vsearch
00032c9b1760002b29d123c62538dcb9	miss	vsearch	00032c9b1760002b29d123c62538dcb9-vsearch
007a037ac100ce18c2a8586f13ded714	miss	vsearch	007a037ac100ce18c2a8586f13ded714-vsearch
00b970347f5b1aa8910f025864a9a8b8	miss	vsearch	00b970347f5b1aa8910f025864a9a8b8-vsearch
016f4c0a1137c78da0201fd1927cec9b	miss	vsearch	016f4c0a1137c78da0201fd1927cec9b-vsearch
0224e64a0546f5b9773a397bbeb40762	miss	vsearch	0224e64a0546f5b9773a397bbeb40762-vsearch
027277e0d09ae339e56e167c4d05b69e	miss	vsearch	027277e0d09ae339e56e167c4d05b69e-vsearch
027f57a6c10b326d1457648a112376d8	miss	vsearch	027f57a6c10b326d1457648a112376d8-vsearch
02fe6971c21382507d624f2ddda7f32c	miss	vsearch	02fe6971c21382507d624f2ddda7f32c-vsearch
03547c65ad7cf536b3b49b7f217a820c	miss	vsearch	03547c65ad7cf536b3b49b7f217a820c-vsearch
0398a81b6531872f41fc49eb333bc5d0	miss	vsearch	0398a81b6531872f41fc49eb333bc5d0-vsearch
046c584c21d41f29097b04c920b297e4	miss	vsearch	046c584c21d41f29097b04c920b297e4-vsearch
049f22105bf75f136538064e5172412d	miss	vsearch	049f22105bf75f136538064e5172412d-vsearch
04c173eed2fe15a14ebac2e6918d8ea8	miss	vsearch	04c173eed2fe15a14ebac2e6918d8ea8-vsearch
0598db5824a7642b0862ac7aaa1d19f7	miss	vsearch	0598db5824a7642b0862ac7aaa1d19f7-vsearch
059e418761d0c375ca68edff8ee0561f	miss	vsearch	059e418761d0c375ca68edff8ee0561f-vsearch
05ae6049f28f038ba9b73cdd9ba29837	miss	vsearch	05ae6049f28f038ba9b73cdd9ba29837-vsearch
05cfc815abf80f2ae9640da11a99aad0	miss	vsearch	05cfc815abf80f2ae9640da11a99aad0-vsearch
06564d3cc7268b1492ed3708697e550e	miss	vsearch	06564d3cc7268b1492ed3708697e550e-vsearch
06678a73cca65456afc3b2d1d2317e19	miss	vsearch	06678a73cca65456afc3b2d1d2317e19-vsearch
069b9fbcab3c50a442a7b06d1ef159c4	miss	vsearch	069b9fbcab3c50a442a7b06d1ef159c4-vsearch
06b545d3544e85804cdeb28fee4928f9	miss	vsearch	06b545d3544e85804cdeb28fee4928f9-vsearch
0710137d67a6a095aa69768bfebb2b5e	miss	vsearch	0710137d67a6a095aa69768bfebb2b5e-vsearch
074815a25ec031d7fc200fcd34384f66	miss	vsearch	074815a25ec031d7fc200fcd34384f66-vsearch
08128f50f33964504ebe76ea730f26b6	miss	vsearch	08128f50f33964504ebe76ea730f26b6-vsearch
0853a883ea800fe3fd8cfde4f2ff0d5f	miss	vsearch	0853a883ea800fe3fd8cfde4f2ff0d5f-vsearch
094684bfd520cc7416a3ca83a350ef8a	miss	vsearch	094684bfd520cc7416a3ca83a350ef8a-vsearch
0a02cecc8afbf1f61f05624b6fffe727	miss	vsearch	0a02cecc8afbf1f61f05624b6fffe727-vsearch
0a34cde16d1be29822a8a0dba8e0248d	miss	vsearch	0a34cde16d1be29822a8a0dba8e0248d-vsearch
0a65229cf20731add7e37ab9b57a23c7	miss	vsearch	0a65229cf20731add7e37ab9b57a23c7-vsearch
0ac486aaf11a6bcd128d21ed39b4d1fd	miss	vsearch	0ac486aaf11a6bcd128d21ed39b4d1fd-vsearch
0af4ca2f8d74bf91ef36ec133b29af40	miss	vsearch	0af4ca2f8d74bf91ef36ec133b29af40-vsearch
0aff51bfae7935f536836856c34f8203	miss	vsearch	0aff51bfae7935f536836856c34f8203-vsearch
0b5594f8796ee6d83209d7f2186fd94f	miss	vsearch	0b5594f8796ee6d83209d7f2186fd94f-vsearch
0b796e9d0de0bad219afafef80231023	miss	vsearch	0b796e9d0de0bad219afafef80231023-vsearch
0b7df47f25e881c1b808a1d3b6ed6daa	miss	vsearch	0b7df47f25e881c1b808a1d3b6ed6daa-vsearch
0bb2f2081c2c38e1c6e1fc2b1647d766	miss	vsearch	0bb2f2081c2c38e1c6e1fc2b1647d766-vsearch
0bbe50fd175c838e89d8ba802cf4e53b	miss	vsearch	0bbe50fd175c838e89d8ba802cf4e53b-vsearch
0bcf01e48890ca5d2453788604f9c272	miss	vsearch	0bcf01e48890ca5d2453788604f9c272-vsearch
0c2a0a159e0622aa2e2e562cad9db7de	miss	vsearch	0c2a0a159e0622aa2e2e562cad9db7de-vsearch
0cc5d1ad625b2300c7099cfc82ffbb55	miss	vsearch	0cc5d1ad625b2300c7099cfc82ffbb55-vsearch
0d40ef7fabef54d4f16f1bf1fbd011ef	miss	vsearch	0d40ef7fabef54d4f16f1bf1fbd011ef-vsearch
0d5c1236f895887fd360790f2d89bbf3	miss	vsearch	0d5c1236f895887fd360790f2d89bbf3-vsearch
0dad96231dc2174e2a934c5500341fd2	miss	vsearch	0dad96231dc2174e2a934c5500341fd2-vsearch
0df28a634184401bad12c6ae846b2579	miss	vsearch	0df28a634184401bad12c6ae846b2579-vsearch
0e092958f72cd4e4ee63912a316f68e6	miss	vsearch	0e092958f72cd4e4ee63912a316f68e6-vsearch
0e3bf353d6c6c8ef5a96a070896d3a66	miss	vsearch	0e3bf353d6c6c8ef5a96a070896d3a66-vsearch
0e6771c73fd1956d4e24b9138835e1e5	miss	vsearch	0e6771c73fd1956d4e24b9138835e1e5-vsearch
0e7731922c6c0f3c690d391c1dd1eeb8	miss	vsearch	0e7731922c6c0f3c690d391c1dd1eeb8-vsearch
0ea52f6730d38df79ed5dc032e955716	miss	vsearch	0ea52f6730d38df79ed5dc032e955716-vsearch
0ec6d9ffa60d9ec941f5d9d2d63eb902	miss	vsearch	0ec6d9ffa60d9ec941f5d9d2d63eb902-vsearch
0fa296d5461b05171909b634d4abcdc1	miss	vsearch	0fa296d5461b05171909b634d4abcdc1-vsearch
0fb7497f5926112a8b1035143afaaa78	miss	vsearch	0fb7497f5926112a8b1035143afaaa78-vsearch
0fc35c089d10ac3874e04db9b4a3c095	miss	vsearch	0fc35c089d10ac3874e04db9b4a3c095-vsearch
0fc9e43475d1318a580b3d42bd3f8dbb	miss	vsearch	0fc9e43475d1318a580b3d42bd3f8dbb-vsearch
0fd70966d4453aae3e809ef7080ca91b	miss	vsearch	0fd70966d4453aae3e809ef7080ca91b-vsearch
109d3bbef098103c0fa4614a54411442	miss	vsearch	109d3bbef098103c0fa4614a54411442-vsearch
10e2014f643ac9b78ebd09c2cc6ab676	miss	vsearch	10e2014f643ac9b78ebd09c2cc6ab676-vsearch
1142fbfd225e7683d6f8106508ac0f61	miss	vsearch	1142fbfd225e7683d6f8106508ac0f61-vsearch
1187b07337ad9a3c84362cf0efdc380d	miss	vsearch	1187b07337ad9a3c84362cf0efdc380d-vsearch
1196767fb631a8c4152d4857463a7e18	miss	vsearch	1196767fb631a8c4152d4857463a7e18-vsearch
121264dc9550497cdc605a3a03569c2c	miss	vsearch	121264dc9550497cdc605a3a03569c2c-vsearch
12420b0679bbfc5292abce701104d804	miss	vsearch	12420b0679bbfc5292abce701104d804-vsearch
12512f61e2a3c4a5de1349405061297c	miss	vsearch	12512f61e2a3c4a5de1349405061297c-vsearch
125a7e25620ced220c4dc023ec27a8e4	miss	vsearch	125a7e25620ced220c4dc023ec27a8e4-vsearch
125fa3d194b9d1fffb8c3b6cacebc891	miss	vsearch	125fa3d194b9d1fffb8c3b6cacebc891-vsearch
1270c9b0a7d839006f9a47311da607c2	miss	vsearch	1270c9b0a7d839006f9a47311da607c2-vsearch
132a4b5cc89a4d91e1668d8ca975cb26	miss	vsearch	132a4b5cc89a4d91e1668d8ca975cb26-vsearch
13371d3de6d07918c8898178bc57d919	miss	vsearch	13371d3de6d07918c8898178bc57d919-vsearch
1371417dd2b632c01219cbcb4c3e64ae	miss	vsearch	1371417dd2b632c01219cbcb4c3e64ae-vsearch
139768e4616e4040d19604779d061f7b	miss	vsearch	139768e4616e4040d19604779d061f7b-vsearch
13c7e27c3ff253b419835193a81c2366	miss	vsearch	13c7e27c3ff253b419835193a81c2366-vsearch
13e7cd4613fe8e2a4b8c5bd9851fa8d2	miss	vsearch	13e7cd4613fe8e2a4b8c5bd9851fa8d2-vsearch
13ef19285dfa5b8075398a7970bfc08b	miss	vsearch	13ef19285dfa5b8075398a7970bfc08b-vsearch
141f64c2fd3298c2cce813e7a0edaeb6	miss	vsearch	141f64c2fd3298c2cce813e7a0edaeb6-vsearch
143e4b2447d95f6f542b130533c94e55	miss	vsearch	143e4b2447d95f6f542b130533c94e55-vsearch
14449b88e91d184ce590494adef8923f	miss	vsearch	14449b88e91d184ce590494adef8923f-vsearch
148c6351286b5eeb6d22a1589e8d1ceb	miss	vsearch	148c6351286b5eeb6d22a1589e8d1ceb-vsearch
1492bb15fd26d7b7ddc8ae9b48fc64ca	miss	vsearch	1492bb15fd26d7b7ddc8ae9b48fc64ca-vsearch
14b55e668b77dee17323b0723bef1e90	miss	vsearch	14b55e668b77dee17323b0723bef1e90-vsearch
151e642b0775f62b8e2418459b463d1c	miss	vsearch	151e642b0775f62b8e2418459b463d1c-vsearch
152e53237e1746ed94ed36d6ee94826b	miss	vsearch	152e53237e1746ed94ed36d6ee94826b-vsearch
1555e9d8d93128b9c0578ce562cbc373	miss	vsearch	1555e9d8d93128b9c0578ce562cbc373-vsearch
156d86f0a3f16034e900726be929c9bb	miss	vsearch	156d86f0a3f16034e900726be929c9bb-vsearch
16a1e0d2496b094acd9c6ccfbf1e9b6d	miss	vsearch	16a1e0d2496b094acd9c6ccfbf1e9b6d-vsearch
16a93c0bf2e32422acd699cb66010463	miss	vsearch	16a93c0bf2e32422acd699cb66010463-vsearch
16e398443daee6cde3d385f5d79c7845	miss	vsearch	16e398443daee6cde3d385f5d79c7845-vsearch
16ecf9e11cf8572f4a4e87068a5924af	miss	vsearch	16ecf9e11cf8572f4a4e87068a5924af-vsearch
17299e73274fe0e0291480828c458d38	miss	vsearch	17299e73274fe0e0291480828c458d38-vsearch
1752bb5cb08e5dfaa7e4d13f7464980f	miss	vsearch	1752bb5cb08e5dfaa7e4d13f7464980f-vsearch
178f2769e41f9a0cff0a2ebfcb35b503	miss	vsearch	178f2769e41f9a0cff0a2ebfcb35b503-vsearch
18847b9ab96ea2135d869a54895631fb	miss	vsearch	18847b9ab96ea2135d869a54895631fb-vsearch
191c64b64b9788bcf66182973b53592f	miss	vsearch	191c64b64b9788bcf66182973b53592f-vsearch
19b15068add9c22b572c309576d98259	miss	vsearch	19b15068add9c22b572c309576d98259-vsearch
19f7c4058dd44ffad054e799dd1cc607	miss	vsearch	19f7c4058dd44ffad054e799dd1cc607-vsearch
1a72d54776b50941bc1767cfb63834bc	miss	vsearch	1a72d54776b50941bc1767cfb63834bc-vsearch
1ab622761f0f2c6227ff4e419a3bbd74	miss	vsearch	1ab622761f0f2c6227ff4e419a3bbd74-vsearch
1b0889cdc8e2395e2868620edaa7ff6e	miss	vsearch	1b0889cdc8e2395e2868620edaa7ff6e-vsearch
1b0a8bbeb9c7f515fa8022c708e7b701	miss	vsearch	1b0a8bbeb9c7f515fa8022c708e7b701-vsearch
1b17955c16c349f289988a3b23db6e73	miss	vsearch	1b17955c16c349f289988a3b23db6e73-vsearch
1b6e7c2c4afd2855a68a56a8689281af	miss	vsearch	1b6e7c2c4afd2855a68a56a8689281af-vsearch
1bbfc614390180a4733e4528ca32c2cb	miss	vsearch	1bbfc614390180a4733e4528ca32c2cb-vsearch
1bd7fb8ba1a090c015b4f91d676030b8	miss	vsearch	1bd7fb8ba1a090c015b4f91d676030b8-vsearch
1c4c22364b2626d57778fdee5980c360	miss	vsearch	1c4c22364b2626d57778fdee5980c360-vsearch
1cb33a2c21ff735dc94971095cb4967c	miss	vsearch	1cb33a2c21ff735dc94971095cb4967c-vsearch
1cc4197f0229c7788beae06743edbda9	miss	vsearch	1cc4197f0229c7788beae06743edbda9-vsearch
1d8b46a2950f37d3514f40c34bc99977	miss	vsearch	1d8b46a2950f37d3514f40c34bc99977-vsearch
1d8c8019505f6dfe4f81f99aa6399e7f	miss	vsearch	1d8c8019505f6dfe4f81f99aa6399e7f-vsearch
1e117279215a73bd165c9984216a7a31	miss	vsearch	1e117279215a73bd165c9984216a7a31-vsearch
1e8bf2c63736cd7e12abc1c684a05e67	miss	vsearch	1e8bf2c63736cd7e12abc1c684a05e67-vsearch
1eddc0a4d718b1d125f5a1875cf2a531	miss	vsearch	1eddc0a4d718b1d125f5a1875cf2a531-vsearch
1f642dc69b3b71477b5a1240dd55979a	miss	vsearch	1f642dc69b3b71477b5a1240dd55979a-vsearch
20a4c675f8276fe61cc1ccea1bc3614b	miss	vsearch	20a4c675f8276fe61cc1ccea1bc3614b-vsearch
20e53ecd38c8a565c0bf8526ad07bbea	miss	vsearch	20e53ecd38c8a565c0bf8526ad07bbea-vsearch
210ee4f7b7494f9906707136fda30128	miss	vsearch	210ee4f7b7494f9906707136fda30128-vsearch
21539140fdc027f1630e47c5399300e1	miss	vsearch	21539140fdc027f1630e47c5399300e1-vsearch
219d25a019cf72f045fbb72841ca05a8	miss	vsearch	219d25a019cf72f045fbb72841ca05a8-vsearch
21d3d50f64903cbe1a611811acc20534	miss	vsearch	21d3d50f64903cbe1a611811acc20534-vsearch
226dd17b042d3acabe72a48309dc26af	miss	vsearch	226dd17b042d3acabe72a48309dc26af-vsearch
22ffd1ea3d9098042c82bc7f705183f2	miss	vsearch	22ffd1ea3d9098042c82bc7f705183f2-vsearch
23242eb8f5a6cdca6c9f1d94b9122766	miss	vsearch	23242eb8f5a6cdca6c9f1d94b9122766-vsearch
2388f43ad0d7b483c09011ceece0b80c	miss	vsearch	2388f43ad0d7b483c09011ceece0b80c-vsearch
238e67af18e2edbfa4b46c0dff94da13	miss	vsearch	238e67af18e2edbfa4b46c0dff94da13-vsearch
23cfa44f1daee3e380b1b4532c78cd55	miss	vsearch	23cfa44f1daee3e380b1b4532c78cd55-vsearch
23d68414d86216e79662e94c6a14de2d	miss	vsearch	23d68414d86216e79662e94c6a14de2d-vsearch
243fadeac0738c33d7ec97cd6175e959	miss	vsearch	243fadeac0738c33d7ec97cd6175e959-vsearch
248a029c9b5449f7a13289a7c9fd17af	miss	vsearch	248a029c9b5449f7a13289a7c9fd17af-vsearch
256d19c6db1b125e3224cfebd218e67d	miss	vsearch	256d19c6db1b125e3224cfebd218e67d-vsearch
25f5441153b01373b1b24efd55731412	miss	vsearch	25f5441153b01373b1b24efd55731412-vsearch
26272f5d70e2c1ca33b1eb39fd80f6ea	miss	vsearch	26272f5d70e2c1ca33b1eb39fd80f6ea-vsearch
266ce844bdd8d66e765c8162b01f9f3f	miss	vsearch	266ce844bdd8d66e765c8162b01f9f3f-vsearch
26bc4f7f4937a7389092fc7229f516d5	miss	vsearch	26bc4f7f4937a7389092fc7229f516d5-vsearch
26d584f14491a129cf6bd3bf4f6dc2d2	miss	vsearch	26d584f14491a129cf6bd3bf4f6dc2d2-vsearch
2700ae9f7ed5758b5be0a98efdf76e59	miss	vsearch	2700ae9f7ed5758b5be0a98efdf76e59-vsearch
279de3462594f79df6da2c92a35b27fe	miss	vsearch	279de3462594f79df6da2c92a35b27fe-vsearch
27f6fd901172266aac2dceaaae4f726f	miss	vsearch	27f6fd901172266aac2dceaaae4f726f-vsearch
28ad64e68ac62179b4fafd3ad7fb6081	miss	vsearch	28ad64e68ac62179b4fafd3ad7fb6081-vsearch
28b6d2f9a25cda13ce3574437ede3c17	miss	vsearch	28b6d2f9a25cda13ce3574437ede3c17-vsearch
28d57df004ee2b71d4607ae5c98502f8	miss	vsearch	28d57df004ee2b71d4607ae5c98502f8-vsearch
295b489b5636ec57a4b466f31a7980ae	miss	vsearch	295b489b5636ec57a4b466f31a7980ae-vsearch
29e3a4a13e3f9e8d8ab7de36ad9a3c1f	miss	vsearch	29e3a4a13e3f9e8d8ab7de36ad9a3c1f-vsearch
2a6d78e05bbf2e0bf3a68760f78f553c	miss	vsearch	2a6d78e05bbf2e0bf3a68760f78f553c-vsearch
2a7efe6389ff24dc3f0ee8246dc67aff	miss	vsearch	2a7efe6389ff24dc3f0ee8246dc67aff-vsearch
2b37acac30c4293b0a2dff944e18ccda	miss	vsearch	2b37acac30c4293b0a2dff944e18ccda-vsearch
2b6ab062fd7a99f3a73684b33dea686e	miss	vsearch	2b6ab062fd7a99f3a73684b33dea686e-vsearch
2bc7277b3501963041489128cb3e18f4	miss	vsearch	2bc7277b3501963041489128cb3e18f4-vsearch
2bf6cce84f76a3036868070d04663fb3	miss	vsearch	2bf6cce84f76a3036868070d04663fb3-vsearch
2c64e315a197770ffaab17c67b3cb5a2	miss	vsearch	2c64e315a197770ffaab17c67b3cb5a2-vsearch
2ca8b7dba195c871ec11bcb08a6f34f3	miss	vsearch	2ca8b7dba195c871ec11bcb08a6f34f3-vsearch
2cbe309e5e35782a7ba8b3cbe80c71d7	miss	vsearch	2cbe309e5e35782a7ba8b3cbe80c71d7-vsearch
2cd21fdec933d86089a1b01b5015ca7f	miss	vsearch	2cd21fdec933d86089a1b01b5015ca7f-vsearch
2cf0f7cd5ad0b9f1c75d1e7a46668e30	miss	vsearch	2cf0f7cd5ad0b9f1c75d1e7a46668e30-vsearch
2d32626d56705a843105053dbb70ce78	miss	vsearch	2d32626d56705a843105053dbb70ce78-vsearch
2d970367f2e542e482cbaead9ea23442	miss	vsearch	2d970367f2e542e482cbaead9ea23442-vsearch
2e6d1e9e9574aa56ad60cebfc2e6615b	miss	vsearch	2e6d1e9e9574aa56ad60cebfc2e6615b-vsearch
2ece8a655a22fe84a7f70871ded54c79	miss	vsearch	2ece8a655a22fe84a7f70871ded54c79-vsearch
2eecd9187c5732baaf93ca857ad88d32	miss	vsearch	2eecd9187c5732baaf93ca857ad88d32-vsearch
2f9f14a164fbd999f2f975800cb5c6af	miss	vsearch	2f9f14a164fbd999f2f975800cb5c6af-vsearch
2fc905a9754b3f301dba2865535dd889	miss	vsearch	2fc905a9754b3f301dba2865535dd889-vsearch
2ff9953799e886d44b4f4fb97c4c97a4	miss	vsearch	2ff9953799e886d44b4f4fb97c4c97a4-vsearch
3008721c38b2c0d0270eadf804986789	miss	vsearch	3008721c38b2c0d0270eadf804986789-vsearch
3019836df83e332ce59481161afca490	miss	vsearch	3019836df83e332ce59481161afca490-vsearch
309a3002d949979a45bb34d7f48673a3	miss	vsearch	309a3002d949979a45bb34d7f48673a3-vsearch
30b044c6b687de17c223953b8475f064	miss	vsearch	30b044c6b687de17c223953b8475f064-vsearch
30e70f7b30f88eec38b762a0484799e0	miss	vsearch	30e70f7b30f88eec38b762a0484799e0-vsearch
317d991bf0eaa9bbd25e5f5642f1f862	miss	vsearch	317d991bf0eaa9bbd25e5f5642f1f862-vsearch
32011b97e470c81fc20d295808d3a65c	miss	vsearch	32011b97e470c81fc20d295808d3a65c-vsearch
32621f4c74815b52bd832ad6c4a1a1e1	miss	vsearch	32621f4c74815b52bd832ad6c4a1a1e1-vsearch
328ebd9b338542f29341d0606b5ca3e7	miss	vsearch	328ebd9b338542f29341d0606b5ca3e7-vsearch
34ac15a4c298fa03cbf304ea6e7b1766	miss	vsearch	34ac15a4c298fa03cbf304ea6e7b1766-vsearch
34d2d4a54ad637525dbaec0e9ff30f59	miss	vsearch	34d2d4a54ad637525dbaec0e9ff30f59-vsearch
34f55cb42724d4d2c1f5d98b6d2be745	miss	vsearch	34f55cb42724d4d2c1f5d98b6d2be745-vsearch
35c3b697822ac611255b1608a18ebdc7	miss	vsearch	35c3b697822ac611255b1608a18ebdc7-vsearch
366b57771112f8cb3710560c14edfc66	miss	vsearch	366b57771112f8cb3710560c14edfc66-vsearch
36bbc092383e18dc84d1ece325efa1e6	miss	vsearch	36bbc092383e18dc84d1ece325efa1e6-vsearch
36dabcf8fe0ece58827d93a669ed6e48	miss	vsearch	36dabcf8fe0ece58827d93a669ed6e48-vsearch
373676ce68665849b82cb9fe3e27c787	miss	vsearch	373676ce68665849b82cb9fe3e27c787-vsearch
37c8264f3149b5debff783fb37f89de6	miss	vsearch	37c8264f3149b5debff783fb37f89de6-vsearch
37d47321710a03d31c71a728136a41bb	miss	vsearch	37d47321710a03d31c71a728136a41bb-vsearch
3919661f9aac94549c519e193ad1f348	miss	vsearch	3919661f9aac94549c519e193ad1f348-vsearch
394b336d4fa0841a5c600719ca2cc264	miss	vsearch	394b336d4fa0841a5c600719ca2cc264-vsearch
395cbf6fe8d242613e163c734a9e6073	miss	vsearch	395cbf6fe8d242613e163c734a9e6073-vsearch
3a19e0312abcb04a496194a1858b4ce4	miss	vsearch	3a19e0312abcb04a496194a1858b4ce4-vsearch
3a208c83bf955fe8a8a530902ae1ccdd	miss	vsearch	3a208c83bf955fe8a8a530902ae1ccdd-vsearch
3a51aeb98ff0802d536da4cbcf8602df	miss	vsearch	3a51aeb98ff0802d536da4cbcf8602df-vsearch
3a6df263eeb1161017ab1b5084ba2706	miss	vsearch	3a6df263eeb1161017ab1b5084ba2706-vsearch
3aa70123d5451d3b68f1489b8cba0fed	miss	vsearch	3aa70123d5451d3b68f1489b8cba0fed-vsearch
3ac354588866f2feafb7caa08a77f677	miss	vsearch	3ac354588866f2feafb7caa08a77f677-vsearch
3adf53609706931d8649ee5b62c342b1	miss	vsearch	3adf53609706931d8649ee5b62c342b1-vsearch
3afdffff90cb8a87f151901d1ea64045	miss	vsearch	3afdffff90cb8a87f151901d1ea64045-vsearch
3b0e692313ef6158a34a113849a2ccb4	miss	vsearch	3b0e692313ef6158a34a113849a2ccb4-vsearch
3b3a5df5d64529cf3c8b27da011e5116	miss	vsearch	3b3a5df5d64529cf3c8b27da011e5116-vsearch
3b8d1188f7fe3cda13e0d6f8fa669160	miss	vsearch	3b8d1188f7fe3cda13e0d6f8fa669160-vsearch
3bad7f0992365deb6b710cd102b63d85	miss	vsearch	3bad7f0992365deb6b710cd102b63d85-vsearch
3bccc7419ed71054e8d594ffa35fe0c6	miss	vsearch	3bccc7419ed71054e8d594ffa35fe0c6-vsearch
3beda1edfe1091614a81280306f02348	miss	vsearch	3beda1edfe1091614a81280306f02348-vsearch
3c35544c7fd2d369c7bfa0727effcfba	miss	vsearch	3c35544c7fd2d369c7bfa0727effcfba-vsearch
3c55a729810eeb9338ecfa8aa2ce5d52	miss	vsearch	3c55a729810eeb9338ecfa8aa2ce5d52-vsearch
3c79ff49428c6a766d4b4a31019ab665	miss	vsearch	3c79ff49428c6a766d4b4a31019ab665-vsearch
3ceaa950e22333d0f498e0f6419ae4b1	miss	vsearch	3ceaa950e22333d0f498e0f6419ae4b1-vsearch
3cf8fda36e4c20da94e225dc58722ffe	miss	vsearch	3cf8fda36e4c20da94e225dc58722ffe-vsearch
3d313118f21262f0ecab2766d6be0369	miss	vsearch	3d313118f21262f0ecab2766d6be0369-vsearch
3e8626361c5a67a16c705e4bfb000ca9	miss	vsearch	3e8626361c5a67a16c705e4bfb000ca9-vsearch
3fdd04047fa0e52714b13828e2880162	miss	vsearch	3fdd04047fa0e52714b13828e2880162-vsearch
400682aea70e39cee1f1ee37afe0db50	miss	vsearch	400682aea70e39cee1f1ee37afe0db50-vsearch
403e89f5ad574335ed967bcc3c2ed55a	miss	vsearch	403e89f5ad574335ed967bcc3c2ed55a-vsearch
416325f65015831f4217a28fc03d595a	miss	vsearch	416325f65015831f4217a28fc03d595a-vsearch
416a76be07cbad148bd213fdb62d174c	miss	vsearch	416a76be07cbad148bd213fdb62d174c-vsearch
4183614e385ca085e6c1c59759981290	miss	vsearch	4183614e385ca085e6c1c59759981290-vsearch
41e1b5c68133435a7ebd3dd94a3efe4d	miss	vsearch	41e1b5c68133435a7ebd3dd94a3efe4d-vsearch
41e2e129bef6b3eeddee98c118b9e00a	miss	vsearch	41e2e129bef6b3eeddee98c118b9e00a-vsearch
42116792cf06a9cec41b7e211b12d4b0	miss	vsearch	42116792cf06a9cec41b7e211b12d4b0-vsearch
42801d7ec4081b44aaf4ce24db5e64eb	miss	vsearch	42801d7ec4081b44aaf4ce24db5e64eb-vsearch
42914b1558f71f77828ca65897e5a856	miss	vsearch	42914b1558f71f77828ca65897e5a856-vsearch
43c5d1c9b7e77b220d74398f758225bb	miss	vsearch	43c5d1c9b7e77b220d74398f758225bb-vsearch
43e9b8a5486b223b0239a80b975f12b5	miss	vsearch	43e9b8a5486b223b0239a80b975f12b5-vsearch
43e9f387c14e26fcf0a4b72fcba64922	miss	vsearch	43e9f387c14e26fcf0a4b72fcba64922-vsearch
43ed3d0a9467a65e5fc91552d7f8edba	miss	vsearch	43ed3d0a9467a65e5fc91552d7f8edba-vsearch
4430c25fe94c347edac5c54035c2fb5e	miss	vsearch	4430c25fe94c347edac5c54035c2fb5e-vsearch
45aa18b795cd9dd8cae497fc091fc35c	miss	vsearch	45aa18b795cd9dd8cae497fc091fc35c-vsearch
45c4a10baf9acd06a80a83ad2b5ff33b	miss	vsearch	45c4a10baf9acd06a80a83ad2b5ff33b-vsearch
465236046e298c0da87c90405703c62f	miss	vsearch	465236046e298c0da87c90405703c62f-vsearch
468ca3b50e11fccf19a0c019edd77586	miss	vsearch	468ca3b50e11fccf19a0c019edd77586-vsearch
46b7f4a30af940d9fe76d802c2cc63b1	miss	vsearch	46b7f4a30af940d9fe76d802c2cc63b1-vsearch
47009f09f3fea7717483af28c8ff51b1	miss	vsearch	47009f09f3fea7717483af28c8ff51b1-vsearch
4769ad71fd6b1574467a3829e6bc233b	miss	vsearch	4769ad71fd6b1574467a3829e6bc233b-vsearch
47a373635a2423b8a66425fada37a63e	miss	vsearch	47a373635a2423b8a66425fada37a63e-vsearch
47cbd62dce2e48f9b450a6aebb11b40e	miss	vsearch	47cbd62dce2e48f9b450a6aebb11b40e-vsearch
47ff6204f709c077e8822640b365d6ea	miss	vsearch	47ff6204f709c077e8822640b365d6ea-vsearch
4814e4f96da78db18c6c17ebe2f6a4db	miss	vsearch	4814e4f96da78db18c6c17ebe2f6a4db-vsearch
49138b52c7b40eba98e335171721d579	miss	vsearch	49138b52c7b40eba98e335171721d579-vsearch
491e749774add28a036685dd60875b69	miss	vsearch	491e749774add28a036685dd60875b69-vsearch
494795469af22454daccdb1cf9d1202e	miss	vsearch	494795469af22454daccdb1cf9d1202e-vsearch
4975287c0a66efffa901bcaaafcf8b29	miss	vsearch	4975287c0a66efffa901bcaaafcf8b29-vsearch
4a43aaed66b7331f64a2c22c2718f9f2	miss	vsearch	4a43aaed66b7331f64a2c22c2718f9f2-vsearch
4abd8100cd1c21c22c62bff3d23cc1d8	miss	vsearch	4abd8100cd1c21c22c62bff3d23cc1d8-vsearch
4ae69c261ba7497bf511662580b53be8	miss	vsearch	4ae69c261ba7497bf511662580b53be8-vsearch
4b7b4a972c0c74c35fdbf18c24eb4cb6	miss	vsearch	4b7b4a972c0c74c35fdbf18c24eb4cb6-vsearch
4bd2759b4ce3358ee2a0b9a5a6bd9bb2	miss	vsearch	4bd2759b4ce3358ee2a0b9a5a6bd9bb2-vsearch
4bd4b519de0f366d9719563c9db13115	miss	vsearch	4bd4b519de0f366d9719563c9db13115-vsearch
4bf51972bb374a4882fd6d441b155923	miss	vsearch	4bf51972bb374a4882fd6d441b155923-vsearch
4c03c11f248b85c9f1b96990ad920a9c	miss	vsearch	4c03c11f248b85c9f1b96990ad920a9c-vsearch
4c5bd26c548234afa6ab88890be7b081	miss	vsearch	4c5bd26c548234afa6ab88890be7b081-vsearch
4c66dca5719391cdfd7b4c79ea7ec77f	miss	vsearch	4c66dca5719391cdfd7b4c79ea7ec77f-vsearch
4c74ff3e6317fa05ba0218cf644cd9c7	miss	vsearch	4c74ff3e6317fa05ba0218cf644cd9c7-vsearch
4d061db209c151f36d22375cc6ad8a88	miss	vsearch	4d061db209c151f36d22375cc6ad8a88-vsearch
4d34bba23514c89299961cf7d3a4666b	miss	vsearch	4d34bba23514c89299961cf7d3a4666b-vsearch
4d97d9a18c7ac36f484c5021cada9abb	miss	vsearch	4d97d9a18c7ac36f484c5021cada9abb-vsearch
4db5b5cd58cc20970a9abb95418d3eed	miss	vsearch	4db5b5cd58cc20970a9abb95418d3eed-vsearch
4deb7f1401df94cfc68561448ff9b510	miss	vsearch	4deb7f1401df94cfc68561448ff9b510-vsearch
4e015c69355557116ffc32edc004e29e	miss	vsearch	4e015c69355557116ffc32edc004e29e-vsearch
4e3eeeec7ae46ab5266baab8c70f0b7b	miss	vsearch	4e3eeeec7ae46ab5266baab8c70f0b7b-vsearch
4e8f993e6f91dfda2d0683cc0737ae97	miss	vsearch	4e8f993e6f91dfda2d0683cc0737ae97-vsearch
4ef762f8e14d959a0af233f11138a7b3	miss	vsearch	4ef762f8e14d959a0af233f11138a7b3-vsearch
4f05176224d4f10257a425ead2d06b3b	miss	vsearch	4f05176224d4f10257a425ead2d06b3b-vsearch
507b71af7deb7435252662f659490ca9	miss	vsearch	507b71af7deb7435252662f659490ca9-vsearch
50d54db69c79ac52f886cd4db2c87e0c	miss	vsearch	50d54db69c79ac52f886cd4db2c87e0c-vsearch
51c151eb53700fd2e3aec2d14fc46d5a	miss	vsearch	51c151eb53700fd2e3aec2d14fc46d5a-vsearch
51ce5bde7ff7223be9e1ae558d9f3e7a	miss	vsearch	51ce5bde7ff7223be9e1ae558d9f3e7a-vsearch
52cd721534ffdd9241c7ece20f629686	miss	vsearch	52cd721534ffdd9241c7ece20f629686-vsearch
52e2072fc5bcd9ae15054770323c5e0f	miss	vsearch	52e2072fc5bcd9ae15054770323c5e0f-vsearch
532ad083733b3d3cb6dd74d19859c813	miss	vsearch	532ad083733b3d3cb6dd74d19859c813-vsearch
53aee2c1c0b365402aafc536b87c1d7b	miss	vsearch	53aee2c1c0b365402aafc536b87c1d7b-vsearch
53bdf7eb6e1d2a7645a2bd9fdaf5cdb0	miss	vsearch	53bdf7eb6e1d2a7645a2bd9fdaf5cdb0-vsearch
53e057bf49d3c1ed7b9886c0ebc550e8	miss	vsearch	53e057bf49d3c1ed7b9886c0ebc550e8-vsearch
5435417d0ec8f2ce42ed2c7843eceb47	miss	vsearch	5435417d0ec8f2ce42ed2c7843eceb47-vsearch
5453a27137e61b5afb48e04da9326bc7	miss	vsearch	5453a27137e61b5afb48e04da9326bc7-vsearch
54a7ba98f3321710d811f01e7ef76418	miss	vsearch	54a7ba98f3321710d811f01e7ef76418-vsearch
54aba841a1cea4ea5ebad8fa184372c3	miss	vsearch	54aba841a1cea4ea5ebad8fa184372c3-vsearch
54dc09a5d384ddbbbdb36205222c8060	miss	vsearch	54dc09a5d384ddbbbdb36205222c8060-vsearch
54e0ee5e91c92f62fda884ed08173aee	miss	vsearch	54e0ee5e91c92f62fda884ed08173aee-vsearch
553e929481f5af5b3cf7826f7567da54	miss	vsearch	553e929481f5af5b3cf7826f7567da54-vsearch
5618445e9d6743ac2e20543f03f5e6a2	miss	vsearch	5618445e9d6743ac2e20543f03f5e6a2-vsearch
569a25e56409cd862c40d8661c1e075f	miss	vsearch	569a25e56409cd862c40d8661c1e075f-vsearch
57088bdc2bcff953dcb38eb176c5c5dd	miss	vsearch	57088bdc2bcff953dcb38eb176c5c5dd-vsearch
571b78225d6ea3cff57bf4efb6bd2256	miss	vsearch	571b78225d6ea3cff57bf4efb6bd2256-vsearch
57276368053eaecd53b054eeac00b324	miss	vsearch	57276368053eaecd53b054eeac00b324-vsearch
58c0220f976267ad4f7865f0b5adefcb	miss	vsearch	58c0220f976267ad4f7865f0b5adefcb-vsearch
58c6720c971cee58e1beb6af2b6283bb	miss	vsearch	58c6720c971cee58e1beb6af2b6283bb-vsearch
59c8d28ec8ae3d1f8bec0b17305316f7	miss	vsearch	59c8d28ec8ae3d1f8bec0b17305316f7-vsearch
59f877fadc94245edaa9014ac2c27f59	miss	vsearch	59f877fadc94245edaa9014ac2c27f59-vsearch
5abd987467674199e01d1f110e5dc8c7	miss	vsearch	5abd987467674199e01d1f110e5dc8c7-vsearch
5adeaa5f63bed152e7562d652c31dfed	miss	vsearch	5adeaa5f63bed152e7562d652c31dfed-vsearch
5ae673343941f8050997b1ff206b72ac	miss	vsearch	5ae673343941f8050997b1ff206b72ac-vsearch
5b771769d16eaf8307513187ac55b69f	miss	vsearch	5b771769d16eaf8307513187ac55b69f-vsearch
5b93a081e4099358b4b6a1d29f0e5983	miss	vsearch	5b93a081e4099358b4b6a1d29f0e5983-vsearch
5bd3939b7e051fe282d67b5087a91639	miss	vsearch	5bd3939b7e051fe282d67b5087a91639-vsearch
5c2f23bee7590de8c2ec866cd0daa686	miss	vsearch	5c2f23bee7590de8c2ec866cd0daa686-vsearch
5c47c9a033f4ced53cd7e9d3ffeb420b	miss	vsearch	5c47c9a033f4ced53cd7e9d3ffeb420b-vsearch
5c4ce8730190445f27f79642c592483e	miss	vsearch	5c4ce8730190445f27f79642c592483e-vsearch
5c576e8906f9bb55085617e4afa1d44b	miss	vsearch	5c576e8906f9bb55085617e4afa1d44b-vsearch
5c832eec96aa4e9ac8a5f789d6eb6561	miss	vsearch	5c832eec96aa4e9ac8a5f789d6eb6561-vsearch
5c96443f023defa44748b139637214a7	miss	vsearch	5c96443f023defa44748b139637214a7-vsearch
5cda0554bac1df4b82e4e59bdcebfbc6	miss	vsearch	5cda0554bac1df4b82e4e59bdcebfbc6-vsearch
5d29079123af03818e2a233a184bbfa8	miss	vsearch	5d29079123af03818e2a233a184bbfa8-vsearch
5df8b5d0ec19c273efde0eaae9cb3b6b	miss	vsearch	5df8b5d0ec19c273efde0eaae9cb3b6b-vsearch
5e41efc579c0fa6b5136747af594062b	miss	vsearch	5e41efc579c0fa6b5136747af594062b-vsearch
5e68eb42559b14088c7118634c568de7	miss	vsearch	5e68eb42559b14088c7118634c568de7-vsearch
5e74af842f2fca95ddc220f85d61dc37	miss	vsearch	5e74af842f2fca95ddc220f85d61dc37-vsearch
5ed04e477734a181814e33ce1af26bd7	miss	vsearch	5ed04e477734a181814e33ce1af26bd7-vsearch
5f765e804cd84da2e36cdbfc44012ef2	miss	vsearch	5f765e804cd84da2e36cdbfc44012ef2-vsearch
6064f61977991d606a1268c526dbf3d2	miss	vsearch	6064f61977991d606a1268c526dbf3d2-vsearch
60c58fd46918b24f7c9b802d7506e8bf	miss	vsearch	60c58fd46918b24f7c9b802d7506e8bf-vsearch
60defd11f06c99534ad95b0eca0a249f	miss	vsearch	60defd11f06c99534ad95b0eca0a249f-vsearch
61170150ecf3c56d3635d4be6b0938bd	miss	vsearch	61170150ecf3c56d3635d4be6b0938bd-vsearch
615db998b53b69a6001f3691dc51a273	miss	vsearch	615db998b53b69a6001f3691dc51a273-vsearch
619d3798efcb2679070acb8d1b5d6663	miss	vsearch	619d3798efcb2679070acb8d1b5d6663-vsearch
61c0f9a3feb5b115d9bf4eec3576a4ff	miss	vsearch	61c0f9a3feb5b115d9bf4eec3576a4ff-vsearch
6207461a269844d32c036507f7428b9e	miss	vsearch	6207461a269844d32c036507f7428b9e-vsearch
621fbfc7b2322a22dfe6681ff071dca7	miss	vsearch	621fbfc7b2322a22dfe6681ff071dca7-vsearch
625d9d3aa8d01bbb7186b3f3ab129559	miss	vsearch	625d9d3aa8d01bbb7186b3f3ab129559-vsearch
62776d8d72013041af5fb2a4a954d16b	miss	vsearch	62776d8d72013041af5fb2a4a954d16b-vsearch
6392cc4217d60bef7d25949b500c8b7e	miss	vsearch	6392cc4217d60bef7d25949b500c8b7e-vsearch
63bc4ff62cfb0ebb98d4fe925235cb19	miss	vsearch	63bc4ff62cfb0ebb98d4fe925235cb19-vsearch
645d45c232269e47f0fec7d5b52bcae3	miss	vsearch	645d45c232269e47f0fec7d5b52bcae3-vsearch
646edd9fa40d8484a480064fe80a6c68	miss	vsearch	646edd9fa40d8484a480064fe80a6c68-vsearch
64722973892ec070fa93740d219a48ad	miss	vsearch	64722973892ec070fa93740d219a48ad-vsearch
655c2bf643ac532b593b6d9f4dc7b5a6	miss	vsearch	655c2bf643ac532b593b6d9f4dc7b5a6-vsearch
656f869bfc8dc5cae72243d51bf1d9e2	miss	vsearch	656f869bfc8dc5cae72243d51bf1d9e2-vsearch
6579fd110c670dc92b5a855c8854a7dd	miss	vsearch	6579fd110c670dc92b5a855c8854a7dd-vsearch
660111b90c4d1134cd76cfca72aee65c	miss	vsearch	660111b90c4d1134cd76cfca72aee65c-vsearch
6612b14c93d31262948e34fd45a6f1f4	miss	vsearch	6612b14c93d31262948e34fd45a6f1f4-vsearch
6640d3e6c5129b262f24dd6cb7b084b7	miss	vsearch	6640d3e6c5129b262f24dd6cb7b084b7-vsearch
665d2451727473f11826db10767494a2	miss	vsearch	665d2451727473f11826db10767494a2-vsearch
6660abba706aecad0c1137f176413d97	miss	vsearch	6660abba706aecad0c1137f176413d97-vsearch
66c069b88fc29864197ee71160f94bca	miss	vsearch	66c069b88fc29864197ee71160f94bca-vsearch
66da248a65934b6acb1cb588bf786440	miss	vsearch	66da248a65934b6acb1cb588bf786440-vsearch
66ff7ecab49560257fc6f036f70fe9a0	miss	vsearch	66ff7ecab49560257fc6f036f70fe9a0-vsearch
6719b62ca11077def6b17e4d455cc559	miss	vsearch	6719b62ca11077def6b17e4d455cc559-vsearch
678560355ae978c2f925a2db212fb64d	miss	vsearch	678560355ae978c2f925a2db212fb64d-vsearch
6856320e441124084d3b9be3c8cfca85	miss	vsearch	6856320e441124084d3b9be3c8cfca85-vsearch
68708842ab832454dd9dcbbbf0ceca7d	miss	vsearch	68708842ab832454dd9dcbbbf0ceca7d-vsearch
68a57e5f1f49d04fd580323a150cade8	miss	vsearch	68a57e5f1f49d04fd580323a150cade8-vsearch
68c6d0a2ad4f39eea6655e3dfadeb00f	miss	vsearch	68c6d0a2ad4f39eea6655e3dfadeb00f-vsearch
692d67e09c21eb828010ffe09a58f0e4	miss	vsearch	692d67e09c21eb828010ffe09a58f0e4-vsearch
69661c55e1dea4a5bd6026f90bcb8ab0	miss	vsearch	69661c55e1dea4a5bd6026f90bcb8ab0-vsearch
69ab7e5040f2fb25d9ce328eeae144d2	miss	vsearch	69ab7e5040f2fb25d9ce328eeae144d2-vsearch
69f2a4b8a019a29f951894543f96d807	miss	vsearch	69f2a4b8a019a29f951894543f96d807-vsearch
6aad1e5e4237b180564e63ef05955ddb	miss	vsearch	6aad1e5e4237b180564e63ef05955ddb-vsearch
6b8700f857015360de261167496d3dd6	miss	vsearch	6b8700f857015360de261167496d3dd6-vsearch
6bf92241aee2b341a29df750a5d701c0	miss	vsearch	6bf92241aee2b341a29df750a5d701c0-vsearch
6c2466fa4fae487ae598ffa08f20c701	miss	vsearch	6c2466fa4fae487ae598ffa08f20c701-vsearch
6c8856378009dfdb7b0fb8c03fef1b49	miss	vsearch	6c8856378009dfdb7b0fb8c03fef1b49-vsearch
6c892580d9cc3a86017cd8b3fea9b5b7	miss	vsearch	6c892580d9cc3a86017cd8b3fea9b5b7-vsearch
6cb6696e89471d5c3d6fd77c2d3ce308	miss	vsearch	6cb6696e89471d5c3d6fd77c2d3ce308-vsearch
6ce61dc8dec0faedd64d3d0bf53dd9e0	miss	vsearch	6ce61dc8dec0faedd64d3d0bf53dd9e0-vsearch
6cef44cb832de291ccaddb28e961eb2a	miss	vsearch	6cef44cb832de291ccaddb28e961eb2a-vsearch
6dab777d18a0cf882a37ddb111128a85	miss	vsearch	6dab777d18a0cf882a37ddb111128a85-vsearch
6e989a1302d255fb5c1ffe9dc2b5e11f	miss	vsearch	6e989a1302d255fb5c1ffe9dc2b5e11f-vsearch
70262eb391ff0ca4e3d385dcddef41f7	miss	vsearch	70262eb391ff0ca4e3d385dcddef41f7-vsearch
70376364151236e8b26f0029a1ecbb1b	miss	vsearch	70376364151236e8b26f0029a1ecbb1b-vsearch
70654b38e83852feab7bea2945aa308f	miss	vsearch	70654b38e83852feab7bea2945aa308f-vsearch
70854707d2dd6b5b47b0b1531898c588	miss	vsearch	70854707d2dd6b5b47b0b1531898c588-vsearch
709af84ecff433825394e8fd0465f355	miss	vsearch	709af84ecff433825394e8fd0465f355-vsearch
713f304e227d6d1b17a3819c568b085a	miss	vsearch	713f304e227d6d1b17a3819c568b085a-vsearch
71906aeea041a9a4ea0c3d5f3d99b2ca	miss	vsearch	71906aeea041a9a4ea0c3d5f3d99b2ca-vsearch
719542bfb0f337f545382bf974c81337	miss	vsearch	719542bfb0f337f545382bf974c81337-vsearch
71df451fc0a63d7ace5a6dcb6beeb46c	miss	vsearch	71df451fc0a63d7ace5a6dcb6beeb46c-vsearch
71f75df3570faebe77988a3db2bfa99c	miss	vsearch	71f75df3570faebe77988a3db2bfa99c-vsearch
7298fc66371b46be82f1e8659844086b	miss	vsearch	7298fc66371b46be82f1e8659844086b-vsearch
72cb80195845366948465d5dc3621faf	miss	vsearch	72cb80195845366948465d5dc3621faf-vsearch
73d24c9b0eca55bcce443e60c5639b37	miss	vsearch	73d24c9b0eca55bcce443e60c5639b37-vsearch
7451f59fd1b6b7aa3a0f64d295b5c722	miss	vsearch	7451f59fd1b6b7aa3a0f64d295b5c722-vsearch
74b464ad108ea63e0b86bde7f4f11e74	miss	vsearch	74b464ad108ea63e0b86bde7f4f11e74-vsearch
74f941323cd086559cbb2f3cfec2f85b	miss	vsearch	74f941323cd086559cbb2f3cfec2f85b-vsearch
752d5e433aa4cd0daba2d4061264a24d	miss	vsearch	752d5e433aa4cd0daba2d4061264a24d-vsearch
754e720422c94d7e34135a7c8caa52a6	miss	vsearch	754e720422c94d7e34135a7c8caa52a6-vsearch
75517611e5596e792a5ff2824bd21470	miss	vsearch	75517611e5596e792a5ff2824bd21470-vsearch
7569aca7f41ea4e7aa5d99b77683b792	miss	vsearch	7569aca7f41ea4e7aa5d99b77683b792-vsearch
75a8528edc640a7ab3f371d8b8886755	miss	vsearch	75a8528edc640a7ab3f371d8b8886755-vsearch
767d37a67f61176985a9a0bdaabb5c2f	miss	vsearch	767d37a67f61176985a9a0bdaabb5c2f-vsearch
769e696bf4b2ee3d8df1329aac7568d0	miss	vsearch	769e696bf4b2ee3d8df1329aac7568d0-vsearch
772b9c37039e11dd7cf308ed6b78b3ba	miss	vsearch	772b9c37039e11dd7cf308ed6b78b3ba-vsearch
77ccad531ec6e33328cd176eeb2c202a	miss	vsearch	77ccad531ec6e33328cd176eeb2c202a-vsearch
786f17427de77daf2f9b1ddb4a66fc58	miss	vsearch	786f17427de77daf2f9b1ddb4a66fc58-vsearch
7873d50aeb728511388d7c5991f8fa8c	miss	vsearch	7873d50aeb728511388d7c5991f8fa8c-vsearch
789d6c73353625ae4dc105d76464ac68	miss	vsearch	789d6c73353625ae4dc105d76464ac68-vsearch
78dbcee1aa543b625158a8a033e96678	miss	vsearch	78dbcee1aa543b625158a8a033e96678-vsearch
7924f03b00885beb47f9831f456ba283	miss	vsearch	7924f03b00885beb47f9831f456ba283-vsearch
793759ed7d1883404eca727fdb7ae509	miss	vsearch	793759ed7d1883404eca727fdb7ae509-vsearch
79aca4f434441a4b1338fdc0885a8484	miss	vsearch	79aca4f434441a4b1338fdc0885a8484-vsearch
79b2e4a8f836c26d9ddd8f04d38abcca	miss	vsearch	79b2e4a8f836c26d9ddd8f04d38abcca-vsearch
79ff7fa2985de3991207f6373b3eb4d9	miss	vsearch	79ff7fa2985de3991207f6373b3eb4d9-vsearch
7a0f696dc21e515127d4a773124d12af	miss	vsearch	7a0f696dc21e515127d4a773124d12af-vsearch
7a3cb0fc235a5d2c92cb12628ffcd564	miss	vsearch	7a3cb0fc235a5d2c92cb12628ffcd564-vsearch
7a6aaff38eb5f3153417cb86c7041497	miss	vsearch	7a6aaff38eb5f3153417cb86c7041497-vsearch
7ab80ebd411da89397c44caa29c46e58	miss	vsearch	7ab80ebd411da89397c44caa29c46e58-vsearch
7af7449a1b475d9fa19257ddacf20636	miss	vsearch	7af7449a1b475d9fa19257ddacf20636-vsearch
7b7667bd5caf189fdd368781062e6c07	miss	vsearch	7b7667bd5caf189fdd368781062e6c07-vsearch
7c245eb0d71af671f7b98d1ed2e02981	miss	vsearch	7c245eb0d71af671f7b98d1ed2e02981-vsearch
7d83b9d576df690e0cb4431a0fa89bd5	miss	vsearch	7d83b9d576df690e0cb4431a0fa89bd5-vsearch
7dbbe10831704f3aa80d33a6e666070a	miss	vsearch	7dbbe10831704f3aa80d33a6e666070a-vsearch
7ddbffd4a1f42c5a0a62a1743fb2b5dc	miss	vsearch	7ddbffd4a1f42c5a0a62a1743fb2b5dc-vsearch
7e4204964bbd035ab3e73311ba282d3b	miss	vsearch	7e4204964bbd035ab3e73311ba282d3b-vsearch
7e64bd5054b856eba604144cede37a12	miss	vsearch	7e64bd5054b856eba604144cede37a12-vsearch
7f1a4f39cbdcfd40372e99995ce55021	miss	vsearch	7f1a4f39cbdcfd40372e99995ce55021-vsearch
7f379eee6223ff9537ba8898c73611e2	miss	vsearch	7f379eee6223ff9537ba8898c73611e2-vsearch
7f7554707888f0dfc5091d878e560ab0	miss	vsearch	7f7554707888f0dfc5091d878e560ab0-vsearch
7f92d71f90d8fdf00afcebde038453c2	miss	vsearch	7f92d71f90d8fdf00afcebde038453c2-vsearch
7fc27b007f76cefdab87f2b25eb44674	miss	vsearch	7fc27b007f76cefdab87f2b25eb44674-vsearch
7fde2d6398d540b1f23c55c342587957	miss	vsearch	7fde2d6398d540b1f23c55c342587957-vsearch
7ff7d66b88938026513b061ade5f33e2	miss	vsearch	7ff7d66b88938026513b061ade5f33e2-vsearch
800e17227b526e0f2eb3f79b5d9bf8db	miss	vsearch	800e17227b526e0f2eb3f79b5d9bf8db-vsearch
807ec0713a450c3aa942e6d6c6e3fa07	miss	vsearch	807ec0713a450c3aa942e6d6c6e3fa07-vsearch
80896001f8a224c9423ace76cad3e007	miss	vsearch	80896001f8a224c9423ace76cad3e007-vsearch
80c4d80457fcc8395bbccc4f364533a8	miss	vsearch	80c4d80457fcc8395bbccc4f364533a8-vsearch
80ef3cb3f0cc16abb9888eabb81cfa79	miss	vsearch	80ef3cb3f0cc16abb9888eabb81cfa79-vsearch
815b78544ed8cf42a5956c244ac727bb	miss	vsearch	815b78544ed8cf42a5956c244ac727bb-vsearch
816c79a0094a3f9c68c55baf0d67d9e0	miss	vsearch	816c79a0094a3f9c68c55baf0d67d9e0-vsearch
816eaacf7757b3b386dc7a1a1e1b1cfb	miss	vsearch	816eaacf7757b3b386dc7a1a1e1b1cfb-vsearch
8218f746e971e56edb2a5051c94678dc	miss	vsearch	8218f746e971e56edb2a5051c94678dc-vsearch
824b20b3b68931c7f744a740714cd6c4	miss	vsearch	824b20b3b68931c7f744a740714cd6c4-vsearch
824dd7164f75e2a4dc0f4f7c92d8bb4d	miss	vsearch	824dd7164f75e2a4dc0f4f7c92d8bb4d-vsearch
825354a710b6d285fd1ad288b05bdaee	miss	vsearch	825354a710b6d285fd1ad288b05bdaee-vsearch
82610cf6cc1d5febb8cb0c7820837fcc	miss	vsearch	82610cf6cc1d5febb8cb0c7820837fcc-vsearch
8287ae58c3175866cb0e19d8de1404a8	miss	vsearch	8287ae58c3175866cb0e19d8de1404a8-vsearch
82a41c7cfd711daaed0c45e90990aaf4	miss	vsearch	82a41c7cfd711daaed0c45e90990aaf4-vsearch
82c5bd9de1561ef39882096a1bbcddb2	miss	vsearch	82c5bd9de1561ef39882096a1bbcddb2-vsearch
8346dd486beaf0051850bc0c999c9cb7	miss	vsearch	8346dd486beaf0051850bc0c999c9cb7-vsearch
835f8763d3bb281d12cb245da710fded	miss	vsearch	835f8763d3bb281d12cb245da710fded-vsearch
841062f34312d5ebe0d53bbf183259d3	miss	vsearch	841062f34312d5ebe0d53bbf183259d3-vsearch
843f42cc6e73713243044bf02c36bea7	miss	vsearch	843f42cc6e73713243044bf02c36bea7-vsearch
84b764bc47795b169a6ddb232d4a24bd	miss	vsearch	84b764bc47795b169a6ddb232d4a24bd-vsearch
84bf7f41db1f85bc244cf13397f9ba10	miss	vsearch	84bf7f41db1f85bc244cf13397f9ba10-vsearch
8544b2b7be948f98c189ebad7fb661fb	miss	vsearch	8544b2b7be948f98c189ebad7fb661fb-vsearch
854f42b3b5bbeb98dbcdb3ec8cd8aa5d	miss	vsearch	854f42b3b5bbeb98dbcdb3ec8cd8aa5d-vsearch
86378f12b8f1224bb6ad1537c06bf24e	miss	vsearch	86378f12b8f1224bb6ad1537c06bf24e-vsearch
864d160ec254a9d3d81f29ca98f8b892	miss	vsearch	864d160ec254a9d3d81f29ca98f8b892-vsearch
86dc0b13cf3af3dabc524f5c210447d2	miss	vsearch	86dc0b13cf3af3dabc524f5c210447d2-vsearch
87520f95a7ed9ac756e6518bcbfadb6b	miss	vsearch	87520f95a7ed9ac756e6518bcbfadb6b-vsearch
87f60e6e0f4a58fc26db1f0bb8025741	miss	vsearch	87f60e6e0f4a58fc26db1f0bb8025741-vsearch
884629baf617a209457daa364b2327a7	miss	vsearch	884629baf617a209457daa364b2327a7-vsearch
8875f852913185b4980c467bb0850502	miss	vsearch	8875f852913185b4980c467bb0850502-vsearch
887caf79208ac72385ec295dac8be6e4	miss	vsearch	887caf79208ac72385ec295dac8be6e4-vsearch
88fe7f49b589250148059253c566f4d6	miss	vsearch	88fe7f49b589250148059253c566f4d6-vsearch
8a73f0eac767a2b5a62c69187d867590	miss	vsearch	8a73f0eac767a2b5a62c69187d867590-vsearch
8a80bd908a9ffe4a0f88b753267efc5b	miss	vsearch	8a80bd908a9ffe4a0f88b753267efc5b-vsearch
8a8310854362dd23c9e38f78e7a9fed6	miss	vsearch	8a8310854362dd23c9e38f78e7a9fed6-vsearch
8adbf4c4deb14eac93fabc8f82ed082a	miss	vsearch	8adbf4c4deb14eac93fabc8f82ed082a-vsearch
8b43cdc995eb4e9422a3a5f984d2eeb9	miss	vsearch	8b43cdc995eb4e9422a3a5f984d2eeb9-vsearch
8b80364d14c72ae77cb445f8ff2dd421	miss	vsearch	8b80364d14c72ae77cb445f8ff2dd421-vsearch
8bde680baa31f427af9fdf1e59573bec	miss	vsearch	8bde680baa31f427af9fdf1e59573bec-vsearch
8c9c4815c743d9c837cdb365fca8d9dc	miss	vsearch	8c9c4815c743d9c837cdb365fca8d9dc-vsearch
8e94a7821bf2a393f89d8da192f3cedf	miss	vsearch	8e94a7821bf2a393f89d8da192f3cedf-vsearch
8eb42cca71ee37b647082bf44c2d7781	miss	vsearch	8eb42cca71ee37b647082bf44c2d7781-vsearch
8ed410a37911a7f51eb6c81cfeb8b996	miss	vsearch	8ed410a37911a7f51eb6c81cfeb8b996-vsearch
8ed7aeb6e690bc569fcdce9d5dd8ee64	miss	vsearch	8ed7aeb6e690bc569fcdce9d5dd8ee64-vsearch
8f479076d73dfe3f43ffc5cd4995c6c0	miss	vsearch	8f479076d73dfe3f43ffc5cd4995c6c0-vsearch
8ff96390f0e64c8eadc4c1c8338fd894	miss	vsearch	8ff96390f0e64c8eadc4c1c8338fd894-vsearch
909cbeaa686f0959dca2257c9352f2a4	miss	vsearch	909cbeaa686f0959dca2257c9352f2a4-vsearch
90c9330cf215845a77837f69ecdb389f	miss	vsearch	90c9330cf215845a77837f69ecdb389f-vsearch
90e9ff86a657a4f60a3448a8948d3cd2	miss	vsearch	90e9ff86a657a4f60a3448a8948d3cd2-vsearch
91a7a6e7f28d21c7ced7dc3df389efcf	miss	vsearch	91a7a6e7f28d21c7ced7dc3df389efcf-vsearch
924cda858fdd268284922ac1084b9152	miss	vsearch	924cda858fdd268284922ac1084b9152-vsearch
925f273a36a074ae87113620d7cec32f	miss	vsearch	925f273a36a074ae87113620d7cec32f-vsearch
934653a717cc4f98fa62410a3be7d800	miss	vsearch	934653a717cc4f98fa62410a3be7d800-vsearch
937734275b3e7b4640969c48a56b421a	miss	vsearch	937734275b3e7b4640969c48a56b421a-vsearch
94428798357e7475d4a94ea3049e5ce3	miss	vsearch	94428798357e7475d4a94ea3049e5ce3-vsearch
946c44b263ffbcec8ef8e415d7663488	miss	vsearch	946c44b263ffbcec8ef8e415d7663488-vsearch
949721956236a68673aac9d63b783086	miss	vsearch	949721956236a68673aac9d63b783086-vsearch
953e293ab6bc753487ed1a78430d0890	miss	vsearch	953e293ab6bc753487ed1a78430d0890-vsearch
9545a7f1a0eb040c362168b04898d7f1	miss	vsearch	9545a7f1a0eb040c362168b04898d7f1-vsearch
9547329761e433dbb366262ba16f5510	miss	vsearch	9547329761e433dbb366262ba16f5510-vsearch
955da23998476f4f668b56430b772f7d	miss	vsearch	955da23998476f4f668b56430b772f7d-vsearch
95c8989dcc8f78bb8b5d57ed4a528a52	miss	vsearch	95c8989dcc8f78bb8b5d57ed4a528a52-vsearch
95ef098148beb2df4ec2df62d3815f63	miss	vsearch	95ef098148beb2df4ec2df62d3815f63-vsearch
9609a42ab66d6a128a706d7b28e04ec3	miss	vsearch	9609a42ab66d6a128a706d7b28e04ec3-vsearch
9640792993c6d2c9b83ff7ecd29770e0	miss	vsearch	9640792993c6d2c9b83ff7ecd29770e0-vsearch
968bb6ae0e37f2c61a436ee0d360c924	miss	vsearch	968bb6ae0e37f2c61a436ee0d360c924-vsearch
970b941de92441077c7fb67e5fd19f47	miss	vsearch	970b941de92441077c7fb67e5fd19f47-vsearch
989e3653804baed8bc26acd2c8f42cdf	miss	vsearch	989e3653804baed8bc26acd2c8f42cdf-vsearch
996a8fbbce565c8c8e5d4d9f24b5bb12	miss	vsearch	996a8fbbce565c8c8e5d4d9f24b5bb12-vsearch
99d8a7e62b6140841e44fc221bd43d4f	miss	vsearch	99d8a7e62b6140841e44fc221bd43d4f-vsearch
9a2f9a0d1f7ce0ad86aa3833871f7f78	miss	vsearch	9a2f9a0d1f7ce0ad86aa3833871f7f78-vsearch
9a98c30ce24b8fd338c65df0d9f04b18	miss	vsearch	9a98c30ce24b8fd338c65df0d9f04b18-vsearch
9b0c2d583851fda81cc14291ad8a19bf	miss	vsearch	9b0c2d583851fda81cc14291ad8a19bf-vsearch
9b325409d4145b3b0e225a2898c95d4e	miss	vsearch	9b325409d4145b3b0e225a2898c95d4e-vsearch
9b5a2b75956b5969ab2730c3a84e9b58	miss	vsearch	9b5a2b75956b5969ab2730c3a84e9b58-vsearch
9b83f770f67ab745f4e5f1ad3874f72a	miss	vsearch	9b83f770f67ab745f4e5f1ad3874f72a-vsearch
9cad10014e0228b4ad3b4b6ac0d8b9e9	miss	vsearch	9cad10014e0228b4ad3b4b6ac0d8b9e9-vsearch
9dc6836555755a33d99741c918191ddc	miss	vsearch	9dc6836555755a33d99741c918191ddc-vsearch
9e889756e63dd6916921cbccf621952a	miss	vsearch	9e889756e63dd6916921cbccf621952a-vsearch
a18e44e9e5fd1faabb7eeb8f7e4cd2e9	miss	vsearch	a18e44e9e5fd1faabb7eeb8f7e4cd2e9-vsearch
a1ef6698e0d730344e6d9e50afeb7a74	miss	vsearch	a1ef6698e0d730344e6d9e50afeb7a74-vsearch
a25d1e627ccf1dbb74d2d6c6acba1958	miss	vsearch	a25d1e627ccf1dbb74d2d6c6acba1958-vsearch
a2ac09fb3e38f0af769d2748a0cb93c5	miss	vsearch	a2ac09fb3e38f0af769d2748a0cb93c5-vsearch
a2c2ba5feadffac976be274fc54c5fd7	miss	vsearch	a2c2ba5feadffac976be274fc54c5fd7-vsearch
a392215cdb898ed866d3df7d593d1db8	miss	vsearch	a392215cdb898ed866d3df7d593d1db8-vsearch
a46af0da55c23ff3c676d025b3e63f16	miss	vsearch	a46af0da55c23ff3c676d025b3e63f16-vsearch
a4d6177e79ea9ac039333249679ea2c1	miss	vsearch	a4d6177e79ea9ac039333249679ea2c1-vsearch
a54db92c61ee2f6dc9cdf30950c2b6a5	miss	vsearch	a54db92c61ee2f6dc9cdf30950c2b6a5-vsearch
a56eccc5835d7308e714c9dd118a75a1	miss	vsearch	a56eccc5835d7308e714c9dd118a75a1-vsearch
a5b0dd34228cdaf3ac9c551992da2527	miss	vsearch	a5b0dd34228cdaf3ac9c551992da2527-vsearch
a5fb1662e79b91e6909541fe11bf71e9	miss	vsearch	a5fb1662e79b91e6909541fe11bf71e9-vsearch
a78813d5b469d5e3d663c2e52a342992	miss	vsearch	a78813d5b469d5e3d663c2e52a342992-vsearch
a7d33da3eb1342545cc7ed94354b08d2	miss	vsearch	a7d33da3eb1342545cc7ed94354b08d2-vsearch
a80e23b1f38aa0cb92e6724a51f62de3	miss	vsearch	a80e23b1f38aa0cb92e6724a51f62de3-vsearch
a8add207b5a57342be7affd69e5c7340	miss	vsearch	a8add207b5a57342be7affd69e5c7340-vsearch
a91b4e5b6070cf69db3855cc8a0a9ab6	miss	vsearch	a91b4e5b6070cf69db3855cc8a0a9ab6-vsearch
a952afd0b24269edd1c65302d491cf1c	miss	vsearch	a952afd0b24269edd1c65302d491cf1c-vsearch
aa755cf3c4884087846c5e2a63e629d7	miss	vsearch	aa755cf3c4884087846c5e2a63e629d7-vsearch
aab3d68bc84d600c3b996475b02a6fcd	miss	vsearch	aab3d68bc84d600c3b996475b02a6fcd-vsearch
ab691d73454bf2bb0240c55461d24f0b	miss	vsearch	ab691d73454bf2bb0240c55461d24f0b-vsearch
ab9eaf7b8cb50de404263af45ac1ce64	miss	vsearch	ab9eaf7b8cb50de404263af45ac1ce64-vsearch
abe2c926b9b71924fc77660c2b476b01	miss	vsearch	abe2c926b9b71924fc77660c2b476b01-vsearch
ac4114788127ab3c03c18e4febb17cd3	miss	vsearch	ac4114788127ab3c03c18e4febb17cd3-vsearch
ac6327a1ae9883cd711b1540091ab15e	miss	vsearch	ac6327a1ae9883cd711b1540091ab15e-vsearch
acb99e72c66d14df9c8d9c05168394e9	miss	vsearch	acb99e72c66d14df9c8d9c05168394e9-vsearch
ad282ccd82477527aaa6ba6a8311364c	miss	vsearch	ad282ccd82477527aaa6ba6a8311364c-vsearch
ad7d67c264e07d0873e4dcfe06b1f912	miss	vsearch	ad7d67c264e07d0873e4dcfe06b1f912-vsearch
adc29c62282439b3967d5b32cf81c83b	miss	vsearch	adc29c62282439b3967d5b32cf81c83b-vsearch
ae28b740dfa13aba8111123855527a17	miss	vsearch	ae28b740dfa13aba8111123855527a17-vsearch
ae44b8ee1685e359e2251c1eed7f0d3a	miss	vsearch	ae44b8ee1685e359e2251c1eed7f0d3a-vsearch
af088e77b032805fffd5848398610cd3	miss	vsearch	af088e77b032805fffd5848398610cd3-vsearch
af19dc6ce65faf7c418be9f3d5934720	miss	vsearch	af19dc6ce65faf7c418be9f3d5934720-vsearch
af78df3df17731a676c1f60ce514d197	miss	vsearch	af78df3df17731a676c1f60ce514d197-vsearch
af7b5154850071761e09be080cf40705	miss	vsearch	af7b5154850071761e09be080cf40705-vsearch
af8200be53f5e6c6383c9699da684bd6	miss	vsearch	af8200be53f5e6c6383c9699da684bd6-vsearch
af8265fea437f95399ab2ec327c0e313	miss	vsearch	af8265fea437f95399ab2ec327c0e313-vsearch
af9c5d2c22117aca754db2c6482fc944	miss	vsearch	af9c5d2c22117aca754db2c6482fc944-vsearch
afc73c944e724ea027b74bc6d5023975	miss	vsearch	afc73c944e724ea027b74bc6d5023975-vsearch
afe8b23ad11b667ed0467cc33d44ff27	miss	vsearch	afe8b23ad11b667ed0467cc33d44ff27-vsearch
b0db0f047b12f6e7a95e38ab93a213e2	miss	vsearch	b0db0f047b12f6e7a95e38ab93a213e2-vsearch
b192b73f3b7ac001e18fd4933369ebd8	miss	vsearch	b192b73f3b7ac001e18fd4933369ebd8-vsearch
b1951e9d1f48b3d00c54767076dd0673	miss	vsearch	b1951e9d1f48b3d00c54767076dd0673-vsearch
b1b534622eace9df7d841da939914a9f	miss	vsearch	b1b534622eace9df7d841da939914a9f-vsearch
b1c07d34cf806227654bb30dc25c2e86	miss	vsearch	b1c07d34cf806227654bb30dc25c2e86-vsearch
b1d1f6a1338042081fce77c43f42c17b	miss	vsearch	b1d1f6a1338042081fce77c43f42c17b-vsearch
b1e0e6ee7af050c0b0ff4909458f6813	miss	vsearch	b1e0e6ee7af050c0b0ff4909458f6813-vsearch
b1ee5fc37507a44a6ea697f5935f3085	miss	vsearch	b1ee5fc37507a44a6ea697f5935f3085-vsearch
b272873ed6f4ee96241e0a7e158344e1	miss	vsearch	b272873ed6f4ee96241e0a7e158344e1-vsearch
b317f9aac49c54c81ed56f469758ea31	miss	vsearch	b317f9aac49c54c81ed56f469758ea31-vsearch
b3e97eb6a71f2b5e41ca1f29bf5169a6	miss	vsearch	b3e97eb6a71f2b5e41ca1f29bf5169a6-vsearch
b4689c9b4e2bea4e4afd9b5f07ee3175	miss	vsearch	b4689c9b4e2bea4e4afd9b5f07ee3175-vsearch
b481d3a0399f4fa37def511f2c340a0f	miss	vsearch	b481d3a0399f4fa37def511f2c340a0f-vsearch
b4cd26f737661b9ac332c859470ec741	miss	vsearch	b4cd26f737661b9ac332c859470ec741-vsearch
b5351e3b5b67fe9f998695f57b06e770	miss	vsearch	b5351e3b5b67fe9f998695f57b06e770-vsearch
b60bb34c427b0e9a72438e966102373b	miss	vsearch	b60bb34c427b0e9a72438e966102373b-vsearch
b6179fca37c6c3c992d23f8f2b7b39c2	miss	vsearch	b6179fca37c6c3c992d23f8f2b7b39c2-vsearch
b7539f348b9437516dbd7d6abc69c9ac	miss	vsearch	b7539f348b9437516dbd7d6abc69c9ac-vsearch
b777ee77734634e5fc9304e40019735c	miss	vsearch	b777ee77734634e5fc9304e40019735c-vsearch
b781d9f793f1e975bf054ea8f4f90e65	miss	vsearch	b781d9f793f1e975bf054ea8f4f90e65-vsearch
b7a0494b0a45d098afa6b5f5397c7a74	miss	vsearch	b7a0494b0a45d098afa6b5f5397c7a74-vsearch
b8436381d36c1a96bd42508b66b113bb	miss	vsearch	b8436381d36c1a96bd42508b66b113bb-vsearch
b88462c909221e0f8dbe64b67ed18af0	miss	vsearch	b88462c909221e0f8dbe64b67ed18af0-vsearch
b8ae2b9b446558b6d6a8b07cc7f8a231	miss	vsearch	b8ae2b9b446558b6d6a8b07cc7f8a231-vsearch
b8b844e21a70c800aadfcf3fd92d7a2a	miss	vsearch	b8b844e21a70c800aadfcf3fd92d7a2a-vsearch
b8dba070af5559bedec537e7ec56c9ec	miss	vsearch	b8dba070af5559bedec537e7ec56c9ec-vsearch
b97c43a93f99dabfa2a3ea141a8d0896	miss	vsearch	b97c43a93f99dabfa2a3ea141a8d0896-vsearch
b9b2d137eb9f3fdd36fe3de9661d34d8	miss	vsearch	b9b2d137eb9f3fdd36fe3de9661d34d8-vsearch
b9b7735a6f019c71e44e79f05909df74	miss	vsearch	b9b7735a6f019c71e44e79f05909df74-vsearch
bb2eb9af4c86498a062ef9abad41416d	miss	vsearch	bb2eb9af4c86498a062ef9abad41416d-vsearch
bb62baf129f0acc3de29e0ed2fd75781	miss	vsearch	bb62baf129f0acc3de29e0ed2fd75781-vsearch
bc05220a1618ec2514473700e32c6aef	miss	vsearch	bc05220a1618ec2514473700e32c6aef-vsearch
bc6d530b38da0d525db7882561e42f99	miss	vsearch	bc6d530b38da0d525db7882561e42f99-vsearch
bc9348adbf1fb3c114746b8fa945afb5	miss	vsearch	bc9348adbf1fb3c114746b8fa945afb5-vsearch
bd10ec9aeae9ea6ecb8b8678621e6e58	miss	vsearch	bd10ec9aeae9ea6ecb8b8678621e6e58-vsearch
bd5fabed5890b90f37acfdd81b428b6c	miss	vsearch	bd5fabed5890b90f37acfdd81b428b6c-vsearch
bdaa5299ac68a25fc5f607dc3d66c7ce	miss	vsearch	bdaa5299ac68a25fc5f607dc3d66c7ce-vsearch
bdea124ae63553fb7fc2c7751e2ef825	miss	vsearch	bdea124ae63553fb7fc2c7751e2ef825-vsearch
be48c0bcf102c8ec4598b53b732e82a4	miss	vsearch	be48c0bcf102c8ec4598b53b732e82a4-vsearch
be8df1bcacde0d941211b3a5b8638a0a	miss	vsearch	be8df1bcacde0d941211b3a5b8638a0a-vsearch
bebc77f88d6d17a4db6a4d9e7df45926	miss	vsearch	bebc77f88d6d17a4db6a4d9e7df45926-vsearch
becfbf982a76f581fb754c63d7d237a0	miss	vsearch	becfbf982a76f581fb754c63d7d237a0-vsearch
bfa1847bb9565f05fcb456357aa511ec	miss	vsearch	bfa1847bb9565f05fcb456357aa511ec-vsearch
c01692a0bdc5b501ad7ad5e601934a5d	miss	vsearch	c01692a0bdc5b501ad7ad5e601934a5d-vsearch
c0223badca12983b63185081cf5ba596	miss	vsearch	c0223badca12983b63185081cf5ba596-vsearch
c03613e2c35c48f9603eea01605018ba	miss	vsearch	c03613e2c35c48f9603eea01605018ba-vsearch
c094126240d8b17ae2f7a33ac3bd7341	miss	vsearch	c094126240d8b17ae2f7a33ac3bd7341-vsearch
c1083263924cff756409e1adc8d0ff04	miss	vsearch	c1083263924cff756409e1adc8d0ff04-vsearch
c113804fb9de91c909f27b7aa7f9eb2e	miss	vsearch	c113804fb9de91c909f27b7aa7f9eb2e-vsearch
c159ce1ab59a3b7edbed3d0539e2b193	miss	vsearch	c159ce1ab59a3b7edbed3d0539e2b193-vsearch
c15a7a8cc0c656f530b5ed568e11fc61	miss	vsearch	c15a7a8cc0c656f530b5ed568e11fc61-vsearch
c1cffacc129cb69bf57e42a70d2005eb	miss	vsearch	c1cffacc129cb69bf57e42a70d2005eb-vsearch
c312daebd3c7d8c37b6a17c87a259f8d	miss	vsearch	c312daebd3c7d8c37b6a17c87a259f8d-vsearch
c31574e866b6349a743d17296905ffe1	miss	vsearch	c31574e866b6349a743d17296905ffe1-vsearch
c326fc734365809243a04b73c7344d86	miss	vsearch	c326fc734365809243a04b73c7344d86-vsearch
c403d5de3832b8ab4a86d28a7928936e	miss	vsearch	c403d5de3832b8ab4a86d28a7928936e-vsearch
c4e42df417a3b3908a869461d65d551d	miss	vsearch	c4e42df417a3b3908a869461d65d551d-vsearch
c5098366c5ba2170bb0bdbb4ebb969cf	miss	vsearch	c5098366c5ba2170bb0bdbb4ebb969cf-vsearch
c51141df31780628a20b05add1b435b8	miss	vsearch	c51141df31780628a20b05add1b435b8-vsearch
c533626259d8a8ebb77bcdf91d4cfb48	miss	vsearch	c533626259d8a8ebb77bcdf91d4cfb48-vsearch
c536996ccdc50bcc17a285b685cdd6c0	miss	vsearch	c536996ccdc50bcc17a285b685cdd6c0-vsearch
c54268f83fd9b983e37894658e2f12ed	miss	vsearch	c54268f83fd9b983e37894658e2f12ed-vsearch
c55d1ec3f0e30e2eff4e804493ef3b79	miss	vsearch	c55d1ec3f0e30e2eff4e804493ef3b79-vsearch
c58be0463e63aa1a74e10e3218cd3a46	miss	vsearch	c58be0463e63aa1a74e10e3218cd3a46-vsearch
c5c47c40289b44dfec11cc9e09dee48f	miss	vsearch	c5c47c40289b44dfec11cc9e09dee48f-vsearch
c60c31fe33fb2b50d8c65e6653e72379	miss	vsearch	c60c31fe33fb2b50d8c65e6653e72379-vsearch
c632564aeec219eaccb2f9d7ab067a75	miss	vsearch	c632564aeec219eaccb2f9d7ab067a75-vsearch
c65827583c352821ed7e9a58c86692a1	miss	vsearch	c65827583c352821ed7e9a58c86692a1-vsearch
c66428084c015e65488af640697634c9	miss	vsearch	c66428084c015e65488af640697634c9-vsearch
c7a5d12e93f7987f340ea55b8ff11e14	miss	vsearch	c7a5d12e93f7987f340ea55b8ff11e14-vsearch
c7fe73e1f4485c146fb76d53f6141651	miss	vsearch	c7fe73e1f4485c146fb76d53f6141651-vsearch
c854536d8e2be60f1db5172d1cbaa26f	miss	vsearch	c854536d8e2be60f1db5172d1cbaa26f-vsearch
c877f66ece0cef0ccd0ade2cbe2db7be	miss	vsearch	c877f66ece0cef0ccd0ade2cbe2db7be-vsearch
c894b8d5604f0b8472c916883c51ac8e	miss	vsearch	c894b8d5604f0b8472c916883c51ac8e-vsearch
c8a7df2315ed38f9ee9c89d53e3c048d	miss	vsearch	c8a7df2315ed38f9ee9c89d53e3c048d-vsearch
c9320e7523ff927b7897c17f05732e73	miss	vsearch	c9320e7523ff927b7897c17f05732e73-vsearch
c9a3c0a2333f55eaf2f9122bee49bc2e	miss	vsearch	c9a3c0a2333f55eaf2f9122bee49bc2e-vsearch
ca203069d1a954d16412071bed841ca5	miss	vsearch	ca203069d1a954d16412071bed841ca5-vsearch
cb10dd179a1053832bd8996a1754cef4	miss	vsearch	cb10dd179a1053832bd8996a1754cef4-vsearch
cb75e63e8028ba939f5f45907f4f08d0	miss	vsearch	cb75e63e8028ba939f5f45907f4f08d0-vsearch
cc9587dd390dd54e449202bcce8f7ea2	miss	vsearch	cc9587dd390dd54e449202bcce8f7ea2-vsearch
cd5290e542938c8229d527a366fbb4e0	miss	vsearch	cd5290e542938c8229d527a366fbb4e0-vsearch
cd9bd920c044a2edc3f8617f78e3bec4	miss	vsearch	cd9bd920c044a2edc3f8617f78e3bec4-vsearch
cdb86dfddf2a56a2a6415e82b2a7a26f	miss	vsearch	cdb86dfddf2a56a2a6415e82b2a7a26f-vsearch
cdcac52bd44332203b4e70104118c705	miss	vsearch	cdcac52bd44332203b4e70104118c705-vsearch
cdd9745eb7dbe5238103c8f1beab8fd1	miss	vsearch	cdd9745eb7dbe5238103c8f1beab8fd1-vsearch
cdf64badb9a6cde1b3125a8ce7496a76	miss	vsearch	cdf64badb9a6cde1b3125a8ce7496a76-vsearch
ce0ebc4f1c9ffca47360d51193b4a471	miss	vsearch	ce0ebc4f1c9ffca47360d51193b4a471-vsearch
cf8978387eb70cafbe358e22a4338e3c	miss	vsearch	cf8978387eb70cafbe358e22a4338e3c-vsearch
cfc8db5823aab6b5ef518f5cf88833f4	miss	vsearch	cfc8db5823aab6b5ef518f5cf88833f4-vsearch
cfe4c83ac6f0b4d4299a051aa64aa1dd	miss	vsearch	cfe4c83ac6f0b4d4299a051aa64aa1dd-vsearch
d0635a223c078655eb3d5d388c09c48f	miss	vsearch	d0635a223c078655eb3d5d388c09c48f-vsearch
d069d0431548128c8e56e7805bfca2e2	miss	vsearch	d069d0431548128c8e56e7805bfca2e2-vsearch
d0a5c76df6793d8f3c87b3e332bfd143	miss	vsearch	d0a5c76df6793d8f3c87b3e332bfd143-vsearch
d3702964bb253248b2ea124b93243738	miss	vsearch	d3702964bb253248b2ea124b93243738-vsearch
d499951dbd8bf4ed30dbccbbe4fbea53	miss	vsearch	d499951dbd8bf4ed30dbccbbe4fbea53-vsearch
d622960ba0e0aa83925831daa954966e	miss	vsearch	d622960ba0e0aa83925831daa954966e-vsearch
d637f34869d8a4104726a638b9019f18	miss	vsearch	d637f34869d8a4104726a638b9019f18-vsearch
d6ecc615dc7a0db983d3c890177e6f3a	miss	vsearch	d6ecc615dc7a0db983d3c890177e6f3a-vsearch
d755082dc0a364325c1f6dbc7de58095	miss	vsearch	d755082dc0a364325c1f6dbc7de58095-vsearch
d77f967c31b00522bd74af493ecffa07	miss	vsearch	d77f967c31b00522bd74af493ecffa07-vsearch
d850cb635417b091a9360b4c498d04e0	miss	vsearch	d850cb635417b091a9360b4c498d04e0-vsearch
d870b1c732c8ba4f6d0b1e734fe04669	miss	vsearch	d870b1c732c8ba4f6d0b1e734fe04669-vsearch
d8e8d606a9ed810f2dc852a0ac40a211	miss	vsearch	d8e8d606a9ed810f2dc852a0ac40a211-vsearch
d988282ae162581a17bcb12af16bb83a	miss	vsearch	d988282ae162581a17bcb12af16bb83a-vsearch
d9a0c84159b8cb2c1f308d33aa04e71e	miss	vsearch	d9a0c84159b8cb2c1f308d33aa04e71e-vsearch
d9d6c7ec93b4cd107005cc8539bb852a	miss	vsearch	d9d6c7ec93b4cd107005cc8539bb852a-vsearch
da60c249ce2daa48aafa14de676f221e	miss	vsearch	da60c249ce2daa48aafa14de676f221e-vsearch
db9848f3a3969e5d10d7d5784ca90d78	miss	vsearch	db9848f3a3969e5d10d7d5784ca90d78-vsearch
dbbf4638458ed32a06e1480ce902c1d1	miss	vsearch	dbbf4638458ed32a06e1480ce902c1d1-vsearch
dce7509ddb670f59e751812ec4009edc	miss	vsearch	dce7509ddb670f59e751812ec4009edc-vsearch
dcf73dac9589b214cca9bc1592d59abb	miss	vsearch	dcf73dac9589b214cca9bc1592d59abb-vsearch
dd1236c8431afd590d015f4fb915f868	miss	vsearch	dd1236c8431afd590d015f4fb915f868-vsearch
dd2f441dfd0c3a71e8c7a57d05258881	miss	vsearch	dd2f441dfd0c3a71e8c7a57d05258881-vsearch
dd33056ade21a8ae1775012370b49303	miss	vsearch	dd33056ade21a8ae1775012370b49303-vsearch
dd7d351d61b07cc898433c44c578ec1c	miss	vsearch	dd7d351d61b07cc898433c44c578ec1c-vsearch
ddc6f236d5ad4ec13fd0addb0a6c396c	miss	vsearch	ddc6f236d5ad4ec13fd0addb0a6c396c-vsearch
de5aee1bbd3af8d944038d58db81a9a2	miss	vsearch	de5aee1bbd3af8d944038d58db81a9a2-vsearch
de8f23e1b9efee7792a9a3ad074f5eda	miss	vsearch	de8f23e1b9efee7792a9a3ad074f5eda-vsearch
e0b7e369d18db427c970e5037f46817a	miss	vsearch	e0b7e369d18db427c970e5037f46817a-vsearch
e15a195c85f1522bd790b0b0745b5f9b	miss	vsearch	e15a195c85f1522bd790b0b0745b5f9b-vsearch
e18fca055353ece158fd133f672d5b30	miss	vsearch	e18fca055353ece158fd133f672d5b30-vsearch
e191dfe4012def9d1cb9e4d24076a088	miss	vsearch	e191dfe4012def9d1cb9e4d24076a088-vsearch
e24ebbb4be7c768483844b9829b9bb08	miss	vsearch	e24ebbb4be7c768483844b9829b9bb08-vsearch
e280be20ed61f39193390935348bdfc3	miss	vsearch	e280be20ed61f39193390935348bdfc3-vsearch
e386bc066068cc6ee780dd3e457e063c	miss	vsearch	e386bc066068cc6ee780dd3e457e063c-vsearch
e5654cd81842d5310f1606b8d1090029	miss	vsearch	e5654cd81842d5310f1606b8d1090029-vsearch
e6d25c2a584b64ba83ccfc28da98f370	miss	vsearch	e6d25c2a584b64ba83ccfc28da98f370-vsearch
e6ef78689d971db681741379c770d85b	miss	vsearch	e6ef78689d971db681741379c770d85b-vsearch
e72afd4cc985a2ae50ffc7b9457e3d9f	miss	vsearch	e72afd4cc985a2ae50ffc7b9457e3d9f-vsearch
e7cf8febd22a81f1f6ad53ade6117fe5	miss	vsearch	e7cf8febd22a81f1f6ad53ade6117fe5-vsearch
e7da9ff4de4bbd528ca8035191cc9d8d	miss	vsearch	e7da9ff4de4bbd528ca8035191cc9d8d-vsearch
e87c37c5f15a20aa8d0ad6e6c68212e1	miss	vsearch	e87c37c5f15a20aa8d0ad6e6c68212e1-vsearch
e8f30d57fb5fcf9436b9989ea0dd4645	miss	vsearch	e8f30d57fb5fcf9436b9989ea0dd4645-vsearch
e939c9fb42c966f0cb2977a4303df8b1	miss	vsearch	e939c9fb42c966f0cb2977a4303df8b1-vsearch
e99a6e8b0fdad08d415d2f97ad6f4e86	miss	vsearch	e99a6e8b0fdad08d415d2f97ad6f4e86-vsearch
e9bf846f4398b68e68c4c8afb1a6f01a	miss	vsearch	e9bf846f4398b68e68c4c8afb1a6f01a-vsearch
ea02d48683b9f3dcb2e9c5c877fd63e8	miss	vsearch	ea02d48683b9f3dcb2e9c5c877fd63e8-vsearch
ea1049842c518a849f88a3a1f3981ff5	miss	vsearch	ea1049842c518a849f88a3a1f3981ff5-vsearch
ea160ddc6ef7ea89573ed4259d1b91e5	miss	vsearch	ea160ddc6ef7ea89573ed4259d1b91e5-vsearch
ea4cbeb2ba0537ca19a9da744b5bb855	miss	vsearch	ea4cbeb2ba0537ca19a9da744b5bb855-vsearch
ea6f24e3b635defb96c23bc66c8ee583	miss	vsearch	ea6f24e3b635defb96c23bc66c8ee583-vsearch
eacf009ed793afbc65110a8578f17f01	miss	vsearch	eacf009ed793afbc65110a8578f17f01-vsearch
eb60dd1b5e17caeeb2ce017a3e9ae1ce	miss	vsearch	eb60dd1b5e17caeeb2ce017a3e9ae1ce-vsearch
eb97dda6de89b329ba9927813de1d33f	miss	vsearch	eb97dda6de89b329ba9927813de1d33f-vsearch
ebf03c9e23c9e99a926088b40583b819	miss	vsearch	ebf03c9e23c9e99a926088b40583b819-vsearch
ec4166b1f14bf4f92947def3f7a7954e	miss	vsearch	ec4166b1f14bf4f92947def3f7a7954e-vsearch
ec6e178a423967cb18dfb1d9f1565741	miss	vsearch	ec6e178a423967cb18dfb1d9f1565741-vsearch
ec79921c717c50d9b94560840c8045b9	miss	vsearch	ec79921c717c50d9b94560840c8045b9-vsearch
ec964b05447d18fe05b680e1ab562205	miss	vsearch	ec964b05447d18fe05b680e1ab562205-vsearch
eca9de4cb9583a8aa687dc1c6d82cfd2	miss	vsearch	eca9de4cb9583a8aa687dc1c6d82cfd2-vsearch
ed4db0c6fe6d49f714aec73a08363255	miss	vsearch	ed4db0c6fe6d49f714aec73a08363255-vsearch
ed56d9198c881aa093b3d5016f411bfe	miss	vsearch	ed56d9198c881aa093b3d5016f411bfe-vsearch
ed881d44e9e1bebd758fc7f8dda87025	miss	vsearch	ed881d44e9e1bebd758fc7f8dda87025-vsearch
ee0c04457be18affe8972e7dedd04675	miss	vsearch	ee0c04457be18affe8972e7dedd04675-vsearch
ee184d9ea699831c9cbaaf5f14151b07	miss	vsearch	ee184d9ea699831c9cbaaf5f14151b07-vsearch
eee58e06a38b20dd378a4b5ac8b8fcef	miss	vsearch	eee58e06a38b20dd378a4b5ac8b8fcef-vsearch
ef6b7eb0398094cf668c7562d9607871	miss	vsearch	ef6b7eb0398094cf668c7562d9607871-vsearch
ef6ba6f2daac5f9a24070f623593c90d	miss	vsearch	ef6ba6f2daac5f9a24070f623593c90d-vsearch
f03f7bea86a6b4ac05e1acf84a465bb8	miss	vsearch	f03f7bea86a6b4ac05e1acf84a465bb8-vsearch
f20ca55ed88e3aa50fe0be5d9c740584	miss	vsearch	f20ca55ed88e3aa50fe0be5d9c740584-vsearch
f3b1cc40596a46a04deb4442dc4d7e17	miss	vsearch	f3b1cc40596a46a04deb4442dc4d7e17-vsearch
f3c8c69ff8d8acc0e5543b88941fd490	miss	vsearch	f3c8c69ff8d8acc0e5543b88941fd490-vsearch
f3cad73b02d1bc07fd0cce54f4c4daf2	miss	vsearch	f3cad73b02d1bc07fd0cce54f4c4daf2-vsearch
f3db645c14a70712219e8ae55cd9a0ef	miss	vsearch	f3db645c14a70712219e8ae55cd9a0ef-vsearch
f4092d18c4b7c2f4be4cd0536468ca81	miss	vsearch	f4092d18c4b7c2f4be4cd0536468ca81-vsearch
f5bc78f311ca287bed5659b361acc59c	miss	vsearch	f5bc78f311ca287bed5659b361acc59c-vsearch
f60907152dfb4a24aea80d2a88b554c2	miss	vsearch	f60907152dfb4a24aea80d2a88b554c2-vsearch
f61f0b0106355acad220976406fbbe06	miss	vsearch	f61f0b0106355acad220976406fbbe06-vsearch
f650a5d4f084959b01f19d8e8fa87ad3	miss	vsearch	f650a5d4f084959b01f19d8e8fa87ad3-vsearch
f66b8c96875a974aa69cb68bbe1c7864	miss	vsearch	f66b8c96875a974aa69cb68bbe1c7864-vsearch
f7bc1ae833c56629f2924a9e0017eb8a	miss	vsearch	f7bc1ae833c56629f2924a9e0017eb8a-vsearch
f829174df6cc6934f11aa40b685dc481	miss	vsearch	f829174df6cc6934f11aa40b685dc481-vsearch
f89944ab949d02ab24ec262993c6b300	miss	vsearch	f89944ab949d02ab24ec262993c6b300-vsearch
fa0ff33582e9c226066a1a89f09a1b6f	miss	vsearch	fa0ff33582e9c226066a1a89f09a1b6f-vsearch
fa684953965cbea221630e29efbc2fae	miss	vsearch	fa684953965cbea221630e29efbc2fae-vsearch
fb0e3cede85ea1879910c7721e137703	miss	vsearch	fb0e3cede85ea1879910c7721e137703-vsearch
fc6a6d189d50d836565e8225c1f8350d	miss	vsearch	fc6a6d189d50d836565e8225c1f8350d-vsearch
fcaab267a32786b50979eb2c13ad4ea7	miss	vsearch	fcaab267a32786b50979eb2c13ad4ea7-vsearch
fce0d04c517106881bd299f7f4d1e067	miss	vsearch	fce0d04c517106881bd299f7f4d1e067-vsearch
fd93fc31c4e7839bec4f1a355aa4dfca	miss	vsearch	fd93fc31c4e7839bec4f1a355aa4dfca-vsearch
fdbeba8864e06e24405f1d3c9ce54d4b	miss	vsearch	fdbeba8864e06e24405f1d3c9ce54d4b-vsearch
fdcc27ca9d6371a7e6e57c58bb65a88a	miss	vsearch	fdcc27ca9d6371a7e6e57c58bb65a88a-vsearch
fdcdb8bb00aae94d6cbe9e00bfe3a5f2	miss	vsearch	fdcdb8bb00aae94d6cbe9e00bfe3a5f2-vsearch
fde00d1d0ad562f25b7269ae55cb655a	miss	vsearch	fde00d1d0ad562f25b7269ae55cb655a-vsearch
fdedd153f67391a43662ae09cdb90f48	miss	vsearch	fdedd153f67391a43662ae09cdb90f48-vsearch
fe2ffb3adedeeb3279e5f63cbda8b8aa	miss	vsearch	fe2ffb3adedeeb3279e5f63cbda8b8aa-vsearch
fe8f746c351a80a45c7641040ee03741	miss	vsearch	fe8f746c351a80a45c7641040ee03741-vsearch
feea6b49c6adf8964bfc173ba4eedc70	miss	vsearch	feea6b49c6adf8964bfc173ba4eedc70-vsearch
ff34d410675cb49b08c23d28e576941a	miss	vsearch	ff34d410675cb49b08c23d28e576941a-vsearch
ff6d456daca764dce82ce0d150ef96b0	miss	vsearch	ff6d456daca764dce82ce0d150ef96b0-vsearch
