# Supplementary material for: A total crapshoot? Evaluating bioinformatic decisions in animal diet metabarcoding analyses
Source: Ecol Evol. 2020 Jul 23;10(18):9721–39. doi: 10.1002/ece3.6594 (PMC7520210; doi:10.1002/ece3.6594)
Supplement: Supplementary file 1 — Supplementary Material [file ECE3-10-9721-s001.zip › tidybug-master/data/text_tables/anova_guano/guano_rare.anova.q1.txt]

              Df Sum Sq Mean Sq F value   Pr(>F)    
Method         2   4605  2302.4 109.157  < 2e-16 ***
Filt           2    731   365.5  17.330 3.12e-08 ***
Method:Filt    4     93    23.4   1.107    0.351    
Residuals   6468 136427    21.1                     
---
Signif. codes:  0 ‘***’ 0.001 ‘**’ 0.01 ‘*’ 0.05 ‘.’ 0.1 ‘ ’ 1
