# Supplementary material for: A total crapshoot? Evaluating bioinformatic decisions in animal diet metabarcoding analyses
Source: Ecol Evol. 2020 Jul 23;10(18):9721–39. doi: 10.1002/ece3.6594 (PMC7520210; doi:10.1002/ece3.6594)
Supplement: Supplementary file 1 — Supplementary Material [file ECE3-10-9721-s001.zip › tidybug-master/data/text_tables/anova_guano/guano_rare.anova.q2.txt]

              Df Sum Sq Mean Sq F value  Pr(>F)    
Method         2    703   351.5  62.507 < 2e-16 ***
Filt           2     72    36.1   6.427 0.00163 ** 
Method:Filt    4     13     3.3   0.586 0.67250    
Residuals   6468  36368     5.6                    
---
Signif. codes:  0 ‘***’ 0.001 ‘**’ 0.01 ‘*’ 0.05 ‘.’ 0.1 ‘ ’ 1
