# Supplementary material for: A total crapshoot? Evaluating bioinformatic decisions in animal diet metabarcoding analyses
Source: Ecol Evol. 2020 Jul 23;10(18):9721–39. doi: 10.1002/ece3.6594 (PMC7520210; doi:10.1002/ece3.6594)
Supplement: Supplementary file 1 — Supplementary Material [file ECE3-10-9721-s001.zip › tidybug-master/data/text_tables/anova_mock/mock_norare.anova.q0.txt]

              Df   Sum Sq Mean Sq F value Pr(>F)    
Method         2   664408  332204   251.2 <2e-16 ***
Filt           2  1244475  622237   470.6 <2e-16 ***
Method:Filt    4   642566  160642   121.5 <2e-16 ***
Residuals   9543 12618745    1322                   
---
Signif. codes:  0 ‘***’ 0.001 ‘**’ 0.01 ‘*’ 0.05 ‘.’ 0.1 ‘ ’ 1
