# Supplementary material for: A total crapshoot? Evaluating bioinformatic decisions in animal diet metabarcoding analyses
Source: Ecol Evol. 2020 Jul 23;10(18):9721–39. doi: 10.1002/ece3.6594 (PMC7520210; doi:10.1002/ece3.6594)
Supplement: Supplementary file 1 — Supplementary Material [file ECE3-10-9721-s001.zip › tidybug-master/data/text_tables/anova_mock/mock_rare.anova.q0.txt]

            Df Sum Sq Mean Sq F value  Pr(>F)   
Method       2   93.2   46.58   2.215 0.12857   
Filt         2  370.5  185.25   8.810 0.00113 **
Method:Filt  4  191.3   47.83   2.275 0.08729 . 
Residuals   27  567.8   21.03                   
---
Signif. codes:  0 ‘***’ 0.001 ‘**’ 0.01 ‘*’ 0.05 ‘.’ 0.1 ‘ ’ 1
