# Supplementary material for: A total crapshoot? Evaluating bioinformatic decisions in animal diet metabarcoding analyses
Source: Ecol Evol. 2020 Jul 23;10(18):9721–39. doi: 10.1002/ece3.6594 (PMC7520210; doi:10.1002/ece3.6594)
Supplement: Supplementary file 1 — Supplementary Material [file ECE3-10-9721-s001.zip › tidybug-master/data/text_tables/anova_mock/mock_rare.anova.q1.txt]

            Df Sum Sq Mean Sq F value  Pr(>F)    
Method       2 17.237   8.618 221.038 < 2e-16 ***
Filt         2  0.462   0.231   5.922 0.00737 ** 
Method:Filt  4  0.200   0.050   1.283 0.30141    
Residuals   27  1.053   0.039                    
---
Signif. codes:  0 ‘***’ 0.001 ‘**’ 0.01 ‘*’ 0.05 ‘.’ 0.1 ‘ ’ 1
