# Supplementary material for: A total crapshoot? Evaluating bioinformatic decisions in animal diet metabarcoding analyses
Source: Ecol Evol. 2020 Jul 23;10(18):9721–39. doi: 10.1002/ece3.6594 (PMC7520210; doi:10.1002/ece3.6594)
Supplement: Supplementary file 1 — Supplementary Material [file ECE3-10-9721-s001.zip › tidybug-master/data/text_tables/anova_mock/mock_rare.anova.q2.txt]

            Df Sum Sq Mean Sq F value Pr(>F)    
Method       2  39.68  19.840 576.609 <2e-16 ***
Filt         2   0.06   0.030   0.864  0.433    
Method:Filt  4   0.03   0.007   0.192  0.941    
Residuals   27   0.93   0.034                   
---
Signif. codes:  0 ‘***’ 0.001 ‘**’ 0.01 ‘*’ 0.05 ‘.’ 0.1 ‘ ’ 1
