# Supplementary material for: A total crapshoot? Evaluating bioinformatic decisions in animal diet metabarcoding analyses
Source: Ecol Evol. 2020 Jul 23;10(18):9721–39. doi: 10.1002/ece3.6594 (PMC7520210; doi:10.1002/ece3.6594)
Supplement: Supplementary file 1 — Supplementary Material [file ECE3-10-9721-s001.zip › tidybug-master/data/text_tables/classify_comps/guanoDataClassified.txt]

Classifier Class Order Family Genus Species
blast 8348 8346 8053 7059 4911
vsearch 8201 8199 7986 7046 4930
nbayes 12921 10864 8830 8092 5687
sintax 12245 10360 9119 7687 4663
bold 8781 7392 5748 5497 3074
