# Supplementary material for: A total crapshoot? Evaluating bioinformatic decisions in animal diet metabarcoding analyses
Source: Ecol Evol. 2020 Jul 23;10(18):9721–39. doi: 10.1002/ece3.6594 (PMC7520210; doi:10.1002/ece3.6594)
Supplement: Supplementary file 1 — Supplementary Material [file ECE3-10-9721-s001.zip › tidybug-master/data/text_tables/classify_comps/guanoFracDataClassified.txt]

Classifier Class Order Family Genus Species
blast 0.623 0.623 0.601 0.527 0.366
vsearch 0.612 0.612 0.596 0.526 0.368
nbayes 0.964 0.81 0.659 0.604 0.424
sintax 0.913 0.773 0.68 0.573 0.348
bold 0.992 0.835 0.649 0.621 0.347
