# Supplementary material for: A total crapshoot? Evaluating bioinformatic decisions in animal diet metabarcoding analyses
Source: Ecol Evol. 2020 Jul 23;10(18):9721–39. doi: 10.1002/ece3.6594 (PMC7520210; doi:10.1002/ece3.6594)
Supplement: Supplementary file 1 — Supplementary Material [file ECE3-10-9721-s001.zip › tidybug-master/data/text_tables/classify_comps/mockFdata.txt]

Classifier Class Order Family Genus Species
blast 1 1 0.93 0.83 0.79
vsearch 1 1 0.93 0.83 0.79
nbayes 1 1 0.96 0.86 0.73
sintax 1 1 0.86 0.69 0.62
bold 0.98 0.91 0.85 0.89 0.81
