# Supplementary material for: A total crapshoot? Evaluating bioinformatic decisions in animal diet metabarcoding analyses
Source: Ecol Evol. 2020 Jul 23;10(18):9721–39. doi: 10.1002/ece3.6594 (PMC7520210; doi:10.1002/ece3.6594)
Supplement: Supplementary file 1 — Supplementary Material [file ECE3-10-9721-s001.zip › tidybug-master/data/text_tables/classify_comps/mockTARdata.txt]

Classifier Class Order Family Genus Species
blast 1 1 0.91 0.81 0.72
vsearch 1 1 0.91 0.81 0.72
nbayes 1 1 0.92 0.82 0.73
sintax 1 1 0.9 0.8 0.64
bold 1 1 0.94 0.94 0.92
