# Supplementary material for: A total crapshoot? Evaluating bioinformatic decisions in animal diet metabarcoding analyses
Source: Ecol Evol. 2020 Jul 23;10(18):9721–39. doi: 10.1002/ece3.6594 (PMC7520210; doi:10.1002/ece3.6594)
Supplement: Supplementary file 1 — Supplementary Material [file ECE3-10-9721-s001.zip › tidybug-master/data/text_tables/classify_comps/mock_SpeciesTaxaTable_all5Classifiers.txt]

IMalias blast bold Expected nbayes sintax vsearch
MockIM10 NA NA NA NA Choristoneura rosaceana NA
MockIM15 Lepidophora lutea NA Lepidophora lutea NA Lepidophora lutea Lepidophora lutea
MockIM16 Elophila obliteralis Elophila obliteralis Elophila obliteralis Elophila obliteralis NA Elophila obliteralis
MockIM20 Haematopis grataria NA Haematopis grataria Haematopis grataria Haematopis grataria Haematopis grataria
MockIM21 Harmonia axyridis Harmonia axyridis Harmonia axyridis Harmonia axyridis Harmonia axyridis Harmonia axyridis
MockIM23 Harmonia axyridis Harmonia axyridis Harmonia axyridis Harmonia axyridis Harmonia axyridis Harmonia axyridis
MockIM27 Cercyon praetextatus NA NA Cercyon praetextatus Cercyon praetextatus Cercyon praetextatus
MockIM28 Hyphantria cunea Hyphantria cunea Hyphantria cunea Hyphantria cunea Hyphantria cunea Hyphantria cunea
MockIM29 Hypena scabra Hypena scabra Hypena scabra NA NA Hypena scabra
MockIM3 NA Aedes vexans Aedes vexans Aedes vexans NA NA
MockIM32 Leucrocuta maculipennis Leucrocuta maculipennis Leucrocuta maculipennis Leucrocuta maculipennis Leucrocuta maculipennis Leucrocuta maculipennis
MockIM33 Dicromantispa sayi NA NA Dicromantispa sayi Dicromantispa sayi Dicromantispa sayi
MockIM39 Paria fragariae Paria fragariae Paria fragariae NA NA Paria fragariae
MockIM4 NA NA Agrotis ipsilon NA NA NA
MockIM40 Periplaneta fuliginosa Periplaneta fuliginosa Periplaneta fuliginosa Periplaneta fuliginosa Periplaneta fuliginosa Periplaneta fuliginosa
MockIM42 Phalangium opilio Phalangium opilio Phalangium opilio Phalangium opilio NA Phalangium opilio
MockIM44 Procladius sp. 1ES NA NA NA Ambiguous taxa Procladius sp. 1ES
MockIM46 Euphoria fulgida Euphoria fulgida NA Euphoria fulgida NA Euphoria fulgida
MockIM47 NA NA NA NA NA NA
MockIM49 Supella longipalpa Supella longipalpa Supella longipalpa Supella longipalpa Supella longipalpa Supella longipalpa
MockIM5 NA NA NA NA NA NA
MockIM52 Conocephalus strictus NA NA Conocephalus strictus Conocephalus strictus Conocephalus strictus
MockIM53 NA NA NA NA NA NA
MockIM7 Ceraclea maculata NA Ceraclea maculata Ceraclea maculata Ceraclea maculata Ceraclea maculata
