# Supplementary material for: A total crapshoot? Evaluating bioinformatic decisions in animal diet metabarcoding analyses
Source: Ecol Evol. 2020 Jul 23;10(18):9721–39. doi: 10.1002/ece3.6594 (PMC7520210; doi:10.1002/ece3.6594)
Supplement: Supplementary file 1 — Supplementary Material [file ECE3-10-9721-s001.zip › tidybug-master/data/text_tables/database_evals/database_geography.csv]

institution_storing	nRecords	pRecords	RecordType	FilterType	cumFrac
Centre for Biodiversity Genomics	1989893	0.626727293457056	raw	Any location	0.626727293457056
Mined from GenBank, NCBI	282946	0.0891153347313148	raw	Any location	0.715842628188371
SNSB, Zoologische Staatssammlung Muenchen	78583	0.0247501302340055	raw	Any location	0.740592758422376
University of Pennsylvania	67984	0.0214119192933412	raw	Any location	0.762004677715718
Area de Conservacion Guanacaste	55129	0.0173631692563339	raw	Any location	0.779367846972051
Canadian National Collection of Insects, Arachnids and Nematodes	45121	0.0142110968821318	raw	Any location	0.793578943854183
Zoologisches Forschungsmuseum Alexander Koenig	35601	0.011212722681252	raw	Any location	0.804791666535435
Australian National Insect Collection	35431	0.0111591802848078	raw	Any location	0.815950846820243
Instituto Nacional de Biodiversidad, Costa Rica	29405	0.0092612598084946	raw	Any location	0.825212106628738
Smithsonian Institution National Museum of Natural History	23092	0.00727294716877256	raw	Any location	0.83248505379751
Research Collection of D. H. Janzen & W. Hallwachs	22600	0.00711798917435735	raw	Any location	0.839603042971867
University of Helsinki	22593	0.00711578448744494	raw	Any location	0.846718827459312
California Academy of Sciences	18383	0.00578982278726598	raw	Any location	0.852508650246578
NTNU University Museum, Department of Natural History	17762	0.00559423556260775	raw	Any location	0.858102885809186
University of Oulu	16387	0.00516117206195548	raw	Any location	0.863264057871142
Research Collection of M. Alex Smith	14005	0.00441094860118914	raw	Any location	0.867675006472331
Museo Argentino de Ciencias Naturales, Bernardino Rivadavia	13365	0.00420937722634009	raw	Any location	0.871884383698671
Tiroler Landesmuseen	11511	0.00362545014982422	raw	Any location	0.875509833848495
National Institute for Biotechnology and Genetic Engineering	11437	0.0036021434596073	raw	Any location	0.879111977308102
Royal British Columbia Museum	9462	0.00298010679503404	raw	Any location	0.882092084103136
University of Guelph	9099	0.00286577803086184	raw	Any location	0.884957862133998
Natural History Museum, London	7917	0.00249350089793748	raw	Any location	0.887451363031936
Smithsonian Institution	7620	0.00239995918179659	raw	Any location	0.889851322213732
Stroud Water Research Center	7491	0.00235932995155358	raw	Any location	0.892210652165286
Institut de Biologia Evolutiva (CSIC-UPF), Butterfly Diversity and Evolution Lab	7445	0.0023448420089863	raw	Any location	0.894555494174272
Biodiversity Institute of Ontario	6716	0.0021152396148223	raw	Any location	0.896670733789095
Naturalis Biodiversity Centre	6333	0.00199461174518607	raw	Any location	0.898665345534281
Museum National d'Histoire Naturelle, Paris	6305	0.00198579299753642	raw	Any location	0.900651138531817
Museum Zoologicum Bogoriense, Bogor	5977	0.00188248766792628	raw	Any location	0.902533626199743
York University, Packer Collection	5690	0.0017920955045174	raw	Any location	0.904325721704261
Museum National d'Histoire Naturelle de Paris, Provisional Research Collection	5433	0.00171115199930458	raw	Any location	0.906036873703565
National Ecological Observatory Network, United States	5406	0.00170264820692813	raw	Any location	0.907739521910493
Research Collection of Daniel Handfield	5225	0.00164564130247864	raw	Any location	0.909385163212972
El Colegio de la Frontera Sur	5149	0.00162170470171531	raw	Any location	0.911006867914687
Research Collection of Gunnar Brehm	4743	0.00149383286079544	raw	Any location	0.912500700775483
University of Oslo, Natural History Museum	4700	0.00148028978404777	raw	Any location	0.913980990559531
University of Rouen, ECODIV Laboratory	4602	0.00144942416727401	raw	Any location	0.915430414726805
Colorado State University	4103	0.00129226148594638	raw	Any location	0.916722676212751
Canadian Forest Service, Pacific Forestry Centre	3944	0.00124218359750732	raw	Any location	0.917964859810258
Smithsonian Tropical Research Institute	3880	0.00122202646002241	raw	Any location	0.919186886270281
University of Alaska Museum	3737	0.00117698785595458	raw	Any location	0.920363874126235
Research Collection of Beverly Mcclenaghan	3693	0.0011631298239337	raw	Any location	0.921527003950169
Research Collection of Jean Haxaire	3360	0.00105824971795755	raw	Any location	0.922585253668127
University of KwaZulu-Natal	3188	0.00100407741096687	raw	Any location	0.923589331079093
El Colegio de la Frontera Sur, Unidad Chetumal	3084	0.000971322062553897	raw	Any location	0.924560653141647
Chinese Academy of Sciences, Kunming Institute of Zoology	3047	0.000959668717445436	raw	Any location	0.925520321859093
Universite Claude Bernard Lyon 1	3019	0.000950849969795789	raw	Any location	0.926471171828888
Senckenberg Deutsches Entomologisches Institut	2981	0.000938881669414126	raw	Any location	0.927410053498303
Chinese Academy of Sciences, Institute of Zoology	2960	0.000932267608676892	raw	Any location	0.92834232110698
Research Collection of J. B. Sullivan	2888	0.000909590829006373	raw	Any location	0.929251911935986
Research Collection of Thierry Bouyer	2884	0.000908331007913566	raw	Any location	0.9301602429439
University of Minnesota Insect Collection	2866	0.000902661812995936	raw	Any location	0.931062904756895
Research Collection of Graeme V. Cocks	2833	0.000892268288980282	raw	Any location	0.931955173045876
Research Collection of Daniel Herbin	2831	0.000891638378433879	raw	Any location	0.93284681142431
United States Environmental Protection Agency	2668	0.000840300668902009	raw	Any location	0.933687112093212
University of Manitoba, Wallis Roughley Museum of Entomology	2587	0.000814789291772675	raw	Any location	0.934501901384984
Research Collection of Jeremy deWaard	2563	0.000807230365215836	raw	Any location	0.9353091317502
Research Collection of Ron Brechlin	2494	0.000785498451364922	raw	Any location	0.936094630201565
University of Turku, Zoological Museum	2465	0.000776364748442074	raw	Any location	0.936870994950007
University of Maryland	2420	0.000762191761147999	raw	Any location	0.937633186711155
BioFokus	2295	0.000722822351997793	raw	Any location	0.938356009063153
University of Utah	2183	0.000687547361399208	raw	Any location	0.939043556424552
Universite du Quebec a Rimouski	2165	0.000681878166481578	raw	Any location	0.939725434591034
Research Collection of Robert J. Borth	2136	0.00067274446355873	raw	Any location	0.940398179054592
Landcare Research, New Zealand Arthropod Collection	2057	0.000647862996975799	raw	Any location	0.941046042051568
Deutsches Zentrum fuer Marine Biodiversitaetsforschung	2026	0.000638099383506548	raw	Any location	0.941684141435075
Universidad Nacional Autonoma de Mexico, Instituto de Biologia	2021	0.00063652460714054	raw	Any location	0.942320666042215
Institut National de la Recherche Agronomique, Zoologie Forestiere	1985	0.00062518621730528	raw	Any location	0.942945852259521
Academy of Sciences of the Czech Republic, Biology Centre	1867	0.000588021495067485	raw	Any location	0.943533873754588
Institute of Biodiversity and Ecosystem Research, Sofia	1851	0.000582982210696259	raw	Any location	0.944116855965284
Research Collection of Norbert G. Kondla	1850	0.000582667255423057	raw	Any location	0.944699523220707
NA	1812	0.000570698955041395	raw	Any location	0.945270222175749
University of Waikato	1801	0.000567234447036176	raw	Any location	0.945837456622785
Research Collection of Frank Meister	1758	0.000553691370288505	raw	Any location	0.946391147993073
University of Bergen, Natural History Collections	1700	0.00053542396444281	raw	Any location	0.946926571957516
Chinese Academy of Sciences	1663	0.000523770619334348	raw	Any location	0.947450342576851
University of New Brunswick, Saint John	1569	0.000494164823653393	raw	Any location	0.947944507400504
Research Collection of Patrick Basquin	1553	0.000489125539282167	raw	Any location	0.948433632939786
Research Collection of Christoph Von Beeren	1539	0.000484716165457343	raw	Any location	0.948918349105244
Royal Ontario Museum	1529	0.000481566612725327	raw	Any location	0.949399915717969
Stellenbosch University, DST- NRF Centre of Excellence for Invasion Biology	1507	0.000474637596714891	raw	Any location	0.949874553314684
Swedish Museum of Natural History	1495	0.000470858133436471	raw	Any location	0.95034541144812
Research Collection of Crispin S. Guppy	1491	0.000469598312343664	raw	Any location	0.950815009760464
NEON Biorepository at ASU	1405	0.000442512158848322	raw	Any location	0.951257521919312
Research Collection of Thibaud Decaens	1394	0.000439047650843104	raw	Any location	0.951696569570155
South Australian Museum	1392	0.0004384177402967	raw	Any location	0.952134987310452
McGuire Centre for Lepidoptera and Biodiversity	1384	0.000435898098111087	raw	Any location	0.952570885408563
University of British Columbia, Beaty Biodiversity Museum, Spencer Entomological Collection	1370	0.000431488724286264	raw	Any location	0.953002374132849
Research Collection of Philippe Darge	1336	0.000420780244997408	raw	Any location	0.953423154377847
National Institute of Water and Atmospheric Research, Wellington	1329	0.000418575558084996	raw	Any location	0.953841729935932
Landesmuseum Kaernten	1325	0.00041731573699219	raw	Any location	0.954259045672924
Environment Canada	1305	0.000411016631528157	raw	Any location	0.954670062304452
University of Malaya, Museum of Zoology	1300	0.000409441855162148	raw	Any location	0.955079504159614
Research Collection of Hugo Kons, Jr.	1296	0.000408182034069342	raw	Any location	0.955487686193684
Canadian Forest Service, Atlantic Forestry Centre	1289	0.00040597734715693	raw	Any location	0.95589366354084
Research Collection of Carlos Prieto	1275	0.000401567973332107	raw	Any location	0.956295231514173
Flinders University	1256	0.000395583823141276	raw	Any location	0.956690815337314
CIRAD	1239	0.000390229583496848	raw	Any location	0.957081044920811
Agriculture and Agri-Food Canada, Southern Crop Protection and Food Research Centre	1230	0.000387394986038033	raw	Any location	0.957468439906849
Research Collection of Carlos G. C. Mielke	1222	0.00038487534385242	raw	Any location	0.957853315250701
Research Collection of Alfred Haslberger	1165	0.000366922893279925	raw	Any location	0.958220238143981
Huazhong Agricultural University	1142	0.000359678921996287	raw	Any location	0.958579917065977
Universidade Federal de Sao Carlos, Sorocaba Campus	1134	0.000357159279810674	raw	Any location	0.958937076345788
Research Collection of Michel Laguerre	1129	0.000355584503444666	raw	Any location	0.959292660849233
Agricultural Scientific Collections Unit, New South Wales	1121	0.000353064861259053	raw	Any location	0.959645725710492
Research Collection of Stefan Naumann	1108	0.000348970442707431	raw	Any location	0.959994696153199
New South Wales Department of Primary Industries	1107	0.000348655487434229	raw	Any location	0.960343351640633
Royal Belgian Institute of Natural Sciences	1102	0.000347080711068221	raw	Any location	0.960690432351702
Universidade Estadual de Campinas	1099	0.000346135845248616	raw	Any location	0.96103656819695
Universite de Rouen	1041	0.00032786843940292	raw	Any location	0.961364436636353
Smithsonian Tropical Research Institute, Center for Tropical Forest Science, Khao Chong, Arthropod Laboratory	1031	0.000324718886670904	raw	Any location	0.961689155523024
Mississippi Entomological Museum	1026	0.000323144110304896	raw	Any location	0.962012299633329
Centre de Biologie pour la Gestation des Populations	1020	0.000321254378665686	raw	Any location	0.962333554011995
Universite de Montpellier	1013	0.000319049691753274	raw	Any location	0.962652603703748
Research Collection of Egbert Friedrich	1010	0.000318104825933669	raw	Any location	0.962970708529682
Research Collection of Rodolphe Rougerie	1007	0.000317159960114064	raw	Any location	0.963287868489796
Research Collection of Kai Berggren	957	0.000301412196453982	raw	Any location	0.96358928068625
China Agricultural University	943	0.000297002822629158	raw	Any location	0.963886283508879
Research Collection of Eric Vingerhoedt	938	0.00029542804626315	raw	Any location	0.964181711555142
Nagoya City University, Graduate School of Natural Sciences	926	0.00029164858298473	raw	Any location	0.964473360138127
Universidad Nacional Autonoma de Mexico	920	0.00028975885134552	raw	Any location	0.964763118989472
University of Alberta, Strickland Museum of Entomology	879	0.000276845685144253	raw	Any location	0.965039964674617
University of Duisburg-Essen, Aquatic Ecology	870	0.000274011087685438	raw	Any location	0.965313975762302
Illinois Natural History Survey	859	0.00027054657968022	raw	Any location	0.965584522341982
Indiana University	856	0.000269601713860615	raw	Any location	0.965854124055843
Natural History Museum of Neuchatel	852	0.000268341892767808	raw	Any location	0.966122465948611
International Centre of Insect Physiology and Ecology	849	0.000267397026948203	raw	Any location	0.966389862975559
Research Collection of Nicolas Moulin	845	0.000266137205855396	raw	Any location	0.966656000181414
University of Guelph, Insect Collection	827	0.000260468010937767	raw	Any location	0.966916468192352
Institute of Biological Problems of the North	824	0.000259523145118162	raw	Any location	0.96717599133747
University of South Bohemia	820	0.000258263324025355	raw	Any location	0.967434254661495
University of Minnesota	814	0.000256373592386145	raw	Any location	0.967690628253882
Research Collection of Theo Gruenewald	793	0.000249759531648911	raw	Any location	0.967940387785531
Tampere Museum of Natural History	782	0.000246295023643692	raw	Any location	0.968186682809174
Research Collection of Yuri G. Alekseenko	777	0.000244720247277684	raw	Any location	0.968431403056452
Australian Quarantine and Inspection Service, Northern Australia Quarantine Strategy	773	0.000243460426184877	raw	Any location	0.968674863482637
Royal Museum for Central Africa	772	0.000243145470911676	raw	Any location	0.968918008953549
Museum Witt Muenchen	763	0.000240310873452861	raw	Any location	0.969158319827001
African Butterfly Research Centre	755	0.000237791231267248	raw	Any location	0.969396111058269
Research Collection of Benoit Vincent	751	0.000236531410174441	raw	Any location	0.969632642468443
ZSM Collection of Manfred Sommerer	749	0.000235901499628038	raw	Any location	0.969868543968071
British Antarctic Survey	724	0.000228027617797996	raw	Any location	0.970096571585869
Carnegie Museum of Natural History	717	0.000225822930885585	raw	Any location	0.970322394516755
Harvard University, Museum of Comparative Zoology	711	0.000223933199246375	raw	Any location	0.970546327716001
Chinese Academy of Sciences, Kunming Institute of Botany	710	0.000223618243973173	raw	Any location	0.970769945959974
University of California, San Diego	709	0.000223303288699972	raw	Any location	0.970993249248674
inatura, Dornbirn	692	0.000217949049055544	raw	Any location	0.97121119829773
New Brunswick Museum	691	0.000217634093782342	raw	Any location	0.971428832391512
Research Collection of Peter Lichtmannecker	688	0.000216689227962737	raw	Any location	0.971645521619475
University of Tennessee, Knoxville	675	0.000212594809411116	raw	Any location	0.971858116428886
Naturmuseum Suedtirol	665	0.000209445256679099	raw	Any location	0.972067561685565
Natural History Museum of Los Angeles County	664	0.000209130301405897	raw	Any location	0.972276691986971
Office National des Forets, Laboratoire National d'Entomologie Forestiere	660	0.000207870480313091	raw	Any location	0.972484562467284
McGill University, Lyman Entomological Museum	642	0.000202201285395461	raw	Any location	0.972686763752679
Institut de Biologia Evolutiva (CSIC-UPF)	624	0.000196532090477831	raw	Any location	0.972883295843157
University of Wollongong	614	0.000193382537745815	raw	Any location	0.973076678380903
Canadian Forest Service, Laurentian Forestry Centre	611	0.00019243767192621	raw	Any location	0.973269116052829
Laurentian University	609	0.000191807761379806	raw	Any location	0.973460923814209
Florida Museum of Natural History	598	0.000188343253374588	raw	Any location	0.973649267067584
Research Collection of Ian Watkinson	596	0.000187713342828185	raw	Any location	0.973836980410412
Bishop's University, Insect Collection	586	0.000184563790096168	raw	Any location	0.974021544200508
University of Massachusetts, Amherst	586	0.000184563790096168	raw	Any location	0.974206107990604
Agricultural Research Council, Plant Protection Research Institute, South Africa	580	0.000182674058456959	raw	Any location	0.974388782049061
Nanjing Agricultural University	579	0.000182359103183757	raw	Any location	0.974571141152245
Western Australian Museum	572	0.000180154416271345	raw	Any location	0.974751295568516
College of Charleston	567	0.000178579639905337	raw	Any location	0.974929875208422
Norwegian Institute for Nature Research	561	0.000176689908266127	raw	Any location	0.975106565116688
Trinity College, Dublin	560	0.000176374952992925	raw	Any location	0.975282940069681
Brock University	557	0.000175430087173321	raw	Any location	0.975458370156854
Research Collection of Martin Gossner	555	0.000174800176626917	raw	Any location	0.975633170333481
Museum fuer Naturkunde, Chemnitz	544	0.000171335668621699	raw	Any location	0.975804506002103
Research Collection of Yvan Pelletier	543	0.000171020713348497	raw	Any location	0.975975526715451
Research Collection of Jonathan Witt	539	0.000169760892255691	raw	Any location	0.976145287607707
Murray-Darling Freshwater Research Centre, Wondonga	518	0.000163146831518456	raw	Any location	0.976308434439225
Universidade Federal da Grande Dourados	515	0.000162201965698851	raw	Any location	0.976470636404924
Guangdong Inspection and Quarantine Technology Center	506	0.000159367368240036	raw	Any location	0.976630003773164
National Institute of Water and Atmospheric Research, Hamilton	497	0.000156532770781221	raw	Any location	0.976786536543945
Research Collection of Robert S. Copeland	491	0.000154643039142011	raw	Any location	0.976941179583087
Serengeti Wildlife Research Centre	477	0.000150233665317188	raw	Any location	0.977091413248405
University of Oklahoma	477	0.000150233665317188	raw	Any location	0.977241646913722
Research Collection of Tim Myles	474	0.000149288799497583	raw	Any location	0.977390935713219
Research Collection of Wolfgang Ten Hagen	474	0.000149288799497583	raw	Any location	0.977540224512717
University of Johannesburg	472	0.00014865888895118	raw	Any location	0.977688883401668
Bulgarian Academy of Sciences, Institute of Zoology	471	0.000148343933677978	raw	Any location	0.977837227335346
Bishop's University	470	0.000148028978404777	raw	Any location	0.977985256313751
Canterbury Museum	459	0.000144564470399559	raw	Any location	0.97812982078415
Universidade de Lisboa, Museu Nacional de Historia Natural	453	0.000142674738760349	raw	Any location	0.978272495522911
Research Collection of Paul H. Williams	451	0.000142044828213945	raw	Any location	0.978414540351125
Finnish Museum of Natural History	439	0.000138265364935526	raw	Any location	0.97855280571606
Nankai University, College of Life Sciences	435	0.000137005543842719	raw	Any location	0.978689811259903
Memorial University of Newfoundland	432	0.000136060678023114	raw	Any location	0.978825871937926
King Saud University	429	0.000135115812203509	raw	Any location	0.97896098775013
Institut des Sciences de la Mer de Rimouski	426	0.000134170946383904	raw	Any location	0.979095158696513
University of Turku	416	0.000131021393651887	raw	Any location	0.979226180090165
Research Collection of AfriBugs	415	0.000130706438378686	raw	Any location	0.979356886528544
National Museums of Kenya	411	0.000129446617285879	raw	Any location	0.97948633314583
Arizona Western College, Yuma	409	0.000128816706739476	raw	Any location	0.979615149852569
Research Collection of Brian Scholtens	401	0.000126297064553863	raw	Any location	0.979741446917123
International Centre of Insect Physiology and Ecology, Biosystematics Support Unit	398	0.000125352198734258	raw	Any location	0.979866799115858
Research Collection of Peter Buchner	396	0.000124722288187854	raw	Any location	0.979991521404045
Pontificia Universidad Catolica del Ecuador	391	0.000123147511821846	raw	Any location	0.980114668915867
Research Collection of Bernard Turlin	387	0.00012188769072904	raw	Any location	0.980236556606596
National Bureau of Agricultural Insect Resources, India	384	0.000120942824909435	raw	Any location	0.980357499431506
Research Collection of Bernard Dardenne	378	0.000119053093270225	raw	Any location	0.980476552524776
National Institute for Environmental Studies, Japan	376	0.000118423182723821	raw	Any location	0.9805949757075
Research Collection of Yves Estradel	375	0.00011810822745062	raw	Any location	0.98071308393495
University of Copenhagen	374	0.000117793272177418	raw	Any location	0.980830877207128
Research Collection of Gael Van De Weghe	362	0.000114013808898998	raw	Any location	0.980944891016027
Agriculture and Agri-Food Canada, London Research and Development Centre	361	0.000113698853625797	raw	Any location	0.981058589869653
Donana Biological Station	361	0.000113698853625797	raw	Any location	0.981172288723278
University of Florida	361	0.000113698853625797	raw	Any location	0.981285987576904
South China Agricultural University, Department of Entomology	359	0.000113068943079393	raw	Any location	0.981399056519984
National Institute of Water and Atmospheric Research, Auckland	357	0.00011243903253299	raw	Any location	0.981511495552517
National Plant Quarantine Service, South Korea	353	0.000111179211440183	raw	Any location	0.981622674763957
University of Tromso, Department of Arctic and Marine Biology	352	0.000110864256166982	raw	Any location	0.981733539020124
University of Ostrava	349	0.000109919390347377	raw	Any location	0.981843458410471
Mahidol University, Dept of Medical Entomology	344	0.000108344613981369	raw	Any location	0.981951803024453
Capital Normal University, College of Life Sciences	340	0.000107084792888562	raw	Any location	0.982058887817341
Research Collection of John Brown	338	0.000106454882342159	raw	Any location	0.982165342699683
Escuela Politecnica Nacional	335	0.000105510016522554	raw	Any location	0.982270852716206
Centro de Investigacion Biomedica de La Rioja	333	0.00010488010597615	raw	Any location	0.982375732822182
Museo de La Plata	328	0.000103305329610142	raw	Any location	0.982479038151792
Research Collection of Ales Lastuvka	328	0.000103305329610142	raw	Any location	0.982582343481402
Alfred Wegener Institute for Polar and Marine Research	323	0.000101730553244134	raw	Any location	0.982684074034646
Staatliches Museum fuer Naturkunde, Karlsruhe	323	0.000101730553244134	raw	Any location	0.98278580458789
University of Lodz, Dept of Invertebrate Zoology and Hydrobiology	322	0.000101415597970932	raw	Any location	0.982887220185861
Zoological Museum of Moscow University	319	0.000100470732151327	raw	Any location	0.982987690918013
Carleton University	317	9.98408216049239e-05	raw	Any location	0.983087531739618
Research Collection of Eric Van Schayck	317	9.98408216049239e-05	raw	Any location	0.983187372561223
University of Regensburg	317	9.98408216049239e-05	raw	Any location	0.983287213382827
Research Collection of Antoine Leveque	316	9.95258663317222e-05	raw	Any location	0.983386739249159
Research Collection of E. Kuzmin	315	9.92109110585206e-05	raw	Any location	0.983485950160218
Research Collection of Jukka Tabell	308	9.7006224146109e-05	raw	Any location	0.983582956384364
Research Collection of Norbert Poell	302	9.51164925068991e-05	raw	Any location	0.983678072876871
Fujian Agriculture and Forestry University	301	9.48015372336974e-05	raw	Any location	0.983772874414104
Queensland Museum	301	9.48015372336974e-05	raw	Any location	0.983867675951338
Research Collection of Alexander Schintlmeister	297	9.35417161408908e-05	raw	Any location	0.983961217667479
University of Lodz, Faculty of Biology and Environmental Protection	296	9.32267608676892e-05	raw	Any location	0.984054444428347
Research Collection of Ari Kakko	295	9.29118055944875e-05	raw	Any location	0.984147356233941
Ankara University Biotechnology Institute	294	9.25968503212859e-05	raw	Any location	0.984239953084262
University of Delaware	293	9.22818950480842e-05	raw	Any location	0.984332234979311
Research Collection of Teemu Rintala	286	9.00772081356726e-05	raw	Any location	0.984422312187446
Staatliches Museum fur Naturkunde, Stuttgart	286	9.00772081356726e-05	raw	Any location	0.984512389395582
Colorado State University, C. P. Gillette Museum of Arthropod Diversity	283	8.91323423160677e-05	raw	Any location	0.984601521737898
Universidade Federal do Parana, Departamento de Zoologia	283	8.91323423160677e-05	raw	Any location	0.984690654080214
Research Collection of Joerg Gelbrecht	282	8.8817387042866e-05	raw	Any location	0.984779471467257
Animal and Plant Health Agency, UK	281	8.85024317696644e-05	raw	Any location	0.984867973899027
Canadian Forest Service, Northern Forestry Centre	281	8.85024317696644e-05	raw	Any location	0.984956476330796
Kyoto University, Center for Ecological Research	279	8.78725212232611e-05	raw	Any location	0.98504434885202
Center for Biology and Management of Populations, Montpellier	276	8.69276554036561e-05	raw	Any location	0.985131276507423
University of Cambridge	274	8.62977448572528e-05	raw	Any location	0.98521757425228
University of Minho	273	8.59827895840512e-05	raw	Any location	0.985303557041864
USGS Glacier Field Station	273	8.59827895840512e-05	raw	Any location	0.985389539831449
CSIRO, Australian National Fish Collection	269	8.47229684912446e-05	raw	Any location	0.98547426279994
Research Collection of Vazrick Nazari	269	8.47229684912446e-05	raw	Any location	0.985558985768431
Research Collection of Alain Cama	268	8.44080132180429e-05	raw	Any location	0.985643393781649
UMR Ecologie des Forets de Guyane	264	8.31481921252363e-05	raw	Any location	0.985726541973774
Washington State Department of Agriculture	264	8.31481921252363e-05	raw	Any location	0.985809690165899
Consorzio Studi Universitari	260	8.18883710324297e-05	raw	Any location	0.985891578536932
University of Alaska Fairbanks	260	8.18883710324297e-05	raw	Any location	0.985973466907964
Montana State University	259	8.1573415759228e-05	raw	Any location	0.986055040323724
Research Collection of Steve Kohll	259	8.1573415759228e-05	raw	Any location	0.986136613739483
University of Connecticut	259	8.1573415759228e-05	raw	Any location	0.986218187155242
Canadian Museum of Nature	258	8.12584604860264e-05	raw	Any location	0.986299445615728
*unvouchered	252	7.93687288468165e-05	raw	Any location	0.986378814344575
Natural History Museum, Berne	245	7.71640419344049e-05	raw	Any location	0.986455978386509
Universidad Nacional de Mar del Plata, Estacion Nagera	245	7.71640419344049e-05	raw	Any location	0.986533142428444
Environment Protection Authority, Victoria	243	7.65341313880016e-05	raw	Any location	0.986609676559832
Kenai National Wildlife Refuge	241	7.59042208415983e-05	raw	Any location	0.986685580780673
Aarhus University	236	7.432944447559e-05	raw	Any location	0.986759910225149
University of Malaya	236	7.432944447559e-05	raw	Any location	0.986834239669624
Orange Agricultural Institute	234	7.36995339291867e-05	raw	Any location	0.986907939203554
Biodiversity Institute of Ontario, Informatics Department	233	7.33845786559851e-05	raw	Any location	0.98698132378221
Research Collection of D. Holden	231	7.27546681095818e-05	raw	Any location	0.987054078450319
Universidad de Murcia, Research Collection Biologia Animal	231	7.27546681095818e-05	raw	Any location	0.987126833118429
Research Collection of Mustafa Kemal Hatay	228	7.18098022899768e-05	raw	Any location	0.987198642920719
Research Collection of Jari Ilmonen	226	7.11798917435735e-05	raw	Any location	0.987269822812462
Washington State University, Prosser Campus	226	7.11798917435735e-05	raw	Any location	0.987341002704206
Canadian Forest Service, Great Lakes Forestry Centre	225	7.08649364703718e-05	raw	Any location	0.987411867640676
Goteborg Natural History Museum	224	7.05499811971702e-05	raw	Any location	0.987482417621873
Royal Alberta Museum	223	7.02350259239685e-05	raw	Any location	0.987552652647797
Research Collection of Richard Heindel	221	6.96051153775652e-05	raw	Any location	0.987622257763175
Research Collection of B. C. Schmidt	220	6.92901601043636e-05	raw	Any location	0.987691547923279
Research Collection of John Dean	220	6.92901601043636e-05	raw	Any location	0.987760838083384
Wagga Wagga Agricultural Institute	220	6.92901601043636e-05	raw	Any location	0.987830128243488
Universisdade de Sao Paulo, Faculdade de Saude Publica, Colecao Entomologica de Referencia	219	6.89752048311619e-05	raw	Any location	0.987899103448319
Naturhistorisches Museum Wien	218	6.86602495579603e-05	raw	Any location	0.987967763697877
Universidade Federal do Rio Grande	218	6.86602495579603e-05	raw	Any location	0.988036423947435
Agricultural Research Council, South Africa	217	6.83452942847586e-05	raw	Any location	0.98810476924172
Hebrew University of Jerusalem, National Collections of Natural History	216	6.8030339011557e-05	raw	Any location	0.988172799580731
Research Collection of Gary J. Umphrey	216	6.8030339011557e-05	raw	Any location	0.988240829919743
University of Amsterdam, Zoological Museum Amsterdam	216	6.8030339011557e-05	raw	Any location	0.988308860258755
South African Sugarcane Research Institute	215	6.77153837383553e-05	raw	Any location	0.988376575642493
Vilnius University, Institute of Ecology of Nature Research	215	6.77153837383553e-05	raw	Any location	0.988444291026231
Santa Barbara Museum of Natural History	208	6.55106968259437e-05	raw	Any location	0.988509801723057
University of Vienna, Dept of Tropical Ecology and Animal Biodiversity	206	6.48807862795404e-05	raw	Any location	0.988574682509337
Indonesian Institute of Sciences, Research Centre for Biology	205	6.45658310063388e-05	raw	Any location	0.988639248340343
Research Collection of Helmut Deutsch	205	6.45658310063388e-05	raw	Any location	0.988703814171349
University of Northern British Columbia	203	6.39359204599355e-05	raw	Any location	0.988767750091809
Queen's University	202	6.36209651867338e-05	raw	Any location	0.988831371056996
German Center for Marine Biodiversity Research	201	6.33060099135322e-05	raw	Any location	0.98889467706691
University of Oklahoma, Biological Station	200	6.29910546403305e-05	raw	Any location	0.98895766812155
Universidade Federal de Mato Grosso do Sul	198	6.23611440939272e-05	raw	Any location	0.989020029265644
University of Lethbridge	197	6.20461888207256e-05	raw	Any location	0.989082075454465
Museum of New Zealand Te Papa Tongarewa	195	6.14162782743223e-05	raw	Any location	0.989143491732739
Research Collection of Beth Clare	194	6.11013230011206e-05	raw	Any location	0.98920459305574
Research Collection of Juha Salokannel	193	6.0786367727919e-05	raw	Any location	0.989265379423468
University of California, Davis	193	6.0786367727919e-05	raw	Any location	0.989326165791196
Ataturk University	191	6.01564571815157e-05	raw	Any location	0.989386322248378
Fisheries and Oceans Canada, Pacific Biological Station	190	5.9841501908314e-05	raw	Any location	0.989446163750286
Universitat Hamburg, Zoologisches Museum Hamburg	190	5.9841501908314e-05	raw	Any location	0.989506005252194
Kyushu University, Entomological Laboratory	188	5.92115913619107e-05	raw	Any location	0.989565216843556
Washington State University, James Entomological Collection	188	5.92115913619107e-05	raw	Any location	0.989624428434918
Northwest A&F University	187	5.8896636088709e-05	raw	Any location	0.989683325071007
Research Collection of Stanislav Gomboc	187	5.8896636088709e-05	raw	Any location	0.989742221707095
Universidade de Aveiro	187	5.8896636088709e-05	raw	Any location	0.989801118343184
Croatian Natural History Museum	186	5.85816808155074e-05	raw	Any location	0.989859700024
Harvard University, Harvard Forest	186	5.85816808155074e-05	raw	Any location	0.989918281704815
University of Arizona, Insect Collection	185	5.82667255423057e-05	raw	Any location	0.989976548430357
Friendship Park Research Centre	184	5.79517702691041e-05	raw	Any location	0.990034500200626
Research Collection of Doug Hilton	183	5.76368149959024e-05	raw	Any location	0.990092137015622
Research Collection of Valeriu Albu	178	5.60620386298942e-05	raw	Any location	0.990148199054252
Cibinong Science Centre, Museum Zoologicum Bogoriense	177	5.57470833566925e-05	raw	Any location	0.990203946137609
Beijing Genomics Institute	176	5.54321280834909e-05	raw	Any location	0.990259378265692
Research Collection of Niclas Fritzen	175	5.51171728102892e-05	raw	Any location	0.990314495438503
Universita di Messina, Zoological Collection	175	5.51171728102892e-05	raw	Any location	0.990369612611313
The Pirbright Institute	174	5.48022175370876e-05	raw	Any location	0.99042441482885
Water Security Agency, Saskatchewan Watershed Authority	174	5.48022175370876e-05	raw	Any location	0.990479217046387
Research Collection of Joseph S. Belicek	173	5.44872622638859e-05	raw	Any location	0.990533704308651
Research Collection of Wayne Knee	173	5.44872622638859e-05	raw	Any location	0.990588191570915
Frost Entomological Museum	172	5.41723069906843e-05	raw	Any location	0.990642363877906
Gdansk University, Dept of Genetics	171	5.38573517174826e-05	raw	Any location	0.990696221229623
Istituto di Zoologia dell'Universita, Museo Cambria	170	5.3542396444281e-05	raw	Any location	0.990749763626067
University of Rome Tor Vergata, Collection Sbordoni	170	5.3542396444281e-05	raw	Any location	0.990803306022512
Research Collection of Ulrich & Laela H. Paukstadt	169	5.32274411710793e-05	raw	Any location	0.990856533463683
United States Department of Agriculture, Forest Service, Northern Research Station	169	5.32274411710793e-05	raw	Any location	0.990909760904854
Oregon State University	167	5.2597530624676e-05	raw	Any location	0.990962358435479
Stantec Consulting Ltd., Stantec Southgate Laboratory	167	5.2597530624676e-05	raw	Any location	0.991014955966103
University of Natural Resources and Life Sciences	167	5.2597530624676e-05	raw	Any location	0.991067553496728
Universite Montpellier, CEFE Lab	166	5.22825753514743e-05	raw	Any location	0.991119836072079
Clemson University	164	5.1652664805071e-05	raw	Any location	0.991171488736884
Universidade de Aveiro, Departamento de Biologia	164	5.1652664805071e-05	raw	Any location	0.99122314140169
Centro de Investigaciones Biologicas del Noroeste S. C.	163	5.13377095318694e-05	raw	Any location	0.991274479111221
Universidad Nacional Autonoma de Mexico, Coleccion Nacional de Insectos	163	5.13377095318694e-05	raw	Any location	0.991325816820753
Smithsonian Institution, Dept of Invertebrate Zoology	162	5.10227542586677e-05	raw	Any location	0.991376839575012
University of Wroclaw, Zoological Institute	162	5.10227542586677e-05	raw	Any location	0.991427862329271
Croatian Biospeleological Society	161	5.07077989854661e-05	raw	Any location	0.991478570128256
Monash University	160	5.03928437122644e-05	raw	Any location	0.991528962971968
Research Collection of Alireza Naderi	160	5.03928437122644e-05	raw	Any location	0.991579355815681
Research Collection of Robert Dooh	156	4.91330226194578e-05	raw	Any location	0.9916284888383
Sydney Water	156	4.91330226194578e-05	raw	Any location	0.991677621860919
Research Collection of Peter Sonderegger	154	4.85031120730545e-05	raw	Any location	0.991726124972993
Florida Museum of Natural History, McGuire Center for Lepidoptera and Biodiversity	153	4.81881567998529e-05	raw	Any location	0.991774313129792
Friedrich-Schiller-University Jena	153	4.81881567998529e-05	raw	Any location	0.991822501286592
Research Collection of Dominique Bernaud	153	4.81881567998529e-05	raw	Any location	0.991870689443392
Rutgers, The State University of New Jersey	150	4.72432909802479e-05	raw	Any location	0.991917932734372
Royal Saskatchewan Museum	149	4.69283357070462e-05	raw	Any location	0.991964861070079
Hebei University, Museum	148	4.66133804338446e-05	raw	Any location	0.992011474450513
Research Collection of Gerfried Deschka	148	4.66133804338446e-05	raw	Any location	0.992058087830947
Stockholm University, Dept of Ecology, Environment and Plant Sciences	148	4.66133804338446e-05	raw	Any location	0.992104701211381
Universidade Federal do Maranhao	148	4.66133804338446e-05	raw	Any location	0.992151314591815
Gujarat Biodiversity Gene Bank	147	4.62984251606429e-05	raw	Any location	0.992197613016975
University of California, Berkeley	147	4.62984251606429e-05	raw	Any location	0.992243911442136
Museu Paraense Emilio Goeldi	146	4.59834698874413e-05	raw	Any location	0.992289894912023
Finnish Environment Institute	145	4.56685146142396e-05	raw	Any location	0.992335563426638
Research Collection of Ernst Heiss	145	4.56685146142396e-05	raw	Any location	0.992381231941252
Universiti Putra Malaysia	145	4.56685146142396e-05	raw	Any location	0.992426900455866
Research Collection of Karlheinz Politzar	143	4.50386040678363e-05	raw	Any location	0.992471939059934
Marshall University	141	4.4408693521433e-05	raw	Any location	0.992516347753456
Research Collection of Bernd Mueller	141	4.4408693521433e-05	raw	Any location	0.992560756446977
Museum of Tropical Queensland	140	4.40937382482314e-05	raw	Any location	0.992604850185225
Research Collection of Ralf Bolz	140	4.40937382482314e-05	raw	Any location	0.992648943923473
Open University of Sri Lanka	139	4.37787829750297e-05	raw	Any location	0.992692722706448
China Academy for Inspection and Quarantine	137	4.31488724286264e-05	raw	Any location	0.992735871578877
Universidade Federal do Parana	136	4.28339171554248e-05	raw	Any location	0.992778705496032
Texas A&M University, College Station	135	4.25189618822231e-05	raw	Any location	0.992821224457915
Beijing Forestry University	134	4.22040066090215e-05	raw	Any location	0.992863428464524
University of Toronto	133	4.18890513358198e-05	raw	Any location	0.99290531751586
Utah State University, Logan Bee Lab	133	4.18890513358198e-05	raw	Any location	0.992947206567195
Kyushu University, Museum	132	4.15740960626181e-05	raw	Any location	0.992988780663258
Research Collection of Philippe Annoyer	132	4.15740960626181e-05	raw	Any location	0.993030354759321
Research Collection of Guy Van de Poel	130	4.09441855162148e-05	raw	Any location	0.993071298944837
Smithsonian Tropical Research Institute Bird Collection	130	4.09441855162148e-05	raw	Any location	0.993112243130353
Institut de Recherche sur la Biologie de l'Insecte	128	4.03142749698115e-05	raw	Any location	0.993152557405323
No Voucher Tissue	128	4.03142749698115e-05	raw	Any location	0.993192871680293
University of Maryland, Baltimore County	128	4.03142749698115e-05	raw	Any location	0.993233185955262
Research Collection of Lloyd R. Davis	126	3.96843644234082e-05	raw	Any location	0.993272870319686
Research Collection of John Dean and Rosalind St. Clair	125	3.93694091502066e-05	raw	Any location	0.993312239728836
Crimea State Medical University	123	3.87394986038033e-05	raw	Any location	0.99335097922744
Instituto Nacional de Biodiversidad Herbario, Costa Rica	123	3.87394986038033e-05	raw	Any location	0.993389718726044
La Trobe University	123	3.87394986038033e-05	raw	Any location	0.993428458224648
Wageningen University & Research Centre, Biosystematics Group	123	3.87394986038033e-05	raw	Any location	0.993467197723251
Research Collection of Ralph Sturm	122	3.84245433306016e-05	raw	Any location	0.993505622266582
Instituto de Investigacao das Pescas e do Mar	121	3.81095880574e-05	raw	Any location	0.993543731854639
Bangor University	120	3.77946327841983e-05	raw	Any location	0.993581526487423
Finnish Museum of Natural History, Zoological Museum	119	3.74796775109967e-05	raw	Any location	0.993619006164934
State Government of Victoria, Dept. of Primary Industries, Victorian Agricultural Insect Collection	119	3.74796775109967e-05	raw	Any location	0.993656485842445
Florida Agricultural and Mechanical University	117	3.68497669645934e-05	raw	Any location	0.99369333560941
Punjab Agricultural University, Insect Museum	117	3.68497669645934e-05	raw	Any location	0.993730185376375
Research Collection of Slava Ivanenko	114	3.59049011449884e-05	raw	Any location	0.99376609027752
Research Collection of Zeljko Predovnik	112	3.52749905985851e-05	raw	Any location	0.993801365268118
Washington State University	112	3.52749905985851e-05	raw	Any location	0.993836640258717
Nankai University Collection	111	3.49600353253834e-05	raw	Any location	0.993871600294042
Coleccion Boliviana de Fauna	110	3.46450800521818e-05	raw	Any location	0.993906245374094
Research Collection of Gabriele Fiumi	110	3.46450800521818e-05	raw	Any location	0.993940890454147
Research Collection of Jennifer Bundy	110	3.46450800521818e-05	raw	Any location	0.993975535534199
University of Quebec at Montreal	110	3.46450800521818e-05	raw	Any location	0.994010180614251
Research Collection of Peter Koomen	109	3.43301247789801e-05	raw	Any location	0.99404451073903
Museum d'Histoire Naturelle, Geneve	108	3.40151695057785e-05	raw	Any location	0.994078525908536
Research Collection of Swen Loeffler	107	3.37002142325768e-05	raw	Any location	0.994112226122768
United States Department of Agriculture, ARS, Systematic Entomology Laboratory	106	3.33852589593752e-05	raw	Any location	0.994145611381728
Russian Academy of Sciences, Zoological Institute	105	3.30703036861735e-05	raw	Any location	0.994178681685414
Research Collection of Jim Troubridge	103	3.24403931397702e-05	raw	Any location	0.994211122078554
University of Michigan	103	3.24403931397702e-05	raw	Any location	0.994243562471693
CIRAD, Plant Protection Center	101	3.18104825933669e-05	raw	Any location	0.994275372954287
Universiti Malaysia Sabah, Institute for Tropical Biology and Conservation	101	3.18104825933669e-05	raw	Any location	0.99430718343688
University of Tasmania	101	3.18104825933669e-05	raw	Any location	0.994338993919473
Entomological Society West Indies-Guyana	97	3.05506615005603e-05	raw	Any location	0.994369544580974
University of Adelaide	97	3.05506615005603e-05	raw	Any location	0.994400095242475
South African Institute for Aquatic Biodiversity	96	3.02357062273587e-05	raw	Any location	0.994430330948702
Dalhousie University	95	2.9920750954157e-05	raw	Any location	0.994460251699656
Research Collection of Norbert Zahm	94	2.96057956809553e-05	raw	Any location	0.994489857495337
Texas Lepidoptera Survey	94	2.96057956809553e-05	raw	Any location	0.994519463291018
Musee cantonal de zoologie de Lausanne	93	2.92908404077537e-05	raw	Any location	0.994548754131426
Norwegian University of Science and Technology	93	2.92908404077537e-05	raw	Any location	0.994578044971834
Research Collection of Juhani Itaemies	92	2.8975885134552e-05	raw	Any location	0.994607020856968
Research Collection of Kenelm Philip	92	2.8975885134552e-05	raw	Any location	0.994635996742103
Department of Primary Industries, Victoria	91	2.86609298613504e-05	raw	Any location	0.994664657671964
Research Collection of K. & T. Nupponen	91	2.86609298613504e-05	raw	Any location	0.994693318601825
Universidad de Concepcion, Museo de Zoologia	91	2.86609298613504e-05	raw	Any location	0.994721979531687
Minot State University	90	2.83459745881487e-05	raw	Any location	0.994750325506275
Research Collection of Jesse Jarvis	90	2.83459745881487e-05	raw	Any location	0.994778671480863
University of California-Davis, Bohart Museum of Entomology	90	2.83459745881487e-05	raw	Any location	0.994807017455451
University of Vienna, Dept. of Integrative Zoology	89	2.80310193149471e-05	raw	Any location	0.994835048474766
Aquatic Bioassessment Lab CSU Chico	88	2.77160640417454e-05	raw	Any location	0.994862764538808
University of Melbourne	88	2.77160640417454e-05	raw	Any location	0.99489048060285
North Dakota State University	87	2.74011087685438e-05	raw	Any location	0.994917881711618
Universidade de Lisboa, Faculdade de Ciencias	87	2.74011087685438e-05	raw	Any location	0.994945282820387
Bedford Institute of Oceanography	86	2.70861534953421e-05	raw	Any location	0.994972368973882
Bruno Massa Collection, University of Palermo	85	2.67711982221405e-05	raw	Any location	0.994999140172104
National Plant Protection Organization, France	85	2.67711982221405e-05	raw	Any location	0.995025911370326
Senckenberg Natural History Collections Dresden, Museum of Zoology	85	2.67711982221405e-05	raw	Any location	0.995052682568548
University of Split	85	2.67711982221405e-05	raw	Any location	0.995079453766771
University of Toronto, Scarborough	85	2.67711982221405e-05	raw	Any location	0.995106224964993
Private Collection of Michael Weidlich	84	2.64562429489388e-05	raw	Any location	0.995132681207942
Research Collection of Philippe Oremans	84	2.64562429489388e-05	raw	Any location	0.995159137450891
Sukachev Institute of Forest Siberian Branch of Russian Academy of Sciences	84	2.64562429489388e-05	raw	Any location	0.99518559369384
University of Florida, Fort Lauderdale Research and Education Center	84	2.64562429489388e-05	raw	Any location	0.995212049936788
University of Sargodha	84	2.64562429489388e-05	raw	Any location	0.995238506179737
Field Museum of Natural History	83	2.61412876757372e-05	raw	Any location	0.995264647467413
Research Collection of Aki Rinne	83	2.61412876757372e-05	raw	Any location	0.995290788755089
Research Collection of George W. Gibbs	83	2.61412876757372e-05	raw	Any location	0.995316930042765
Eawag: Swiss Federal Institute of Aquatic Science and Technology	82	2.58263324025355e-05	raw	Any location	0.995342756375167
Research Collection of Michael Kuhlmann	82	2.58263324025355e-05	raw	Any location	0.99536858270757
North American Lepidoptera Biodiversity, LLC	81	2.55113771293339e-05	raw	Any location	0.995394094084699
Research Collection of Kirby Wolfe	81	2.55113771293339e-05	raw	Any location	0.995419605461828
University Centre of Svalbard	81	2.55113771293339e-05	raw	Any location	0.995445116838958
Colorado State University, Dept. of Bioagri. Sci. and Pest Management	80	2.51964218561322e-05	raw	Any location	0.995470313260814
Miami University	80	2.51964218561322e-05	raw	Any location	0.99549550968267
National Bureau of Agriculturally Important Insects, India	80	2.51964218561322e-05	raw	Any location	0.995520706104526
ENTOMOLOGY RESEARCH INSTITUTE, LOYOLA COLLEGE	79	2.48814665829306e-05	raw	Any location	0.995545587571109
Institute for Genetics, Environment and Plant Protection, Le Rheu	79	2.48814665829306e-05	raw	Any location	0.995570469037692
Research Collection of Robert Ducarme	79	2.48814665829306e-05	raw	Any location	0.995595350504275
Entomologisches Museum Eitschberger	78	2.45665113097289e-05	raw	Any location	0.995619917015585
Palomar College	78	2.45665113097289e-05	raw	Any location	0.995644483526894
Ditsong National Museum of Natural History	77	2.42515560365273e-05	raw	Any location	0.995668735082931
Institute of Zoology, Academy of Sciences of Moldova	77	2.42515560365273e-05	raw	Any location	0.995692986638967
Research Collection of Ross Layberry	77	2.42515560365273e-05	raw	Any location	0.995717238195004
University of New Brunswick, Fredericton	77	2.42515560365273e-05	raw	Any location	0.99574148975104
Kenya Wildlife Service	76	2.39366007633256e-05	raw	Any location	0.995765426351804
Research Collection of Julien Delnatte	76	2.39366007633256e-05	raw	Any location	0.995789362952567
University of Minho, Centre of Molecular and Environmental Biology	76	2.39366007633256e-05	raw	Any location	0.99581329955333
Mustafa Kemal University	75	2.36216454901239e-05	raw	Any location	0.995836921198821
Research Collection of W. & J. De Prins	75	2.36216454901239e-05	raw	Any location	0.995860542844311
Taurida National V.I.Vernadsky University	75	2.36216454901239e-05	raw	Any location	0.995884164489801
University of Idaho, W. F. Barr Entomological Collection	75	2.36216454901239e-05	raw	Any location	0.995907786135291
National Museum of Natural History, Bulgaria	74	2.33066902169223e-05	raw	Any location	0.995931092825508
Rhodes University	74	2.33066902169223e-05	raw	Any location	0.995954399515725
Australian Museum, Sydney	73	2.29917349437206e-05	raw	Any location	0.995977391250668
IRSTEA	73	2.29917349437206e-05	raw	Any location	0.996000382985612
Denver Museum of Nature and Science	72	2.2676779670519e-05	raw	Any location	0.996023059765283
Ruhr-Universitaet Bochum	72	2.2676779670519e-05	raw	Any location	0.996045736544953
Universidad de Panama	72	2.2676779670519e-05	raw	Any location	0.996068413324624
Research Collection of Franz Puehringer	71	2.23618243973173e-05	raw	Any location	0.996090775149021
Research Collection of Peder Skou	71	2.23618243973173e-05	raw	Any location	0.996113136973418
Slovenian Academy of Sciences and Arts, Jovan Hadzi Institute of Biology	71	2.23618243973173e-05	raw	Any location	0.996135498797816
Tamil Nadu Veterinary and Animal Sciences University	71	2.23618243973173e-05	raw	Any location	0.996157860622213
Vietnam-Russia Tropical Centre	71	2.23618243973173e-05	raw	Any location	0.99618022244661
Kyoto University	70	2.20468691241157e-05	raw	Any location	0.996202269315734
La Trobe University, Albury-Wodonga Campus	70	2.20468691241157e-05	raw	Any location	0.996224316184859
Research Collection of Morton Sam Adams	70	2.20468691241157e-05	raw	Any location	0.996246363053983
Universite Montpellier 3	70	2.20468691241157e-05	raw	Any location	0.996268409923107
University of British Columbia, Beaty Biodiversity Museum	70	2.20468691241157e-05	raw	Any location	0.996290456792231
Museum fuer Naturkunde - Leibniz-Institut fuer Evolutions- und Biodiversitaetsforschung	68	2.14169585777124e-05	raw	Any location	0.996311873750809
Nicolas Moulin Entomologiste	68	2.14169585777124e-05	raw	Any location	0.996333290709386
Oberoesterreichisches Landesmuseum, Biologiezentrum, Linz	68	2.14169585777124e-05	raw	Any location	0.996354707667964
Research Collection of S. M. Bogdanowicz	68	2.14169585777124e-05	raw	Any location	0.996376124626542
Universidade de Sao Paulo, Museu de Zoologia	68	2.14169585777124e-05	raw	Any location	0.99639754158512
Blue Ridge Parkway	67	2.11020033045107e-05	raw	Any location	0.996418643588424
Douglas College	67	2.11020033045107e-05	raw	Any location	0.996439745591728
Research Collection of Toni Mayr	67	2.11020033045107e-05	raw	Any location	0.996460847595033
Museum Zoological Helsinki	66	2.07870480313091e-05	raw	Any location	0.996481634643064
California State Collection of Arthropods	65	2.04720927581074e-05	raw	Any location	0.996502106735822
Museum of Southwestern Biology	65	2.04720927581074e-05	raw	Any location	0.996522578828581
Research Collection of Artem Yu Sinev	65	2.04720927581074e-05	raw	Any location	0.996543050921339
Research Collection of Donald Hobern	65	2.04720927581074e-05	raw	Any location	0.996563523014097
Research Collection of Tomas Melichar	65	2.04720927581074e-05	raw	Any location	0.996583995106855
Instituto de Salud Publica de Chile	64	2.01571374849058e-05	raw	Any location	0.99660415224434
McGill University	64	2.01571374849058e-05	raw	Any location	0.996624309381825
Research Collection of D. Cartwright	64	2.01571374849058e-05	raw	Any location	0.99664446651931
Research Collection of Jurij Rekelj	64	2.01571374849058e-05	raw	Any location	0.996664623656794
Southern California Coastal Water Research Project	64	2.01571374849058e-05	raw	Any location	0.996684780794279
Universidad de Navarra	64	2.01571374849058e-05	raw	Any location	0.996704937931764
Universidad Distrital Francisco Jose de Caldas	64	2.01571374849058e-05	raw	Any location	0.996725095069249
University of Arkansas	64	2.01571374849058e-05	raw	Any location	0.996745252206734
National Center for Genetic Engineering and Biotechnology	63	1.98421822117041e-05	raw	Any location	0.996765094388946
Research Collection of Hans Riefenstahl	63	1.98421822117041e-05	raw	Any location	0.996784936571158
New York State Museum	62	1.95272269385025e-05	raw	Any location	0.996804463798096
Research Collection of Victor R. Alekseev	62	1.95272269385025e-05	raw	Any location	0.996823991025034
University of Geneva	62	1.95272269385025e-05	raw	Any location	0.996843518251973
Instituto Politecnico Nacional, Mexico	61	1.92122716653008e-05	raw	Any location	0.996862730523638
Ministry for Primary Industries, Plant Health and Environment Laboratory, Auckland	61	1.92122716653008e-05	raw	Any location	0.996881942795304
Towson University	61	1.92122716653008e-05	raw	Any location	0.996901155066969
Universitat Hamburg, Centrum fuer Naturkunde	61	1.92122716653008e-05	raw	Any location	0.996920367338634
National Museum of Nature and Science, Tokyo	60	1.88973163920992e-05	raw	Any location	0.996939264655026
Research Collection of Jo Joannou	60	1.88973163920992e-05	raw	Any location	0.996958161971418
Research Collection of David C. Lees	59	1.85823611188975e-05	raw	Any location	0.996976744332537
Research Collection of E. Jendek	59	1.85823611188975e-05	raw	Any location	0.996995326693656
Senckenberg Forschungsinstitut und Naturmuseum	59	1.85823611188975e-05	raw	Any location	0.997013909054775
University of Madras	59	1.85823611188975e-05	raw	Any location	0.997032491415894
Agriculture Victoria	58	1.82674058456959e-05	raw	Any location	0.99705075882174
Research Collection of Giorgio Baldizzone	58	1.82674058456959e-05	raw	Any location	0.997069026227585
Research Collection of Michel Libert	58	1.82674058456959e-05	raw	Any location	0.997087293633431
Research Collection of Darshana M. Rathod	57	1.79524505724942e-05	raw	Any location	0.997105246084004
Research Collection of Zdenek Lastuvka	57	1.79524505724942e-05	raw	Any location	0.997123198534576
Universidad del Atlantico	57	1.79524505724942e-05	raw	Any location	0.997141150985149
Centre Suisse de Cartographie de la Faune	56	1.76374952992925e-05	raw	Any location	0.997158788480448
Coastal Marine Biolabs	56	1.76374952992925e-05	raw	Any location	0.997176425975747
Instituto de Ecologia, A.C.	55	1.73225400260909e-05	raw	Any location	0.997193748515773
Michigan State University Museum	55	1.73225400260909e-05	raw	Any location	0.997211071055799
North Carolina State University, Private Collection	55	1.73225400260909e-05	raw	Any location	0.997228393595825
Research Collection of Juerg Schmid	54	1.70075847528892e-05	raw	Any location	0.997245401180578
Research Collection of Martin Hauser	54	1.70075847528892e-05	raw	Any location	0.997262408765331
American Museum of Natural History	53	1.66926294796876e-05	raw	Any location	0.997279101394811
Pennsylvania State Department of Agriculture	53	1.66926294796876e-05	raw	Any location	0.997295794024291
Research Collection of Erwin Hauser	53	1.66926294796876e-05	raw	Any location	0.99731248665377
Research Collection of Tyler Walsh, Laurentian University	53	1.66926294796876e-05	raw	Any location	0.99732917928325
Universite du Quebec a Chicoutimi	53	1.66926294796876e-05	raw	Any location	0.99734587191273
Institut Cavanilles de Biodiversitat i Biologia Evolutiva	52	1.63776742064859e-05	raw	Any location	0.997362249586936
Research Collection of Jari Junnilainen	52	1.63776742064859e-05	raw	Any location	0.997378627261143
University of Ruhuna	52	1.63776742064859e-05	raw	Any location	0.997395004935349
University of New England	51	1.60627189332843e-05	raw	Any location	0.997411067654282
Research Collection of R. Perissinoto	50	1.57477636600826e-05	raw	Any location	0.997426815417942
Universidad Autonoma de Chiapas	50	1.57477636600826e-05	raw	Any location	0.997442563181603
University of Copenhagen, Natural History Museum of Denmark, Zoological Museum	50	1.57477636600826e-05	raw	Any location	0.997458310945263
University of Wisconsin-Madison	50	1.57477636600826e-05	raw	Any location	0.997474058708923
Research Collection of Oliver Rist	49	1.5432808386881e-05	raw	Any location	0.99748949151731
Carl von Ossietzky Universitat Oldenburg	48	1.51178531136793e-05	raw	Any location	0.997504609370423
North Carolina DEQ, DWR, Biological Assessment	48	1.51178531136793e-05	raw	Any location	0.997519727223537
Tel Aviv University	48	1.51178531136793e-05	raw	Any location	0.997534845076651
Universita degli Studi di Milano, Ispezione degli Alimenti di Origine Animale	48	1.51178531136793e-05	raw	Any location	0.997549962929764
University of Antwerp	48	1.51178531136793e-05	raw	Any location	0.997565080782878
University of Innsbruck	48	1.51178531136793e-05	raw	Any location	0.997580198635992
University of Nebraska State Museum	48	1.51178531136793e-05	raw	Any location	0.997595316489105
Research Collection of Alexey V. Solovyev	47	1.48028978404777e-05	raw	Any location	0.997610119386946
Research Collection of David Ruiter	47	1.48028978404777e-05	raw	Any location	0.997624922284786
University of Vienna, Dept of Botany and Biodiversity Research	47	1.48028978404777e-05	raw	Any location	0.997639725182627
Bishop Museum	46	1.4487942567276e-05	raw	Any location	0.997654213125194
Iranian Research Institute of Plant Protection	46	1.4487942567276e-05	raw	Any location	0.997668701067761
San Diego State University	46	1.4487942567276e-05	raw	Any location	0.997683189010329
Southern Nazarene University	46	1.4487942567276e-05	raw	Any location	0.997697676952896
Technische Universitat Muenchen	46	1.4487942567276e-05	raw	Any location	0.997712164895463
Private Collection of Wilfried R. Arnscheid	45	1.41729872940744e-05	raw	Any location	0.997726337882757
Research Collection of E. P. Economo & E. M. Sarnat	45	1.41729872940744e-05	raw	Any location	0.997740510870051
Research Collection of Thomas Witt	45	1.41729872940744e-05	raw	Any location	0.997754683857345
Universidad Nacional del Litoral, Instituto Nacional de Limnologia	45	1.41729872940744e-05	raw	Any location	0.997768856844639
University of Hawaii Insect Museum	45	1.41729872940744e-05	raw	Any location	0.997783029831934
Instituto Politecnico Nacional, Centro Interdisciplinario de Ciencias Marinas	44	1.38580320208727e-05	raw	Any location	0.997796887863954
National Marine Fisheries Service, Alaska	44	1.38580320208727e-05	raw	Any location	0.997810745895975
University of Eastern Finland	44	1.38580320208727e-05	raw	Any location	0.997824603927996
University of Peradeniya	44	1.38580320208727e-05	raw	Any location	0.997838461960017
Chungbuk National University	43	1.35430767476711e-05	raw	Any location	0.997852005036765
Research Collection of Charles Bird	43	1.35430767476711e-05	raw	Any location	0.997865548113512
Research Collection of Hannu Saarenmaa	43	1.35430767476711e-05	raw	Any location	0.99787909119026
Research Collection of Max S. Moulds	43	1.35430767476711e-05	raw	Any location	0.997892634267008
Iziko South African Museum	42	1.32281214744694e-05	raw	Any location	0.997905862388482
Makerere University, College of Veterinary Medicine, Animal Resources & Biosecurity	42	1.32281214744694e-05	raw	Any location	0.997919090509957
U. S. Food and Drug Administration, Center for Veterinary Medicine	42	1.32281214744694e-05	raw	Any location	0.997932318631431
Universite Paris-Nord	42	1.32281214744694e-05	raw	Any location	0.997945546752906
Bharathiar University	41	1.29131662012678e-05	raw	Any location	0.997958459919107
Gujarat State Biotechnology Mission	41	1.29131662012678e-05	raw	Any location	0.997971373085308
Research Collection of E. Laasonen	41	1.29131662012678e-05	raw	Any location	0.997984286251509
Research Collection of Ernst Brockmann	41	1.29131662012678e-05	raw	Any location	0.997997199417711
Research Collection of Ian Barton	41	1.29131662012678e-05	raw	Any location	0.998010112583912
Pennington Associates Inc.	40	1.25982109280661e-05	raw	Any location	0.99802271079484
Research Collection of Gyula M. Laszlo	40	1.25982109280661e-05	raw	Any location	0.998035309005768
Research Collection of Reidar Voith	40	1.25982109280661e-05	raw	Any location	0.998047907216696
Research Collection of Royce Steeves	40	1.25982109280661e-05	raw	Any location	0.998060505427624
Research Collection of the Segebarth Family	40	1.25982109280661e-05	raw	Any location	0.998073103638552
Research Collection of Torben B. Larsen	40	1.25982109280661e-05	raw	Any location	0.99808570184948
Bernhard Nocht Institute for Tropical Medicine	39	1.22832556548645e-05	raw	Any location	0.998097985105135
Mississippi College	39	1.22832556548645e-05	raw	Any location	0.99811026836079
Servicio Nacional de Sanidad Agraria del Peru	39	1.22832556548645e-05	raw	Any location	0.998122551616445
Universidad de Antioquia	39	1.22832556548645e-05	raw	Any location	0.9981348348721
University of Jaffna, Zoology Dept.	39	1.22832556548645e-05	raw	Any location	0.998147118127755
University of Pretoria	39	1.22832556548645e-05	raw	Any location	0.99815940138341
AZTI Tecnalia	38	1.19683003816628e-05	raw	Any location	0.998171369683791
Lincoln University, New Zealand	38	1.19683003816628e-05	raw	Any location	0.998183337984173
National Academy of Sciences of Belarus, Scientific and Practical Center for Bioresources	38	1.19683003816628e-05	raw	Any location	0.998195306284555
Research Collection of Zdenko Tokar	38	1.19683003816628e-05	raw	Any location	0.998207274584936
Tasmanian Museum and Art Gallery	38	1.19683003816628e-05	raw	Any location	0.998219242885318
Universidade Federal do Rio Grande do Sul	38	1.19683003816628e-05	raw	Any location	0.998231211185699
University of Connecticut, Avery Point	38	1.19683003816628e-05	raw	Any location	0.998243179486081
Universtiy of Arizona, Insect Collection	38	1.19683003816628e-05	raw	Any location	0.998255147786463
Research Collection of Nikolay Ivshin	37	1.16533451084611e-05	raw	Any location	0.998266801131571
Universitatea 'Lucian Blaga' din Sibiu	37	1.16533451084611e-05	raw	Any location	0.99827845447668
El Colegio de la Frontera Sur, Unidad Tapachula	36	1.13383898352595e-05	raw	Any location	0.998289792866515
Northern Arizona University	36	1.13383898352595e-05	raw	Any location	0.99830113125635
Raffles Museum of Biodiversity Research	36	1.13383898352595e-05	raw	Any location	0.998312469646185
Research Collection of Carle Belanger	36	1.13383898352595e-05	raw	Any location	0.998323808036021
Research Collection of S. Sinnema	36	1.13383898352595e-05	raw	Any location	0.998335146425856
University of Tromso	36	1.13383898352595e-05	raw	Any location	0.998346484815691
Ontario Ministry of Agriculture, Food & Rural Affairs	35	1.10234345620578e-05	raw	Any location	0.998357508250253
Kerala Agricultural University	34	1.07084792888562e-05	raw	Any location	0.998368216729542
Museum Victoria, Australia	34	1.07084792888562e-05	raw	Any location	0.998378925208831
Research Collection of Claude Joly	34	1.07084792888562e-05	raw	Any location	0.99838963368812
Research Collection of D. L. Wagner	34	1.07084792888562e-05	raw	Any location	0.998400342167409
Stellenbosch University	34	1.07084792888562e-05	raw	Any location	0.998411050646698
Essig Museum of Entomology	33	1.03935240156545e-05	raw	Any location	0.998421444170713
Father Jesus Santiago Moure Entomological Collection	33	1.03935240156545e-05	raw	Any location	0.998431837694729
Research Collection of Zubair Ahmed	33	1.03935240156545e-05	raw	Any location	0.998442231218745
Uniformed Services University of the Health Sciences	33	1.03935240156545e-05	raw	Any location	0.99845262474276
Agriculture and Agri-Food Canada	32	1.00785687424529e-05	raw	Any location	0.998462703311503
Albany Museum	32	1.00785687424529e-05	raw	Any location	0.998472781880245
Research Collection of Jaap Zwier	32	1.00785687424529e-05	raw	Any location	0.998482860448988
Research Collection of Paul Thiaucourt	32	1.00785687424529e-05	raw	Any location	0.99849293901773
Charles Darwin Research Station	31	9.76361346925123e-06	raw	Any location	0.998502702631199
Research Collection of G. Balogh	31	9.76361346925123e-06	raw	Any location	0.998512466244669
Research Collection of Paolo Triberti	31	9.76361346925123e-06	raw	Any location	0.998522229858138
Universitat de Valencia	31	9.76361346925123e-06	raw	Any location	0.998531993471607
Duke University	30	9.44865819604958e-06	raw	Any location	0.998541442129803
Food and Environment Research Agency	30	9.44865819604958e-06	raw	Any location	0.998550890787999
Forillon National Park	30	9.44865819604958e-06	raw	Any location	0.998560339446195
Korea University, Entomological Museum	30	9.44865819604958e-06	raw	Any location	0.998569788104391
Mindanao State University, Iligan Institute of Technology	30	9.44865819604958e-06	raw	Any location	0.998579236762587
Ocean Genome Legacy	30	9.44865819604958e-06	raw	Any location	0.998588685420783
Presidency College, PG and Research Dept. of Zoology	30	9.44865819604958e-06	raw	Any location	0.998598134078979
Research Collection of Christian Brevignon	30	9.44865819604958e-06	raw	Any location	0.998607582737175
Research Collection of Mike Raschko	30	9.44865819604958e-06	raw	Any location	0.998617031395372
University of New England, Department of Zoology	30	9.44865819604958e-06	raw	Any location	0.998626480053568
University of Trier	30	9.44865819604958e-06	raw	Any location	0.998635928711764
Metropolitan Toronto Zoo	29	9.13370292284793e-06	raw	Any location	0.998645062414686
Research Collection of Alexey A. Polilov	29	9.13370292284793e-06	raw	Any location	0.998654196117609
Research Collection of Don Davis	29	9.13370292284793e-06	raw	Any location	0.998663329820532
Research Collection of Walter Ruckdeschel	29	9.13370292284793e-06	raw	Any location	0.998672463523455
Consiglio Per La Ricerca E La Sperimentazione In Agricoltura	28	8.81874764964627e-06	raw	Any location	0.998681282271105
El Colegio de la Frontera Sur, Unidad San Cristobal de Las Casas	28	8.81874764964627e-06	raw	Any location	0.998690101018754
Queensland Government, Dept. of Employment, Economic Development and Innovation	28	8.81874764964627e-06	raw	Any location	0.998698919766404
Research Collection of Alain Drumont	28	8.81874764964627e-06	raw	Any location	0.998707738514054
Hebei University	27	8.50379237644462e-06	raw	Any location	0.99871624230643
Institute of Marine Research, Portugal	27	8.50379237644462e-06	raw	Any location	0.998724746098806
Kentucky Department of Environmental Protection	27	8.50379237644462e-06	raw	Any location	0.998733249891183
Louisiana State Arthropod Museum	27	8.50379237644462e-06	raw	Any location	0.998741753683559
Research Collection of Alfred Moser	27	8.50379237644462e-06	raw	Any location	0.998750257475936
Research Collection of Gian Christoforo Bozano	27	8.50379237644462e-06	raw	Any location	0.998758761268312
Research Collection of Josef J. de Freina	27	8.50379237644462e-06	raw	Any location	0.998767265060689
Natural History Museum Aarhus	26	8.18883710324297e-06	raw	Any location	0.998775453897792
University of Illinois, Urbana-Champaign	26	8.18883710324297e-06	raw	Any location	0.998783642734895
Australian Antarctic Division	25	7.87388183004132e-06	raw	Any location	0.998791516616725
National Park Service, Obed Wild and Scenic River	25	7.87388183004132e-06	raw	Any location	0.998799390498555
Regional Museum of Lapland	25	7.87388183004132e-06	raw	Any location	0.998807264380385
Research Collection of John Peacock	25	7.87388183004132e-06	raw	Any location	0.998815138262215
Research Collection of Tatiana Rossolimo	25	7.87388183004132e-06	raw	Any location	0.998823012144045
Universidad Nacional de Mar del Plata	25	7.87388183004132e-06	raw	Any location	0.998830886025875
Waite Insect and Nematode Collection	25	7.87388183004132e-06	raw	Any location	0.998838759907705
Wayne State University, School of Medicine	25	7.87388183004132e-06	raw	Any location	0.998846633789536
National Museums Scotland	24	7.55892655683966e-06	raw	Any location	0.998854192716092
Shahrekord University, Zoological Museum	24	7.55892655683966e-06	raw	Any location	0.998861751642649
Unita di Ricerca per la Selvicoltura in Ambiente Mediterraneo	24	7.55892655683966e-06	raw	Any location	0.998869310569206
Universidad Nacional Mayor de San Marcos, Museo de Historia Natural	24	7.55892655683966e-06	raw	Any location	0.998876869495763
University of the West Indies at St. Augustine	24	7.55892655683966e-06	raw	Any location	0.99888442842232
China National GeneBank	23	7.24397128363801e-06	raw	Any location	0.998891672393603
Consiglio per la Ricerca in Agricoltura e l'analisi dell'economia agraria	23	7.24397128363801e-06	raw	Any location	0.998898916364887
National Institute for Research in Rural Water and Forestry Engineering	23	7.24397128363801e-06	raw	Any location	0.998906160336171
Research Collection of Peter Haettenschwiler	23	7.24397128363801e-06	raw	Any location	0.998913404307454
Ulyanovsk State Pedagogical University	23	7.24397128363801e-06	raw	Any location	0.998920648278738
Federal scientific center of the East Asia Terrestrial Biodiversity FEB RAS	22	6.92901601043636e-06	raw	Any location	0.998927577294748
Indonesian Institute of Sciences, Research Center for Biology, Museum Zoologicum Bogoriense	22	6.92901601043636e-06	raw	Any location	0.998934506310759
Little River Canyon National Preserve	22	6.92901601043636e-06	raw	Any location	0.998941435326769
Norwegian Institute for Water Research	22	6.92901601043636e-06	raw	Any location	0.99894836434278
Research Collection of Ian Simms	22	6.92901601043636e-06	raw	Any location	0.99895529335879
Research Collection of Olaf Mielke	22	6.92901601043636e-06	raw	Any location	0.9989622223748
Research Collection of Paul M. Brunelle	22	6.92901601043636e-06	raw	Any location	0.998969151390811
Research Collection of Phil DeVries	22	6.92901601043636e-06	raw	Any location	0.998976080406821
Research Collection of Pierre Rasmont	22	6.92901601043636e-06	raw	Any location	0.998983009422832
Research Collection of Wolfgang Stark	22	6.92901601043636e-06	raw	Any location	0.998989938438842
Tamil Nadu Agricultural University	22	6.92901601043636e-06	raw	Any location	0.998996867454853
University of Puerto Rico at Mayaguez	22	6.92901601043636e-06	raw	Any location	0.999003796470863
Hannam University	21	6.61406073723471e-06	raw	Any location	0.9990104105316
Maine State Museum, Augusta	21	6.61406073723471e-06	raw	Any location	0.999017024592338
Private Collection ofAnn S. Hendrickson	21	6.61406073723471e-06	raw	Any location	0.999023638653075
Research Collection of Ernst-Gerhard Burmeister	21	6.61406073723471e-06	raw	Any location	0.999030252713812
Research Collection of H. W. Van der Wolf	21	6.61406073723471e-06	raw	Any location	0.999036866774549
Research Collection of Per Nedreberg	21	6.61406073723471e-06	raw	Any location	0.999043480835287
Research Collection of Werner Back	21	6.61406073723471e-06	raw	Any location	0.999050094896024
Universidad de los Andes, Museo de Historia Natural	21	6.61406073723471e-06	raw	Any location	0.999056708956761
Universidad de Sevilla	21	6.61406073723471e-06	raw	Any location	0.999063323017498
Universita degli Studi di Genova, DISTAV	21	6.61406073723471e-06	raw	Any location	0.999069937078235
Universita di Firenze, Museo di Storia Naturale	21	6.61406073723471e-06	raw	Any location	0.999076551138973
Annamalai University, Faculty of Marine Sciences	20	6.29910546403305e-06	raw	Any location	0.999082850244437
Chiba University	20	6.29910546403305e-06	raw	Any location	0.999089149349901
Laboratorio de Entomologia, Servicio Nacional de la Erradicacion de la Malaria	20	6.29910546403305e-06	raw	Any location	0.999095448455365
Quetzal Education Research Center	20	6.29910546403305e-06	raw	Any location	0.999101747560829
Research Collection of Allan Connell	20	6.29910546403305e-06	raw	Any location	0.999108046666293
Research Collection of Roberto Vinciguerra	20	6.29910546403305e-06	raw	Any location	0.999114345771757
Research Collection of Stefan Lewandowski	20	6.29910546403305e-06	raw	Any location	0.999120644877221
Research Collection of Stewart B. Peck	20	6.29910546403305e-06	raw	Any location	0.999126943982685
Slovak Academy of Sciences, Plant Science and Biodiversity Centre	20	6.29910546403305e-06	raw	Any location	0.999133243088149
University of Hawaii at Manoa	20	6.29910546403305e-06	raw	Any location	0.999139542193613
Research Collection of Hensel	19	5.9841501908314e-06	raw	Any location	0.999145526343804
Research Collection of Oskar Brattstrom	19	5.9841501908314e-06	raw	Any location	0.999151510493995
Research Collection of Rudolf Tannert	19	5.9841501908314e-06	raw	Any location	0.999157494644186
University of Oulu, Zoological Museum	19	5.9841501908314e-06	raw	Any location	0.999163478794376
Zentrum fur Biodokumentation des Saarlandes	19	5.9841501908314e-06	raw	Any location	0.999169462944567
Auburn University	18	5.66919491762975e-06	raw	Any location	0.999175132139485
Institut National de la Recherche Agronomique, Paris	18	5.66919491762975e-06	raw	Any location	0.999180801334402
Research Collection of Bengt A. Bengtsson	18	5.66919491762975e-06	raw	Any location	0.99918647052932
Research Collection of Jussi Vilen	18	5.66919491762975e-06	raw	Any location	0.999192139724238
Simon Fraser University, Burnaby	18	5.66919491762975e-06	raw	Any location	0.999197808919155
Government of Western Australia, Dept of Fisheries	17	5.35423964442809e-06	raw	Any location	0.9992031631588
National Institute of Criminalistics and Criminology, Belgium	17	5.35423964442809e-06	raw	Any location	0.999208517398444
Research Collection of Claude Tautel	17	5.35423964442809e-06	raw	Any location	0.999213871638089
Research Collection of Darryl Willis	17	5.35423964442809e-06	raw	Any location	0.999219225877733
Research Collection of David A. Lane	17	5.35423964442809e-06	raw	Any location	0.999224580117377
Research Collection of Louis Deharveng (MNHN)	17	5.35423964442809e-06	raw	Any location	0.999229934357022
Universita degli Studi di Padova, Dept. of Environmental Agronomy and Crop Productions	17	5.35423964442809e-06	raw	Any location	0.999235288596666
Universitat Hamburg, Biocenter Grindel & Zoological Museum	17	5.35423964442809e-06	raw	Any location	0.999240642836311
University of California, Merced	17	5.35423964442809e-06	raw	Any location	0.999245997075955
University of California, Santa Barbara	17	5.35423964442809e-06	raw	Any location	0.9992513513156
Aarhus University, Dept of Bioscience	16	5.03928437122644e-06	raw	Any location	0.999256390599971
Alexandria University	16	5.03928437122644e-06	raw	Any location	0.999261429884342
Private Collection of Enrique Murria Beltran	16	5.03928437122644e-06	raw	Any location	0.999266469168713
Queen Sirikit Botanical Gardens	16	5.03928437122644e-06	raw	Any location	0.999271508453085
Research Collection of Duke Knoop	16	5.03928437122644e-06	raw	Any location	0.999276547737456
Research Collection of Kurt Lechner	16	5.03928437122644e-06	raw	Any location	0.999281587021827
Research Collection of Lincoln Best	16	5.03928437122644e-06	raw	Any location	0.999286626306198
Seoul National University	16	5.03928437122644e-06	raw	Any location	0.999291665590569
University of Copenhagen, Natural History Museum of Denmark	16	5.03928437122644e-06	raw	Any location	0.999296704874941
University of Kansas	16	5.03928437122644e-06	raw	Any location	0.999301744159312
ETH Zurich, Entomological Collection	15	4.72432909802479e-06	raw	Any location	0.99930646848841
Nova Scotia Agricultural College	15	4.72432909802479e-06	raw	Any location	0.999311192817508
Research Collection of Cory Sheffield	15	4.72432909802479e-06	raw	Any location	0.999315917146606
Research Collection of Gerrit Tuinstra	15	4.72432909802479e-06	raw	Any location	0.999320641475704
Texas Museum of Entomology	15	4.72432909802479e-06	raw	Any location	0.999325365804802
Uludag University, Dept. of Biology	15	4.72432909802479e-06	raw	Any location	0.9993300901339
Universiti Kebangsaan Malaysia	15	4.72432909802479e-06	raw	Any location	0.999334814462998
Academy of Sciences of the Czech Republic	14	4.40937382482314e-06	raw	Any location	0.999339223836823
Chinese Academy of Sciences, Institute of Apiculture	14	4.40937382482314e-06	raw	Any location	0.999343633210648
Institut National Agronomique de Tunisie	14	4.40937382482314e-06	raw	Any location	0.999348042584473
Research Collection of Andreas Bergmann	14	4.40937382482314e-06	raw	Any location	0.999352451958297
Research Collection of Gergely Petranyi	14	4.40937382482314e-06	raw	Any location	0.999356861332122
Research Collection of Ignac Richter	14	4.40937382482314e-06	raw	Any location	0.999361270705947
Research Collection of Patrick Gros	14	4.40937382482314e-06	raw	Any location	0.999365680079772
United States National Museum	14	4.40937382482314e-06	raw	Any location	0.999370089453597
Universidad Tecnica Particular de Loja	14	4.40937382482314e-06	raw	Any location	0.999374498827421
University of Colorado, Museum of Natural History	14	4.40937382482314e-06	raw	Any location	0.999378908201246
University of Manitoba	14	4.40937382482314e-06	raw	Any location	0.999383317575071
Central Rice Research Institute	13	4.09441855162148e-06	raw	Any location	0.999387411993623
Department of Agriculture, Thailand	13	4.09441855162148e-06	raw	Any location	0.999391506412174
Indiana University of Pennsylvania	13	4.09441855162148e-06	raw	Any location	0.999395600830726
Instituto de Ciencias del Mar y Limnologia	13	4.09441855162148e-06	raw	Any location	0.999399695249278
Polish Academy of Sciences, Institute of Systematics and Evolution of Animals	13	4.09441855162148e-06	raw	Any location	0.999403789667829
Research Collection of Gilles Faravel	13	4.09441855162148e-06	raw	Any location	0.999407884086381
Research Collection of Petri Lampila	13	4.09441855162148e-06	raw	Any location	0.999411978504932
Tromso University Museum	13	4.09441855162148e-06	raw	Any location	0.999416072923484
Universidad Nacional Autonoma de Honduras	13	4.09441855162148e-06	raw	Any location	0.999420167342036
Universidade de Aveiro, Centro de Estudos do Ambiente e do Mar	13	4.09441855162148e-06	raw	Any location	0.999424261760587
Universidade Nova de Lisboa, Instituto do Mar	13	4.09441855162148e-06	raw	Any location	0.999428356179139
Chernyshevsky Saratov State University	12	3.77946327841983e-06	raw	Any location	0.999432135642417
Insectarium de Montreal	12	3.77946327841983e-06	raw	Any location	0.999435915105696
Kyushu University	12	3.77946327841983e-06	raw	Any location	0.999439694568974
Nova Scotia Museum	12	3.77946327841983e-06	raw	Any location	0.999443474032253
Research Collection of Leo Sippola	12	3.77946327841983e-06	raw	Any location	0.999447253495531
Research Collection of Samuel G. Pinna	12	3.77946327841983e-06	raw	Any location	0.999451032958809
Smithsonian Institution, NMNH, Department of Invertebrate Zoology	12	3.77946327841983e-06	raw	Any location	0.999454812422088
Universidad de Costa Rica, Escuela de Biologia	12	3.77946327841983e-06	raw	Any location	0.999458591885366
University of British Columbia	12	3.77946327841983e-06	raw	Any location	0.999462371348645
Wayne State University	12	3.77946327841983e-06	raw	Any location	0.999466150811923
Woods Hole Oceanographic Institution	12	3.77946327841983e-06	raw	Any location	0.999469930275202
Zhongshan Entry-Exit Inspection and Quarantine Bureau	12	3.77946327841983e-06	raw	Any location	0.99947370973848
Zoological Survey of India	12	3.77946327841983e-06	raw	Any location	0.999477489201758
Academy of Natural Sciences, Philadelphia	11	3.46450800521818e-06	raw	Any location	0.999480953709764
Charles University in Prague, Department of Ecology	11	3.46450800521818e-06	raw	Any location	0.999484418217769
Connecticut State Museum of Natural History	11	3.46450800521818e-06	raw	Any location	0.999487882725774
Cumberland Gap National Historical Park	11	3.46450800521818e-06	raw	Any location	0.999491347233779
Mammoth Cave National Park	11	3.46450800521818e-06	raw	Any location	0.999494811741785
Pontificia Universidad Catolica del Ecuador, Museo de Zoologia	11	3.46450800521818e-06	raw	Any location	0.99949827624979
Research Collection of David Webster	11	3.46450800521818e-06	raw	Any location	0.999501740757795
Research Collection of David Wikle	11	3.46450800521818e-06	raw	Any location	0.9995052052658
Research Collection of G. Sirloucomb	11	3.46450800521818e-06	raw	Any location	0.999508669773805
Research Collection of Leif Aarvik	11	3.46450800521818e-06	raw	Any location	0.999512134281811
Research Collection of Luke M. Jacobus	11	3.46450800521818e-06	raw	Any location	0.999515598789816
Research Collection of Rudolf Bryner	11	3.46450800521818e-06	raw	Any location	0.999519063297821
The Maharaja Sayajirao University of Baroda	11	3.46450800521818e-06	raw	Any location	0.999522527805826
Universitat Autonoma de Barcelona, Laboratorio de Zoologia	11	3.46450800521818e-06	raw	Any location	0.999525992313831
University of Chittagong	11	3.46450800521818e-06	raw	Any location	0.999529456821837
Entomological Collection of the Korea National Arboretum	10	3.14955273201653e-06	raw	Any location	0.999532606374569
Griffith University	10	3.14955273201653e-06	raw	Any location	0.999535755927301
Museum fuer Naturkunde und Vorgeschichte	10	3.14955273201653e-06	raw	Any location	0.999538905480033
National Research Council, Italy, Institute for Plant Protection	10	3.14955273201653e-06	raw	Any location	0.999542055032765
Naturkundemuseum Erfurt	10	3.14955273201653e-06	raw	Any location	0.999545204585497
Research Collection of Benoit Dodelin	10	3.14955273201653e-06	raw	Any location	0.999548354138229
Research Collection of F. Cuypers	10	3.14955273201653e-06	raw	Any location	0.999551503690961
Research Collection of G. Pohl	10	3.14955273201653e-06	raw	Any location	0.999554653243693
Research Collection of Josef Jaros	10	3.14955273201653e-06	raw	Any location	0.999557802796425
Research Collection of Safian Szabolcs	10	3.14955273201653e-06	raw	Any location	0.999560952349157
Research Collection of Vadim Krutov	10	3.14955273201653e-06	raw	Any location	0.999564101901889
Southern China DNA Barcoding Center	10	3.14955273201653e-06	raw	Any location	0.999567251454621
Towson University, Entomological Collection	10	3.14955273201653e-06	raw	Any location	0.999570401007353
Universidad de Cuenca	10	3.14955273201653e-06	raw	Any location	0.999573550560085
University of Illinois, Chicago	10	3.14955273201653e-06	raw	Any location	0.999576700112817
University of Kentucky	10	3.14955273201653e-06	raw	Any location	0.999579849665549
University of Wyoming	10	3.14955273201653e-06	raw	Any location	0.999582999218281
Ataturk University, Entomological Museum	9	2.83459745881487e-06	raw	Any location	0.99958583381574
Cornell University	9	2.83459745881487e-06	raw	Any location	0.999588668413199
Institute of Fisheries and Aquaculture, Varna	9	2.83459745881487e-06	raw	Any location	0.999591503010657
Institute of Marine Research, Center for Ecological Modelation	9	2.83459745881487e-06	raw	Any location	0.999594337608116
International Centre of Insect Physiology and Ecology, Emerging Infectious Diseases Laboratory	9	2.83459745881487e-06	raw	Any location	0.999597172205575
Kings Mountain National Military Park	9	2.83459745881487e-06	raw	Any location	0.999600006803034
Korean National Arboretum	9	2.83459745881487e-06	raw	Any location	0.999602841400493
Natal Museum	9	2.83459745881487e-06	raw	Any location	0.999605675997951
Research Collection of Jukka Salmela	9	2.83459745881487e-06	raw	Any location	0.99960851059541
Research Collection of Knud Larsen	9	2.83459745881487e-06	raw	Any location	0.999611345192869
Research Collection of Robert Hanner	9	2.83459745881487e-06	raw	Any location	0.999614179790328
Shandong Normal University	9	2.83459745881487e-06	raw	Any location	0.999617014387787
University of Bergen, Zoological Museum	9	2.83459745881487e-06	raw	Any location	0.999619848985246
University of Windsor	9	2.83459745881487e-06	raw	Any location	0.999622683582704
Auburn University Entomology Museum	8	2.51964218561322e-06	raw	Any location	0.99962520322489
Barcode of Life Data Systems	8	2.51964218561322e-06	raw	Any location	0.999627722867076
Big South Fork National River and Recreation Area	8	2.51964218561322e-06	raw	Any location	0.999630242509261
Harvard University	8	2.51964218561322e-06	raw	Any location	0.999632762151447
John Sandberg Stonefly Collection	8	2.51964218561322e-06	raw	Any location	0.999635281793632
King Saud University, Museum of Arthropods	8	2.51964218561322e-06	raw	Any location	0.999637801435818
KU Leuven	8	2.51964218561322e-06	raw	Any location	0.999640321078004
Museo Civico di Storia Naturale, Verona	8	2.51964218561322e-06	raw	Any location	0.999642840720189
Osaka Prefecture University, Entomological Laboratory	8	2.51964218561322e-06	raw	Any location	0.999645360362375
Oxford Brookes University	8	2.51964218561322e-06	raw	Any location	0.999647880004561
Research Collection of Andreas Werno	8	2.51964218561322e-06	raw	Any location	0.999650399646746
Research Collection of Dave Goulson	8	2.51964218561322e-06	raw	Any location	0.999652919288932
Research Collection of Dirk Stadie	8	2.51964218561322e-06	raw	Any location	0.999655438931117
Research Collection of Edgardo Bertaccini	8	2.51964218561322e-06	raw	Any location	0.999657958573303
Research Collection of Georg Stiegel	8	2.51964218561322e-06	raw	Any location	0.999660478215489
Research Collection of Maria Balyaeva	8	2.51964218561322e-06	raw	Any location	0.999662997857674
Research Collection of Omar Cao Nuoro Sardinia	8	2.51964218561322e-06	raw	Any location	0.99966551749986
Research Collection of Petri Hirvonen	8	2.51964218561322e-06	raw	Any location	0.999668037142045
Research Collection of Rudi Seliger	8	2.51964218561322e-06	raw	Any location	0.999670556784231
Research Collection of Zacariah Billingham	8	2.51964218561322e-06	raw	Any location	0.999673076426417
Royal Military College of Canada, Environmental Sciences Group	8	2.51964218561322e-06	raw	Any location	0.999675596068602
Universidad de Colima, Coleccion Entomologica	8	2.51964218561322e-06	raw	Any location	0.999678115710788
Universidade de Lisboa, Museu Bocage	8	2.51964218561322e-06	raw	Any location	0.999680635352973
Universita degli Studi della Tuscia, Dipartimento di Produzioni Animali	8	2.51964218561322e-06	raw	Any location	0.999683154995159
University of Queensland	8	2.51964218561322e-06	raw	Any location	0.999685674637345
USGS Great Lakes Science Center	8	2.51964218561322e-06	raw	Any location	0.99968819427953
Utah State University	8	2.51964218561322e-06	raw	Any location	0.999690713921716
Bee Biology and Systematics Laboratory, Logan, Utah	7	2.20468691241157e-06	raw	Any location	0.999692918608628
Centro di Ricerca per l'Agrobiologia e la Pedologia	7	2.20468691241157e-06	raw	Any location	0.999695123295541
Guilford Courthouse National Military Park	7	2.20468691241157e-06	raw	Any location	0.999697327982453
Kenya Agricultural Research Institute	7	2.20468691241157e-06	raw	Any location	0.999699532669366
National Agriculture and Food Research Organization, Institute for Agro-Environmental Sciences	7	2.20468691241157e-06	raw	Any location	0.999701737356278
North Carolina State University, Centennial Campus	7	2.20468691241157e-06	raw	Any location	0.99970394204319
Plant Protection Research Institute, Pretoria, South Africa	7	2.20468691241157e-06	raw	Any location	0.999706146730103
Research Collection of Greg Daniel	7	2.20468691241157e-06	raw	Any location	0.999708351417015
Research Collection of Heinz Fischer	7	2.20468691241157e-06	raw	Any location	0.999710556103928
Research Collection of James A. Tuttle	7	2.20468691241157e-06	raw	Any location	0.99971276079084
Research Collection of Josef Mooser	7	2.20468691241157e-06	raw	Any location	0.999714965477753
Research Collection of Katsumi Ishizuka	7	2.20468691241157e-06	raw	Any location	0.999717170164665
Research Collection of Lars Kuehne	7	2.20468691241157e-06	raw	Any location	0.999719374851577
Research Collection of Marta Skowron	7	2.20468691241157e-06	raw	Any location	0.99972157953849
Research Collection of Otto Feldner	7	2.20468691241157e-06	raw	Any location	0.999723784225402
Research Collection of Peter Jakubek	7	2.20468691241157e-06	raw	Any location	0.999725988912315
Research Collection of Pierre Schmit	7	2.20468691241157e-06	raw	Any location	0.999728193599227
Research Collection of Rifat Raina	7	2.20468691241157e-06	raw	Any location	0.999730398286139
Research Collection of Tomas Mustelin	7	2.20468691241157e-06	raw	Any location	0.999732602973052
Slovenian Museum of Natural History	7	2.20468691241157e-06	raw	Any location	0.999734807659964
Sofia University, St. Kliment Ohridski	7	2.20468691241157e-06	raw	Any location	0.999737012346877
American Type Culture Collection	6	1.88973163920992e-06	raw	Any location	0.999738902078516
Bermuda Aquarium, Museum and Zoo	6	1.88973163920992e-06	raw	Any location	0.999740791810155
Charles University in Prague	6	1.88973163920992e-06	raw	Any location	0.999742681541794
Elizabeth Macarthur Agricultural Institute	6	1.88973163920992e-06	raw	Any location	0.999744571273433
National Agricultural Research Centre, National Insect Museum, Islamabad	6	1.88973163920992e-06	raw	Any location	0.999746461005073
Polytechnic Institute of Braganca	6	1.88973163920992e-06	raw	Any location	0.999748350736712
Research Collection of David Lane	6	1.88973163920992e-06	raw	Any location	0.999750240468351
Research Collection of Dejan Stojanovic	6	1.88973163920992e-06	raw	Any location	0.99975213019999
Research Collection of Emmanuel Mace	6	1.88973163920992e-06	raw	Any location	0.999754019931629
Research Collection of Eric Drouet	6	1.88973163920992e-06	raw	Any location	0.999755909663269
Research Collection of Hartmut Rietz	6	1.88973163920992e-06	raw	Any location	0.999757799394908
Research Collection of J. Sumpich	6	1.88973163920992e-06	raw	Any location	0.999759689126547
Research Collection of K. Spatenka	6	1.88973163920992e-06	raw	Any location	0.999761578858186
Research Collection of Lars Crabo	6	1.88973163920992e-06	raw	Any location	0.999763468589826
Research Collection of Manfred Stroehle	6	1.88973163920992e-06	raw	Any location	0.999765358321465
Research Collection of Mauro Gianti	6	1.88973163920992e-06	raw	Any location	0.999767248053104
Research Collection of Michael Fibiger	6	1.88973163920992e-06	raw	Any location	0.999769137784743
Research Collection of Peter Hudson	6	1.88973163920992e-06	raw	Any location	0.999771027516382
Research Collection of Sampsa Malmberg	6	1.88973163920992e-06	raw	Any location	0.999772917248022
Research Collection of T. Harrison	6	1.88973163920992e-06	raw	Any location	0.999774806979661
Research Collection of Vadim V. Zolotuhin	6	1.88973163920992e-06	raw	Any location	0.9997766967113
Research Collection of Wolfgang Wittland	6	1.88973163920992e-06	raw	Any location	0.999778586442939
Sun Yat-Sen University	6	1.88973163920992e-06	raw	Any location	0.999780476174578
Universidad Nacional de Colombia	6	1.88973163920992e-06	raw	Any location	0.999782365906218
University of Queensland Insect Collection	6	1.88973163920992e-06	raw	Any location	0.999784255637857
University of Valle, Entomological Museum	6	1.88973163920992e-06	raw	Any location	0.999786145369496
Brigham Young University	5	1.57477636600826e-06	raw	Any location	0.999787720145862
CIRAD, La Reunion	5	1.57477636600826e-06	raw	Any location	0.999789294922228
Commonwealth Scientific and Industrial Research Organisation	5	1.57477636600826e-06	raw	Any location	0.999790869698594
Florida State Collection of Arthropods	5	1.57477636600826e-06	raw	Any location	0.99979244447496
Hungarian Natural History Museum	5	1.57477636600826e-06	raw	Any location	0.999794019251326
Huntsman Marine Science Centre	5	1.57477636600826e-06	raw	Any location	0.999795594027692
Instituto Portugues do Mar e da Atmosfera	5	1.57477636600826e-06	raw	Any location	0.999797168804058
National Museum of Natural History, Prague	5	1.57477636600826e-06	raw	Any location	0.999798743580424
New Guinea Binatang Research Center	5	1.57477636600826e-06	raw	Any location	0.99980031835679
Phyletisches Museum Jena	5	1.57477636600826e-06	raw	Any location	0.999801893133156
Research Collection of Andreas Stuebner	5	1.57477636600826e-06	raw	Any location	0.999803467909522
Research Collection of Christof Zeller	5	1.57477636600826e-06	raw	Any location	0.999805042685888
Research Collection of Frederic Beneluz	5	1.57477636600826e-06	raw	Any location	0.999806617462254
Research Collection of Herbert Seelaus	5	1.57477636600826e-06	raw	Any location	0.99980819223862
Research Collection of Herman	5	1.57477636600826e-06	raw	Any location	0.999809767014986
Research Collection of Iiro Kakko	5	1.57477636600826e-06	raw	Any location	0.999811341791352
Research Collection of J. Heppner	5	1.57477636600826e-06	raw	Any location	0.999812916567718
Research Collection of J. R. Wiker	5	1.57477636600826e-06	raw	Any location	0.999814491344084
Research Collection of Jeff Slotten	5	1.57477636600826e-06	raw	Any location	0.99981606612045
Research Collection of Joachim Viehmann	5	1.57477636600826e-06	raw	Any location	0.999817640896816
Research Collection of Jury Bezverkhov	5	1.57477636600826e-06	raw	Any location	0.999819215673182
Research Collection of Kyle Johnson	5	1.57477636600826e-06	raw	Any location	0.999820790449548
Research Collection of L. Jolicoeur	5	1.57477636600826e-06	raw	Any location	0.999822365225914
Research Collection of Laszlo Boerzsoeny	5	1.57477636600826e-06	raw	Any location	0.99982394000228
Research Collection of Lorenzo Furlan	5	1.57477636600826e-06	raw	Any location	0.999825514778646
Research Collection of Pierre Tripotin	5	1.57477636600826e-06	raw	Any location	0.999827089555012
Research Collection of Willibald Schmitz	5	1.57477636600826e-06	raw	Any location	0.999828664331378
Russian Academy of Science, A. N. Severtsov Institute of Ecology and Evolution	5	1.57477636600826e-06	raw	Any location	0.999830239107744
The University of Manchester, Manchester Museum	5	1.57477636600826e-06	raw	Any location	0.99983181388411
Universidade Federal de Minas Gerais	5	1.57477636600826e-06	raw	Any location	0.999833388660476
Universidade Federal do Piaui, Colecao de Historia Natural	5	1.57477636600826e-06	raw	Any location	0.999834963436842
University of Arizona	5	1.57477636600826e-06	raw	Any location	0.999836538213208
University of California, Irvine, Developmental Biology Centre	5	1.57477636600826e-06	raw	Any location	0.999838112989574
University of Mississippi	5	1.57477636600826e-06	raw	Any location	0.99983968776594
University of Oslo, Natural History Museum, Insect Collection	5	1.57477636600826e-06	raw	Any location	0.999841262542306
University of Western Ontario	5	1.57477636600826e-06	raw	Any location	0.999842837318672
Wildlife Institute of India	5	1.57477636600826e-06	raw	Any location	0.999844412095038
Berhampur University	4	1.25982109280661e-06	raw	Any location	0.999845671916131
Indian Agricultural Research Institute	4	1.25982109280661e-06	raw	Any location	0.999846931737224
Instituto Tecnologico de la Produccion	4	1.25982109280661e-06	raw	Any location	0.999848191558317
Kyoto Prefectural University	4	1.25982109280661e-06	raw	Any location	0.99984945137941
Museo Municipal de Ciencias Naturales Lorenzo Scaglia	4	1.25982109280661e-06	raw	Any location	0.999850711200502
National Sun Yat-Sen University, Dept of Biological Sciences	4	1.25982109280661e-06	raw	Any location	0.999851971021595
Research Collection of Alan Wormington	4	1.25982109280661e-06	raw	Any location	0.999853230842688
Research Collection of Bojan Zlatkov	4	1.25982109280661e-06	raw	Any location	0.999854490663781
Research Collection of Christian Zehentner	4	1.25982109280661e-06	raw	Any location	0.999855750484874
Research Collection of Frederic Billi	4	1.25982109280661e-06	raw	Any location	0.999857010305966
Research Collection of Henri Hoppe	4	1.25982109280661e-06	raw	Any location	0.999858270127059
Research Collection of Jerome Barbut	4	1.25982109280661e-06	raw	Any location	0.999859529948152
Research Collection of Joao Lima	4	1.25982109280661e-06	raw	Any location	0.999860789769245
Research Collection of R. J. Heckford	4	1.25982109280661e-06	raw	Any location	0.999862049590338
Research Collection of R. Oswald	4	1.25982109280661e-06	raw	Any location	0.99986330941143
Research Collection of Rune Christensen	4	1.25982109280661e-06	raw	Any location	0.999864569232523
Research Collection of Stuart Roberts	4	1.25982109280661e-06	raw	Any location	0.999865829053616
Research Collection of T. S. Dickel	4	1.25982109280661e-06	raw	Any location	0.999867088874709
Research Collection of Teemu Klemetti	4	1.25982109280661e-06	raw	Any location	0.999868348695802
Research Collection of Timm Karisch	4	1.25982109280661e-06	raw	Any location	0.999869608516894
Royal Alberta Museum, Invertebrate Zoology	4	1.25982109280661e-06	raw	Any location	0.999870868337987
Smithsonian Institution, National Museum of Natural History, BIOLAT	4	1.25982109280661e-06	raw	Any location	0.99987212815908
Tel Aviv University, Steinhardt Museum of Natural History	4	1.25982109280661e-06	raw	Any location	0.999873387980173
United States Department of Agriculture, Systematic Entomology Lab	4	1.25982109280661e-06	raw	Any location	0.999874647801266
Universidad de Bogota Jorge Tadeo Lozano	4	1.25982109280661e-06	raw	Any location	0.999875907622359
University of Ballarat	4	1.25982109280661e-06	raw	Any location	0.999877167443451
University of Tehran, Zoological Museum	4	1.25982109280661e-06	raw	Any location	0.999878427264544
Walter Reed Biosystematics Unit	4	1.25982109280661e-06	raw	Any location	0.999879687085637
AllDtec	3	9.44865819604958e-07	raw	Any location	0.999880631951456
Broad Institute of MIT and Harvard	3	9.44865819604958e-07	raw	Any location	0.999881576817276
California Department for Food and Agriculture	3	9.44865819604958e-07	raw	Any location	0.999882521683096
Canadian Centre for DNA Barcoding	3	9.44865819604958e-07	raw	Any location	0.999883466548915
College of the North Atlantic, Carbonear	3	9.44865819604958e-07	raw	Any location	0.999884411414735
Estonian Museum of Natural History	3	9.44865819604958e-07	raw	Any location	0.999885356280555
Institut Pasteur de la Guyane	3	9.44865819604958e-07	raw	Any location	0.999886301146374
Institute of Cytology and Genetics, Russia	3	9.44865819604958e-07	raw	Any location	0.999887246012194
Ministerio de Vivienda Ordenamiento Territorial y Medio Ambiente	3	9.44865819604958e-07	raw	Any location	0.999888190878013
Natural History Museum of Central Finland	3	9.44865819604958e-07	raw	Any location	0.999889135743833
Ninety Six National Historic Site	3	9.44865819604958e-07	raw	Any location	0.999890080609653
Private Collection of David L.Wagner	3	9.44865819604958e-07	raw	Any location	0.999891025475472
Research Collection of Aistleitner	3	9.44865819604958e-07	raw	Any location	0.999891970341292
Research Collection of Andrey Bezborodkin	3	9.44865819604958e-07	raw	Any location	0.999892915207111
Research Collection of Benjamin Wiesmair	3	9.44865819604958e-07	raw	Any location	0.999893860072931
Research Collection of Felix A. H. Sperling	3	9.44865819604958e-07	raw	Any location	0.999894804938751
Research Collection of H. Vargas	3	9.44865819604958e-07	raw	Any location	0.99989574980457
Research Collection of Horst Kach	3	9.44865819604958e-07	raw	Any location	0.99989669467039
Research Collection of Ilpo Rutanen	3	9.44865819604958e-07	raw	Any location	0.999897639536209
Research Collection of J. Baixeras	3	9.44865819604958e-07	raw	Any location	0.999898584402029
Research Collection of Jari-Pekka Kaitila	3	9.44865819604958e-07	raw	Any location	0.999899529267849
Research Collection of Jason Hall	3	9.44865819604958e-07	raw	Any location	0.999900474133668
Research Collection of K. Silvonen	3	9.44865819604958e-07	raw	Any location	0.999901418999488
Research Collection of Kari Tahvanainen	3	9.44865819604958e-07	raw	Any location	0.999902363865308
Research Collection of Kornel Takats	3	9.44865819604958e-07	raw	Any location	0.999903308731127
Research Collection of Martin Corley	3	9.44865819604958e-07	raw	Any location	0.999904253596947
Research Collection of Michael Weidlich	3	9.44865819604958e-07	raw	Any location	0.999905198462766
Research Collection of Murat Aytekin	3	9.44865819604958e-07	raw	Any location	0.999906143328586
Research Collection of Pekka Majuri	3	9.44865819604958e-07	raw	Any location	0.999907088194405
Research Collection of Prohaska	3	9.44865819604958e-07	raw	Any location	0.999908033060225
Research Collection of Ralf Fiebig	3	9.44865819604958e-07	raw	Any location	0.999908977926045
Research Collection of Rudolf Keller	3	9.44865819604958e-07	raw	Any location	0.999909922791864
Research Collection of Steve Woodhall	3	9.44865819604958e-07	raw	Any location	0.999910867657684
Research Collection of Stoyan Beshkov	3	9.44865819604958e-07	raw	Any location	0.999911812523503
Research Collection of Talya D. Hackett	3	9.44865819604958e-07	raw	Any location	0.999912757389323
Research Collection of Vernon Brou	3	9.44865819604958e-07	raw	Any location	0.999913702255143
Research Collection of Willy Biesenbaum	3	9.44865819604958e-07	raw	Any location	0.999914647120962
Tel Aviv University, Department of Zoology	3	9.44865819604958e-07	raw	Any location	0.999915591986782
Universidad de Concepcion	3	9.44865819604958e-07	raw	Any location	0.999916536852602
Universidad de Panama, Museo de Invertebrados G.B. Fairchild	3	9.44865819604958e-07	raw	Any location	0.999917481718421
Universidad Zamorano	3	9.44865819604958e-07	raw	Any location	0.999918426584241
University of California, Riverside	3	9.44865819604958e-07	raw	Any location	0.99991937145006
University of Crete, Natural History Museum	3	9.44865819604958e-07	raw	Any location	0.99992031631588
University of Guelph, Hanner Laboratory	3	9.44865819604958e-07	raw	Any location	0.9999212611817
University of Idaho	3	9.44865819604958e-07	raw	Any location	0.999922206047519
University of Roehampton	3	9.44865819604958e-07	raw	Any location	0.999923150913339
Yangzhou University	3	9.44865819604958e-07	raw	Any location	0.999924095779158
York University	3	9.44865819604958e-07	raw	Any location	0.999925040644978
Zoological Survey of India, Southern Regional Centre	3	9.44865819604958e-07	raw	Any location	0.999925985510798
Baylor College of Medicine	2	6.29910546403305e-07	raw	Any location	0.999926615421344
Cowpens National Battlefield	2	6.29910546403305e-07	raw	Any location	0.99992724533189
Escuela Politecnica Nacional, Museo de Historia Natural	2	6.29910546403305e-07	raw	Any location	0.999927875242437
Estonian Institute of Zoology and Botany	2	6.29910546403305e-07	raw	Any location	0.999928505152983
Finger Lakes Community College	2	6.29910546403305e-07	raw	Any location	0.99992913506353
Gdansk University	2	6.29910546403305e-07	raw	Any location	0.999929764974076
Government of Australia, Department of Agriculture and Water Resources, Melbourne	2	6.29910546403305e-07	raw	Any location	0.999930394884622
Great Smoky Mountains National Park	2	6.29910546403305e-07	raw	Any location	0.999931024795169
Hazara University	2	6.29910546403305e-07	raw	Any location	0.999931654705715
Hebert Lab Collection	2	6.29910546403305e-07	raw	Any location	0.999932284616262
Hokkaido University, Entomological Institute	2	6.29910546403305e-07	raw	Any location	0.999932914526808
J. Craig Venter Institute	2	6.29910546403305e-07	raw	Any location	0.999933544437354
Kuopio Natural History Museum	2	6.29910546403305e-07	raw	Any location	0.999934174347901
Lithuanian University of Educational Sciences	2	6.29910546403305e-07	raw	Any location	0.999934804258447
Martin Luther University of Halle-Wittenberg, Zoological Institute	2	6.29910546403305e-07	raw	Any location	0.999935434168994
Milwaukee Public Museum	2	6.29910546403305e-07	raw	Any location	0.99993606407954
Mississippi State University, Entomological Collection	2	6.29910546403305e-07	raw	Any location	0.999936693990086
Moscow State University, Department of Vertebrate Zoology	2	6.29910546403305e-07	raw	Any location	0.999937323900633
Musee National d'histoire Naturelle Luxembourg	2	6.29910546403305e-07	raw	Any location	0.999937953811179
Museo Nacional de Costa Rica	2	6.29910546403305e-07	raw	Any location	0.999938583721726
Nazife Tuatay Plant Protection Museum	2	6.29910546403305e-07	raw	Any location	0.999939213632272
Queensland Government, Dept. of Primary Industries and Fisheries	2	6.29910546403305e-07	raw	Any location	0.999939843542818
Research Collection of Albert Legrain	2	6.29910546403305e-07	raw	Any location	0.999940473453365
Research Collection of Andreas Kopp	2	6.29910546403305e-07	raw	Any location	0.999941103363911
Research Collection of Donald Quicke	2	6.29910546403305e-07	raw	Any location	0.999941733274458
Research Collection of George Ohrant	2	6.29910546403305e-07	raw	Any location	0.999942363185004
Research Collection of Hans Loebel	2	6.29910546403305e-07	raw	Any location	0.99994299309555
Research Collection of Harry Fay	2	6.29910546403305e-07	raw	Any location	0.999943623006097
Research Collection of Hartmut Wegner	2	6.29910546403305e-07	raw	Any location	0.999944252916643
Research Collection of J. Marek	2	6.29910546403305e-07	raw	Any location	0.99994488282719
Research Collection of Jae-Cheon Sohn	2	6.29910546403305e-07	raw	Any location	0.999945512737736
Research Collection of John Hyatt	2	6.29910546403305e-07	raw	Any location	0.999946142648283
Research Collection of Jorma Lilja	2	6.29910546403305e-07	raw	Any location	0.999946772558829
Research Collection of Ken Stead	2	6.29910546403305e-07	raw	Any location	0.999947402469375
Research Collection of Michael Leipnitz	2	6.29910546403305e-07	raw	Any location	0.999948032379922
Research Collection of Michael Sharkey	2	6.29910546403305e-07	raw	Any location	0.999948662290468
Research Collection of Pasquale Trematerra	2	6.29910546403305e-07	raw	Any location	0.999949292201014
Research Collection of Ricky Patterson	2	6.29910546403305e-07	raw	Any location	0.999949922111561
Research Collection of Steven Bransky	2	6.29910546403305e-07	raw	Any location	0.999950552022107
Research Collection of Theo C. Garrevoet	2	6.29910546403305e-07	raw	Any location	0.999951181932654
Research Collection of Thierry Varenne	2	6.29910546403305e-07	raw	Any location	0.9999518118432
Research Collection of Ulrich Brosch	2	6.29910546403305e-07	raw	Any location	0.999952441753747
Research Collection of W. A. Palmer	2	6.29910546403305e-07	raw	Any location	0.999953071664293
United States Department of Agriculture, Bee Biology and Systematics Lab	2	6.29910546403305e-07	raw	Any location	0.999953701574839
Universidad Michoacana de San Nicolas de Hidalgo	2	6.29910546403305e-07	raw	Any location	0.999954331485386
University Kiev, Zoological Museum	2	6.29910546403305e-07	raw	Any location	0.999954961395932
University of Hawaii at Hilo	2	6.29910546403305e-07	raw	Any location	0.999955591306478
University of Tennessee, Insect Collection	2	6.29910546403305e-07	raw	Any location	0.999956221217025
University of Wroclaw	2	6.29910546403305e-07	raw	Any location	0.999956851127571
Wright State University	2	6.29910546403305e-07	raw	Any location	0.999957481038118
Agricultural Institute of Slovenia	1	3.14955273201653e-07	raw	Any location	0.999957795993391
Arctic Alpine Collection	1	3.14955273201653e-07	raw	Any location	0.999958110948664
Arizona State University	1	3.14955273201653e-07	raw	Any location	0.999958425903937
Auburn University, Rouse Life Science Building	1	3.14955273201653e-07	raw	Any location	0.999958740859211
Auckland War Memorial Museum	1	3.14955273201653e-07	raw	Any location	0.999959055814484
Bernice Pauahi Bishop Museum	1	3.14955273201653e-07	raw	Any location	0.999959370769757
Canadian Wildlife Service	1	3.14955273201653e-07	raw	Any location	0.99995968572503
Centre for Entomological Studies Ankara	1	3.14955273201653e-07	raw	Any location	0.999960000680303
Charite Campus Benjamin Franklin	1	3.14955273201653e-07	raw	Any location	0.999960315635577
Chickamauga and Chattanooga National Military Park	1	3.14955273201653e-07	raw	Any location	0.99996063059085
Chulalongkorn University	1	3.14955273201653e-07	raw	Any location	0.999960945546123
Dalton State College	1	3.14955273201653e-07	raw	Any location	0.999961260501396
Everglades National Park, Museum Collection	1	3.14955273201653e-07	raw	Any location	0.999961575456669
Fundacao Zoobotanica do Rio Grande do Sul, Museu de Ciencias Naturais	1	3.14955273201653e-07	raw	Any location	0.999961890411943
General Station of Forest Pest Management, China	1	3.14955273201653e-07	raw	Any location	0.999962205367216
Grigore Antipa National Museum of Natural History	1	3.14955273201653e-07	raw	Any location	0.999962520322489
Hawaii Volcanoes National Park Insect Collection	1	3.14955273201653e-07	raw	Any location	0.999962835277762
ICAR, National Bureau of Agricultural Insect Resources	1	3.14955273201653e-07	raw	Any location	0.999963150233035
Indian Institute of Horticultural Research	1	3.14955273201653e-07	raw	Any location	0.999963465188309
Istituto Superiore di Sanita	1	3.14955273201653e-07	raw	Any location	0.999963780143582
John Innes Centre	1	3.14955273201653e-07	raw	Any location	0.999964095098855
Kansas State University, Department of Entomology	1	3.14955273201653e-07	raw	Any location	0.999964410054128
Kiel University, Institute for Polar Ecology	1	3.14955273201653e-07	raw	Any location	0.999964725009401
King Khalid University	1	3.14955273201653e-07	raw	Any location	0.999965039964675
Laboratorio Nacional de Computacao Cientifica	1	3.14955273201653e-07	raw	Any location	0.999965354919948
Lund University, Lund Museum of Zoology	1	3.14955273201653e-07	raw	Any location	0.999965669875221
Museo Civico di Storia Naturale, Genova	1	3.14955273201653e-07	raw	Any location	0.999965984830494
Nankai University	1	3.14955273201653e-07	raw	Any location	0.999966299785767
National Museum of the Philippines	1	3.14955273201653e-07	raw	Any location	0.999966614741041
National Museum, Prague	1	3.14955273201653e-07	raw	Any location	0.999966929696314
National Sun Yat-Sen University	1	3.14955273201653e-07	raw	Any location	0.999967244651587
Natural History Museum of the Grisons	1	3.14955273201653e-07	raw	Any location	0.99996755960686
Natural History Museum Vienna, Research Collection	1	3.14955273201653e-07	raw	Any location	0.999967874562133
Naturalis Biodiversity Centre, Zoology Collections	1	3.14955273201653e-07	raw	Any location	0.999968189517407
Nature Metrics Ltd.	1	3.14955273201653e-07	raw	Any location	0.99996850447268
Pacific Agri-Food Research Centre	1	3.14955273201653e-07	raw	Any location	0.999968819427953
Private Collection of A. Allen	1	3.14955273201653e-07	raw	Any location	0.999969134383226
Private Collection of H. Haraldseide	1	3.14955273201653e-07	raw	Any location	0.999969449338499
Purdue University	1	3.14955273201653e-07	raw	Any location	0.999969764293773
Quaid i Azam University	1	3.14955273201653e-07	raw	Any location	0.999970079249046
Research Collection of A. Exposito	1	3.14955273201653e-07	raw	Any location	0.999970394204319
Research Collection of A. Mayr	1	3.14955273201653e-07	raw	Any location	0.999970709159592
Research Collection of Andrew Graham	1	3.14955273201653e-07	raw	Any location	0.999971024114865
Research Collection of Andrew Russell	1	3.14955273201653e-07	raw	Any location	0.999971339070139
Research Collection of Anssi Teraes	1	3.14955273201653e-07	raw	Any location	0.999971654025412
Research Collection of Antonio Verdugo Paez	1	3.14955273201653e-07	raw	Any location	0.999971968980685
Research Collection of Ari Uusimaeki	1	3.14955273201653e-07	raw	Any location	0.999972283935958
Research Collection of Armin Hauenstein	1	3.14955273201653e-07	raw	Any location	0.999972598891231
Research Collection of B. M. Fjellstad	1	3.14955273201653e-07	raw	Any location	0.999972913846505
Research Collection of Bernd May	1	3.14955273201653e-07	raw	Any location	0.999973228801778
Research Collection of Christer Hansson	1	3.14955273201653e-07	raw	Any location	0.999973543757051
Research Collection of Christoph Schoenborn	1	3.14955273201653e-07	raw	Any location	0.999973858712324
Research Collection of Claudio Flamigni	1	3.14955273201653e-07	raw	Any location	0.999974173667597
Research Collection of Colin Plant	1	3.14955273201653e-07	raw	Any location	0.999974488622871
Research Collection of D. R. Badgero	1	3.14955273201653e-07	raw	Any location	0.999974803578144
Research Collection of Dave Rolfe	1	3.14955273201653e-07	raw	Any location	0.999975118533417
Research Collection of E. H. Metzler	1	3.14955273201653e-07	raw	Any location	0.99997543348869
Research Collection of Fred Goussey	1	3.14955273201653e-07	raw	Any location	0.999975748443963
Research Collection of George Else	1	3.14955273201653e-07	raw	Any location	0.999976063399237
Research Collection of Gerald Fuchs	1	3.14955273201653e-07	raw	Any location	0.99997637835451
Research Collection of H. Roweck	1	3.14955273201653e-07	raw	Any location	0.999976693309783
Research Collection of Heinz Bussler	1	3.14955273201653e-07	raw	Any location	0.999977008265056
Research Collection of Hossein Rajaei	1	3.14955273201653e-07	raw	Any location	0.999977323220329
Research Collection of Iva Mihoci	1	3.14955273201653e-07	raw	Any location	0.999977638175603
Research Collection of J. Kahanpaeae	1	3.14955273201653e-07	raw	Any location	0.999977953130876
Research Collection of J. Koistinen	1	3.14955273201653e-07	raw	Any location	0.999978268086149
Research Collection of J. Maslowski	1	3.14955273201653e-07	raw	Any location	0.999978583041422
Research Collection of J. Morton	1	3.14955273201653e-07	raw	Any location	0.999978897996695
Research Collection of J. Nel	1	3.14955273201653e-07	raw	Any location	0.999979212951969
Research Collection of J. Salmela	1	3.14955273201653e-07	raw	Any location	0.999979527907242
Research Collection of J. Stary	1	3.14955273201653e-07	raw	Any location	0.999979842862515
Research Collection of Jaakko Karvonen	1	3.14955273201653e-07	raw	Any location	0.999980157817788
Research Collection of Jason Dombroskie	1	3.14955273201653e-07	raw	Any location	0.999980472773061
Research Collection of John Longino	1	3.14955273201653e-07	raw	Any location	0.999980787728335
Research Collection of Joop Schaffers	1	3.14955273201653e-07	raw	Any location	0.999981102683608
Research Collection of Jordi Dantart	1	3.14955273201653e-07	raw	Any location	0.999981417638881
Research Collection of Juergen Lenz	1	3.14955273201653e-07	raw	Any location	0.999981732594154
Research Collection of K.J. (Hans) Huisman	1	3.14955273201653e-07	raw	Any location	0.999982047549427
Research Collection of Kaj Winqvist	1	3.14955273201653e-07	raw	Any location	0.999982362504701
Research Collection of Karel Cerny	1	3.14955273201653e-07	raw	Any location	0.999982677459974
Research Collection of Kentaro Toyoshima	1	3.14955273201653e-07	raw	Any location	0.999982992415247
Research Collection of L. Deventer	1	3.14955273201653e-07	raw	Any location	0.99998330737052
Research Collection of Luigi Racheli	1	3.14955273201653e-07	raw	Any location	0.999983622325794
Research Collection of M. Hull	1	3.14955273201653e-07	raw	Any location	0.999983937281067
Research Collection of Marc Meyer	1	3.14955273201653e-07	raw	Any location	0.99998425223634
Research Collection of Marcel Hellers	1	3.14955273201653e-07	raw	Any location	0.999984567191613
Research Collection of Marko Mutanen	1	3.14955273201653e-07	raw	Any location	0.999984882146886
Research Collection of Matthias Seidel	1	3.14955273201653e-07	raw	Any location	0.999985197102159
Research Collection of Mike Edwards	1	3.14955273201653e-07	raw	Any location	0.999985512057433
Research Collection of N. Hall	1	3.14955273201653e-07	raw	Any location	0.999985827012706
Research Collection of P.J. Clarke	1	3.14955273201653e-07	raw	Any location	0.999986141967979
Research Collection of R. Siloaho	1	3.14955273201653e-07	raw	Any location	0.999986456923252
Research Collection of Rainer Busse	1	3.14955273201653e-07	raw	Any location	0.999986771878525
Research Collection of Reinhard Gerecke	1	3.14955273201653e-07	raw	Any location	0.999987086833799
Research Collection of S. Corver	1	3.14955273201653e-07	raw	Any location	0.999987401789072
Research Collection of Sebastien Berhamel	1	3.14955273201653e-07	raw	Any location	0.999987716744345
Research Collection of Shen Horn Yen	1	3.14955273201653e-07	raw	Any location	0.999988031699618
Research Collection of Thomas Suessmuth	1	3.14955273201653e-07	raw	Any location	0.999988346654892
Research Collection of Timo Leponiemi	1	3.14955273201653e-07	raw	Any location	0.999988661610165
Research Collection of Tom Sleep	1	3.14955273201653e-07	raw	Any location	0.999988976565438
Research Collection of Ulrich Weritz	1	3.14955273201653e-07	raw	Any location	0.999989291520711
Research Collection of V. Redondo	1	3.14955273201653e-07	raw	Any location	0.999989606475984
Research Collection of Victor O. Becker	1	3.14955273201653e-07	raw	Any location	0.999989921431258
Research Collection of Victor Sinyaev	1	3.14955273201653e-07	raw	Any location	0.999990236386531
Research Collection of Witold Zajda	1	3.14955273201653e-07	raw	Any location	0.999990551341804
Russell Cave National Monument	1	3.14955273201653e-07	raw	Any location	0.999990866297077
Senckenberg Museum of Natural History Goerlitz	1	3.14955273201653e-07	raw	Any location	0.99999118125235
Shiloh National Military Park	1	3.14955273201653e-07	raw	Any location	0.999991496207624
Shimane Agricultural Technology Center	1	3.14955273201653e-07	raw	Any location	0.999991811162897
Siberian Zoological Museum, Novosibirsk	1	3.14955273201653e-07	raw	Any location	0.99999212611817
Southwest Agricultural University	1	3.14955273201653e-07	raw	Any location	0.999992441073443
Tarim University	1	3.14955273201653e-07	raw	Any location	0.999992756028716
Tasmanian Government, Dept of Primary Industries, Parks, Water and Environment	1	3.14955273201653e-07	raw	Any location	0.999993070983989
Texas A&M University, Dept of Entomology, USA	1	3.14955273201653e-07	raw	Any location	0.999993385939263
The National Human Genome Research Institute	1	3.14955273201653e-07	raw	Any location	0.999993700894536
The University of Tokyo	1	3.14955273201653e-07	raw	Any location	0.999994015849809
Transvaal Museum of Natural History	1	3.14955273201653e-07	raw	Any location	0.999994330805082
Universidad Autonoma Agraria Antonio Narro	1	3.14955273201653e-07	raw	Any location	0.999994645760356
Universidad Nacional Mayor de San Marcos	1	3.14955273201653e-07	raw	Any location	0.999994960715629
Universidade dos Acores	1	3.14955273201653e-07	raw	Any location	0.999995275670902
Universidade Federal de Mato Grosso	1	3.14955273201653e-07	raw	Any location	0.999995590626175
Universiti Brunei Darussalam, Herbarium	1	3.14955273201653e-07	raw	Any location	0.999995905581448
University of British Columbia, Private Collection	1	3.14955273201653e-07	raw	Any location	0.999996220536722
University of Calgary	1	3.14955273201653e-07	raw	Any location	0.999996535491995
University of Central Florida	1	3.14955273201653e-07	raw	Any location	0.999996850447268
University of Florida, Florida Medical Entomology Laboratory	1	3.14955273201653e-07	raw	Any location	0.999997165402541
University of Kassel	1	3.14955273201653e-07	raw	Any location	0.999997480357814
University of Lausanne	1	3.14955273201653e-07	raw	Any location	0.999997795313088
University of Limpopo	1	3.14955273201653e-07	raw	Any location	0.999998110268361
University of Rome Tor Vergata	1	3.14955273201653e-07	raw	Any location	0.999998425223634
University of Vienna	1	3.14955273201653e-07	raw	Any location	0.999998740178907
University of Wisconsin Superior, Natural Sciences Department	1	3.14955273201653e-07	raw	Any location	0.99999905513418
Vilnius University	1	3.14955273201653e-07	raw	Any location	0.999999370089454
Yangtze University	1	3.14955273201653e-07	raw	Any location	0.999999685044727
Zoological Museum of Moscow University, Division of Entomology	1	3.14955273201653e-07	raw	Any location	1
Centre for Biodiversity Genomics	1697300	0.89487994542039	raw	US|Canada	0.89487994542039
Canadian National Collection of Insects, Arachnids and Nematodes	35133	0.0185234296367493	raw	US|Canada	0.913403375057139
Mined from GenBank, NCBI	18097	0.0095414142298196	raw	US|Canada	0.922944789286959
Smithsonian Institution National Museum of Natural History	10241	0.00539943764864798	raw	US|Canada	0.928344226935607
Royal British Columbia Museum	9415	0.00496393960179872	raw	US|Canada	0.933308166537406
University of Guelph	8604	0.00453635011512227	raw	US|Canada	0.937844516652528
Stroud Water Research Center	7491	0.00394953495029997	raw	US|Canada	0.941794051602828
National Ecological Observatory Network, United States	5406	0.00285024508627976	raw	US|Canada	0.944644296689108
Research Collection of Daniel Handfield	5225	0.00275481512686121	raw	US|Canada	0.947399111815969
University of Helsinki	5104	0.0026910194081339	raw	US|Canada	0.950090131224103
York University, Packer Collection	4532	0.00238943964687752	raw	US|Canada	0.95247957087098
Biodiversity Institute of Ontario	4357	0.0022971731115281	raw	US|Canada	0.954776743982508
Canadian Forest Service, Pacific Forestry Centre	3870	0.00204040852458429	raw	US|Canada	0.956817152507093
University of Alaska Museum	3736	0.00196975872037387	raw	US|Canada	0.958786911227467
Research Collection of Beverly Mcclenaghan	3693	0.00194708751454516	raw	US|Canada	0.960733998742012
Smithsonian Institution	3661	0.00193021591950984	raw	US|Canada	0.962664214661522
Research Collection of M. Alex Smith	3343	0.00176255444384632	raw	US|Canada	0.964426769105368
Colorado State University	3080	0.00162389102214977	raw	US|Canada	0.966050660127518
United States Environmental Protection Agency	2668	0.00140666923606999	raw	US|Canada	0.967457329363588
University of Manitoba, Wallis Roughley Museum of Entomology	2587	0.00136396301113683	raw	US|Canada	0.968821292374724
Research Collection of Jeremy deWaard	2562	0.00135078207751549	raw	US|Canada	0.97017207445224
Universite du Quebec a Rimouski	1921	0.00101282293946419	raw	US|Canada	0.971184897391704
Research Collection of Robert J. Borth	1873	0.000987515546911206	raw	US|Canada	0.972172412938615
Research Collection of Norbert G. Kondla	1722	0.000907902707838279	raw	US|Canada	0.973080315646454
University of New Brunswick, Saint John	1569	0.000827235394075645	raw	US|Canada	0.973907551040529
NA	1564	0.000824599207351376	raw	US|Canada	0.974732150247881
Research Collection of J. B. Sullivan	1445	0.000761857963313771	raw	US|Canada	0.975494008211194
University of British Columbia, Beaty Biodiversity Museum, Spencer Entomological Collection	1370	0.000722315162449735	raw	US|Canada	0.976216323373644
NEON Biorepository at ASU	1315	0.000693317108482774	raw	US|Canada	0.976909640482127
Research Collection of Hugo Kons, Jr.	1281	0.000675391038757744	raw	US|Canada	0.977585031520885
Canadian Forest Service, Atlantic Forestry Centre	1267	0.000668009715929791	raw	US|Canada	0.978253041236814
Environment Canada	1238	0.00065271983292903	raw	US|Canada	0.978905761069743
Agriculture and Agri-Food Canada, Southern Crop Protection and Food Research Centre	1225	0.00064586574744593	raw	US|Canada	0.979551626817189
Royal Ontario Museum	1224	0.000645338510101077	raw	US|Canada	0.980196965327291
University of Minnesota Insect Collection	1119	0.000589978588891425	raw	US|Canada	0.980786943916182
NTNU University Museum, Department of Natural History	1060	0.00055887158554505	raw	US|Canada	0.981345815501727
Research Collection of Crispin S. Guppy	965	0.000508784037783937	raw	US|Canada	0.981854599539511
Mississippi Entomological Museum	907	0.000478204271782415	raw	US|Canada	0.982332803811293
University of Alberta, Strickland Museum of Entomology	879	0.000463441626126508	raw	US|Canada	0.98279624543742
El Colegio de la Frontera Sur, Unidad Chetumal	868	0.000457642015333116	raw	US|Canada	0.983253887452753
Illinois Natural History Survey	855	0.000450787929850017	raw	US|Canada	0.983704675382603
Universite de Rouen	821	0.000432861860124987	raw	US|Canada	0.984137537242728
University of Guelph, Insect Collection	725	0.00038224707501902	raw	US|Canada	0.984519784317747
University of California, San Diego	709	0.000373811277501359	raw	US|Canada	0.984893595595248
New Brunswick Museum	691	0.00036432100529399	raw	US|Canada	0.985257916600542
University of Tennessee, Knoxville	675	0.000355885207776329	raw	US|Canada	0.985613801808319
McGill University, Lyman Entomological Museum	627	0.000330577815223346	raw	US|Canada	0.985944379623542
Indiana University	620	0.000326887153809369	raw	US|Canada	0.986271266777351
Carnegie Museum of Natural History	608	0.000320560305671123	raw	US|Canada	0.986591827083023
Research Collection of Ian Watkinson	596	0.000314233457532877	raw	US|Canada	0.986906060540555
Laurentian University	587	0.000309488321429193	raw	US|Canada	0.987215548861985
Bishop's University, Insect Collection	585	0.000308433846739485	raw	US|Canada	0.987523982708724
Canadian Forest Service, Laurentian Forestry Centre	576	0.000303688710635801	raw	US|Canada	0.98782767141936
College of Charleston	567	0.000298943574532116	raw	US|Canada	0.988126614993892
Brock University	557	0.000293671201083578	raw	US|Canada	0.988420286194976
Research Collection of Yvan Pelletier	543	0.000286289878255625	raw	US|Canada	0.988706576073231
Naturalis Biodiversity Centre	522	0.000275217894013694	raw	US|Canada	0.988981793967245
University of Maryland	513	0.00027047275791001	raw	US|Canada	0.989252266725155
Bishop's University	452	0.000238311279873927	raw	US|Canada	0.989490578005029
University of Massachusetts, Amherst	446	0.000235147855804804	raw	US|Canada	0.989725725860834
Research Collection of Tim Myles	437	0.00023040271970112	raw	US|Canada	0.989956128580535
Memorial University of Newfoundland	432	0.000227766532976851	raw	US|Canada	0.990183895113512
Institut des Sciences de la Mer de Rimouski	426	0.000224603108907728	raw	US|Canada	0.990408498222419
Arizona Western College, Yuma	409	0.000215640074045213	raw	US|Canada	0.990624138296465
Research Collection of Brian Scholtens	401	0.000211422175286382	raw	US|Canada	0.990835560471751
Agriculture and Agri-Food Canada, London Research and Development Centre	361	0.000190332681492229	raw	US|Canada	0.991025893153243
Research Collection of John Brown	338	0.000178206222560591	raw	US|Canada	0.991204099375804
California Academy of Sciences	336	0.000177151747870884	raw	US|Canada	0.991381251123675
Carleton University	317	0.000167134238318661	raw	US|Canada	0.991548385361993
Trinity College, Dublin	317	0.000167134238318661	raw	US|Canada	0.991715519600312
University of Delaware	293	0.00015448054204217	raw	US|Canada	0.991870000142354
Canadian Forest Service, Northern Forestry Centre	281	0.000148153693903924	raw	US|Canada	0.992018153836258
Colorado State University, C. P. Gillette Museum of Arthropod Diversity	281	0.000148153693903924	raw	US|Canada	0.992166307530162
USGS Glacier Field Station	273	0.000143935795145093	raw	US|Canada	0.992310243325307
Montana State University	259	0.00013655447231714	raw	US|Canada	0.992446797797624
Washington State Department of Agriculture	255	0.000134445522937724	raw	US|Canada	0.992581243320562
Kenai National Wildlife Refuge	241	0.000127064200109771	raw	US|Canada	0.992708307520672
University of Rouen, ECODIV Laboratory	241	0.000127064200109771	raw	US|Canada	0.992835371720781
Research Collection of D. Holden	231	0.000121791826661233	raw	US|Canada	0.992957163547443
Washington State University, Prosser Campus	226	0.000119155639936964	raw	US|Canada	0.99307631918738
Canadian Forest Service, Great Lakes Forestry Centre	225	0.00011862840259211	raw	US|Canada	0.993194947589972
*unvouchered	224	0.000118101165247256	raw	US|Canada	0.993313048755219
Royal Alberta Museum	223	0.000117573927902402	raw	US|Canada	0.993430622683121
Biodiversity Institute of Ontario, Informatics Department	220	0.000115992215867841	raw	US|Canada	0.993546614898989
Research Collection of B. C. Schmidt	216	0.000113883266488425	raw	US|Canada	0.993660498165478
Research Collection of Gary J. Umphrey	216	0.000113883266488425	raw	US|Canada	0.993774381431966
Santa Barbara Museum of Natural History	208	0.000109665367729595	raw	US|Canada	0.993884046799696
University of Connecticut	206	0.000108610893039887	raw	US|Canada	0.993992657692736
University of Northern British Columbia	203	0.000107029181005326	raw	US|Canada	0.994099686873741
Queen's University	202	0.000106501943660472	raw	US|Canada	0.994206188817401
University of Alaska Fairbanks	200	0.000105447468970764	raw	US|Canada	0.994311636286372
University of Oklahoma, Biological Station	200	0.000105447468970764	raw	US|Canada	0.994417083755343
University of Lethbridge	197	0.000103865756936203	raw	US|Canada	0.994520949512279
Fisheries and Oceans Canada, Pacific Biological Station	190	0.000100175095522226	raw	US|Canada	0.994621124607801
Harvard University, Harvard Forest	186	9.80661461428107e-05	raw	US|Canada	0.994719190753944
Harvard University, Museum of Comparative Zoology	184	9.7011671453103e-05	raw	US|Canada	0.994816202425397
University of California, Davis	180	9.49027220736877e-05	raw	US|Canada	0.994911105147471
Research Collection of Valeriu Albu	178	9.38482473839801e-05	raw	US|Canada	0.995004953394855
Natural History Museum of Los Angeles County	177	9.33210100391263e-05	raw	US|Canada	0.995098274404894
University of Arizona, Insect Collection	175	9.22665353494186e-05	raw	US|Canada	0.995190540940244
Water Security Agency, Saskatchewan Watershed Authority	174	9.17392980045648e-05	raw	US|Canada	0.995282280238248
Frost Entomological Museum	172	9.06848233148572e-05	raw	US|Canada	0.995372965061563
Washington State University, James Entomological Collection	171	9.01575859700034e-05	raw	US|Canada	0.995463122647533
Stantec Consulting Ltd., Stantec Southgate Laboratory	167	8.80486365905881e-05	raw	US|Canada	0.995551171284124
Research Collection of Robert Dooh	153	8.06673137626346e-05	raw	US|Canada	0.995631838597886
Research Collection of Wayne Knee	153	8.06673137626346e-05	raw	US|Canada	0.995712505911649
Royal Saskatchewan Museum	148	7.80311270383655e-05	raw	US|Canada	0.995790537038687
University of California, Berkeley	142	7.48677029692425e-05	raw	US|Canada	0.995865404741656
Smithsonian Institution, Dept of Invertebrate Zoology	139	7.32859909346811e-05	raw	US|Canada	0.995938690732591
Texas A&M University, College Station	135	7.11770415552658e-05	raw	US|Canada	0.996009867774146
University of Toronto	133	7.01225668655582e-05	raw	US|Canada	0.996079990341012
Utah State University, Logan Bee Lab	133	7.01225668655582e-05	raw	US|Canada	0.996150112907877
Oregon State University	132	6.95953295207043e-05	raw	US|Canada	0.996219708237398
Senckenberg Deutsches Entomologisches Institut	130	6.85408548309967e-05	raw	US|Canada	0.996288249092229
Clemson University	129	6.80136174861429e-05	raw	US|Canada	0.996356262709715
Research Collection of Joseph S. Belicek	129	6.80136174861429e-05	raw	US|Canada	0.996424276327201
Research Collection of Lloyd R. Davis	124	6.53774307618738e-05	raw	US|Canada	0.996489653757963
University of Pennsylvania	115	6.06322946581894e-05	raw	US|Canada	0.996550286052621
University of Quebec at Montreal	110	5.79961079339203e-05	raw	US|Canada	0.996608282160555
Research Collection of Jennifer Bundy	109	5.74688705890665e-05	raw	US|Canada	0.996665751031144
No Voucher Tissue	107	5.64143958993588e-05	raw	US|Canada	0.996722165427044
Research Collection of Jim Troubridge	103	5.43054465199435e-05	raw	US|Canada	0.996776470873564
University of Michigan	103	5.43054465199435e-05	raw	US|Canada	0.996830776320084
Dalhousie University	95	5.0087547761113e-05	raw	US|Canada	0.996880863867845
Texas Lepidoptera Survey	91	4.79785983816977e-05	raw	US|Canada	0.996928842466226
Minot State University	90	4.74513610368439e-05	raw	US|Canada	0.996976293827263
Research Collection of Jesse Jarvis	90	4.74513610368439e-05	raw	US|Canada	0.9970237451883
Aquatic Bioassessment Lab CSU Chico	88	4.63968863471362e-05	raw	US|Canada	0.997070142074647
Florida Museum of Natural History	88	4.63968863471362e-05	raw	US|Canada	0.997116538960995
El Colegio de la Frontera Sur	87	4.58696490022824e-05	raw	US|Canada	0.997162408609997
University of Minnesota	87	4.58696490022824e-05	raw	US|Canada	0.997208278258999
Bedford Institute of Oceanography	86	4.53424116574286e-05	raw	US|Canada	0.997253620670656
McGuire Centre for Lepidoptera and Biodiversity	86	4.53424116574286e-05	raw	US|Canada	0.997298963082314
North Dakota State University	85	4.48151743125748e-05	raw	US|Canada	0.997343778256626
Research Collection of Kenelm Philip	85	4.48151743125748e-05	raw	US|Canada	0.997388593430939
University of Toronto, Scarborough	85	4.48151743125748e-05	raw	US|Canada	0.997433408605252
Washington State University	85	4.48151743125748e-05	raw	US|Canada	0.997478223779564
University of Wroclaw, Zoological Institute	82	4.32334622780133e-05	raw	US|Canada	0.997521457241842
North American Lepidoptera Biodiversity, LLC	81	4.27062249331595e-05	raw	US|Canada	0.997564163466775
Colorado State University, Dept. of Bioagri. Sci. and Pest Management	80	4.21789875883057e-05	raw	US|Canada	0.997606342454364
University of California-Davis, Bohart Museum of Entomology	79	4.16517502434518e-05	raw	US|Canada	0.997647994204607
Palomar College	78	4.1124512898598e-05	raw	US|Canada	0.997689118717506
Research Collection of Ross Layberry	77	4.05972755537442e-05	raw	US|Canada	0.997729715993059
University of New Brunswick, Fredericton	77	4.05972755537442e-05	raw	US|Canada	0.997770313268613
University of Idaho, W. F. Barr Entomological Collection	75	3.95428008640366e-05	raw	US|Canada	0.997809856069477
Rutgers, The State University of New Jersey	73	3.84883261743289e-05	raw	US|Canada	0.997848344395652
CIRAD, Plant Protection Center	72	3.79610888294751e-05	raw	US|Canada	0.997886305484481
Denver Museum of Nature and Science	72	3.79610888294751e-05	raw	US|Canada	0.99792426657331
University of British Columbia, Beaty Biodiversity Museum	70	3.69066141397675e-05	raw	US|Canada	0.99796117318745
University of Waikato	69	3.63793767949136e-05	raw	US|Canada	0.997997552564245
Blue Ridge Parkway	67	3.5324902105206e-05	raw	US|Canada	0.99803287746635
Douglas College	67	3.5324902105206e-05	raw	US|Canada	0.998068202368456
McGill University	64	3.37431900706445e-05	raw	US|Canada	0.998101945558526
Research Collection of Franz Puehringer	64	3.37431900706445e-05	raw	US|Canada	0.998135688748597
Florida Agricultural and Mechanical University	63	3.32159527257907e-05	raw	US|Canada	0.998168904701323
Natural History Museum, London	63	3.32159527257907e-05	raw	US|Canada	0.998202120654048
Southern California Coastal Water Research Project	63	3.32159527257907e-05	raw	US|Canada	0.998235336606774
Research Collection of Jean Haxaire	62	3.26887153809369e-05	raw	US|Canada	0.998268025322155
United States Department of Agriculture, ARS, Systematic Entomology Laboratory	61	3.21614780360831e-05	raw	US|Canada	0.998300186800191
Museum of Southwestern Biology	60	3.16342406912293e-05	raw	US|Canada	0.998331821040882
Museum Zoological Helsinki	60	3.16342406912293e-05	raw	US|Canada	0.998363455281574
Research Collection of Hans Riefenstahl	60	3.16342406912293e-05	raw	US|Canada	0.998395089522265
Coastal Marine Biolabs	56	2.9525291311814e-05	raw	US|Canada	0.998424614813577
Michigan State University Museum	55	2.89980539669601e-05	raw	US|Canada	0.998453612867544
North Carolina State University, Private Collection	55	2.89980539669601e-05	raw	US|Canada	0.998482610921511
Museum National d'Histoire Naturelle de Paris, Provisional Research Collection	53	2.79435792772525e-05	raw	US|Canada	0.998510554500788
Research Collection of Tyler Walsh, Laurentian University	53	2.79435792772525e-05	raw	US|Canada	0.998538498080065
Universite du Quebec a Chicoutimi	53	2.79435792772525e-05	raw	US|Canada	0.998566441659342
Pennsylvania State Department of Agriculture	51	2.68891045875449e-05	raw	US|Canada	0.99859333076393
University of New England	51	2.68891045875449e-05	raw	US|Canada	0.998620219868518
University of Wisconsin-Madison	50	2.6361867242691e-05	raw	US|Canada	0.99864658173576
North Carolina DEQ, DWR, Biological Assessment	48	2.53073925529834e-05	raw	US|Canada	0.998671889128313
Agricultural Scientific Collections Unit, New South Wales	47	2.47801552081296e-05	raw	US|Canada	0.998696669283521
Research Collection of David Ruiter	47	2.47801552081296e-05	raw	US|Canada	0.99872144943873
San Diego State University	46	2.42529178632758e-05	raw	US|Canada	0.998745702356593
Southern Nazarene University	46	2.42529178632758e-05	raw	US|Canada	0.998769955274456
National Marine Fisheries Service, Alaska	44	2.31984431735681e-05	raw	US|Canada	0.99879315371763
Research Collection of Charles Bird	43	2.26712058287143e-05	raw	US|Canada	0.998815824923458
Towson University	43	2.26712058287143e-05	raw	US|Canada	0.998838496129287
Florida Museum of Natural History, McGuire Center for Lepidoptera and Biodiversity	42	2.21439684838605e-05	raw	US|Canada	0.998860640097771
Research Collection of Martin Hauser	42	2.21439684838605e-05	raw	US|Canada	0.998882784066255
Guangdong Inspection and Quarantine Technology Center	41	2.16167311390067e-05	raw	US|Canada	0.998904400797394
U. S. Food and Drug Administration, Center for Veterinary Medicine	41	2.16167311390067e-05	raw	US|Canada	0.998926017528533
Pennington Associates Inc.	40	2.10894937941528e-05	raw	US|Canada	0.998947107022327
Research Collection of Rodolphe Rougerie	40	2.10894937941528e-05	raw	US|Canada	0.998968196516121
Research Collection of Royce Steeves	40	2.10894937941528e-05	raw	US|Canada	0.998989286009915
Research Collection of the Segebarth Family	40	2.10894937941528e-05	raw	US|Canada	0.999010375503709
Mississippi College	39	2.0562256449299e-05	raw	US|Canada	0.999030937760159
Universtiy of Arizona, Insect Collection	38	2.00350191044452e-05	raw	US|Canada	0.999050972779263
Northern Arizona University	36	1.89805444147375e-05	raw	US|Canada	0.999069953323678
Research Collection of Carle Belanger	36	1.89805444147375e-05	raw	US|Canada	0.999088933868093
Research Collection of D. L. Wagner	34	1.79260697250299e-05	raw	US|Canada	0.999106859937818
Research Collection of Frank Meister	33	1.73988323801761e-05	raw	US|Canada	0.999124258770198
United States Department of Agriculture, Forest Service, Northern Research Station	33	1.73988323801761e-05	raw	US|Canada	0.999141657602578
Agriculture and Agri-Food Canada	31	1.63443576904684e-05	raw	US|Canada	0.999158001960268
Essig Museum of Entomology	31	1.63443576904684e-05	raw	US|Canada	0.999174346317959
Research Collection of G. Balogh	31	1.63443576904684e-05	raw	US|Canada	0.999190690675649
Duke University	30	1.58171203456146e-05	raw	US|Canada	0.999206507795995
Forillon National Park	30	1.58171203456146e-05	raw	US|Canada	0.999222324916341
National Museum of Natural History, Bulgaria	30	1.58171203456146e-05	raw	US|Canada	0.999238142036686
Research Collection of Mike Raschko	30	1.58171203456146e-05	raw	US|Canada	0.999253959157032
University of Bergen, Natural History Collections	30	1.58171203456146e-05	raw	US|Canada	0.999269776277377
Metropolitan Toronto Zoo	29	1.52898830007608e-05	raw	US|Canada	0.999285066160378
University of Oulu	29	1.52898830007608e-05	raw	US|Canada	0.999300356043379
Uniformed Services University of the Health Sciences	28	1.4762645655907e-05	raw	US|Canada	0.999315118689035
Kentucky Department of Environmental Protection	27	1.42354083110532e-05	raw	US|Canada	0.999329354097346
National Park Service, Obed Wild and Scenic River	25	1.31809336213455e-05	raw	US|Canada	0.999342535030967
Research Collection of John Peacock	25	1.31809336213455e-05	raw	US|Canada	0.999355715964589
Research Collection of Tatiana Rossolimo	25	1.31809336213455e-05	raw	US|Canada	0.99936889689821
Wayne State University, School of Medicine	25	1.31809336213455e-05	raw	US|Canada	0.999382077831831
Ontario Ministry of Agriculture, Food & Rural Affairs	24	1.26536962764917e-05	raw	US|Canada	0.999394731528108
Little River Canyon National Preserve	22	1.15992215867841e-05	raw	US|Canada	0.999406330749695
Research Collection of Paul M. Brunelle	22	1.15992215867841e-05	raw	US|Canada	0.999417929971281
SNSB, Zoologische Staatssammlung Muenchen	22	1.15992215867841e-05	raw	US|Canada	0.999429529192868
Maine State Museum, Augusta	21	1.10719842419302e-05	raw	US|Canada	0.99944060117711
Ocean Genome Legacy	21	1.10719842419302e-05	raw	US|Canada	0.999451673161352
Private Collection ofAnn S. Hendrickson	21	1.10719842419302e-05	raw	US|Canada	0.999462745145594
National Plant Quarantine Service, South Korea	20	1.05447468970764e-05	raw	US|Canada	0.999473289892491
University of Hawaii at Manoa	20	1.05447468970764e-05	raw	US|Canada	0.999483834639388
Research Collection of Hensel	19	1.00175095522226e-05	raw	US|Canada	0.99949385214894
Research Collection of Paul H. Williams	19	1.00175095522226e-05	raw	US|Canada	0.999503869658493
Simon Fraser University, Burnaby	18	9.49027220736877e-06	raw	US|Canada	0.9995133599307
Research Collection of Daniel Herbin	17	8.96303486251495e-06	raw	US|Canada	0.999522322965562
Research Collection of Darryl Willis	17	8.96303486251495e-06	raw	US|Canada	0.999531286000425
Research Collection of E. Jendek	17	8.96303486251495e-06	raw	US|Canada	0.999540249035287
Museum National d'Histoire Naturelle, Paris	16	8.43579751766113e-06	raw	US|Canada	0.999548684832805
Research Collection of Stewart B. Peck	16	8.43579751766113e-06	raw	US|Canada	0.999557120630323
University of Melbourne	16	8.43579751766113e-06	raw	US|Canada	0.999565556427841
Nova Scotia Agricultural College	15	7.90856017280731e-06	raw	US|Canada	0.999573464988013
Research Collection of Cory Sheffield	15	7.90856017280731e-06	raw	US|Canada	0.999581373548186
University of Turku, Zoological Museum	15	7.90856017280731e-06	raw	US|Canada	0.999589282108359
University of Colorado, Museum of Natural History	14	7.38132282795349e-06	raw	US|Canada	0.999596663431187
University of Manitoba	14	7.38132282795349e-06	raw	US|Canada	0.999604044754015
Indiana University of Pennsylvania	13	6.85408548309967e-06	raw	US|Canada	0.999610898839498
Research Collection of Stefan Naumann	13	6.85408548309967e-06	raw	US|Canada	0.999617752924981
Universite de Montpellier	13	6.85408548309967e-06	raw	US|Canada	0.999624607010464
Bangor University	12	6.32684813824585e-06	raw	US|Canada	0.999630933858602
Museum d'Histoire Naturelle, Geneve	12	6.32684813824585e-06	raw	US|Canada	0.999637260706741
Nova Scotia Museum	12	6.32684813824585e-06	raw	US|Canada	0.999643587554879
Research Collection of Samuel G. Pinna	12	6.32684813824585e-06	raw	US|Canada	0.999649914403017
University of Utah	12	6.32684813824585e-06	raw	US|Canada	0.999656241251155
Wayne State University	12	6.32684813824585e-06	raw	US|Canada	0.999662568099294
Australian National Insect Collection	11	5.79961079339203e-06	raw	US|Canada	0.999668367710087
Cumberland Gap National Historical Park	11	5.79961079339203e-06	raw	US|Canada	0.99967416732088
Mammoth Cave National Park	11	5.79961079339203e-06	raw	US|Canada	0.999679966931674
Research Collection of David Webster	11	5.79961079339203e-06	raw	US|Canada	0.999685766542467
Research Collection of David Wikle	11	5.79961079339203e-06	raw	US|Canada	0.99969156615326
Research Collection of Luke M. Jacobus	11	5.79961079339203e-06	raw	US|Canada	0.999697365764054
Research Collection of Pierre Rasmont	11	5.79961079339203e-06	raw	US|Canada	0.999703165374847
Universitat Autonoma de Barcelona, Laboratorio de Zoologia	11	5.79961079339203e-06	raw	US|Canada	0.999708964985641
Beijing Forestry University	10	5.27237344853821e-06	raw	US|Canada	0.999714237359089
CIRAD	10	5.27237344853821e-06	raw	US|Canada	0.999719509732538
Research Collection of G. Pohl	10	5.27237344853821e-06	raw	US|Canada	0.999724782105986
University of Minho, Centre of Molecular and Environmental Biology	10	5.27237344853821e-06	raw	US|Canada	0.999730054479435
Academy of Natural Sciences, Philadelphia	9	4.74513610368439e-06	raw	US|Canada	0.999734799615539
International Centre of Insect Physiology and Ecology	9	4.74513610368439e-06	raw	US|Canada	0.999739544751642
Kings Mountain National Military Park	9	4.74513610368439e-06	raw	US|Canada	0.999744289887746
Swedish Museum of Natural History	9	4.74513610368439e-06	raw	US|Canada	0.99974903502385
Towson University, Entomological Collection	9	4.74513610368439e-06	raw	US|Canada	0.999753780159953
United States National Museum	9	4.74513610368439e-06	raw	US|Canada	0.999758525296057
University of Florida	9	4.74513610368439e-06	raw	US|Canada	0.999763270432161
University of Windsor	9	4.74513610368439e-06	raw	US|Canada	0.999768015568264
University of Wyoming	9	4.74513610368439e-06	raw	US|Canada	0.999772760704368
Auburn University Entomology Museum	8	4.21789875883057e-06	raw	US|Canada	0.999776978603127
Big South Fork National River and Recreation Area	8	4.21789875883057e-06	raw	US|Canada	0.999781196501886
Harvard University	8	4.21789875883057e-06	raw	US|Canada	0.999785414400645
John Sandberg Stonefly Collection	8	4.21789875883057e-06	raw	US|Canada	0.999789632299403
Research Collection of Robert Hanner	8	4.21789875883057e-06	raw	US|Canada	0.999793850198162
Research Collection of Thibaud Decaens	8	4.21789875883057e-06	raw	US|Canada	0.999798068096921
Royal Military College of Canada, Environmental Sciences Group	8	4.21789875883057e-06	raw	US|Canada	0.99980228599568
Texas Museum of Entomology	8	4.21789875883057e-06	raw	US|Canada	0.999806503894439
USGS Great Lakes Science Center	8	4.21789875883057e-06	raw	US|Canada	0.999810721793198
Utah State University	8	4.21789875883057e-06	raw	US|Canada	0.999814939691956
American Museum of Natural History	7	3.69066141397675e-06	raw	US|Canada	0.99981863035337
Barcode of Life Data Systems	7	3.69066141397675e-06	raw	US|Canada	0.999822321014784
Guilford Courthouse National Military Park	7	3.69066141397675e-06	raw	US|Canada	0.999826011676198
Institut Cavanilles de Biodiversitat i Biologia Evolutiva	7	3.69066141397675e-06	raw	US|Canada	0.999829702337612
Institut National de la Recherche Agronomique, Zoologie Forestiere	7	3.69066141397675e-06	raw	US|Canada	0.999833392999026
North Carolina State University, Centennial Campus	7	3.69066141397675e-06	raw	US|Canada	0.99983708366044
Research Collection of Michel Laguerre	7	3.69066141397675e-06	raw	US|Canada	0.999840774321854
Research Collection of Tomas Mustelin	7	3.69066141397675e-06	raw	US|Canada	0.999844464983268
Zoologisches Forschungsmuseum Alexander Koenig	7	3.69066141397675e-06	raw	US|Canada	0.999848155644682
Bulgarian Academy of Sciences, Institute of Zoology	6	3.16342406912292e-06	raw	US|Canada	0.999851319068751
California State Collection of Arthropods	6	3.16342406912292e-06	raw	US|Canada	0.99985448249282
Government of Western Australia, Dept of Fisheries	6	3.16342406912292e-06	raw	US|Canada	0.99985764591689
Research Collection of Lars Crabo	6	3.16342406912292e-06	raw	US|Canada	0.999860809340959
Research Collection of T. Harrison	6	3.16342406912292e-06	raw	US|Canada	0.999863972765028
Royal Museum for Central Africa	6	3.16342406912292e-06	raw	US|Canada	0.999867136189097
Smithsonian Institution, NMNH, Department of Invertebrate Zoology	6	3.16342406912292e-06	raw	US|Canada	0.999870299613166
University of Maryland, Baltimore County	6	3.16342406912292e-06	raw	US|Canada	0.999873463037235
Brigham Young University	5	2.6361867242691e-06	raw	US|Canada	0.999876099223959
Florida State Collection of Arthropods	5	2.6361867242691e-06	raw	US|Canada	0.999878735410684
Huntsman Marine Science Centre	5	2.6361867242691e-06	raw	US|Canada	0.999881371597408
Research Collection of J. Heppner	5	2.6361867242691e-06	raw	US|Canada	0.999884007784132
Research Collection of J. R. Wiker	5	2.6361867242691e-06	raw	US|Canada	0.999886643970856
Research Collection of Jeff Slotten	5	2.6361867242691e-06	raw	US|Canada	0.999889280157581
Research Collection of Jurij Rekelj	5	2.6361867242691e-06	raw	US|Canada	0.999891916344305
Research Collection of Kirby Wolfe	5	2.6361867242691e-06	raw	US|Canada	0.999894552531029
Research Collection of Kyle Johnson	5	2.6361867242691e-06	raw	US|Canada	0.999897188717753
Research Collection of L. Jolicoeur	5	2.6361867242691e-06	raw	US|Canada	0.999899824904478
Universidad Nacional Autonoma de Mexico, Coleccion Nacional de Insectos	5	2.6361867242691e-06	raw	US|Canada	0.999902461091202
University of Arizona	5	2.6361867242691e-06	raw	US|Canada	0.999905097277926
University of California, Irvine, Developmental Biology Centre	5	2.6361867242691e-06	raw	US|Canada	0.999907733464651
University of Mississippi	5	2.6361867242691e-06	raw	US|Canada	0.999910369651375
Western Australian Museum	5	2.6361867242691e-06	raw	US|Canada	0.999913005838099
Bishop Museum	4	2.10894937941528e-06	raw	US|Canada	0.999915114787479
Research Collection of Alan Wormington	4	2.10894937941528e-06	raw	US|Canada	0.999917223736858
Research Collection of Andreas Bergmann	4	2.10894937941528e-06	raw	US|Canada	0.999919332686237
Research Collection of Gerfried Deschka	4	2.10894937941528e-06	raw	US|Canada	0.999921441635617
Research Collection of Joao Lima	4	2.10894937941528e-06	raw	US|Canada	0.999923550584996
Research Collection of S. M. Bogdanowicz	4	2.10894937941528e-06	raw	US|Canada	0.999925659534376
Research Collection of T. S. Dickel	4	2.10894937941528e-06	raw	US|Canada	0.999927768483755
Royal Alberta Museum, Invertebrate Zoology	4	2.10894937941528e-06	raw	US|Canada	0.999929877433134
United States Department of Agriculture, Systematic Entomology Lab	4	2.10894937941528e-06	raw	US|Canada	0.999931986382514
College of the North Atlantic, Carbonear	3	1.58171203456146e-06	raw	US|Canada	0.999933568094548
Finnish Museum of Natural History, Zoological Museum	3	1.58171203456146e-06	raw	US|Canada	0.999935149806583
Museo Argentino de Ciencias Naturales, Bernardino Rivadavia	3	1.58171203456146e-06	raw	US|Canada	0.999936731518618
Ninety Six National Historic Site	3	1.58171203456146e-06	raw	US|Canada	0.999938313230652
Private Collection of David L.Wagner	3	1.58171203456146e-06	raw	US|Canada	0.999939894942687
Research Collection of David C. Lees	3	1.58171203456146e-06	raw	US|Canada	0.999941476654721
Research Collection of Don Davis	3	1.58171203456146e-06	raw	US|Canada	0.999943058366756
Research Collection of Felix A. H. Sperling	3	1.58171203456146e-06	raw	US|Canada	0.99994464007879
Research Collection of Vernon Brou	3	1.58171203456146e-06	raw	US|Canada	0.999946221790825
University of California, Riverside	3	1.58171203456146e-06	raw	US|Canada	0.99994780350286
University of Guelph, Hanner Laboratory	3	1.58171203456146e-06	raw	US|Canada	0.999949385214894
University of Idaho	3	1.58171203456146e-06	raw	US|Canada	0.999950966926929
University of Nebraska State Museum	3	1.58171203456146e-06	raw	US|Canada	0.999952548638963
Baylor College of Medicine	2	1.05447468970764e-06	raw	US|Canada	0.999953603113653
Broad Institute of MIT and Harvard	2	1.05447468970764e-06	raw	US|Canada	0.999954657588343
Canadian Centre for DNA Barcoding	2	1.05447468970764e-06	raw	US|Canada	0.999955712063032
Canadian Museum of Nature	2	1.05447468970764e-06	raw	US|Canada	0.999956766537722
Cowpens National Battlefield	2	1.05447468970764e-06	raw	US|Canada	0.999957821012412
Finger Lakes Community College	2	1.05447468970764e-06	raw	US|Canada	0.999958875487101
Finnish Museum of Natural History	2	1.05447468970764e-06	raw	US|Canada	0.999959929961791
Great Smoky Mountains National Park	2	1.05447468970764e-06	raw	US|Canada	0.999960984436481
Hebert Lab Collection	2	1.05447468970764e-06	raw	US|Canada	0.999962038911171
Institute of Cytology and Genetics, Russia	2	1.05447468970764e-06	raw	US|Canada	0.99996309338586
Milwaukee Public Museum	2	1.05447468970764e-06	raw	US|Canada	0.99996414786055
Mississippi State University, Entomological Collection	2	1.05447468970764e-06	raw	US|Canada	0.99996520233524
National Bureau of Agriculturally Important Insects, India	2	1.05447468970764e-06	raw	US|Canada	0.999966256809929
Research Collection of Carlos G. C. Mielke	2	1.05447468970764e-06	raw	US|Canada	0.999967311284619
Research Collection of John Hyatt	2	1.05447468970764e-06	raw	US|Canada	0.999968365759309
Research Collection of Ken Stead	2	1.05447468970764e-06	raw	US|Canada	0.999969420233998
Research Collection of Maria Balyaeva	2	1.05447468970764e-06	raw	US|Canada	0.999970474708688
Research Collection of Ricky Patterson	2	1.05447468970764e-06	raw	US|Canada	0.999971529183378
Research Collection of W. A. Palmer	2	1.05447468970764e-06	raw	US|Canada	0.999972583658068
United States Department of Agriculture, Bee Biology and Systematics Lab	2	1.05447468970764e-06	raw	US|Canada	0.999973638132757
University of Hawaii at Hilo	2	1.05447468970764e-06	raw	US|Canada	0.999974692607447
University of Innsbruck	2	1.05447468970764e-06	raw	US|Canada	0.999975747082137
University of Kentucky	2	1.05447468970764e-06	raw	US|Canada	0.999976801556826
University of Tennessee, Insect Collection	2	1.05447468970764e-06	raw	US|Canada	0.999977856031516
Wright State University	2	1.05447468970764e-06	raw	US|Canada	0.999978910506206
Agricultural Research Council, Plant Protection Research Institute, South Africa	1	5.27237344853821e-07	raw	US|Canada	0.999979437743551
Beijing Genomics Institute	1	5.27237344853821e-07	raw	US|Canada	0.999979964980896
Bernice Pauahi Bishop Museum	1	5.27237344853821e-07	raw	US|Canada	0.99998049221824
Canadian Wildlife Service	1	5.27237344853821e-07	raw	US|Canada	0.999981019455585
Chickamauga and Chattanooga National Military Park	1	5.27237344853821e-07	raw	US|Canada	0.99998154669293
Cornell University	1	5.27237344853821e-07	raw	US|Canada	0.999982073930275
Dalton State College	1	5.27237344853821e-07	raw	US|Canada	0.99998260116762
Everglades National Park, Museum Collection	1	5.27237344853821e-07	raw	US|Canada	0.999983128404965
Field Museum of Natural History	1	5.27237344853821e-07	raw	US|Canada	0.99998365564231
Hawaii Volcanoes National Park Insect Collection	1	5.27237344853821e-07	raw	US|Canada	0.999984182879654
Insectarium de Montreal	1	5.27237344853821e-07	raw	US|Canada	0.999984710116999
Instituto Nacional de Biodiversidad Herbario, Costa Rica	1	5.27237344853821e-07	raw	US|Canada	0.999985237354344
J. Craig Venter Institute	1	5.27237344853821e-07	raw	US|Canada	0.999985764591689
Kansas State University, Department of Entomology	1	5.27237344853821e-07	raw	US|Canada	0.999986291829034
Museum Witt Muenchen	1	5.27237344853821e-07	raw	US|Canada	0.999986819066379
Natural History Museum, Berne	1	5.27237344853821e-07	raw	US|Canada	0.999987346303724
Pacific Agri-Food Research Centre	1	5.27237344853821e-07	raw	US|Canada	0.999987873541068
Purdue University	1	5.27237344853821e-07	raw	US|Canada	0.999988400778413
Research Collection of D. R. Badgero	1	5.27237344853821e-07	raw	US|Canada	0.999988928015758
Research Collection of E. H. Metzler	1	5.27237344853821e-07	raw	US|Canada	0.999989455253103
Research Collection of J. Morton	1	5.27237344853821e-07	raw	US|Canada	0.999989982490448
Research Collection of Jason Dombroskie	1	5.27237344853821e-07	raw	US|Canada	0.999990509727793
Research Collection of John Longino	1	5.27237344853821e-07	raw	US|Canada	0.999991036965137
Research Collection of Jonathan Witt	1	5.27237344853821e-07	raw	US|Canada	0.999991564202482
Research Collection of Katsumi Ishizuka	1	5.27237344853821e-07	raw	US|Canada	0.999992091439827
Research Collection of Michael Sharkey	1	5.27237344853821e-07	raw	US|Canada	0.999992618677172
Research Collection of Norbert Poell	1	5.27237344853821e-07	raw	US|Canada	0.999993145914517
Research Collection of Ron Brechlin	1	5.27237344853821e-07	raw	US|Canada	0.999993673151862
Royal Belgian Institute of Natural Sciences	1	5.27237344853821e-07	raw	US|Canada	0.999994200389207
Russell Cave National Monument	1	5.27237344853821e-07	raw	US|Canada	0.999994727626552
Shiloh National Military Park	1	5.27237344853821e-07	raw	US|Canada	0.999995254863896
Smithsonian Institution, National Museum of Natural History, BIOLAT	1	5.27237344853821e-07	raw	US|Canada	0.999995782101241
Texas A&M University, Dept of Entomology, USA	1	5.27237344853821e-07	raw	US|Canada	0.999996309338586
The National Human Genome Research Institute	1	5.27237344853821e-07	raw	US|Canada	0.999996836575931
The University of Tokyo	1	5.27237344853821e-07	raw	US|Canada	0.999997363813276
University of Calgary	1	5.27237344853821e-07	raw	US|Canada	0.999997891050621
University of Central Florida	1	5.27237344853821e-07	raw	US|Canada	0.999998418287965
University of Florida, Florida Medical Entomology Laboratory	1	5.27237344853821e-07	raw	US|Canada	0.99999894552531
University of Lausanne	1	5.27237344853821e-07	raw	US|Canada	0.999999472762655
University of Wisconsin Superior, Natural Sciences Department	1	5.27237344853821e-07	raw	US|Canada	1
Centre for Biodiversity Genomics	1155220	0.627173652213474	derep	Any location	0.627173652213474
Mined from GenBank, NCBI	187137	0.101597440967325	derep	Any location	0.728771093180799
SNSB, Zoologische Staatssammlung Muenchen	50695	0.0275225223757917	derep	Any location	0.756293615556591
University of Pennsylvania	36185	0.019644984163488	derep	Any location	0.775938599720079
Australian National Insect Collection	28852	0.0156638685390343	derep	Any location	0.791602468259113
Canadian National Collection of Insects, Arachnids and Nematodes	26589	0.0144352766042001	derep	Any location	0.806037744863313
Area de Conservacion Guanacaste	24137	0.0131040757980961	derep	Any location	0.819141820661409
Zoologisches Forschungsmuseum Alexander Koenig	20914	0.0113542959457009	derep	Any location	0.83049611660711
Instituto Nacional de Biodiversidad, Costa Rica	18721	0.0101637072965223	derep	Any location	0.840659823903632
Smithsonian Institution National Museum of Natural History	15977	0.00867397849882678	derep	Any location	0.849333802402459
California Academy of Sciences	12318	0.00668749246720588	derep	Any location	0.856021294869665
University of Helsinki	11513	0.00625045468216766	derep	Any location	0.862271749551833
University of Oulu	8851	0.00480524401909719	derep	Any location	0.86707699357093
NTNU University Museum, Department of Natural History	8699	0.00472272259881669	derep	Any location	0.871799716169746
Research Collection of D. H. Janzen & W. Hallwachs	7281	0.00395288461225248	derep	Any location	0.875752600781999
Research Collection of M. Alex Smith	7213	0.00391596713475856	derep	Any location	0.879668567916758
Natural History Museum, London	5893	0.00319933374811205	derep	Any location	0.88286790166487
Tiroler Landesmuseen	5394	0.00292842461179644	derep	Any location	0.885796326276666
Museum Zoologicum Bogoriense, Bogor	4720	0.00256250726134208	derep	Any location	0.888358833538008
Royal British Columbia Museum	4654	0.00252667559200975	derep	Any location	0.890885509130018
York University, Packer Collection	4571	0.00248161455330395	derep	Any location	0.893367123683322
University of Guelph	4553	0.00247184227984968	derep	Any location	0.895838965963172
Naturalis Biodiversity Centre	4270	0.00231820042498531	derep	Any location	0.898157166388157
Museum National d'Histoire Naturelle, Paris	3558	0.00193165271946083	derep	Any location	0.900088819107618
Smithsonian Institution	3553	0.00192893819905687	derep	Any location	0.902017757306675
Biodiversity Institute of Ontario	3548	0.0019262236786529	derep	Any location	0.903943980985327
Research Collection of Gunnar Brehm	3228	0.0017524943727992	derep	Any location	0.905696475358127
National Institute for Biotechnology and Genetic Engineering	3216	0.00174597952382969	derep	Any location	0.907442454881956
National Ecological Observatory Network, United States	3137	0.00170309010144706	derep	Any location	0.909145544983403
El Colegio de la Frontera Sur	2919	0.00158473701183422	derep	Any location	0.910730281995238
Stroud Water Research Center	2768	0.00150275849563451	derep	Any location	0.912233040490872
Research Collection of Daniel Handfield	2729	0.00148158523648359	derep	Any location	0.913714625727356
Institut de Biologia Evolutiva (CSIC-UPF), Butterfly Diversity and Evolution Lab	2724	0.00147887071607962	derep	Any location	0.915193496443435
Colorado State University	2698	0.00146475520997901	derep	Any location	0.916658251653414
United States Environmental Protection Agency	2601	0.00141209351414211	derep	Any location	0.918070345167556
Research Collection of Jean Haxaire	2519	0.0013675753795171	derep	Any location	0.919437920547074
University of Alaska Museum	2488	0.00135074535301252	derep	Any location	0.920788665900086
Chinese Academy of Sciences, Institute of Zoology	2361	0.00128179653475183	derep	Any location	0.922070462434838
University of Rouen, ECODIV Laboratory	2326	0.00126279489192408	derep	Any location	0.923333257326762
University of Oslo, Natural History Museum	2307	0.00125247971438902	derep	Any location	0.924585737041151
Senckenberg Deutsches Entomologisches Institut	2245	0.00121881966137987	derep	Any location	0.925804556702531
University of Minnesota Insect Collection	2173	0.00117973056756278	derep	Any location	0.926984287270094
Universite Claude Bernard Lyon 1	2157	0.0011710441022701	derep	Any location	0.928155331372364
Research Collection of Daniel Herbin	2075	0.00112652596764509	derep	Any location	0.929281857340009
Research Collection of Thierry Bouyer	2066	0.00112163983091795	derep	Any location	0.930403497170927
Research Collection of Beverly Mcclenaghan	2033	0.00110372399625179	derep	Any location	0.931507221167179
University of Maryland	1943	0.00105486262898044	derep	Any location	0.932562083796159
Canadian Forest Service, Pacific Forestry Centre	1858	0.00100871578211305	derep	Any location	0.933570799578272
Smithsonian Tropical Research Institute	1767	0.000959311510760902	derep	Any location	0.934530111089033
University of Utah	1747	0.000948453429145045	derep	Any location	0.935478564518178
El Colegio de la Frontera Sur, Unidad Chetumal	1611	0.000874618474157223	derep	Any location	0.936353182992335
Research Collection of Graeme V. Cocks	1592	0.000864303296622159	derep	Any location	0.937217486288957
Research Collection of Ron Brechlin	1572	0.000853445215006303	derep	Any location	0.938070931503964
BioFokus	1530	0.000830643243613005	derep	Any location	0.938901574747577
Museo Argentino de Ciencias Naturales, Bernardino Rivadavia	1514	0.00082195677832032	derep	Any location	0.939723531525897
Research Collection of Frank Meister	1501	0.000814899025270013	derep	Any location	0.940538430551167
Landcare Research, New Zealand Arthropod Collection	1489	0.0008083841763005	derep	Any location	0.941346814727468
Research Collection of J. B. Sullivan	1456	0.000790468341634337	derep	Any location	0.942137283069102
Chinese Academy of Sciences	1443	0.00078341058858403	derep	Any location	0.942920693657686
Academy of Sciences of the Czech Republic, Biology Centre	1411	0.00076603765799866	derep	Any location	0.943686731315685
NA	1346	0.000730748892747127	derep	Any location	0.944417480208432
Research Collection of Robert J. Borth	1257	0.000682430429556567	derep	Any location	0.945099910637988
University of Manitoba, Wallis Roughley Museum of Entomology	1220	0.000662342978567233	derep	Any location	0.945762253616556
Museum National d'Histoire Naturelle de Paris, Provisional Research Collection	1168	0.000634111966366006	derep	Any location	0.946396365582922
Deutsches Zentrum fuer Marine Biodiversitaetsforschung	1123	0.00060968128273033	derep	Any location	0.947006046865652
CIRAD	1119	0.000607509666407159	derep	Any location	0.947613556532059
Research Collection of Patrick Basquin	1116	0.00060588095416478	derep	Any location	0.948219437486224
University of Malaya, Museum of Zoology	1042	0.000565706052186112	derep	Any location	0.94878514353841
Swedish Museum of Natural History	1011	0.000548876025681535	derep	Any location	0.949334019564091
Research Collection of Thibaud Decaens	978	0.000530960191015372	derep	Any location	0.949864979755107
McGuire Centre for Lepidoptera and Biodiversity	964	0.000523359533884272	derep	Any location	0.950388339288991
National Institute of Water and Atmospheric Research, Wellington	944	0.000512501452268416	derep	Any location	0.950900840741259
Agricultural Scientific Collections Unit, New South Wales	925	0.000502186274733353	derep	Any location	0.951403027015993
Research Collection of Jeremy deWaard	921	0.000500014658410181	derep	Any location	0.951903041674403
Royal Ontario Museum	915	0.000496757233925425	derep	Any location	0.952399798908328
Landesmuseum Kaernten	900	0.000488613672713532	derep	Any location	0.952888412581042
Smithsonian Tropical Research Institute, Center for Tropical Forest Science, Khao Chong, Arthropod Laboratory	892	0.00048427044006719	derep	Any location	0.953372683021109
Canadian Forest Service, Atlantic Forestry Centre	887	0.000481555919663226	derep	Any location	0.953854238940772
NEON Biorepository at ASU	884	0.000479927207420847	derep	Any location	0.954334166148193
Research Collection of Philippe Darge	881	0.000478298495178469	derep	Any location	0.954812464643372
Research Collection of Michel Laguerre	880	0.000477755591097676	derep	Any location	0.955290220234469
Research Collection of Carlos G. C. Mielke	876	0.000475583974774505	derep	Any location	0.955765804209244
Chinese Academy of Sciences, Kunming Institute of Zoology	860	0.00046689750948182	derep	Any location	0.956232701718726
Universidad Nacional Autonoma de Mexico	856	0.000464725893158649	derep	Any location	0.956697427611884
Universidad Nacional Autonoma de Mexico, Instituto de Biologia	848	0.000460382660512306	derep	Any location	0.957157810272397
Nagoya City University, Graduate School of Natural Sciences	832	0.000451696195219621	derep	Any location	0.957609506467616
Institut National de la Recherche Agronomique, Zoologie Forestiere	830	0.000450610387058035	derep	Any location	0.958060116854674
Universidade Federal de Sao Carlos, Sorocaba Campus	820	0.000445181346250107	derep	Any location	0.958505298200924
Universite du Quebec a Rimouski	819	0.000444638442169314	derep	Any location	0.958949936643094
Research Collection of Christoph Von Beeren	817	0.000443552634007729	derep	Any location	0.959393489277101
Research Collection of Carlos Prieto	802	0.000435409072795837	derep	Any location	0.959828898349897
Research Collection of Egbert Friedrich	802	0.000435409072795837	derep	Any location	0.960264307422693
Research Collection of Stefan Naumann	801	0.000434866168715044	derep	Any location	0.960699173591408
Research Collection of Hugo Kons, Jr.	774	0.000420207758533638	derep	Any location	0.961119381349942
Universite de Montpellier	762	0.000413692909564124	derep	Any location	0.961533074259506
Research Collection of Rodolphe Rougerie	735	0.000399034499382718	derep	Any location	0.961932108758889
Royal Belgian Institute of Natural Sciences	722	0.000391976746332411	derep	Any location	0.962324085505221
Research Collection of Alfred Haslberger	697	0.000378404144312591	derep	Any location	0.962702489649534
Natural History Museum of Neuchatel	694	0.000376775432070213	derep	Any location	0.963079265081604
Research Collection of Norbert G. Kondla	691	0.000375146719827834	derep	Any location	0.963454411801432
Research Collection of Crispin S. Guppy	682	0.000370260583100699	derep	Any location	0.963824672384532
Royal Museum for Central Africa	656	0.000356145077000086	derep	Any location	0.964180817461533
University of Turku, Zoological Museum	652	0.000353973460676915	derep	Any location	0.964534790922209
Huazhong Agricultural University	642	0.000348544419868986	derep	Any location	0.964883335342078
University of New Brunswick, Saint John	642	0.000348544419868986	derep	Any location	0.965231879761947
University of Minnesota	635	0.000344744091303437	derep	Any location	0.965576623853251
Universidade Estadual de Campinas	627	0.000340400858657094	derep	Any location	0.965917024711908
ZSM Collection of Manfred Sommerer	616	0.000334428913768373	derep	Any location	0.966251453625676
University of Guelph, Insect Collection	592	0.000321399215829346	derep	Any location	0.966572852841506
Indiana University	587	0.000318684695425382	derep	Any location	0.966891537536931
Natural History Museum of Los Angeles County	576	0.000312712750536661	derep	Any location	0.967204250287468
New South Wales Department of Primary Industries	562	0.000305112093405561	derep	Any location	0.967509362380873
Research Collection of Benoit Vincent	542	0.000294254011789705	derep	Any location	0.967803616392663
Canadian Forest Service, Laurentian Forestry Centre	536	0.000290996587304948	derep	Any location	0.968094612979968
Office National des Forets, Laboratoire National d'Entomologie Forestiere	534	0.000289910779143363	derep	Any location	0.968384523759111
University of California, San Diego	532	0.000288824970981777	derep	Any location	0.968673348730093
University of Bergen, Natural History Collections	530	0.000287739162820191	derep	Any location	0.968961087892913
Mississippi Entomological Museum	526	0.00028556754649702	derep	Any location	0.96924665543941
University of Alberta, Strickland Museum of Entomology	519	0.00028176721793147	derep	Any location	0.969528422657342
Tampere Museum of Natural History	504	0.000273623656719578	derep	Any location	0.969802046314061
Florida Museum of Natural History	492	0.000267108807750064	derep	Any location	0.970069155121811
African Butterfly Research Centre	491	0.000266565903669272	derep	Any location	0.970335721025481
Research Collection of Theo Gruenewald	485	0.000263308479184515	derep	Any location	0.970599029504665
Research Collection of Kai Berggren	476	0.000258422342457379	derep	Any location	0.970857451847123
Research Collection of Eric Vingerhoedt	474	0.000257336534295794	derep	Any location	0.971114788381418
Australian Quarantine and Inspection Service, Northern Australia Quarantine Strategy	472	0.000256250726134208	derep	Any location	0.971371039107553
Chinese Academy of Sciences, Kunming Institute of Botany	461	0.000250278781245487	derep	Any location	0.971621317888798
Flinders University	432	0.000234534562902496	derep	Any location	0.9718558524517
New Brunswick Museum	431	0.000233991658821703	derep	Any location	0.972089844110522
Research Collection of Ian Watkinson	427	0.000231820042498531	derep	Any location	0.972321664153021
Universite de Rouen	426	0.000231277138417739	derep	Any location	0.972552941291438
Museum Witt Muenchen	415	0.000225305193529018	derep	Any location	0.972778246484967
University of Wollongong	410	0.000222590673125054	derep	Any location	0.973000837158093
Museum fuer Naturkunde, Chemnitz	407	0.000220961960882675	derep	Any location	0.973221799118975
Institute of Biodiversity and Ecosystem Research, Sofia	404	0.000219333248640297	derep	Any location	0.973441132367616
Murray-Darling Freshwater Research Centre, Wondonga	404	0.000219333248640297	derep	Any location	0.973660465616256
Universidade de Lisboa, Museu Nacional de Historia Natural	403	0.000218790344559504	derep	Any location	0.973879255960815
University of Tennessee, Knoxville	400	0.000217161632317125	derep	Any location	0.974096417593132
Research Collection of Jonathan Witt	394	0.000213904207832369	derep	Any location	0.974310321800965
Carnegie Museum of Natural History	390	0.000211732591509197	derep	Any location	0.974522054392474
University of South Bohemia	388	0.000210646783347612	derep	Any location	0.974732701175822
Nanjing Agricultural University	387	0.000210103879266819	derep	Any location	0.974942805055088
Serengeti Wildlife Research Centre	386	0.000209560975186026	derep	Any location	0.975152366030274
Nankai University, College of Life Sciences	375	0.000203589030297305	derep	Any location	0.975355955060572
College of Charleston	360	0.000195445469085413	derep	Any location	0.975551400529657
Research Collection of AfriBugs	345	0.000187301907873521	derep	Any location	0.975738702437531
International Centre of Insect Physiology and Ecology	342	0.000185673195631142	derep	Any location	0.975924375633162
Centre de Biologie pour la Gestation des Populations	341	0.000185130291550349	derep	Any location	0.976109505924712
South China Agricultural University, Department of Entomology	336	0.000182415771146385	derep	Any location	0.976291921695859
Trinity College, Dublin	334	0.0001813299629848	derep	Any location	0.976473251658843
University of Duisburg-Essen, Aquatic Ecology	334	0.0001813299629848	derep	Any location	0.976654581621828
Norwegian Institute for Nature Research	330	0.000179158346661629	derep	Any location	0.97683373996849
National Institute of Water and Atmospheric Research, Hamilton	324	0.000175900922176872	derep	Any location	0.977009640890667
Donana Biological Station	319	0.000173186401772908	derep	Any location	0.97718282729244
University of Waikato	316	0.000171557689530529	derep	Any location	0.97735438498197
Research Collection of Brian Scholtens	312	0.000169386073207358	derep	Any location	0.977523771055178
Naturmuseum Suedtirol	302	0.00016395703239943	derep	Any location	0.977687728087577
Research Collection of Peter Lichtmannecker	302	0.00016395703239943	derep	Any location	0.977851685119976
Brock University	297	0.000161242511995466	derep	Any location	0.978012927631972
Guangdong Inspection and Quarantine Technology Center	295	0.00016015670383388	derep	Any location	0.978173084335806
Research Collection of Martin Gossner	294	0.000159613799753087	derep	Any location	0.978332698135559
Laurentian University	293	0.000159070895672294	derep	Any location	0.978491769031231
University of Oklahoma	291	0.000157985087510709	derep	Any location	0.978649754118742
Research Collection of Bernard Turlin	288	0.00015635637526833	derep	Any location	0.97880611049401
Finnish Museum of Natural History	287	0.000155813471187538	derep	Any location	0.978961923965198
Staatliches Museum fur Naturkunde, Stuttgart	279	0.000151470238541195	derep	Any location	0.979113394203739
University of Massachusetts, Amherst	274	0.000148755718137231	derep	Any location	0.979262149921876
Bishop's University, Insect Collection	273	0.000148212814056438	derep	Any location	0.979410362735933
Pontificia Universidad Catolica del Ecuador	272	0.000147669909975645	derep	Any location	0.979558032645908
University of Copenhagen	266	0.000144412485490888	derep	Any location	0.979702445131399
Illinois Natural History Survey	264	0.000143326677329303	derep	Any location	0.979845771808728
Research Collection of Antoine Leveque	262	0.000142240869167717	derep	Any location	0.979988012677896
Research Collection of Gael Van De Weghe	262	0.000142240869167717	derep	Any location	0.980130253547064
University of British Columbia, Beaty Biodiversity Museum, Spencer Entomological Collection	261	0.000141697965086924	derep	Any location	0.980271951512151
McGill University, Lyman Entomological Museum	256	0.00013898344468296	derep	Any location	0.980410934956834
National Bureau of Agricultural Insect Resources, India	256	0.00013898344468296	derep	Any location	0.980549918401517
Research Collection of Alexander Schintlmeister	256	0.00013898344468296	derep	Any location	0.9806889018462
Escuela Politecnica Nacional	252	0.000136811828359789	derep	Any location	0.980825713674559
Research Collection of Joerg Gelbrecht	252	0.000136811828359789	derep	Any location	0.980962525502919
Agriculture and Agri-Food Canada, Southern Crop Protection and Food Research Centre	249	0.000135183116117411	derep	Any location	0.981097708619037
Research Collection of Norbert Poell	247	0.000134097307955825	derep	Any location	0.981231805926992
Colorado State University, C. P. Gillette Museum of Arthropod Diversity	244	0.000132468595713447	derep	Any location	0.981364274522706
Research Collection of John Brown	244	0.000132468595713447	derep	Any location	0.981496743118419
Research Collection of Yves Estradel	239	0.000129754075309482	derep	Any location	0.981626497193729
Alfred Wegener Institute for Polar and Marine Research	238	0.00012921117122869	derep	Any location	0.981755708364958
Canadian Museum of Nature	238	0.00012921117122869	derep	Any location	0.981884919536186
inatura, Dornbirn	235	0.000127582458986311	derep	Any location	0.982012501995172
Research Collection of Wolfgang Ten Hagen	235	0.000127582458986311	derep	Any location	0.982140084454159
South Australian Museum	232	0.000125953746743933	derep	Any location	0.982266038200903
National Institute of Water and Atmospheric Research, Auckland	231	0.00012541084266314	derep	Any location	0.982391449043566
Research Collection of Jukka Tabell	229	0.000124325034501554	derep	Any location	0.982515774078067
Harvard University, Museum of Comparative Zoology	228	0.000123782130420762	derep	Any location	0.982639556208488
Research Collection of Ales Lastuvka	227	0.000123239226339969	derep	Any location	0.982762795434828
Research Collection of Paul H. Williams	226	0.000122696322259176	derep	Any location	0.982885491757087
Consorzio Studi Universitari	220	0.000119438897774419	derep	Any location	0.983004930654862
Research Collection of Peter Buchner	220	0.000119438897774419	derep	Any location	0.983124369552636
University of Malaya	218	0.000118353089612833	derep	Any location	0.983242722642249
CSIRO, Australian National Fish Collection	215	0.000116724377370455	derep	Any location	0.983359447019619
Universidade Federal do Parana, Departamento de Zoologia	214	0.000116181473289662	derep	Any location	0.983475628492909
Biodiversity Institute of Ontario, Informatics Department	213	0.000115638569208869	derep	Any location	0.983591267062118
National Institute for Environmental Studies, Japan	211	0.000114552761047284	derep	Any location	0.983705819823165
Montana State University	208	0.000112924048804905	derep	Any location	0.98381874387197
Environment Protection Authority, Victoria	207	0.000112381144724112	derep	Any location	0.983931125016694
Staatliches Museum fuer Naturkunde, Karlsruhe	206	0.00011183824064332	derep	Any location	0.984042963257338
Naturhistorisches Museum Wien	197	0.000106952103916184	derep	Any location	0.984149915361254
Kenai National Wildlife Refuge	194	0.000105323391673806	derep	Any location	0.984255238752928
National Plant Quarantine Service, South Korea	191	0.000103694679431427	derep	Any location	0.984358933432359
University of California, Davis	185	0.000100437254946671	derep	Any location	0.984459370687306
Washington State Department of Agriculture	185	0.000100437254946671	derep	Any location	0.984559807942252
Bishop's University	184	9.98943508658777e-05	derep	Any location	0.984659702293118
Natural History Museum, Berne	183	9.93514467850849e-05	derep	Any location	0.984759053739903
Research Collection of Gary J. Umphrey	183	9.93514467850849e-05	derep	Any location	0.984858405186688
Centro de Investigacion Biomedica de La Rioja	182	9.88085427042921e-05	derep	Any location	0.984957213729393
University of Minho	180	9.77227345427065e-05	derep	Any location	0.985054936463935
Research Collection of Juha Salokannel	179	9.71798304619136e-05	derep	Any location	0.985152116294397
Universidade Federal do Rio Grande	179	9.71798304619136e-05	derep	Any location	0.985249296124859
Canadian Forest Service, Northern Forestry Centre	177	9.6094022300328e-05	derep	Any location	0.98534539014716
Research Collection of Mustafa Kemal Hatay	176	9.55511182195352e-05	derep	Any location	0.985440941265379
*unvouchered	174	9.44653100579496e-05	derep	Any location	0.985535406575437
Goteborg Natural History Museum	174	9.44653100579496e-05	derep	Any location	0.985629871885495
Kyushu University, Entomological Laboratory	172	9.33795018963639e-05	derep	Any location	0.985723251387391
Wagga Wagga Agricultural Institute	172	9.33795018963639e-05	derep	Any location	0.985816630889288
Canterbury Museum	169	9.17507896539855e-05	derep	Any location	0.985908381678942
Research Collection of Wayne Knee	166	9.01220774116071e-05	derep	Any location	0.985998503756353
Santa Barbara Museum of Natural History	164	8.90362692500214e-05	derep	Any location	0.986087540025603
Queensland Museum	163	8.84933651692286e-05	derep	Any location	0.986176033390773
Institut des Sciences de la Mer de Rimouski	162	8.79504610884358e-05	derep	Any location	0.986263983851861
Oregon State University	158	8.57788447652646e-05	derep	Any location	0.986349762696626
Research Collection of Steve Kohll	158	8.57788447652646e-05	derep	Any location	0.986435541541392
Orange Agricultural Institute	157	8.52359406844717e-05	derep	Any location	0.986520777482076
Canadian Forest Service, Great Lakes Forestry Centre	156	8.46930366036789e-05	derep	Any location	0.98660547051868
UMR Ecologie des Forets de Guyane	156	8.46930366036789e-05	derep	Any location	0.986690163555283
Capital Normal University, College of Life Sciences	154	8.36072284420933e-05	derep	Any location	0.986773770783725
Research Collection of Vazrick Nazari	154	8.36072284420933e-05	derep	Any location	0.986857378012168
University of Lodz, Dept of Invertebrate Zoology and Hydrobiology	153	8.30643243613005e-05	derep	Any location	0.986940442336529
University of Arizona, Insect Collection	152	8.25214202805077e-05	derep	Any location	0.987022963756809
Research Collection of Eric Van Schayck	150	8.1435612118922e-05	derep	Any location	0.987104399368928
Research Collection of Valeriu Albu	150	8.1435612118922e-05	derep	Any location	0.987185834981047
University of Ostrava	149	8.08927080381292e-05	derep	Any location	0.987266727689085
German Center for Marine Biodiversity Research	147	7.98068998765436e-05	derep	Any location	0.987346534588962
Environment Canada	146	7.92639957957508e-05	derep	Any location	0.987425798584758
King Saud University	146	7.92639957957508e-05	derep	Any location	0.987505062580553
Gujarat Biodiversity Gene Bank	145	7.8721091714958e-05	derep	Any location	0.987583783672268
Universidade Federal de Mato Grosso do Sul	145	7.8721091714958e-05	derep	Any location	0.987662504763983
University of Vienna, Dept of Tropical Ecology and Animal Biodiversity	145	7.8721091714958e-05	derep	Any location	0.987741225855698
University of Delaware	144	7.81781876341652e-05	derep	Any location	0.987819404043332
Memorial University of Newfoundland	143	7.76352835533724e-05	derep	Any location	0.987897039326886
University of Connecticut	143	7.76352835533724e-05	derep	Any location	0.987974674610439
Washington State University, James Entomological Collection	143	7.76352835533724e-05	derep	Any location	0.988052309893993
Smithsonian Institution, Dept of Invertebrate Zoology	142	7.70923794725795e-05	derep	Any location	0.988129402273465
Mahidol University, Dept of Medical Entomology	141	7.65494753917867e-05	derep	Any location	0.988205951748857
Sydney Water	141	7.65494753917867e-05	derep	Any location	0.988282501224249
South African Sugarcane Research Institute	140	7.60065713109939e-05	derep	Any location	0.98835850779556
Research Collection of Bernard Dardenne	137	7.43778590686155e-05	derep	Any location	0.988432885654628
Research Collection of B. C. Schmidt	133	7.22062427454442e-05	derep	Any location	0.988505091897374
University of Lodz, Faculty of Biology and Environmental Protection	129	7.0034626422273e-05	derep	Any location	0.988575126523796
Museum of New Zealand Te Papa Tongarewa	128	6.94917223414802e-05	derep	Any location	0.988644618246137
Animal and Plant Health Agency, UK	127	6.89488182606873e-05	derep	Any location	0.988713567064398
Institut de Biologia Evolutiva (CSIC-UPF)	127	6.89488182606873e-05	derep	Any location	0.988782515882659
Research Collection of Alireza Naderi	127	6.89488182606873e-05	derep	Any location	0.98885146470092
Zoological Museum of Moscow University	126	6.84059141798945e-05	derep	Any location	0.988919870615099
Research Collection of Karlheinz Politzar	125	6.78630100991017e-05	derep	Any location	0.988987733625199
University of California, Berkeley	124	6.73201060183089e-05	derep	Any location	0.989055053731217
University of Rome Tor Vergata, Collection Sbordoni	124	6.73201060183089e-05	derep	Any location	0.989122373837235
Arizona Western College, Yuma	123	6.67772019375161e-05	derep	Any location	0.989189151039173
Research Collection of Ernst Heiss	123	6.67772019375161e-05	derep	Any location	0.98925592824111
Stellenbosch University, DST- NRF Centre of Excellence for Invasion Biology	121	6.56913937759305e-05	derep	Any location	0.989321619634886
Research Collection of D. Holden	120	6.51484896951376e-05	derep	Any location	0.989386768124581
Research Collection of Doug Hilton	120	6.51484896951376e-05	derep	Any location	0.989451916614276
Universidad de Murcia, Research Collection Biologia Animal	120	6.51484896951376e-05	derep	Any location	0.989517065103972
Research Collection of John Dean and Rosalind St. Clair	119	6.46055856143448e-05	derep	Any location	0.989581670689586
University of Amsterdam, Zoological Museum Amsterdam	119	6.46055856143448e-05	derep	Any location	0.9896462762752
University of Maryland, Baltimore County	119	6.46055856143448e-05	derep	Any location	0.989710881860815
Croatian Natural History Museum	117	6.35197774527592e-05	derep	Any location	0.989774401638267
Fujian Agriculture and Forestry University	117	6.35197774527592e-05	derep	Any location	0.98983792141572
Istituto di Zoologia dell'Universita, Museo Cambria	117	6.35197774527592e-05	derep	Any location	0.989901441193173
Universidade Federal do Maranhao	117	6.35197774527592e-05	derep	Any location	0.989964960970626
Universisdade de Sao Paulo, Faculdade de Saude Publica, Colecao Entomologica de Referencia	117	6.35197774527592e-05	derep	Any location	0.990028480748078
University of Natural Resources and Life Sciences	117	6.35197774527592e-05	derep	Any location	0.990092000525531
Kyoto University, Center for Ecological Research	116	6.29768733719664e-05	derep	Any location	0.990154977398903
Clemson University	115	6.24339692911736e-05	derep	Any location	0.990217411368194
Research Collection of Lloyd R. Davis	113	6.1348161129588e-05	derep	Any location	0.990278759529324
Research Collection of Nicolas Moulin	113	6.1348161129588e-05	derep	Any location	0.990340107690453
Stockholm University, Dept of Ecology, Environment and Plant Sciences	113	6.1348161129588e-05	derep	Any location	0.990401455851583
Universidade de Aveiro, Departamento de Biologia	113	6.1348161129588e-05	derep	Any location	0.990462804012713
Utah State University, Logan Bee Lab	113	6.1348161129588e-05	derep	Any location	0.990524152173842
Royal Alberta Museum	111	6.02623529680023e-05	derep	Any location	0.99058441452681
Smithsonian Tropical Research Institute Bird Collection	110	5.97194488872095e-05	derep	Any location	0.990644133975697
University of Toronto	110	5.97194488872095e-05	derep	Any location	0.990703853424585
Universiti Putra Malaysia	109	5.91765448064167e-05	derep	Any location	0.990763029969391
Bulgarian Academy of Sciences, Institute of Zoology	108	5.86336407256239e-05	derep	Any location	0.990821663610117
Friedrich-Schiller-University Jena	107	5.80907366448311e-05	derep	Any location	0.990879754346761
Marshall University	107	5.80907366448311e-05	derep	Any location	0.990937845083406
Universidade de Aveiro	106	5.75478325640382e-05	derep	Any location	0.99099539291597
Bangor University	105	5.70049284832454e-05	derep	Any location	0.991052397844454
Texas A&M University, College Station	105	5.70049284832454e-05	derep	Any location	0.991109402772937
Universita di Messina, Zoological Collection	104	5.64620244024526e-05	derep	Any location	0.991165864797339
Fisheries and Oceans Canada, Pacific Biological Station	103	5.59191203216598e-05	derep	Any location	0.991221783917661
Universiti Malaysia Sabah, Institute for Tropical Biology and Conservation	101	5.48333121600742e-05	derep	Any location	0.991276617229821
University of Lethbridge	100	5.42904080792814e-05	derep	Any location	0.9913309076379
Research Collection of Helmut Deutsch	99	5.37475039984886e-05	derep	Any location	0.991384655141899
Washington State University, Prosser Campus	99	5.37475039984886e-05	derep	Any location	0.991438402645897
Center for Biology and Management of Populations, Montpellier	97	5.26616958369029e-05	derep	Any location	0.991491064341734
Research Collection of Alain Cama	97	5.26616958369029e-05	derep	Any location	0.991543726037571
Hebrew University of Jerusalem, National Collections of Natural History	96	5.21187917561101e-05	derep	Any location	0.991595844829327
State Government of Victoria, Dept. of Primary Industries, Victorian Agricultural Insect Collection	96	5.21187917561101e-05	derep	Any location	0.991647963621083
Florida Agricultural and Mechanical University	95	5.15758876753173e-05	derep	Any location	0.991699539508759
Research Collection of Jari Ilmonen	94	5.10329835945245e-05	derep	Any location	0.991750572492353
China Agricultural University	93	5.04900795137317e-05	derep	Any location	0.991801062571867
United States Department of Agriculture, ARS, Systematic Entomology Laboratory	93	5.04900795137317e-05	derep	Any location	0.991851552651381
Universite Montpellier, CEFE Lab	93	5.04900795137317e-05	derep	Any location	0.991902042730894
University of KwaZulu-Natal	92	4.99471754329389e-05	derep	Any location	0.991951989906327
China Academy for Inspection and Quarantine	91	4.9404271352146e-05	derep	Any location	0.992001394177679
Research Collection of Yvan Pelletier	91	4.9404271352146e-05	derep	Any location	0.992050798449032
Research Collection of Ulrich & Laela H. Paukstadt	90	4.88613672713532e-05	derep	Any location	0.992099659816303
University of Tasmania	90	4.88613672713532e-05	derep	Any location	0.992148521183574
Museu Paraense Emilio Goeldi	88	4.77755591097676e-05	derep	Any location	0.992196296742684
Research Collection of Guy Van de Poel	88	4.77755591097676e-05	derep	Any location	0.992244072301794
Research Collection of Philippe Annoyer	88	4.77755591097676e-05	derep	Any location	0.992291847860904
Agriculture and Agri-Food Canada, London Research and Development Centre	86	4.6689750948182e-05	derep	Any location	0.992338537611852
Nankai University Collection	86	4.6689750948182e-05	derep	Any location	0.9923852273628
Research Collection of Dominique Bernaud	86	4.6689750948182e-05	derep	Any location	0.992431917113748
Universidad Nacional Autonoma de Mexico, Coleccion Nacional de Insectos	86	4.6689750948182e-05	derep	Any location	0.992478606864696
Universidade Federal do Parana	86	4.6689750948182e-05	derep	Any location	0.992525296615644
Crimea State Medical University	85	4.61468468673892e-05	derep	Any location	0.992571443462512
Florida Museum of Natural History, McGuire Center for Lepidoptera and Biodiversity	85	4.61468468673892e-05	derep	Any location	0.992617590309379
Research Collection of Richard Heindel	85	4.61468468673892e-05	derep	Any location	0.992663737156247
Hebei University, Museum	84	4.56039427865963e-05	derep	Any location	0.992709341099033
Water Security Agency, Saskatchewan Watershed Authority	84	4.56039427865963e-05	derep	Any location	0.99275494504182
Instituto Nacional de Biodiversidad Herbario, Costa Rica	83	4.50610387058035e-05	derep	Any location	0.992800006080526
Research Collection of Aki Rinne	83	4.50610387058035e-05	derep	Any location	0.992845067119231
Research Collection of Bernd Mueller	83	4.50610387058035e-05	derep	Any location	0.992890128157937
Research Collection of Peter Sonderegger	82	4.45181346250107e-05	derep	Any location	0.992934646292562
University of Vienna, Dept. of Integrative Zoology	82	4.45181346250107e-05	derep	Any location	0.992979164427187
Research Collection of George W. Gibbs	81	4.39752305442179e-05	derep	Any location	0.993023139657731
ENTOMOLOGY RESEARCH INSTITUTE, LOYOLA COLLEGE	79	4.28894223826323e-05	derep	Any location	0.993066029080114
Research Collection of Joseph S. Belicek	79	4.28894223826323e-05	derep	Any location	0.993108918502497
University of California-Davis, Bohart Museum of Entomology	79	4.28894223826323e-05	derep	Any location	0.993151807924879
University of Split	79	4.28894223826323e-05	derep	Any location	0.993194697347262
Finnish Museum of Natural History, Zoological Museum	78	4.23465183018395e-05	derep	Any location	0.993237043865564
Research Collection of Jim Troubridge	78	4.23465183018395e-05	derep	Any location	0.993279390383866
Friendship Park Research Centre	77	4.18036142210467e-05	derep	Any location	0.993321193998087
Institute for Genetics, Environment and Plant Protection, Le Rheu	77	4.18036142210467e-05	derep	Any location	0.993362997612308
Research Collection of Kirby Wolfe	77	4.18036142210467e-05	derep	Any location	0.993404801226529
Universitat Hamburg, Zoologisches Museum Hamburg	77	4.18036142210467e-05	derep	Any location	0.99344660484075
Wageningen University & Research Centre, Biosystematics Group	76	4.12607101402538e-05	derep	Any location	0.99348786555089
Institute of Zoology, Academy of Sciences of Moldova	74	4.01749019786682e-05	derep	Any location	0.993528040452869
Open University of Sri Lanka	74	4.01749019786682e-05	derep	Any location	0.993568215354848
Research Collection of Robert Dooh	74	4.01749019786682e-05	derep	Any location	0.993608390256826
Mustafa Kemal University	73	3.96319978978754e-05	derep	Any location	0.993648022254724
Research Collection of Michael Kuhlmann	73	3.96319978978754e-05	derep	Any location	0.993687654252622
Universidad de Concepcion, Museo de Zoologia	73	3.96319978978754e-05	derep	Any location	0.99372728625052
University of Melbourne	73	3.96319978978754e-05	derep	Any location	0.993766918248418
Aarhus University	72	3.90890938170826e-05	derep	Any location	0.993806007342235
Aquatic Bioassessment Lab CSU Chico	72	3.90890938170826e-05	derep	Any location	0.993845096436052
Research Collection of Gabriele Fiumi	72	3.90890938170826e-05	derep	Any location	0.993884185529869
Research Collection of Gerfried Deschka	72	3.90890938170826e-05	derep	Any location	0.993923274623686
Research Collection of Jennifer Bundy	72	3.90890938170826e-05	derep	Any location	0.993962363717503
University of Wroclaw, Zoological Institute	71	3.85461897362898e-05	derep	Any location	0.994000909907239
National Bureau of Agriculturally Important Insects, India	70	3.8003285655497e-05	derep	Any location	0.994038913192895
Research Collection of Stanislav Gomboc	70	3.8003285655497e-05	derep	Any location	0.99407691647855
Rutgers, The State University of New Jersey	70	3.8003285655497e-05	derep	Any location	0.994114919764206
USGS Glacier Field Station	70	3.8003285655497e-05	derep	Any location	0.994152923049861
Royal Saskatchewan Museum	68	3.69174774939113e-05	derep	Any location	0.994189840527355
National Plant Protection Organization, France	67	3.63745734131185e-05	derep	Any location	0.994226215100768
Research Collection of Swen Loeffler	66	3.58316693323257e-05	derep	Any location	0.994262046770101
California State Collection of Arthropods	64	3.47458611707401e-05	derep	Any location	0.994296792631271
Kyoto University	64	3.47458611707401e-05	derep	Any location	0.994331538492442
Russian Academy of Sciences, Zoological Institute	64	3.47458611707401e-05	derep	Any location	0.994366284353613
University of Idaho, W. F. Barr Entomological Collection	64	3.47458611707401e-05	derep	Any location	0.994401030214784
University of Turku	64	3.47458611707401e-05	derep	Any location	0.994435776075954
Research Collection of Ralph Sturm	63	3.42029570899473e-05	derep	Any location	0.994469979033044
Bedford Institute of Oceanography	62	3.36600530091544e-05	derep	Any location	0.994503639086054
Museum d'Histoire Naturelle, Geneve	62	3.36600530091544e-05	derep	Any location	0.994537299139063
Research Collection of D. Cartwright	62	3.36600530091544e-05	derep	Any location	0.994570959192072
University of Geneva	62	3.36600530091544e-05	derep	Any location	0.994604619245081
Private Collection of Michael Weidlich	61	3.31171489283616e-05	derep	Any location	0.994637736394009
Research Collection of W. & J. De Prins	60	3.25742448475688e-05	derep	Any location	0.994670310638857
Rhodes University	60	3.25742448475688e-05	derep	Any location	0.994702884883705
Denver Museum of Nature and Science	59	3.2031340766776e-05	derep	Any location	0.994734916224471
Research Collection of Zeljko Predovnik	59	3.2031340766776e-05	derep	Any location	0.994766947565238
University of Madras	59	3.2031340766776e-05	derep	Any location	0.994798978906005
Entomologisches Museum Eitschberger	58	3.14884366859832e-05	derep	Any location	0.994830467342691
Research Collection of Franz Puehringer	58	3.14884366859832e-05	derep	Any location	0.994861955779377
Agriculture Victoria	57	3.09455326051904e-05	derep	Any location	0.994892901311982
Norwegian University of Science and Technology	57	3.09455326051904e-05	derep	Any location	0.994923846844587
Research Collection of Darshana M. Rathod	57	3.09455326051904e-05	derep	Any location	0.994954792377192
Research Collection of E. Jendek	57	3.09455326051904e-05	derep	Any location	0.994985737909797
Research Collection of Jo Joannou	57	3.09455326051904e-05	derep	Any location	0.995016683442403
Research Collection of Julien Delnatte	57	3.09455326051904e-05	derep	Any location	0.995047628975008
National Museum of Nature and Science, Tokyo	56	3.04026285243976e-05	derep	Any location	0.995078031603532
Texas Lepidoptera Survey	56	3.04026285243976e-05	derep	Any location	0.995108434232057
Punjab Agricultural University, Insect Museum	55	2.98597244436048e-05	derep	Any location	0.9951382939565
Research Collection of Peder Skou	55	2.98597244436048e-05	derep	Any location	0.995168153680944
Research Collection of Tomas Melichar	55	2.98597244436048e-05	derep	Any location	0.995198013405387
University of Northern British Columbia	55	2.98597244436048e-05	derep	Any location	0.995227873129831
Beijing Genomics Institute	54	2.93168203628119e-05	derep	Any location	0.995257189950194
[truncated: 1,040 more rows]
