# Supplementary material for: A total crapshoot? Evaluating bioinformatic decisions in animal diet metabarcoding analyses
Source: Ecol Evol. 2020 Jul 23;10(18):9721–39. doi: 10.1002/ece3.6594 (PMC7520210; doi:10.1002/ece3.6594)
Supplement: Supplementary file 1 — Supplementary Material [file ECE3-10-9721-s001.zip › tidybug-master/data/text_tables/database_evals/db_abundances.csv]

TaxaName	counts	Level	Database	nObs	pCounts
Insecta	1457276	Class	Palmer	1565808	0.930686265493598
Arachnida	73547	Class	Palmer	1565808	0.0469706375238854
Collembola	20277	Class	Palmer	1565808	0.0129498635848073
Malacostraca	9149	Class	Palmer	1565808	0.00584298968966821
Hexanauplia	2175	Class	Palmer	1565808	0.00138905919499709
Branchiopoda	1559	Class	Palmer	1565808	0.000995652085057683
Diplopoda	523	Class	Palmer	1565808	0.000334012854705047
Ostracoda	472	Class	Palmer	1565808	0.000301441811512012
Chilopoda	449	Class	Palmer	1565808	0.000286752909679859
Pycnogonida	232	Class	Palmer	1565808	0.000148166314133023
Protura	96	Class	Palmer	1565808	6.13101989515956e-05
Diplura	20	Class	Palmer	1565808	1.27729581149158e-05
Symphyla	20	Class	Palmer	1565808	1.27729581149158e-05
Ichthyostraca	7	Class	Palmer	1565808	4.47053534022051e-06
Pauropoda	5	Class	Palmer	1565808	3.19323952872894e-06
Merostomata	1	Class	Palmer	1565808	6.38647905745787e-07
Diptera	631387	Order	Palmer	1565669	0.403269784354164
Lepidoptera	380474	Order	Palmer	1565669	0.243010495832772
Hymenoptera	224781	Order	Palmer	1565669	0.143568659786966
Coleoptera	96309	Order	Palmer	1565669	0.061513001790289
Hemiptera	65551	Order	Palmer	1565669	0.0418677255537409
Araneae	38443	Order	Palmer	1565669	0.0245537211249632
Trichoptera	18343	Order	Palmer	1565669	0.0117157585671045
Trombidiformes	14825	Order	Palmer	1565669	0.00946879576717684
Entomobryomorpha	13534	Order	Palmer	1565669	0.00864422812229149
Sarcoptiformes	11146	Order	Palmer	1565669	0.0071190015258653
Psocodea	7845	Order	Palmer	1565669	0.00501063762519409
Mesostigmata	7097	Order	Palmer	1565669	0.00453288658075238
Ephemeroptera	6774	Order	Palmer	1565669	0.00432658499337983
Thysanoptera	5612	Order	Palmer	1565669	0.00358441024252253
Orthoptera	5137	Order	Palmer	1565669	0.00328102555520995
Decapoda	4269	Order	Palmer	1565669	0.00272662995818401
Neuroptera	3700	Order	Palmer	1565669	0.00236320703801378
Symphypleona	3661	Order	Palmer	1565669	0.00233829755842391
Odonata	3632	Order	Palmer	1565669	0.00231977512488272
Plecoptera	3627	Order	Palmer	1565669	0.00231658160185838
others	19522	Order	Palmer	1565669	0.0124687912962446
Chironomidae	99576	Family	Palmer	1196305	0.0832362984355996
Cecidomyiidae	91745	Family	Palmer	1196305	0.0766903089095172
Geometridae	46236	Family	Palmer	1196305	0.0386490067332327
Sciaridae	42298	Family	Palmer	1196305	0.0353572040574937
Phoridae	42260	Family	Palmer	1196305	0.0353254395827151
Ichneumonidae	40248	Family	Palmer	1196305	0.0336435942339119
Erebidae	33426	Family	Palmer	1196305	0.0279410351039242
Braconidae	31304	Family	Palmer	1196305	0.0261672399597093
Noctuidae	27346	Family	Palmer	1196305	0.0228587191393499
Formicidae	22352	Family	Palmer	1196305	0.0186841984276585
Cicadellidae	20797	Family	Palmer	1196305	0.0173843626834294
Platygastridae	20575	Family	Palmer	1196305	0.017198791278144
Ceratopogonidae	18963	Family	Palmer	1196305	0.015851308821747
Tortricidae	17780	Family	Palmer	1196305	0.0148624305674556
Mycetophilidae	16987	Family	Palmer	1196305	0.0141995561332603
Crambidae	16814	Family	Palmer	1196305	0.0140549441822946
Muscidae	16256	Family	Palmer	1196305	0.013588507947388
Gelechiidae	14670	Family	Palmer	1196305	0.0122627590789974
Dolichopodidae	13398	Family	Palmer	1196305	0.0111994850811457
Saturniidae	11884	Family	Palmer	1196305	0.00993392153338822
others	551390	Family	Palmer	1196305	0.460910888109638
Megaselia	32403	Genus	Palmer	862610	0.037563904893289
Limnophyes	6484	Genus	Palmer	862610	0.00751672250495589
Tanytarsus	6100	Genus	Palmer	862610	0.00707156188775924
Telenomus	5761	Genus	Palmer	862610	0.00667856853039033
Psychoda	5517	Genus	Palmer	862610	0.00639570605487996
Chironomus	5220	Genus	Palmer	862610	0.00605140214001693
Corynoptera	4673	Genus	Palmer	862610	0.00541728011499983
Cricotopus	4642	Genus	Palmer	862610	0.00538134266934072
Simulium	4132	Genus	Palmer	862610	0.00479011372462642
Bradysia	4121	Genus	Palmer	862610	0.00477736172777965
Smittia	4064	Genus	Palmer	862610	0.00471128319866452
Forcipomyia	4036	Genus	Palmer	862610	0.00467882357032726
Empoasca	3899	Genus	Palmer	862610	0.00452000324596283
Coleophora	3718	Genus	Palmer	862610	0.00431017493421129
Aedes	3283	Genus	Palmer	862610	0.00380589142254321
Orthocladius	3234	Genus	Palmer	862610	0.00374908707295301
Helina	3217	Genus	Palmer	862610	0.00372937944146254
Dolichopus	3037	Genus	Palmer	862610	0.00352071040215161
Entomobrya	3023	Genus	Palmer	862610	0.00350448058798298
Suillia	2938	Genus	Palmer	862610	0.0034059424305306
others	749108	Genus	Palmer	862610	0.868420259445172
Scathophaga furcata	1746	Species	Palmer	551862	0.00316383443687009
Paraphaenocladius impensus	1632	Species	Palmer	551862	0.00295726105439403
Scatopsciara atomaria	1544	Species	Palmer	551862	0.00279780089950024
Tanytarsus mendax	1530	Species	Palmer	551862	0.00277243223849441
Megaselia pulicaria complex	1432	Species	Palmer	551862	0.00259485161145359
Corynoptera trepida	1359	Species	Palmer	551862	0.00246257216478033
Ablabesmyia americana	1091	Species	Palmer	551862	0.00197694351124013
Megaselia arcticae	1074	Species	Palmer	551862	0.00194613870859019
Helina evecta	1045	Species	Palmer	551862	0.00189358933936383
Megaselia rufipes	929	Species	Palmer	551862	0.00168339186245837
Scoparia biplagialis	890	Species	Palmer	551862	0.00161272202108498
Megaselia diversa	852	Species	Palmer	551862	0.0015438642269263
Philygria debilis	851	Species	Palmer	551862	0.00154205217971159
Cricotopus triannulatus	849	Species	Palmer	551862	0.00153842808528219
Limnophyes minimus	821	Species	Palmer	551862	0.00148769076327053
Suillia nemorum	799	Species	Palmer	551862	0.00144782572454708
Leptocera erythrocera	775	Species	Palmer	551862	0.00140433659139423
Ctenosciara hyalipennis	737	Species	Palmer	551862	0.00133547879723554
Micropsectra subletteorum	727	Species	Palmer	551862	0.00131735832508852
Gymnometriocnemus brumalis	688	Species	Palmer	551862	0.00124668848371513
others	530491	Species	Palmer	551862	0.961274738974599
Insecta	423381	Class	Porter	515774	0.820865340245922
Arachnida	38389	Class	Porter	515774	0.0744298859578032
Malacostraca	32302	Class	Porter	515774	0.0626282053767735
Maxillopoda	10873	Class	Porter	515774	0.0210809385506055
Collembola	4974	Class	Porter	515774	0.00964375870051612
Branchiopoda	2692	Class	Porter	515774	0.005219340253677
Diplopoda	940	Class	Porter	515774	0.00182250365470148
Ostracoda	938	Class	Porter	515774	0.00181862598735105
Chilopoda	675	Class	Porter	515774	0.00130871273076968
Pycnogonida	517	Class	Porter	515774	0.00100237701008581
Pauropoda	29	Class	Porter	515774	5.62261765812158e-05
Diplura	24	Class	Porter	515774	4.65320082051441e-05
Remipedia	21	Class	Porter	515774	4.07155071795011e-05
Protura	13	Class	Porter	515774	2.52048377777864e-05
Cephalocarida	3	Class	Porter	515774	5.81650102564301e-06
Merostomata	2	Class	Porter	515774	3.87766735042868e-06
Symphyla	1	Class	Porter	515774	1.93883367521434e-06
Lepidoptera	127964	Order	Porter	515736	0.248119192765291
Diptera	111212	Order	Porter	515736	0.215637457924209
Coleoptera	76167	Order	Porter	515736	0.147686025408348
Hymenoptera	36810	Order	Porter	515736	0.0713737260924194
Hemiptera	31968	Order	Porter	515736	0.0619852017311182
Araneae	29042	Order	Porter	515736	0.0563117564025005
Decapoda	20138	Order	Porter	515736	0.0390471093737881
Trichoptera	14591	Order	Porter	515736	0.0282916065583942
Amphipoda	6424	Order	Porter	515736	0.0124559852327547
Orthoptera	5361	Order	Porter	515736	0.0103948531806971
Sessilia	5038	Order	Porter	515736	0.00976856376130423
Ephemeroptera	4934	Order	Porter	515736	0.00956691020211891
Entomobryomorpha	4170	Order	Porter	515736	0.00808553213271907
Isopoda	3759	Order	Porter	515736	0.00728861277863093
Calanoida	3515	Order	Porter	515736	0.00681550250515768
Odonata	3275	Order	Porter	515736	0.00635014813780694
Sarcoptiformes	2643	Order	Porter	515736	0.00512471497045
Plecoptera Insecta	2362	Order	Porter	515736	0.00457986256534351
Thysanoptera	2113	Order	Porter	515736	0.00409705740921712
Diplostraca	2020	Order	Porter	515736	0.00391673259186871
others	22230	Order	Porter	515736	0.0431034482758621
Chironomidae	22731	Family	Porter	515385	0.0441048924590355
Noctuidae	19954	Family	Porter	515385	0.0387166875248601
Geometridae	17009	Family	Porter	515385	0.033002512684692
Nymphalidae	10970	Family	Porter	515385	0.0212850587424935
Curculionidae	10215	Family	Porter	515385	0.0198201344625862
Erebidae	9677	Family	Porter	515385	0.0187762546445861
Formicidae	8819	Family	Porter	515385	0.0171114797675524
Carabidae	8452	Family	Porter	515385	0.0163993907467233
Culicidae	8385	Family	Porter	515385	0.0162693908437382
Chrysomelidae	8247	Family	Porter	515385	0.01600162984953
Cicadellidae	7998	Family	Porter	515385	0.0155184958817195
Muscidae	7658	Family	Porter	515385	0.0148587948814964
Crambidae	7567	Family	Porter	515385	0.0146822278490837
Tortricidae	7418	Family	Porter	515385	0.0143931235872212
Staphylinidae	6827	Family	Porter	515385	0.0132464080250686
Sciaridae	6771	Family	Porter	515385	0.0131377513897378
Linyphiidae	6544	Family	Porter	515385	0.0126973039572359
Aphididae	6065	Family	Porter	515385	0.011767901665745
Dytiscidae	5132	Family	Porter	515385	0.00995760450925037
Tephritidae	4976	Family	Porter	515385	0.00965491816797152
others	323970	Family	Porter	515385	0.628598038359673
Anopheles	3840	Genus	Porter	513656	0.00747582039341505
Tanytarsus	2697	Genus	Porter	513656	0.0052505957294376
Simulium	2680	Genus	Porter	513656	0.00521749964957092
Bactrocera	2547	Genus	Porter	513656	0.00495857149531983
Megaselia	2331	Genus	Porter	513656	0.00453805659819023
Chironomus	2265	Genus	Porter	513656	0.00440956593517841
Entomobrya	2180	Genus	Porter	513656	0.004244085535845
Corynoptera	2001	Genus	Porter	513656	0.00389560328313112
Helina	1898	Genus	Porter	513656	0.00369507997570358
Limnophyes	1898	Genus	Porter	513656	0.00369507997570358
Drosophila	1871	Genus	Porter	513656	0.00364251561356238
Chthamalus	1834	Genus	Porter	513656	0.00357048296914667
Bradysia	1748	Genus	Porter	513656	0.00340305574158581
Cricotopus	1699	Genus	Porter	513656	0.00330766115844067
Scathophaga	1680	Genus	Porter	513656	0.00327067142211908
Suillia	1652	Genus	Porter	513656	0.00321616023175043
Ochlerotatus	1646	Genus	Porter	513656	0.00320447926238572
Carabus	1601	Genus	Porter	513656	0.00311687199215039
Paratanytarsus	1576	Genus	Porter	513656	0.00306820128646409
Bombus	1517	Genus	Porter	513656	0.00295333842104443
others	472495	Genus	Porter	513656	0.919866603329855
Bactrocera dorsalis	1495	Species	Porter	504274	0.00296465810253949
Scathophaga furcata	1479	Species	Porter	504274	0.00293292932017118
Paratanytarsus laccophilus	1235	Species	Porter	504274	0.00244906538905436
Tanytarsus mendax	1209	Species	Porter	504274	0.00239750611770585
Paraphaenocladius impensus	1107	Species	Porter	504274	0.00219523513010784
Phoridae BOLD-2016	949	Species	Porter	504274	0.00188191340422072
Entomobrya nivalis	948	Species	Porter	504274	0.0018799303553227
Gymnometriocnemus brumalis	897	Species	Porter	504274	0.0017787948615237
Plutella xylostella	847	Species	Porter	504274	0.00167964241662271
Megaselia arcticae	833	Species	Porter	504274	0.00165187973205043
Philygria obtecta	791	Species	Porter	504274	0.0015685916783336
Helina evecta	674	Species	Porter	504274	0.0013365749572653
Cortinicara gibbosa	657	Species	Porter	504274	0.00130286312599896
Scatopsciara atomaria	602	Species	Porter	504274	0.00119379543660788
Phyllocnistis populiella	598	Species	Porter	504274	0.0011858632410158
Tetraclita rubescens	592	Species	Porter	504274	0.00117396494762768
Dicrotendipes tritomus	583	Species	Porter	504274	0.0011561175075455
Cricotopus triannulatus	581	Species	Porter	504274	0.00115215140974946
Megaselia rufipes	572	Species	Porter	504274	0.00113430396966728
Entomobrya atrocincta	562	Species	Porter	504274	0.00111447348068709
others	487063	Species	Porter	504274	0.965869745416182
Insecta	1624560	Class	derep	1841305	0.882287290807335
Arachnida	110002	Class	derep	1841305	0.0597413247669452
Malacostraca	43696	Class	derep	1841305	0.0237309951366015
Collembola	37099	Class	derep	1841305	0.0201482101009882
Hexanauplia	15454	Class	derep	1841305	0.00839296042752287
Branchiopoda	5609	Class	derep	1841305	0.00304620907454224
Ostracoda	1471	Class	derep	1841305	0.000798889917748553
Diplopoda	1326	Class	derep	1841305	0.000720141421437513
Chilopoda	995	Class	derep	1841305	0.000540377612617138
Pycnogonida	741	Class	derep	1841305	0.000402431970803316
Protura	140	Class	derep	1841305	7.60330309210044e-05
Ichthyostraca	82	Class	derep	1841305	4.45336323965883e-05
Pauropoda	40	Class	derep	1841305	2.1723723120287e-05
Merostomata	38	Class	derep	1841305	2.06375369642726e-05
Remipedia	32	Class	derep	1841305	1.73789784962296e-05
Symphyla	15	Class	derep	1841305	8.14639617010761e-06
Cephalocarida	5	Class	derep	1841305	2.71546539003587e-06
Diptera	740201	Order	derep	1840258	0.402226752987896
Lepidoptera	349346	Order	derep	1840258	0.189835338305824
Hymenoptera	251783	Order	derep	1840258	0.136819402496824
Coleoptera	120546	Order	derep	1840258	0.0655049455022068
Hemiptera	87280	Order	derep	1840258	0.0474281323597017
Araneae	52344	Order	derep	1840258	0.0284438377662263
Entomobryomorpha	26682	Order	derep	1840258	0.0144990539370023
Decapoda	22907	Order	derep	1840258	0.0124477111361559
Trombidiformes	21197	Order	derep	1840258	0.0115184936025275
Sarcoptiformes	19275	Order	derep	1840258	0.0104740748308118
Trichoptera	12916	Order	derep	1840258	0.00701858109026017
Amphipoda	12742	Order	derep	1840258	0.00692402913069798
Ephemeroptera	11417	Order	derep	1840258	0.00620402139265255
Mesostigmata	10614	Order	derep	1840258	0.0057676695332937
Psocodea	10533	Order	derep	1840258	0.0057236539659113
Orthoptera	9564	Order	derep	1840258	0.00519709736352185
Sessilia	7657	Order	derep	1840258	0.00416082962280289
Thysanoptera	7205	Order	derep	1840258	0.00391521188876777
Odonata	6375	Order	derep	1840258	0.00346418817361479
Plecoptera	6349	Order	derep	1840258	0.0034500597198871
others	53325	Order	derep	1840258	0.0289769151934131
Chironomidae	165132	Family	derep	1836852	0.0898994584212555
Cecidomyiidae	127906	Family	derep	1836852	0.0696332638666588
Sciaridae	74401	Family	derep	1836852	0.0405046242157779
Geometridae	62615	Family	derep	1836852	0.0340882117884293
Phoridae	57367	Family	derep	1836852	0.0312311498150096
Ichneumonidae	54779	Family	derep	1836852	0.029822217576593
Erebidae	43589	Family	derep	1836852	0.0237302733154331
Formicidae	43234	Family	derep	1836852	0.0235370078808745
Cicadellidae	34475	Family	derep	1836852	0.0187685235391855
Ceratopogonidae	30944	Family	derep	1836852	0.0168462129774201
Platygastridae	28804	Family	derep	1836852	0.0156811762733198
Mycetophilidae	26147	Family	derep	1836852	0.0142346797673411
Crambidae	23353	Family	derep	1836852	0.012713599135913
Nymphalidae	23196	Family	derep	1836852	0.0126281268169673
Muscidae	22403	Family	derep	1836852	0.0121964099448404
Tortricidae	20860	Family	derep	1836852	0.0113563858166036
Entomobryidae	20776	Family	derep	1836852	0.0113106554039193
Dolichopodidae	20270	Family	derep	1836852	0.0110351841084638
Culicidae	19608	Family	derep	1836852	0.0106747849037375
Diapriidae	18770	Family	derep	1836852	0.010218569596244
others	918223	Family	derep	1836852	0.499889484836013
Megaselia	40051	Genus	derep	1311216	0.030544929287013
Limnophyes	13713	Genus	derep	1311216	0.0104582311381191
Chironomus	9036	Genus	derep	1311216	0.00689131310173152
Tanytarsus	8950	Genus	derep	1311216	0.0068257251284304
Entomobrya	8448	Genus	derep	1311216	0.00644287440055643
Cricotopus	8414	Genus	derep	1311216	0.00641694427157692
Corynoptera	8388	Genus	derep	1311216	0.00639711534941611
Psychoda	7529	Genus	derep	1311216	0.00574199826725726
Smittia	7368	Genus	derep	1311216	0.00561921148003075
Bradysia	7297	Genus	derep	1311216	0.00556506326951471
Telenomus	7222	Genus	derep	1311216	0.00550786445558932
Aedes	7139	Genus	derep	1311216	0.00544456443484521
Simulium	6642	Genus	derep	1311216	0.00506552696123293
Forcipomyia	6042	Genus	derep	1311216	0.00460793644982978
Empoasca	5325	Genus	derep	1311216	0.00406111578870301
Orthocladius	5183	Genus	derep	1311216	0.00395281936767093
Gymnometriocnemus	4892	Genus	derep	1311216	0.00373088796964039
Culicoides	4733	Genus	derep	1311216	0.00360962648411856
Coleophora	4712	Genus	derep	1311216	0.00359361081621945
Dolichopus	4589	Genus	derep	1311216	0.0034998047613818
others	1135543	Genus	derep	1311216	0.866022836817122
Entomobrya nivalis	3360	Species	derep	946309	0.00355063726541753
Tanytarsus mendax	2191	Species	derep	946309	0.00231531138349102
Paraphaenocladius impensus	2152	Species	derep	946309	0.00227409862951742
Paratanytarsus laccophilus	2023	Species	derep	946309	0.00213777952022014
Balanus glandula	1840	Species	derep	946309	0.00194439659772865
Scathophaga furcata	1732	Species	derep	946309	0.00183026897134023
Scatopsciara atomaria	1711	Species	derep	946309	0.00180807748843137
Corynoptera trepida	1562	Species	derep	946309	0.0016506236335066
Entomobrya atrocincta	1493	Species	derep	946309	0.00157770876109178
Megaselia pulicaria complex	1399	Species	derep	946309	0.0014783754566426
Limnophyes sp. 14ES	1390	Species	derep	946309	0.00146886482111023
Ablabesmyia americana	1389	Species	derep	946309	0.00146780808382886
Aedes vexans	1387	Species	derep	946309	0.00146569460926611
Lycoriella flavipeda	1270	Species	derep	946309	0.00134205634734532
Plutella xylostella	1268	Species	derep	946309	0.00133994287278257
Gymnometriocnemus brumalis	1249	Species	derep	946309	0.00131986486443646
Smittia sp. ES12	1222	Species	derep	946309	0.00129133295783935
Pseudolycoriella brunnea	1188	Species	derep	946309	0.00125540389027263
Entomobrya assuta	1125	Species	derep	946309	0.00118882944154605
Boletina dissipata	1089	Species	derep	946309	0.00115078689941658
others	914269	Species	derep	946309	0.966142137504769
