# Supplementary material for: A total crapshoot? Evaluating bioinformatic decisions in animal diet metabarcoding analyses
Source: Ecol Evol. 2020 Jul 23;10(18):9721–39. doi: 10.1002/ece3.6594 (PMC7520210; doi:10.1002/ece3.6594)
Supplement: Supplementary file 1 — Supplementary Material [file ECE3-10-9721-s001.zip › tidybug-master/data/text_tables/database_evals/uniqSeqs.csv]

Level	Missing	Present	Database	pPresent
Class	23	1565808	Palmer	0.999985311313929
Order	162	1565669	Palmer	0.999896540558975
Family	369526	1196305	Palmer	0.764006460467317
Genus	703221	862610	Palmer	0.550895977918434
Species	1013969	551862	Palmer	0.35244033359922
Class	6	515774	Porter	0.999988367133274
Order	44	515736	Porter	0.999914692310675
Family	395	515385	Porter	0.999234169607197
Genus	2124	513656	Porter	0.995881965178952
Species	11506	504274	Porter	0.977692039241537
Class	641	1841305	tidybug	0.999651998484212
Order	1688	1840258	tidybug	0.999083577911622
Family	5094	1836852	tidybug	0.997234446612441
Genus	530730	1311216	tidybug	0.71186451720083
Species	895637	946309	tidybug	0.513755017790967
