# Supplementary material for: A total crapshoot? Evaluating bioinformatic decisions in animal diet metabarcoding analyses
Source: Ecol Evol. 2020 Jul 23;10(18):9721–39. doi: 10.1002/ece3.6594 (PMC7520210; doi:10.1002/ece3.6594)
Supplement: Supplementary file 1 — Supplementary Material [file ECE3-10-9721-s001.zip › tidybug-master/data/text_tables/database_evals/uniqTaxa.csv]

Database	Species	Genus	Family	Order	Class
tidybug	138012	27434	2023	112	17
Palmer	76493	20148	1492	96	16
Porter	82874	21937	1773	111	17
