# Supplementary material for: A total crapshoot? Evaluating bioinformatic decisions in animal diet metabarcoding analyses
Source: Ecol Evol. 2020 Jul 23;10(18):9721–39. doi: 10.1002/ece3.6594 (PMC7520210; doi:10.1002/ece3.6594)
Supplement: Supplementary file 1 — Supplementary Material [file ECE3-10-9721-s001.zip › tidybug-master/data/text_tables/dunn_guano/guano_rare_dunn_q0.csv]

Comparison	Z	P.unadj	P.adj
vsearch-basic - vsearch-extra	23.5087820327593	3.31679281773435e-122	1.19404541438437e-120
deblur-basic - vsearch-extra	22.6884261808686	5.82861694725868e-114	1.04915105050656e-112
dada2-basic - vsearch-extra	22.0486307028439	9.84578766982503e-108	1.181494520379e-106
vsearch-extra - vsearch-standard	-21.3842166987473	1.8740709155395e-101	1.68666382398555e-100
deblur-extra - vsearch-basic	-17.6969471629945	4.42661696656276e-70	3.18716421592518e-69
deblur-standard - vsearch-extra	17.6342285758096	1.34519526362477e-69	8.07117158174864e-69
dada2-standard - vsearch-extra	17.4592973388394	2.92512382545477e-68	1.50434939594817e-67
deblur-basic - deblur-extra	17.0529569480939	3.3228939049552e-65	1.49530225722984e-64
dada2-basic - deblur-extra	16.2810892818496	1.34454163947015e-59	5.37816655788058e-59
deblur-extra - vsearch-standard	-15.6329977389892	4.33900437242704e-55	1.56204157407373e-54
dada2-extra - vsearch-basic	-12.7224279444565	4.43851001121619e-37	1.45260327639803e-36
dada2-extra - deblur-basic	-12.1776418891774	4.08934959312963e-34	1.22680487793889e-33
deblur-extra - deblur-standard	-12.1556895731703	5.35083772094914e-34	1.4817704458013e-33
dada2-standard - deblur-extra	11.8415463823034	2.38023300522164e-32	6.12059915628421e-32
dada2-basic - dada2-extra	11.27440980147	1.75551910374069e-29	4.21324584897765e-29
dada2-extra - vsearch-extra	10.66682346573	1.4551627427986e-26	3.27411617129684e-26
dada2-extra - vsearch-standard	-10.608704294063	2.7148771600203e-26	5.74915163298417e-26
dada2-extra - deblur-standard	-7.18456330502891	6.74223369886476e-13	1.34844673977295e-12
dada2-extra - dada2-standard	-6.74393836616816	1.54149951045184e-11	2.92073591454033e-11
dada2-standard - vsearch-basic	-5.96138592942452	2.50107484273978e-09	4.50193471693161e-09
dada2-standard - deblur-basic	-5.5852022828109	2.3342835238004e-08	4.00162889794354e-08
dada2-extra - deblur-extra	5.24780330316298	1.53923507980531e-07	2.5187483124087e-07
deblur-standard - vsearch-basic	-5.20064369702737	1.98599503683368e-07	3.1085139706962e-07
deblur-extra - vsearch-extra	5.1451930876886	2.67245787975678e-07	4.00868681963518e-07
deblur-basic - deblur-standard	4.8553013558496	1.20203799163221e-06	1.73093470795038e-06
dada2-basic - dada2-standard	4.51431790498137	6.35208730807581e-06	8.79519781118189e-06
dada2-standard - vsearch-standard	-3.84478237147022	0.000120659473902955	0.000160879298537273
dada2-basic - deblur-standard	3.79035623453318	0.000150431381973494	0.000193411776823063
deblur-standard - vsearch-standard	-3.13732023899263	0.00170499789686404	0.00211654911334847
vsearch-basic - vsearch-standard	2.12463715763247	0.0336169008534782	0.0403402810241738
deblur-basic - vsearch-standard	1.84387094594937	0.0652019502228376	0.0757183938071662
dada2-basic - vsearch-basic	-1.44995391772798	0.147071370203216	0.165455291478618
dada2-basic - deblur-basic	-1.18645220503432	0.235443765684448	0.256847744383034
dada2-basic - vsearch-standard	0.673750961959343	0.50046965615121	0.529909047689517
dada2-standard - deblur-standard	-0.608679137686671	0.542737137879752	0.558243913247745
deblur-basic - vsearch-basic	-0.226771022629064	0.820601797314175	0.820601797314175
