# Supplementary material for: A total crapshoot? Evaluating bioinformatic decisions in animal diet metabarcoding analyses
Source: Ecol Evol. 2020 Jul 23;10(18):9721–39. doi: 10.1002/ece3.6594 (PMC7520210; doi:10.1002/ece3.6594)
Supplement: Supplementary file 1 — Supplementary Material [file ECE3-10-9721-s001.zip › tidybug-master/data/text_tables/dunn_guano/guano_rare_dunn_q1.csv]

Comparison	Z	P.unadj	P.adj
dada2-basic - vsearch-extra	10.8333721827662	2.39181383072788e-27	8.61052979062039e-26
dada2-standard - vsearch-extra	9.32168590530743	1.14506150751271e-20	2.06111071352288e-19
dada2-basic - deblur-extra	8.61915601108986	6.74494054873399e-18	8.09392865848079e-17
dada2-basic - vsearch-standard	8.18027982711115	2.83185473331761e-16	2.54866925998585e-15
dada2-extra - vsearch-extra	7.75015108568553	9.17832782021406e-15	5.50699669212844e-14
dada2-basic - vsearch-basic	7.76563028878287	8.1240204897191e-15	5.84929475259775e-14
dada2-basic - deblur-standard	7.35625961717794	1.89135002919896e-13	9.72694300730891e-13
dada2-standard - deblur-extra	7.15838693941857	8.16318717600475e-13	3.67343422920214e-12
dada2-standard - vsearch-standard	6.6741267122035	2.4870866292587e-11	9.94834651703481e-11
dada2-standard - vsearch-basic	6.26064720750087	3.83382971124778e-10	1.3801786960492e-09
dada2-basic - deblur-basic	6.14339495276932	8.07760997445893e-10	2.64358144618656e-09
dada2-standard - deblur-standard	5.89794912147376	3.68047415357017e-09	1.10414224607105e-08
dada2-extra - deblur-extra	5.63511954831525	1.7493693902312e-08	4.84440754217872e-08
dada2-extra - vsearch-standard	5.10366606334138	3.33135912080689e-07	8.56635202493201e-07
dada2-standard - deblur-basic	4.68339931218519	2.82156084174861e-06	6.34851189393436e-06
dada2-extra - vsearch-basic	4.69066152810477	2.72323142787328e-06	6.53575542689588e-06
deblur-basic - vsearch-extra	4.44072357232188	8.96569029823298e-06	1.89861676903757e-05
dada2-extra - deblur-standard	4.37512575778962	1.21362490549414e-05	2.42724981098827e-05
deblur-standard - vsearch-extra	3.18615633922359	0.00144176663442531	0.00273176835996375
dada2-extra - deblur-basic	3.15682557600836	0.00159496721540562	0.00287094098773011
vsearch-basic - vsearch-extra	3.09841266561501	0.00194560304905335	0.00333531951266289
dada2-basic - dada2-extra	3.02294266151384	0.00250329669419805	0.00409630368141499
vsearch-extra - vsearch-standard	-2.68142142463227	0.00733101286631716	0.0114746288342356
deblur-basic - deblur-extra	2.4531417264227	0.0141614530836568	0.0212421796254852
deblur-extra - vsearch-extra	1.9101924453244	0.0561084395120457	0.0807961528973459
deblur-basic - vsearch-standard	1.83208019433628	0.0669394736596646	0.0926854250672279
dada2-extra - dada2-standard	-1.54769237214453	0.121696379470627	0.16226183929417
dada2-basic - dada2-standard	1.47259295923326	0.140860824441046	0.181106774281345
deblur-basic - vsearch-basic	1.42564747807867	0.153970124211583	0.191135326607483
deblur-extra - deblur-standard	-1.23977742881994	0.215057728927411	0.258069274712893
deblur-basic - deblur-standard	1.21016556391676	0.226215369014031	0.262701718855004
deblur-extra - vsearch-basic	-1.09607384467183	0.273046459715909	0.307177267180397
deblur-extra - vsearch-standard	-0.691235434063261	0.48941759943491	0.533910108474448
deblur-standard - vsearch-standard	0.584653367590801	0.558780815563958	0.591650275303015
vsearch-basic - vsearch-standard	0.417507781750034	0.676307033595151	0.69563009169787
deblur-standard - vsearch-basic	0.179570645961194	0.857489651168461	0.857489651168461
