# Supplementary material for: A total crapshoot? Evaluating bioinformatic decisions in animal diet metabarcoding analyses
Source: Ecol Evol. 2020 Jul 23;10(18):9721–39. doi: 10.1002/ece3.6594 (PMC7520210; doi:10.1002/ece3.6594)
Supplement: Supplementary file 1 — Supplementary Material [file ECE3-10-9721-s001.zip › tidybug-master/data/text_tables/dunn_guano/guano_rare_dunn_q2.csv]

Comparison	Z	P.unadj	P.adj
dada2-basic - vsearch-extra	8.2864323311228	1.16696038773395e-16	4.20105739584224e-15
dada2-standard - vsearch-extra	7.17483859464639	7.23925419838635e-13	1.30306575570954e-11
dada2-basic - vsearch-standard	6.92331082468822	4.41208217222334e-12	5.29449860666801e-11
dada2-basic - vsearch-basic	6.66580179702691	2.63224299053513e-11	2.36901869148162e-10
dada2-basic - deblur-extra	6.5604705908574	5.3638232958493e-11	3.86195277301149e-10
dada2-extra - vsearch-extra	6.17652377834575	6.55283444414372e-10	3.93170066648623e-09
dada2-basic - deblur-standard	5.97416053538185	2.31277973594458e-09	1.18942957848579e-08
dada2-standard - vsearch-standard	5.81340500476708	6.12147162633456e-09	2.75466223185055e-08
dada2-standard - vsearch-basic	5.55656258525634	2.75139096863866e-08	1.10055638745546e-07
dada2-standard - deblur-extra	5.48672379085294	4.09456601031534e-08	1.47404376371352e-07
dada2-basic - deblur-basic	5.14951788934103	2.61156865756906e-07	8.54695197022601e-07
dada2-standard - deblur-standard	4.90091621639605	9.53907339377259e-07	2.86172201813178e-06
dada2-extra - vsearch-standard	4.81499154871684	1.47206120071471e-06	4.07647717120997e-06
dada2-extra - vsearch-basic	4.55843533817175	5.15361263363943e-06	1.32521467722157e-05
dada2-extra - deblur-extra	4.51986020544209	6.18804786033978e-06	1.48513148648155e-05
dada2-standard - deblur-basic	4.07476295054464	4.60612416901257e-05	0.000103637793802783
dada2-extra - deblur-standard	3.93384505602711	8.35976841520761e-05	0.000177030389969102
dada2-extra - deblur-basic	3.10542440688309	0.00190006180611755	0.00380012361223509
deblur-basic - vsearch-extra	2.94755582434369	0.00320296915351036	0.00606878365928279
deblur-standard - vsearch-extra	2.09071005479324	0.0365540631146227	0.0657973136063209
dada2-basic - dada2-extra	2.0630580640973	0.0391071118545588	0.0670407631792437
vsearch-basic - vsearch-extra	1.64628758041238	0.0997045652340045	0.163152924928371
deblur-basic - vsearch-standard	1.6004740253244	0.109493464701948	0.171381075185658
deblur-extra - vsearch-extra	1.49332256341888	0.135352772070043	0.203029158105065
vsearch-extra - vsearch-standard	-1.38680549423718	0.165501081309389	0.229155343351461
deblur-basic - deblur-extra	1.40750075470957	0.159278953616035	0.229361693207091
deblur-basic - vsearch-basic	1.34761669945103	0.177781696659246	0.237042262212328
dada2-basic - dada2-standard	1.08155689670259	0.27944946600624	0.359292170579451
dada2-extra - dada2-standard	-0.98017638512463	0.326999059134988	0.405929866512399
deblur-basic - deblur-standard	0.826876436074919	0.408307100596164	0.489968520715396
deblur-standard - vsearch-standard	0.746643239184397	0.455278940628618	0.528711027826782
deblur-extra - deblur-standard	-0.579524173449468	0.562235540406152	0.632514982956921
deblur-standard - vsearch-basic	0.494600805448705	0.620881933533761	0.677325745673193
vsearch-basic - vsearch-standard	0.259896920308349	0.794943286907383	0.841704656725464
deblur-extra - vsearch-standard	0.149487969831578	0.881168601392133	0.906344847146194
deblur-extra - vsearch-basic	-0.102341193441	0.918485859302651	0.918485859302651
