# Supplementary material for: A total crapshoot? Evaluating bioinformatic decisions in animal diet metabarcoding analyses
Source: Ecol Evol. 2020 Jul 23;10(18):9721–39. doi: 10.1002/ece3.6594 (PMC7520210; doi:10.1002/ece3.6594)
Supplement: Supplementary file 1 — Supplementary Material [file ECE3-10-9721-s001.zip › tidybug-master/data/text_tables/dunn_mock/mock_rare_dunn_q0.csv]

Comparison	Z	P.unadj	P.adj
deblur-basic - vsearch-extra	3.92573576438506	8.64650325147128e-05	0.00155637058526483
vsearch-basic - vsearch-extra	3.96078697656707	7.47031542833008e-05	0.00268931355419883
dada2-extra - deblur-basic	-2.97935303547081	0.00288857758786898	0.0259971982908209
dada2-extra - vsearch-basic	-3.01440424765282	0.00257484473449288	0.0308981368139145
deblur-basic - deblur-extra	2.5762640953777	0.00998743308263702	0.0599245984958221
deblur-extra - vsearch-basic	-2.61131530755971	0.00901946918677761	0.0649401781447988
dada2-basic - vsearch-extra	2.15564954919358	0.0311110403910248	0.124444161564099
vsearch-basic - vsearch-standard	1.98039348828354	0.0476593310875742	0.131979686088667
deblur-basic - vsearch-standard	1.94534227610153	0.0517337971439533	0.133029764084451
deblur-basic - deblur-standard	2.17317515528459	0.0297671369389441	0.133952116225248
dada2-standard - vsearch-extra	1.91029106391952	0.0560957477045893	0.134629794491014
deblur-standard - vsearch-basic	-2.2082263674666	0.027228497218538	0.140032271409624
vsearch-extra - vsearch-standard	-1.98039348828354	0.0476593310875742	0.142977993262723
dada2-standard - deblur-basic	-2.01544470046555	0.0438580747674137	0.143535517420627
dada2-standard - vsearch-basic	-2.05049591264756	0.0403160622455795	0.145137824084086
deblur-standard - vsearch-extra	1.75256060910047	0.0796774577245355	0.159354915449071
dada2-basic - vsearch-basic	-1.80513742737349	0.0710531795654279	0.159869654022213
dada2-basic - deblur-basic	-1.77008621519148	0.0767127795455831	0.162450591978882
deblur-extra - vsearch-extra	1.34947166900737	0.177185514283676	0.335719921800648
dada2-basic - dada2-extra	1.20926682027933	0.226560353642163	0.407808636555893
dada2-extra - vsearch-standard	-1.03401075936928	0.301131133323764	0.516224799983595
dada2-extra - vsearch-extra	0.946382728914256	0.343953411237173	0.538361861066879
dada2-extra - dada2-standard	-0.963908335005261	0.335091884674698	0.548332174922233
dada2-basic - deblur-extra	0.806177880186218	0.42014029103064	0.605002019084122
dada2-extra - deblur-standard	-0.806177880186218	0.42014029103064	0.63021043654596
deblur-extra - vsearch-standard	-0.630921819276171	0.528091644443013	0.731203815382634
dada2-standard - deblur-extra	0.560819394912152	0.574920663602226	0.766560884802969
dada2-extra - deblur-extra	-0.403088940093109	0.68688279655969	0.824259355871628
dada2-basic - deblur-standard	0.403088940093109	0.68688279655969	0.852682092280994
deblur-extra - deblur-standard	-0.403088940093109	0.68688279655969	0.883135024148173
deblur-standard - vsearch-standard	-0.227832879183062	0.81977616491638	0.922248185530927
dada2-standard - deblur-standard	0.157730454819043	0.874669201405261	0.926120330899688
dada2-basic - dada2-standard	0.245358485274066	0.806178870618294	0.936207720718019
dada2-basic - vsearch-standard	0.175256060910047	0.860878435669274	0.939140111639208
dada2-standard - vsearch-standard	-0.070102424364019	0.944112137088482	0.971086769576724
deblur-basic - vsearch-basic	-0.0350512121820095	0.972038904521699	0.972038904521699
