# Supplementary material for: A total crapshoot? Evaluating bioinformatic decisions in animal diet metabarcoding analyses
Source: Ecol Evol. 2020 Jul 23;10(18):9721–39. doi: 10.1002/ece3.6594 (PMC7520210; doi:10.1002/ece3.6594)
Supplement: Supplementary file 1 — Supplementary Material [file ECE3-10-9721-s001.zip › tidybug-master/data/text_tables/dunn_mock/mock_rare_dunn_q1.csv]

Comparison	Z	P.unadj	P.adj
deblur-basic - vsearch-extra	3.92626292300204	8.62758466100583e-05	0.0031059304779621
deblur-basic - vsearch-standard	3.69135830367713	0.000223059650467396	0.00401507370841313
deblur-basic - vsearch-basic	3.15443345950591	0.00160810044692693	0.0144729040223423
dada2-basic - vsearch-extra	3.22154906502732	0.00127499629573188	0.0152999555487825
dada2-standard - vsearch-extra	2.95308664294171	0.00314613645213531	0.0188768187128119
dada2-basic - vsearch-standard	2.98664444570241	0.0028205755513182	0.020308143969491
dada2-extra - vsearch-extra	2.7181820236168	0.00656417154608344	0.0295387719573755
dada2-standard - vsearch-standard	2.7181820236168	0.00656417154608344	0.0337585965227149
dada2-basic - vsearch-basic	2.44971960153119	0.0142967500200774	0.0514683000722787
dada2-extra - vsearch-standard	2.48327740429189	0.0130179666558052	0.0520718666232208
dada2-standard - vsearch-basic	2.18125717944558	0.029164399701881	0.0954471262970653
deblur-basic - deblur-extra	2.11414157392418	0.0345031772667328	0.103509531800198
deblur-basic - deblur-standard	2.04702596840277	0.0406555348876593	0.112584558150441
dada2-extra - vsearch-basic	1.94635256012067	0.0516124039934736	0.132717610268932
deblur-standard - vsearch-extra	1.87923695459927	0.0602121458078739	0.144509149938897
deblur-extra - vsearch-extra	1.81212134907787	0.0699674482984456	0.157426758671503
deblur-standard - vsearch-standard	1.64433233527436	0.100107573609836	0.21199250882083
deblur-extra - vsearch-standard	1.57721672975296	0.114745664808852	0.229491329617703
dada2-basic - deblur-extra	1.40942771594945	0.158708733415792	0.300711284366763
dada2-basic - deblur-standard	1.34231211042805	0.179494818373031	0.323090673071455
dada2-extra - deblur-basic	-1.20808089938524	0.227016145978134	0.389170535962516
dada2-standard - deblur-extra	1.14096529386384	0.253884365917335	0.415447144228366
deblur-standard - vsearch-basic	1.10740749110314	0.2681177885861	0.419662625613027
dada2-standard - deblur-standard	1.07384968834244	0.282890055754668	0.424335083632002
deblur-extra - vsearch-basic	1.04029188558174	0.298204312951769	0.429414210650548
dada2-standard - deblur-basic	-0.973176280060335	0.330465697598868	0.457567888983048
dada2-extra - deblur-extra	0.906060674538933	0.364903738593082	0.48653831812411
dada2-extra - deblur-standard	0.83894506901753	0.401500135302772	0.516214459674993
vsearch-basic - vsearch-extra	0.771829463496128	0.440215438742996	0.546474337749926
dada2-basic - deblur-basic	-0.704713857974726	0.480988325493406	0.577185990592088
vsearch-basic - vsearch-standard	0.536924844171219	0.591319529065906	0.686693646657181
dada2-basic - dada2-extra	0.503367041410518	0.614706239414349	0.691544519341143
dada2-extra - dada2-standard	-0.234904619324909	0.814282764177755	0.837547986011405
dada2-basic - dada2-standard	0.26846242208561	0.788343396334305	0.860010977819241
vsearch-extra - vsearch-standard	-0.234904619324909	0.814282764177755	0.862181750305858
deblur-extra - deblur-standard	-0.0671156055214024	0.946489670498011	0.946489670498011
