# Supplementary material for: A total crapshoot? Evaluating bioinformatic decisions in animal diet metabarcoding analyses
Source: Ecol Evol. 2020 Jul 23;10(18):9721–39. doi: 10.1002/ece3.6594 (PMC7520210; doi:10.1002/ece3.6594)
Supplement: Supplementary file 1 — Supplementary Material [file ECE3-10-9721-s001.zip › tidybug-master/data/text_tables/dunn_mock/mock_rare_dunn_q2.csv]

Comparison	Z	P.unadj	P.adj
dada2-extra - vsearch-standard	2.8524132346596	0.00433886555430404	0.0260331933258243
dada2-basic - vsearch-standard	2.8859710374203	0.00390208064072801	0.0280949806132416
dada2-standard - vsearch-standard	2.95308664294171	0.00314613645213531	0.0283152280692178
dada2-extra - vsearch-basic	2.61750861533469	0.00885742523301092	0.0318867308388393
dada2-basic - vsearch-basic	2.6510664180954	0.00802380609224847	0.0320952243689939
dada2-standard - vsearch-basic	2.7181820236168	0.00656417154608344	0.0337585965227149
dada2-extra - vsearch-extra	2.98664444570241	0.0028205755513182	0.0338469066158184
deblur-basic - vsearch-extra	2.6510664180954	0.00802380609224847	0.0361071274151181
deblur-basic - vsearch-standard	2.51683520705259	0.0118414199644597	0.0387537380655044
dada2-basic - vsearch-extra	3.02020224846311	0.00252605943621764	0.0454690698519175
deblur-basic - vsearch-basic	2.28193058772768	0.022493438626542	0.067480315879626
dada2-standard - vsearch-extra	3.08731785398451	0.00201971506517567	0.0727097423463242
deblur-extra - vsearch-extra	1.87923695459927	0.0602121458078739	0.15483123207739
deblur-standard - vsearch-extra	1.87923695459927	0.0602121458078739	0.166741326852574
deblur-extra - vsearch-standard	1.74500574355646	0.0809838691937456	0.182213705685928
deblur-standard - vsearch-standard	1.74500574355646	0.0809838691937456	0.194361286064989
deblur-extra - vsearch-basic	1.51010112423155	0.131017622692167	0.262035245384334
deblur-standard - vsearch-basic	1.51010112423155	0.131017622692167	0.277449083348119
dada2-extra - deblur-extra	1.10740749110314	0.2681177885861	0.402176682879151
dada2-standard - deblur-extra	1.20808089938524	0.227016145978134	0.408629062760641
dada2-basic - deblur-extra	1.14096529386384	0.253884365917335	0.415447144228366
dada2-extra - deblur-standard	1.10740749110314	0.2681177885861	0.419662625613027
dada2-standard - deblur-standard	1.20808089938524	0.227016145978134	0.430135855537517
dada2-basic - deblur-standard	1.14096529386384	0.253884365917335	0.435230341572574
deblur-basic - deblur-extra	0.771829463496128	0.440215438742996	0.609529069028764
deblur-basic - deblur-standard	0.771829463496128	0.440215438742996	0.633910231789914
dada2-standard - deblur-basic	0.436251435889116	0.662654312827458	0.883539083769943
dada2-basic - deblur-basic	0.369135830367713	0.712026483157564	0.88389494460939
dada2-extra - deblur-basic	0.335578027607012	0.737189095521367	0.88462691462564
vsearch-basic - vsearch-extra	0.369135830367713	0.712026483157564	0.915462621202582
vsearch-basic - vsearch-standard	0.234904619324909	0.814282764177755	0.945618693883845
dada2-basic - dada2-extra	0.0335578027607012	0.97322977181927	1
dada2-basic - dada2-standard	-0.0671156055214024	0.946489670498011	1
dada2-extra - dada2-standard	-0.100673408282104	0.919809721220749	1
deblur-extra - deblur-standard	0	1	1
vsearch-extra - vsearch-standard	-0.134231211042805	0.893219746393803	1
