# Supplementary material for: A total crapshoot? Evaluating bioinformatic decisions in animal diet metabarcoding analyses
Source: Ecol Evol. 2020 Jul 23;10(18):9721–39. doi: 10.1002/ece3.6594 (PMC7520210; doi:10.1002/ece3.6594)
Supplement: Supplementary file 1 — Supplementary Material [file ECE3-10-9721-s001.zip › tidybug-master/data/text_tables/extraSubtractValues.csv]

Library	MaxRead	Method
libA	6	dada2
libB	13	dada2
libC	8	dada2
libD	23	dada2
libA	3	deblur
libB	5	deblur
libC	5	deblur
libD	11	deblur
libA	11	vsearch
libB	15	vsearch
libC	11	vsearch
libD	26	vsearch
