# Supplementary material for: A total crapshoot? Evaluating bioinformatic decisions in animal diet metabarcoding analyses
Source: Ecol Evol. 2020 Jul 23;10(18):9721–39. doi: 10.1002/ece3.6594 (PMC7520210; doi:10.1002/ece3.6594)
Supplement: Supplementary file 1 — Supplementary Material [file ECE3-10-9721-s001.zip › tidybug-master/data/text_tables/intersection_data.txt]

intersections	AlignType	Filt	Method	IntType
22	exact	basic	da	Method
22	exact	basic	db	Method
16	exact	basic	vs	Method
19	exact	basic	libA	Library
21	exact	basic	libB	Library
18	exact	basic	libC	Library
19	exact	basic	libD	Library
22	exact	extra	da	Method
22	exact	extra	db	Method
16	exact	extra	vs	Method
19	exact	extra	libA	Library
21	exact	extra	libB	Library
18	exact	extra	libC	Library
19	exact	extra	libD	Library
22	exact	standard	da	Method
22	exact	standard	db	Method
16	exact	standard	vs	Method
19	exact	standard	libA	Library
21	exact	standard	libB	Library
18	exact	standard	libC	Library
19	exact	standard	libD	Library
0	miss	basic	da	Method
0	miss	basic	db	Method
3	miss	basic	vs	Method
1	miss	basic	libA	Library
2	miss	basic	libB	Library
5	miss	basic	libC	Library
8	miss	basic	libD	Library
0	miss	extra	da	Method
0	miss	extra	db	Method
0	miss	extra	vs	Method
0	miss	extra	libA	Library
0	miss	extra	libB	Library
0	miss	extra	libC	Library
0	miss	extra	libD	Library
0	miss	standard	da	Method
0	miss	standard	db	Method
3	miss	standard	vs	Method
1	miss	standard	libA	Library
2	miss	standard	libB	Library
5	miss	standard	libC	Library
7	miss	standard	libD	Library
2	partial	basic	da	Method
2	partial	basic	db	Method
2	partial	basic	vs	Method
2	partial	basic	libA	Library
2	partial	basic	libB	Library
2	partial	basic	libC	Library
2	partial	basic	libD	Library
2	partial	extra	da	Method
2	partial	extra	db	Method
2	partial	extra	vs	Method
2	partial	extra	libA	Library
2	partial	extra	libB	Library
2	partial	extra	libC	Library
2	partial	extra	libD	Library
2	partial	standard	da	Method
2	partial	standard	db	Method
2	partial	standard	vs	Method
2	partial	standard	libA	Library
2	partial	standard	libB	Library
2	partial	standard	libC	Library
2	partial	standard	libD	Library
