# Supplementary material for: A total crapshoot? Evaluating bioinformatic decisions in animal diet metabarcoding analyses
Source: Ecol Evol. 2020 Jul 23;10(18):9721–39. doi: 10.1002/ece3.6594 (PMC7520210; doi:10.1002/ece3.6594)
Supplement: Supplementary file 1 — Supplementary Material [file ECE3-10-9721-s001.zip › tidybug-master/data/text_tables/kw_guano/guano_rare_kw.q0.txt]

	Kruskal-Wallis rank sum test

data:  Hill_value by Labeler
Kruskal-Wallis chi-squared = 1121.1, df = 8, p-value < 2.2e-16
