# Supplementary material for: A total crapshoot? Evaluating bioinformatic decisions in animal diet metabarcoding analyses
Source: Ecol Evol. 2020 Jul 23;10(18):9721–39. doi: 10.1002/ece3.6594 (PMC7520210; doi:10.1002/ece3.6594)
Supplement: Supplementary file 1 — Supplementary Material [file ECE3-10-9721-s001.zip › tidybug-master/data/text_tables/mockReadCountsPerPipelinePerLibrary.csv]

SeqID	HashID	Reads	Method	Filt	StudyID	SampleType	Library
mockIM4p4L1	098f65da59f0fa927fe804d96cb3dff4	6894	dada2	basic	mock	mock	libA
mockIM4p4L1	106866132fd52b9d5c96c38bde87c51f	7866	dada2	basic	mock	mock	libA
mockIM4p4L1	1a589e45391a7e9fc0b162cd98865888	7363	dada2	basic	mock	mock	libA
mockIM4p4L1	1c4c22364b2626d57778fdee5980c360	2	dada2	basic	mock	mock	libA
mockIM4p4L1	1cd1ff405bf366c31e72fd99dfd39ede	7562	dada2	basic	mock	mock	libA
mockIM4p4L1	3348e2b97c19155f395e0a5f6bd9024b	4	dada2	basic	mock	mock	libA
mockIM4p4L1	821aa64611daa3da216572e13a62b9ce	7087	dada2	basic	mock	mock	libA
mockIM4p4L1	c753f823a8823c373321618db6ba8e30	7733	dada2	basic	mock	mock	libA
mockIM4p4L1	e0425a63c5717f2c0bfc70a1886275f4	6100	dada2	basic	mock	mock	libA
mockIM4p4L1	f1e2e46d9d39da02757f2e3e3c2a62e5	5088	dada2	basic	mock	mock	libA
mockIM4p4L1	84efcdc4397b06db856a314c95b0ab2e	5481	dada2	basic	mock	mock	libA
mockIM4p4L1	86d824f733d61170ef80a4235cb32238	7208	dada2	basic	mock	mock	libA
mockIM4p4L1	899f39fc558547da06b0737419092c95	5582	dada2	basic	mock	mock	libA
mockIM4p4L1	3456ff6251490eea3e12040d3e345c65	4572	dada2	basic	mock	mock	libA
mockIM4p4L1	38266d9f6aa0062dc3abecfdf193dc33	4255	dada2	basic	mock	mock	libA
mockIM4p4L1	43c5d1c9b7e77b220d74398f758225bb	3	dada2	basic	mock	mock	libA
mockIM4p4L1	443a72aa5f34ea34fd921e6c56388ce3	8298	dada2	basic	mock	mock	libA
mockIM4p4L1	ba43baa0664c7465cbc757c64829dc74	2	dada2	basic	mock	mock	libA
mockIM4p4L1	6061194e627ad662d7d6a7ae178166e9	6	dada2	basic	mock	mock	libA
mockIM4p4L1	7f8765e7a170252a49c619116f0cfbfa	7617	dada2	basic	mock	mock	libA
mockIM4p4L1	a6152ff903092bda54f1fe77a3167563	9628	dada2	basic	mock	mock	libA
mockIM4p4L1	aea4dfce56b29e85d72e79b1453366e4	7790	dada2	basic	mock	mock	libA
mockIM4p4L1	55a17d8326442d559967b1c9445390bf	6329	dada2	basic	mock	mock	libA
mockIM4p4L1	5592a4d77978f1271b28d3058d03e55d	6549	dada2	basic	mock	mock	libA
mockIM4p4L1	f6a5686e762060e92089709944306a6a	7175	dada2	basic	mock	mock	libA
mockIM4p4L1	f51974df289e803808177a78bdf311e2	6983	dada2	basic	mock	mock	libA
mockIM4p4L1	a33e9d5dcc6aebafe47272127f7f4b4f	8158	dada2	basic	mock	mock	libA
mockIM4p4L1	49337d34e108aaa7b9eed947dfc6a6d7	8606	dada2	basic	mock	mock	libA
mockIM4p4L1	fba1769661698317d960d93ee6943def	465	dada2	basic	mock	mock	libA
mockIM4p4L1	a1bf48aed3403b048276c6c7541b6b82	8103	dada2	basic	mock	mock	libA
mockIM4p4L2	b99c08005333658beab17599501d1b13	5	dada2	basic	mock	mock	libB
mockIM4p4L2	f1e2e46d9d39da02757f2e3e3c2a62e5	12897	dada2	basic	mock	mock	libB
mockIM4p4L2	c753f823a8823c373321618db6ba8e30	19736	dada2	basic	mock	mock	libB
mockIM4p4L2	eb3a4a579b410351b538a2510c37a56c	4	dada2	basic	mock	mock	libB
mockIM4p4L2	e0425a63c5717f2c0bfc70a1886275f4	14362	dada2	basic	mock	mock	libB
mockIM4p4L2	a6152ff903092bda54f1fe77a3167563	22094	dada2	basic	mock	mock	libB
mockIM4p4L2	aea4dfce56b29e85d72e79b1453366e4	17113	dada2	basic	mock	mock	libB
mockIM4p4L2	f51974df289e803808177a78bdf311e2	16749	dada2	basic	mock	mock	libB
mockIM4p4L2	3019836df83e332ce59481161afca490	6	dada2	basic	mock	mock	libB
mockIM4p4L2	3456ff6251490eea3e12040d3e345c65	11693	dada2	basic	mock	mock	libB
mockIM4p4L2	5592a4d77978f1271b28d3058d03e55d	16057	dada2	basic	mock	mock	libB
mockIM4p4L2	f6a5686e762060e92089709944306a6a	15415	dada2	basic	mock	mock	libB
mockIM4p4L2	719542bfb0f337f545382bf974c81337	7	dada2	basic	mock	mock	libB
mockIM4p4L2	7f8765e7a170252a49c619116f0cfbfa	17324	dada2	basic	mock	mock	libB
mockIM4p4L2	821aa64611daa3da216572e13a62b9ce	18390	dada2	basic	mock	mock	libB
mockIM4p4L2	84efcdc4397b06db856a314c95b0ab2e	13627	dada2	basic	mock	mock	libB
mockIM4p4L2	55a17d8326442d559967b1c9445390bf	15008	dada2	basic	mock	mock	libB
mockIM4p4L2	86d824f733d61170ef80a4235cb32238	16887	dada2	basic	mock	mock	libB
mockIM4p4L2	899f39fc558547da06b0737419092c95	13686	dada2	basic	mock	mock	libB
mockIM4p4L2	a1bf48aed3403b048276c6c7541b6b82	21669	dada2	basic	mock	mock	libB
mockIM4p4L2	a33e9d5dcc6aebafe47272127f7f4b4f	19097	dada2	basic	mock	mock	libB
mockIM4p4L2	1cd1ff405bf366c31e72fd99dfd39ede	16966	dada2	basic	mock	mock	libB
mockIM4p4L2	21fe30e900fea8f7e01c2fb4fa93ec77	8	dada2	basic	mock	mock	libB
mockIM4p4L2	38266d9f6aa0062dc3abecfdf193dc33	10679	dada2	basic	mock	mock	libB
mockIM4p4L2	3bccc7419ed71054e8d594ffa35fe0c6	5	dada2	basic	mock	mock	libB
mockIM4p4L2	443a72aa5f34ea34fd921e6c56388ce3	20131	dada2	basic	mock	mock	libB
mockIM4p4L2	49337d34e108aaa7b9eed947dfc6a6d7	19966	dada2	basic	mock	mock	libB
mockIM4p4L2	0853a883ea800fe3fd8cfde4f2ff0d5f	5	dada2	basic	mock	mock	libB
mockIM4p4L2	098f65da59f0fa927fe804d96cb3dff4	17456	dada2	basic	mock	mock	libB
mockIM4p4L2	106866132fd52b9d5c96c38bde87c51f	18082	dada2	basic	mock	mock	libB
mockIM4p4L2	19b15068add9c22b572c309576d98259	13	dada2	basic	mock	mock	libB
mockIM4p4L2	1a589e45391a7e9fc0b162cd98865888	18235	dada2	basic	mock	mock	libB
mockIM4p7L1	7f8765e7a170252a49c619116f0cfbfa	9876	dada2	basic	mock	mock	libC
mockIM4p7L1	821aa64611daa3da216572e13a62b9ce	8968	dada2	basic	mock	mock	libC
mockIM4p7L1	55a17d8326442d559967b1c9445390bf	8203	dada2	basic	mock	mock	libC
mockIM4p7L1	86d824f733d61170ef80a4235cb32238	8566	dada2	basic	mock	mock	libC
mockIM4p7L1	5592a4d77978f1271b28d3058d03e55d	8485	dada2	basic	mock	mock	libC
mockIM4p7L1	a1bf48aed3403b048276c6c7541b6b82	10184	dada2	basic	mock	mock	libC
mockIM4p7L1	3019836df83e332ce59481161afca490	3	dada2	basic	mock	mock	libC
mockIM4p7L1	443a72aa5f34ea34fd921e6c56388ce3	10464	dada2	basic	mock	mock	libC
mockIM4p7L1	38266d9f6aa0062dc3abecfdf193dc33	5342	dada2	basic	mock	mock	libC
mockIM4p7L1	899f39fc558547da06b0737419092c95	6871	dada2	basic	mock	mock	libC
mockIM4p7L1	1eddc0a4d718b1d125f5a1875cf2a531	5	dada2	basic	mock	mock	libC
mockIM4p7L1	937734275b3e7b4640969c48a56b421a	5	dada2	basic	mock	mock	libC
mockIM4p7L1	3456ff6251490eea3e12040d3e345c65	5742	dada2	basic	mock	mock	libC
mockIM4p7L1	49337d34e108aaa7b9eed947dfc6a6d7	10886	dada2	basic	mock	mock	libC
mockIM4p7L1	a33e9d5dcc6aebafe47272127f7f4b4f	10310	dada2	basic	mock	mock	libC
mockIM4p7L1	91a7a6e7f28d21c7ced7dc3df389efcf	3	dada2	basic	mock	mock	libC
mockIM4p7L1	17e9cae9edb25dc924d384431348c22f	8	dada2	basic	mock	mock	libC
mockIM4p7L1	1a589e45391a7e9fc0b162cd98865888	7427	dada2	basic	mock	mock	libC
mockIM4p7L1	1cd1ff405bf366c31e72fd99dfd39ede	9132	dada2	basic	mock	mock	libC
mockIM4p7L1	a6152ff903092bda54f1fe77a3167563	11416	dada2	basic	mock	mock	libC
mockIM4p7L1	f51974df289e803808177a78bdf311e2	9446	dada2	basic	mock	mock	libC
mockIM4p7L1	f6a5686e762060e92089709944306a6a	8737	dada2	basic	mock	mock	libC
mockIM4p7L1	aea4dfce56b29e85d72e79b1453366e4	9805	dada2	basic	mock	mock	libC
mockIM4p7L1	106866132fd52b9d5c96c38bde87c51f	9456	dada2	basic	mock	mock	libC
mockIM4p7L1	f1e2e46d9d39da02757f2e3e3c2a62e5	6585	dada2	basic	mock	mock	libC
mockIM4p7L1	84efcdc4397b06db856a314c95b0ab2e	7074	dada2	basic	mock	mock	libC
mockIM4p7L1	c753f823a8823c373321618db6ba8e30	10197	dada2	basic	mock	mock	libC
mockIM4p7L1	098f65da59f0fa927fe804d96cb3dff4	8313	dada2	basic	mock	mock	libC
mockIM4p7L1	dd7d351d61b07cc898433c44c578ec1c	4	dada2	basic	mock	mock	libC
mockIM4p7L1	c533626259d8a8ebb77bcdf91d4cfb48	6	dada2	basic	mock	mock	libC
mockIM4p7L1	e0425a63c5717f2c0bfc70a1886275f4	7383	dada2	basic	mock	mock	libC
mockIM4p7L2	a1bf48aed3403b048276c6c7541b6b82	49047	dada2	basic	mock	mock	libD
mockIM4p7L2	a33e9d5dcc6aebafe47272127f7f4b4f	52937	dada2	basic	mock	mock	libD
mockIM4p7L2	997f4a78373f3517a361cf76c4db9a43	10	dada2	basic	mock	mock	libD
mockIM4p7L2	06cc5faccebfed1ae42d5fd81c826cb1	16	dada2	basic	mock	mock	libD
mockIM4p7L2	924e54e2bb7e72942c009a6dc99878c8	21	dada2	basic	mock	mock	libD
mockIM4p7L2	937734275b3e7b4640969c48a56b421a	2	dada2	basic	mock	mock	libD
mockIM4p7L2	f51974df289e803808177a78bdf311e2	44938	dada2	basic	mock	mock	libD
mockIM4p7L2	13ef19285dfa5b8075398a7970bfc08b	5	dada2	basic	mock	mock	libD
mockIM4p7L2	899f39fc558547da06b0737419092c95	36153	dada2	basic	mock	mock	libD
mockIM4p7L2	f3a3d06ac23f53504f35632c0ee0b750	8	dada2	basic	mock	mock	libD
mockIM4p7L2	19b15068add9c22b572c309576d98259	23	dada2	basic	mock	mock	libD
mockIM4p7L2	1cd1ff405bf366c31e72fd99dfd39ede	45090	dada2	basic	mock	mock	libD
mockIM4p7L2	f6a5686e762060e92089709944306a6a	45578	dada2	basic	mock	mock	libD
mockIM4p7L2	ef84ca30c9049205e65e13f0ba7da64a	4	dada2	basic	mock	mock	libD
mockIM4p7L2	1a589e45391a7e9fc0b162cd98865888	45803	dada2	basic	mock	mock	libD
mockIM4p7L2	3019836df83e332ce59481161afca490	13	dada2	basic	mock	mock	libD
mockIM4p7L2	f1e2e46d9d39da02757f2e3e3c2a62e5	32644	dada2	basic	mock	mock	libD
mockIM4p7L2	e7cf8febd22a81f1f6ad53ade6117fe5	12	dada2	basic	mock	mock	libD
mockIM4p7L2	106866132fd52b9d5c96c38bde87c51f	47815	dada2	basic	mock	mock	libD
mockIM4p7L2	0853a883ea800fe3fd8cfde4f2ff0d5f	11	dada2	basic	mock	mock	libD
mockIM4p7L2	c533626259d8a8ebb77bcdf91d4cfb48	6	dada2	basic	mock	mock	libD
mockIM4p7L2	c753f823a8823c373321618db6ba8e30	49280	dada2	basic	mock	mock	libD
mockIM4p7L2	bab0d3359ede10717fa2c97b58dbb56b	9	dada2	basic	mock	mock	libD
mockIM4p7L2	c5098366c5ba2170bb0bdbb4ebb969cf	14	dada2	basic	mock	mock	libD
mockIM4p7L2	098f65da59f0fa927fe804d96cb3dff4	41936	dada2	basic	mock	mock	libD
mockIM4p7L2	86d824f733d61170ef80a4235cb32238	43511	dada2	basic	mock	mock	libD
mockIM4p7L2	49337d34e108aaa7b9eed947dfc6a6d7	58697	dada2	basic	mock	mock	libD
mockIM4p7L2	55a17d8326442d559967b1c9445390bf	40999	dada2	basic	mock	mock	libD
mockIM4p7L2	a6152ff903092bda54f1fe77a3167563	55159	dada2	basic	mock	mock	libD
mockIM4p7L2	e0425a63c5717f2c0bfc70a1886275f4	36875	dada2	basic	mock	mock	libD
mockIM4p7L2	eb3a4a579b410351b538a2510c37a56c	10	dada2	basic	mock	mock	libD
mockIM4p7L2	ba3fbad2c82d3740432b1e58a910abf7	4	dada2	basic	mock	mock	libD
mockIM4p7L2	a44c771f6365558777fa16f813857f90	5	dada2	basic	mock	mock	libD
mockIM4p7L2	aea4dfce56b29e85d72e79b1453366e4	50338	dada2	basic	mock	mock	libD
mockIM4p7L2	38266d9f6aa0062dc3abecfdf193dc33	25302	dada2	basic	mock	mock	libD
mockIM4p7L2	84efcdc4397b06db856a314c95b0ab2e	33593	dada2	basic	mock	mock	libD
mockIM4p7L2	7a6aaff38eb5f3153417cb86c7041497	2	dada2	basic	mock	mock	libD
mockIM4p7L2	5592a4d77978f1271b28d3058d03e55d	41928	dada2	basic	mock	mock	libD
mockIM4p7L2	3456ff6251490eea3e12040d3e345c65	28320	dada2	basic	mock	mock	libD
mockIM4p7L2	347bb6caf0b7c269c432be50f07eb53f	8	dada2	basic	mock	mock	libD
mockIM4p7L2	821aa64611daa3da216572e13a62b9ce	44221	dada2	basic	mock	mock	libD
mockIM4p7L2	7f8765e7a170252a49c619116f0cfbfa	51090	dada2	basic	mock	mock	libD
mockIM4p7L2	390fc0aa03c9dc2e4f74112e47659f7c	9	dada2	basic	mock	mock	libD
mockIM4p7L2	3bccc7419ed71054e8d594ffa35fe0c6	3	dada2	basic	mock	mock	libD
mockIM4p7L2	443a72aa5f34ea34fd921e6c56388ce3	46603	dada2	basic	mock	mock	libD
mockIM4p4L1	1c4c22364b2626d57778fdee5980c360	2	deblur	basic	mock	mock	libA
mockIM4p4L1	106866132fd52b9d5c96c38bde87c51f	3980	deblur	basic	mock	mock	libA
mockIM4p4L1	7f8765e7a170252a49c619116f0cfbfa	3977	deblur	basic	mock	mock	libA
mockIM4p4L1	821aa64611daa3da216572e13a62b9ce	4108	deblur	basic	mock	mock	libA
mockIM4p4L1	116537e8dc9cf49925263c2edf4f9128	2	deblur	basic	mock	mock	libA
mockIM4p4L1	1a589e45391a7e9fc0b162cd98865888	3972	deblur	basic	mock	mock	libA
mockIM4p4L1	1cd1ff405bf366c31e72fd99dfd39ede	4124	deblur	basic	mock	mock	libA
mockIM4p4L1	84e56976e40dad4b2a422b7253fe2c27	2	deblur	basic	mock	mock	libA
mockIM4p4L1	7c7b507eaed272e0719f8ed0206750a8	2	deblur	basic	mock	mock	libA
mockIM4p4L1	76204e10c5471413ea3c3fe67097e9d0	2	deblur	basic	mock	mock	libA
mockIM4p4L1	1a4f5359afb620078c7c6debccfc4e0d	3	deblur	basic	mock	mock	libA
mockIM4p4L1	0f96fa19b15b179d7e12ac80ededcc84	2	deblur	basic	mock	mock	libA
mockIM4p4L1	84efcdc4397b06db856a314c95b0ab2e	2911	deblur	basic	mock	mock	libA
mockIM4p4L1	101e77b89743aa942d17e3ac301bd21e	2	deblur	basic	mock	mock	libA
mockIM4p4L1	89f4879dacc3e5fa31413d1853361210	2	deblur	basic	mock	mock	libA
mockIM4p4L1	95c4527b2cd735f8b3c324787e4f58e6	2	deblur	basic	mock	mock	libA
mockIM4p4L1	a5fa5ffac7075f5260834061ea2002f8	2	deblur	basic	mock	mock	libA
mockIM4p4L1	a6152ff903092bda54f1fe77a3167563	5177	deblur	basic	mock	mock	libA
mockIM4p4L1	a8c6a6dd671e959f897d57b7847d801f	2	deblur	basic	mock	mock	libA
mockIM4p4L1	899f39fc558547da06b0737419092c95	2954	deblur	basic	mock	mock	libA
mockIM4p4L1	8b662d4009ce458a6dce9b02407bcde5	2	deblur	basic	mock	mock	libA
mockIM4p4L1	098f65da59f0fa927fe804d96cb3dff4	3786	deblur	basic	mock	mock	libA
mockIM4p4L1	0c404f77aaee59d69e111a24345cb97c	4	deblur	basic	mock	mock	libA
mockIM4p4L1	6cb6696e89471d5c3d6fd77c2d3ce308	1	deblur	basic	mock	mock	libA
mockIM4p4L1	f6a5686e762060e92089709944306a6a	3942	deblur	basic	mock	mock	libA
mockIM4p4L1	86d824f733d61170ef80a4235cb32238	3880	deblur	basic	mock	mock	libA
mockIM4p4L1	1eddc0a4d718b1d125f5a1875cf2a531	1	deblur	basic	mock	mock	libA
mockIM4p4L1	1fb380d0f96d1156501e44f0839a01fa	2	deblur	basic	mock	mock	libA
mockIM4p4L1	1fd9661b6f55a13994c6e0d046acb6d0	2	deblur	basic	mock	mock	libA
mockIM4p4L1	a1bf48aed3403b048276c6c7541b6b82	4295	deblur	basic	mock	mock	libA
mockIM4p4L1	a1e646e05edd37595d8b3c1719465eb1	2	deblur	basic	mock	mock	libA
mockIM4p4L1	a33e9d5dcc6aebafe47272127f7f4b4f	4396	deblur	basic	mock	mock	libA
mockIM4p4L1	a44c771f6365558777fa16f813857f90	1	deblur	basic	mock	mock	libA
mockIM4p4L1	a56abd0a68c4d449fec2416ea86d0677	1	deblur	basic	mock	mock	libA
mockIM4p4L1	ba43baa0664c7465cbc757c64829dc74	2	deblur	basic	mock	mock	libA
mockIM4p4L1	bb56faf31220da76943fe17650195a33	2	deblur	basic	mock	mock	libA
mockIM4p4L1	c533626259d8a8ebb77bcdf91d4cfb48	1	deblur	basic	mock	mock	libA
mockIM4p4L1	c7421e294f42bce62d1a2e272a6e7310	2	deblur	basic	mock	mock	libA
mockIM4p4L1	c753f823a8823c373321618db6ba8e30	4443	deblur	basic	mock	mock	libA
mockIM4p4L1	00865fe383c4fd0e54f2612324396f17	2	deblur	basic	mock	mock	libA
mockIM4p4L1	0721070d79021c4a40492d8baf08fbde	3	deblur	basic	mock	mock	libA
mockIM4p4L1	0853a883ea800fe3fd8cfde4f2ff0d5f	1	deblur	basic	mock	mock	libA
mockIM4p4L1	f1e2e46d9d39da02757f2e3e3c2a62e5	2717	deblur	basic	mock	mock	libA
mockIM4p4L1	f3013dbe905d72e56f3942f8f31225bb	2	deblur	basic	mock	mock	libA
mockIM4p4L1	f51974df289e803808177a78bdf311e2	3772	deblur	basic	mock	mock	libA
mockIM4p4L1	b76f256d4294c4ccfbb3b74535959ac0	2	deblur	basic	mock	mock	libA
mockIM4p4L1	c5098366c5ba2170bb0bdbb4ebb969cf	1	deblur	basic	mock	mock	libA
mockIM4p4L1	6b3a557384fc968a2ee4260347dbe6e8	2	deblur	basic	mock	mock	libA
mockIM4p4L1	ce0c71ced8a16b68d679307b0d280695	2	deblur	basic	mock	mock	libA
mockIM4p4L1	d0a5c76df6793d8f3c87b3e332bfd143	2	deblur	basic	mock	mock	libA
mockIM4p4L1	d8ed608ad565e210370da41712c772b9	2	deblur	basic	mock	mock	libA
mockIM4p4L1	e56c4cea1ac67bd8551ca780f422c98a	2	deblur	basic	mock	mock	libA
mockIM4p4L1	e574b7e2764ed86dc6fdfd0a35e4171b	2	deblur	basic	mock	mock	libA
mockIM4p4L1	33c68c4afd8cbc9ab530c29322323dd7	2	deblur	basic	mock	mock	libA
mockIM4p4L1	3456ff6251490eea3e12040d3e345c65	2578	deblur	basic	mock	mock	libA
mockIM4p4L1	49337d34e108aaa7b9eed947dfc6a6d7	4878	deblur	basic	mock	mock	libA
mockIM4p4L1	541ec02cca8996255258d258cd5ed9c2	2	deblur	basic	mock	mock	libA
mockIM4p4L1	5592a4d77978f1271b28d3058d03e55d	3405	deblur	basic	mock	mock	libA
mockIM4p4L1	aa910b8b453671f168b5e6853206ed4c	2	deblur	basic	mock	mock	libA
mockIM4p4L1	aea4dfce56b29e85d72e79b1453366e4	4107	deblur	basic	mock	mock	libA
mockIM4p4L1	b4fe2dc32615a5e8fc21d6d30af55c68	2	deblur	basic	mock	mock	libA
mockIM4p4L1	b6aa07d39563b069795f01d6ee29c8ad	3	deblur	basic	mock	mock	libA
mockIM4p4L1	43c5d1c9b7e77b220d74398f758225bb	2	deblur	basic	mock	mock	libA
mockIM4p4L1	443a72aa5f34ea34fd921e6c56388ce3	4694	deblur	basic	mock	mock	libA
mockIM4p4L1	6749c76121e78cd52eabbbd3b6536689	2	deblur	basic	mock	mock	libA
mockIM4p4L1	2d970367f2e542e482cbaead9ea23442	2	deblur	basic	mock	mock	libA
mockIM4p4L1	3348e2b97c19155f395e0a5f6bd9024b	2	deblur	basic	mock	mock	libA
mockIM4p4L1	e0425a63c5717f2c0bfc70a1886275f4	3422	deblur	basic	mock	mock	libA
mockIM4p4L1	2d32e15600494c04540f09090dfb0409	2	deblur	basic	mock	mock	libA
mockIM4p4L1	2706254d3d3e9d7edebb0a39b51a2024	2	deblur	basic	mock	mock	libA
mockIM4p4L1	27f7283a3cbfd3bf14803e7fe0bd024d	2	deblur	basic	mock	mock	libA
mockIM4p4L1	55a17d8326442d559967b1c9445390bf	3273	deblur	basic	mock	mock	libA
mockIM4p4L1	5789d74b011a1f391c5cb82e448c65f6	2	deblur	basic	mock	mock	libA
mockIM4p4L1	579c130ea09a18295380f7b75b83b27f	2	deblur	basic	mock	mock	libA
mockIM4p4L1	42ac42fbcd7e055d87af0f3202e22f23	2	deblur	basic	mock	mock	libA
mockIM4p4L1	62775d126c54c704b0b7fba04b889128	2	deblur	basic	mock	mock	libA
mockIM4p4L1	58dd45043c55ee36a768f1b57d7fe980	1	deblur	basic	mock	mock	libA
mockIM4p4L1	5dd3a00df08ae42f5ee61a1720de0025	2	deblur	basic	mock	mock	libA
mockIM4p4L1	6061194e627ad662d7d6a7ae178166e9	3	deblur	basic	mock	mock	libA
mockIM4p4L1	60d8290fbbd2fefc44d7adea59f5d57a	2	deblur	basic	mock	mock	libA
mockIM4p4L1	61d0d154c150e9e449258631a34e6fde	2	deblur	basic	mock	mock	libA
mockIM4p4L1	38d957c82816aed2e8b3ab05757eeeeb	2	deblur	basic	mock	mock	libA
mockIM4p4L1	38266d9f6aa0062dc3abecfdf193dc33	2306	deblur	basic	mock	mock	libA
mockIM4p4L1	5ac8372b16f6a080c3f5d2381326b750	2	deblur	basic	mock	mock	libA
mockIM4p4L1	cd07773d698fbe1b807ba80fa8712ef7	2	deblur	basic	mock	mock	libA
mockIM4p4L1	c959be448a69f5621b998c3c13fe75b0	2	deblur	basic	mock	mock	libA
mockIM4p4L1	cadaa3f61b9ce353acd8f2a421298e0b	2	deblur	basic	mock	mock	libA
mockIM4p4L2	689d98c2b4c1a87953fc36f2ce48c9f5	3	deblur	basic	mock	mock	libB
mockIM4p4L2	5c34ae74695c01c8baab31523e323449	2	deblur	basic	mock	mock	libB
mockIM4p4L2	6044ec02efccb429d3c1bd033e38dc01	2	deblur	basic	mock	mock	libB
mockIM4p4L2	74831a9820c7564fb3a24f546d2aad22	2	deblur	basic	mock	mock	libB
mockIM4p4L2	6b82ee74bbff437059885a9ba124f1e6	2	deblur	basic	mock	mock	libB
mockIM4p4L2	719542bfb0f337f545382bf974c81337	5	deblur	basic	mock	mock	libB
mockIM4p4L2	73d24c9b0eca55bcce443e60c5639b37	1	deblur	basic	mock	mock	libB
mockIM4p4L2	61170150ecf3c56d3635d4be6b0938bd	2	deblur	basic	mock	mock	libB
mockIM4p4L2	5aab8c5105726b1e2e83ae508e13f424	2	deblur	basic	mock	mock	libB
mockIM4p4L2	84efcdc4397b06db856a314c95b0ab2e	7241	deblur	basic	mock	mock	libB
mockIM4p4L2	86d824f733d61170ef80a4235cb32238	9404	deblur	basic	mock	mock	libB
mockIM4p4L2	899f39fc558547da06b0737419092c95	7587	deblur	basic	mock	mock	libB
mockIM4p4L2	28a33a0a79cc92b5566e666a131fa102	2	deblur	basic	mock	mock	libB
mockIM4p4L2	2984c3537e13f27a1c1d375b2feae761	2	deblur	basic	mock	mock	libB
mockIM4p4L2	29b77d0e72f990c55c0918f452398be6	2	deblur	basic	mock	mock	libB
mockIM4p4L2	2bac41f6875f0d5f15f829b2d7f1d0a3	2	deblur	basic	mock	mock	libB
mockIM4p4L2	55a17d8326442d559967b1c9445390bf	7716	deblur	basic	mock	mock	libB
mockIM4p4L2	783080ffc4f0656bcc19b2130b850f46	2	deblur	basic	mock	mock	libB
mockIM4p4L2	78f2d2d7648cdfc8a26b3fc0cedb801b	4	deblur	basic	mock	mock	libB
mockIM4p4L2	7f8765e7a170252a49c619116f0cfbfa	9598	deblur	basic	mock	mock	libB
mockIM4p4L2	81f7c996192960ef6a7a64bf1fc89a4d	2	deblur	basic	mock	mock	libB
mockIM4p4L2	821aa64611daa3da216572e13a62b9ce	10396	deblur	basic	mock	mock	libB
mockIM4p4L2	82cc8364c614712191ef3167eb26a1db	2	deblur	basic	mock	mock	libB
mockIM4p4L2	e8bdddd1b579cafc78f2017b442dab45	2	deblur	basic	mock	mock	libB
mockIM4p4L2	eb6d18af8cceb4bd4096abe26c53d961	2	deblur	basic	mock	mock	libB
mockIM4p4L2	ed79f84070dbc077002e844583a21c82	2	deblur	basic	mock	mock	libB
mockIM4p4L2	ee09c29ab49e3971ccd1a04c513190c7	2	deblur	basic	mock	mock	libB
mockIM4p4L2	f1e2e46d9d39da02757f2e3e3c2a62e5	6528	deblur	basic	mock	mock	libB
mockIM4p4L2	fe80f496d61602b9c5979d58a192a500	2	deblur	basic	mock	mock	libB
mockIM4p4L2	1c91da59bf3a8e3963c0a050beb443a0	2	deblur	basic	mock	mock	libB
mockIM4p4L2	1cd1ff405bf366c31e72fd99dfd39ede	9468	deblur	basic	mock	mock	libB
mockIM4p4L2	1eddc0a4d718b1d125f5a1875cf2a531	1	deblur	basic	mock	mock	libB
mockIM4p4L2	1f591982f14a639f0dbe6da9a029c39d	2	deblur	basic	mock	mock	libB
mockIM4p4L2	21fe30e900fea8f7e01c2fb4fa93ec77	3	deblur	basic	mock	mock	libB
mockIM4p4L2	220c7f8c5afa98945eecf48cf19c9688	3	deblur	basic	mock	mock	libB
mockIM4p4L2	2270fe83de69867838d3c21b90142842	2	deblur	basic	mock	mock	libB
mockIM4p4L2	2315bfb93ca44efadd3f755785103fa6	2	deblur	basic	mock	mock	libB
mockIM4p4L2	27c8e0412c94c66faf4dc7de5ac29d46	2	deblur	basic	mock	mock	libB
mockIM4p4L2	2dba0b16047e1b4bc464e9d2029451ad	2	deblur	basic	mock	mock	libB
mockIM4p4L2	2f5eff110a8c5c072701ba34d47834c1	2	deblur	basic	mock	mock	libB
mockIM4p4L2	3019836df83e332ce59481161afca490	3	deblur	basic	mock	mock	libB
mockIM4p4L2	31ba3dd0dd3563517e31e4c096484712	2	deblur	basic	mock	mock	libB
mockIM4p4L2	3456ff6251490eea3e12040d3e345c65	6449	deblur	basic	mock	mock	libB
mockIM4p4L2	38266d9f6aa0062dc3abecfdf193dc33	5700	deblur	basic	mock	mock	libB
mockIM4p4L2	f2b35bff53ff9684f3b87aa36f25a1b0	2	deblur	basic	mock	mock	libB
mockIM4p4L2	f51974df289e803808177a78bdf311e2	9028	deblur	basic	mock	mock	libB
mockIM4p4L2	f563f1e01586b0c9ceedda6c7d9a2b1b	2	deblur	basic	mock	mock	libB
mockIM4p4L2	f6a5686e762060e92089709944306a6a	8681	deblur	basic	mock	mock	libB
mockIM4p4L2	f704dd3105b5b0245b199c26fb6e510e	2	deblur	basic	mock	mock	libB
mockIM4p4L2	40f86f7211a4ed5385938aaaf198fc85	2	deblur	basic	mock	mock	libB
mockIM4p4L2	43c5d1c9b7e77b220d74398f758225bb	1	deblur	basic	mock	mock	libB
mockIM4p4L2	443a72aa5f34ea34fd921e6c56388ce3	11866	deblur	basic	mock	mock	libB
mockIM4p4L2	448b68107bde548f2e2ee9ec35357418	2	deblur	basic	mock	mock	libB
mockIM4p4L2	44ce16c2d81d28fd3b796530a62d0ff6	2	deblur	basic	mock	mock	libB
mockIM4p4L2	467ebb165e53976ecaa71b6f08a70c9c	2	deblur	basic	mock	mock	libB
mockIM4p4L2	49337d34e108aaa7b9eed947dfc6a6d7	11297	deblur	basic	mock	mock	libB
mockIM4p4L2	49ec74695dc1489ff3b87ae960761039	2	deblur	basic	mock	mock	libB
mockIM4p4L2	4bdbc9f034ace0284cdcb5bd9130c231	2	deblur	basic	mock	mock	libB
mockIM4p4L2	4e7968ee9e66e831b828b7290da243e8	2	deblur	basic	mock	mock	libB
mockIM4p4L2	4f179ebb745dd6fc943d42762643c5d8	2	deblur	basic	mock	mock	libB
mockIM4p4L2	4fb8db7fe10f3aeebd6104b8d4ada9ac	2	deblur	basic	mock	mock	libB
mockIM4p4L2	5154b64517cf0e88b03384e651ef0065	2	deblur	basic	mock	mock	libB
mockIM4p4L2	5592a4d77978f1271b28d3058d03e55d	8452	deblur	basic	mock	mock	libB
mockIM4p4L2	8a5b517ee7f2ea63ad2e0f1ae18c97ef	2	deblur	basic	mock	mock	libB
mockIM4p4L2	9150cf15fa930ec2a43037873bf856c2	2	deblur	basic	mock	mock	libB
mockIM4p4L2	9192fd4d4e24556dc8c152dc204abf78	2	deblur	basic	mock	mock	libB
mockIM4p4L2	91a7a6e7f28d21c7ced7dc3df389efcf	2	deblur	basic	mock	mock	libB
mockIM4p4L2	937734275b3e7b4640969c48a56b421a	3	deblur	basic	mock	mock	libB
mockIM4p4L2	940501bfdf7b914b09d2a985a9881941	2	deblur	basic	mock	mock	libB
mockIM4p4L2	94fa61e3f6fbf1385ccaa38518dc99fd	2	deblur	basic	mock	mock	libB
mockIM4p4L2	99d12341a0ce23da5eb0d36e4d5b9094	2	deblur	basic	mock	mock	libB
mockIM4p4L2	a1bf48aed3403b048276c6c7541b6b82	11393	deblur	basic	mock	mock	libB
mockIM4p4L2	a33e9d5dcc6aebafe47272127f7f4b4f	10467	deblur	basic	mock	mock	libB
mockIM4p4L2	a37a0c174798d46cd10e7a0dbf386329	2	deblur	basic	mock	mock	libB
mockIM4p4L2	a44c771f6365558777fa16f813857f90	1	deblur	basic	mock	mock	libB
mockIM4p4L2	a4a9b7aa350f4fd63efe1cdf86ac396d	2	deblur	basic	mock	mock	libB
mockIM4p4L2	a6152ff903092bda54f1fe77a3167563	11974	deblur	basic	mock	mock	libB
mockIM4p4L2	aa91bdc798bacb086008057c94087cff	2	deblur	basic	mock	mock	libB
mockIM4p4L2	aea4dfce56b29e85d72e79b1453366e4	9721	deblur	basic	mock	mock	libB
mockIM4p4L2	b43af6fe78cda984033f77cbe47fa506	2	deblur	basic	mock	mock	libB
mockIM4p4L2	b68c88847289ce33e797b970e91d5b2f	2	deblur	basic	mock	mock	libB
mockIM4p4L2	b6f4597a6de050f8661999266fe4b495	2	deblur	basic	mock	mock	libB
mockIM4p4L2	b99c08005333658beab17599501d1b13	3	deblur	basic	mock	mock	libB
mockIM4p4L2	c5098366c5ba2170bb0bdbb4ebb969cf	3	deblur	basic	mock	mock	libB
mockIM4p4L2	c753f823a8823c373321618db6ba8e30	11856	deblur	basic	mock	mock	libB
mockIM4p4L2	cc08bf71ad2237d8c95fb61490d1e464	2	deblur	basic	mock	mock	libB
mockIM4p4L2	cc9ea113ac5ae2b52716513f7dd0a744	2	deblur	basic	mock	mock	libB
mockIM4p4L2	ce0e4e738497353c31bd8f35672a458e	2	deblur	basic	mock	mock	libB
mockIM4p4L2	ce146726905716b3da26f1c162edc61c	2	deblur	basic	mock	mock	libB
mockIM4p4L2	d0a5c76df6793d8f3c87b3e332bfd143	4	deblur	basic	mock	mock	libB
mockIM4p4L2	d2a20e9699402334850c749f26e56ef8	2	deblur	basic	mock	mock	libB
mockIM4p4L2	d2b29d55ff5344630314d91d9e87bb95	2	deblur	basic	mock	mock	libB
mockIM4p4L2	d9ee235d668ead178e55ffd454898693	2	deblur	basic	mock	mock	libB
mockIM4p4L2	db28c79b3d7a8f91a290c50ddc943e7d	2	deblur	basic	mock	mock	libB
mockIM4p4L2	db758082fc54fccfc08bc6d55c0776ae	2	deblur	basic	mock	mock	libB
mockIM4p4L2	dd90be26363397720bae2943f8b3e310	2	deblur	basic	mock	mock	libB
mockIM4p4L2	e0425a63c5717f2c0bfc70a1886275f4	7967	deblur	basic	mock	mock	libB
mockIM4p4L2	e2beebe578171b37fef5a453710ef031	2	deblur	basic	mock	mock	libB
mockIM4p4L2	e580b8fe797ffd44a78404dcce92a2cb	2	deblur	basic	mock	mock	libB
mockIM4p4L2	e78b936ce2ea59577320c93f968bcd01	2	deblur	basic	mock	mock	libB
mockIM4p4L2	04688f3f8b4b9855a40595505ce6639e	2	deblur	basic	mock	mock	libB
mockIM4p4L2	05e2eaa95cd323a7c16dd02575abbdc1	2	deblur	basic	mock	mock	libB
mockIM4p4L2	0853a883ea800fe3fd8cfde4f2ff0d5f	4	deblur	basic	mock	mock	libB
mockIM4p4L2	098f65da59f0fa927fe804d96cb3dff4	9454	deblur	basic	mock	mock	libB
mockIM4p4L2	106866132fd52b9d5c96c38bde87c51f	9729	deblur	basic	mock	mock	libB
mockIM4p4L2	109519e2bef86f65e1566dd77a80cb3e	2	deblur	basic	mock	mock	libB
mockIM4p4L2	1142fbfd225e7683d6f8106508ac0f61	2	deblur	basic	mock	mock	libB
mockIM4p4L2	14402519723f377968544aeccaf01407	2	deblur	basic	mock	mock	libB
mockIM4p4L2	185364dafca286a3adbb04b33a840e71	2	deblur	basic	mock	mock	libB
mockIM4p4L2	1a589e45391a7e9fc0b162cd98865888	10089	deblur	basic	mock	mock	libB
mockIM4p4L2	1abc10b09deaff0bfd7cbea61ffc5954	2	deblur	basic	mock	mock	libB
mockIM4p4L2	1c4c22364b2626d57778fdee5980c360	2	deblur	basic	mock	mock	libB
mockIM4p4L2	393d0a1abb87fa03b1a25873f0968016	2	deblur	basic	mock	mock	libB
mockIM4p4L2	3bccc7419ed71054e8d594ffa35fe0c6	3	deblur	basic	mock	mock	libB
mockIM4p4L2	3c5b48a2056931aad4095107069c63b3	2	deblur	basic	mock	mock	libB
mockIM4p4L2	3d42d27e46a323bdcaae87a97783854f	2	deblur	basic	mock	mock	libB
mockIM4p4L2	3d7ef735431ce0cf763369472f0721cc	2	deblur	basic	mock	mock	libB
mockIM4p4L2	3df0b5f50612c58ffbdc39a23d502b57	2	deblur	basic	mock	mock	libB
mockIM4p4L2	0188f8f10164497a3dbeb2ecebfe9e94	2	deblur	basic	mock	mock	libB
mockIM4p4L2	02fe6971c21382507d624f2ddda7f32c	1	deblur	basic	mock	mock	libB
mockIM4p7L1	af3006663a7af86949be68482667ae55	2	deblur	basic	mock	mock	libC
mockIM4p7L1	098f65da59f0fa927fe804d96cb3dff4	4698	deblur	basic	mock	mock	libC
mockIM4p7L1	106866132fd52b9d5c96c38bde87c51f	4986	deblur	basic	mock	mock	libC
mockIM4p7L1	b023745f38f23344847c1530b378a7c8	2	deblur	basic	mock	mock	libC
mockIM4p7L1	55a17d8326442d559967b1c9445390bf	4265	deblur	basic	mock	mock	libC
mockIM4p7L1	12b18bb813d5d1b8eaa9c44c4b9ff48d	2	deblur	basic	mock	mock	libC
mockIM4p7L1	899f39fc558547da06b0737419092c95	3776	deblur	basic	mock	mock	libC
mockIM4p7L1	08fc11b4382fbe2970686a67a8976eba	2	deblur	basic	mock	mock	libC
mockIM4p7L1	86d824f733d61170ef80a4235cb32238	4850	deblur	basic	mock	mock	libC
mockIM4p7L1	2d6659a44c20c129d500b7b84ee79754	2	deblur	basic	mock	mock	libC
mockIM4p7L1	68fc927916ca64b61ff356e7c08b1a0a	2	deblur	basic	mock	mock	libC
mockIM4p7L1	91a7a6e7f28d21c7ced7dc3df389efcf	3	deblur	basic	mock	mock	libC
mockIM4p7L1	12b1e64b1fb6ca567f29e987a800f3b4	2	deblur	basic	mock	mock	libC
mockIM4p7L1	ffc2c881e7203cbe716144a060672c31	2	deblur	basic	mock	mock	libC
mockIM4p7L1	9ff7853e7c649a06b060b28939ad0055	2	deblur	basic	mock	mock	libC
mockIM4p7L1	1cd1ff405bf366c31e72fd99dfd39ede	4933	deblur	basic	mock	mock	libC
mockIM4p7L1	1eddc0a4d718b1d125f5a1875cf2a531	2	deblur	basic	mock	mock	libC
mockIM4p7L1	1f9e484d450525f1cf7340953d6ffcf1	2	deblur	basic	mock	mock	libC
mockIM4p7L1	9b9c0ce3d5a81ff0c2aea5a5e15b2fde	2	deblur	basic	mock	mock	libC
mockIM4p7L1	9d2a720e5b5ff96550a837bec7e67979	2	deblur	basic	mock	mock	libC
mockIM4p7L1	179c09d6e3b84c367e864c32a8db5ac0	2	deblur	basic	mock	mock	libC
mockIM4p7L1	5252dcc573444394d157efaa7c7dd90d	2	deblur	basic	mock	mock	libC
mockIM4p7L1	821aa64611daa3da216572e13a62b9ce	5150	deblur	basic	mock	mock	libC
mockIM4p7L1	84efcdc4397b06db856a314c95b0ab2e	3817	deblur	basic	mock	mock	libC
mockIM4p7L1	80836eca8515d96bd385d0696278f377	2	deblur	basic	mock	mock	libC
mockIM4p7L1	80c4d80457fcc8395bbccc4f364533a8	1	deblur	basic	mock	mock	libC
mockIM4p7L1	8b095b0c4bab7d89b0bae122da7de09d	2	deblur	basic	mock	mock	libC
mockIM4p7L1	937734275b3e7b4640969c48a56b421a	2	deblur	basic	mock	mock	libC
mockIM4p7L1	a1bf48aed3403b048276c6c7541b6b82	5446	deblur	basic	mock	mock	libC
mockIM4p7L1	aeca0c77b00f607f0144d3b6efeb88e4	2	deblur	basic	mock	mock	libC
mockIM4p7L1	5592a4d77978f1271b28d3058d03e55d	4399	deblur	basic	mock	mock	libC
mockIM4p7L1	f7ba3856e60842aa6d2e4dc45a366124	2	deblur	basic	mock	mock	libC
mockIM4p7L1	719542bfb0f337f545382bf974c81337	1	deblur	basic	mock	mock	libC
mockIM4p7L1	7f8765e7a170252a49c619116f0cfbfa	5311	deblur	basic	mock	mock	libC
mockIM4p7L1	cf9677d8b89f412686efb89ef428e969	2	deblur	basic	mock	mock	libC
mockIM4p7L1	d0a5c76df6793d8f3c87b3e332bfd143	1	deblur	basic	mock	mock	libC
mockIM4p7L1	f6a5686e762060e92089709944306a6a	4637	deblur	basic	mock	mock	libC
mockIM4p7L1	f51974df289e803808177a78bdf311e2	5116	deblur	basic	mock	mock	libC
mockIM4p7L1	17e9cae9edb25dc924d384431348c22f	2	deblur	basic	mock	mock	libC
mockIM4p7L1	1a589e45391a7e9fc0b162cd98865888	4335	deblur	basic	mock	mock	libC
mockIM4p7L1	aea4dfce56b29e85d72e79b1453366e4	5276	deblur	basic	mock	mock	libC
mockIM4p7L1	2ddd0d08908f138214c7bdbcefa40705	2	deblur	basic	mock	mock	libC
mockIM4p7L1	7ed95bf9888b71d968174868c9411ace	2	deblur	basic	mock	mock	libC
mockIM4p7L1	3a24b0bda98d8c3e4487dd59b8f19e21	2	deblur	basic	mock	mock	libC
mockIM4p7L1	443a72aa5f34ea34fd921e6c56388ce3	6080	deblur	basic	mock	mock	libC
mockIM4p7L1	46b7f4a30af940d9fe76d802c2cc63b1	2	deblur	basic	mock	mock	libC
mockIM4p7L1	46da925e54902e0720e357d952144d08	2	deblur	basic	mock	mock	libC
mockIM4p7L1	f1e2e46d9d39da02757f2e3e3c2a62e5	3413	deblur	basic	mock	mock	libC
mockIM4p7L1	757f337667b5ecb3584a9fcb627c3242	2	deblur	basic	mock	mock	libC
mockIM4p7L1	7fd076cec521584347dd6d9e426c5da9	2	deblur	basic	mock	mock	libC
mockIM4p7L1	2fe69dfb3032fbbc9549465bfa2568b4	2	deblur	basic	mock	mock	libC
mockIM4p7L1	a33e9d5dcc6aebafe47272127f7f4b4f	5524	deblur	basic	mock	mock	libC
mockIM4p7L1	a6152ff903092bda54f1fe77a3167563	6116	deblur	basic	mock	mock	libC
mockIM4p7L1	e0425a63c5717f2c0bfc70a1886275f4	4047	deblur	basic	mock	mock	libC
mockIM4p7L1	a7daca0e2fdde7da6576f539d8c563ac	2	deblur	basic	mock	mock	libC
mockIM4p7L1	f6b07057831d38b60ead68b5597ef5ff	2	deblur	basic	mock	mock	libC
mockIM4p7L1	78273b9a177cf4af1b0d007e7d979279	1	deblur	basic	mock	mock	libC
mockIM4p7L1	c36b57ff794206e3a9caa6c56fe4eb75	2	deblur	basic	mock	mock	libC
mockIM4p7L1	c533626259d8a8ebb77bcdf91d4cfb48	5	deblur	basic	mock	mock	libC
mockIM4p7L1	c753f823a8823c373321618db6ba8e30	6039	deblur	basic	mock	mock	libC
mockIM4p7L1	cecba888a303ea0f8c30d39a77013892	2	deblur	basic	mock	mock	libC
mockIM4p7L1	e7cf8febd22a81f1f6ad53ade6117fe5	2	deblur	basic	mock	mock	libC
mockIM4p7L1	e7ecb9f44e0d0fe95a5b3cc3d020b71b	2	deblur	basic	mock	mock	libC
mockIM4p7L1	3456ff6251490eea3e12040d3e345c65	3229	deblur	basic	mock	mock	libC
mockIM4p7L1	49337d34e108aaa7b9eed947dfc6a6d7	6034	deblur	basic	mock	mock	libC
mockIM4p7L1	d5aff96e842b4cda75bdc2a1576f4a84	2	deblur	basic	mock	mock	libC
mockIM4p7L1	bf2d27b523f5535acdea4d66caec96e9	2	deblur	basic	mock	mock	libC
mockIM4p7L1	38266d9f6aa0062dc3abecfdf193dc33	2916	deblur	basic	mock	mock	libC
mockIM4p7L1	e23dd64173efca4e6630e606ff5e8036	2	deblur	basic	mock	mock	libC
mockIM4p7L1	d3fac9176b499b5a6a9a19af06e78178	2	deblur	basic	mock	mock	libC
mockIM4p7L1	c08ee1a0d4858a767e1f7074951df93a	2	deblur	basic	mock	mock	libC
mockIM4p7L1	7a6aaff38eb5f3153417cb86c7041497	1	deblur	basic	mock	mock	libC
mockIM4p7L1	df953e7ebf14839b7f28be778fd0aaff	2	deblur	basic	mock	mock	libC
mockIM4p7L1	dd7d351d61b07cc898433c44c578ec1c	2	deblur	basic	mock	mock	libC
mockIM4p7L1	3019836df83e332ce59481161afca490	3	deblur	basic	mock	mock	libC
mockIM4p7L1	37b96650bcffef9e03442f8fc1ea265b	2	deblur	basic	mock	mock	libC
mockIM4p7L1	bf13255f9eafc0380ed39b3b3ea1b319	2	deblur	basic	mock	mock	libC
mockIM4p7L1	b098ee9f6ca22503f665fbc962aae93e	2	deblur	basic	mock	mock	libC
mockIM4p7L1	db8e20647a7025fab6e37812887720b0	3	deblur	basic	mock	mock	libC
mockIM4p7L1	d6e462e7d6f8291033d9312b14ec0590	2	deblur	basic	mock	mock	libC
mockIM4p7L2	06340d3e821080dfb4d5d09ab62d5ec1	2	deblur	basic	mock	mock	libD
mockIM4p7L2	b49ca0e8ba38b241e8bdb604461b9f1b	3	deblur	basic	mock	mock	libD
mockIM4p7L2	045be57a6dfa89b0f5c0450f75008d1c	2	deblur	basic	mock	mock	libD
mockIM4p7L2	05458e84757c810558a3678532ca5e6c	2	deblur	basic	mock	mock	libD
mockIM4p7L2	03d55c2d9c705c24f029d7a6cb44020c	2	deblur	basic	mock	mock	libD
mockIM4p7L2	04243a6661a9bc9a638255780788cd6a	3	deblur	basic	mock	mock	libD
mockIM4p7L2	04b657eb3652703b7fc3946b72c61173	2	deblur	basic	mock	mock	libD
mockIM4p7L2	058c374c4aad1e2087572c47ca7d2376	2	deblur	basic	mock	mock	libD
mockIM4p7L2	057bd70c87d21d90c8778df9ab4bd478	5	deblur	basic	mock	mock	libD
mockIM4p7L2	06933e057b455789f9effdbc2d1c35a8	113	deblur	basic	mock	mock	libD
mockIM4p7L2	b2ae9e773ec00d089a3ca53fdcd9c850	2	deblur	basic	mock	mock	libD
mockIM4p7L2	b2a965f1c79e7fec81687e17261085b9	2	deblur	basic	mock	mock	libD
mockIM4p7L2	0387147f70782ed5571338af7bace6ff	2	deblur	basic	mock	mock	libD
mockIM4p7L2	b2d941bb4c8b8d39f09bddf8551643b1	2	deblur	basic	mock	mock	libD
mockIM4p7L2	03d0476c62694e09470314bc22635926	2	deblur	basic	mock	mock	libD
mockIM4p7L2	b40e0f7061b638f2bfd1cb3226d8c72f	2	deblur	basic	mock	mock	libD
mockIM4p7L2	ef089d127283bc18a38caec914b8171e	2	deblur	basic	mock	mock	libD
mockIM4p7L2	f081b15533006676d8e0c853c8cdaa33	2	deblur	basic	mock	mock	libD
mockIM4p7L2	b3450fb5afaf3e01f89923be55e5edec	3	deblur	basic	mock	mock	libD
mockIM4p7L2	002371979b93aa742660924e353ba5b3	2	deblur	basic	mock	mock	libD
mockIM4p7L2	0167d5203cb49bc9e920a0963b961991	14	deblur	basic	mock	mock	libD
mockIM4p7L2	b4fe597643f62597a430cc866625572e	2	deblur	basic	mock	mock	libD
mockIM4p7L2	ef7876a6cef9319f80b4ac7450aa0382	9	deblur	basic	mock	mock	libD
mockIM4p7L2	eefef055d1102c9645070b98db6f0aba	3	deblur	basic	mock	mock	libD
mockIM4p7L2	02fe6971c21382507d624f2ddda7f32c	1	deblur	basic	mock	mock	libD
mockIM4p7L2	05cfc815abf80f2ae9640da11a99aad0	2	deblur	basic	mock	mock	libD
mockIM4p7L2	b4fb8b060778d632632085a4493e9c5b	3	deblur	basic	mock	mock	libD
mockIM4p7L2	b4e4a7614b95c4b3c77820aaf65ed997	2	deblur	basic	mock	mock	libD
mockIM4p7L2	edb9ab6651717838c2783874cca91557	2	deblur	basic	mock	mock	libD
mockIM4p7L2	f029a1b5ede2c650f2e49523600bc9db	2	deblur	basic	mock	mock	libD
mockIM4p7L2	017620371ec6bfbce1a0173481739a0c	2	deblur	basic	mock	mock	libD
mockIM4p7L2	017b632a9b598cf757d5d0a92b644670	2	deblur	basic	mock	mock	libD
mockIM4p7L2	b437f218ac3882693e2922eab4c3e576	33	deblur	basic	mock	mock	libD
mockIM4p7L2	3751a41318ee8faa1ad691ee95554a75	21	deblur	basic	mock	mock	libD
mockIM4p7L2	4066d74823210bab0c2e39ee4eef13c3	2	deblur	basic	mock	mock	libD
mockIM4p7L2	42975cd116530679530961e6b0228e88	2	deblur	basic	mock	mock	libD
mockIM4p7L2	3da1509af4db0c2873ee9470dc8ac5c2	2	deblur	basic	mock	mock	libD
mockIM4p7L2	00e1822ac7fd940d06c05ada6c9e919e	7	deblur	basic	mock	mock	libD
mockIM4p7L2	f16e7996d03f920a987ca159914e445e	2	deblur	basic	mock	mock	libD
mockIM4p7L2	3fb132685e80e96ac9287808286ef229	85	deblur	basic	mock	mock	libD
mockIM4p7L2	ed6a338738ab62d6fc497cffae230c80	3	deblur	basic	mock	mock	libD
mockIM4p7L2	b7bec8329643de41633acc74ac991245	2	deblur	basic	mock	mock	libD
mockIM4p7L2	b6fa6ec418b5befe92962e8e8a5df6e3	2	deblur	basic	mock	mock	libD
mockIM4p7L2	f61f0b0106355acad220976406fbbe06	2	deblur	basic	mock	mock	libD
mockIM4p7L2	ef8caea81b408e731819717f6c8893b5	2	deblur	basic	mock	mock	libD
mockIM4p7L2	f1c0bc5ddd5a3ccaafc370bbc01843d3	2	deblur	basic	mock	mock	libD
mockIM4p7L2	098f65da59f0fa927fe804d96cb3dff4	24877	deblur	basic	mock	mock	libD
mockIM4p7L2	3e9c620160670e99a1d64be73a3c71a5	2	deblur	basic	mock	mock	libD
mockIM4p7L2	f1e2e46d9d39da02757f2e3e3c2a62e5	17571	deblur	basic	mock	mock	libD
mockIM4p7L2	ee37c12eeef693eb0320e74a226a8691	14	deblur	basic	mock	mock	libD
mockIM4p7L2	00dc7c19f4cbbe09e7804857452283b4	2	deblur	basic	mock	mock	libD
mockIM4p7L2	b20bbcb664619b64eb3acd668e606cc6	18	deblur	basic	mock	mock	libD
mockIM4p7L2	3db2c08994da2856ddf47e27617048d9	16	deblur	basic	mock	mock	libD
mockIM4p7L2	22f1fcad3fca8f1828349a8e891a2d1c	2	deblur	basic	mock	mock	libD
mockIM4p7L2	f9df5166c62214f77b5b9e3b9df379ef	35	deblur	basic	mock	mock	libD
mockIM4p7L2	215e071f78f2f065b029169f15a48bef	62	deblur	basic	mock	mock	libD
mockIM4p7L2	b7229403dbdee87250bc04d4a124b19c	2	deblur	basic	mock	mock	libD
mockIM4p7L2	eeb47d5cc18b5cd7496c9e549adb908a	2	deblur	basic	mock	mock	libD
mockIM4p7L2	7fa5d9edae9c66bdf34c09ad18a55351	3	deblur	basic	mock	mock	libD
mockIM4p7L2	b0ece43d8b82551af377bcfc1de8f016	2	deblur	basic	mock	mock	libD
mockIM4p7L2	b0a187a9a5983de46fedadd7f9738218	3	deblur	basic	mock	mock	libD
mockIM4p7L2	3d80de9b4ec27eb6a74b852d1e3eccb3	4	deblur	basic	mock	mock	libD
mockIM4p7L2	b05d6c369011206a4d7db792bbbea5a7	21	deblur	basic	mock	mock	libD
mockIM4p7L2	0113b6154d80abe34b6ef895b092cd6d	2	deblur	basic	mock	mock	libD
mockIM4p7L2	b1abfafff55313d1ca14420d9f8b5e6d	101	deblur	basic	mock	mock	libD
mockIM4p7L2	b140ef1b04a6117ca76a4c8a314a933e	84	deblur	basic	mock	mock	libD
mockIM4p7L2	06dde9b42a21a1f1565e2dda86c17d3f	13	deblur	basic	mock	mock	libD
mockIM4p7L2	b58413c2b814e34d42f17efc85cc27d8	2	deblur	basic	mock	mock	libD
mockIM4p7L2	7cd982129eb1585ba68a3ab4633e8ea0	2	deblur	basic	mock	mock	libD
mockIM4p7L2	443a72aa5f34ea34fd921e6c56388ce3	27671	deblur	basic	mock	mock	libD
mockIM4p7L2	45e05a0fc348850512409db077437fd9	2	deblur	basic	mock	mock	libD
mockIM4p7L2	3eaa07e0ff31d876bd240a0bc2029395	2	deblur	basic	mock	mock	libD
mockIM4p7L2	b046a8e822db496e224c9fffd2dffcce	2	deblur	basic	mock	mock	libD
mockIM4p7L2	af62cba73265901bf8983c79deb4dc59	2	deblur	basic	mock	mock	libD
mockIM4p7L2	2327c1cae38d30e1f5e78fa9a19d3a3e	2	deblur	basic	mock	mock	libD
mockIM4p7L2	419c97f1b4b6ff846d2bde25338c776d	2	deblur	basic	mock	mock	libD
mockIM4p7L2	ee3e62dacf8523ed6b74c148dd15be8d	166	deblur	basic	mock	mock	libD
mockIM4p7L2	b51737ec794d10baacb99efa3c9e42c3	7	deblur	basic	mock	mock	libD
mockIM4p7L2	f134df1fd0b0f1771a9e08772e6a5434	2	deblur	basic	mock	mock	libD
mockIM4p7L2	1553893efa1eaf8eb3725fca20b8ab87	2	deblur	basic	mock	mock	libD
mockIM4p7L2	b13f0d37d60f0072ef88c4717a7d8aac	3	deblur	basic	mock	mock	libD
mockIM4p7L2	ebce0f838f06107191da09eb1ea666a2	2	deblur	basic	mock	mock	libD
mockIM4p7L2	ecc787234c717acbef9daaf49a18f78f	3	deblur	basic	mock	mock	libD
mockIM4p7L2	06edd7aeb53256a18c4358a9dd9f43ce	2	deblur	basic	mock	mock	libD
mockIM4p7L2	06cc5faccebfed1ae42d5fd81c826cb1	6	deblur	basic	mock	mock	libD
mockIM4p7L2	421157acefc58fabf8fbd70ebeb2d045	2	deblur	basic	mock	mock	libD
mockIM4p7L2	252e58da172eafaeb44e4b19e55c0420	2	deblur	basic	mock	mock	libD
mockIM4p7L2	ed1b8ed845d78eacabd05507d82a398c	2	deblur	basic	mock	mock	libD
mockIM4p7L2	0b7db038f9f324767b07c9deae599e3c	20	deblur	basic	mock	mock	libD
mockIM4p7L2	37bc26cdd89fc7298418f280bcb984d4	2	deblur	basic	mock	mock	libD
mockIM4p7L2	3d1430339a5123f5681984d668231516	2	deblur	basic	mock	mock	libD
mockIM4p7L2	3cfe4e9f4728d0d19316627e3c49d80c	3	deblur	basic	mock	mock	libD
mockIM4p7L2	f97ce6e883a885faaa1f72bbb85e8778	9	deblur	basic	mock	mock	libD
mockIM4p7L2	877c007ca532a5d0d5a16c90475d46a8	3	deblur	basic	mock	mock	libD
mockIM4p7L2	7c7b09920cf331fbd30b0b890a94cc81	5	deblur	basic	mock	mock	libD
mockIM4p7L2	41c42a1ba9b2c014c544d09da3fd87b0	2	deblur	basic	mock	mock	libD
mockIM4p7L2	ed4db0c6fe6d49f714aec73a08363255	2	deblur	basic	mock	mock	libD
mockIM4p7L2	0dbf29d35d89c00cd0ff78ec373a7d90	2	deblur	basic	mock	mock	libD
mockIM4p7L2	afa68ce44dd483aa58dcd71fc837c9a1	2	deblur	basic	mock	mock	libD
mockIM4p7L2	af7124cd4720898b279d1a573a64ecdc	2	deblur	basic	mock	mock	libD
mockIM4p7L2	aec04738eb40871a9d165166b021c7b8	2	deblur	basic	mock	mock	libD
mockIM4p7L2	34fdce1fb5e922ad3a60f9a27865d3d4	8	deblur	basic	mock	mock	libD
mockIM4p7L2	877e77a49554eba0ec504f856b45fc3f	8	deblur	basic	mock	mock	libD
mockIM4p7L2	ba0225b1c32377943e0b1a9965753dbb	2	deblur	basic	mock	mock	libD
mockIM4p7L2	e97b8ada3b4f67d2fbd21e1a9eddbfe1	78	deblur	basic	mock	mock	libD
mockIM4p7L2	bb589fe99d63ef19a1271d8e8d15d0d9	2	deblur	basic	mock	mock	libD
mockIM4p7L2	38266d9f6aa0062dc3abecfdf193dc33	14433	deblur	basic	mock	mock	libD
mockIM4p7L2	b11dbe4d23cfb1406b9417c16ee5d7ea	2	deblur	basic	mock	mock	libD
mockIM4p7L2	14246dfc66ebdff2b404341353fc1c5c	2	deblur	basic	mock	mock	libD
mockIM4p7L2	ef88ec409645c6e00bf4ae5a81516631	2	deblur	basic	mock	mock	libD
mockIM4p7L2	7bf6092af98c4b050cf82a11d9be3821	2	deblur	basic	mock	mock	libD
mockIM4p7L2	e7cf8febd22a81f1f6ad53ade6117fe5	5	deblur	basic	mock	mock	libD
mockIM4p7L2	09b6575bb3d38e118ffb864438fc3b82	34	deblur	basic	mock	mock	libD
mockIM4p7L2	7e13ea43eb4a4fd086581375d0743240	2	deblur	basic	mock	mock	libD
mockIM4p7L2	eabce62d163a2f51174d55cab5e9ae2c	2	deblur	basic	mock	mock	libD
mockIM4p7L2	f62ed90eb02529a7c8484c2901be6cee	2	deblur	basic	mock	mock	libD
mockIM4p7L2	c2929c229fbd8aee107fb1266eb96812	3	deblur	basic	mock	mock	libD
mockIM4p7L2	d499951dbd8bf4ed30dbccbbe4fbea53	2	deblur	basic	mock	mock	libD
mockIM4p7L2	3ffd9551b6cf2f3e03b59d8d06f5d644	2	deblur	basic	mock	mock	libD
mockIM4p7L2	347aa4f94799d0b945bfb20c9e35eb12	41	deblur	basic	mock	mock	libD
mockIM4p7L2	aea4dfce56b29e85d72e79b1453366e4	28567	deblur	basic	mock	mock	libD
mockIM4p7L2	191f0dfa7a1beee6fcf94908c8e45025	2	deblur	basic	mock	mock	libD
mockIM4p7L2	385d45d3d485ea5921a38e5939cadae0	2	deblur	basic	mock	mock	libD
mockIM4p7L2	3bccc7419ed71054e8d594ffa35fe0c6	2	deblur	basic	mock	mock	libD
mockIM4p7L2	ac56eb29f80956f4b6ac797e070a5f6f	2	deblur	basic	mock	mock	libD
mockIM4p7L2	3471d38837ccb686ff20118cd4c045de	2	deblur	basic	mock	mock	libD
mockIM4p7L2	2401cc82afda659d5a5a21ded70d35c2	2	deblur	basic	mock	mock	libD
mockIM4p7L2	c05c5d27c0da2bfaf031e0f75a04d3a9	2	deblur	basic	mock	mock	libD
mockIM4p7L2	7b7f4411d55d786c79dfc9da045bf168	2	deblur	basic	mock	mock	libD
mockIM4p7L2	e6fb25e89fd8a0d1c71e2644fc08aaad	2	deblur	basic	mock	mock	libD
mockIM4p7L2	0ba05914e85358e4e37ee436872b2eff	2	deblur	basic	mock	mock	libD
mockIM4p7L2	394e9f0038c1042ca3b043b6a7f1fd97	6	deblur	basic	mock	mock	libD
mockIM4p7L2	ef84ca30c9049205e65e13f0ba7da64a	2	deblur	basic	mock	mock	libD
mockIM4p7L2	c22a4d4f8fd25e00917a5edb817d157b	2	deblur	basic	mock	mock	libD
mockIM4p7L2	ac960f0d0da18202e2f1c112788c15a6	3	deblur	basic	mock	mock	libD
mockIM4p7L2	acf72e2a8036272b81e4e71fcbb11c75	2	deblur	basic	mock	mock	libD
mockIM4p7L2	0ba2dda8e71630ce605c12d485dd8a64	8	deblur	basic	mock	mock	libD
mockIM4p7L2	bec6ab0c540453875f20ee245dd6b2d0	39	deblur	basic	mock	mock	libD
mockIM4p7L2	44f74e84d8025aca463bb614c540ff59	32	deblur	basic	mock	mock	libD
mockIM4p7L2	f26d70ed45eadc6ec959605f26d24599	2	deblur	basic	mock	mock	libD
mockIM4p7L2	f6a5686e762060e92089709944306a6a	26116	deblur	basic	mock	mock	libD
mockIM4p7L2	7ba63716514611a6536df8e12e501af7	2	deblur	basic	mock	mock	libD
mockIM4p7L2	ab257a112b403d91f12f62c033cee820	6	deblur	basic	mock	mock	libD
mockIM4p7L2	ab6f9c424196e284a072104fa6621975	3	deblur	basic	mock	mock	libD
mockIM4p7L2	c66b9c1dee8d3c14a639d9c35623b07b	2	deblur	basic	mock	mock	libD
mockIM4p7L2	afb1c163b8c20432f302b456119ecd90	2	deblur	basic	mock	mock	libD
mockIM4p7L2	0853a883ea800fe3fd8cfde4f2ff0d5f	6	deblur	basic	mock	mock	libD
mockIM4p7L2	08fef40d0950aa9b53cf4f6b27d0ddcb	2	deblur	basic	mock	mock	libD
mockIM4p7L2	0962ed8de58afb223c7454c4eaf84f30	3	deblur	basic	mock	mock	libD
mockIM4p7L2	0967f1cf9a87f100f041d0d8c1f01ba5	2	deblur	basic	mock	mock	libD
mockIM4p7L2	fad82ba56cd9c8c5be5732af6f9e1326	32	deblur	basic	mock	mock	libD
mockIM4p7L2	fb834794c93da341d7e14d2a92e23406	2	deblur	basic	mock	mock	libD
mockIM4p7L2	375a95b46db7eb6cf13e2c3852fe7156	3	deblur	basic	mock	mock	libD
mockIM4p7L2	0cc59d3de1a1d1a54514e01dac507cb7	2	deblur	basic	mock	mock	libD
mockIM4p7L2	b064ddf1a4c9d9f99e3c52e423012342	2	deblur	basic	mock	mock	libD
mockIM4p7L2	12e7b52f297affa08ca9af9193298065	44	deblur	basic	mock	mock	libD
mockIM4p7L2	7a6aaff38eb5f3153417cb86c7041497	2	deblur	basic	mock	mock	libD
mockIM4p7L2	7c57ac1e72b3419aeea038003b44ec98	3	deblur	basic	mock	mock	libD
mockIM4p7L2	c44e25153e4ee56efacdbcf0099e09b0	2	deblur	basic	mock	mock	libD
mockIM4p7L2	1933baea7f4cac75ada45e04bfea5d25	2	deblur	basic	mock	mock	libD
mockIM4p7L2	7e83cc341e412e475c801d17b9bd1507	2	deblur	basic	mock	mock	libD
mockIM4p7L2	f533c59341cedba0b1f9180abdce3b18	2	deblur	basic	mock	mock	libD
mockIM4p7L2	b82a7a68404a63ed60251e242a59807c	2	deblur	basic	mock	mock	libD
mockIM4p7L2	f51974df289e803808177a78bdf311e2	25684	deblur	basic	mock	mock	libD
mockIM4p7L2	347bb6caf0b7c269c432be50f07eb53f	3	deblur	basic	mock	mock	libD
mockIM4p7L2	349c0ec581449aa1f7a5d68c79d68953	3	deblur	basic	mock	mock	libD
mockIM4p7L2	084510da0c11f8f4bb6d55ed6f477133	2	deblur	basic	mock	mock	libD
mockIM4p7L2	1e1b0837a713b2ceb10d00701481dafa	2	deblur	basic	mock	mock	libD
mockIM4p7L2	1e2384d9ac1cd65c099be7aa9ee9d6cd	2	deblur	basic	mock	mock	libD
mockIM4p7L2	d418fca7b7ad2f2ff7202b1b743f051e	3	deblur	basic	mock	mock	libD
mockIM4p7L2	d4bcc5b8e48c329f766d34e64bd59064	2	deblur	basic	mock	mock	libD
mockIM4p7L2	fbf4e2037a4904fddb2910aec7334905	4	deblur	basic	mock	mock	libD
mockIM4p7L2	0b3049d31fb9e12e074ceb27d30a98f2	6	deblur	basic	mock	mock	libD
mockIM4p7L2	be0391e6de6250e1b83e649d962d196a	2	deblur	basic	mock	mock	libD
mockIM4p7L2	7702cc67cc712e2b0ad6d6120da0300f	2	deblur	basic	mock	mock	libD
mockIM4p7L2	13ef19285dfa5b8075398a7970bfc08b	2	deblur	basic	mock	mock	libD
mockIM4p7L2	3c7d340301810421b5be3cead0eba14d	5	deblur	basic	mock	mock	libD
mockIM4p7L2	7854756963879dc4cc24ad72712f3d83	2	deblur	basic	mock	mock	libD
mockIM4p7L2	19a925ca7dd1dd06fe96b2395384c922	2	deblur	basic	mock	mock	libD
mockIM4p7L2	c533626259d8a8ebb77bcdf91d4cfb48	3	deblur	basic	mock	mock	libD
mockIM4p7L2	16940155133f1ad8ffaf8c7ff78e88a2	3	deblur	basic	mock	mock	libD
mockIM4p7L2	c40ba96a328aa75ff19cd51ea6298e16	33	deblur	basic	mock	mock	libD
mockIM4p7L2	f56b9a329157e55ebcc3096092dc39a6	2	deblur	basic	mock	mock	libD
mockIM4p7L2	f4c87a0df2e815e04a165f66a2efcbcf	8	deblur	basic	mock	mock	libD
mockIM4p7L2	f3b421205994ea6bdf4f7ee138adc7bc	12	deblur	basic	mock	mock	libD
mockIM4p7L2	e6cdc7f6816643d1b05ccdca5b603131	2	deblur	basic	mock	mock	libD
mockIM4p7L2	346e00dec219dac53346efde366f3233	2	deblur	basic	mock	mock	libD
mockIM4p7L2	7272cfbf7f78280f38dac045e0a7d9ea	2	deblur	basic	mock	mock	libD
mockIM4p7L2	abaf556d7cc5629231901378c201b0e1	27	deblur	basic	mock	mock	libD
mockIM4p7L2	f863e751edf103d9f4ae12f727f2043d	2	deblur	basic	mock	mock	libD
mockIM4p7L2	f93e2d51a592d53758c975d261fe8b1d	2	deblur	basic	mock	mock	libD
mockIM4p7L2	fd733ba248d3ab6b00263c3f6d19f9a3	13	deblur	basic	mock	mock	libD
mockIM4p7L2	fd7f48f4ed41b591a85cf6c3e65b6577	2	deblur	basic	mock	mock	libD
mockIM4p7L2	3b8d1188f7fe3cda13e0d6f8fa669160	2	deblur	basic	mock	mock	libD
mockIM4p7L2	c204e941cb45c5c295ead902fa0e3c56	2	deblur	basic	mock	mock	libD
mockIM4p7L2	10b0ad03012e92b7ad23b25929c00426	3	deblur	basic	mock	mock	libD
mockIM4p7L2	1168a1478ac2bb3acf26bb2fbea85ee0	2	deblur	basic	mock	mock	libD
mockIM4p7L2	785ff204dabf81acd7c06cafd335c00c	2	deblur	basic	mock	mock	libD
mockIM4p7L2	c6c760729d3cd5b3981e71dd2b857fd0	2	deblur	basic	mock	mock	libD
mockIM4p7L2	c71e5d48d3d1c069def061feb1d88c6d	4	deblur	basic	mock	mock	libD
mockIM4p7L2	43c5d1c9b7e77b220d74398f758225bb	1	deblur	basic	mock	mock	libD
mockIM4p7L2	f38136bd84e15d563df4fc5b12e9b5e8	2	deblur	basic	mock	mock	libD
mockIM4p7L2	7eaa7622b20b1ca38756be20b14050a6	2	deblur	basic	mock	mock	libD
mockIM4p7L2	f46a66ae3cabf903a849ef69053176cb	29	deblur	basic	mock	mock	libD
mockIM4p7L2	b8b844e21a70c800aadfcf3fd92d7a2a	2	deblur	basic	mock	mock	libD
mockIM4p7L2	aa35dca86e4b42fccaba718717478956	2	deblur	basic	mock	mock	libD
mockIM4p7L2	7237f4eaf5c463ed34e83127e0a580d7	2	deblur	basic	mock	mock	libD
mockIM4p7L2	3456ff6251490eea3e12040d3e345c65	16317	deblur	basic	mock	mock	libD
mockIM4p7L2	0734da857ef4eb3d3be1d1a125ff0a51	6	deblur	basic	mock	mock	libD
mockIM4p7L2	6f15376a7b00df35680bccb103f2066d	6	deblur	basic	mock	mock	libD
mockIM4p7L2	86d824f733d61170ef80a4235cb32238	25191	deblur	basic	mock	mock	libD
mockIM4p7L2	75b1300db8aa0d70ed6655d1e30bf548	2	deblur	basic	mock	mock	libD
mockIM4p7L2	75dd6ecc9c78afd45ce4b7b2448163e5	2	deblur	basic	mock	mock	libD
mockIM4p7L2	1330955ce5718e831b6866b9c10c52d4	2	deblur	basic	mock	mock	libD
mockIM4p7L2	399a12e8a6bba7232ad620d817703cb0	4	deblur	basic	mock	mock	libD
mockIM4p7L2	bfb4b9326e770a6530aab84e96d1da6b	3	deblur	basic	mock	mock	libD
mockIM4p7L2	c38a69e8b3e35b498e78bcccfde75057	3	deblur	basic	mock	mock	libD
mockIM4p7L2	c4a065a8922fcf823a6b67c88bd84bc4	2	deblur	basic	mock	mock	libD
mockIM4p7L2	7d764916434dfc1a01ff648edf6769b3	2	deblur	basic	mock	mock	libD
mockIM4p7L2	f22df173ae6fa9e9053bad9fc3900acb	3	deblur	basic	mock	mock	libD
mockIM4p7L2	7e06f3a12074dd450bbc24171df1b238	2	deblur	basic	mock	mock	libD
mockIM4p7L2	1a17ee3ea5fb7413b04aff78d863d873	3	deblur	basic	mock	mock	libD
mockIM4p7L2	808b903028e283f64a12f5bb0307562d	2	deblur	basic	mock	mock	libD
mockIM4p7L2	4699e21bc7ab8d8fc07a09b10db951a3	2	deblur	basic	mock	mock	libD
mockIM4p7L2	71e8da3e25cff38c9cbc8bf7a54196f6	2	deblur	basic	mock	mock	libD
mockIM4p7L2	f8143c929d1666e510e9660f56f8d88b	2	deblur	basic	mock	mock	libD
mockIM4p7L2	f84703e0f2d222ceb3ae7ee9175a600c	10	deblur	basic	mock	mock	libD
mockIM4p7L2	1cd1ff405bf366c31e72fd99dfd39ede	25694	deblur	basic	mock	mock	libD
mockIM4p7L2	1e01be694c0deb7b2f200070c0e1d4a8	3	deblur	basic	mock	mock	libD
mockIM4p7L2	d01dc9d7736cfeae2f450ed9ea9b71eb	2	deblur	basic	mock	mock	libD
mockIM4p7L2	1e813e83430f0f310981699cb0f68080	2	deblur	basic	mock	mock	libD
mockIM4p7L2	d33a32f97b50517e9c5b85f9d3ca6be4	61	deblur	basic	mock	mock	libD
mockIM4p7L2	2555c2eedfb55d9b6a6b4655ed93a712	171	deblur	basic	mock	mock	libD
mockIM4p7L2	8865705595193823bc119ce6e3a3f28f	15	deblur	basic	mock	mock	libD
mockIM4p7L2	8989e093f573b9f1d585827281a92651	2	deblur	basic	mock	mock	libD
mockIM4p7L2	76176f2503c372e8c90514cd08601b66	2	deblur	basic	mock	mock	libD
mockIM4p7L2	bef08c64efbf910b0de24fb1070f8a23	2	deblur	basic	mock	mock	libD
mockIM4p7L2	c1d4ccb7e31bb1b0de1f60d9eed7a043	2	deblur	basic	mock	mock	libD
mockIM4p7L2	bf6251b914bde6a6e49a0e11bbaad000	2	deblur	basic	mock	mock	libD
mockIM4p7L2	7719b871e37ff91bb910505b7f14dedb	2	deblur	basic	mock	mock	libD
mockIM4p7L2	7807b7334e60e665ba96f8107e65982a	3	deblur	basic	mock	mock	libD
mockIM4p7L2	1600ebffd37d1572f70058782debf30c	101	deblur	basic	mock	mock	libD
mockIM4p7L2	4eaa455deecf4b01dd95d5e4bf99c2c5	2	deblur	basic	mock	mock	libD
mockIM4p7L2	7dd24e4d2eba4d8e22e6ff361a8c9e56	2	deblur	basic	mock	mock	libD
mockIM4p7L2	1a2250e17330df76a7126ca99e6ed232	2	deblur	basic	mock	mock	libD
mockIM4p7L2	45e3940541e4aff99a1ed358ed76af44	2	deblur	basic	mock	mock	libD
mockIM4p7L2	a9dcce570bae0be6778d208ee70904fa	2	deblur	basic	mock	mock	libD
mockIM4p7L2	e622e7c49f653d7cfb1de533882f4df3	33	deblur	basic	mock	mock	libD
mockIM4p7L2	3421a7707d48afd65fd1b899af9a64f4	2	deblur	basic	mock	mock	libD
mockIM4p7L2	6e45cfb92fbf83eacaa7aa8fe85441c3	2	deblur	basic	mock	mock	libD
mockIM4p7L2	a855d223b4ff63e49d8c770804ea9bc3	2	deblur	basic	mock	mock	libD
mockIM4p7L2	737f777cfee2a91616c43e8856187b75	2	deblur	basic	mock	mock	libD
mockIM4p7L2	73d24c9b0eca55bcce443e60c5639b37	2	deblur	basic	mock	mock	libD
mockIM4p7L2	73d2379948e1552ee3f163815c564bc8	2	deblur	basic	mock	mock	libD
mockIM4p7L2	740185de637022e2e6626ee054256dc2	2	deblur	basic	mock	mock	libD
mockIM4p7L2	895b064adc442f9e1be1d621b25b164e	2	deblur	basic	mock	mock	libD
mockIM4p7L2	769765ec79001b0da3da393533e4fd00	2	deblur	basic	mock	mock	libD
mockIM4p7L2	c1535b7ddd96287511442d5eec7bbf8d	2	deblur	basic	mock	mock	libD
mockIM4p7L2	4d4ad916bb9a9e690ae964420b4078b8	2	deblur	basic	mock	mock	libD
mockIM4p7L2	89d19fc540c0674dbc2b24e848634331	23	deblur	basic	mock	mock	libD
mockIM4p7L2	16981a3c6934352c27188f09efbd5150	2	deblur	basic	mock	mock	libD
mockIM4p7L2	c774a8f1ae466c7cc1b5e4751b18c26c	2	deblur	basic	mock	mock	libD
mockIM4p7L2	19924d324280a6363c41602493540545	33	deblur	basic	mock	mock	libD
mockIM4p7L2	e622a200ba14c36c30fd30cbd19e8441	17	deblur	basic	mock	mock	libD
mockIM4p7L2	80c4d80457fcc8395bbccc4f364533a8	2	deblur	basic	mock	mock	libD
mockIM4p7L2	8219727a92b84a62d1d6d4354dd2de5c	8	deblur	basic	mock	mock	libD
mockIM4p7L2	06fb7e7c7a5947391808e4319ea45a0e	2	deblur	basic	mock	mock	libD
mockIM4p7L2	a86b893118f3f5dafb097a10b68ce8d7	2	deblur	basic	mock	mock	libD
mockIM4p7L2	469b60b9e0afe88e87c01515d26b3164	112	deblur	basic	mock	mock	libD
mockIM4p7L2	f73bae5cd45ec6e4da3ee80e72af59ab	4	deblur	basic	mock	mock	libD
mockIM4p7L2	b910ea90d35b6089210c96592eea7747	2	deblur	basic	mock	mock	libD
mockIM4p7L2	8678655769857d2e1459b7a57ccc0a65	2	deblur	basic	mock	mock	libD
mockIM4p7L2	b9df059f5cbad1fcbe2140f460552b34	2	deblur	basic	mock	mock	libD
mockIM4p7L2	ba3fbad2c82d3740432b1e58a910abf7	2	deblur	basic	mock	mock	libD
mockIM4p7L2	ba94744cb55c5d012d5fe11720caa906	2	deblur	basic	mock	mock	libD
mockIM4p7L2	bd944177aef0b2db4e65a2072e3ced7f	2	deblur	basic	mock	mock	libD
mockIM4p7L2	0e3e350b26e55725c9c31fc63dda1220	2	deblur	basic	mock	mock	libD
mockIM4p7L2	899f39fc558547da06b0737419092c95	19655	deblur	basic	mock	mock	libD
mockIM4p7L2	27f6fd901172266aac2dceaaae4f726f	2	deblur	basic	mock	mock	libD
mockIM4p7L2	8a47330954a62336f0fe2a7c2c240313	2	deblur	basic	mock	mock	libD
mockIM4p7L2	19b15068add9c22b572c309576d98259	11	deblur	basic	mock	mock	libD
mockIM4p7L2	c753f823a8823c373321618db6ba8e30	30020	deblur	basic	mock	mock	libD
mockIM4p7L2	6fade4f9cc7b2685f311eea3d8c981ed	2	deblur	basic	mock	mock	libD
mockIM4p7L2	33f3560c1948649d2365ebaa6a646a3a	2	deblur	basic	mock	mock	libD
mockIM4p7L2	70e7861b49d4b6a0d915c7eb1d7f2b38	2	deblur	basic	mock	mock	libD
mockIM4p7L2	6e4285fe14e7b2b93ad078b1d208c267	3	deblur	basic	mock	mock	libD
mockIM4p7L2	821aa64611daa3da216572e13a62b9ce	25726	deblur	basic	mock	mock	libD
mockIM4p7L2	1c6ef28bf230b2e52d22456cc512ad3a	5	deblur	basic	mock	mock	libD
mockIM4p7L2	cefe4a419f3a9bb2a9fafa0e45711233	23	deblur	basic	mock	mock	libD
mockIM4p7L2	1c975017d5508ae119a28d3578ffe557	2	deblur	basic	mock	mock	libD
mockIM4p7L2	cfed4f335eeb605c67d96611674e5be7	2	deblur	basic	mock	mock	libD
mockIM4p7L2	d01483b13db4170278939b875cca7fa9	2	deblur	basic	mock	mock	libD
mockIM4p7L2	d18f58b3990d1c91c36cb1c6644e9a65	2	deblur	basic	mock	mock	libD
mockIM4p7L2	d304bd03f875167341213f621df76541	3	deblur	basic	mock	mock	libD
mockIM4p7L2	d5a9928b216310010b80b2c263574b58	2	deblur	basic	mock	mock	libD
mockIM4p7L2	d5d80da47157645f2e5f384cb74a8abb	2	deblur	basic	mock	mock	libD
mockIM4p7L2	25bb5ae6e78aa5998e949abc7521a007	3	deblur	basic	mock	mock	libD
mockIM4p7L2	25ce4b490af980d5aa99baa0392d83f8	2	deblur	basic	mock	mock	libD
mockIM4p7L2	2643d20d0d24ff67c343e881474cb852	2	deblur	basic	mock	mock	libD
mockIM4p7L2	bf281f6da0ade9fc4eb0e9fbe5241b9e	2	deblur	basic	mock	mock	libD
mockIM4p7L2	101e77b89743aa942d17e3ac301bd21e	2	deblur	basic	mock	mock	libD
mockIM4p7L2	bf75c5540aaf9225dd362457416f2b20	2	deblur	basic	mock	mock	libD
mockIM4p7L2	26f7023534b08d35052051f0b0df5beb	3	deblur	basic	mock	mock	libD
mockIM4p7L2	4d061db209c151f36d22375cc6ad8a88	3	deblur	basic	mock	mock	libD
mockIM4p7L2	173a8591d51e9a499560f6c4e27a0620	3	deblur	basic	mock	mock	libD
mockIM4p7L2	c7bda46830931cacaf3371fdd823d4e8	2	deblur	basic	mock	mock	libD
mockIM4p7L2	a952afd0b24269edd1c65302d491cf1c	2	deblur	basic	mock	mock	libD
mockIM4p7L2	a7fce9e5d2db57340aab2be8c5803986	2	deblur	basic	mock	mock	libD
mockIM4p7L2	a662859e798bb789d4b707410acb07bd	2	deblur	basic	mock	mock	libD
mockIM4p7L2	a6152ff903092bda54f1fe77a3167563	32105	deblur	basic	mock	mock	libD
mockIM4p7L2	b976ff549e16f936e1675ad1d3d1c4d2	2	deblur	basic	mock	mock	libD
mockIM4p7L2	4c74ff3e6317fa05ba0218cf644cd9c7	2	deblur	basic	mock	mock	libD
mockIM4p7L2	29e056affec96ffe84af58afbf5204bf	21	deblur	basic	mock	mock	libD
mockIM4p7L2	d966f2ec8515dd33a645dc1501acea17	2	deblur	basic	mock	mock	libD
mockIM4p7L2	c5098366c5ba2170bb0bdbb4ebb969cf	8	deblur	basic	mock	mock	libD
mockIM4p7L2	4ef9d74f0b760f0bb7cf25b1e80ece12	9	deblur	basic	mock	mock	libD
mockIM4p7L2	1a589e45391a7e9fc0b162cd98865888	26033	deblur	basic	mock	mock	libD
mockIM4p7L2	a97865bb0c524c639d023a1e8dcac357	2	deblur	basic	mock	mock	libD
mockIM4p7L2	8074ee96274077c4dba2f3a2726a4308	2	deblur	basic	mock	mock	libD
mockIM4p7L2	7f8765e7a170252a49c619116f0cfbfa	29411	deblur	basic	mock	mock	libD
mockIM4p7L2	82a23ea7a1f2cc8130054cd745f581bf	2	deblur	basic	mock	mock	libD
mockIM4p7L2	82f6ae8ab77d21340b04899a5148e6d9	2	deblur	basic	mock	mock	libD
mockIM4p7L2	83f3e7a21741b5cc80ea7511bda6a681	2	deblur	basic	mock	mock	libD
mockIM4p7L2	477c2cb11eee07939cebda32ba68d0ce	16	deblur	basic	mock	mock	libD
mockIM4p7L2	fbfe482ee26f4c4c4382a70f2fd5872c	2	deblur	basic	mock	mock	libD
mockIM4p7L2	fe7ae03b794db255afee6ad4b20039e6	2	deblur	basic	mock	mock	libD
mockIM4p7L2	106866132fd52b9d5c96c38bde87c51f	26885	deblur	basic	mock	mock	libD
mockIM4p7L2	2dca62224b847174b852e4512b8cfc54	246	deblur	basic	mock	mock	libD
mockIM4p7L2	2dfb3fcdce39b1185658578a51e7bf4d	2	deblur	basic	mock	mock	libD
mockIM4p7L2	4ed8c279e0e264c80fc4dd9ef66fc679	2	deblur	basic	mock	mock	libD
mockIM4p7L2	306955aea06419e0671032b2e4b4870b	18	deblur	basic	mock	mock	libD
mockIM4p7L2	1b17955c16c349f289988a3b23db6e73	3	deblur	basic	mock	mock	libD
mockIM4p7L2	7eb55496f6c88010234c049b2d1ce1ea	2	deblur	basic	mock	mock	libD
mockIM4p7L2	6cb6696e89471d5c3d6fd77c2d3ce308	1	deblur	basic	mock	mock	libD
mockIM4p7L2	cf53858bf672504118e20d952d3d8307	2	deblur	basic	mock	mock	libD
mockIM4p7L2	a5e877252f948a4b71ecbc5d16807a52	2	deblur	basic	mock	mock	libD
mockIM4p7L2	49337d34e108aaa7b9eed947dfc6a6d7	33729	deblur	basic	mock	mock	libD
mockIM4p7L2	d1c2b98dc7b043e5afd989cffd1abb54	2	deblur	basic	mock	mock	libD
mockIM4p7L2	d677f44ac4dc0d9b2fd501c937f9e862	3	deblur	basic	mock	mock	libD
mockIM4p7L2	d715131a49a83499c2b218a0c077a6f9	7	deblur	basic	mock	mock	libD
mockIM4p7L2	d7cea9d0daf968ba56422e30891d34b4	29	deblur	basic	mock	mock	libD
mockIM4p7L2	d830d35ae411ce03dff1ea978f2a369a	3	deblur	basic	mock	mock	libD
mockIM4p7L2	fe8c65b2d2501c782b9756796bdde54b	2	deblur	basic	mock	mock	libD
mockIM4p7L2	4c26a03a0b668dfbf7c0e0b22eaa1db4	2	deblur	basic	mock	mock	libD
mockIM4p7L2	d90ba62de8535eeea7f0c4297e07d2ed	2	deblur	basic	mock	mock	libD
mockIM4p7L2	3162d6ac53fe0dd4e322c8da6b3e83c6	2	deblur	basic	mock	mock	libD
mockIM4p7L2	50a81454e378647e8956f1226efbc520	3	deblur	basic	mock	mock	libD
mockIM4p7L2	c7fe73e1f4485c146fb76d53f6141651	2	deblur	basic	mock	mock	libD
mockIM4p7L2	33091bbb174564a99156ac923dfed265	2	deblur	basic	mock	mock	libD
mockIM4p7L2	6cb267a0dd42e582a1b628d319155225	7	deblur	basic	mock	mock	libD
mockIM4p7L2	80523504b67b419744015c83f0b69ce4	2	deblur	basic	mock	mock	libD
mockIM4p7L2	a8f6098aafc7cae1220634beb31cb640	3	deblur	basic	mock	mock	libD
mockIM4p7L2	a7da03061a36307ffe5a2f9b473914aa	2	deblur	basic	mock	mock	libD
mockIM4p7L2	a58f23d7f5bfd18dcc2ccc379ed11aad	2	deblur	basic	mock	mock	libD
mockIM4p7L2	a5bda96d791a384ecff758b296842f13	2	deblur	basic	mock	mock	libD
mockIM4p7L2	83f490b08e9b829d4ab13be0be161ea6	2	deblur	basic	mock	mock	libD
mockIM4p7L2	86378f12b8f1224bb6ad1537c06bf24e	2	deblur	basic	mock	mock	libD
mockIM4p7L2	892b527add86a0fc7152f40c90d44c4c	57	deblur	basic	mock	mock	libD
mockIM4p7L2	26e4ffbe09ab421bed864af1bf3f38ba	50	deblur	basic	mock	mock	libD
mockIM4p7L2	2cdcd9619fd0085ea5139fd1d1cba7d1	2	deblur	basic	mock	mock	libD
mockIM4p7L2	2dfba766c82a062ce5edae7146f1190c	2	deblur	basic	mock	mock	libD
mockIM4p7L2	508d0f186ab9e21959489349125e47d4	2	deblur	basic	mock	mock	libD
mockIM4p7L2	ca032eabac96a532967cd98ea98b35d2	2	deblur	basic	mock	mock	libD
mockIM4p7L2	3225e86a2d1f98de1ff755e55c48f03b	40	deblur	basic	mock	mock	libD
mockIM4p7L2	31eab6add49cf652872c1a9a660f8c84	8	deblur	basic	mock	mock	libD
mockIM4p7L2	a8b7dfbf4e30efb79f82ef028c8668c8	2	deblur	basic	mock	mock	libD
mockIM4p7L2	46c1352fef6455831f2c141414041540	2	deblur	basic	mock	mock	libD
mockIM4p7L2	46df2cbebb29905140afecf02f412715	2	deblur	basic	mock	mock	libD
mockIM4p7L2	58333a97dc513e0157a162057857d6e0	2	deblur	basic	mock	mock	libD
mockIM4p7L2	47419fdeb7701e79276fba3d0a329be6	2	deblur	basic	mock	mock	libD
mockIM4p7L2	5853a578399eaa578341e667e0241df5	2	deblur	basic	mock	mock	libD
mockIM4p7L2	60a9e535f91eb241c02148a64f010720	2	deblur	basic	mock	mock	libD
mockIM4p7L2	d911979adf35d19607ea03c31a75dffc	2	deblur	basic	mock	mock	libD
mockIM4p7L2	da1963a14258d5bd466d0e3a0b25042c	2	deblur	basic	mock	mock	libD
mockIM4p7L2	da701fbc3c1814c72cc9c7671ea533e3	162	deblur	basic	mock	mock	libD
mockIM4p7L2	304ada0913a89ece03c9a6a46396ef0a	2	deblur	basic	mock	mock	libD
mockIM4p7L2	8c49686188df3f462946c286ad4b01f0	190	deblur	basic	mock	mock	libD
mockIM4p7L2	c9420a155b0b5f235c477d9c76ca2cd6	3	deblur	basic	mock	mock	libD
mockIM4p7L2	e60db9b2e7639d00c20866387d69ec32	2	deblur	basic	mock	mock	libD
mockIM4p7L2	e398f3146f37bb8f5d5b6bb5a2080daa	9	deblur	basic	mock	mock	libD
mockIM4p7L2	c894b8d5604f0b8472c916883c51ac8e	2	deblur	basic	mock	mock	libD
mockIM4p7L2	94f161f1fb38ea94903f095b64d28615	2	deblur	basic	mock	mock	libD
mockIM4p7L2	9800c5852426eeb66dae7dd5bb392ac5	5	deblur	basic	mock	mock	libD
mockIM4p7L2	4a847618d608a59e4c7ce500a4a1f8ec	2	deblur	basic	mock	mock	libD
mockIM4p7L2	4b6b47cae118cb84568c658b0dcb2337	2	deblur	basic	mock	mock	libD
mockIM4p7L2	4bf113042bcd4baf14c08e4070caf5b8	2	deblur	basic	mock	mock	libD
mockIM4p7L2	4c14e1c7366b23ec07f43e133d652957	2	deblur	basic	mock	mock	libD
mockIM4p7L2	60e467acf1b2f35368fdcd133220e86a	2	deblur	basic	mock	mock	libD
mockIM4p7L2	61d0bb227cae28d10051b48c8a4313e4	3	deblur	basic	mock	mock	libD
mockIM4p7L2	2e6d1e9e9574aa56ad60cebfc2e6615b	2	deblur	basic	mock	mock	libD
mockIM4p7L2	8aaa5d9db8e4fbc8e72270b01c642b5e	2	deblur	basic	mock	mock	libD
mockIM4p7L2	8c78eb9b3157a68d8b9734978a4557b2	2	deblur	basic	mock	mock	libD
mockIM4p7L2	328ebd9b338542f29341d0606b5ca3e7	2	deblur	basic	mock	mock	libD
mockIM4p7L2	cbca6af74f4d2b773f9342bbb5cb6327	2	deblur	basic	mock	mock	libD
mockIM4p7L2	a952c719564e51e67e0816bba526850a	2	deblur	basic	mock	mock	libD
mockIM4p7L2	57ba6a441f82fa6770fb7f8ab1e40cad	2	deblur	basic	mock	mock	libD
mockIM4p7L2	4a4d40d641e7023103de335433c56222	72	deblur	basic	mock	mock	libD
mockIM4p7L2	58e9ddd2b0706f45c88aa3eadde05481	2	deblur	basic	mock	mock	libD
mockIM4p7L2	9a1b815b3ac0a5f27243928e966b939b	12	deblur	basic	mock	mock	libD
mockIM4p7L2	5c5585d0722ba16f7ab7ed99287258d8	2	deblur	basic	mock	mock	libD
mockIM4p7L2	5e76315dc350276fff6803373a784212	2	deblur	basic	mock	mock	libD
mockIM4p7L2	5fd7320e1bc40a3be3beef22eedd695b	2	deblur	basic	mock	mock	libD
mockIM4p7L2	6036ec543c75d30aacf257b5ab0a6bfb	10	deblur	basic	mock	mock	libD
mockIM4p7L2	2d352c7f41d88a4bb4b095fc24a48376	3	deblur	basic	mock	mock	libD
mockIM4p7L2	da9fa4bcdab8bd6a196db1984bf7c52d	4	deblur	basic	mock	mock	libD
mockIM4p7L2	3019836df83e332ce59481161afca490	4	deblur	basic	mock	mock	libD
mockIM4p7L2	1c4c22364b2626d57778fdee5980c360	2	deblur	basic	mock	mock	libD
mockIM4p7L2	96e74b7724c146650da99158ddae9fa1	4	deblur	basic	mock	mock	libD
mockIM4p7L2	84b764bc47795b169a6ddb232d4a24bd	2	deblur	basic	mock	mock	libD
mockIM4p7L2	4a9a7b4b80043c147864440f2759d360	2	deblur	basic	mock	mock	libD
mockIM4p7L2	4ad838af7c2a4dbacc7fb57f1e00fe48	4	deblur	basic	mock	mock	libD
mockIM4p7L2	5ca6f102adf9a26a97d25fa5b7b34ec2	2	deblur	basic	mock	mock	libD
mockIM4p7L2	dd63430e6a829e9cb7208a9412c5aea9	50	deblur	basic	mock	mock	libD
mockIM4p7L2	5e83c0d1a889cd18c675fb1f65b045e7	2	deblur	basic	mock	mock	libD
mockIM4p7L2	5d2bfd4900d679952a1b512075082137	2	deblur	basic	mock	mock	libD
mockIM4p7L2	9a253a0c5d1364f66403c06376ed9727	4	deblur	basic	mock	mock	libD
mockIM4p7L2	dc304fb2f392c8e7c906be91a67ec1f2	2	deblur	basic	mock	mock	libD
mockIM4p7L2	dd812d35655c82ca8508fccd36aa36b2	2	deblur	basic	mock	mock	libD
mockIM4p7L2	8ed5268018f579d5a0b900f6c78b29f1	2	deblur	basic	mock	mock	libD
mockIM4p7L2	53b3bc33c48aff408d74864e0b44543a	2	deblur	basic	mock	mock	libD
mockIM4p7L2	e5b59ac1cd5c54c815dcd6edbea00dd1	2	deblur	basic	mock	mock	libD
mockIM4p7L2	6c4ae97cf989387fd921d1a366a12bc2	3	deblur	basic	mock	mock	libD
mockIM4p7L2	a56abd0a68c4d449fec2416ea86d0677	2	deblur	basic	mock	mock	libD
mockIM4p7L2	4a1d6a3baebdcc8a3b7513670f7562bc	2	deblur	basic	mock	mock	libD
mockIM4p7L2	5a3f41ac751a8717048770000d1f7875	2	deblur	basic	mock	mock	libD
mockIM4p7L2	5c106de57a474b1b38a2fad907fc40a1	2	deblur	basic	mock	mock	libD
mockIM4p7L2	5c73da77b0455247af4449b05a4f62c4	2	deblur	basic	mock	mock	libD
mockIM4p7L2	8aa7d1ee838c4fc6b862e4509a631fed	2	deblur	basic	mock	mock	libD
mockIM4p7L2	5ca83afcf2aeaa63096723d9530bde8b	2	deblur	basic	mock	mock	libD
mockIM4p7L2	9945fe7dd476205e141231774d615a2e	2	deblur	basic	mock	mock	libD
mockIM4p7L2	9953e392d81143a5f07244e6fa697247	2	deblur	basic	mock	mock	libD
mockIM4p7L2	629db7f1a346d9a25bb8909dfba9de5e	2	deblur	basic	mock	mock	libD
mockIM4p7L2	50fea72f60670030710a9de955f873b7	3	deblur	basic	mock	mock	libD
mockIM4p7L2	52cd098ca20d7e94efe46efffbb243b6	2	deblur	basic	mock	mock	libD
mockIM4p7L2	e4f25cca427571aad508d52b9bf2edcc	2	deblur	basic	mock	mock	libD
mockIM4p7L2	1b5a502528715a105e107bcdee597591	4	deblur	basic	mock	mock	libD
mockIM4p7L2	1c00c27a24ba15bf7c22c016f2a48227	3	deblur	basic	mock	mock	libD
mockIM4p7L2	cec8cf83ea76aea5003e87d8cbb3bafc	3	deblur	basic	mock	mock	libD
mockIM4p7L2	a44c771f6365558777fa16f813857f90	3	deblur	basic	mock	mock	libD
mockIM4p7L2	985055c2dadd98116461375431d9c149	2	deblur	basic	mock	mock	libD
mockIM4p7L2	990dadb301e371e972eaad14c46a69c8	2	deblur	basic	mock	mock	libD
mockIM4p7L2	dc3985e03f1b1f6c99dc87c8674acc95	16	deblur	basic	mock	mock	libD
mockIM4p7L2	958e4a9b128e5de10c89c0836b7a8625	2	deblur	basic	mock	mock	libD
mockIM4p7L2	84efcdc4397b06db856a314c95b0ab2e	19580	deblur	basic	mock	mock	libD
mockIM4p7L2	8adfdaaae4f0d76942ad9496cf361124	2	deblur	basic	mock	mock	libD
mockIM4p7L2	8f85694b20bbe514bb30d267f01fb3ad	2	deblur	basic	mock	mock	libD
mockIM4p7L2	53c932df71784e65a0fe2b59ac4dd236	2	deblur	basic	mock	mock	libD
mockIM4p7L2	e1fb4bf56ccef329b9c9c4705e1e5dcd	4	deblur	basic	mock	mock	libD
mockIM4p7L2	dbda250444644d3e4d6d433cc8f06b1f	27	deblur	basic	mock	mock	libD
mockIM4p7L2	8b7f847fe7d5724d79b2f52b9b355bd6	2	deblur	basic	mock	mock	libD
mockIM4p7L2	4703271373274f53e081a7f2ab48df2e	45	deblur	basic	mock	mock	libD
mockIM4p7L2	572709336a2e23019ea77508f7f0e93a	2	deblur	basic	mock	mock	libD
mockIM4p7L2	e2a6a9983d17cecee53484300af9b1a2	2	deblur	basic	mock	mock	libD
mockIM4p7L2	90f7cd476faeab41518089dea067db38	2	deblur	basic	mock	mock	libD
mockIM4p7L2	69e0bfba113029c325aded12eb6aeb04	2	deblur	basic	mock	mock	libD
mockIM4p7L2	98367e2e0208be2467b079b8f97e05a9	2	deblur	basic	mock	mock	libD
mockIM4p7L2	9a98c30ce24b8fd338c65df0d9f04b18	1	deblur	basic	mock	mock	libD
mockIM4p7L2	63000ea0f41d90056d3c9bfcd69b682b	3	deblur	basic	mock	mock	libD
mockIM4p7L2	df37fb6f3085c475ba153f80c90df489	2	deblur	basic	mock	mock	libD
mockIM4p7L2	e0425a63c5717f2c0bfc70a1886275f4	21317	deblur	basic	mock	mock	libD
mockIM4p7L2	51c9908d820d320586085fe9f290b0da	2	deblur	basic	mock	mock	libD
mockIM4p7L2	316ad57461910abafa157367c22b8211	2	deblur	basic	mock	mock	libD
mockIM4p7L2	a41067a337cb5331cdfe07d570293f25	2	deblur	basic	mock	mock	libD
mockIM4p7L2	dd7d351d61b07cc898433c44c578ec1c	1	deblur	basic	mock	mock	libD
mockIM4p7L2	94bdd1ebd3d1220f21ae0d19615649cc	54	deblur	basic	mock	mock	libD
mockIM4p7L2	cd10eda3ea72f633f82b1e9d3cdaf575	37	deblur	basic	mock	mock	libD
mockIM4p7L2	9a6ec0e58e05288bbdce4cad26c90303	2	deblur	basic	mock	mock	libD
mockIM4p7L2	55a17d8326442d559967b1c9445390bf	23254	deblur	basic	mock	mock	libD
mockIM4p7L2	8bcef70503a16eb837d52d15b3419366	2	deblur	basic	mock	mock	libD
mockIM4p7L2	9460ff952af0dfdb8abefde4417740aa	2	deblur	basic	mock	mock	libD
mockIM4p7L2	317650dd635618cb4ff8f79274d59e55	2	deblur	basic	mock	mock	libD
mockIM4p7L2	6bc363a724ab0627d4921d79a20b6276	2	deblur	basic	mock	mock	libD
mockIM4p7L2	c802cb22a4e3ab27b1d2f92387d1b7b8	2	deblur	basic	mock	mock	libD
mockIM4p7L2	5701f1282d84d3ce77154153a4f267aa	2	deblur	basic	mock	mock	libD
mockIM4p7L2	937734275b3e7b4640969c48a56b421a	2	deblur	basic	mock	mock	libD
mockIM4p7L2	5268904bec8a05f98b81e8f0af03f8d8	2	deblur	basic	mock	mock	libD
mockIM4p7L2	5592a4d77978f1271b28d3058d03e55d	23990	deblur	basic	mock	mock	libD
mockIM4p7L2	6a82b8738fcb11d7c30016f7f164f107	10	deblur	basic	mock	mock	libD
mockIM4p7L2	e158828fbc8fb8fef2ca6591e6fda85f	2	deblur	basic	mock	mock	libD
mockIM4p7L2	a35fde8ace1656ae294890291e45d13b	2	deblur	basic	mock	mock	libD
mockIM4p7L2	a33e9d5dcc6aebafe47272127f7f4b4f	30210	deblur	basic	mock	mock	libD
mockIM4p7L2	567e92f0bed2ff0557e97178f5a06cf2	2	deblur	basic	mock	mock	libD
mockIM4p7L2	689d98c2b4c1a87953fc36f2ce48c9f5	4	deblur	basic	mock	mock	libD
mockIM4p7L2	c82658006844280a6fd6df13c4e1f2e2	4	deblur	basic	mock	mock	libD
mockIM4p7L2	924805e183ad906707f1a7c5a1dd0179	3	deblur	basic	mock	mock	libD
mockIM4p7L2	9133fdd63626a503ec8429b5d5a76271	2	deblur	basic	mock	mock	libD
mockIM4p7L2	53d33bf574b4919578fc589c890d992c	2	deblur	basic	mock	mock	libD
mockIM4p7L2	69b0e9daaf98a7f016fd2ef687e4b7df	2	deblur	basic	mock	mock	libD
mockIM4p7L2	680ce61998881aac42ee62be5610ee01	18	deblur	basic	mock	mock	libD
mockIM4p7L2	9164170d632089944aefd295948a709e	2	deblur	basic	mock	mock	libD
mockIM4p7L2	6674ebb75369663d0208a6d27286f540	2	deblur	basic	mock	mock	libD
mockIM4p7L2	562acaaed34bd554048d739decccc379	2	deblur	basic	mock	mock	libD
mockIM4p7L2	8bde680baa31f427af9fdf1e59573bec	2	deblur	basic	mock	mock	libD
mockIM4p7L2	55deb9070083ad4140bed8b0b4d776c5	2	deblur	basic	mock	mock	libD
mockIM4p7L2	6a0fccdac04e84f9da21648a2671682e	2	deblur	basic	mock	mock	libD
mockIM4p7L2	5515c4f6eb478fd6bfd61f980c10feed	2	deblur	basic	mock	mock	libD
mockIM4p7L2	9a10eaea697a6a6ee40258609f866e83	2	deblur	basic	mock	mock	libD
mockIM4p7L2	65ca71f55547ed40763c3709165077f6	3	deblur	basic	mock	mock	libD
mockIM4p7L2	6517942adcc1e1b521b24e8196576af2	2	deblur	basic	mock	mock	libD
mockIM4p7L2	69230851dfc9a7ad65f4f36c872893ff	7	deblur	basic	mock	mock	libD
mockIM4p7L2	55a9e069a7755a2026d78d22bf34b7e7	2	deblur	basic	mock	mock	libD
mockIM4p7L2	6456db659fc8f1822c7d2bb3428ba8e8	2	deblur	basic	mock	mock	libD
mockIM4p7L2	63174cd207b55890603c7a44ae522b0c	2	deblur	basic	mock	mock	libD
mockIM4p7L2	90d7d2f742f1ae6b5e6bfa628309e394	2	deblur	basic	mock	mock	libD
mockIM4p7L2	9d400a1f44fa03ad876f38ee2e2f0a6a	2	deblur	basic	mock	mock	libD
mockIM4p7L2	68a6c57c00865d72b260cdd6de0e8876	2	deblur	basic	mock	mock	libD
mockIM4p7L2	6749c76121e78cd52eabbbd3b6536689	3	deblur	basic	mock	mock	libD
mockIM4p7L2	91af1f15b91dbc2cf4dc20b3f3278683	51	deblur	basic	mock	mock	libD
mockIM4p7L2	688fdf9e814122bbb2b4c3b9814afb20	2	deblur	basic	mock	mock	libD
mockIM4p7L2	6948e70da05cb1f303e069218b2f858e	3	deblur	basic	mock	mock	libD
mockIM4p7L2	8fdc81965b90e8f97b85ee7e4e944145	2	deblur	basic	mock	mock	libD
mockIM4p7L2	9ab73e8fc20d52952c77df980b287ddd	16	deblur	basic	mock	mock	libD
mockIM4p7L2	67118e9d550b6e8b2362276a4b847a1a	20	deblur	basic	mock	mock	libD
mockIM4p7L2	67119e415ce66ca5bd4e765529a3d979	2	deblur	basic	mock	mock	libD
mockIM4p7L2	90b5945e9e895a442709ca0b19f5e302	2	deblur	basic	mock	mock	libD
mockIM4p7L2	a32c40f193c7ecc4c11720b5bf301514	2	deblur	basic	mock	mock	libD
mockIM4p7L2	a2a88b7d772d1c049b90b1262b266998	2	deblur	basic	mock	mock	libD
mockIM4p7L2	9d0ebc81a173b9d03c35d443e1be254d	3	deblur	basic	mock	mock	libD
mockIM4p7L2	a1bf48aed3403b048276c6c7541b6b82	27424	deblur	basic	mock	mock	libD
mockIM4p7L2	6545ec4ee67c53abccd858cdbee5e052	8	deblur	basic	mock	mock	libD
mockIM4p7L2	a1fecd21301ee0f86d107d965e2901b9	2	deblur	basic	mock	mock	libD
mockIM4p7L2	9ebd8776d2335a3ab766f1e7a764face	25	deblur	basic	mock	mock	libD
mockIM4p7L2	9c1ebd667bcf72ab81a008da5051160b	2	deblur	basic	mock	mock	libD
mockIM4p7L2	9d7bd5b563d6ace8c6f3b7b3fb2dafac	4	deblur	basic	mock	mock	libD
mockIM4p7L2	9f6ce14ea9211bbd096d1ea3486a4375	15	deblur	basic	mock	mock	libD
mockIM4p4L1	ff34d410675cb49b08c23d28e576941a	1	vsearch	basic	mock	mock	libA
mockIM4p4L1	fb0e3cede85ea1879910c7721e137703	11	vsearch	basic	mock	mock	libA
mockIM4p4L1	49337d34e108aaa7b9eed947dfc6a6d7	9292	vsearch	basic	mock	mock	libA
mockIM4p4L1	4a51ac1016db665f235b6b0f5d80fd67	2	vsearch	basic	mock	mock	libA
mockIM4p4L1	443a72aa5f34ea34fd921e6c56388ce3	8215	vsearch	basic	mock	mock	libA
mockIM4p4L1	9b325409d4145b3b0e225a2898c95d4e	1	vsearch	basic	mock	mock	libA
mockIM4p4L1	4ac7530e138e07614a7b84c2946e1310	2	vsearch	basic	mock	mock	libA
mockIM4p4L1	9cad10014e0228b4ad3b4b6ac0d8b9e9	4	vsearch	basic	mock	mock	libA
mockIM4p4L1	dd7d351d61b07cc898433c44c578ec1c	2	vsearch	basic	mock	mock	libA
mockIM4p4L1	ddc6f236d5ad4ec13fd0addb0a6c396c	2	vsearch	basic	mock	mock	libA
mockIM4p4L1	43ed3d0a9467a65e5fc91552d7f8edba	2	vsearch	basic	mock	mock	libA
mockIM4p4L1	d622960ba0e0aa83925831daa954966e	1	vsearch	basic	mock	mock	libA
mockIM4p4L1	e0425a63c5717f2c0bfc70a1886275f4	6053	vsearch	basic	mock	mock	libA
mockIM4p4L1	f51974df289e803808177a78bdf311e2	7268	vsearch	basic	mock	mock	libA
mockIM4p4L1	f7bc1ae833c56629f2924a9e0017eb8a	3	vsearch	basic	mock	mock	libA
mockIM4p4L1	f920f7b1ae7b815c326caea4b90a5624	25	vsearch	basic	mock	mock	libA
mockIM4p4L1	9e14def94d94ae5f14b4894e61e9a354	23	vsearch	basic	mock	mock	libA
mockIM4p4L1	f3c8c69ff8d8acc0e5543b88941fd490	2	vsearch	basic	mock	mock	libA
mockIM4p4L1	51bd825c03fa6717c6f27aa0fb314158	3	vsearch	basic	mock	mock	libA
mockIM4p4L1	b777ee77734634e5fc9304e40019735c	3	vsearch	basic	mock	mock	libA
mockIM4p4L1	b88462c909221e0f8dbe64b67ed18af0	8	vsearch	basic	mock	mock	libA
mockIM4p4L1	a1bf48aed3403b048276c6c7541b6b82	7982	vsearch	basic	mock	mock	libA
mockIM4p4L1	4e3eeeec7ae46ab5266baab8c70f0b7b	2	vsearch	basic	mock	mock	libA
mockIM4p4L1	c60c31fe33fb2b50d8c65e6653e72379	2	vsearch	basic	mock	mock	libA
mockIM4p4L1	c753f823a8823c373321618db6ba8e30	8150	vsearch	basic	mock	mock	libA
mockIM4p4L1	c877f66ece0cef0ccd0ade2cbe2db7be	4	vsearch	basic	mock	mock	libA
mockIM4p4L1	d0a5c76df6793d8f3c87b3e332bfd143	4	vsearch	basic	mock	mock	libA
mockIM4p4L1	d30404eb0c9a5db11321878ad22aaab5	2	vsearch	basic	mock	mock	libA
mockIM4p4L1	de80de7c2514087139ad0b611b2ead9e	2	vsearch	basic	mock	mock	libA
mockIM4p4L1	bded15f598f7e247942582fe5e76840c	2	vsearch	basic	mock	mock	libA
mockIM4p4L1	e9bf846f4398b68e68c4c8afb1a6f01a	4	vsearch	basic	mock	mock	libA
mockIM4p4L1	ee184d9ea699831c9cbaaf5f14151b07	2	vsearch	basic	mock	mock	libA
mockIM4p4L1	f6a5686e762060e92089709944306a6a	7269	vsearch	basic	mock	mock	libA
mockIM4p4L1	42801d7ec4081b44aaf4ce24db5e64eb	3	vsearch	basic	mock	mock	libA
mockIM4p4L1	97bc12832af7a6944d474fcc6188805e	2	vsearch	basic	mock	mock	libA
mockIM4p4L1	5cda0554bac1df4b82e4e59bdcebfbc6	4	vsearch	basic	mock	mock	libA
mockIM4p4L1	a33e9d5dcc6aebafe47272127f7f4b4f	8174	vsearch	basic	mock	mock	libA
mockIM4p4L1	a5b0dd34228cdaf3ac9c551992da2527	1	vsearch	basic	mock	mock	libA
mockIM4p4L1	53aee2c1c0b365402aafc536b87c1d7b	2	vsearch	basic	mock	mock	libA
mockIM4p4L1	553e929481f5af5b3cf7826f7567da54	2	vsearch	basic	mock	mock	libA
mockIM4p4L1	5592a4d77978f1271b28d3058d03e55d	6433	vsearch	basic	mock	mock	libA
mockIM4p4L1	55a17d8326442d559967b1c9445390bf	6223	vsearch	basic	mock	mock	libA
mockIM4p4L1	571b78225d6ea3cff57bf4efb6bd2256	1	vsearch	basic	mock	mock	libA
mockIM4p4L1	5ab6dfa7aeef3d9e154555f82776f8aa	5476	vsearch	basic	mock	mock	libA
mockIM4p4L1	5b93a081e4099358b4b6a1d29f0e5983	1	vsearch	basic	mock	mock	libA
mockIM4p4L1	5c2f23bee7590de8c2ec866cd0daa686	3	vsearch	basic	mock	mock	libA
mockIM4p4L1	7e64bd5054b856eba604144cede37a12	2	vsearch	basic	mock	mock	libA
mockIM4p4L1	5f35319fbd0fb19325b9e2bc353a2697	11	vsearch	basic	mock	mock	libA
mockIM4p4L1	66c069b88fc29864197ee71160f94bca	3	vsearch	basic	mock	mock	libA
mockIM4p4L1	c159ce1ab59a3b7edbed3d0539e2b193	2	vsearch	basic	mock	mock	libA
mockIM4p4L1	c363bf97baf32ac1096b02742efb38a3	4	vsearch	basic	mock	mock	libA
mockIM4p4L1	c403d5de3832b8ab4a86d28a7928936e	3	vsearch	basic	mock	mock	libA
mockIM4p4L1	c533626259d8a8ebb77bcdf91d4cfb48	4	vsearch	basic	mock	mock	libA
mockIM4p4L1	c55d1ec3f0e30e2eff4e804493ef3b79	1	vsearch	basic	mock	mock	libA
mockIM4p4L1	72702f35e07886542bf563bae5bbd146	2	vsearch	basic	mock	mock	libA
mockIM4p4L1	7298fc66371b46be82f1e8659844086b	2	vsearch	basic	mock	mock	libA
mockIM4p4L1	7873d50aeb728511388d7c5991f8fa8c	2	vsearch	basic	mock	mock	libA
mockIM4p4L1	7f7fced1af8c362ef01623c6c24cfb3b	3	vsearch	basic	mock	mock	libA
mockIM4p4L1	e72afd4cc985a2ae50ffc7b9457e3d9f	1	vsearch	basic	mock	mock	libA
mockIM4p4L1	f1e2e46d9d39da02757f2e3e3c2a62e5	5458	vsearch	basic	mock	mock	libA
mockIM4p4L1	3456ff6251490eea3e12040d3e345c65	4796	vsearch	basic	mock	mock	libA
mockIM4p4L1	38266d9f6aa0062dc3abecfdf193dc33	4184	vsearch	basic	mock	mock	libA
mockIM4p4L1	3adf53609706931d8649ee5b62c342b1	2	vsearch	basic	mock	mock	libA
mockIM4p4L1	929464a1cac58d1509c6bfc0cf9b7ef5	3	vsearch	basic	mock	mock	libA
mockIM4p4L1	b378af8906429231ea1a1332c4aa886c	4	vsearch	basic	mock	mock	libA
mockIM4p4L1	b3e97eb6a71f2b5e41ca1f29bf5169a6	2	vsearch	basic	mock	mock	libA
mockIM4p4L1	a6152ff903092bda54f1fe77a3167563	17368	vsearch	basic	mock	mock	libA
mockIM4p4L1	a78813d5b469d5e3d663c2e52a342992	2	vsearch	basic	mock	mock	libA
mockIM4p4L1	aa755cf3c4884087846c5e2a63e629d7	2	vsearch	basic	mock	mock	libA
mockIM4p4L1	aea4dfce56b29e85d72e79b1453366e4	7716	vsearch	basic	mock	mock	libA
mockIM4p4L1	af9c5d2c22117aca754db2c6482fc944	2	vsearch	basic	mock	mock	libA
mockIM4p4L1	b1c07d34cf806227654bb30dc25c2e86	7	vsearch	basic	mock	mock	libA
mockIM4p4L1	b240e59bc685423612390fa785486788	7	vsearch	basic	mock	mock	libA
mockIM4p4L1	7f8765e7a170252a49c619116f0cfbfa	7516	vsearch	basic	mock	mock	libA
mockIM4p4L1	678560355ae978c2f925a2db212fb64d	2	vsearch	basic	mock	mock	libA
mockIM4p4L1	719542bfb0f337f545382bf974c81337	1	vsearch	basic	mock	mock	libA
mockIM4p4L1	786f17427de77daf2f9b1ddb4a66fc58	4	vsearch	basic	mock	mock	libA
mockIM4p4L1	800e17227b526e0f2eb3f79b5d9bf8db	2	vsearch	basic	mock	mock	libA
mockIM4p4L1	807ec0713a450c3aa942e6d6c6e3fa07	6	vsearch	basic	mock	mock	libA
mockIM4p4L1	821aa64611daa3da216572e13a62b9ce	7064	vsearch	basic	mock	mock	libA
mockIM4p4L1	884629baf617a209457daa364b2327a7	4	vsearch	basic	mock	mock	libA
mockIM4p4L1	899f39fc558547da06b0737419092c95	5724	vsearch	basic	mock	mock	libA
mockIM4p4L1	8a8310854362dd23c9e38f78e7a9fed6	2	vsearch	basic	mock	mock	libA
mockIM4p4L1	8e7d1486fbdf89112dbf4e3183977463	3	vsearch	basic	mock	mock	libA
mockIM4p4L1	8e978b4790d896656c8911309fdd9ae1	7021	vsearch	basic	mock	mock	libA
mockIM4p4L1	315a912cb7c1daa498b891eb05bc1dd3	2	vsearch	basic	mock	mock	libA
mockIM4p4L1	6bcc4d1a2329ba7a2063ee7bdc3b0ea0	3	vsearch	basic	mock	mock	libA
mockIM4p4L1	6c8856378009dfdb7b0fb8c03fef1b49	3	vsearch	basic	mock	mock	libA
mockIM4p4L1	6cb6696e89471d5c3d6fd77c2d3ce308	3	vsearch	basic	mock	mock	libA
mockIM4p4L1	1a589e45391a7e9fc0b162cd98865888	7445	vsearch	basic	mock	mock	libA
mockIM4p4L1	1c4c22364b2626d57778fdee5980c360	2	vsearch	basic	mock	mock	libA
mockIM4p4L1	0398a81b6531872f41fc49eb333bc5d0	2	vsearch	basic	mock	mock	libA
mockIM4p4L1	03fa49e9e8d63a3ceb2e1d27ff7d8b1e	2	vsearch	basic	mock	mock	libA
mockIM4p4L1	059e418761d0c375ca68edff8ee0561f	1	vsearch	basic	mock	mock	libA
mockIM4p4L1	8729bf3c782c794a57ca626d5b22d487	12	vsearch	basic	mock	mock	libA
mockIM4p4L1	19b15068add9c22b572c309576d98259	3	vsearch	basic	mock	mock	libA
mockIM4p4L1	0853a883ea800fe3fd8cfde4f2ff0d5f	1	vsearch	basic	mock	mock	libA
mockIM4p4L1	1e117279215a73bd165c9984216a7a31	2	vsearch	basic	mock	mock	libA
mockIM4p4L1	098f65da59f0fa927fe804d96cb3dff4	7211	vsearch	basic	mock	mock	libA
mockIM4p4L1	3019836df83e332ce59481161afca490	1	vsearch	basic	mock	mock	libA
mockIM4p4L1	1eddc0a4d718b1d125f5a1875cf2a531	1	vsearch	basic	mock	mock	libA
mockIM4p4L1	195335d2369a6408563fb7008df9c0dd	6	vsearch	basic	mock	mock	libA
mockIM4p4L1	02fe6971c21382507d624f2ddda7f32c	1	vsearch	basic	mock	mock	libA
mockIM4p4L1	2fc905a9754b3f301dba2865535dd889	2	vsearch	basic	mock	mock	libA
mockIM4p4L1	279e9a70c27f04ba8ce38cd20e31ad61	2	vsearch	basic	mock	mock	libA
mockIM4p4L1	2d970367f2e542e482cbaead9ea23442	2	vsearch	basic	mock	mock	libA
mockIM4p4L1	23cfa44f1daee3e380b1b4532c78cd55	3	vsearch	basic	mock	mock	libA
mockIM4p4L1	106866132fd52b9d5c96c38bde87c51f	7758	vsearch	basic	mock	mock	libA
mockIM4p4L1	143e4b2447d95f6f542b130533c94e55	1	vsearch	basic	mock	mock	libA
mockIM4p4L1	2eecd9187c5732baaf93ca857ad88d32	3	vsearch	basic	mock	mock	libA
mockIM4p4L1	28b6d2f9a25cda13ce3574437ede3c17	4	vsearch	basic	mock	mock	libA
mockIM4p4L1	0ea52f6730d38df79ed5dc032e955716	2	vsearch	basic	mock	mock	libA
mockIM4p4L1	1f8ce9df276c18e7e3397a0edbb191ba	2	vsearch	basic	mock	mock	libA
mockIM4p4L1	2ca8b7dba195c871ec11bcb08a6f34f3	1	vsearch	basic	mock	mock	libA
mockIM4p4L2	06564d3cc7268b1492ed3708697e550e	2	vsearch	basic	mock	mock	libB
mockIM4p4L2	0fc9e43475d1318a580b3d42bd3f8dbb	2	vsearch	basic	mock	mock	libB
mockIM4p4L2	0fd70966d4453aae3e809ef7080ca91b	2	vsearch	basic	mock	mock	libB
mockIM4p4L2	098f65da59f0fa927fe804d96cb3dff4	18360	vsearch	basic	mock	mock	libB
mockIM4p4L2	0bbe50fd175c838e89d8ba802cf4e53b	2	vsearch	basic	mock	mock	libB
mockIM4p4L2	0c2a0a159e0622aa2e2e562cad9db7de	4	vsearch	basic	mock	mock	libB
mockIM4p4L2	0c32b046701bdfd8d2038d023b72fbc8	7	vsearch	basic	mock	mock	libB
mockIM4p4L2	106866132fd52b9d5c96c38bde87c51f	19130	vsearch	basic	mock	mock	libB
mockIM4p4L2	0dad96231dc2174e2a934c5500341fd2	3	vsearch	basic	mock	mock	libB
mockIM4p4L2	0df28a634184401bad12c6ae846b2579	4	vsearch	basic	mock	mock	libB
mockIM4p4L2	0fa296d5461b05171909b634d4abcdc1	2	vsearch	basic	mock	mock	libB
mockIM4p4L2	0fb7497f5926112a8b1035143afaaa78	2	vsearch	basic	mock	mock	libB
mockIM4p4L2	0fc35c089d10ac3874e04db9b4a3c095	5	vsearch	basic	mock	mock	libB
mockIM4p4L2	10e2014f643ac9b78ebd09c2cc6ab676	3	vsearch	basic	mock	mock	libB
mockIM4p4L2	1142fbfd225e7683d6f8106508ac0f61	2	vsearch	basic	mock	mock	libB
mockIM4p4L2	0d40ef7fabef54d4f16f1bf1fbd011ef	2	vsearch	basic	mock	mock	libB
mockIM4p4L2	0598db5824a7642b0862ac7aaa1d19f7	3	vsearch	basic	mock	mock	libB
mockIM4p4L2	0a34cde16d1be29822a8a0dba8e0248d	2	vsearch	basic	mock	mock	libB
mockIM4p4L2	0af4ca2f8d74bf91ef36ec133b29af40	1	vsearch	basic	mock	mock	libB
mockIM4p4L2	0aff51bfae7935f536836856c34f8203	1	vsearch	basic	mock	mock	libB
mockIM4p4L2	0b796e9d0de0bad219afafef80231023	3	vsearch	basic	mock	mock	libB
mockIM4p4L2	3456ff6251490eea3e12040d3e345c65	12309	vsearch	basic	mock	mock	libB
mockIM4p4L2	34d2d4a54ad637525dbaec0e9ff30f59	3	vsearch	basic	mock	mock	libB
mockIM4p4L2	34f55cb42724d4d2c1f5d98b6d2be745	4	vsearch	basic	mock	mock	libB
mockIM4p4L2	36bbc092383e18dc84d1ece325efa1e6	1	vsearch	basic	mock	mock	libB
mockIM4p4L2	38266d9f6aa0062dc3abecfdf193dc33	10690	vsearch	basic	mock	mock	libB
mockIM4p4L2	3919661f9aac94549c519e193ad1f348	6	vsearch	basic	mock	mock	libB
mockIM4p4L2	3a51aeb98ff0802d536da4cbcf8602df	2	vsearch	basic	mock	mock	libB
mockIM4p4L2	3afdffff90cb8a87f151901d1ea64045	5	vsearch	basic	mock	mock	libB
mockIM4p4L2	3ac354588866f2feafb7caa08a77f677	2	vsearch	basic	mock	mock	libB
mockIM4p4L2	007a037ac100ce18c2a8586f13ded714	1	vsearch	basic	mock	mock	libB
mockIM4p4L2	00b1ce8b7370b6a3feea042b1f7944ca	3	vsearch	basic	mock	mock	libB
mockIM4p4L2	016f4c0a1137c78da0201fd1927cec9b	7	vsearch	basic	mock	mock	libB
mockIM4p4L2	027277e0d09ae339e56e167c4d05b69e	3	vsearch	basic	mock	mock	libB
mockIM4p4L2	04c173eed2fe15a14ebac2e6918d8ea8	2	vsearch	basic	mock	mock	libB
mockIM4p4L2	7ab80ebd411da89397c44caa29c46e58	1	vsearch	basic	mock	mock	libB
mockIM4p4L2	7b97494a9b0abcae535ffe77355fa212	2	vsearch	basic	mock	mock	libB
mockIM4p4L2	7c245eb0d71af671f7b98d1ed2e02981	1	vsearch	basic	mock	mock	libB
mockIM4p4L2	7ddbffd4a1f42c5a0a62a1743fb2b5dc	2	vsearch	basic	mock	mock	libB
mockIM4p4L2	7e4204964bbd035ab3e73311ba282d3b	4	vsearch	basic	mock	mock	libB
mockIM4p4L2	7f8765e7a170252a49c619116f0cfbfa	18520	vsearch	basic	mock	mock	libB
mockIM4p4L2	7f92d71f90d8fdf00afcebde038453c2	6	vsearch	basic	mock	mock	libB
mockIM4p4L2	7fde2d6398d540b1f23c55c342587957	2	vsearch	basic	mock	mock	libB
mockIM4p4L2	7ff7d66b88938026513b061ade5f33e2	3	vsearch	basic	mock	mock	libB
mockIM4p4L2	8218f746e971e56edb2a5051c94678dc	2	vsearch	basic	mock	mock	libB
mockIM4p4L2	821aa64611daa3da216572e13a62b9ce	18696	vsearch	basic	mock	mock	libB
mockIM4p4L2	82c5bd9de1561ef39882096a1bbcddb2	2	vsearch	basic	mock	mock	libB
mockIM4p4L2	8346dd486beaf0051850bc0c999c9cb7	2	vsearch	basic	mock	mock	libB
mockIM4p4L2	14449b88e91d184ce590494adef8923f	1	vsearch	basic	mock	mock	libB
mockIM4p4L2	003af5f051eb311a3bfb49f33a7c4fb2	3	vsearch	basic	mock	mock	libB
mockIM4p4L2	3008721c38b2c0d0270eadf804986789	2	vsearch	basic	mock	mock	libB
mockIM4p4L2	3019836df83e332ce59481161afca490	6	vsearch	basic	mock	mock	libB
mockIM4p4L2	30e70f7b30f88eec38b762a0484799e0	2	vsearch	basic	mock	mock	libB
mockIM4p4L2	b1e0e6ee7af050c0b0ff4909458f6813	1	vsearch	basic	mock	mock	libB
mockIM4p4L2	b317f9aac49c54c81ed56f469758ea31	1	vsearch	basic	mock	mock	libB
mockIM4p4L2	b6179fca37c6c3c992d23f8f2b7b39c2	4	vsearch	basic	mock	mock	libB
mockIM4p4L2	b781d9f793f1e975bf054ea8f4f90e65	2	vsearch	basic	mock	mock	libB
mockIM4p4L2	b8436381d36c1a96bd42508b66b113bb	1	vsearch	basic	mock	mock	libB
mockIM4p4L2	b8dba070af5559bedec537e7ec56c9ec	4	vsearch	basic	mock	mock	libB
mockIM4p4L2	b9a6efa3275f6aca67fe913502508d6d	7	vsearch	basic	mock	mock	libB
mockIM4p4L2	b9b7735a6f019c71e44e79f05909df74	2	vsearch	basic	mock	mock	libB
mockIM4p4L2	bc05220a1618ec2514473700e32c6aef	2	vsearch	basic	mock	mock	libB
mockIM4p4L2	3b3a5df5d64529cf3c8b27da011e5116	2	vsearch	basic	mock	mock	libB
mockIM4p4L2	3bccc7419ed71054e8d594ffa35fe0c6	5	vsearch	basic	mock	mock	libB
mockIM4p4L2	3beda1edfe1091614a81280306f02348	2	vsearch	basic	mock	mock	libB
mockIM4p4L2	3c2aa869bf408151079cface4a5bcb1c	3	vsearch	basic	mock	mock	libB
mockIM4p4L2	3cf8fda36e4c20da94e225dc58722ffe	2	vsearch	basic	mock	mock	libB
mockIM4p4L2	3d313118f21262f0ecab2766d6be0369	2	vsearch	basic	mock	mock	libB
mockIM4p4L2	3e8626361c5a67a16c705e4bfb000ca9	3	vsearch	basic	mock	mock	libB
mockIM4p4L2	400682aea70e39cee1f1ee37afe0db50	2	vsearch	basic	mock	mock	libB
mockIM4p4L2	403e89f5ad574335ed967bcc3c2ed55a	2	vsearch	basic	mock	mock	libB
mockIM4p4L2	6cef44cb832de291ccaddb28e961eb2a	2	vsearch	basic	mock	mock	libB
mockIM4p4L2	70654b38e83852feab7bea2945aa308f	2	vsearch	basic	mock	mock	libB
mockIM4p4L2	72cb80195845366948465d5dc3621faf	3	vsearch	basic	mock	mock	libB
mockIM4p4L2	73ab8c2b42c17df62f348f1499ab9ba1	6	vsearch	basic	mock	mock	libB
mockIM4p4L2	73d24c9b0eca55bcce443e60c5639b37	1	vsearch	basic	mock	mock	libB
mockIM4p4L2	7451f59fd1b6b7aa3a0f64d295b5c722	3	vsearch	basic	mock	mock	libB
mockIM4p4L2	74b464ad108ea63e0b86bde7f4f11e74	3	vsearch	basic	mock	mock	libB
mockIM4p4L2	77ccad531ec6e33328cd176eeb2c202a	4	vsearch	basic	mock	mock	libB
mockIM4p4L2	788a7d3effc850e0efadad33ee6e0b67	2	vsearch	basic	mock	mock	libB
mockIM4p4L2	7a0f696dc21e515127d4a773124d12af	2	vsearch	basic	mock	mock	libB
mockIM4p4L2	2700ae9f7ed5758b5be0a98efdf76e59	3	vsearch	basic	mock	mock	libB
mockIM4p4L2	29e3a4a13e3f9e8d8ab7de36ad9a3c1f	2	vsearch	basic	mock	mock	libB
mockIM4p4L2	887caf79208ac72385ec295dac8be6e4	2	vsearch	basic	mock	mock	libB
mockIM4p4L2	88fe7f49b589250148059253c566f4d6	4	vsearch	basic	mock	mock	libB
mockIM4p4L2	899f39fc558547da06b0737419092c95	14838	vsearch	basic	mock	mock	libB
mockIM4p4L2	1187b07337ad9a3c84362cf0efdc380d	2	vsearch	basic	mock	mock	libB
mockIM4p4L2	12512f61e2a3c4a5de1349405061297c	1	vsearch	basic	mock	mock	libB
mockIM4p4L2	125fa3d194b9d1fffb8c3b6cacebc891	2	vsearch	basic	mock	mock	libB
mockIM4p4L2	8f7bfd721d58ac1e20a0ca31a130d974	2	vsearch	basic	mock	mock	libB
mockIM4p4L2	151e642b0775f62b8e2418459b463d1c	2	vsearch	basic	mock	mock	libB
mockIM4p4L2	156d86f0a3f16034e900726be929c9bb	2	vsearch	basic	mock	mock	libB
mockIM4p4L2	16a1e0d2496b094acd9c6ccfbf1e9b6d	2	vsearch	basic	mock	mock	libB
mockIM4p4L2	191c64b64b9788bcf66182973b53592f	1	vsearch	basic	mock	mock	libB
mockIM4p4L2	1a589e45391a7e9fc0b162cd98865888	18707	vsearch	basic	mock	mock	libB
mockIM4p4L2	1b833ccbb1d9cb9bfcf2381b94e902d7	2	vsearch	basic	mock	mock	libB
mockIM4p4L2	2388f43ad0d7b483c09011ceece0b80c	4	vsearch	basic	mock	mock	libB
mockIM4p4L2	23d7e401129b2db212e7765ff3b50159	2	vsearch	basic	mock	mock	libB
mockIM4p4L2	26d584f14491a129cf6bd3bf4f6dc2d2	2	vsearch	basic	mock	mock	libB
mockIM4p4L2	4d34bba23514c89299961cf7d3a4666b	2	vsearch	basic	mock	mock	libB
mockIM4p4L2	4d97d9a18c7ac36f484c5021cada9abb	10	vsearch	basic	mock	mock	libB
mockIM4p4L2	2a7efe6389ff24dc3f0ee8246dc67aff	2	vsearch	basic	mock	mock	libB
mockIM4p4L2	2b37acac30c4293b0a2dff944e18ccda	3	vsearch	basic	mock	mock	libB
mockIM4p4L2	2bc7277b3501963041489128cb3e18f4	3	vsearch	basic	mock	mock	libB
mockIM4p4L2	2ca8b7dba195c871ec11bcb08a6f34f3	1	vsearch	basic	mock	mock	libB
mockIM4p4L2	2cbe309e5e35782a7ba8b3cbe80c71d7	11	vsearch	basic	mock	mock	libB
mockIM4p4L2	2cd21fdec933d86089a1b01b5015ca7f	1	vsearch	basic	mock	mock	libB
mockIM4p4L2	2d2ee3ea1221dc8a9a7689383d92ff98	2	vsearch	basic	mock	mock	libB
mockIM4p4L2	2ec2ae18d27f283cd500162f07d4b455	2	vsearch	basic	mock	mock	libB
mockIM4p4L2	2f9f14a164fbd999f2f975800cb5c6af	2	vsearch	basic	mock	mock	libB
mockIM4p4L2	af088e77b032805fffd5848398610cd3	1	vsearch	basic	mock	mock	libB
mockIM4p4L2	b0db0f047b12f6e7a95e38ab93a213e2	2	vsearch	basic	mock	mock	libB
mockIM4p4L2	b192b73f3b7ac001e18fd4933369ebd8	4	vsearch	basic	mock	mock	libB
mockIM4p4L2	5ed04e477734a181814e33ce1af26bd7	2	vsearch	basic	mock	mock	libB
mockIM4p4L2	6064f61977991d606a1268c526dbf3d2	2	vsearch	basic	mock	mock	libB
mockIM4p4L2	60defd11f06c99534ad95b0eca0a249f	1	vsearch	basic	mock	mock	libB
mockIM4p4L2	61170150ecf3c56d3635d4be6b0938bd	2	vsearch	basic	mock	mock	libB
mockIM4p4L2	61c0f9a3feb5b115d9bf4eec3576a4ff	1	vsearch	basic	mock	mock	libB
mockIM4p4L2	62776d8d72013041af5fb2a4a954d16b	2	vsearch	basic	mock	mock	libB
mockIM4p4L2	655c2bf643ac532b593b6d9f4dc7b5a6	9	vsearch	basic	mock	mock	libB
mockIM4p4L2	68708842ab832454dd9dcbbbf0ceca7d	3	vsearch	basic	mock	mock	libB
mockIM4p4L2	68c6d0a2ad4f39eea6655e3dfadeb00f	15	vsearch	basic	mock	mock	libB
mockIM4p4L2	bc6d530b38da0d525db7882561e42f99	4	vsearch	basic	mock	mock	libB
mockIM4p4L2	bd5fabed5890b90f37acfdd81b428b6c	3	vsearch	basic	mock	mock	libB
mockIM4p4L2	bdaa5299ac68a25fc5f607dc3d66c7ce	1	vsearch	basic	mock	mock	libB
mockIM4p4L2	bdea124ae63553fb7fc2c7751e2ef825	2	vsearch	basic	mock	mock	libB
mockIM4p4L2	becfbf982a76f581fb754c63d7d237a0	2	vsearch	basic	mock	mock	libB
mockIM4p4L2	c094126240d8b17ae2f7a33ac3bd7341	2	vsearch	basic	mock	mock	libB
mockIM4p4L2	c1083263924cff756409e1adc8d0ff04	2	vsearch	basic	mock	mock	libB
mockIM4p4L2	c312daebd3c7d8c37b6a17c87a259f8d	1	vsearch	basic	mock	mock	libB
mockIM4p4L2	c31574e866b6349a743d17296905ffe1	2	vsearch	basic	mock	mock	libB
mockIM4p4L2	4183614e385ca085e6c1c59759981290	2	vsearch	basic	mock	mock	libB
mockIM4p4L2	43d5daad7c30d0dca65862c5cc89ff8b	5	vsearch	basic	mock	mock	libB
mockIM4p4L2	443a72aa5f34ea34fd921e6c56388ce3	21441	vsearch	basic	mock	mock	libB
mockIM4p4L2	47a373635a2423b8a66425fada37a63e	3	vsearch	basic	mock	mock	libB
mockIM4p4L2	47ff6204f709c077e8822640b365d6ea	1	vsearch	basic	mock	mock	libB
mockIM4p4L2	49337d34e108aaa7b9eed947dfc6a6d7	22169	vsearch	basic	mock	mock	libB
mockIM4p4L2	4975287c0a66efffa901bcaaafcf8b29	2	vsearch	basic	mock	mock	libB
mockIM4p4L2	4abd8100cd1c21c22c62bff3d23cc1d8	2	vsearch	basic	mock	mock	libB
mockIM4p4L2	a1bf48aed3403b048276c6c7541b6b82	21736	vsearch	basic	mock	mock	libB
mockIM4p4L2	a1d0742d71492e1d3754daa9d313f9bd	14	vsearch	basic	mock	mock	libB
mockIM4p4L2	4ea45fcf86c1f4e129a0980c61a09b47	28	vsearch	basic	mock	mock	libB
mockIM4p4L2	4ef762f8e14d959a0af233f11138a7b3	1	vsearch	basic	mock	mock	libB
mockIM4p4L2	52cd721534ffdd9241c7ece20f629686	4	vsearch	basic	mock	mock	libB
mockIM4p4L2	52e2072fc5bcd9ae15054770323c5e0f	5	vsearch	basic	mock	mock	libB
mockIM4p4L2	53bdf7eb6e1d2a7645a2bd9fdaf5cdb0	2	vsearch	basic	mock	mock	libB
mockIM4p4L2	5453a27137e61b5afb48e04da9326bc7	2	vsearch	basic	mock	mock	libB
mockIM4p4L2	54ba80fddfa749049e3af435dfea2e64	3	vsearch	basic	mock	mock	libB
mockIM4p4L2	5592a4d77978f1271b28d3058d03e55d	15940	vsearch	basic	mock	mock	libB
mockIM4p4L2	55a17d8326442d559967b1c9445390bf	14955	vsearch	basic	mock	mock	libB
mockIM4p4L2	58c6720c971cee58e1beb6af2b6283bb	3	vsearch	basic	mock	mock	libB
mockIM4p4L2	59a76138e3bb33b0a103c5d9ab0e706e	3	vsearch	basic	mock	mock	libB
mockIM4p4L2	5abd987467674199e01d1f110e5dc8c7	7	vsearch	basic	mock	mock	libB
mockIM4p4L2	848d0076d60e6d6d101671396001a03d	2	vsearch	basic	mock	mock	libB
mockIM4p4L2	84bf7f41db1f85bc244cf13397f9ba10	1	vsearch	basic	mock	mock	libB
mockIM4p4L2	84efcdc4397b06db856a314c95b0ab2e	14125	vsearch	basic	mock	mock	libB
mockIM4p4L2	86d824f733d61170ef80a4235cb32238	17662	vsearch	basic	mock	mock	libB
mockIM4p4L2	872c8ae3ac1058333f6055f718914bc8	2	vsearch	basic	mock	mock	libB
mockIM4p4L2	ef6b7eb0398094cf668c7562d9607871	2	vsearch	basic	mock	mock	libB
mockIM4p4L2	ef6ba6f2daac5f9a24070f623593c90d	5	vsearch	basic	mock	mock	libB
mockIM4p4L2	f1e2e46d9d39da02757f2e3e3c2a62e5	13378	vsearch	basic	mock	mock	libB
mockIM4p4L2	8c9c4815c743d9c837cdb365fca8d9dc	2	vsearch	basic	mock	mock	libB
mockIM4p4L2	692d67e09c21eb828010ffe09a58f0e4	2	vsearch	basic	mock	mock	libB
mockIM4p4L2	69ab7e5040f2fb25d9ce328eeae144d2	3	vsearch	basic	mock	mock	libB
mockIM4p4L2	6aad1e5e4237b180564e63ef05955ddb	2	vsearch	basic	mock	mock	libB
mockIM4p4L2	6b8700f857015360de261167496d3dd6	5	vsearch	basic	mock	mock	libB
mockIM4p4L2	6c9e22d32b0ffa52cf449b0e1932fafa	2	vsearch	basic	mock	mock	libB
mockIM4p4L2	6cb6696e89471d5c3d6fd77c2d3ce308	5	vsearch	basic	mock	mock	libB
mockIM4p4L2	fce0d04c517106881bd299f7f4d1e067	8	vsearch	basic	mock	mock	libB
mockIM4p4L2	fdcdb8bb00aae94d6cbe9e00bfe3a5f2	11	vsearch	basic	mock	mock	libB
mockIM4p4L2	fdedd153f67391a43662ae09cdb90f48	2	vsearch	basic	mock	mock	libB
mockIM4p4L2	feea6b49c6adf8964bfc173ba4eedc70	3	vsearch	basic	mock	mock	libB
mockIM4p4L2	ff34d410675cb49b08c23d28e576941a	3	vsearch	basic	mock	mock	libB
mockIM4p4L2	9cad10014e0228b4ad3b4b6ac0d8b9e9	4	vsearch	basic	mock	mock	libB
mockIM4p4L2	cf021e87bebff352e971533edc31382a	2	vsearch	basic	mock	mock	libB
mockIM4p4L2	d2b6ff18ea16488174ed0239fca957ac	3	vsearch	basic	mock	mock	libB
mockIM4p4L2	a33e9d5dcc6aebafe47272127f7f4b4f	19871	vsearch	basic	mock	mock	libB
mockIM4p4L2	a46af0da55c23ff3c676d025b3e63f16	2	vsearch	basic	mock	mock	libB
mockIM4p4L2	a5b0dd34228cdaf3ac9c551992da2527	6	vsearch	basic	mock	mock	libB
mockIM4p4L2	a6152ff903092bda54f1fe77a3167563	41092	vsearch	basic	mock	mock	libB
mockIM4p4L2	ab6f7c60e6d2695cdaba9487772b7e01	3	vsearch	basic	mock	mock	libB
mockIM4p4L2	acb99e72c66d14df9c8d9c05168394e9	9	vsearch	basic	mock	mock	libB
mockIM4p4L2	ad282ccd82477527aaa6ba6a8311364c	1	vsearch	basic	mock	mock	libB
mockIM4p4L2	ad7d67c264e07d0873e4dcfe06b1f912	2	vsearch	basic	mock	mock	libB
mockIM4p4L2	aea4dfce56b29e85d72e79b1453366e4	19019	vsearch	basic	mock	mock	libB
mockIM4p4L2	83c6ba32c1e657a017597605dad65a57	3	vsearch	basic	mock	mock	libB
mockIM4p4L2	e978abaf0c2ce360e798c67ada96d032	2	vsearch	basic	mock	mock	libB
mockIM4p4L2	ea6f24e3b635defb96c23bc66c8ee583	5	vsearch	basic	mock	mock	libB
mockIM4p4L2	eacf009ed793afbc65110a8578f17f01	2	vsearch	basic	mock	mock	libB
mockIM4p4L2	ec4166b1f14bf4f92947def3f7a7954e	1	vsearch	basic	mock	mock	libB
mockIM4p4L2	ec79921c717c50d9b94560840c8045b9	2	vsearch	basic	mock	mock	libB
mockIM4p4L2	946c44b263ffbcec8ef8e415d7663488	3	vsearch	basic	mock	mock	libB
mockIM4p4L2	1e8bf2c63736cd7e12abc1c684a05e67	3	vsearch	basic	mock	mock	libB
mockIM4p4L2	1eddc0a4d718b1d125f5a1875cf2a531	1	vsearch	basic	mock	mock	libB
mockIM4p4L2	f20ca55ed88e3aa50fe0be5d9c740584	2	vsearch	basic	mock	mock	libB
mockIM4p4L2	8e94a7821bf2a393f89d8da192f3cedf	1	vsearch	basic	mock	mock	libB
mockIM4p4L2	8eb42cca71ee37b647082bf44c2d7781	2	vsearch	basic	mock	mock	libB
mockIM4p4L2	f51974df289e803808177a78bdf311e2	18039	vsearch	basic	mock	mock	libB
mockIM4p4L2	f560daa4f2610d8327f9942e0d6aa322	8	vsearch	basic	mock	mock	libB
mockIM4p4L2	8fdf6b7ee22bd1462dbe03df9d8d227f	3	vsearch	basic	mock	mock	libB
mockIM4p4L2	91a7a6e7f28d21c7ced7dc3df389efcf	4	vsearch	basic	mock	mock	libB
mockIM4p4L2	91e71f4b05c12686daa400c0f328fcd9	5	vsearch	basic	mock	mock	libB
mockIM4p4L2	934653a717cc4f98fa62410a3be7d800	1	vsearch	basic	mock	mock	libB
mockIM4p4L2	94428798357e7475d4a94ea3049e5ce3	2	vsearch	basic	mock	mock	libB
mockIM4p4L2	da7d5eeecf6dfef93eaf553585c84dce	9	vsearch	basic	mock	mock	libB
mockIM4p4L2	a7d33da3eb1342545cc7ed94354b08d2	2	vsearch	basic	mock	mock	libB
mockIM4p4L2	aab3d68bc84d600c3b996475b02a6fcd	1	vsearch	basic	mock	mock	libB
mockIM4p4L2	20a4c675f8276fe61cc1ccea1bc3614b	2	vsearch	basic	mock	mock	libB
mockIM4p4L2	20e53ecd38c8a565c0bf8526ad07bbea	2	vsearch	basic	mock	mock	libB
mockIM4p4L2	21539140fdc027f1630e47c5399300e1	3	vsearch	basic	mock	mock	libB
mockIM4p4L2	219d25a019cf72f045fbb72841ca05a8	1	vsearch	basic	mock	mock	libB
mockIM4p4L2	ce0ebc4f1c9ffca47360d51193b4a471	2	vsearch	basic	mock	mock	libB
mockIM4p4L2	e8f30d57fb5fcf9436b9989ea0dd4645	2	vsearch	basic	mock	mock	libB
mockIM4p4L2	f6a5686e762060e92089709944306a6a	16975	vsearch	basic	mock	mock	libB
mockIM4p4L2	d344f53469d9252fecffa65287522393	2	vsearch	basic	mock	mock	libB
mockIM4p4L2	d55003cdfaf03e80d9c7f6fc66180656	4	vsearch	basic	mock	mock	libB
mockIM4p4L2	d9d6c7ec93b4cd107005cc8539bb852a	2	vsearch	basic	mock	mock	libB
mockIM4p4L2	e280be20ed61f39193390935348bdfc3	8	vsearch	basic	mock	mock	libB
mockIM4p4L2	e386bc066068cc6ee780dd3e457e063c	4	vsearch	basic	mock	mock	libB
mockIM4p4L2	c326fc734365809243a04b73c7344d86	2	vsearch	basic	mock	mock	libB
mockIM4p4L2	e0425a63c5717f2c0bfc70a1886275f4	14578	vsearch	basic	mock	mock	libB
mockIM4p4L2	9b325409d4145b3b0e225a2898c95d4e	3	vsearch	basic	mock	mock	libB
mockIM4p4L2	c753f823a8823c373321618db6ba8e30	22013	vsearch	basic	mock	mock	libB
mockIM4p4L2	e72afd4cc985a2ae50ffc7b9457e3d9f	3	vsearch	basic	mock	mock	libB
mockIM4p4L2	e7cf8febd22a81f1f6ad53ade6117fe5	2	vsearch	basic	mock	mock	libB
mockIM4p4L2	c5098366c5ba2170bb0bdbb4ebb969cf	9	vsearch	basic	mock	mock	libB
mockIM4p4L2	9b0c2d583851fda81cc14291ad8a19bf	2	vsearch	basic	mock	mock	libB
mockIM4p4L2	fa684953965cbea221630e29efbc2fae	3	vsearch	basic	mock	mock	libB
mockIM4p4L2	fc6a6d189d50d836565e8225c1f8350d	4	vsearch	basic	mock	mock	libB
mockIM4p4L2	cdf64badb9a6cde1b3125a8ce7496a76	1	vsearch	basic	mock	mock	libB
mockIM4p4L2	de5aee1bbd3af8d944038d58db81a9a2	2	vsearch	basic	mock	mock	libB
mockIM4p4L2	f3db645c14a70712219e8ae55cd9a0ef	1	vsearch	basic	mock	mock	libB
mockIM4p4L2	db9848f3a3969e5d10d7d5784ca90d78	4	vsearch	basic	mock	mock	libB
mockIM4p4L2	cdcac52bd44332203b4e70104118c705	2	vsearch	basic	mock	mock	libB
mockIM4p4L2	996a8fbbce565c8c8e5d4d9f24b5bb12	2	vsearch	basic	mock	mock	libB
mockIM4p4L2	95c8989dcc8f78bb8b5d57ed4a528a52	2	vsearch	basic	mock	mock	libB
mockIM4p4L2	f4092d18c4b7c2f4be4cd0536468ca81	3	vsearch	basic	mock	mock	libB
mockIM4p4L2	960ece633686a93bcc7ca68a17602d0d	2	vsearch	basic	mock	mock	libB
mockIM4p4L2	968bb6ae0e37f2c61a436ee0d360c924	1	vsearch	basic	mock	mock	libB
mockIM4p4L2	c9320e7523ff927b7897c17f05732e73	2	vsearch	basic	mock	mock	libB
mockIM4p7L1	3a208c83bf955fe8a8a530902ae1ccdd	2	vsearch	basic	mock	mock	libC
mockIM4p7L1	aa2a5546bd2b373ea0977651ca3bc837	8307	vsearch	basic	mock	mock	libC
mockIM4p7L1	356bb26f84b1ea4bc6885cd2b9d55836	2	vsearch	basic	mock	mock	libC
mockIM4p7L1	f6a5686e762060e92089709944306a6a	8896	vsearch	basic	mock	mock	libC
mockIM4p7L1	dd7d351d61b07cc898433c44c578ec1c	2	vsearch	basic	mock	mock	libC
mockIM4p7L1	fd93fc31c4e7839bec4f1a355aa4dfca	1	vsearch	basic	mock	mock	libC
mockIM4p7L1	9c2759d5d595e4d7e16489ee5cb885d8	9	vsearch	basic	mock	mock	libC
mockIM4p7L1	c757ffb7280e8bce351cd7c8a0c8707b	2	vsearch	basic	mock	mock	libC
mockIM4p7L1	c753f823a8823c373321618db6ba8e30	10865	vsearch	basic	mock	mock	libC
mockIM4p7L1	fde00d1d0ad562f25b7269ae55cb655a	1	vsearch	basic	mock	mock	libC
mockIM4p7L1	aea4dfce56b29e85d72e79b1453366e4	9898	vsearch	basic	mock	mock	libC
mockIM4p7L1	a7309427fe7e9c74a7cb31bc402837a3	7	vsearch	basic	mock	mock	libC
mockIM4p7L1	f51974df289e803808177a78bdf311e2	9985	vsearch	basic	mock	mock	libC
mockIM4p7L1	ac6327a1ae9883cd711b1540091ab15e	1	vsearch	basic	mock	mock	libC
mockIM4p7L1	c6ff8a4eed561ba1c899a72c0679a8bc	4	vsearch	basic	mock	mock	libC
mockIM4p7L1	ad7563a81ed32d4abf0f843d851c060e	4	vsearch	basic	mock	mock	libC
mockIM4p7L1	3456ff6251490eea3e12040d3e345c65	6051	vsearch	basic	mock	mock	libC
mockIM4p7L1	f6d00e801d93c1b496f9b45272497647	1	vsearch	basic	mock	mock	libC
mockIM4p7L1	c4b6bc0ce13404be1a56000c4bebd7ed	4	vsearch	basic	mock	mock	libC
mockIM4p7L1	dc655426138632cec4b7d8e1e7b25f84	4	vsearch	basic	mock	mock	libC
mockIM4p7L1	ed881d44e9e1bebd758fc7f8dda87025	1	vsearch	basic	mock	mock	libC
mockIM4p7L1	afe8b23ad11b667ed0467cc33d44ff27	2	vsearch	basic	mock	mock	libC
mockIM4p7L1	49337d34e108aaa7b9eed947dfc6a6d7	11195	vsearch	basic	mock	mock	libC
mockIM4p7L1	a5fb1662e79b91e6909541fe11bf71e9	1	vsearch	basic	mock	mock	libC
mockIM4p7L1	f1e2e46d9d39da02757f2e3e3c2a62e5	6456	vsearch	basic	mock	mock	libC
mockIM4p7L1	a935d19983a95c1e8f15578bd8883468	40	vsearch	basic	mock	mock	libC
mockIM4p7L1	399595e61c07804d46742048617cd884	2	vsearch	basic	mock	mock	libC
mockIM4p7L1	af8265fea437f95399ab2ec327c0e313	3	vsearch	basic	mock	mock	libC
mockIM4p7L1	e939c9fb42c966f0cb2977a4303df8b1	2	vsearch	basic	mock	mock	libC
mockIM4p7L1	e7da9ff4de4bbd528ca8035191cc9d8d	2	vsearch	basic	mock	mock	libC
mockIM4p7L1	443a72aa5f34ea34fd921e6c56388ce3	10526	vsearch	basic	mock	mock	libC
mockIM4p7L1	a5b0dd34228cdaf3ac9c551992da2527	1	vsearch	basic	mock	mock	libC
mockIM4p7L1	c51141df31780628a20b05add1b435b8	4	vsearch	basic	mock	mock	libC
mockIM4p7L1	4769ad71fd6b1574467a3829e6bc233b	2	vsearch	basic	mock	mock	libC
mockIM4p7L1	027f57a6c10b326d1457648a112376d8	2	vsearch	basic	mock	mock	libC
mockIM4p7L1	38266d9f6aa0062dc3abecfdf193dc33	5330	vsearch	basic	mock	mock	libC
mockIM4p7L1	3bf92020fcb73e8a88cb86cbd78eb0c8	2	vsearch	basic	mock	mock	libC
mockIM4p7L1	3ec7af594280310c02f82fd8cdfe9a74	11	vsearch	basic	mock	mock	libC
mockIM4p7L1	43c5d1c9b7e77b220d74398f758225bb	2	vsearch	basic	mock	mock	libC
mockIM4p7L1	d3cafc94afa2c538fde716deb583d2f6	3	vsearch	basic	mock	mock	libC
mockIM4p7L1	a502e8660b21dfc9893f6ae523fe930d	3	vsearch	basic	mock	mock	libC
mockIM4p7L1	a539861aa1fffac1592438ae251d40d1	3	vsearch	basic	mock	mock	libC
mockIM4p7L1	a54db92c61ee2f6dc9cdf30950c2b6a5	2	vsearch	basic	mock	mock	libC
mockIM4p7L1	9c24d266e9a48395d5267f47efa2faa3	6	vsearch	basic	mock	mock	libC
mockIM4p7L1	5bd3939b7e051fe282d67b5087a91639	1	vsearch	basic	mock	mock	libC
mockIM4p7L1	34444e91ef025117213e48d7c1e3ea1c	2	vsearch	basic	mock	mock	libC
mockIM4p7L1	ee0c04457be18affe8972e7dedd04675	2	vsearch	basic	mock	mock	libC
mockIM4p7L1	e7cf8febd22a81f1f6ad53ade6117fe5	2	vsearch	basic	mock	mock	libC
mockIM4p7L1	a56eccc5835d7308e714c9dd118a75a1	1	vsearch	basic	mock	mock	libC
mockIM4p7L1	a91b4e5b6070cf69db3855cc8a0a9ab6	2	vsearch	basic	mock	mock	libC
mockIM4p7L1	c15a7a8cc0c656f530b5ed568e11fc61	4	vsearch	basic	mock	mock	libC
mockIM4p7L1	0224e64a0546f5b9773a397bbeb40762	1	vsearch	basic	mock	mock	libC
mockIM4p7L1	73f1b4ef8b1acdfa02800d64423f19bb	5	vsearch	basic	mock	mock	libC
mockIM4p7L1	b1d1f6a1338042081fce77c43f42c17b	2	vsearch	basic	mock	mock	libC
mockIM4p7L1	46b7f4a30af940d9fe76d802c2cc63b1	2	vsearch	basic	mock	mock	libC
mockIM4p7L1	843f42cc6e73713243044bf02c36bea7	2	vsearch	basic	mock	mock	libC
mockIM4p7L1	985547f17c63c3b770bfea03a594c9c2	5	vsearch	basic	mock	mock	libC
mockIM4p7L1	970b941de92441077c7fb67e5fd19f47	5	vsearch	basic	mock	mock	libC
mockIM4p7L1	de8f23e1b9efee7792a9a3ad074f5eda	3	vsearch	basic	mock	mock	libC
mockIM4p7L1	c911818aa3ef982ecded6265d7a3ff6d	29	vsearch	basic	mock	mock	libC
mockIM4p7L1	e72afd4cc985a2ae50ffc7b9457e3d9f	1	vsearch	basic	mock	mock	libC
mockIM4p7L1	a33e9d5dcc6aebafe47272127f7f4b4f	10618	vsearch	basic	mock	mock	libC
mockIM4p7L1	e99a6e8b0fdad08d415d2f97ad6f4e86	4	vsearch	basic	mock	mock	libC
mockIM4p7L1	d6a8c0be1b0e5c181a57cce72728e45f	3	vsearch	basic	mock	mock	libC
mockIM4p7L1	243fadeac0738c33d7ec97cd6175e959	3	vsearch	basic	mock	mock	libC
mockIM4p7L1	ec9d07de263e523bed145fb0589f8fe4	3	vsearch	basic	mock	mock	libC
mockIM4p7L1	279de3462594f79df6da2c92a35b27fe	6	vsearch	basic	mock	mock	libC
mockIM4p7L1	28c29345631b7ab8d4fab7861d4c9f39	2	vsearch	basic	mock	mock	libC
mockIM4p7L1	3019836df83e332ce59481161afca490	3	vsearch	basic	mock	mock	libC
mockIM4p7L1	33b5851e109b3fd4314d00b0b3bd37db	1	vsearch	basic	mock	mock	libC
mockIM4p7L1	fe2ffb3adedeeb3279e5f63cbda8b8aa	1	vsearch	basic	mock	mock	libC
mockIM4p7L1	fe97cf979b10951ec434b42f6b3d68eb	20830	vsearch	basic	mock	mock	libC
mockIM4p7L1	45c4a10baf9acd06a80a83ad2b5ff33b	2	vsearch	basic	mock	mock	libC
mockIM4p7L1	ebf03c9e23c9e99a926088b40583b819	2	vsearch	basic	mock	mock	libC
mockIM4p7L1	bdd121ce2e7549e01f8cf2d982bc273d	1	vsearch	basic	mock	mock	libC
mockIM4p7L1	136a5b2d11277a8b7297bf181c0f8b9c	1	vsearch	basic	mock	mock	libC
mockIM4p7L1	1371417dd2b632c01219cbcb4c3e64ae	3	vsearch	basic	mock	mock	libC
mockIM4p7L1	494795469af22454daccdb1cf9d1202e	2	vsearch	basic	mock	mock	libC
mockIM4p7L1	c7faafb5cc7f00f4ac40ac9ca09199ad	9	vsearch	basic	mock	mock	libC
mockIM4p7L1	ca558a767ca233a2fae8cf315d4c0bcd	8	vsearch	basic	mock	mock	libC
mockIM4p7L1	d2c5eac820e530131fb22a4263479dc0	12	vsearch	basic	mock	mock	libC
mockIM4p7L1	d3a87e8ee02ad3acce419d8bd852a163	3	vsearch	basic	mock	mock	libC
mockIM4p7L1	532ad083733b3d3cb6dd74d19859c813	1	vsearch	basic	mock	mock	libC
mockIM4p7L1	55a17d8326442d559967b1c9445390bf	8080	vsearch	basic	mock	mock	libC
mockIM4p7L1	57088bdc2bcff953dcb38eb176c5c5dd	2	vsearch	basic	mock	mock	libC
mockIM4p7L1	b481d3a0399f4fa37def511f2c340a0f	2	vsearch	basic	mock	mock	libC
mockIM4p7L1	5adeaa5f63bed152e7562d652c31dfed	1	vsearch	basic	mock	mock	libC
mockIM4p7L1	71df451fc0a63d7ace5a6dcb6beeb46c	2	vsearch	basic	mock	mock	libC
mockIM4p7L1	a1bf48aed3403b048276c6c7541b6b82	10077	vsearch	basic	mock	mock	libC
mockIM4p7L1	e0425a63c5717f2c0bfc70a1886275f4	7427	vsearch	basic	mock	mock	libC
mockIM4p7L1	e73d181b20ea426734d3a8eb178c82f1	2	vsearch	basic	mock	mock	libC
mockIM4p7L1	a4d6177e79ea9ac039333249679ea2c1	3	vsearch	basic	mock	mock	libC
mockIM4p7L1	1d56da4a6bbdeb51fa976f7de0c36026	2	vsearch	basic	mock	mock	libC
mockIM4p7L1	1eddc0a4d718b1d125f5a1875cf2a531	2	vsearch	basic	mock	mock	libC
mockIM4p7L1	21d3d50f64903cbe1a611811acc20534	6	vsearch	basic	mock	mock	libC
mockIM4p7L1	71906aeea041a9a4ea0c3d5f3d99b2ca	2	vsearch	basic	mock	mock	libC
mockIM4p7L1	4afa7d85bbd35fe90867e371446f5c3b	3	vsearch	basic	mock	mock	libC
mockIM4p7L1	789d6c73353625ae4dc105d76464ac68	2	vsearch	basic	mock	mock	libC
mockIM4p7L1	317d991bf0eaa9bbd25e5f5642f1f862	11	vsearch	basic	mock	mock	libC
mockIM4p7L1	ff6d456daca764dce82ce0d150ef96b0	2	vsearch	basic	mock	mock	libC
mockIM4p7L1	210ee4f7b7494f9906707136fda30128	4	vsearch	basic	mock	mock	libC
mockIM4p7L1	21408a81725230e53460d96c386e9be8	2	vsearch	basic	mock	mock	libC
mockIM4p7L1	125a7e25620ced220c4dc023ec27a8e4	6	vsearch	basic	mock	mock	libC
mockIM4p7L1	df0f8be78aa00800ab747a9af6a83de5	2	vsearch	basic	mock	mock	libC
mockIM4p7L1	d0a5c76df6793d8f3c87b3e332bfd143	2	vsearch	basic	mock	mock	libC
mockIM4p7L1	9a2f9a0d1f7ce0ad86aa3833871f7f78	1	vsearch	basic	mock	mock	libC
mockIM4p7L1	824b20b3b68931c7f744a740714cd6c4	1	vsearch	basic	mock	mock	libC
mockIM4p7L1	94a188643d44dfa93fb92b24a73f19c8	3	vsearch	basic	mock	mock	libC
mockIM4p7L1	6cb6696e89471d5c3d6fd77c2d3ce308	1	vsearch	basic	mock	mock	libC
mockIM4p7L1	13394e377cfdae74d963cb34b9e5d891	9	vsearch	basic	mock	mock	libC
mockIM4p7L1	e6d25c2a584b64ba83ccfc28da98f370	2	vsearch	basic	mock	mock	libC
mockIM4p7L1	767d37a67f61176985a9a0bdaabb5c2f	2	vsearch	basic	mock	mock	libC
mockIM4p7L1	1c4c22364b2626d57778fdee5980c360	1	vsearch	basic	mock	mock	libC
mockIM4p7L1	69d3e90a80e1161542577f8f92efb9f2	6	vsearch	basic	mock	mock	libC
mockIM4p7L1	70a7bbc49ce0329e5d2fe49f9e24e7ad	6	vsearch	basic	mock	mock	libC
mockIM4p7L1	106866132fd52b9d5c96c38bde87c51f	9427	vsearch	basic	mock	mock	libC
mockIM4p7L1	7081ac504ba6439415ad726ded5f1287	2	vsearch	basic	mock	mock	libC
mockIM4p7L1	9547329761e433dbb366262ba16f5510	5	vsearch	basic	mock	mock	libC
mockIM4p7L1	70262eb391ff0ca4e3d385dcddef41f7	4	vsearch	basic	mock	mock	libC
mockIM4p7L1	84efcdc4397b06db856a314c95b0ab2e	7173	vsearch	basic	mock	mock	libC
mockIM4p7L1	2d32626d56705a843105053dbb70ce78	2	vsearch	basic	mock	mock	libC
mockIM4p7L1	5298146629bc7878f7ba9df61451b058	4	vsearch	basic	mock	mock	libC
mockIM4p7L1	79aca4f434441a4b1338fdc0885a8484	1	vsearch	basic	mock	mock	libC
mockIM4p7L1	82a41c7cfd711daaed0c45e90990aaf4	1	vsearch	basic	mock	mock	libC
mockIM4p7L1	1196767fb631a8c4152d4857463a7e18	2	vsearch	basic	mock	mock	libC
mockIM4p7L1	5d8e3bdef974dbce3c125afa7e3742e2	2	vsearch	basic	mock	mock	libC
mockIM4p7L1	13e7cd4613fe8e2a4b8c5bd9851fa8d2	2	vsearch	basic	mock	mock	libC
mockIM4p7L1	a2ac09fb3e38f0af769d2748a0cb93c5	4	vsearch	basic	mock	mock	libC
mockIM4p7L1	80c4d80457fcc8395bbccc4f364533a8	1	vsearch	basic	mock	mock	libC
mockIM4p7L1	8ecdad76ba0af4e311184de64a2ed855	6	vsearch	basic	mock	mock	libC
mockIM4p7L1	91a7a6e7f28d21c7ced7dc3df389efcf	3	vsearch	basic	mock	mock	libC
mockIM4p7L1	1a589e45391a7e9fc0b162cd98865888	7922	vsearch	basic	mock	mock	libC
mockIM4p7L1	621fbfc7b2322a22dfe6681ff071dca7	1	vsearch	basic	mock	mock	libC
mockIM4p7L1	75517611e5596e792a5ff2824bd21470	2	vsearch	basic	mock	mock	libC
mockIM4p7L1	0ec6d9ffa60d9ec941f5d9d2d63eb902	3	vsearch	basic	mock	mock	libC
mockIM4p7L1	1bd7fb8ba1a090c015b4f91d676030b8	2	vsearch	basic	mock	mock	libC
mockIM4p7L1	68a57e5f1f49d04fd580323a150cade8	2	vsearch	basic	mock	mock	libC
mockIM4p7L1	7f8765e7a170252a49c619116f0cfbfa	9924	vsearch	basic	mock	mock	libC
mockIM4p7L1	937734275b3e7b4640969c48a56b421a	5	vsearch	basic	mock	mock	libC
mockIM4p7L1	8e676807b364f1191b1216db10f179c6	3	vsearch	basic	mock	mock	libC
mockIM4p7L1	6c028e436140ad5184a3d4beda36d4a6	3	vsearch	basic	mock	mock	libC
mockIM4p7L1	6392cc4217d60bef7d25949b500c8b7e	2	vsearch	basic	mock	mock	libC
mockIM4p7L1	87520f95a7ed9ac756e6518bcbfadb6b	2	vsearch	basic	mock	mock	libC
mockIM4p7L1	098f65da59f0fa927fe804d96cb3dff4	8730	vsearch	basic	mock	mock	libC
mockIM4p7L1	7af7449a1b475d9fa19257ddacf20636	1	vsearch	basic	mock	mock	libC
mockIM4p7L1	6c892580d9cc3a86017cd8b3fea9b5b7	2	vsearch	basic	mock	mock	libC
mockIM4p7L1	8e247e62aaf9aecaa46a745a3add0afd	8	vsearch	basic	mock	mock	libC
mockIM4p7L1	821aa64611daa3da216572e13a62b9ce	9039	vsearch	basic	mock	mock	libC
mockIM4p7L1	6719b62ca11077def6b17e4d455cc559	1	vsearch	basic	mock	mock	libC
mockIM4p7L1	0853a883ea800fe3fd8cfde4f2ff0d5f	3	vsearch	basic	mock	mock	libC
mockIM4p7L1	8e978b4790d896656c8911309fdd9ae1	8804	vsearch	basic	mock	mock	libC
mockIM4p7L1	074815a25ec031d7fc200fcd34384f66	2	vsearch	basic	mock	mock	libC
mockIM4p7L1	4fddd6092bd6f79505703c7d05234a6c	2	vsearch	basic	mock	mock	libC
mockIM4p7L1	8e8004466685421b0ec519205fff6395	2	vsearch	basic	mock	mock	libC
mockIM4p7L1	8b43cdc995eb4e9422a3a5f984d2eeb9	2	vsearch	basic	mock	mock	libC
mockIM4p7L1	4f954291e4c6b5834908e9f371725a86	3	vsearch	basic	mock	mock	libC
mockIM4p7L1	665d2451727473f11826db10767494a2	2	vsearch	basic	mock	mock	libC
mockIM4p7L1	51ce5bde7ff7223be9e1ae558d9f3e7a	2	vsearch	basic	mock	mock	libC
mockIM4p7L1	062dc410a13d9ab77879c26700ed6aa6	2	vsearch	basic	mock	mock	libC
mockIM4p7L1	15d598278b5a2fe8499b29b4b86a85fe	12	vsearch	basic	mock	mock	libC
mockIM4p7L1	4b7b4a972c0c74c35fdbf18c24eb4cb6	2	vsearch	basic	mock	mock	libC
mockIM4p7L1	8a80bd908a9ffe4a0f88b753267efc5b	2	vsearch	basic	mock	mock	libC
mockIM4p7L1	19f7c4058dd44ffad054e799dd1cc607	2	vsearch	basic	mock	mock	libC
mockIM4p7L1	05ae6049f28f038ba9b73cdd9ba29837	3	vsearch	basic	mock	mock	libC
mockIM4p7L1	175a53888d7532ed51932870026f9d6c	2	vsearch	basic	mock	mock	libC
mockIM4p7L1	899f39fc558547da06b0737419092c95	7054	vsearch	basic	mock	mock	libC
mockIM4p7L1	0615ef1a0357a9cc7c0016a0fd437cdc	2	vsearch	basic	mock	mock	libC
mockIM4p7L2	5c576e8906f9bb55085617e4afa1d44b	2	vsearch	basic	mock	mock	libD
mockIM4p7L2	f60907152dfb4a24aea80d2a88b554c2	3	vsearch	basic	mock	mock	libD
mockIM4p7L2	fe8f746c351a80a45c7641040ee03741	2	vsearch	basic	mock	mock	libD
mockIM4p7L2	f5bc78f311ca287bed5659b361acc59c	1	vsearch	basic	mock	mock	libD
mockIM4p7L2	f3857d525429fb8f09970727e2573d65	2	vsearch	basic	mock	mock	libD
mockIM4p7L2	87f60e6e0f4a58fc26db1f0bb8025741	2	vsearch	basic	mock	mock	libD
mockIM4p7L2	84bf7f41db1f85bc244cf13397f9ba10	1	vsearch	basic	mock	mock	libD
mockIM4p7L2	57276368053eaecd53b054eeac00b324	3	vsearch	basic	mock	mock	libD
mockIM4p7L2	5ab6dfa7aeef3d9e154555f82776f8aa	35866	vsearch	basic	mock	mock	libD
mockIM4p7L2	5c47c9a033f4ced53cd7e9d3ffeb420b	26	vsearch	basic	mock	mock	libD
mockIM4p7L2	f2ec59ad3983a7089c32b291f3a50d93	8	vsearch	basic	mock	mock	libD
mockIM4p7L2	f61f0b0106355acad220976406fbbe06	2	vsearch	basic	mock	mock	libD
mockIM4p7L2	54a7ba98f3321710d811f01e7ef76418	5	vsearch	basic	mock	mock	libD
mockIM4p7L2	f66b8c96875a974aa69cb68bbe1c7864	4	vsearch	basic	mock	mock	libD
mockIM4p7L2	fb8b1eca236e894dfd9b94fa478cb56a	23	vsearch	basic	mock	mock	libD
mockIM4p7L2	5ae673343941f8050997b1ff206b72ac	10	vsearch	basic	mock	mock	libD
mockIM4p7L2	540c6b26ceae2c27c1e8b9725e6e7e3f	9	vsearch	basic	mock	mock	libD
mockIM4p7L2	59f877fadc94245edaa9014ac2c27f59	3	vsearch	basic	mock	mock	libD
mockIM4p7L2	5c4ce8730190445f27f79642c592483e	2	vsearch	basic	mock	mock	libD
mockIM4p7L2	54255b90a4054d7a50dc215fb6da315a	8	vsearch	basic	mock	mock	libD
mockIM4p7L2	53be61da195f0e1d345569130cac36e3	3	vsearch	basic	mock	mock	libD
mockIM4p7L2	5435417d0ec8f2ce42ed2c7843eceb47	2	vsearch	basic	mock	mock	libD
mockIM4p7L2	fd68ac61f45eac7bb741997ec04cd64a	2	vsearch	basic	mock	mock	libD
mockIM4p7L2	fd93fc31c4e7839bec4f1a355aa4dfca	5	vsearch	basic	mock	mock	libD
mockIM4p7L2	fdbeba8864e06e24405f1d3c9ce54d4b	2	vsearch	basic	mock	mock	libD
mockIM4p7L2	5b3a10a9181ae1e3744da6224ff92e3c	3	vsearch	basic	mock	mock	libD
mockIM4p7L2	5b771769d16eaf8307513187ac55b69f	2	vsearch	basic	mock	mock	libD
mockIM4p7L2	f650a5d4f084959b01f19d8e8fa87ad3	2	vsearch	basic	mock	mock	libD
mockIM4p7L2	f6a5686e762060e92089709944306a6a	48531	vsearch	basic	mock	mock	libD
mockIM4p7L2	fa0ff33582e9c226066a1a89f09a1b6f	2	vsearch	basic	mock	mock	libD
mockIM4p7L2	fdcc27ca9d6371a7e6e57c58bb65a88a	2	vsearch	basic	mock	mock	libD
mockIM4p7L2	fcdc7bdd973edfb85c9a1814f8ea43fe	3	vsearch	basic	mock	mock	libD
mockIM4p7L2	eee58e06a38b20dd378a4b5ac8b8fcef	3	vsearch	basic	mock	mock	libD
mockIM4p7L2	53b1ff51841460f6c30ecaf8a5c1fd8a	18	vsearch	basic	mock	mock	libD
mockIM4p7L2	373676ce68665849b82cb9fe3e27c787	2	vsearch	basic	mock	mock	libD
mockIM4p7L2	5d028d94f2e5e4c4a372c20c7ff298c4	3	vsearch	basic	mock	mock	libD
mockIM4p7L2	862bff77f6de879a8c5d46175e252283	2	vsearch	basic	mock	mock	libD
mockIM4p7L2	fcaab267a32786b50979eb2c13ad4ea7	3	vsearch	basic	mock	mock	libD
mockIM4p7L2	59c8d28ec8ae3d1f8bec0b17305316f7	2	vsearch	basic	mock	mock	libD
mockIM4p7L2	86d824f733d61170ef80a4235cb32238	46431	vsearch	basic	mock	mock	libD
mockIM4p7L2	53e057bf49d3c1ed7b9886c0ebc550e8	2	vsearch	basic	mock	mock	libD
mockIM4p7L2	86378f12b8f1224bb6ad1537c06bf24e	2	vsearch	basic	mock	mock	libD
mockIM4p7L2	32011b97e470c81fc20d295808d3a65c	6	vsearch	basic	mock	mock	libD
mockIM4p7L2	5c96443f023defa44748b139637214a7	1	vsearch	basic	mock	mock	libD
mockIM4p7L2	56c6c527f15eabc732ec18c6e092e73b	3	vsearch	basic	mock	mock	libD
mockIM4p7L2	72e07cb1ee5cade8a68e1c81539d82c8	2	vsearch	basic	mock	mock	libD
mockIM4p7L2	2ff9953799e886d44b4f4fb97c4c97a4	4	vsearch	basic	mock	mock	libD
mockIM4p7L2	f9608477a28c167eb150dea3acc7e5df	7	vsearch	basic	mock	mock	libD
mockIM4p7L2	569a25e56409cd862c40d8661c1e075f	2	vsearch	basic	mock	mock	libD
mockIM4p7L2	37c8264f3149b5debff783fb37f89de6	2	vsearch	basic	mock	mock	libD
mockIM4p7L2	f6a2b12aed2c591dc5dcdcc1623775d4	2	vsearch	basic	mock	mock	libD
mockIM4p7L2	820daaa2634d037875f60cc814219b10	5	vsearch	basic	mock	mock	libD
mockIM4p7L2	86dc0b13cf3af3dabc524f5c210447d2	2	vsearch	basic	mock	mock	libD
mockIM4p7L2	f3b1cc40596a46a04deb4442dc4d7e17	2	vsearch	basic	mock	mock	libD
mockIM4p7L2	f51974df289e803808177a78bdf311e2	49864	vsearch	basic	mock	mock	libD
mockIM4p7L2	85169ebb0225b011cd880ae20ed694b8	7	vsearch	basic	mock	mock	libD
mockIM4p7L2	841062f34312d5ebe0d53bbf183259d3	3	vsearch	basic	mock	mock	libD
mockIM4p7L2	f89944ab949d02ab24ec262993c6b300	1	vsearch	basic	mock	mock	libD
mockIM4p7L2	6640d3e6c5129b262f24dd6cb7b084b7	3	vsearch	basic	mock	mock	libD
mockIM4p7L2	f3c459079ccaaac1e3fcbff0c8e435ee	18	vsearch	basic	mock	mock	libD
mockIM4p7L2	2ca8b7dba195c871ec11bcb08a6f34f3	11	vsearch	basic	mock	mock	libD
mockIM4p7L2	31d050cefa8a7609fff459434d21ade2	2	vsearch	basic	mock	mock	libD
mockIM4p7L2	861a4553c90dc564d3142cacb99e1f92	3	vsearch	basic	mock	mock	libD
mockIM4p7L2	53fd5c4656bbede5b0ef9ef5f28d18b2	2	vsearch	basic	mock	mock	libD
mockIM4p7L2	f03f7bea86a6b4ac05e1acf84a465bb8	2	vsearch	basic	mock	mock	libD
mockIM4p7L2	ed56d9198c881aa093b3d5016f411bfe	2	vsearch	basic	mock	mock	libD
mockIM4p7L2	5618445e9d6743ac2e20543f03f5e6a2	3	vsearch	basic	mock	mock	libD
mockIM4p7L2	58c0220f976267ad4f7865f0b5adefcb	1	vsearch	basic	mock	mock	libD
mockIM4p7L2	2ece8a655a22fe84a7f70871ded54c79	2	vsearch	basic	mock	mock	libD
mockIM4p7L2	f3cad73b02d1bc07fd0cce54f4c4daf2	2	vsearch	basic	mock	mock	libD
mockIM4p7L2	835f8763d3bb281d12cb245da710fded	2	vsearch	basic	mock	mock	libD
mockIM4p7L2	5c832eec96aa4e9ac8a5f789d6eb6561	1	vsearch	basic	mock	mock	libD
mockIM4p7L2	f829174df6cc6934f11aa40b685dc481	1	vsearch	basic	mock	mock	libD
mockIM4p7L2	85f4390ae6d1d3542f12d3ddb9835beb	5	vsearch	basic	mock	mock	libD
mockIM4p7L2	2cb5928539952d289454fd12678ea01e	9	vsearch	basic	mock	mock	libD
mockIM4p7L2	c4e42df417a3b3908a869461d65d551d	2	vsearch	basic	mock	mock	libD
mockIM4p7L2	c0223badca12983b63185081cf5ba596	3	vsearch	basic	mock	mock	libD
mockIM4p7L2	85b8ea56084c09f3a3bc6395aec56f8b	2	vsearch	basic	mock	mock	libD
mockIM4p7L2	84b764bc47795b169a6ddb232d4a24bd	2	vsearch	basic	mock	mock	libD
mockIM4p7L2	2e6d1e9e9574aa56ad60cebfc2e6615b	4	vsearch	basic	mock	mock	libD
mockIM4p7L2	c5098366c5ba2170bb0bdbb4ebb969cf	14	vsearch	basic	mock	mock	libD
mockIM4p7L2	55a17d8326442d559967b1c9445390bf	43305	vsearch	basic	mock	mock	libD
mockIM4p7L2	059e418761d0c375ca68edff8ee0561f	4	vsearch	basic	mock	mock	libD
mockIM4p7L2	599bd50b3910abe047ac0e233fd8b86d	41	vsearch	basic	mock	mock	libD
mockIM4p7L2	2cf0f7cd5ad0b9f1c75d1e7a46668e30	2	vsearch	basic	mock	mock	libD
mockIM4p7L2	2c64e315a197770ffaab17c67b3cb5a2	2	vsearch	basic	mock	mock	libD
mockIM4p7L2	8287ae58c3175866cb0e19d8de1404a8	2	vsearch	basic	mock	mock	libD
mockIM4p7L2	32621f4c74815b52bd832ad6c4a1a1e1	6	vsearch	basic	mock	mock	libD
mockIM4p7L2	6612b14c93d31262948e34fd45a6f1f4	2	vsearch	basic	mock	mock	libD
mockIM4p7L2	723d584656164dc95dae9d080a30665c	5	vsearch	basic	mock	mock	libD
mockIM4p7L2	72ab427af7e2c6911c11e7c73ea54fcf	9	vsearch	basic	mock	mock	libD
mockIM4p7L2	b5351e3b5b67fe9f998695f57b06e770	2	vsearch	basic	mock	mock	libD
mockIM4p7L2	c03613e2c35c48f9603eea01605018ba	2	vsearch	basic	mock	mock	libD
mockIM4p7L2	51c151eb53700fd2e3aec2d14fc46d5a	10	vsearch	basic	mock	mock	libD
mockIM4p7L2	52fc2be8b4db1b5a43b091fba12a549b	2	vsearch	basic	mock	mock	libD
mockIM4p7L2	c113804fb9de91c909f27b7aa7f9eb2e	2	vsearch	basic	mock	mock	libD
mockIM4p7L2	3019836df83e332ce59481161afca490	13	vsearch	basic	mock	mock	libD
mockIM4p7L2	54e0ee5e91c92f62fda884ed08173aee	2	vsearch	basic	mock	mock	libD
mockIM4p7L2	80ef3cb3f0cc16abb9888eabb81cfa79	13	vsearch	basic	mock	mock	libD
mockIM4p7L2	53ac316042c9c0b4ee3ebdefa5d3f2f7	2	vsearch	basic	mock	mock	libD
mockIM4p7L2	2b6ab062fd7a99f3a73684b33dea686e	5	vsearch	basic	mock	mock	libD
mockIM4p7L2	c01692a0bdc5b501ad7ad5e601934a5d	6	vsearch	basic	mock	mock	libD
mockIM4p7L2	2bf6cce84f76a3036868070d04663fb3	2	vsearch	basic	mock	mock	libD
mockIM4p7L2	c1cffacc129cb69bf57e42a70d2005eb	2	vsearch	basic	mock	mock	libD
mockIM4p7L2	8544b2b7be948f98c189ebad7fb661fb	2	vsearch	basic	mock	mock	libD
mockIM4p7L2	854f42b3b5bbeb98dbcdb3ec8cd8aa5d	3	vsearch	basic	mock	mock	libD
mockIM4p7L2	815b78544ed8cf42a5956c244ac727bb	6	vsearch	basic	mock	mock	libD
mockIM4p7L2	bfa1847bb9565f05fcb456357aa511ec	1	vsearch	basic	mock	mock	libD
mockIM4p7L2	238e67af18e2edbfa4b46c0dff94da13	2	vsearch	basic	mock	mock	libD
mockIM4p7L2	808a3fe1811fba111f8bcc746267a26a	4	vsearch	basic	mock	mock	libD
mockIM4p7L2	5df8b5d0ec19c273efde0eaae9cb3b6b	4	vsearch	basic	mock	mock	libD
mockIM4p7L2	5e3f7eda9644970873bf52c535a27394	3	vsearch	basic	mock	mock	libD
mockIM4p7L2	824dd7164f75e2a4dc0f4f7c92d8bb4d	2	vsearch	basic	mock	mock	libD
mockIM4p7L2	825354a710b6d285fd1ad288b05bdaee	2	vsearch	basic	mock	mock	libD
mockIM4p7L2	5592a4d77978f1271b28d3058d03e55d	44157	vsearch	basic	mock	mock	libD
mockIM4p7L2	6579fd110c670dc92b5a855c8854a7dd	7	vsearch	basic	mock	mock	libD
mockIM4p7L2	660111b90c4d1134cd76cfca72aee65c	4	vsearch	basic	mock	mock	libD
mockIM4p7L2	295b489b5636ec57a4b466f31a7980ae	2	vsearch	basic	mock	mock	libD
mockIM4p7L2	864d160ec254a9d3d81f29ca98f8b892	6	vsearch	basic	mock	mock	libD
mockIM4p7L2	2b3fcf5575f1e6a8f568e682186dae61	2	vsearch	basic	mock	mock	libD
mockIM4p7L2	69661c55e1dea4a5bd6026f90bcb8ab0	8	vsearch	basic	mock	mock	libD
mockIM4p7L2	883db9de67fc7e8285201f9b3fc7c290	2	vsearch	basic	mock	mock	libD
mockIM4p7L2	03547c65ad7cf536b3b49b7f217a820c	7	vsearch	basic	mock	mock	libD
mockIM4p7L2	ed51ab55b43673799a285eb3babc8684	6	vsearch	basic	mock	mock	libD
mockIM4p7L2	507b71af7deb7435252662f659490ca9	2	vsearch	basic	mock	mock	libD
mockIM4p7L2	80c4d80457fcc8395bbccc4f364533a8	3	vsearch	basic	mock	mock	libD
mockIM4p7L2	816c79a0094a3f9c68c55baf0d67d9e0	2	vsearch	basic	mock	mock	libD
mockIM4p7L2	816eaacf7757b3b386dc7a1a1e1b1cfb	5	vsearch	basic	mock	mock	libD
mockIM4p7L2	7fc27b007f76cefdab87f2b25eb44674	8	vsearch	basic	mock	mock	libD
mockIM4p7L2	b54ed06229e466618e54effeb10017ee	33161	vsearch	basic	mock	mock	libD
mockIM4p7L2	71f75df3570faebe77988a3db2bfa99c	5	vsearch	basic	mock	mock	libD
mockIM4p7L2	82610cf6cc1d5febb8cb0c7820837fcc	5	vsearch	basic	mock	mock	libD
mockIM4p7L2	8425bcbae19d59051a0d58343c973feb	3	vsearch	basic	mock	mock	libD
mockIM4p7L2	0b7df47f25e881c1b808a1d3b6ed6daa	2	vsearch	basic	mock	mock	libD
mockIM4p7L2	0b5594f8796ee6d83209d7f2186fd94f	2	vsearch	basic	mock	mock	libD
mockIM4p7L2	2b039696808bf1c7c9c985c6407718f2	11	vsearch	basic	mock	mock	libD
mockIM4p7L2	69f2a4b8a019a29f951894543f96d807	3	vsearch	basic	mock	mock	libD
mockIM4p7L2	c533626259d8a8ebb77bcdf91d4cfb48	6	vsearch	basic	mock	mock	libD
mockIM4p7L2	309a3002d949979a45bb34d7f48673a3	2	vsearch	basic	mock	mock	libD
mockIM4p7L2	c536996ccdc50bcc17a285b685cdd6c0	2	vsearch	basic	mock	mock	libD
mockIM4p7L2	5d29079123af03818e2a233a184bbfa8	1	vsearch	basic	mock	mock	libD
mockIM4p7L2	02fe6971c21382507d624f2ddda7f32c	10	vsearch	basic	mock	mock	libD
mockIM4p7L2	80896001f8a224c9423ace76cad3e007	2	vsearch	basic	mock	mock	libD
mockIM4p7L2	7f8765e7a170252a49c619116f0cfbfa	54372	vsearch	basic	mock	mock	libD
mockIM4p7L2	4e015c69355557116ffc32edc004e29e	2	vsearch	basic	mock	mock	libD
mockIM4p7L2	4e8f993e6f91dfda2d0683cc0737ae97	12	vsearch	basic	mock	mock	libD
mockIM4p7L2	b60bb34c427b0e9a72438e966102373b	2	vsearch	basic	mock	mock	libD
mockIM4p7L2	50a69f6e6d7b48757932ab0ee1844b0b	2	vsearch	basic	mock	mock	libD
mockIM4p7L2	edd8767ea6fd718243732f3f56907533	82	vsearch	basic	mock	mock	libD
mockIM4p7L2	ee5ed711e8e51b67c0b94241074d278e	3	vsearch	basic	mock	mock	libD
mockIM4p7L2	50d54db69c79ac52f886cd4db2c87e0c	3	vsearch	basic	mock	mock	libD
mockIM4p7L2	821aa64611daa3da216572e13a62b9ce	45513	vsearch	basic	mock	mock	libD
mockIM4p7L2	256d19c6db1b125e3224cfebd218e67d	4	vsearch	basic	mock	mock	libD
mockIM4p7L2	824dc76cae60e24c1a739a123831aa20	4	vsearch	basic	mock	mock	libD
mockIM4p7L2	28d57df004ee2b71d4607ae5c98502f8	3	vsearch	basic	mock	mock	libD
mockIM4p7L2	2a6d78e05bbf2e0bf3a68760f78f553c	2	vsearch	basic	mock	mock	libD
mockIM4p7L2	bebc77f88d6d17a4db6a4d9e7df45926	2	vsearch	basic	mock	mock	libD
mockIM4p7L2	69f59250ea99159636ea19f570c3fd3d	5	vsearch	basic	mock	mock	libD
mockIM4p7L2	793759ed7d1883404eca727fdb7ae509	2	vsearch	basic	mock	mock	libD
mockIM4p7L2	6660abba706aecad0c1137f176413d97	2	vsearch	basic	mock	mock	libD
mockIM4p7L2	88fb58572e2b9b3b74649d5d33a63dc1	3	vsearch	basic	mock	mock	libD
mockIM4p7L2	ed4db0c6fe6d49f714aec73a08363255	2	vsearch	basic	mock	mock	libD
mockIM4p7L2	05cfc815abf80f2ae9640da11a99aad0	2	vsearch	basic	mock	mock	libD
mockIM4p7L2	b4cd26f737661b9ac332c859470ec741	10	vsearch	basic	mock	mock	libD
mockIM4p7L2	03a3f9dcaa3fea4a96785632527289c2	6	vsearch	basic	mock	mock	libD
mockIM4p7L2	049f22105bf75f136538064e5172412d	6	vsearch	basic	mock	mock	libD
mockIM4p7L2	04df04f731b025ab381cf59b1123d789	8	vsearch	basic	mock	mock	libD
mockIM4p7L2	8ed7aeb6e690bc569fcdce9d5dd8ee64	2	vsearch	basic	mock	mock	libD
mockIM4p7L2	8f0cea9c375f1559d10c3c26cdf5e86e	9	vsearch	basic	mock	mock	libD
mockIM4p7L2	06678a73cca65456afc3b2d1d2317e19	3	vsearch	basic	mock	mock	libD
mockIM4p7L2	36dabcf8fe0ece58827d93a669ed6e48	3	vsearch	basic	mock	mock	libD
mockIM4p7L2	c9a3c0a2333f55eaf2f9122bee49bc2e	3	vsearch	basic	mock	mock	libD
mockIM4p7L2	37d47321710a03d31c71a728136a41bb	2	vsearch	basic	mock	mock	libD
mockIM4p7L2	54aba841a1cea4ea5ebad8fa184372c3	2	vsearch	basic	mock	mock	libD
mockIM4p7L2	54dc09a5d384ddbbbdb36205222c8060	2	vsearch	basic	mock	mock	libD
mockIM4p7L2	656f869bfc8dc5cae72243d51bf1d9e2	2	vsearch	basic	mock	mock	libD
mockIM4p7L2	be48c0bcf102c8ec4598b53b732e82a4	2	vsearch	basic	mock	mock	libD
mockIM4p7L2	be8df1bcacde0d941211b3a5b8638a0a	3	vsearch	basic	mock	mock	libD
mockIM4p7L2	9609a42ab66d6a128a706d7b28e04ec3	1	vsearch	basic	mock	mock	libD
mockIM4p7L2	646edd9fa40d8484a480064fe80a6c68	2	vsearch	basic	mock	mock	libD
mockIM4p7L2	95ef098148beb2df4ec2df62d3815f63	4	vsearch	basic	mock	mock	libD
mockIM4p7L2	88fe7f49b589250148059253c566f4d6	11	vsearch	basic	mock	mock	libD
mockIM4p7L2	231d5281a74db92fdeb54cebdec9d583	32	vsearch	basic	mock	mock	libD
mockIM4p7L2	50000cbd1b41febe20ba63c28ff11d00	4	vsearch	basic	mock	mock	libD
mockIM4p7L2	23242eb8f5a6cdca6c9f1d94b9122766	2	vsearch	basic	mock	mock	libD
mockIM4p7L2	719542bfb0f337f545382bf974c81337	15	vsearch	basic	mock	mock	libD
mockIM4p7L2	71e1b7ba3e74a72638d40dadf16d38cd	2	vsearch	basic	mock	mock	libD
mockIM4p7L2	dbbf4638458ed32a06e1480ce902c1d1	3	vsearch	basic	mock	mock	libD
mockIM4p7L2	73d24c9b0eca55bcce443e60c5639b37	4	vsearch	basic	mock	mock	libD
mockIM4p7L2	64722973892ec070fa93740d219a48ad	25	vsearch	basic	mock	mock	libD
mockIM4p7L2	645d45c232269e47f0fec7d5b52bcae3	2	vsearch	basic	mock	mock	libD
mockIM4p7L2	0b06b7db7fdaa590be527e45fe6fbecd	15	vsearch	basic	mock	mock	libD
mockIM4p7L2	7924f03b00885beb47f9831f456ba283	2	vsearch	basic	mock	mock	libD
mockIM4p7L2	66da248a65934b6acb1cb588bf786440	2	vsearch	basic	mock	mock	libD
mockIM4p7L2	30b044c6b687de17c223953b8475f064	2	vsearch	basic	mock	mock	libD
mockIM4p7L2	8875f852913185b4980c467bb0850502	2	vsearch	basic	mock	mock	libD
mockIM4p7L2	4f05176224d4f10257a425ead2d06b3b	2	vsearch	basic	mock	mock	libD
mockIM4p7L2	713f304e227d6d1b17a3819c568b085a	2	vsearch	basic	mock	mock	libD
mockIM4p7L2	4eb586a035181d349fbc88abb35801bb	25	vsearch	basic	mock	mock	libD
mockIM4p7L2	eb97dda6de89b329ba9927813de1d33f	2	vsearch	basic	mock	mock	libD
mockIM4p7L2	ea52f24f3affd483d1ffe097a0b87c90	2	vsearch	basic	mock	mock	libD
mockIM4p7L2	eb60dd1b5e17caeeb2ce017a3e9ae1ce	2	vsearch	basic	mock	mock	libD
mockIM4p7L2	4deb7f1401df94cfc68561448ff9b510	3	vsearch	basic	mock	mock	libD
mockIM4p7L2	23d68414d86216e79662e94c6a14de2d	2	vsearch	basic	mock	mock	libD
mockIM4p7L2	248a029c9b5449f7a13289a7c9fd17af	1	vsearch	basic	mock	mock	libD
mockIM4p7L2	b97c43a93f99dabfa2a3ea141a8d0896	2	vsearch	basic	mock	mock	libD
mockIM4p7L2	bb2eb9af4c86498a062ef9abad41416d	1	vsearch	basic	mock	mock	libD
mockIM4p7L2	bb62baf129f0acc3de29e0ed2fd75781	2	vsearch	basic	mock	mock	libD
mockIM4p7L2	64bb8d69a75e49a566d1e195d485a793	2	vsearch	basic	mock	mock	libD
mockIM4p7L2	28ad64e68ac62179b4fafd3ad7fb6081	3	vsearch	basic	mock	mock	libD
mockIM4p7L2	bd10ec9aeae9ea6ecb8b8678621e6e58	2	vsearch	basic	mock	mock	libD
mockIM4p7L2	0b295eafb160ae3f06c5098df6b25658	3	vsearch	basic	mock	mock	libD
mockIM4p7L2	9545a7f1a0eb040c362168b04898d7f1	5	vsearch	basic	mock	mock	libD
mockIM4p7L2	9dc6836555755a33d99741c918191ddc	2	vsearch	basic	mock	mock	libD
mockIM4p7L2	0382ae4a3e47ae077584037c60051ad9	6	vsearch	basic	mock	mock	libD
mockIM4p7L2	7f7554707888f0dfc5091d878e560ab0	2	vsearch	basic	mock	mock	libD
mockIM4p7L2	3456ff6251490eea3e12040d3e345c65	30466	vsearch	basic	mock	mock	libD
mockIM4p7L2	34ac15a4c298fa03cbf304ea6e7b1766	3	vsearch	basic	mock	mock	libD
mockIM4p7L2	046c584c21d41f29097b04c920b297e4	2	vsearch	basic	mock	mock	libD
mockIM4p7L2	8ed410a37911a7f51eb6c81cfeb8b996	1	vsearch	basic	mock	mock	libD
mockIM4p7L2	5e74af842f2fca95ddc220f85d61dc37	16	vsearch	basic	mock	mock	libD
mockIM4p7L2	b9b2d137eb9f3fdd36fe3de9661d34d8	2	vsearch	basic	mock	mock	libD
mockIM4p7L2	612e49434b54001e7fe2877221e89a37	43	vsearch	basic	mock	mock	libD
mockIM4p7L2	615db998b53b69a6001f3691dc51a273	3	vsearch	basic	mock	mock	libD
mockIM4p7L2	bcdd747f729a0e1e87062a5e7c1e7e4e	30	vsearch	basic	mock	mock	libD
mockIM4p7L2	26bc4f7f4937a7389092fc7229f516d5	1	vsearch	basic	mock	mock	libD
mockIM4p7L2	0bcf01e48890ca5d2453788604f9c272	4	vsearch	basic	mock	mock	libD
mockIM4p7L2	0bb2f2081c2c38e1c6e1fc2b1647d766	3	vsearch	basic	mock	mock	libD
mockIM4p7L2	0ac486aaf11a6bcd128d21ed39b4d1fd	14	vsearch	basic	mock	mock	libD
mockIM4p7L2	79aca4f434441a4b1338fdc0885a8484	15	vsearch	basic	mock	mock	libD
mockIM4p7L2	9d7cd2bb56ca1445fa37b3244fd8ecd9	13	vsearch	basic	mock	mock	libD
mockIM4p7L2	0d5c1236f895887fd360790f2d89bbf3	2	vsearch	basic	mock	mock	libD
mockIM4p7L2	8973866931072c33b0e967368b4a01e8	8	vsearch	basic	mock	mock	libD
mockIM4p7L2	00b970347f5b1aa8910f025864a9a8b8	2	vsearch	basic	mock	mock	libD
mockIM4p7L2	70854707d2dd6b5b47b0b1531898c588	2	vsearch	basic	mock	mock	libD
mockIM4p7L2	a5b0dd34228cdaf3ac9c551992da2527	17	vsearch	basic	mock	mock	libD
mockIM4p7L2	dcf73dac9589b214cca9bc1592d59abb	2	vsearch	basic	mock	mock	libD
mockIM4p7L2	1555e9d8d93128b9c0578ce562cbc373	7	vsearch	basic	mock	mock	libD
mockIM4p7L2	60c58fd46918b24f7c9b802d7506e8bf	1	vsearch	basic	mock	mock	libD
mockIM4p7L2	27f6fd901172266aac2dceaaae4f726f	2	vsearch	basic	mock	mock	libD
mockIM4p7L2	bc9348adbf1fb3c114746b8fa945afb5	2	vsearch	basic	mock	mock	libD
mockIM4p7L2	3aa70123d5451d3b68f1489b8cba0fed	3	vsearch	basic	mock	mock	libD
mockIM4p7L2	955da23998476f4f668b56430b772f7d	6	vsearch	basic	mock	mock	libD
mockIM4p7L2	cd9bd920c044a2edc3f8617f78e3bec4	4	vsearch	basic	mock	mock	libD
mockIM4p7L2	79b2e4a8f836c26d9ddd8f04d38abcca	3	vsearch	basic	mock	mock	libD
mockIM4p7L2	6856320e441124084d3b9be3c8cfca85	2	vsearch	basic	mock	mock	libD
mockIM4p7L2	6b281e93d8639761e112745f6f02a0c9	4	vsearch	basic	mock	mock	libD
mockIM4p7L2	0cc5d1ad625b2300c7099cfc82ffbb55	2	vsearch	basic	mock	mock	libD
mockIM4p7L2	c54268f83fd9b983e37894658e2f12ed	2	vsearch	basic	mock	mock	libD
mockIM4p7L2	899f39fc558547da06b0737419092c95	37612	vsearch	basic	mock	mock	libD
mockIM4p7L2	00032c9b1760002b29d123c62538dcb9	2	vsearch	basic	mock	mock	libD
mockIM4p7L2	eca9de4cb9583a8aa687dc1c6d82cfd2	2	vsearch	basic	mock	mock	libD
mockIM4p7L2	33d353eb193c8eef1ef1c7c417537917	9	vsearch	basic	mock	mock	libD
mockIM4p7L2	ec6e178a423967cb18dfb1d9f1565741	2	vsearch	basic	mock	mock	libD
mockIM4p7L2	b1ee5fc37507a44a6ea697f5935f3085	3	vsearch	basic	mock	mock	libD
mockIM4p7L2	eb797cdbaa690f89357a36c2f0e0a919	3	vsearch	basic	mock	mock	libD
mockIM4p7L2	ea4cbeb2ba0537ca19a9da744b5bb855	2	vsearch	basic	mock	mock	libD
mockIM4p7L2	4db5b5cd58cc20970a9abb95418d3eed	1	vsearch	basic	mock	mock	libD
mockIM4p7L2	8f479076d73dfe3f43ffc5cd4995c6c0	1	vsearch	basic	mock	mock	libD
mockIM4p7L2	51a48b1842f7bb76b110d1ca38a24ec5	27	vsearch	basic	mock	mock	libD
mockIM4p7L2	b7539f348b9437516dbd7d6abc69c9ac	2	vsearch	basic	mock	mock	libD
mockIM4p7L2	b9764dd118d0a12f5b3f8189d779c065	7	vsearch	basic	mock	mock	libD
mockIM4p7L2	b8ae2b9b446558b6d6a8b07cc7f8a231	2	vsearch	basic	mock	mock	libD
mockIM4p7L2	b8b844e21a70c800aadfcf3fd92d7a2a	3	vsearch	basic	mock	mock	libD
mockIM4p7L2	25f2ca930c20343f7aab0efd65c9b0ce	2	vsearch	basic	mock	mock	libD
mockIM4p7L2	25f5441153b01373b1b24efd55731412	3	vsearch	basic	mock	mock	libD
mockIM4p7L2	26272f5d70e2c1ca33b1eb39fd80f6ea	3	vsearch	basic	mock	mock	libD
mockIM4p7L2	266ce844bdd8d66e765c8162b01f9f3f	1	vsearch	basic	mock	mock	libD
mockIM4p7L2	0c0847a951fa39ddb68d10d62008b2ba	2	vsearch	basic	mock	mock	libD
mockIM4p7L2	63bc4ff62cfb0ebb98d4fe925235cb19	2	vsearch	basic	mock	mock	libD
mockIM4p7L2	625d9d3aa8d01bbb7186b3f3ab129559	2	vsearch	basic	mock	mock	libD
mockIM4p7L2	cdad8d24b335d7e545934e9e2955ce58	3	vsearch	basic	mock	mock	libD
mockIM4p7L2	cddca0890360ae297e1d8e38099f01a0	33	vsearch	basic	mock	mock	libD
mockIM4p7L2	66ff7ecab49560257fc6f036f70fe9a0	1	vsearch	basic	mock	mock	libD
mockIM4p7L2	99d8a7e62b6140841e44fc221bd43d4f	21	vsearch	basic	mock	mock	libD
mockIM4p7L2	0e092958f72cd4e4ee63912a316f68e6	1	vsearch	basic	mock	mock	libD
mockIM4p7L2	b4689c9b4e2bea4e4afd9b5f07ee3175	2	vsearch	basic	mock	mock	libD
mockIM4p7L2	32c9a1b9f25cb9c7264f484e54b3c946	5	vsearch	basic	mock	mock	libD
mockIM4p7L2	7f379eee6223ff9537ba8898c73611e2	2	vsearch	basic	mock	mock	libD
mockIM4p7L2	8a73f0eac767a2b5a62c69187d867590	7	vsearch	basic	mock	mock	libD
mockIM4p7L2	8a8aaa8764b34f727231c4aa85c4c797	7	vsearch	basic	mock	mock	libD
mockIM4p7L2	8adbf4c4deb14eac93fabc8f82ed082a	2	vsearch	basic	mock	mock	libD
mockIM4p7L2	1492bb15fd26d7b7ddc8ae9b48fc64ca	2	vsearch	basic	mock	mock	libD
mockIM4p7L2	14b55e668b77dee17323b0723bef1e90	1	vsearch	basic	mock	mock	libD
mockIM4p7L2	069b9fbcab3c50a442a7b06d1ef159c4	2	vsearch	basic	mock	mock	libD
mockIM4p7L2	06b545d3544e85804cdeb28fee4928f9	2	vsearch	basic	mock	mock	libD
mockIM4p7L2	0710137d67a6a095aa69768bfebb2b5e	2	vsearch	basic	mock	mock	libD
mockIM4p7L2	07ff4b2ffb75e9a352e8d09a40a37b25	2	vsearch	basic	mock	mock	libD
mockIM4p7L2	08128f50f33964504ebe76ea730f26b6	1	vsearch	basic	mock	mock	libD
mockIM4p7L2	098f65da59f0fa927fe804d96cb3dff4	46425	vsearch	basic	mock	mock	libD
mockIM4p7L2	6207461a269844d32c036507f7428b9e	2	vsearch	basic	mock	mock	libD
mockIM4p7L2	6338ac86b75b611781309c96259273d5	10	vsearch	basic	mock	mock	libD
mockIM4p7L2	0a65229cf20731add7e37ab9b57a23c7	4	vsearch	basic	mock	mock	libD
mockIM4p7L2	cc9587dd390dd54e449202bcce8f7ea2	2	vsearch	basic	mock	mock	libD
mockIM4p7L2	94f22aec956b21dbe837e6d4178b620c	2	vsearch	basic	mock	mock	libD
mockIM4p7L2	953e293ab6bc753487ed1a78430d0890	2	vsearch	basic	mock	mock	libD
mockIM4p7L2	7ac0a4f684500f9ff46d255584377319	2	vsearch	basic	mock	mock	libD
mockIM4p7L2	0d5b19c3c929368473cf7fe3d028cc91	2	vsearch	basic	mock	mock	libD
mockIM4p7L2	6bf92241aee2b341a29df750a5d701c0	3	vsearch	basic	mock	mock	libD
mockIM4p7L2	328ebd9b338542f29341d0606b5ca3e7	2	vsearch	basic	mock	mock	libD
mockIM4p7L2	ec964b05447d18fe05b680e1ab562205	2	vsearch	basic	mock	mock	libD
mockIM4p7L2	ec1f0f0028d67cb6580b31a35da4a32c	2	vsearch	basic	mock	mock	libD
mockIM4p7L2	709af84ecff433825394e8fd0465f355	13	vsearch	basic	mock	mock	libD
mockIM4p7L2	148c6351286b5eeb6d22a1589e8d1ceb	2	vsearch	basic	mock	mock	libD
mockIM4p7L2	d988282ae162581a17bcb12af16bb83a	2	vsearch	basic	mock	mock	libD
mockIM4p7L2	a80e23b1f38aa0cb92e6724a51f62de3	2	vsearch	basic	mock	mock	libD
mockIM4p7L2	a8add207b5a57342be7affd69e5c7340	3	vsearch	basic	mock	mock	libD
mockIM4p7L2	74f941323cd086559cbb2f3cfec2f85b	2	vsearch	basic	mock	mock	libD
mockIM4p7L2	3a2c5bf94d852e3f32549d062f140aae	3	vsearch	basic	mock	mock	libD
mockIM4p7L2	cc54cff0444f3abde72f7af699cb3e7b	2	vsearch	basic	mock	mock	libD
mockIM4p7L2	754e720422c94d7e34135a7c8caa52a6	2	vsearch	basic	mock	mock	libD
mockIM4p7L2	7569aca7f41ea4e7aa5d99b77683b792	2	vsearch	basic	mock	mock	libD
mockIM4p7L2	769e696bf4b2ee3d8df1329aac7568d0	2	vsearch	basic	mock	mock	libD
mockIM4p7L2	79ff7fa2985de3991207f6373b3eb4d9	2	vsearch	basic	mock	mock	libD
mockIM4p7L2	3b0e692313ef6158a34a113849a2ccb4	2	vsearch	basic	mock	mock	libD
mockIM4p7L2	0c537c619c913415b7cdd8be93468fd7	3	vsearch	basic	mock	mock	libD
mockIM4p7L2	9b83f770f67ab745f4e5f1ad3874f72a	4	vsearch	basic	mock	mock	libD
mockIM4p7L2	7f1a4f39cbdcfd40372e99995ce55021	12	vsearch	basic	mock	mock	libD
mockIM4p7L2	b3a0d6016c75d744ec1b0bd176e94f98	3	vsearch	basic	mock	mock	libD
mockIM4p7L2	b272873ed6f4ee96241e0a7e158344e1	2	vsearch	basic	mock	mock	libD
mockIM4p7L2	4d061db209c151f36d22375cc6ad8a88	13	vsearch	basic	mock	mock	libD
mockIM4p7L2	8e141f070e17ae7ccf7ec8eb046a0536	5	vsearch	basic	mock	mock	libD
mockIM4p7L2	d9a0c84159b8cb2c1f308d33aa04e71e	1	vsearch	basic	mock	mock	libD
mockIM4p7L2	253ea5a8ac2ebf0afda88559177d636b	2	vsearch	basic	mock	mock	libD
mockIM4p7L2	c8a7df2315ed38f9ee9c89d53e3c048d	2	vsearch	basic	mock	mock	libD
mockIM4p7L2	b7a0494b0a45d098afa6b5f5397c7a74	2	vsearch	basic	mock	mock	libD
mockIM4p7L2	ca051fb9aa5450d177d1befcab4b6200	3	vsearch	basic	mock	mock	libD
mockIM4p7L2	37f590e4c098be86a5ce76e0954bd89e	2	vsearch	basic	mock	mock	libD
mockIM4p7L2	3a19e0312abcb04a496194a1858b4ce4	2	vsearch	basic	mock	mock	libD
mockIM4p7L2	0a02cecc8afbf1f61f05624b6fffe727	3	vsearch	basic	mock	mock	libD
mockIM4p7L2	19b15068add9c22b572c309576d98259	23	vsearch	basic	mock	mock	libD
mockIM4p7L2	7541e9816a98d8ebed502776519165f5	2	vsearch	basic	mock	mock	libD
mockIM4p7L2	925f273a36a074ae87113620d7cec32f	1	vsearch	basic	mock	mock	libD
mockIM4p7L2	3a6df263eeb1161017ab1b5084ba2706	2	vsearch	basic	mock	mock	libD
mockIM4p7L2	1a72d54776b50941bc1767cfb63834bc	3	vsearch	basic	mock	mock	libD
mockIM4p7L2	1b0889cdc8e2395e2868620edaa7ff6e	7	vsearch	basic	mock	mock	libD
mockIM4p7L2	cd5290e542938c8229d527a366fbb4e0	3	vsearch	basic	mock	mock	libD
mockIM4p7L2	1b0a8bbeb9c7f515fa8022c708e7b701	2	vsearch	basic	mock	mock	libD
mockIM4p7L2	cfe4c83ac6f0b4d4299a051aa64aa1dd	2	vsearch	basic	mock	mock	libD
mockIM4p7L2	7a6aaff38eb5f3153417cb86c7041497	2	vsearch	basic	mock	mock	libD
mockIM4p7L2	9a98c30ce24b8fd338c65df0d9f04b18	2	vsearch	basic	mock	mock	libD
mockIM4p7L2	0e3bf353d6c6c8ef5a96a070896d3a66	2	vsearch	basic	mock	mock	libD
mockIM4p7L2	22ffd1ea3d9098042c82bc7f705183f2	2	vsearch	basic	mock	mock	libD
mockIM4p7L2	c55d1ec3f0e30e2eff4e804493ef3b79	13	vsearch	basic	mock	mock	libD
mockIM4p7L2	c58be0463e63aa1a74e10e3218cd3a46	10	vsearch	basic	mock	mock	libD
mockIM4p7L2	c5c47c40289b44dfec11cc9e09dee48f	2	vsearch	basic	mock	mock	libD
mockIM4p7L2	c65827583c352821ed7e9a58c86692a1	2	vsearch	basic	mock	mock	libD
mockIM4p7L2	a2cd1ae9e17894ec4da1b5b90769564a	3	vsearch	basic	mock	mock	libD
mockIM4p7L2	dce7509ddb670f59e751812ec4009edc	2	vsearch	basic	mock	mock	libD
mockIM4p7L2	366b57771112f8cb3710560c14edfc66	2	vsearch	basic	mock	mock	libD
mockIM4p7L2	5f765e804cd84da2e36cdbfc44012ef2	2	vsearch	basic	mock	mock	libD
mockIM4p7L2	15b43195eb08b78bd7d479d29d96c67d	5	vsearch	basic	mock	mock	libD
mockIM4p7L2	dd2f441dfd0c3a71e8c7a57d05258881	3	vsearch	basic	mock	mock	libD
mockIM4p7L2	176f9207b91d8712bfbb5b1829212677	4	vsearch	basic	mock	mock	libD
mockIM4p7L2	094684bfd520cc7416a3ca83a350ef8a	15	vsearch	basic	mock	mock	libD
mockIM4p7L2	619d3798efcb2679070acb8d1b5d6663	9	vsearch	basic	mock	mock	libD
mockIM4p7L2	91a4fd00e16c73e8ecd9e8db0d5fb19a	6	vsearch	basic	mock	mock	libD
mockIM4p7L2	395cbf6fe8d242613e163c734a9e6073	5	vsearch	basic	mock	mock	libD
mockIM4p7L2	19e2144873243b39e6c4a7be85e61bd5	4	vsearch	basic	mock	mock	libD
mockIM4p7L2	1a589e45391a7e9fc0b162cd98865888	47907	vsearch	basic	mock	mock	libD
mockIM4p7L2	949721956236a68673aac9d63b783086	2	vsearch	basic	mock	mock	libD
mockIM4p7L2	75a8528edc640a7ab3f371d8b8886755	2	vsearch	basic	mock	mock	libD
mockIM4p7L2	7a3cb0fc235a5d2c92cb12628ffcd564	4	vsearch	basic	mock	mock	libD
mockIM4p7L2	ce7bfd4d14eaeef894d50a3af9aa9784	2	vsearch	basic	mock	mock	libD
mockIM4p7L2	9b325409d4145b3b0e225a2898c95d4e	2	vsearch	basic	mock	mock	libD
mockIM4p7L2	6cb6696e89471d5c3d6fd77c2d3ce308	8	vsearch	basic	mock	mock	libD
mockIM4p7L2	700e7d96fd73cef2568707daf0dfc53c	2	vsearch	basic	mock	mock	libD
mockIM4p7L2	70376364151236e8b26f0029a1ecbb1b	2	vsearch	basic	mock	mock	libD
mockIM4p7L2	34ebd691e9fd20f57674d7a683e53c4f	2	vsearch	basic	mock	mock	libD
mockIM4p7L2	35162fb6014dd0973d8bfbf76cbe83f4	3	vsearch	basic	mock	mock	libD
mockIM4p7L2	35c1b538700c2b3ac062ead8c7bd9e92	2	vsearch	basic	mock	mock	libD
mockIM4p7L2	152e53237e1746ed94ed36d6ee94826b	2	vsearch	basic	mock	mock	libD
mockIM4p7L2	5e68eb42559b14088c7118634c568de7	2	vsearch	basic	mock	mock	libD
mockIM4p7L2	607ab5aa50d76844e3814c06b2a23d64	3	vsearch	basic	mock	mock	libD
mockIM4p7L2	60a81441389c6797eeff8a7d8c872fea	7	vsearch	basic	mock	mock	libD
mockIM4p7L2	18847b9ab96ea2135d869a54895631fb	2	vsearch	basic	mock	mock	libD
mockIM4p7L2	752d5e433aa4cd0daba2d4061264a24d	2	vsearch	basic	mock	mock	libD
mockIM4p7L2	16ecf9e11cf8572f4a4e87068a5924af	3	vsearch	basic	mock	mock	libD
mockIM4p7L2	1752bb5cb08e5dfaa7e4d13f7464980f	3	vsearch	basic	mock	mock	libD
mockIM4p7L2	cb75e63e8028ba939f5f45907f4f08d0	2	vsearch	basic	mock	mock	libD
mockIM4p7L2	17bce4aec97ba06901d9f336a8bddd5e	3	vsearch	basic	mock	mock	libD
mockIM4p7L2	cb8fb9726f87cc25718f75bdf687aaa4	3	vsearch	basic	mock	mock	libD
mockIM4p7L2	ab9eaf7b8cb50de404263af45ac1ce64	4	vsearch	basic	mock	mock	libD
mockIM4p7L2	76d9f59f172b012e4622e8b9be53176b	2	vsearch	basic	mock	mock	libD
mockIM4p7L2	cdb86dfddf2a56a2a6415e82b2a7a26f	1	vsearch	basic	mock	mock	libD
mockIM4p7L2	7b7667bd5caf189fdd368781062e6c07	2	vsearch	basic	mock	mock	libD
mockIM4p7L2	b460e6f61801f806826e18a13650690a	2	vsearch	basic	mock	mock	libD
mockIM4p7L2	b3743c09073e9d3b642b4b31621f77e4	2	vsearch	basic	mock	mock	libD
mockIM4p7L2	4cf81d6f92ab86265dccd3443c2eb565	24	vsearch	basic	mock	mock	libD
mockIM4p7L2	ea1049842c518a849f88a3a1f3981ff5	2	vsearch	basic	mock	mock	libD
mockIM4p7L2	ea160ddc6ef7ea89573ed4259d1b91e5	2	vsearch	basic	mock	mock	libD
mockIM4p7L2	c66428084c015e65488af640697634c9	1	vsearch	basic	mock	mock	libD
mockIM4p7L2	a392215cdb898ed866d3df7d593d1db8	5	vsearch	basic	mock	mock	libD
mockIM4p7L2	d8e8d606a9ed810f2dc852a0ac40a211	2	vsearch	basic	mock	mock	libD
mockIM4p7L2	8bde680baa31f427af9fdf1e59573bec	5	vsearch	basic	mock	mock	libD
mockIM4p7L2	5e41efc579c0fa6b5136747af594062b	1	vsearch	basic	mock	mock	libD
mockIM4p7L2	a6e2fc705c75696d2c19e905961abc7e	3	vsearch	basic	mock	mock	libD
mockIM4p7L2	dd1236c8431afd590d015f4fb915f868	2	vsearch	basic	mock	mock	libD
mockIM4p7L2	16a93c0bf2e32422acd699cb66010463	5	vsearch	basic	mock	mock	libD
mockIM4p7L2	16e398443daee6cde3d385f5d79c7845	2	vsearch	basic	mock	mock	libD
mockIM4p7L2	38266d9f6aa0062dc3abecfdf193dc33	25792	vsearch	basic	mock	mock	libD
mockIM4p7L2	394b336d4fa0841a5c600719ca2cc264	2	vsearch	basic	mock	mock	libD
mockIM4p7L2	47009f09f3fea7717483af28c8ff51b1	3	vsearch	basic	mock	mock	libD
mockIM4p7L2	178f2769e41f9a0cff0a2ebfcb35b503	2	vsearch	basic	mock	mock	libD
mockIM4p7L2	924cda858fdd268284922ac1084b9152	3	vsearch	basic	mock	mock	libD
mockIM4p7L2	a9d667f2e20954e4138e3d51f19827fe	38	vsearch	basic	mock	mock	libD
mockIM4p7L2	1ab622761f0f2c6227ff4e419a3bbd74	2	vsearch	basic	mock	mock	libD
mockIM4p7L2	e1674df321cd279d52abdc30270f8e5f	2	vsearch	basic	mock	mock	libD
mockIM4p7L2	cfc8db5823aab6b5ef518f5cf88833f4	3	vsearch	basic	mock	mock	libD
mockIM4p7L2	9640792993c6d2c9b83ff7ecd29770e0	3	vsearch	basic	mock	mock	libD
mockIM4p7L2	9d2fd95b4dd463fc8662cef786ede0d6	2	vsearch	basic	mock	mock	libD
mockIM4p7L2	0e6771c73fd1956d4e24b9138835e1e5	1	vsearch	basic	mock	mock	libD
mockIM4p7L2	6c2466fa4fae487ae598ffa08f20c701	2	vsearch	basic	mock	mock	libD
mockIM4p7L2	0e7731922c6c0f3c690d391c1dd1eeb8	2	vsearch	basic	mock	mock	libD
mockIM4p7L2	226dd17b042d3acabe72a48309dc26af	2	vsearch	basic	mock	mock	libD
mockIM4p7L2	13c7e27c3ff253b419835193a81c2366	5	vsearch	basic	mock	mock	libD
mockIM4p7L2	c632564aeec219eaccb2f9d7ab067a75	1	vsearch	basic	mock	mock	libD
mockIM4p7L2	141f64c2fd3298c2cce813e7a0edaeb6	1	vsearch	basic	mock	mock	libD
mockIM4p7L2	13ef19285dfa5b8075398a7970bfc08b	5	vsearch	basic	mock	mock	libD
mockIM4p7L2	8b80364d14c72ae77cb445f8ff2dd421	2	vsearch	basic	mock	mock	libD
mockIM4p7L2	13371d3de6d07918c8898178bc57d919	8	vsearch	basic	mock	mock	libD
mockIM4p7L2	35bb28e313633c74b6437779fe71274a	3	vsearch	basic	mock	mock	libD
mockIM4p7L2	4430c25fe94c347edac5c54035c2fb5e	2	vsearch	basic	mock	mock	libD
mockIM4p7L2	c894b8d5604f0b8472c916883c51ac8e	2	vsearch	basic	mock	mock	libD
mockIM4p7L2	c854536d8e2be60f1db5172d1cbaa26f	4	vsearch	basic	mock	mock	libD
mockIM4p7L2	ca203069d1a954d16412071bed841ca5	3	vsearch	basic	mock	mock	libD
mockIM4p7L2	17299e73274fe0e0291480828c458d38	8	vsearch	basic	mock	mock	libD
mockIM4p7L2	45aa18b795cd9dd8cae497fc091fc35c	2	vsearch	basic	mock	mock	libD
mockIM4p7L2	a9422416977caf721a7b60d7208f2286	22	vsearch	basic	mock	mock	libD
mockIM4p7L2	cb10dd179a1053832bd8996a1754cef4	5	vsearch	basic	mock	mock	libD
mockIM4p7L2	a9c3f995ba99fc5c701c5213ed372a10	3	vsearch	basic	mock	mock	libD
mockIM4p7L2	ab691d73454bf2bb0240c55461d24f0b	2	vsearch	basic	mock	mock	libD
mockIM4p7L2	abc243d8da81d522afc79616c910f41d	4	vsearch	basic	mock	mock	libD
mockIM4p7L2	772b9c37039e11dd7cf308ed6b78b3ba	2	vsearch	basic	mock	mock	libD
mockIM4p7L2	ac4114788127ab3c03c18e4febb17cd3	6	vsearch	basic	mock	mock	libD
mockIM4p7L2	a2c2ba5feadffac976be274fc54c5fd7	2	vsearch	basic	mock	mock	libD
mockIM4p7L2	9b5a2b75956b5969ab2730c3a84e9b58	17	vsearch	basic	mock	mock	libD
mockIM4p7L2	10343b73c5076cf5fb68a3d75ddbf756	9	vsearch	basic	mock	mock	libD
mockIM4p7L2	7dd0beed1bbc21c7582cfdd5b3e5d5ae	2	vsearch	basic	mock	mock	libD
mockIM4p7L2	b1b534622eace9df7d841da939914a9f	2	vsearch	basic	mock	mock	libD
mockIM4p7L2	ea02d48683b9f3dcb2e9c5c877fd63e8	2	vsearch	basic	mock	mock	libD
mockIM4p7L2	6ea9e28c04fff5062eaaa540b32fcfe9	2	vsearch	basic	mock	mock	libD
mockIM4p7L2	90e9ff86a657a4f60a3448a8948d3cd2	2	vsearch	basic	mock	mock	libD
mockIM4p7L2	43e9b8a5486b223b0239a80b975f12b5	1	vsearch	basic	mock	mock	libD
mockIM4p7L2	a33e9d5dcc6aebafe47272127f7f4b4f	56533	vsearch	basic	mock	mock	libD
mockIM4p7L2	127f43f1cf77bffd3702ee91e64a0ca9	5	vsearch	basic	mock	mock	libD
mockIM4p7L2	c753f823a8823c373321618db6ba8e30	53781	vsearch	basic	mock	mock	libD
mockIM4p7L2	438303fc3f8b851c804190119aa0263e	3	vsearch	basic	mock	mock	libD
mockIM4p7L2	41e1b5c68133435a7ebd3dd94a3efe4d	2	vsearch	basic	mock	mock	libD
mockIM4p7L2	35c3b697822ac611255b1608a18ebdc7	7	vsearch	basic	mock	mock	libD
mockIM4p7L2	90c9330cf215845a77837f69ecdb389f	1	vsearch	basic	mock	mock	libD
mockIM4p7L2	7766fe9e9936cf4b0b668a34f5ec69b0	7	vsearch	basic	mock	mock	libD
mockIM4p7L2	1bbfc614390180a4733e4528ca32c2cb	2	vsearch	basic	mock	mock	libD
mockIM4p7L2	9778212d6d6e9d1df29fcdc792f0f806	2	vsearch	basic	mock	mock	libD
mockIM4p7L2	dd33056ade21a8ae1775012370b49303	1	vsearch	basic	mock	mock	libD
mockIM4p7L2	468ca3b50e11fccf19a0c019edd77586	6	vsearch	basic	mock	mock	libD
mockIM4p7L2	dd7d351d61b07cc898433c44c578ec1c	11	vsearch	basic	mock	mock	libD
mockIM4p7L2	df6bad280123d1ddf815dae4d534c31d	2	vsearch	basic	mock	mock	libD
mockIM4p7L2	abe2c926b9b71924fc77660c2b476b01	2	vsearch	basic	mock	mock	libD
mockIM4p7L2	6e989a1302d255fb5c1ffe9dc2b5e11f	2	vsearch	basic	mock	mock	libD
mockIM4p7L2	a1bf48aed3403b048276c6c7541b6b82	50402	vsearch	basic	mock	mock	libD
mockIM4p7L2	132a4b5cc89a4d91e1668d8ca975cb26	1	vsearch	basic	mock	mock	libD
mockIM4p7L2	1256e37a99c0e5246549ea45ab34211c	3	vsearch	basic	mock	mock	libD
mockIM4p7L2	7d83b9d576df690e0cb4431a0fa89bd5	3	vsearch	basic	mock	mock	libD
mockIM4p7L2	cdd9745eb7dbe5238103c8f1beab8fd1	2	vsearch	basic	mock	mock	libD
mockIM4p7L2	c6692680b8bd5895323032228f55799e	4	vsearch	basic	mock	mock	libD
mockIM4p7L2	8dbcb7fbebe4dc8b27bce96fa5939177	4	vsearch	basic	mock	mock	libD
mockIM4p7L2	da60c249ce2daa48aafa14de676f221e	3	vsearch	basic	mock	mock	libD
mockIM4p7L2	c7fe73e1f4485c146fb76d53f6141651	2	vsearch	basic	mock	mock	libD
mockIM4p7L2	413c78ef0152c5d017cff8d3351fadd2	13	vsearch	basic	mock	mock	libD
mockIM4p7L2	8ff96390f0e64c8eadc4c1c8338fd894	5	vsearch	basic	mock	mock	libD
mockIM4p7L2	909cbeaa686f0959dca2257c9352f2a4	2	vsearch	basic	mock	mock	libD
mockIM4p7L2	e0425a63c5717f2c0bfc70a1886275f4	38328	vsearch	basic	mock	mock	libD
mockIM4p7L2	e24ebbb4be7c768483844b9829b9bb08	2	vsearch	basic	mock	mock	libD
mockIM4p7L2	106866132fd52b9d5c96c38bde87c51f	50749	vsearch	basic	mock	mock	libD
mockIM4p7L2	a2bf37bbfef5ad6230962d3416101bad	3	vsearch	basic	mock	mock	libD
mockIM4p7L2	465236046e298c0da87c90405703c62f	1	vsearch	basic	mock	mock	libD
mockIM4p7L2	1dcd852b1779e270ef035f878da344fa	3	vsearch	basic	mock	mock	libD
mockIM4p7L2	a952afd0b24269edd1c65302d491cf1c	2	vsearch	basic	mock	mock	libD
mockIM4p7L2	b4533507ae14b6c1e1dcafaa990c94f2	2	vsearch	basic	mock	mock	libD
mockIM4p7L2	e0b7e369d18db427c970e5037f46817a	4	vsearch	basic	mock	mock	libD
mockIM4p7L2	139768e4616e4040d19604779d061f7b	2	vsearch	basic	mock	mock	libD
mockIM4p7L2	a25d1e627ccf1dbb74d2d6c6acba1958	2	vsearch	basic	mock	mock	libD
mockIM4p7L2	449119c48bf4ac2e429db499b3efebb7	2	vsearch	basic	mock	mock	libD
mockIM4p7L2	a1ef6698e0d730344e6d9e50afeb7a74	2	vsearch	basic	mock	mock	libD
mockIM4p7L2	c7a5d12e93f7987f340ea55b8ff11e14	2	vsearch	basic	mock	mock	libD
mockIM4p7L2	43e9f387c14e26fcf0a4b72fcba64922	2	vsearch	basic	mock	mock	libD
mockIM4p7L2	47cbd62dce2e48f9b450a6aebb11b40e	2	vsearch	basic	mock	mock	libD
mockIM4p7L2	e9c0a2e9391a66697044b10a952c8372	3	vsearch	basic	mock	mock	libD
mockIM4p7L2	d870b1c732c8ba4f6d0b1e734fe04669	2	vsearch	basic	mock	mock	libD
mockIM4p7L2	42116792cf06a9cec41b7e211b12d4b0	3	vsearch	basic	mock	mock	libD
mockIM4p7L2	6ce61dc8dec0faedd64d3d0bf53dd9e0	2	vsearch	basic	mock	mock	libD
mockIM4p7L2	443a72aa5f34ea34fd921e6c56388ce3	47923	vsearch	basic	mock	mock	libD
mockIM4p7L2	e15a195c85f1522bd790b0b0745b5f9b	3	vsearch	basic	mock	mock	libD
mockIM4p7L2	6dab777d18a0cf882a37ddb111128a85	3	vsearch	basic	mock	mock	libD
mockIM4p7L2	473ed6aefd9795fa97090a008e49afb4	2	vsearch	basic	mock	mock	libD
mockIM4p7L2	109d3bbef098103c0fa4614a54411442	2	vsearch	basic	mock	mock	libD
mockIM4p7L2	1270c9b0a7d839006f9a47311da607c2	5	vsearch	basic	mock	mock	libD
mockIM4p7L2	c69b35bc9f3d7b07a591eef00c4f3daf	3	vsearch	basic	mock	mock	libD
mockIM4p7L2	42914b1558f71f77828ca65897e5a856	2	vsearch	basic	mock	mock	libD
mockIM4p7L2	9e889756e63dd6916921cbccf621952a	5	vsearch	basic	mock	mock	libD
mockIM4p7L2	416a76be07cbad148bd213fdb62d174c	2	vsearch	basic	mock	mock	libD
mockIM4p7L2	4c74ff3e6317fa05ba0218cf644cd9c7	2	vsearch	basic	mock	mock	libD
mockIM4p7L2	1b17955c16c349f289988a3b23db6e73	3	vsearch	basic	mock	mock	libD
mockIM4p7L2	1b6e7c2c4afd2855a68a56a8689281af	2	vsearch	basic	mock	mock	libD
mockIM4p7L2	3b8d1188f7fe3cda13e0d6f8fa669160	2	vsearch	basic	mock	mock	libD
mockIM4p7L2	1d8b46a2950f37d3514f40c34bc99977	2	vsearch	basic	mock	mock	libD
mockIM4p7L2	3d34b0345bdd9df80afe0ff34b1eb921	2	vsearch	basic	mock	mock	libD
mockIM4p7L2	7dbbe10831704f3aa80d33a6e666070a	2	vsearch	basic	mock	mock	libD
mockIM4p7L2	b1951e9d1f48b3d00c54767076dd0673	2	vsearch	basic	mock	mock	libD
mockIM4p7L2	a00c37128d6aa862b2389264c3c97bfd	3	vsearch	basic	mock	mock	libD
mockIM4p7L2	78dbcee1aa543b625158a8a033e96678	2	vsearch	basic	mock	mock	libD
mockIM4p7L2	d4cfe4f2f484372907924cfcf5083417	5	vsearch	basic	mock	mock	libD
mockIM4p7L2	12420b0679bbfc5292abce701104d804	1	vsearch	basic	mock	mock	libD
mockIM4p7L2	d81c13e82ac8d79b40e760b7444d86f4	2	vsearch	basic	mock	mock	libD
mockIM4p7L2	21ea22df8f6a5fb200db64ed745d3cc6	2	vsearch	basic	mock	mock	libD
mockIM4p7L2	d3702964bb253248b2ea124b93243738	2	vsearch	basic	mock	mock	libD
mockIM4p7L2	21e213ae784e90fa29355782924aadb2	2	vsearch	basic	mock	mock	libD
mockIM4p7L2	473092dadb34cf98451e6a0b4340c84b	9	vsearch	basic	mock	mock	libD
mockIM4p7L2	d499951dbd8bf4ed30dbccbbe4fbea53	2	vsearch	basic	mock	mock	libD
mockIM4p7L2	e191dfe4012def9d1cb9e4d24076a088	5	vsearch	basic	mock	mock	libD
mockIM4p7L2	e36aa0bccc826cedaaab701bd4e697a2	4	vsearch	basic	mock	mock	libD
mockIM4p7L2	1cb33a2c21ff735dc94971095cb4967c	2	vsearch	basic	mock	mock	libD
mockIM4p7L2	cf8978387eb70cafbe358e22a4338e3c	2	vsearch	basic	mock	mock	libD
mockIM4p7L2	42d68466b7ca521927effd302f460427	2	vsearch	basic	mock	mock	libD
mockIM4p7L2	1d8c8019505f6dfe4f81f99aa6399e7f	2	vsearch	basic	mock	mock	libD
mockIM4p7L2	41e2e129bef6b3eeddee98c118b9e00a	2	vsearch	basic	mock	mock	libD
mockIM4p7L2	40c114f0e272df24e6b0bda39b50026d	2	vsearch	basic	mock	mock	libD
[truncated: 76 more rows]
