# Supplementary material for: A total crapshoot? Evaluating bioinformatic decisions in animal diet metabarcoding analyses
Source: Ecol Evol. 2020 Jul 23;10(18):9721–39. doi: 10.1002/ece3.6594 (PMC7520210; doi:10.1002/ece3.6594)
Supplement: Supplementary file 1 — Supplementary Material [file ECE3-10-9721-s001.zip › tidybug-master/docs/database_construction.md]

# Database curation
I've found that there are a handful of filtering steps that are useful when creating a COI database from BOLD records. To accomplish this, we used a few virtual environments for the work (for example `arrR` was used for data acquisition from BOLD, as well as filtering the resulting BOLD records,  `dev_qiime1` was used to apply further filtering parameters using some QIIME1 scripts and related Python scripts, and `qiime2-2018.11` was used to import the final filtered COI dataset). See the [sequence_filtering.md](https://github.com/devonorourke/tidybug/blob/master/docs/sequence_filtering.md) document for QIIME2 information; the additional virtual environments were created as follows:

```
conda create -n arrR python=3.6
conda install -c r r-base
conda install -c bioconda seqkit
conda install -c bioconda csvtk
source activate arrR
```

However, we also required a few QIIME1 scripts as part of the dereplication process:
```
conda create -n dev_qiime1 python=2.7 qiime matplotlib=1.4.3 mock nose -c bioconda
```
> - I'd recommend testing proper installation, as I've encountered times where certain python packages need to be reinstalled
> - try launching the **dev_qiime1** environment, then type: `print_qiime_config.py -t`
> - if you get an error, uninstall and reinstall the offending python package (for example, I've had to do this for scipy and biom-format before)


## Obtaining data
We followed the vignette provided by the [bold R package](https://github.com/ropensci/bold) to download data from the [Barcode of Life Database](http://v4.boldsystems.org/). In brief, we selected all COI records from BOLD by pulling all records matching particular taxa (see below); all data was filtered to require the `markercode` column matching "COI-5P". For Arthropoda specifically, data must also have the `phylum_name` column matching "Arthropoda". The output of these scripts resulted in merging all data into a single `.csv` file that contains sequence information, taxonomic information, and associated metadata including the `sequenceID`, `processid`, `bin_uri`, `genbank_accession`, `country`, `institution_storing` records.

Because we're pulling out nearly four million records from BOLD, we'll query the servers iteratively by generating a list of groups to pull from. Arthropods in particular represent the greatest fraction of all records. I found that you can avoid any server complications by keeping the list size under about 2 million records, so I divied up all Arthropods into the following groups:
1. all non-Insect arthropods
2. Dipterans
3. Coleopterans
4. Hymenopterans
5. Lepidopterans
6. all other Insects

See the R script [bold_datapull_arths.R](https://github.com/devonorourke/tidybug/blob/master/scripts/R_scripts/bold_datapull_arths.R) for implementation on how BOLD was queried to collect all arthropod records. Likewise, see the [bold_datapull_chordate.R](https://github.com/devonorourke/tidybug/blob/master/scripts/R_scripts/bold_datapull_chordate.R) and [bold_datapull_nonArth_nonChord.R](https://github.com/devonorourke/tidybug/blob/master/scripts/R_scripts/bold_datapull_nonArth_nonChord.R) R scripts which follow a similar workflow to obtain chordate and other COI sequences from BOLD. Note that for this manuscript I included only Arthropod data, however, I've included these two other scripts because it may be useful for others to follow a similar data pull process should they want chordate and non-arthropod, non-chordate BOLD records.  

Notably, I did not follow the BOLD vignette exactly. One particular sticking point was how the names are derived when using the `taxize` library - I found that it can erronously _miss_ some taxa because of different names being applied to a group. One such instance I identified occurred between the NCBI name of `Psocoptera` while BOLD uses the term `Psocodea`; the distinction is that NCBI things `Psocodea` is a superOrder instead of just an Order, and BOLD doesn't do the super/supra level distinctions. Because of this discrepency, you'd completely miss all `Psocodea` records if you followed the vignette exactly.

The retrieved records were split into two files: the first is a file containing sequence information with a particular format of taxonomic information, while the second contains metadata with taxonomy information in a different format. The first file taxonomic info is formatted in a way to produce the expected delimiters used with QIIME2 and Vsearch tools want (in case you want to dereplicate, for example), while the metadata file contained the various attributes for each Sequence ID, as well as the Phylum through Species taxa names in their original format (ie. not concatenated together). The latter allows us to quickly parse and tally the data as we impose certain filters.

## Filtering BOLD data
We filtered our raw BOLD sequence records by removing short sequences, sequences with gap characters, sequences with DNA characters that were not part of the standard IUPAC code, and sequences with extremely sparse taxonomic information.

### Filter1 - removing gaps and filtering for sequence length
The initial Arthropod data set contains **3,175,054** records that passed our initial filtering requiring that a `markercode` column in the BOLD metadata be assgined with `COI-5P`. However, we identified a few hundred records in the initial BOLD data that contain gaps. We removed any gap character then selected only sequences longer than 100 bp to produce a single fasta file formatted for further processing in Vsearch. There were just **552** sequences that were discarded, so the vast  majority of the records (**3,174,502**) were retained:

```
grep -v 'sequenceID,taxon,nucleotides' boldCustom.allArth.seqNtaxa.csv | \
awk -F ',' '{OFS="\t"};{print $1";tax="$2, $3}' | \
sed 's/^/>/g' | tr '\t' '\n' | \
seqkit seq - --min-len 100 --remove-gaps -w 0 > boldCustom.allArth.filt1.fasta
```

### Filter2 - identifying any non-ATCG sequence characters
The BOLD sequences do not exlcusively contain non-ambiguous DNA characters. To see the distribution of which characters are present:
```
seqkit fx2tab -n -i -a boldCustom.allArth.filt1.fasta | \
csvtk -H -t grep -f 4 -r -i -p "[^ACGT]" | \
awk '{print $2}' | sort | uniq -c | sort -k1nr
```

About 90% of all records contain just ATCG characters, but the remaining contain either `N` or other ambiguous characters. Dig deeply into that list and you'll find that a single sequence contains a character that is not part of the standard DNA alphabet: `I` (it's the one with `ACGIT` characters). We need to remove that sequence entirely. To identify which sequence:
```
seqkit fx2tab -n -i -a boldCustom.allArth.filt1.fasta | \
csvtk -H -t grep -f 4 -r -i -p "I" | cut -f 1 > idsWithI.txt
```
> The result is record: `8982958;tax=k__Animalia;p__Arthropoda;c__Insecta;o__Diptera;f__Ephydridae;g__Hydrellia;s__Hydrellia			ACGIT`. This Order, Family, and Genus is well represented in the database, so dropping this one sequence is not going to affect our classification

We can discard that single sequence to create our fasta file filtered by length, gaps, and DNA alphabet:
```
seqkit grep --pattern-file idsWithI.txt --invert-match boldCustom.allArth.filt1.fasta > boldCustom.allArth.filt2.fasta
```

### Filter3 - removing sequences with taxonomic incompleteness
Prior to dereplicating data, we considered whether or not to impose an additional filtering parameter relating to taxonomic completeness - should we discard any sequences that contain no information at a particular taxonomic level. There are **3,175,053** total sequences in `boldCustom.allArth.filt2.fasta`, and while all of these sequences contain Phylum and Class information, **1,856** of these are missing Order information, and **122,709** were missing Family level information. The majority of sequences missing Order level information were associated with the _Arachnida_ Class (1,346), with _Collembola_ (281) and _Malacostraca_ (102) also missing several sequences.  Among the missing Family level data, the _Insecta_ class was missing the most sequences (62854), with the _Arachnida_ (29688), _Collembola_ (16749) and _Malacostraca_ (9622) again missing the most information among non-Insect arthropods. The Orders represented within the _Insecta_ Class with missing Family information were unequally distributed, with _Hempitera_ (35679) missing more than any other Order, though notably each Order has a unique number of total records.

I opted to create an filtered dataset to be used in dereplication in which all sequences that lacked Family and/or Order information were discarded. This ensured that dereplicating data with our lowest common ancestor (LCA) approach would not suffer from information loss in the situation where two identical sequences containing different taxonomic records - one without, say, Order level information, and another with complete information - was reduced solely because of different levels of information completeness (as opposed to distinct information at equivalent levels). Filtering follows a similar approach in identifying the sequence headers without Family info, then removing them from the fasta file:

```
seqkit fx2tab -n -i -a boldCustom.allArth.filt2.fasta | csvtk -H -t grep -f 1 -r -i -p "f__;" | cut -f 1 > idsNoFam.txt

seqkit -w 0 grep --pattern-file idsNoFam.txt --invert-match boldCustom.allArth.filt2.fasta > boldCustom.allArth.filt3.fasta
```

The resulting `boldCustom.allArth.filt3.fasta` now contains **3,051,814** Arthropod records with at least Family-level information, the proper DNA alphabet, and sequences longer than 100 bp (about 96% of what we started with).
> If you're interested, the [missingFamilyCounts.txt](https://github.com/devonorourke/tidybug/blob/master/data/databases/missingFamilyCounts.txt) file tallies the number of missing sequence records, grouped by taxonomic Orders.

## Dereplicating with LCA
Databases can contain redundant sequences; dereplicating datasets is one solution to this problem, however, the default dereplication tools used in programs like Vsearch will select the first record when multiple sequence matches exist. This can be problematic if the two records contain non-identical taxonomic information; this generally can create one of two problems. First, if the sequences contain non-identical records but equally complete levels of taxonomic information, there are two generally adopted strategies to picking a "winner" - majority, or consensus. A majority approach will take the most abundant of classifications, while a consensus approach invokes a least common ancestor (LCA) algorithm which retains only taxonomic information at the level where the matching sequences are equal. The second problem that can occur is if the two sequences contain unequal levels of information - a majority or consensus approach can again be invoked, but in this case you will always lose information with a consensus approach to whichever record contains the least amount of taxonomic information.
We adapted the [instructions](https://github.com/mikerobeson/Misc_Code/tree/master/SILVA_to_RDP) written by Mike Robeson for formatting a SILVA database, and incorporated the [consensus approach to reclassifying taxa](https://gist.github.com/walterst/9ddb926fece4b7c0e12c) script written by William (Tony) Walters. This resolved the problem of ties whereby identical sequences with distinct taxa are resolved to a common taxonomic level. This also required installing QIIME1 - we did so by creating a new virtual environment; see [here for instructions](http://qiime.org/install/install.html) on installing QIIME1. The actions are to first generate the appropriate file structures to perform the LCA algorithm on all data, then, with those "ties" now resolved, we can dereplicate the data knowing that any potential duplicate sequence selected will have the appropriate taxonomy assigned.

First, create the taxonomy mapping file; it's a two-column record of sequenceID and taxonomy string.
```
## Taxonomy mapping file:
cat boldCustom.allArth.filt3.fasta | grep '^>' | sed 's/^>//' | cut -d ';' -f 1 > tmp.left
cat boldCustom.allArth.filt3.fasta | grep '^>' | sed 's/^>//' | cut -d ';' -f2- | sed 's/tax=k__//' | sed 's/p__//' | sed 's/c__//' | sed 's/o__//' | sed 's/f__//' | sed 's/g__//' | sed 's/s__//' > tmp.right
paste -d '\t' tmp.left tmp.right > tmp_nolabels.taxa
rm tmp.left tmp.right
```

Next, create a reduced fasta file without taxa info in the headers to save disk space when writing the subsequent outfiles:
```
## reduced fasta file:
cat boldCustom.allArth.filt3.fasta | grep '^>' | cut -d ';' -f 1 > tmp.left
cat boldCustom.allArth.filt3.fasta | grep -v '^>' > tmp.seqs
paste -d '\t' tmp.left tmp.seqs | tr '\t' '\n' > tmp_nolabels.fasta
rm tmp.left tmp.seqs
```

We'll use that `tmp_nolabels.fasta` file as input for the [pick_otus.py](http://qiime.org/scripts/pick_otus.html) script. Note that we're switching conda environments.
```
conda activate dev_qiime1
pick_otus.py -i tmp_nolabels.fasta -o pid100_otus --similarity 1.0 --threads 24
```

This generates a `tmp_nolabels_otus.txt` text file within a newly created `pid100_otus` directory that is used in the next [create_consensus_taxonomy.py](https://gist.github.com/walterst/bd69a19e75748f79efeb) script to generate the mapping file that will apply the LCA algorithm.

We next apply three inputs (`tmp_nolabels.taxa`, `tmp_nolabels.fasta`, and `tmp_nolabels_otus.txt`) to generate a consensus mapping file output (`outmap.txt`) for our data:
```
python create_consensus_taxonomy.py tmp_nolabels.taxa tmp_nolabels.fasta ./pid100_otus/tmp_nolabels_otus.txt outmap.txt
```

The `outmap.txt`file is a 2-column file with the sequenceID and taxonomy string:
```
5333265	Animalia;Arthropoda;Insecta;Diptera;Cecidomyiidae;;
5333264	Animalia;Arthropoda;Insecta;Hemiptera;Aphididae;Aphis;Ambiguous_taxa
5333267	Animalia;Arthropoda;Insecta;Thysanoptera;Thripidae;;
```

Recall that the `tmp_nolabels.taxa` taxonomy mapping file (created from our filtered `tmp_nolabels.fasta` file) contained **3,051,814** records - this includes potentially redundant sequences. The `outmap.txt` file contains **3,051,814** records also, but we have applied the LCA algorithm to these records. All that remains to do is dereplicate these records; because it doesn't matter which record is chosen among redundant sequences now (they all have similar taxa records) we can dereplicate the `tmp_nolabels.fasta` directly:
```
vsearch \
--derep_fulllength tmp_nolabels.fasta \
--output boldCOI.derep.fasta \
--relabel_keep --threads 4 --fasta_width 0 --notrunclabels
```

The dereplicated data contain **1,841,946** unique records (about 60% of the original data); the Vsearch output provided the following brief summary:
```
Dereplicating file tmp_nolabels.fasta 100%  
1873901062 nt in 3051814 seqs, min 100, max 1982, avg 614
Sorting 100%
1841946 unique sequences, avg cluster 1.7, median 1, max 3547
Writing output file 100%  
```

The `tmp_nolabels.fasta` file is next used to analyze the effect of clustering a dataset. Note that the `boldCOI.derep.fasta` file is used to be imported into QIIME format (see below). The `boldCOI.derep.fasta` file made available on our [OSF repo for this project](https://osf.io/k3eh6/files/).

## Clustering data
I wanted to understand how clustering databases prior to classification can reduce taxonomic information in a dataset. I suspect the motivation behind those using this approach is partly due to improving computational speed (fewer sequences means faster searching) while reducing computing hardware (smaller datasets require less memory to compute and less disk space to write to), as well as a biological inclination that clustering sequences with similar sequence identities produces fewer unique sequence variants the resulting dataset can contain. The former argument is certainly important if you want to do this work on a laptop, but not a necessity with the nearly ubiquitous and cheap access to cloud computing resources. The latter argument is just unnecessary - if computing resources are no issue, we shouldn't cluster before hand - we should cluster after the fact if so desired because you can't do the reverse if your database is clustered to begin with.

We'll cluster at 99%, 97%, and 95%; this command produces three output fasta files, one per cluster %id:
```
declare -a arr=("99" "97" "95")
for i in "${arr[@]}"; do
vsearch --cluster_size boldCOI.derep.fasta --threads 24 --strand both --fasta_width 0 --notrunclabels --relabel_keep \
--id 0."$i" --centroids boldCOI.clust"$i".fasta
done
```

These clustered `.fasta` records serve as inputs for subsequent analyses described in the [database_analyses.md](https://github.com/devonorourke/tidybug/blob/master/docs/database_analyses.md) document. The result of clustering is substantial - even modest clustering at 99% identity drops the number of unique records from **1,841,946** unique sequences to just **407,356** records. The question we sought to understand was how this impacts the composition of the remaining taxonomic diversity.

As with formatting the dereplicated database, we applied an LCA algorithm to all centroids and associated sequences when there were > 1 sequence matches per centroid (the centroid is the representative sequence that serves as the OTU following clustering). Reducing the percent identity will result in fewer representative sequences and a smaller database - this makes classification more computationally efficient, however, it comes at the cost of taxonomic completeness. Lowering the percent identity broadens the number of representative sequences that are similar to each other; as more sequences are grouped into a single OTU group, the likelihood of distinct taxonomic identities within an OTU increases. Applying the LCA algorithm to this process to this group will therefore reduce the taxonomic information available for the average OTU - you gain computational speed, but lose information. We investigated two core questions about this effect: first, what is the overall extent of the amount of uniqueness (information) lost across each taxonomic level as clustering proceeds, and second, are the most abundant taxonomic Orders differentially impacted by clustering, or is the degree of information loss equal across the most abundant groups of representative taxa in the COI database?

We modified the parameters of Python scripts used in dereplicating to apply the LCA algorithm to each clustered dataset:
```
## for pid99
pick_otus.py -i tmp_nolabels.fasta -o pid99_otus --similarity 0.99 --threads 24
cd pid99_otus
python ../create_consensus_taxonomy.py ../tmp_nolabels.taxa tmp_nolabels.fasta tmp_nolabels_otus.txt pid99_outmap.txt
```
> The same process was repeated for the 97% and 95% clustered datasets

We queried each `boldCOI.clust9*.fasta` file with the corresponding `pid9*_outmap.txt` to match the remaining sequence IDs with the LCA-amended taxonomies; the `clust9*_names.txt.gz` output contains these matches:

```
cat boldCOI.clust99.fasta | grep "^>" | sed 's/>//' > seqids.tmp
awk 'FNR==NR {hash[$1]; next} $1 in hash;' seqids.tmp ./pid99_otus/pid99_outmap.txt > match.tmp
rm seqids.tmp
cat match.tmp | cut -f 1 > left.tmp
cat match.tmp | cut -f 2- > right.tmp
rm match.tmp
paste -d ';' left.tmp right.tmp | gzip --best > clust99.names.txt.gz
rm left.tmp right.tmp
```
> The same process is repeated for 97% and 95% clustered datasets

Each file (one per cluster radius) is then imported into the [database_clustering.R](https://github.com/devonorourke/tidybug/blob/master/scripts/R_scripts/database_clustering.R) script to create **Figure 5**.

## Formatting data for QIIME import
Two files are required for importing into QIIME2 to perform classification: (1) a taxonomy file, and (2) a fasta file. The taxonomy file uses the same 2 column format as the `outmap.txt` file, except we're only going to retain the records present in the dereplicated dataset. The `boldCOI.derep.fasta` file contains the correct format for import.

We make a temporary list of all the sequenceID values from the headers of the `boldCOI.derep.fasta` file, then use that as a list to query the matches in the `outmap.txt` file to generate the taxonomy file we want:
```
grep '^>' boldCOI.derep.fasta | sed 's/>//' > derep.seqid.tmp
awk 'FNR==NR {hash[$1]; next} $1 in hash' derep.seqid.tmp outmap.txt > boldCOI.derep.txt
sed 's/Animalia;/k__Animalia;p__/' boldCOI.derep.txt | sed 's/;/;c__/2' | sed 's/;/;o__/3' | sed 's/;/;f__/4' | sed 's/;/;g__/5' | sed 's/;/;s__/6' > boldCOI.arth_derep.txt
rm derep.seqid.tmp
```

The `boldCOI.derep.fasta` and `boldCOI.arth_derep.txt` files are imported into QIIME2:

```
## fasta file import
qiime tools import \
  --type 'FeatureData[Sequence]' \
  --input-path boldCOI.derep.fasta \
  --output-path boldCOI.derep.seqs.qza

## taxonomy file import
qiime tools import \
  --type 'FeatureData[Taxonomy]' \
  --input-format HeaderlessTSVTaxonomyFormat \
  --input-path boldCOI.arth_derep.txt \
  --output-path boldCOI.derep.tax.qza
```

Note that following import into QIIME2, the `boldCOI.arth_derep.txt` file was further processed for additional use in other R scripts:
```
zcat boldCOI.arth_derep.txt | cut -f 1 > tmp1
zcat boldCOI.arth_derep.txt | cut -f 2- | cut -d ';' -f 3- > tmp2
paste tmp1 tmp2 -d ';' | gzip --best > boldCOI.derep.txt.gz
```

## Data availability
The following files are available at the [OSF repo for this project](https://osf.io/k3eh6/files/):
- `boldCOI.derep.fasta`
- `boldCOI.arth_derep.txt`
- `boldCOI.derep.seqs.qza`
- `boldCOI.derep.tax.qza`

## Next steps 
This document provides details on how the tidybug database was illustrated, as well as demonstrates the steps taken to cluster the tidybug database. The clustering data was used in the [database_clustering.R](https://github.com/devonorourke/tidybug/blob/master/scripts/R_scripts/database_clustering.R) R script to generate information presented in **Figure 5**. However, the Porter and Palmer databases used for the comparison in **Figure 4** are not explained herein. Instead, the steps I took to obatin and filter the Porter and Palmer databases, as well as the code used to generate the information presented in **Figure 4** of the manuscript are detailed in the [database_analyses.md](https://github.com/devonorourke/tidybug/blob/master/docs/database_analyses.md) document.  

Finally, this tidybug database was used to compare five different classifiers. See the [classification_analyses.md](https://github.com/devonorourke/tidybug/blob/master/docs/classification_analyses.md) document for details on that section of the manuscript. 
