# Supplementary material for: A total crapshoot? Evaluating bioinformatic decisions in animal diet metabarcoding analyses
Source: Ecol Evol. 2020 Jul 23;10(18):9721–39. doi: 10.1002/ece3.6594 (PMC7520210; doi:10.1002/ece3.6594)
Supplement: Supplementary file 1 — Supplementary Material [file ECE3-10-9721-s001.zip › tidybug-master/docs/sequence_and_diversity_analyses.md]

# Overview
Sequence data was obtained and filtered as described in the [sequence_filtering.md](https://github.com/devonorourke/tidybug/blob/master/docs/sequence_filtering.md) document. As explained at the end of that document, the [sequence_filtering.R script](https://github.com/devonorourke/tidybug/blob/master/scripts/R_scripts/1_sequence_filtering.R) was applied to create a master file containing the necessary data structures for the relevant denoising comparisons and diversity estimates - this is the `all.filtmethods.df.csv.gz` file available in [this directory of the GitHub repo](https://github.com/devonorourke/tidybug/raw/master/data/text_tables). 

The `all.filtmethods.df.csv.gz` file was used in the [figure1_mockHist.R](https://github.com/devonorourke/tidybug/blob/master/scripts/R_scripts/figure1_mockHist.R) R script to generate [Figure 1](https://github.com/devonorourke/tidybug/blob/master/figures/figure1_mockSeqs.png). In addition, the Kruskal-Wallis and Dunn's tests were performed in this script for comparing denoising program and filtering parameters on mock ASV counts.  

[Figure 2](https://github.com/devonorourke/tidybug/blob/master/figures/figure2_guanoHist.png) and the associated Wasserstein statistical tests were performed using the same input `all.filtmethods.df.csv.gz` file (albeit filtered differently from the mock data) using the [figure2_guanoHist.R](https://github.com/devonorourke/tidybug/blob/master/scripts/R_scripts/figure2_guanoHist.R) script. 

Estimates of bat guano data alpha diversity measures presented in [Figure S2](https://github.com/devonorourke/tidybug/blob/master/SupplementaryFiguresTables/figureS2_guano_hillVals_wFigLegend.png) were generated using the [figureS2_guanoHill.R](https://github.com/devonorourke/tidybug/blob/master/scripts/R_scripts/figureS2_guanoHill.R) R script. The associated Kruskal-Wallis and Dunn's statistical tests were also performed in this script, as presented in Tables [S3](https://github.com/devonorourke/tidybug/blob/master/SupplementaryFiguresTables/TableS3.csv) and [S4](https://github.com/devonorourke/tidybug/blob/master/SupplementaryFiguresTables/TableS4.csv) in the [Supplementary file directory] of this repository(https://github.com/devonorourke/tidybug/tree/master/SupplementaryFiguresTables). The correlation analysis among ASV richness between various denoising and filtering regimens was illustrated in [Figure S3](https://github.com/devonorourke/tidybug/blob/master/SupplementaryFiguresTables/figureS3_asvRichness_correlation.png), using selected bat guano data from a single site, Fox State Forest. These data were subset from the main dataset, as illustrated in the [figure3_FoxStateguano_example.R](https://github.com/devonorourke/tidybug/blob/master/scripts/R_scripts/figure3_FoxStateguano_example.R) script.

Beta diversity comparisons reported in [Table S5](https://github.com/devonorourke/tidybug/blob/master/SupplementaryFiguresTables/TableS5.csv) were generate using a subset of bat guano data as described in the [tableS5_guano_betatest.R](https://github.com/devonorourke/tidybug/blob/master/scripts/R_scripts/tableS5_guano_betatest.R) R script.  

Similar alpha diversity estimates for mock samples were reported in [Table S2](https://github.com/devonorourke/tidybug/blob/master/SupplementaryFiguresTables/TableS2.csv) simply to illustrate a trend, as we lacked sufficient power to conduct an appropriate statistical test given that the sample sizes were too small. We used the [tableS2_mockHill.R](https://github.com/devonorourke/tidybug/blob/master/scripts/R_scripts/tableS2_mockHill.R) R script to generate the data presented therein.  

## Next steps
The remaining R scripts applied to generature fitures and data presented in this manuscript pertain to the Database comparisons and Classification sections. See the relevant documentation for [database construction](https://github.com/devonorourke/tidybug/blob/master/docs/database_construction.md), [database comparisons](https://github.com/devonorourke/tidybug/blob/master/docs/database_analyses.md), and [classifier comparisons](https://github.com/devonorourke/tidybug/blob/master/docs/classification_analyses.md) to obtain further details regarding the scripts implemented in each section.  
