# Supplementary material for: A total crapshoot? Evaluating bioinformatic decisions in animal diet metabarcoding analyses
Source: Ecol Evol. 2020 Jul 23;10(18):9721–39. doi: 10.1002/ece3.6594 (PMC7520210; doi:10.1002/ece3.6594)
Supplement: Supplementary file 1 — Supplementary Material [file ECE3-10-9721-s001.zip › tidybug-master/scripts/R_scripts/figureS1_makeMap]

library(ggmap)
library(tidyverse)
library(ggrepel)

## making map of number of samples sequenced in dataset (regardless of read depth)

metadata1 <- read_csv("https://raw.githubusercontent.com/devonorourke/nhguano/master/data/metadata/allbat_meta.csv")
metadata2 <- read_csv("https://raw.githubusercontent.com/devonorourke/nhguano/master/data/metadata/qiime_NHbat_meta.csv")
metadata2 <- metadata2[,c(1,8,9)]
colnames(metadata2)[1] <- "Site"
sitePosition <- distinct(metadata2)
metadata <- merge(metadata1, sitePosition, all.x = TRUE)
rm(metadata1, metadata2, sitePosition)

df <- read_csv("https://github.com/devonorourke/tidybug/raw/master/data/text_tables/all.filtmethods.df.csv.gz") %>% 
  filter(SampleType == "sample")

sitedata <- metadata %>% 
  filter(SampleID %in% df$SeqID) %>% 
  group_by(Site, SiteLat, SiteLong) %>% 
  tally()

sitedata$SiteLat <- ifelse(sitedata$Site == "FAR", 44.5884, sitedata$SiteLat)
sitedata$SiteLong <- ifelse(sitedata$Site == "FAR", -69.5986, sitedata$SiteLong)

sitedata <- sitedata %>% 
  rename(lon = SiteLong, lat = SiteLat) %>% 
  mutate(PlotLabel = paste(Site, n, sep = "\n"))

## import map layers from Google
basemap <- get_stamenmap(bbox = c(left = -72.5, bottom = 42.5, right = -69.5, top = 45),
              zoom = 9,maptype = "toner-background")

ggmap(basemap) +
  geom_point(aes(x=lon, y=lat), color="firebrick", data=sitedata, size=2.5) +
  geom_label_repel(aes(x=lon, y=lat, label=PlotLabel), data=sitedata, size=3)


## save as "FigureS1_collectionMap"; export at 650x650
